# Supplementary material for: Comparative genomics of the black rot pathogen Xanthomonas campestris pv. campestris and non-pathogenic co-inhabitant Xanthomonas melonis from Trinidad reveal unique pathogenicity determinants and secretion system profiles
Source: PeerJ. 2022 Jan 3;10:e12632. doi: 10.7717/peerj.12632 (PMC8734464; doi:10.7717/peerj.12632)
Supplement: Supplemental Information 2 [file peerj-10-12632-s002.zip]

Archive with 10 entries (10 files):
- Ar1BCA1.fasta
- Ar1PC2.fasta
- BrA1.fasta
- CaNP1C.fasta
- CaNP1D.fasta
- CaNP5B.fasta
- CaNP6A.fasta
- Cf3C.fasta
- Cf4B1.fasta
- DMCX.fasta
