# Supplementary material for: Comparative genomics of the black rot pathogen Xanthomonas campestris pv. campestris and non-pathogenic co-inhabitant Xanthomonas melonis from Trinidad reveal unique pathogenicity determinants and secretion system profiles
Source: PeerJ. 2022 Jan 3;10:e12632. doi: 10.7717/peerj.12632 (PMC8734464; doi:10.7717/peerj.12632)
Supplement: Supplemental Information 2 [file peerj-10-12632-s002.zip › Ar1BCA1.fasta]

>contig00001 len=424927 cov=26.2 corr=0 origname=NODE_1_length_424927_cov_26.215474_pilon sw=shovill-spades/1.1.0 date=20200918
GCCCGCACCCGGCATCAACACGAATGAACGTAGGAGCGCACTTGTGCGCGATGGGCGTTA
CCGGGCAAGCCTCATCGCGCGCGAGCGCGCTCCTACGACGCTGAGCGCTCACGCCTTGCC
GCGCACTGCGCCGGCGCAGGCGTCACGGCGAGGCCCGCACCCGGCATCAACACGAATGAA
CGTAGGAGCGCACTTGTGCGCGATGGGCGTTACCGGGCAAGCCTCATCGCGCGCGAGCGC
GCTCCTACGACGCTGAGCGCTCAGGCCTTGCTGCGCACGGCGCGGTGGCAGACTTCACGG
CGAGGCCCGCACCCGGCATCGACACGAATGAACGTAGGAGCGCACTTGTGCGCGATGGGG
CGTTACCGGGAAAGCCTCATCGCGCGCGAGCGCGCTCCTACGCTGCTGCAGGCTCAACCT
TCCTGTGCGACCAATTCGGCCAGCTGCACGGCATTGAGTGCGGCGCCCTTGCGGATATTG
TCGGAGACGATCCACAGATTCAGGCCGCGCGGGTGCGAGAGATCCTCGCGGATGCGGCCA
ACGAATACCGCATCCTGGCCGGAGGCATGCGTCACCGGGGTCGGGTAGCCGCCGGCCTTG
TGCTCGTCCACCACTTCCACGCCCGGCGAGGCTGCCAGCAATGCGCGGGCTTCGGCCACG
GTGATCTTTTCGCGGGTCTCGATGGCCACCGCTTCCGAATGCCCGTAGAACACCGGTACG
CGCACCGCAGTGGGATTCACCTGGATGTTTTCGTCGCCGAGGATCTTGCGGGTCTCCCAG
ACCAGCTTCATCTCTTCCTTGGTGTAACCGTTGTCCTGGAAATCGTCGATGTGCGGGATC
AGGTTGAAGGCGATCTGCACCGGGAAGCGCTGCGGGTCGATCTGCTGGAAGCTCAGCAAT
TCGCTGGTCTGCTTGCCCAGCTCCTCCATCGCCGAACGGCCGCCGCCGGACACCGACTGA
TAGGTCGCCACATTGATGCGCTCGATGCCGTACTTGCGGTGGATCGGGCCCAGCGCCACC
AGCATCTGCATGGTCGAGCAATTGGGGTTGGCAATGATCCCGCGCGGGCGCTGCTTCAGC
GCTTCCGGGTTGACCTCGGACACCACCAGCGGCACATCGTCGTCGTAGCGGAACGCCGAG
GAATTATCGATCACCACCGCACCGGCCGCAGCGAACTTGGGGCCGTATTCCTTGGAGACA
CTGCCGCCTGCGGAAAACAGCGCGATATCCACACCGGTGGGGTCGAACTCGGCCAGGTCC
AGCACGTCGACCTTGCCGCCGTTGAACTCGACCTGCCCGCCCGCCGAGCGCGCCGATGCC
AGTGCATACAAGGTGGCGACCGGGAACTGACGTTCGGCCAGGATGCTCAACATGGTTTCA
CCGACAGCGCCGGTGGCGCCCACGACGGCGACGTTGAAACGACGGGTTTCGTTGCTCATG
AGAATGTCTTTATCGAAAGGGGAAAGAAAGGGAGCACTGCGGGCTGGGTTCGGGGAACCT
CCAAAGCTGGCCGCGGAGGTTCCCTATCGTTTGGTCGCAGCGGTTTTGGTCGCGCCCACG
GTCGCGCCACCGCGTTTGGCAGCCGCCACCGCATCGGCGTTGAGTGCGCTCGGCGGATGC
CCAGCGTTGGCACCCACGCCCAGCGCAGCGATCAGGTTGTCCACCGCCAGCTGCACCATG
GCGCGGCGCGTGGCCAGGCTGGCACTGCCGATATGCGGGGTGAGCACCACGTTGTGCTGC
GCCAGCAGTTCCGGGCGCACCCGGGGCTCGCCCTCGTAGACATCGAGACCGGCACCGGCG
AGGCGGCCATTGGCCAACGCATCGGCCAGCGCGATCTCATCGACGATCCCGCCGCGCGCG
ATGTTCACCAGCGTGGCGGTGGGCCGCATCTTCGCCAGCGCGGCGGCATCGATGATGTGG
TGCGAGGCCTGGGTGTAGGGCAGCACCAGTACCAGGTGATCGGACTGCGCCAGCAAGGTG
TCGAGGCCGACATACTGCGCACCCACCGCCTGTTCGGTCTCGGCCGGCAGCTGGCTGCGG
TTGTGATAGAGCACGCGCATGCCGAAGCCATGCGCGCCACGCCGGGCGATGCCCTGCCCG
ATCCGGCCCATGCCCAGGATGCCCAGCGTGCTGCCATGGATATCGGCGCCGAGCATGGTC
TTGAACGACCACTGCCCCCACTGCCCGTCACGTAGCCAGCGTTCGGCCTCGGTGACGCGG
CGTGCGGTGGCCATCAGCAGGGCAAACCCCAGGTCGGCGGTGGTTTCGCTCAACACATCC
GGCGTGTTGCTGGCCAGGATGCCCGCCGCGCTCAGCGCATCGATGTCGAGGTTGTTGTAA
CCCACCCCGACATTGGCGATGGCACGCAGCTGCGGTGCTGCGGCGATTTCCGCTGCACCG
ATGCGCTCGTTGAGCGTGACCAGCGCGCCATCCAGCGGCGCGAGCCGCGCGGCCAGGTCG
GCCGACGAATACGCCGTGACCTGCGTGGTGGTGACCAGTTCGAAATGCGCGCCCAGCTGT
TCGACCACATCGTCGAACAACGGCTGGCTGACCCAGACCTTGGGGCGCGCGCTGTCAGAC
ATCGGCCTGACCGGGAATCAGCGGCGACACCTCGCCCACGTCGCCGCATTGGGCGCGATG
GCGCAAGGCCTGGTCCATCAACACCAGCGCCATCATGGCCTCGGCGATCGGCGTGGCACG
GATGCCCACGCACGGGTCGTGGCGCCCGGTGGTGATGACATCCACCACGGCGCCGTCGGC
ATCCACGGTGGCGCCGGGCAGCCGCAGACTGGAGGTCGGCTTGAGCACCATCGAGGCGGT
GACCGCCTGCCCGGTGGAAATACCGCCGAGAATGCCGCCAGCGTGATTGCTGAGGAAGCC
TTCCGGGGTGATCAAATCGCGGTGTTCGGTGCCCTTCTGCGCGGCACTGGCGAAGCCATC
GCCAATCTCCACACCCTTGACCGCATTGATGCTCATCAGCGCCGCGGCCAGTTCGGAATC
CAGCTTGCCGTAGATCGGCTCGCCCCATCCCGGCGGCACGCCACCGGCCACCACGTCCAC
GCGCGCACCGACCGAGTCACCTGACTTGCGCAGCGCATCCATATAGGTTTCCAGCTCCGG
CACCTGCGCCGCATGCGGCCAGAAGAACGGGTTGTCTTCCACCGCATCCCAATCGAACCC
GGTCGGGCGGATCTCGCCCAGCTGCGACAGGAAACCGCGCACCAGCACGCCGTAGCGCTG
CTTGAGCCACTTCTTGGCGATCACGCCGGCGGCCACGCGCATGGTGGTTTCGCGTGCAGA
TGAGCGCCCGCCACCGCGCGGGTCGCGGATGCCGTATTTCTGCCAATAGGTGTAATCGGC
ATGCCCGGGGCGGAACTGCTGGGCGATGTTGGTGTAGTCCTTGCTGCGCTGATCGGTGTT
GCGGATCAGCAGCCCGATCGGCGTGCCGGTGGTGCGGCCCTCGTAGACGCCGGAGAGGAT
CTCGATCTCGTCGGCCTCGCGGCGCGCGGAGGTATGCCGGCTCTTGCCGGTGGCACGCCG
CTGCAGGTCGTGGGTGAACTCTTCCGGCGCGATCTCCAGGCCGGGAGGGCAACCGTCGAT
GATGCAGCCGATCGCCGGCCCATGTGATTCGCCGAAAGTGGTGACCGTGAACAAGCGGCC
AAAACTGTTACTGCCCATGACGGCATCCTTTCAACATCTCTGCAGGCTGCCGCGCGTGCA
GCATGCGCGGCAGGTGACGTGCGGCGACCAGCAGTGGCGCCACTGCCAGCACACCACTTG
CCACGAGCAGGAACACGCCCAGCCGGGCGTGGCCGCTGAGCAACCAGTTGGCCAGCAAAT
GCACCGCCACACCGATTCCGACCAGCAGGCCAAAGGCCACGATCCCGCTGCGGCGCCGAT
GCGCACGTAATGTGGCATTCGAGCTGGTGGTCACGACCCAGGCACAGACGAGTCCGAAAA
ATGCCATGGACCCGAAGGTAATTTCTGCAGCGGCACTGGCCCAGCGCTGAAGTGCCGGGC
CGCCGTACATCGGGTCGAACAACCGAAACACCACATCAAGCAATCCGAACGGAATGCACA
TGCCAAGCACGGACACCGGCACCAGCAGCACGACATCGCTCAGATATGGCCGGTGCGTGC
GTGCCTCAGCGCGCACTGGCCAGCTCGGTGATGCGTGCGCTGTGTGCGATCAACTCGCGG
CATTCGACGGCGAAGATGCCCATCTGGCCGACCTTGAACTCGACCCAGGCAAAATCCACT
TCCGGCAGCAGCTTGATCAGGTGCTGCTCGGACTCGCCCACTTCACAGATCAGCAGGCCG
TCTTCGCTGAGGTGCTGCGGCGCATCGCGCAGGATCTTCAGCACCAGGTCCAGGCCATCG
TCGCCCGCACGCAGGCCGAGTTCCGGCTCATAGGAATATTCCTGCGGCAGCGCGTCGGTT
TCGTCGTTGGTGACATACGGCGGGTTGGTCACGATCAGGTCGTACTGCCGCCCGGCCAGG
CCGGTGAACAGATCGGATTTGAGCAGGCTGACGTTGTCGGCATGCAGGCGCGCCTTGTTC
TCGGCGGCCAGCGCCAGCGCGTCATCGCTGATGTCCACGCCGTCCACGTCCCAATGCGGG
TTGTAGTGGCCCATCGCGATGGCGATGCAGCCGGAGCCGGTGCACAGGTCCAGCGCGCGG
GTCACTTCGCGGCCGCCCAGCCAGGGCTCGAAGCCGGCTTCGATCAGCTCGGCGATCGGC
GAACGCGGCACCAGTGCGCGCGCATCGCTCTTGAAACTCAGCCCGGCAAACCAGGCCTCG
CCGGTGAGATATGCCGCCGGCACGCGCTCGTCGACGCGGCGCTGGAACAGTGCCAGCACG
CGCTCCTTTTCTGCGCGCAGCAGGCGTGCCTGGCCGTAGGCCGGGCCCAGATCGTGCGGC
AGGTGCAGGCTGTGCAGGACCAGCTGCGTGGCTTCGTCCAGCGCGTTGTCGTAGCTGTGG
CCGAAGGTGAGACCGGCCTCGTTGAAACGGCTGGTGCCGTAGCGGATCAGGTCGATGATG
GTGTGCAGTTCGTCGGCCGCGGCGGCAGTCATGGCAACAACTAAGAAGTGTTCGGCCCCC
GATTATAGAGGTCGGATCGGTATCATGAGCGTCCGTTGCACTGGAAACCGCCATGTTCAA
TCGCAATACCGGCATCGTGCTGCTGGTGGCGCTGGCCGCCGGGCTGGGCCTGTTGCTGGG
CCAGAAGTTCCTTGGCGGCACCCCGCGCTCGCCCTGGCCGCCCACCCAGACCATCACCTT
CTACCCACAGCCGCGCCCGCTGCCGCAGTTCAGCCTGCGCCAGTCAGATGGCACCCAGCT
GGTGCCCGGCGAATTGAACGGCCATTGGACGCTGGTGTTCCTGGGCTTCACCTTCTGCCC
GGATGTCTGCCCCACCACGCTGACCGATCTGGCGGTGGCCCAGCGGCAGTGGGAGAGCGT
TCCCGAGAGCCTGCGCCCGCGCGTGCTGTTCGTGTCGGTGGACCCGCAGCGCGACCCGCC
CGCACGCCTGGGCGAATACGCGCACGCCTTCCACAAGGACACGCTGGCGGCCACGGCCGA
TGAACCGTCGCTGGAGCGCTTCGCCACCGCGCTGGGGTTCGTGTTCCAGAAAGTGCCAGG
CAAGAATTTCGCGCAGAACCCCAACGACTACAGCATGGATCACTCGGCCGGCATCGCCGT
GCTCGATCCGCAGGGCCGGCTGGCTGGCCTGATCCGTCCCCCGCTCGACCCGAAGGCGAT
TGCCGCCGACCTCCAACAGCTGACCAAGGTAACCGCTCCGTGAGTCTTGTCACTTCCCTG
ACCTACGTGCTGCCGCATCGGCTGCTGTCCTCGCTGGCACGCGCCCTGGCGTATTCCAAG
ACGCCGGCGACCAAGCAGTGGCTGATCGACACGGTCACGCGCAAGTTTGGCGTGGATCTG
AGCGAAGCCCAGGAGCCGGATCCGCGCGTCTACCCCACCTTCAATGCGTTTTTCACCCGT
GCGCTGAAGCCCGGCGCGCGCGTGCCCGACGCCGACCCGCAGGCGCTGTTGATGCCGGCG
GACGGGCGCATCAGCCAGCTCGGGCCGATCGAGAACGGGCGCATCTTCCAGGCCAAGGGC
CAATCGTTCACGGCTGCGGAACTGCTCGGCGATGAGTCCGCCGCCGTGCCCTTCCACAAT
GGCCTGTTCGCCACGGTGTATCTGTCGCCCAAGGACTATCACCGCGTGCACATGCCGTGG
AGCGGCACCTTGCGCGAAACCGTGCATGTGCCTGGCCGGCTTTTCAGTGTTGGCCCCGAT
GCAGTGCGCAACGTGCCGCGGCTGTTCGCCCGCAACGAACGCCTGGTGTGCCACTTCGAT
ACCGACTTCGGCCCGATGGCCTCGGTGATGGTGGGCGCGCTGCTGGTGTCCGGCGTGGAA
ACCGTCTGGAGCGGTGTGGAGATCCCGCGCTACGGCGACCGCATCACGCGCAAGGATTAC
CGCGGCAAGGGGATCACGCTGGAGCGCTTTGCGGAGATGGCGCGCTTCAATTATGGATCG
ACGGTCATCGTCTTGCTGCCGCCGGGCGTTGCCGCGCTTGAAGGCGGGCTGGCTGCGGAA
TCGTCGGTGCGGCTGGGACAGGCGCTGGCACGACGCCAGGTGGCCTGACGCGCAGCGGCG
CGACAGGCGTTTAAACACTTCACTCGCGCGACGCTACGGTCATCGTGCTTTCGTCAGACG
TCGCCGCGCTCTGACACGCGCACGTGCCGCAGACTGCTGCGTGGTTGAGCAAGACGCAAC
GCGTCAGGCGTTTCGGCGCTTCGTTTGGCTACGCTTTAGAACCTGGCCAAACGCGCACAC
GCCGCTCCACTGACAGACAAGTGCGGCACCGGCTACGCCAACGCAGTACGCTGCCATGGC
GCACCGGACACTTCCCACCTAGGACCCTGCATGACCACACGGATGTTGCGATGGCCGCTG
GCCGTCGCCCTCGCCACGGTGCTGGCCGGCTGTGGCCAGCAGAGCGAGCAACAGCAGCTG
GATGCGCTGCGTTCGGGCCTGCAATACCGGGGCTACCGGCAGTTCAGTGAGCATGGGTTG
CCGGTCGCCTTTGCCGCCTACCAGCGCGGCGGCAGCCTGCTGGACACGCCGCCGGAACCA
CTGACTGCCGACGACATCTGCATGCTCCACGCGATGCTGTCCTACACCGCACTGTCCGCC
AACAAACTGCTGCCCGCGATCGCCGAAGCGGACCTGCTGGAGCGCGATTGCGGGTCGCAG
GGCGCGCTGATCGCCACGGCACTGCGCTCGGTGGCGTTCGAACGCAAGCACTGGCCGCAG
CTTGCGCAGCGCTCCAGCGACAGCCTGTGGAAACACGACGCCAATCCCGACGACACCCTC
ACCACCTTGCTCATGCTGCACGTGGTGATGGCTTATGCGGCCATCCAGGACAAGCGCTGG
GATGCGGCGGTGCTGCATGCGGATGCGATCGGCCTGGCGGTGCGTGCACCCTGGCTGGGC
GAGCTGGCGCGCGTGGGCCAGGATTTTGCCGAGCACCGGTTGCTGGAAGGCCTGCGCCGG
CTCAAACGCCTGAGCGAAAACCCGAAGGTGCCGCCGGACGTGCGCGCCGAACTGCAGGCA
TTGATCACCCGCATCGAAGCGGAGAGTGGCGACCTGGACTCGAGCTGGGCGATCGCCCGC
ATCCTCACCCGCTTCATGTGGCAGGCGATCGAACAGAACGCGGCGCCTGCCACCAGGGAT
CTGATGCGTTTTGCCGAGCAGCAGACCAGCAAACTGGGCCCCGACGCACTACGGCAGGGC
TGGCGTGCACGCTGGACACGCTGGTGGGCGAAGGCACAGACCTTCTGGCAGGACGCCGCG
CCCGCGTCGGACAAGAATGCGGATGCCGCTCCAGCAGCGCCCGCTCCCGCCACGCAGTGA
CTGCGTCCCGGCCGGTATCCGCGGCAGCACGCGGCCGACCGCGTGCTGGCCGACGCCTAC
GCCATGAGTCCCGTCGGGAAGCTGTAGCTCTCAGCGATCGCAACCAGCCAGCTTGATCGG
TTGCCCCGGCTTGAGCGCGTACGACGGCGCCTTCAGGCCGTTGGCCTTGGCCAGCTCCTT
GATCTCGCACTGGTACTTCTGCGCGACCCGGCCCAGGGTGTCGCCCTTGGCAATGGTGTA
GCTGCGCACCTGCTTGGCCTTGGGCTTGGCGACTGCCGGCTGGCCGGTGGCCACCGTGGT
CGGCACGCCGGCCATCGGGCTGACATCGCCCACCGCCACGCTGGGCACGTACTCCGGCGC
GCTGGTGCGCACGATCGCGCTATTGAGGTCGGCGGTGATCAGCGCGCGGGCCAGGTCGGC
GCGCGGGCCGCTCACGCAATAACGGGTGTACAGGCTGGCGATGCGGCTGGTGGCGTTGAT
GGTGGTCCCGGCCGGGATCCAACCATCGGGTTCGTAGCGCGGGTTGAGATTGCGCAGCGC
GCGCATGTAGCCGTCGCGCGTGCCCATGCTGCCCAGGCAGATGGTGAGTTCGTAAATGGT
GGTCGACTTGGCCAACTTGATGGTGGCCGACTGTGCATTGAGCTTGGGAAAGTCCACACC
GTACTGGCGCGGGTGCAGGAAGATCCAGGCCGCGGCGATCACCATCGGCACGTAGTCCTT
GGTTTCAGCCGGGAACTGGTTGTAGACGTCCTGCTCCCAGAACCCGCGGCCACCGGACTG
GGCAAAGACGCGTGCCGCGCGCCCTTCGCCACCGTTGTACGCCGCCAAGGCGAGTTCAAT
GCTGCGGTTGAGCCCCACCATGCGCTCGTTGAGATAGGCGGCGCTGGCCTCGGCAGCACT
GCGCGCATCGAAGCGGGTATCGAAACCGGTACCGTCCGGGCCCAGTCCGAAGCGGCGCCC
GGTGGCCGGCATGAACTGCATCAGCCCTGCGGCGCCCGCACGCGAACTGGCGTGCACCTT
GCCGTTGGATTCCTTGGCCATGATGCCGAACAGCAGCGCCTCCGGCAGCGCGCGTTTCTG
CCATTCCGGCCACATCACCGCCCGCAGGTTGGCGTAGTTCTCATAGCTGGTCAGCAGCGA
TGGACGCATGTCGGTCAGCCAGCGACGGATGCCGGCCTGCACCGCCGGGTTGTACTGCAC
CATCTTGTCGAAGTCGTGCTGCTGGTCGTTGAGCAGACTGGCCGTGCGGGCCGCAGCGGG
GACGTCGGTCGCCAGCGGGCCGATGTGGTCCGGGTCGGCCTGCAGCAGGGTGTCGTCGTC
TTCCGGCTCGTCGGACGCCGGCGCTTCCGCATCCGCGCGCGCCTTGAGCAGGCGCTTGTA
GGTCGACAGCTGATTGGCCACCAGGCAGCCACGCTGCTTGATGCAGGCGTCGATGACGTC
TTCCATGTCCTCCAGTGCGGCGTCGCCTTCGGCGGTGCCCTTGGGGTCGGAGTTGTTCAC
CAACACCAGGGCGTCGCGGTAGCGCTTCTCGGCGGCGGCCATGCGTGCATCCAGCGCGGC
GACCTTTTCGGTATCGCGCTTGGACAAGGCATGGGCGGTAGGAGCGAGGGACAACAACGC
CAGCACGGCCAACACGGGCCATGGGCGCAAACCAAAATGAGCGAGCGGCATCGTCGGCAG
TACAGCGGAAAGGCAGGCAGGGTAGCCGCCGGGGTGACACCGGGGCAAGGCGGCGGGCCC
GGCAGGGTCAGTGCGCCGTTAGGTTGGCTACCGCATCCAGCGCAAAGCGGCAGCCCGGCG
CCCGCACCGGGCCTGCCGCCGGCAGATGCCATTGGCGAATGGGCAAATACCCTGTGCCGG
CCAGGTTTGACGGCTAGAATCCGGCCTTTCCTACCGGATCTGCGCAATGGCCTCGTTCCT
GCTCGGCAAAGGCATTACCGACGGTATTCCGGTGGTTCTGGAGGGCCGCTTCGGCAACCG
GCACGGTCTGGTGGCCGGGGCTACCGGCACCGGCAAGACCGTCACCTTGATGACCCTGGC
CGAAGGCTTCTCGCGCCTGGGCGTGCCGGTGTTCCTGGCCGACGTCAAAGGCGACGTGGG
CGGCCTGGCGGTGGCCGGCGATGGCGCGCCTCGCGTGCTGCAGCGCGCAACGGAGATCGG
CATCGGCGATTACGCGCCGGCCGCCAACCCGGTGGTGTTCTGGGACCTGTACGGGCAGCT
CGGCCACCCGGTGCGCACGACCGTGAGCGAAATGGGCCCTACCTTGCTGGCGCGCATCCT
GGAGCTCAATGACACCCAGTCCGGCGTGCTGGACATCGTGTTCAAGCTGGCCGACGACCG
CGGCCTGCTGTTGCTGGACCTGGACGACCTGCGCGCCCAGCTGGCGTTGGTGGTGGAAGA
ACGCAAGGAGCTCTCCACCAGCTATGGCCTGGTGTCGGCGCAGTCGGTGGCGGCGATCCA
GCGCGCCTTGCTGCGGCTGTCGCAGGATGGTGGCGAACAGTTCTTCGGCGAGCCGGCGCT
GGAATTTGCCGACCTGATGCGGGTGGCACCGGATGGCCGCGGGGTGATCGGCATCCTGGC
CGCCAACCAGCTGGTGCTCAAGCCGCGGCTGTATTCCACCTTCCTGCTCTGGCTGCTGTC
GGAACTGTTCGAGCGCCTGCCGGAAGTGGGCGACCTGGAGCAGCCCAAGCTGGTGTTCGT
GTTCGACGAGGCGCACTTGCTGTTCGACGATGCGCCGCCTGCGCTGGTGCAGCGCATCGA
ACAGGTGGTGCGCCTGATCCGCTCCAAGGGCGTGGGCGTGTATTTCTGCTCGCAGTTCCC
CGACGATATCCCCGACAACATCCTCGGCCAGCTCGGCAACCGCGTGCAGCATGCGTTGCG
TGCATACACGCCGCGCGACCAGAAGGCGGTCAAGACCGCCGCACAGACGTTTGTCGCCAA
CCCGAAGCTCGACGTGGCCACCGCCATTTCCAGCCTTGGCACCGGCGAGGCACTGGTGTC
TCCACTGCAAGGCAAGGGCGTGCCGGCACCGGTGCAGCAGACCCTGATTGCGCCGCCGCG
CTGCCGCATGGGCGCTTTAGCCGACAACGAGCGGGCGCAGGTGCGTGCCGCCAGCCCGGT
GGGCACGCGCTACGACACCGCGATCAATCGCGAATCGGCCGCCGAGCTGTTGGCGCGGCG
AGTCGAACAGGTGGCCGAGCAGACCAACGCACCGCCGGCGCGCACCCGCGAAGAGGACGA
CGCGCAGGACAGCGGCTTCGGCCAGGCGATCAAGGACGCGGTGTTCGGCACCAAGCGCCG
CCAGGGCATGCTCGAGGCCATGGCCAAGCAGACCTCGCGCACCGTGGGCAACAAGATCGG
GCAACAGATCGTGCGCGGTATTTTCGGCAGTATTTTTGGTGGGAAGCGCTGAGTACGAAC
GACGAAAGGACTCATCCATGTTCAAGAACGCCTTAAAAAGCTTGTTGGTCTTTTCTTTTG
TCAGTGCAACTGTGACGGCCTTTCCAGGCATGGCCGCTGCTCAGCAGGCGCATCCAAGTG
ACCTCTGGCCCCTACAGCGGCAGTATCTGCTGATCGGCACCTACGTCGGAAAGCTGAACT
CGTACAAGGAAGACTGCCAGGTTGTCCATGCCGAGCTTTCTCTCTCGATGGCAACACCGA
GTAGCACCATCCAGCGATACACGTTGAAGACAACATGCATGGCCGGCGACAAACCCAATG
CTGCACCAGCAACCATTACCGGCTCGTGGGACATGGACCAGAAGATCGGTAGCTGCCTAA
TACTCAACTTCGTGGATTCGAATGATCCGATGATTGGACCTACCATCTATGGGTTCAGCG
TAGAACCAGACGCCGCCTCTGATGGCACCATGCGCACCAACTATATCCTTGCTCAGGACG
GCGATAGCTGCCACAGCGGCAGACCACCGGAAGACGGCGACAAGGTACTTAGAAAGCTGA
GCTTGTAGCGGCATGCGCTAAGGGCCGGACAGCATTTCCGCTTCGGCCTCTAGAGGGACG
CACCGCTTTGTCTTGCGGCTCGCCGCGCATCATCAGGAACCGGCAAGAAGGGACAAGGCC
CGTAATGTCAAAGCTTTTAGGGGCTCAGACCTGACGCACATCTAGGCTTAGCTTAAGACG
GCACTCCCGAATAAGACCGATCGGATCAGGCTAACAGGCCATGCAACTTGGCGTACTGCA
GCAACATGATGGTCTTGGCATCGGCAATTTCGCCGGTAGCAATCAACGCCAGCGCAGCGT
CGAGCGACAGTTCCAGCACCTCGATCTCTTCGCCGTCTTCTTCGACACCGCCGCCGGCGC
TCACCTTGTCGCCGTCGACATATTCACCGACGAAGAAATACAGACGTTCGGTCACCGAGC
CCGGGCTCATGAAGGCCTCGAAGACCTTACGCACGTTCTCGATGCGGTAGCCGGTTTCCT
CTTCGGTTTCCTTGCGGATACAGGCCTCGGGATCGTCCTGATCCAGCAGGCCGGCGCAGG
CTTCGATCAGCATGCCGTCGGGGTTGCCGTTGAGCAGGGTCGGCAGCCGGAACTGGCGGG
TGAGCATCACCGTTTGCCTGGCGCGGCTGTACAGCAGAATGGTGGCGCCATTTCCGCGAT
CGTAGGCCTCGCGCGACAAGGTCTGCCAGCGGCCATCCTTGCGCTGGAAATCGAAGGTGA
CCTTACGTAGCACATACCAGTTGTCCGAGAGCACATCGATGGACCGAACACGAACCTGCG
GGTTGCCGGTGGCGGTTGGAAGCAAGACGACACTCCTTGTGACATGACCGATCAACAGCG
CAACACCGTGCCCCGCCGTCTGGCCGGGGATTGCGCGGACTGCGCAGTTTACCCGGCGCA
AGGCAAGGGATGCGCCTTGCTGCATGAGGGCTGCCCTGTTTCGCGACGTGATGCCGATGA
GCGTGTTGACGCATGACCTAGATGCGCCTGACGCAGTCGCACGCCAACGACCCGGTACTC
ACGCTGATCGCCGCGCTGCATCCCGCAACAATCGGTGCACGCCTCCACTGGACGAAACAT
CGCACTCCCATGGGTCACCGTCATGCGCATTCGACACCCATGGTCATGCTGATATCGCGC
ACGCCCAACAGTGACAACAGCTCGACACGAAGCGCACGCACGACTAGCCAATCAACATGG
GACCGCCCTCCCCGCTCTCTACCGCGCACTCCCCACACTGCCCTGTCCCTCTCCAACTCA
GCTACCGAGCTCTTCCACTACCGAACAACCGGAACATCCAATTGCGCGCCGGCACGCGCC
GCCGCACAATCGCGCCACACCACACGCTTGGGGAGCGTCATGGAAGACCGTTTTCGCGCA
CGCAAGGTGGCGGCGCAGGCTGCGCCCGCACCGTTCTGGACCCGTATTCCGGCCATCGCC
ACCTATCCGCTGCGTGGCTCTGCGCTATATGCGCTCATCGCCTTGACCTTGTGCAGCGCG
CTGCTGGTCTTGCCGGGCATCCTGAAGCTTGTTGTGCTGGGCGTGCTCGGCATGGCCACC
TATACCTACGCCTTCGACATCCTGCGGCACAGCGCCAACGGCGAGCACGATGCGCCGCGG
CTGGGCTACAACAGCTTCGACAGCGCCGTACTGCGGCTGATCCTGCTGGCCTTTGCACTG
GGTATCGTGATCGTCGCCGCCGGCGTGATCGCCGGCAAACCTGGCTTGACCGTTGCGTAC
CTGGCCGTCCAGCTGTTGCTGCCCGGCATGATGATCGCCCTGGCCATCGACGGCAGCCTG
CGCCGCGCACTCAATCCGGCGGTCTCTATCGACATGGCGCTACGCATCGGCTGGCCGTAC
CTGGCCGCCTATGGCTTGCTCTACGTCATCCAGGGCAGCGGCACGGCGGCGATCTTCGTG
GCATTGAAGTACCTGCCGCCGGTGGTGCGCGAGCTGACCATCGTGGTGGCCTCGATCTGG
AGCCTGTTCGCCAGCTTCCATCTGATGGGCTATCTGGCCTACCAGTACCACGAGGAACTC
GGCTACGAGCCCAGCCGCGGCATTGCCCTGCAGCGCGAAGACCCCGACCAACGCCTGCTC
GACGAAGCAGAGCAGTTCGTGCGCGATGGGCATTCGGACGAAGCATTTCAGGCCTTGCGC
GGCGCGCTCGCGTGCGGTGAGCCTGGCGGTGCATGAGCTGTATCAGCGCCTGCTGCGCCA
GCACCACCGCAACGACGAACTGCGCGACCACACCCGCCAGTACATCAATCGCCTGCTGCA
GGAAAAACACGAGCGACGCGCACTGGCCCTGCAACGCGAAGCATTGGACACCGACCCCGC
CTTTGCGCCGCTATTGCCCGAGCAGGCGACGCTGCTGGCCGAGCGCGCGAAGATGGCCGG
GCAATACCAGCTGGCGACCGATGGCCTGTTGGCCGCGATCGGCGCGTGGCCGCGCGAGCG
CATGCTGCCGGCCTGGTCGCTGGACGCCGGCTTGCTGTTGGCCGAGCGTTTCGGGCGCGA
CGACGACGCGCGCATGGTGCTGCAGAACGCGCTGGACCACTGCGACGATGAAGCCCAGCA
CGCCAAGCTGGCAGCGGCATTGAAAGCGGTCGCGATTCAACCGGCGTAAGTGGCGGCTGC
GTGGCCTTTTCCGCAGCCGCTCTCACCCATTGTCCAGCAGGAACCGCGCCTTATTGGCCT
GGCCCTGCTCGGGGAATTGCTCCAGTAACTGACGCAGCACGCGCGTGCGCTGCTCACCCG
CCTGCAACTCGCCATGCCGCAGCGCCAGCACGAACCACTGCTGGGCAAGCTCCGCGCGCG
GAGTGCTCAGCGCACTGTCTTTCAACAGCCGTTCCGCGTCGGCCAGCAGGCCGGTGCGCA
GGCAATTGCCGATCAACGCCATCCGTGCCGATGGATCGCAGTCGAGGTGGTCCTTGGCTA
ATTCGGCCGCCACCGCCAGCTGCAGGCGCGTCTGTTCGGCGCTGTGCGCGTGCAGCCGCA
GCAGCGTGTCCGCGTGCTGCTGAAGTTCCTTGCGACGGCCCGCGTTACGGGCCACCCGAT
AGCGCGCCAAGGCAATCTCCGCGCTGCGTGGCTGCTCGCTTGCCAGCTCTGCCAGCAGGC
GCTCGGCCTCGGCATTTTCCATGCGCCCCAGATGCCGCTGTGCACGCTCCCAGCGGTCGT
CCGCCTGCGCCACCGCGTCGTCCTCCATGAAAGCCGGGCGGGTCTGCCGCACCAGCACCA
GCAGCACACCGAGCAGCGCGCCACTCACCAGCCCACCGGCATGCGCATCGAAGCCAATGC
CTTGATTATCGCGCCAGAGCAGGTTGTAGAGCTCCCAGCCCAACCACAGCGGCAGCAGCA
GAATCGCCGGACCCCGCACATAGTTGAACACCACGAAAAACCAGTAGAAAAAGCGCACCC
GCCGGCGGCCCCAGACCACGCAGAACGCGCCCATCAGCGCCGCGATTGCGCCAGAGGCGC
CCAGCCCGCCACCGGGCTGACCCCACCGCCACCACAGGCTCACCGCGCTCGCCCCAAACC
CGCCGAGCAGGTATAGCAGCAGGAACCAGCCACTGCCGATCGCCCCTTCCAGCAACGTGC
CCAGCGCCAGCAGGAACACCATGTTGCCCAGCAGATGGTCCAGGTCGCCGTGCAGGAAGG
TGGCCGACAGCATGCGCTGCGGCGACCATTCCGAACTGCGCTGGATGTGGCGCAAGGTGA
ACACCTTGGACAGCCGCGCATCGTAGGGCGCACGCAACGCGTACCAGTCGCGTCGTTGCG
CATCGTCGTCGAACAGGCGTCCGCTGCGCAGGGCATCGGTAAACGCCACATCGTTCATGG
TCAGCTGCGCCAGGTAGGCCACCCGTTGCCGCGCTGGCACCTTGTCCCATTGCGCCTGGC
GCGCCGCACGCACCTTCGCATCGCTCTGTGCCAGGTAGCGCGCGTGCGCCTTGCCCTCCA
GCGCGCCCAGGCCGGACTCCACGTAATAGCGCACCGCATTGGCGATGAGGCCGTCGTCCT
TGCGCTGGTACCCCACATGGATCACGACATTGAGCAGCACCAGCAGCAGCGTGACCCAGG
GAATGTTCTGGCGCGACCAGGGTTTATGCAGCGGCATGATCAGCATGGCAGGCGTCCGTG
TCCCAAGGCGCAAAGCTTCGCCGGGCGGATGCGGATGCGCAAGCGCGCCATGCGCGCTAG
CATCGCGCCCCCATCCTGCCCTGTTGGTCGCCCATGAGCCGCTGGCGTCCCCCTGCCGAA
AAAAGCACTGCGTTGATCACGCCGGAAGGCCATGCGCGGCTCAAGGCCGAACTGGACGAG
CTGTGGCGCCTGCGTCGGCCCGAGGTGGTGCGCGCGCTCGCGGCGGCCGCAGCCGAGGGC
GACCGCTCGGAAAACGCCGAGTACACCTATCGCAAGAAACAGCTGGGCGAGATCGATCGC
CGCGTGCGTTACCTCAGCAAGCGGCTGGAAGCGCTGCGCGTAGTGGATACCGCGCCGACG
GATCCGCAGGCGGTGTTCTTTGGTGCGCAGGTTGAGCTGGAGGATGCCGACAGCGGCGAG
CTGCTGCGTTACCGCATCGTGGGGCCGGATGAGACCGACGCCGGGCGCGGCTGGATCAGC
ATCGATTCGCCATTGGCGCGCGCACTGCTGAAAAAGCGCGTGGACGATGAGTTCGAGGCA
CAACTCCCGTCGGGCAAGCACACCTTTGTGGTGGTGGTGGTGGAGTACGCGGCAACTTAG
GTGGTGTGGGCGTGCGTGAGGCAATCCGGGTGGTTTGGATCCTTGCCTGCTGGTGCCGAT
GCGCGCGGTTGGAGGCGTGTGGTTCTGGGGTAACGCCTCATCGCGCGCTGGCGCGCTCCT
ACGCGGCTGGCCGTGTACGGTGGCAGTGCAGCGCACCTTGGACAGTCCAGCTGCGCTGCG
GAAGCCTTGTCGCGCGCGAGCACGCTCCTACGAGGCGGGGTGTACCGATTGCACGCTGAT
GTGCTGGATAGTTCGGCGCACACCAGTGTCATTGCACACACCAAGCGGCCAGCGGCGCTG
GCCGCTCGCTGGCACGCCGCTGCGGCTAGACCATCTGCAGGTTCAATGCGCGGGGCGGCT
GCGCCGCAGGATCAGACGGCAGCGCATCACCGAACAGGTCGTGCTCGTCGCTGTCGGTGA
TTTCCACATCGACCAGGTCGCCCACCTTCAACTTGAGCTCGCCGCCGTTCTGGATATGCA
CCAGGCCGTCGATCTCCGGCGCGTCTGCACGCGAACGGGCCACCGCGATATCGTCTTCGA
TCAGGTCGACCAGGCATTGCTGCACGCTGCCGATCTTGGCTTCCAGCCGCGCCGCGGAAA
TCTCCGCCTGCCTGGCCATGAAGCGCGCCAGACGCTCCTGCTTCAGTTCTTCCGGCACCG
GGTCCGGCAATGCGTTGGCGCTAGCGCCCTCCACCGGCGAATACGCAAACGCCCCGACGC
GATCCAACTGCGCCTGATCCAGAAACTCCAGCAGCGCTTCGAACTCGGCATCGGTCTCGC
CGGGGAAGCCGACGATGAAGGTCGAGCGCACCGTGATCTCCGGGCACATCGCCTTCCAGC
GCTGCACGCGCTCCAGGGTCTTTTCCACTGCGCCCGGCCGCTTCATCAGCTTGAGGATGC
GCGGGCTGGCGTGCTGGAACGGGATGTCCAGGTACGGCAGCAGCTTGCCTTCGGCCATCA
GCGGAATCACATCGTCCACGTGCGGGTACGGGTACACGTAATGCAGGCGCGTCCACACGC
CCAGTTCCGACAAGCCTTCGCACAGCGCCTTCATGCGGGTCTGGTACATGCGGTCGCGCC
ACGGGCGCTCGGCATACTTCAGGTCCACGCCGTAGGCCGAGGTGTCCTGCGAGACCACCA
GCAGCTCCTTGACGCCGCCGCGCACCAGCCGCTCGGCCTCACGCAGCACCTCGTCGACCG
GGCGCGAGGCCAGGTCGCCGCGCATGGAAGGAATGATGCAGAAACTGCAGCGGTGATTGC
AGCCTTCGGAAATCTTCAGGTATGCGTAGTGGCGCGGCGTCAGCTTGATGCCGTAGTCCG
GCACCAGATCCACGAACGGATCGTGGCGCGGCGGCAGCGCAGCGTGCACCGCCTCCATCA
CGCTCTGGTAGTCCTGCGGGCCGGAGACCGCCAGCACCTGCGGGTAGGCCTCGCGGATCT
GCTCCGGGCGCTTGCCCAGGCAGCCGGTGACGATCACCTTGCCGTTGGCGTTCATCGCCT
CGCCGATCGCATCCAGCGACTCGGTCACCGCCGAATCGATGAAGCCACAGGTATTGACCA
CCACCACGTCGGCGGCGTCGTAACTGGGCACGATGTCGTAGCCCTCCACGCGTAGCTGGG
TGAGGATGCGTTCGGAATCGACGAGCGCCTTCGGGCAGCCAAGGCTGACGAAGCCGACTT
TGGGGTTCAGCTGGGACATGGAAGCAGGAGCCTGGGAAACGGAGCGGCCTGGGGCCTGGG
CAAGGCCAATTATAGCGGCGTCCGGGCAGCGCTCTGTCGGCGTTTTTCGATTTCGTGGAA
TCCGAGGCACGGCGACATGGCTGCATGCTGGTGCGCGAGATGGCCGGCCACCGCACGTCA
GATTTCCCGCACGCCCTCTACGGACACCACAAGCCGACGCAAGCGAGCTTCGCGCCTGGC
GACGGCCTGTGGTGCTTGATTGAGATCCAGGTGCGGGGCCAACCAGCCGATCGGCGCGTT
CTTCGAAGGCCTGCTTGTGCGCGAAAGCGCGTGAAAATGCCGCGGCGACGCTCGCGTCTT
TCACTGCCCCTATGCATCCATAGCATCCCGCGAGAATAAAAACGCACAAGGAACAAGAAG
ACTCCGCATCACCTACAGCGGGAAGCGCAGTCGCTTGATCACCTGCCCATGGTCGAGTTA
TCCAGCTGGACGCGTAGCGGCAACATGGCGTCATTATCCTCGGCGGCCTTATCGCGACAT
ACCCCCCAGTTCACTTTGAAAGCCGAATCTTCGCAATTCTGTTTGATGCTCGATTTTGTT
TTCGATTACGTTTGATTAAACATAAAAACTAGTTCTTCATCGATGGATAAAAATCTTAAT
TTGTGGGATATGAGCACCTTCATCCAGCAGTATGGCGCTCTAACGGCAGATCATCCAACG
CACACACCCGAAGATAGCCCGCAAACCGTTCCGTCTCCGCGATCGTCCTCAGCACATTCG
CCGGAGATTCAGGAGCTAAGAAGCCTTCAGGAAACGCGGCCTGCCAGGCTTGGAGCGCGC
TCCCAATCACGCAGCAGTAAGCACGGCCTTCAGCAGTGCTCCTCCTCGCCCAGCGACGAA
AGTTTTCGTCTGCACGCTGAGTTGGCAGCCTGGTGCGAGCGCGTTGAGACTAAACCCTCA
CTACTTGCCAAACTGGGTTGTTGTGCTGCGCCCCCAGTAGTGGGCGATCATCGCGAACAG
CGCCGCGAAGCCATGGAGCGGATTATGCGTTGCTTAGATGCGGGACAAGCTGGAACGCAG
CTGACACTCAGGGACCTCAACCTGTCGCAGCTGCCGCCTGGACTGCACCGCCTTGCGCAC
CTACGAGACCTCGACGTGGCGGACAACGTGAACCTCACGCGTCTGCCAGAAGACTTGAGC
CTTTGCAAACACCTTGAGCGGATCAACGCTGACGGTTGCTCCATTGCGGCACTGCCATCG
AAAATCGGTGCACTCAAGAATCTAAGTGAGATTTCTCTCGCGTTCAATGAACTGAGAACC
CTTCCAGATTCGATTGGCCAATGCAGCAGCCTGACTACGATTGTGGTGCCCGGTTGCAAG
ATCAATAAATTGCCTGCAAGCCTTGCCAACTTGACGCAGCTGAAAAAGCTGGATGTTGCA
GCCAATATTGAACTGAGTGAGCTGTCGCCGCATATGAACCTGGACGATGTAGCTGTGCAC
AGCACACAGACGCGATTGGGATTGATGCACCGAATATTCAAGGCGCCGACGTTCGATCCA
GAGACCAGACAGAGGTTGTCCTACCAAGCTTCAGCGCTGCGCGACCGGTGGGCCGCGCTA
TCGCATCATCTATCGCCGCAAGCGCGAGCACGGGTTGATCAAATGCGTGAGGGTGCATCG
ACCACACTTTCCAGTCAAGATCACAAAGCCTCCGCCGCGTGGAAGACTGCCACAGAGAAG
GTCAGCAGTTGGGCAGAGGAAGGGGCACCGATCACACTTGATCGGATTTTCAAACTAAAC
CAACTGCTGCTCCCCGAGGGGGATGATGATAATGACCCAATTGGCGGCCAACTGCGCAAG
GTCGGCATACAAGCTGCCCCTAGCAATACATGGACGGAGTGTCGGTACCCTCCGCCCGAG
ACCCTGAAAGACGAAATGGCGAAGTTTTCCGGATGGCTCGAACATAGTGAACAGCAAGCG
CATGCGCGTGACGCGTTGGGACATATCGAGTTTGCCGCACAGCTTCACCAGCGCTTGGTC
AGTCTGCATCCTTTCGATGACGCAAATGGCCGGACAGCGCGTCTTGCGATGGATTGGGCG
CTGCAACGGCACGGTTTGCCGCCTGCCCCGCCCGTTGGTGAAGCAAGCCGCCTGCCAGCG
TCATTTCTTGGGGGAAAGCGCGTCAGTCCGGAGAAGGTTGTCTTGGAAACGCTGGAGGGT
ATTGCCACGGTTATGAACCAGGTTCACCAGTAGACCTACACGCCTCAATGCTCAGAACTG
CGGCAAGTGCGGCCCGCGGCTGTTCCAACGCGGACCACGGCTTCCGTTGGCTCAATTACG
CCAGCGGCGGCACCGGGCCGGCGTCCTGAACCGCGCTGGCCTGCGGCCGCCTGGTGGCAA
CATCTTCCTCACCTTTCGCGTCGCCGATTCGGCTGATAATGCGCGCTCCCCGTATTGCAG
CAGGATTTTCCATGGGTCACTGGACCACGCTCGACACCCCCGACGGCCAGGTCGCCGCCT
GGCACGCCACTCCGACCACCAGCCCGCGCGGCGGCCTGGTGGTGATTCAGGAGATCTTCG
GCGTCAACGAACATATCCGCGCGGTGGCCGACGACTATGCCGCGCGCGGCTACGAAGTCC
TGGCACCGGCCTTCTTCGACCTGGAAGAGAAGGACGTGCAGTTGCCCTACGACCAGCAAA
GCCTGCAGCGCGGCCTGGCACTGGCCAATGCAGTCGGCCTGGAGCGCGCGGTGGAGGTGG
TCAAATCCGCCGCTACCCTGCTCAGCCGAGCCGGCAAGGTCGGCACCGTGGGCTATTGCT
GGGGCGGCTCGGTGGCGCTGCTGTCGGCGATCCGCCTGGGGCTGCCCTCGGTGAGCTATT
ACGGCGGCCGCAATACGCAGCTGCTGGACGAAACGCCCAAGGCGCCGGTGATGTTCCACT
TCGGGGAGCAGGACAGCAGCATTCCGCCCGAAGCGATCCAGGCGCACCGCGAAAAGCTGC
CGCAGATGGAGACCTTCGTCTACCCGACCGGGCACGCCTTCAACCGCAGCATCGACCCGA
ACCACTACGACGCCGACAGCGCCGAGCGGGCGCTGGAGCGCACCCTGGGCTTCTTCGACG
CCCACCTGGGATGAGCGGACCCGTCTCGAATGCGCCCGCCACGGGCGCCTTTGAACTGGA
TGCGCGGCTGGCCGCCGACAGCGTCTTCGTCGCCGACGGCCCGCTGTCGCAGGTGCGGCT
GATGGACGACACCCGCTTCCCGTGGCTGGTGCTGGTGCCGCGGGTGGCCGAGGTCAGCGA
GTGGATCGACCTGGATGGCGGCCAGCAGCGTCTGTTGCTGGCCGAGATCAACCAGCTCTC
GCAGCTGCTGCGAGTCGAGCCGCAGGTGAGCAAGCTCAATATCGGCGCGCTGGGCAACAT
CGTGCGCCAGCTGCATGTGCACCTGGTCGGCCGCCATCCCGGCGATGCGGCCTGGCCCGG
GCCGGTGTGGGGCAGCGGCAGCGCGCACCGGTTTGCGCCCGACGCACTGCAGGAGCGTGT
CGCGGCATGGGCGCAACGGCTACGATAGGCGCCCGTCTTTCAACCAGCCTTCCGCATGAA
ATCCAATGTCGTTGCCGCGCTGATCCTGATCCTCGTCGGCCTGCTGTTCCTGGCCAATAA
CCTGGGCTGGACCAATCTCAGCCTGGGCAAGCTGATCGCCACCTGGTGGCCTGCCGCGCT
GGTCGCTTGCGGCGTGGGGATGTTGTTCGGGCGGGGCAAGTAGCCGGGAATTGGGAATGG
GGTGAGCAGTCAATCAGCCCCGTGCGTAATCAGAGCGCCAAGATCCCTTCTTCCATCGGG
AGAAGGTGCCCCGAAGGGGCGGTGAGGGTACGCGCGAAGCCTCATGTGCATTCGACTGCA
CCGTAGAAAAAACAGGGGTTCCGCACCCCTGAAGACGTCGACGACCTGATTGCCAGCGAT
CAACCGAAGGCGACATGGTTACCAATGCAGTCATGACCTTGCGGTCTTCGACATGACCTT
TGTCATCCGCAATTGTTGACTTCCGGCACCTGATCGGCGCGCGCATCGCGCGCAGCATGG
CCTCACACCTACCGAGGACATCGCCATGCGCTACCGCCTGATTCCTGCACTGTTTCTGAT
CACGCTGGGCAGCTTATTCCTGCTGGATAACCTCGGGCTGGCCCGTTTCGATCTTGGCAA
CCTGGTGTCGACCTGGTGGCCAGCGTTTCTGATCGCCGCTGGCGTGCGCCAACTGCTGCG
CTACCGGCAGCGCACGGCCGTGACCTGCTGAGGCAGGGTCACGGCCGCATCACTGCATCA
CGTGCGCGGCAGGGTCACGCCGGTCTGGCCCTGGTACTTGCCGCCTCGGTCCTTGTACGA
GGTTTCGCACACCTCATCGGACTGGAAAAACAGCATTTGCGCCACGCCTTCGTTGGCGTA
GATGCGCGCCGGCAGCGGCGTGGTGTTGCTGAATTCCAACGTGACGCGGCCTTCCCATTC
CGGCTCCAGCGGCGTCACGTTGACGATGATGCCGCAGCGCGCGTAGGTGCTCTTGCCCAG
GCACACCACCAGCGTGTCGCGCGGAATGCGGAAGTATTCGACCGTGCGTGCCAGCGCAAA
GCTGTTCGGCGGAATGATGCAGACGTCCGACTCGATATCGACGAAGCTGCCCGGGTCGAA
ATGCTTCGGGTCGACGATCGTCGAGTTGATGTTGGTGAAGATCTTGAACTCGCGCGAGCA
GCGCACGTCATAGCCGTAGCTGGAGGTGCCGAAGCTGACGATGCGCTGGCCGGCGGCGTC
GTGCTTGATCTGGCCGGGTTCGAACGGCTCGATCATGGCGTGCTGCTCGGCCATGCGCTT
GATCCAGCGGTCGCTCTTGATGCTCATGCGGTGTTCCTTGAAGACGGAAGGCGGCGGGCC
GAGCGGCCCGCGCGAAGACGGCGAATTCTACCAGCGGCCGGCACCGGAGGCCGGCCGACG
CATCAGAGCAGCGAGGCAGAAATCGGGATGCTGGCGCGCGGGCGCTTGGCCAGCTCCTCC
GACAGCCGCGCAGCCGCCGCCAGATAGGCCTGCGCGGCTGCCGATTCCGGCGCGGCGATC
ACAATCGGCTGGCCCGCATCGCCCTGCTCGCGGATGCCGATATCCAGCGGCAGCGACCCC
AGCAGCGGCACGCCGTACTGCGCGGCCATGCGCTCGCCGCCGCCTTCGCCGAACAGATGT
TCGCGATGCCCGCAGTTGGAGCAGGTGTGCACCGCCATGTTCTCGACGATGCCCAGCACC
GGCACTTCGACCTTTTCGAACATCTTCAAGGCCTTGCGCGCATCCAGCGTGGCGATGTCC
TGCGGCGTGGTGACGATCACCGCACCGGCCACCGGGATCTTCTGCGACAAGGTGAGCTGG
ATGTCGCCGGTGCCTGGCGGCAGATCGATCAGCAGGTAATCCAGGTCGTCCCACAGCGTG
TCGTTGAACAGCTGGGTCAACGCCGAGGTGGCCATCGGGCCGCGCCAGATCATCGGTGTG
TCCTGATCGACCAGCAGCCCGATCGACATCGCCTCGATGCCGAACGCGCGCAATGGCTCG
ATCGACTTGTTGTCCGGGCTGTCGGGCTTGCCGCTCAACCCCAGCATCGCCGGCACGCTC
GGCCCGTAGATGTCCGCGTCGAGCACACCAACCCGCGCGCCATGCTGCTGCAGCGCTAGC
GCCAGATTGACCGCGGTAGTGGACTTGCCCACCCCGCCCTTACCCGAGCCCACCGCAATC
ACGTTGCGGATGCGCGCGTGCGGCGCGAGGGCGCCCTGCACCGCGTGCGCGGCGATCCTG
CGCTCGGTACTCATGCGCGGCGTCCCGGCTGCGCAGCTGGCGCTGCGCGTGTGATTTTTC
TGCTCATTGCCTTACCCAACTGAAGTCGACGACGCCCAGCGGCAACAACGGCCGGCGCGA
TCCGCCATGGACCGCCAAGTGTACCGGCGCAGCCGCTGTTGCTTGAGCGATTGTGGTGCC
TTGCCCTGCTGAGCCAGCTGCCTCAACCGTGTCAACGCGCGACATATTTCACAAAGGTGG
ACACACGATTAAGGAATTGTCACGTTCGAAAATCAGTTCAGCCGGCGCTCAGCGAGCACG
GCTGTCGCATCAACCCAGCGAGGATCCGCAAGGCATGTCGAGTCGTTCTCTGCACCGTAC
CCGTCGTCACCGCTTGAGCGCGGCGTTGCTCGCCGTGCTGGTCGCCCCCGCAGGCCACGC
GCTTGCGCAGTCCGAAAATGGCGTTGCCCCGGACACCACCGATCTGGACAAGGTGACCGT
CACCGGCTCGCGCATCGCGCGTACCGGCTTTGTCACTCCCTCGCCGGTCACCGCGATCAC
CGCCGAAGAAATCCGCGCCACCGGTGCCACCACCATCAGCGACCTGATGGCGCGCATGCC
GGCGTTGGCGCCGAGCTACACGCTGGGCAACTCCACCCGCTTCATCGGCACCGCGGGCCT
GGGCCTGCTCGACCTGCGCGGCATGGGCGTGGATCGCACGCTGGTGCTGGTCAACGGCCG
TCGCCATGTGGGTTCCAGCCCGGGCTCTACCGCGGTCGACGTCAACACCATCCCGGTGGA
ATGGGTCGAGCGCGTGGAAGTCATCACCGGCGGCGCCTCGGCGGTGTACGGCGCTGACGC
GGTGGCGGGCGTGGTGAACTTCATCCTCAAGAAATCGTTCACCGGCTTCGAAACCCGCGC
GCAAACCGGCCTGGCCGACGAAGGCAACTACAACCGCTCCTTCGCCAGTTTCTCGGCAGG
CACCGACTTTGCCGGTGGGCGCGGCAACATCGCCGTTTCCGGCGAATACAGCAAGCAGGA
CCGCTTTGGCCGCGGCAACCGCGCCATCGGCCGCGAGTACCTGGTGACGGTGCCCAACCC
CGCCTACGACCCGACCCGTCCGCCAAGCGAACGCAATCCGCAGAACGTGCTCAGCGGCCC
CGGTGGTAACCATTCCACCAGCTATGGCGGCACCTTCAACCTGGGCACCTTCGATTTCCG
CAACCCGGCCAGCTACGGCAACCGCTACCTGTTCAATGAAGACGGCACGTTCCGCCGCAA
TCGTTATGACGGCACCGTGGTGAGCAACACCTCGTGCGTGGATTGCGACTTTGCCGACCT
CAACGCCGTGGCCGATTTGCAGCCCGGCTTCGATCGCAAGAGCGTCAACACGATGGTCAA
CTTCGAGCTCAGCGAGAATCATCGCCTGTTCTTCGAAGGCAAGTACAGCGAGACCGATTC
GGAATTCTTCGGCCAGCCCGCCTTCGACAGCTCGCTACGCGTGCGTCGGCAGAACCCGTA
TGTCAGTCCCGAACTCGGTGCGCTGATGGATTCACGCGGTGCCACGCAGATCCTGATGAA
TCGCTTCAACGTCGATGCCGGTCGGCGCGGCGAAAACATCGAACGCAAGACCTACCGTGC
AGTGCTCGGCGCCGAAGGCAACTTCACCGACAACTGGACCTACGACGTGTCGGCCAACTA
CGGCAAGACCACGGTTGACCGCCAGAACCTCAACAACCGCATCAACGAGCGCTGGCAGGC
CGGCATTGATGCGGCACGTGACGCCAGCGGCAATATCGTGTGCCGTACCACGCTCGATCC
GAATGCCATCAACCCCAATACCAATCGCGTGTATTCGGCGCTGGCCCGCGAAGGCTGCGT
GCCCTTCAGCGTGTTCGGCAACGGCGCGGTGAGCCCGGAAGCAGCAGCGTGGTTCAACAC
CACCGCCCGCTCGCAGGCCAAGATCCAGCAGACGGTCTTCAGCGCCTCGGTGGCCAACAG
CAACCTGCTGTCGCTGCCGGCCGGTGACATCGGCATCGCCGGTGGCGTGGAATACCGCAA
GGAACAGAGCGAAGAAATCACCGATCCGCTGGCCGCATCGGGCGTGACCTTCCTCAATGC
CATCCCGAACAGCGGCGGCGAGTACACCGTGCGGGAAGTGTTCGTGGAGAGCACCATTCC
GCTGCTGGCGGGTTTGCCCGGTGTGGATCGGCTCGCACTGGATCTGGCCGGCCGCTATTC
GGACTACAGCAGCATCGGCTCGACCAAGACCTGGAACATCGGCCTGGACTGGACCATCAT
CCCGTCGCTGCGTCTGCGCGGCACGCTGGCCCAGGCGGTGCGCGCGCCCAGCATCGGTGA
GCTGTACGACTCGCAGAGCGAAAACTTCGCCACCATCAACGACCCCTGCAATTACCTCTC
CAGCAACAGCAACCGCCCCGGCACCGCCGGCGATGTGGCGCTACGCCAGGCCAATTGCAG
TGCCTTGGGCGTTCCGGTGGGCTGGATCGATACCTACACCGCCAACCGCCCCGGCGTGAG
CGGCGGCAATCCGGAACTGAAGCCGGAACGCGCGCGCAGCCTGTCGTACGGCTTGGTGTG
GCAGCCGGAGTTCTTCGAAGGTTTCGGCATGTCGGTTGACTACTGGCGCATCGACCTGCA
GGACGCAATTGGCTCGGTGACGGCCGAAACCAATGCCACGCGTTGCGTGGACAACCCGGG
CGGCATCAACAACAGCTTCTGCGGCTTCGTGCAGCGCGCACCGCTGGGTGGCTTCACCGA
CCCGCAAGGCCGGATCTATCCCGAACACAGCATCATCGGGTGGCAGGCGCTCAACGAAAA
CCTGGCGCGCTCGCGGCGTGTCGGCGTGGATCTGGAAATGGATTACCGCTTCCAGCTGGG
CGAAGGCAACACCGTGTTGCGCCTGGTCGGCACGCGGCTGATCCAGTCACGCGAGTGGGT
GTTCCAGGATTTCCCGGAAGAGTACGACGAGTACGTGACCTACGTGACCGACCCGCGCTG
GCGTGCGCAGTTCCAGACCAAATACAACTGGAACGAATGGCGCGCCTCGTGGGACATGAA
CTATGTGGACGGCAACCTGCGCGTGACCCCGGAGAGCTACAACAGCAACCCGGGCTCGGC
CAGCCCGATCCGCAACGGTTCGTACACGTACCACAACTTCCAGTTCGGTTATCAGTTCCC
CGGCTCGAAGATCGATGTGTATCTCGGCATCGACAACGCCTTCGACAAGGACCCGCCGCG
TAACTACTTCGGTTCGGACTTTACTTCCGCGCTGTACGACAACGTGGGCCGGTTCTTCTA
CCTGGGGACGACTGTGAAGTTCTAAGTGCTGGCATCAGCCGCAGCACCGGAAGGCCCCGC
TTGTCGGGGCCTTTTTAGTTTCTTTCGAAACCTACTGCGGTGCTTATTGGTTTTTACTGA
AACTAATAGCTGATGGATTTCACATTAATCGGCTGTTATCTGAAGAAATTACGAAGATGA
ATTCACAGAGGCCAATCGTCATGCATTGTGCGAACTGGCAACAAATTGTGCTGACTTCCG
CACTTTCAACGCGGATGTCCGTCATTTCATTAATGAACCGTTGATTGCTATTGCAACGGC
GGGCACAGATTCATTACGTTCGGGTTAAGGCCATCTGACTCTTCGGTGACCGCCACTTCT
CCCGATTCCCCAGTTCAAAGGTCAGGAATGAGCAATCAATTTCGTCGCCAGGTCCTCAAG
CGCACCGCTCTCGCTGTCGTGCTCGGTGCGTGCCTAGCCAACGGCGCGGTGTATGCGCAG
AGCACCACCGGCAGCATCTACGGCAGCGCGCCCAGCGAAGCCGGCAGCACCATCGTTGTG
CAAAGCGATACAGGCCTCAGCCGCACCATCACCGTCGATGCGAATGGCCGTTACAACCTC
GGCTCGCTGCCTGTCGGTGCCTATACCGTTACCCTGAAGCGCGGCGATCAGGTCGTCGAT
ACCCGCAAAAACGTGCAGTTGCGCGTCGGTTCCGGCACCGAAGTGTCGTTTGCGGATGCC
GGCAGCTCAAGTACTGCCGACGCCACGACGCTCGGCGCAATCACGGTGACCGCCGCCAAT
GCGCCGAAGATCGATGTCAGCTCGACCAGTTCGCGCTCGGTCATTACCTCACAACAGCTT
GCAATTCTCCCCCTGGGGCGCAGCGCTGAGGCAATCGCATTGCTGGCACCGGGTGCCGTG
GCAGGCAGCGGTGCATTTGACAACGGCTCGCGTTCGGTTGTGTCGTTTGGCGGCGCAGGC
GTCACCGAAAATGCCTACTACATCAACGGATTCAATGTCAGTAATCCGCTCAGCAATCTT
GGCGGCGTGAGCCTGCCGTACGGTGCGATTGATCAGCAGGAGACCTACACCGGCGGCTAC
AGCGCCCGTTATGGTCGTTCCACCGGTGGCGTCATTAACCAAGTCGGCAAGCGCGGCACC
AACGAATGGCACTTCGGTGCCCAGGCAGTTTGGGAGCCAAAGTCGTTGGCGAGTTCGCCT
GAAAATGTACGCTTTCCCAACAACACCTTGCCAGACCGGTTTGAATACACCAATCCCGAT
CAGCCGGGCACGCTGTATCGCAGCCGCAAGGACGATGGCGCAACGCGTACCGTCTACAGC
GCATACGCTGGTGGCCCGTTGATCGAAGACAAATTGTTTGTGTTCGTTGCCGGTGAATCC
GACAAAACCGAAGGTGTGTCGACGAACTCCAGTGCGGCCAGCGTTCTGGGACGTAACAAC
TACGCGTACAGCGCGCCGAAGTTCTACGGCAAGATTGACTGGAATATCAACGACAGCAAT
ATCCTTGAATACACCCGTATCGAGAGTACGGACCGCCGCGCCGGTTATTACACGGACTTC
GATTACGACACCCTGTCAGGCGGCGGGCGTAGTGGCACATTTGCCGATACGTACAAGATC
AAAGATCGCTACGACATCTTCAAGTACACCGGCTATCTGACGGACGACCTTACGTTGAAT
GCCACTTGGGGGCGTAGCCGTCAGGACAACTTGCAGAGCAATCCGTACGTTTCCGCGCTT
CCCTATCTTCAGAACGTAACCAACCAGAACCCCGCACTGACGGGTGGCACACCGATCACG
AATGATCAGGCGAGCAATCGGACCAAGGCCAATCTCCCACAGAACAAGACCCGCAGCTTG
CGACTTGAACTGGAGTATCGGATCGGTGATCACGATTTGACTGCAGGCGTGGACAACATG
TACTTCAACGCCTCCAACGAAGGTGTCCGCACGACCGGCCCGGGCTACCAGTGGCTGTTT
GCACGTCAGTCCGATCCGACCGTCGACATTCGTCCAAGTCTCGGGGTTGGTCCATCGGGT
GGCGACGGCTACTATGCGCAGCGCCGCATCTTCACCACAACCACCAGCATGGCTGTCGAG
CAAAAGGCTTATTACCTGGAAGACCGCTGGCAAGTCAGCGATAACTGGCTGGTGCTGCTC
GGTATCCGCAACGACAAGTTCACCAACTTCAACAGCGCAGGTCAGCCGTATGTAGATAGC
GGAGACCAATGGGCCCCACGTCTGGGCGTCAGCTGGGACGTCTTTGGCGACTCGTCGCTG
AAGCTGTACGCAAATGCGGGCCGCTACTATCTGGCGCTGCCTAACAGTGTCGCGGTTCGC
GGCGCATCGGCCTCCACCTATACCGATGAATACTTCGCATATTCGGGACTGGACGCTAAC
GGCGAGCCGACCGGCCTGACGGCCCTCGGACCGGGCCCGGTGTCGTCAAACGGCGAGTAC
GGTCAGACACCAGATCCCAACTCCTTCGCGCCGAGCGATCTGAAGTCGCAGTACCAGGAC
GAGTTCCTAGTAGGCTTCGAAAAGACTTTGGGCCAAAGCTGGAATTCCGGTGCCAAGGTG
ACGTACCGCAAGTTGCAAACTGCAATCGATGACGTCTGTGATACCGGCCGGATGGCCGAC
AAGCTGGAGGCCAGCGGCGTCAGTGCGTCGAGCGTTGCGATTCCGGGTTGTGTCATGTTC
AACCCGGGCGAGACCAACACCTACAATCTGGCAAATGTTGATGGATCTGGCCGCACGCAG
GTACGCATGTCCCAGGAAGACTGGGGCTTTACGAGTGGTGCAAAGCGCAACTACGTGTCA
GTCGACCTATTCCTGGAGCATCCGTTTGACGAAAAGTGGTTTGCTCGGGTTGACTACACG
TGGTCGCATCTTTACGGCAATACCGAAGGCCAGGTGAAATCCGATCTCGGCCAGGCAGAC
GTGTCCAAGACGCAGGATTGGGATTCGGCAGAACTGATGTATTACGCAGGTGGCAACCTG
GCCAATGATCGCCGTCACCAGTTCAAGGCGTTTGGCGCTTATCAGTTCACTCCCGAGTGG
ATGGCATCGGCAACCCTTCGTGTCCTGTCGGGAACCCCAAAGTCATGCCTGGGCTATTTC
GGCCAGGGCGAGCAGGATCCGATCGGCTACGAGTCGGCATATCACTATTGCGCTGGTACT
CCCTCGCGGCCGGGTGACGCTGGCCGGACGCCTTGGCTGACCAATCTCGACCTGGGCGTT
ACCTACCGTCCTGCGTTTGCCGATCATAAGCTGGCCATCGGCCTGCAGGTGTTCAACGTC
ATCAACGACCGCGATGCAACGCGTGCCGAGGCAGTGTATGGAGACGACCGTTTCACCGTG
TCCAACACCTATGGCATGGGGACCTACTTCAACCCGCCGCGCTTTGTTCGCCTGTCTGCT
TCGTATGACTTCTAAGAGCGGCTAACAAAACAGAGCGAGCAGTCGTCAGGTGGGTGTGGA
CGGCGCGGAGGAACCGGAATGTACGGGGGTACACGAGATTCCGAGCACCGGCCGCGCCCG
CCTGGCGGCTGCGCAGTCGTTTTGATAGCTGCTCCAAGCCCCGGAAGCTGGCGTAAGAAG
TAACGGCTGTAATGCTCTCCACGGCCCCGCGAGGGGCCGTTTTTTTGTCCGAAGCCTGCT
AGAACGAGAGGCCACGTTGACCTGCGTGCCCCACCCATGACCTTCGACACCATGCGTGCT
GTCATACAGAAAGGTAGAGTGCCGCCACGGCTCCGCTGTGACGGGGCTTCCCAATTGACT
GTTGCTCCTGGAGCCCTTGTGATTCGTACCCCTCATCTATTGACGCTGTCCCTGGCCGTC
GCCGCCGCGCTGAGCGGCTGCAAGAAGCCCGAAGACGCCGCACCGGCCACCGCGCCTGAT
GCCGCTGCCAGCGCGGCCGCCGCACCCAAGACGCTGACCCTGGACCAAAGCAAGCTGCCG
GCGGTGAATCAGTTCACTGCTGCCGATCTGGCCCCCAACGGCAATGCCTGTACCGATCTG
AACGCCTACGCCAATGCCAAGTTCTTGGCCGCCAACCCGGTGCCGGGCGACCGCACCAGC
TGGGGCGCGTTCGAAATGCTCGACGAGCGCTCCAACGCGATCCAGCAGCAGCTGGCCGAA
CAGGCCGCTGCAGACACCGGTGCCACCGGCGTCGAAAAGATCGTCGGCGACCTGTGGTCC
ACCGGCATGGACGAAGCCAAGATCAACGCCCAGGGCATCGAGCCGCTGAAGCCGGACCTG
GCCGCCATCGACGCCATCAGCGACCAGGCCAAGCTGGTCGACTATCTGCGCAGCAGCGCG
GCGAAGGGCAACAACGAGCTCTTCAGCTTCGGCGCGGAAGCGGACTTCAAGAAGTCCAGC
CAGAACATCGCCTATGCGATGCAGGGCGGCCTGGGTCTGCCGGACCCGGAGTACTACACC
AGCGCCGGCAACAAGGCCAAGCTGGACGCCTACCAGGCGCACGTGGCCAAGGTGCTGGAA
CTGTCTGGCGTTGCCGCCGCCGATGCCACCGCGCAGGCCAAGCAGGTCGTCGCGTTCGAA
ACCCGCCTGGCCAAGGTCTCCAAGACCAGCACGCAGATGTCGCGCGATGCCTCGCTGGCC
TATAACCCGATCTCGCCGGCCGATGCCGACAAGCTGACCCCGAACTGGTCGTGGACCGAG
TTCTTCAAGTCGCAGGGCGTGGCCACGCCGGAGATGTTCTCGCTGGCAATCCCGGCCTTC
CATCAGGAAGTGAGCAAGATGATCGCCGACACCGACCCGGCCATCTGGCGCGCCTACCTG
CGCTTCCACACCGTCGACCGTGCCTCGCCGTACCTGAGCCAGCCGTTCGTGGATGAGAGC
TTCGCGTTCTACAACAAGACCATGCGCGGCCAGAAGGAAATCAAGCCGCGCTGGAAGCGC
GTGCTGGCCACCATCAACAGCCAGGCCGGCGAAACGCTGGGCCAGATGTACGTCAAGGTC
GCCTTCCCGGGCGATTCCAAGGCCAAGATGGAAACCCTGGTGACCAACCTGCGCACCGCA
CTGAAGGCGCGCATCGAAAAGCTCGACTGGATGAGCCCGGAGACCAAGACCAAGGCGATC
GCCAAGTGGGAAAGCTTCACGCCCAAGATCGGCTACCCGGAAAAGTGGCGTGAATGGAAC
GGCCTGAGCACCAGCCGTGACAGCTACCTGGGCAACGTGATGGCGGCATCCGAGTTCAAC
TACAAGTGGAACCTGTCCAAGATCGGCAAGCCGGTGGACAAGACCGAATGGGGCATGAGC
CCGCAGACCGTCAACGCCTACTACAACCCGCTGCAGAACGAGATCGTGTTCCCGGCCGCC
ATCCTGCAGCCGCCGTTCTTCGACCCGAATGCGCCGGAGGAAATGAACTACGGCGGCATC
GGTGCGGTGATCGGGCATGAGATGACCCACGGCTACGACGACCAGGGCAGCCGCTTCGGT
GCCGATGGCAACTTCATCGCCGATCCGGGTTGGTGGACGCAGAAGGATCTGGACGCGTTC
AAGGCACGCACCGGCAAGCTGGTGGCACAGTTCGACAGCTACCGCACGCCGGCAGGCGAC
AAGGTCAAGGGCGACCTGACCCTGGGCGAGAACATCGCCGACCTGGGCGGCCTCAACACC
GCCTATGACGCGATGAAGACCGCCACCGCCGGCAAGGACGACCCCAAGAGCGACGGCATC
ACCCGCGACCAGCGCTTCTTCCTCAACTGGGCGACGGTGTGGCGTCGCAACTTCACCCCG
GAAGAATTGGTGGTGCGCCTGAAGACCGACCCGCACGCGCCGGCCAACTTCCGCGCCATC
GGCGCGCCGTCGAACATGCCGGCATTTGCCGCCGCATTCTCGTGCAAGGCGGGCGATGCG
ATGGTGCGTCAAGGCGATCAGCAGGTTGTGATCTGGTAATCGTGCAACCGTGTTAAGAGA
AAGCGGCGATCTTCGGGTCGCCGCTTTTTTTTGTGCGTGCTGTGGCGCCGTTGGCGGGCG
TGCAACCTCGTTATTCCGCGCTGGCAGTGCAAATGCCTCAATTGAAAGTCGGCACGTCAC
TTCGGCAACCAATCTCGCTGCAACGCTCTCGGGAGTGCTTTACCAGGCACGCTCAAGACA
ACTGCTTGTGGAGCACTGGCATGGATTGCCATCGCAGCATCCAGTCACTGGATGCGCTTC
GTGAACCGCTATCGCCCGACCAAGCTCAACAAACCTCAATCCCGGCGTTCGCAAGGCCGA
GTCCGCTTATGCTCGGCATCCATCTCCTCGCCGATGCCAGACATGCCCTTGCTCAAGACC
TCCACCCTTGCCCTGGCCCTGCTGGTGGCCCTGCCCGGCTGCAAGCGCACCTCCGATGCA
GAGAGCGCCCCTGCATCAGCCGCCATTGCGGCGCCTGCCGCGCCGCCCACCACGGCAGCA
AACACACCCGCATTCGATATCAGCGAGCTGGGCCCTGCAGCCAGCGCGTGCCAAAACCTG
GACGAGTTCGTTAACGGCGCCTGGGCCAAGGCCAATCCGATTCCGGCCGACCACACCAGT
TGGGGCATCGACGAACTCCTGACCGAGAAAAGCCTGCTGATCCAACGCGAGCTGCTTGAA
GCCGCGGCGAGACAGGCCGGTACACAGGCCCCATCGCTGGAACAAAAGATCGGCGCGCTG
TATGCGTCCGGCATGGACGAGGCCGCAATCGAAGCCGCCGGTGCCAAGCCGATCCAGCCG
CAGCTGGATAAGATCGCCGCATTGCACTCCGGCAAGGATGTCGCTGCCTACATCATCAGC
CGGCATGGCGAAGGCGACGCACAGGTCTTTGCGTTCGGTGCCGGTGCAGATTTCCACAAT
GCCGACCAGCAGATTGCGTTTACACAGGAAGGTGGCCTTGGCCTGCCAACCAAGGACTAC
TACACCGGTGCGGAGCACGCGCCGATCCGCGCAGCCTACCTTGCCTACATCGCCAAATCG
TTCGAACTCACCGGCACCCCTGCCGCGCTGGCCAAGACACAGGCAAACGACGTGCTTGCG
CTCGAAACGCGCCTGGCTGCCGCATCGCTGGCCCCCGTGGACGCGCGTGAACCAAAGAAC
CAATACCGCCTGGTCACCCTCGCCGAGGCGGACAAGCTCACTCCGCACTTTCCGTGGGAG
GATTTTTTCGCCACCCAAGGCGTACCGGTCGGCAGCGGCTTCTCGCTCGCGCAGCCACGG
TTTTTTGCCGCGTTCGATCAGGCATTGGCTAGCGCGCCCATTGCGCAGTGGCAGGCCTAC
CTACGCTTCCATGCGATCGATGACGCATCCACGCGCTTGAGCAAGGCATTTGCCGATAAT
CGCTTTGCGTTCTATGGCAAGACGCTGTCCGGGCAGCCAGAGCAGCTGCCGCGCTGGAAG
CGCGTGCTGCGTTCGGTCAACGGCGCAATGGGCGAAGGCGTTGGGCAGCTCTATGTGGCC
AAGGTGTTCACGCCAGATGCCAAGCAACGCGCCAGCGAACTGGTCGACAACGTTCGCGCG
GCGCTCAAGACACGTATCGAACAGGTCGACTGGATGAGTGCCGAGACCAAGGCCAAAGCC
TTGGCCAAGTGGCAGACCTTCCTGCCCAAGATCGGCTATCCGGACACCTGGCGTGACTGG
TCGGGGTTGCAGATCACACCCGGCGACTATTACGGCAACCTGCAGGCGGCTGACACGTTC
AATTATCGCTACGACATTGCGCAGATCGGCAAACCCACCGATCGCGGCCGTTGGTCGATG
ACGCCGCAGACGGTCAACGCGTATTACGACCCGATGACCAATTCGATCAACTTTCCTGCG
GCGATCCTGCAGCCTCCGTATTTCGATGCCACTGCCGACGATGCGTTGAACTACGGCGGT
ATCGGCGCGGTGATCGGTCACGAGGCCACCCACGGGTTCGACGATCAGGGCAGCCAGTTC
GATGGTGCAGGCAACAACGTCAACTGGTGGACGGCAGACGATCGGCGCAAGTTCGACCAA
CGCAGCAACCAGTTGGTCAAACAGTTCGATGCGTATGCGCCCCTGCCCAGCCATCCGACC
CTGCACGTCAACGGCAAACTCACGCTGGGCGAGAACATCGCCGACCTGGGCGGCACCAAC
GTTGCCTATGACGCGTTGCAGACCGCCTTGCAGCAGCATCCGGAACGGGCCAAGGCCATC
GACGGCTACAGCCCCGACCAGCGCTTTTTCCTTGCCTTCGCCCGCAGCTGGCGTCAACGC
GTCCGTGATCAACAACAGCTGGTCTACCTGGCGTCGGACCCGCACGCGCCAGCCAAGCTA
CGCGCCATCGCATCACCATCGAACATGCCGCAGTTCGCCACCGCCTTCGCCTGCAAGCCG
GGCGATGCAATGGTGCGCCCGGAGAAAGACCGCGTGGTGATCTGGTAATTCGTTGCAGGC
GCCGCCTGCAATCGCTTCCAGTGCCAACGCACCACGCACAGGCCCGCACCCGCGGGCCTG
TCGCGTTCATGCCAGCGAGCGCTCGCACGGACGAACGGCCGCTGCGGCCTGCCTGCGCGA
GGCGCAGCCTTGCTAAACTCCGCCGACTTCAATCTGGCCACCCTTCGTCTCGATGCCCAC
CATTCGTCCGCTTGCCCTCGCTCTTGGCTTCAGCCTGATCACGCTGTTGTCCGCCCCTGA
CGCCGACGCCGCTCGCAAGAAGAAGGCAGCCCCCAAGGCCCCGGCTGTGCCGGCCGCCTG
CACCGATTTCTACGATTACGCCAATGCCGGTTGGCTCAAGAGCAACCCGGTGCCGCAGGC
TGGCGCGGTCACCGCGCTGGGCCAGCTGTCCGACCGCGCCCTGCAGCAGCAGCGCGAGCT
GCTGGATGCGGCGATGAACAGCCCGCAGGGCAATGTGCAGAAGCTGCTGGGCGATTTCTG
GGCCAGCGGCCTGGATGAGGCCGCCGTGGAAAAGGACGGTTCCAATCCCATCGCCCCGTT
GCTGTCGCGCATCGATGCGATCAAGAAAGCCAAGGATGTGCCCGCTTCGATCGCTGCGCT
GCACCAGGTCGGTATCCCGGTCGGCTTCAACTTCGGCCCGGACGTGGACCTGAAGGCGCT
CGACCGCCACATCGGTTACTTCATGCAGGGCGGCATGGGCATGCCGGATCCGGCGTTCTA
CACCCGCACCGACGCCGACACCCAGGCGCTGATGGGCCGCTACCGCGCCTACGTCAAGCA
GATCCTGGCGCTGACCGGCACCCCTGCCGACAAGCTCGATGCCGATGCGGCCTCCGTGTT
GCAGATCGAAACCGCACTGGCACGCAGCGCGCAGTCCGTGCAGGGCATCAACAACCCGTT
CAACAACTACGCGCCGATCGCCACCAAGGACCTGACCAAGCAGTACAAGAACCTGCGCCT
GGGCGACTTCCTCGAGGCCCAGGGCGTCAAGGACGATTTGGTGTCGATGGCCGACCCGGC
GATGTTCAAGCAGCTCGACAGCATGATCGTCAGCATCAAGCCCGAGCAGTGGAAGGCCTA
CCTGCGCTGGCGCGTGGGCGATGCCATGGCGCCGTATCTGTCCAAGAGCTTCCACGACGC
CGAATACCAGTTCCGCGGCCGCTTGCTGCGTGGCGACGCCTTGCCGCCGCAGCGCTGGCA
GCAGGTGCTCGATGCCATCAACGTGGCCGCCGGCCCGATGCTCGGCCGCGAGTACGTGAG
CCGTTACCTCAACAGCGACACCCGCCGCCAGGCCGAAGCCATCGCCGACCAGATCCGCGA
TGCGCAGCTGGCCGCGCTGGAGCGCACCGGCTGGGGCAATGGCGAGGTCATCGCCGAAGC
CAAGGCCAAGCTGAGCGCCATGAAGATCGAAGTGGGCGCACCGCGCCGCGACCTCGACTA
CACCGTGCAGCCGATGGGCCGTGGCAGCTTCGGCGGCAACATGCTGATCGCCTCCACCTG
GCGTCACCGGGAAGAAATGAAGCGCATCGGCAAGGGCAACGCCGACCGCCGTTGGGACGT
GCTGCCGCAGCAGCCGGCCCTGGCCTACGACATCGCACAGAACCGCCTGATCATCACCGC
TGCGGTGCTGCAGCCGCCGGTCTTGAGCACCGGCGCCACGCCGGCTGCGCAATACGGTGC
CTACGGCGCACTGGTCGCGCATGAAATGACGCGTGCCATCGATGCCAAGGGTGCACTGGT
CGATGCCAAGGGCGAACTGCGCAGCTGGTGGACGCCCGCCGAAAAGAGCAGCTGGACGCT
GCTGACCGGCAAGGTGGCCAACCAGTACGGTGCCTACGCGTACCCGGGCGTGCCCAATAC
CAAGGTCAATGGCGCGCAGACCGCCGAAGAAAACCTGGCCGATCTGGCCGGCGTGGAGCT
GGCATGGCAGGCCTTCGGCAAGGCGCAGCCGGCGGCAACGCAGGCCGACAAGCAGGCCTT
CTTCACCGCCTGGGCCGGCCTGTGGGCGCAGCAGCTGTCACCGAACGAAGCGGTGCAGCG
TGCCAGTGCGGACATCCGGGCACCTGGCCAGTGGCGCACTAACGGCCCGCTGTCCAACTT
GCCGGAGTTCGGCGCCACCTTCAGCTGCAAGCCGGGCCAGCCGATGCAGCGTGTGGATGC
AGACCAGTTGAAGATCTGGCGCTGAGTTAGCGCGAAGCATCATCGGCAGCAATGAAAAGA
GCGCGGAATCCGCGCTCTTTTTTTGTCTGGCGTTTGAACCGTCGCGTCGCTCACCACCGC
CAAGCACGCTTGGTAGGAGCGGCCTTGGCCGCGATGGGGCCTTACCGATAACAGGCCATC
GCGGCCAAGGCCGCTCCTACAGGTTCACAGCGCACCTGCCATAGCGTCGCTTGATTCAGC
GCACCACACGCAGCGGCGGCTTGCGCCCCTTGCCGCGCTTGCCACCGAAGGGCGGCTGGC
CGCGCCAGTGGCGGATCAACAACCACCCGAACAGCATGCCGCCCAGGTGTGCGAAGTGGG
CAACGCCCGGCTGCCAACCGGTTGCGCCAAGCAGCAGCTCGATCGCACCGAACACGATCA
CGAAGGTCCGTGCCTTCATCGGGATCGGCGGAAACAGCAGCATCACCCGCTGGTTCGGGA
ACAACATGCCGTAGGCGAGCAACAAGCCAAACACCCCCCCAGAGGCGCCCAGCACCGGTG
CCCCGCTCTGGGTGAACCAGGCCATCAGCAGCTGGCACACGCCGGCGCCGGCCACGCACA
CCAGGTAATACGTCAGGAATCGCTTCTGGCCCCAGGTCTGTTCCAGCGGCGCGCCGAACA
TGAAGAGCGCCAGCATGTTGAAGAACAGATGGTTGAACCCGCCATGCAGGAACGCATAGG
TCAGCAGCTGCCACGGCATGAAGCTGGCGCCCGGCGAGAACGCATCGAAGCCATTGGAGA
GCGGCCACAACATCAGCGGCGACAGCGCCGCATCGGACGGCAGCAGACCGGCACCCAGGT
CACCCAGCGCCCATTGCAGGATGAACATGCCGAGATTGGCGATCAGCAGGGCTTTGGTGA
CGGGCGGCAGTTGGGGCAGCATGGCGGCATCCTTCGGGACTGCCGCTCATCATAACGGCA
GGCTTATGAAGGACCCCACACGGCCGCATCCAGCCGTTGCGCTGCAGTGGCACGCCGTAC
CCTGCCCCGCTCCACTGGCACGCCTTCGGCACGCAGTCGCTGGCATTGCGCTTGGTAGCC
GGCAGAGCCCTCCGGTAGCGCGATGCGCCCGTCGCTGCGGAGCACCCGATGCCAGGGCAA
CGCTGCATCCTGGTTGCTGCTCAACAGCTTGGCCACCAGGCGCGCACGCCCTGGCAGGCC
CGCACGCATCGCCACTTCCCCGTAGCCTGCAACCTCGCCCGCGGGAATGGCGCGGATCAC
GTCCAGAATCCGCAGCCGAACCTGCTCGGCAGCGCGCGTGGCGGAGACGTCACCGGCATG
CGAGCCGGCGACACGAGTCTTGGAGGGGCGAGGTGACGGCATGCGCGGATGATGCCATTC
GGAGGCAATGCGCGTCAGGCCAGCTGCGCGCTCGTGTGATAAGGCACCACACACCATCGG
ACAACAACGCCTTGCTGGGCTGCTGAGAGACCTGCAGCTTTGCCAGAGCAACAACGTGCC
GGGACTGACCTCTGCGCTGATTGCCACGCGGCCACCGCAAACGCATGCGGCCAACATGCA
GTGCTCAATGCATCAACACAATTTCTTCCGATGAGGTGGGATGAATCGCCACGGTCTCGT
CGAAGTCGCGCTTGGTGGCGCCCATTTTGACCGCCACCGCAAAGCCCTGCAGCATCTCGT
CGGCGCTTTCGCCGAGCAGGTGCACGCCGACCACGCGCTCTTCCTCGCCCACGCACACCA
GCTTGAACACGCTGCGCTGCGGCGCATCGGCCAATGCGTGCAACATCGGGCGGAAGTTGC
TGCGGTACACGCGCACCGCACCGTCGTAGCGCTCACGCGCCTGCTCTTCGGTGAGGCCCA
CCGCTCCCAGCGGCGGGTGCGAAAACACCACGCTGGGCACGTTGTCGTAATCCATGCGCG
CATCCGGCTGACCACCGAACAGGCGATCCATCAACTTGCGCCCCGCCGCGATCGCCACCG
GCGTCAGCCCAACCTTGCCGTCCACATCGCCTACCGCATGGATGTTGGGCACGTTGGTGG
TCTGGCCGTCGTCCACGACGATTTCGCCCTTCTTGCCGAGTTCCACGCCGAGCGCTTCCA
GGCCCAGCCCGGCGGTGTTGGCACGGCGGCCAATCGCAAAGAAAACCTGGTCAAAGACAT
CGTTGCCCAACTCGCCCGGATGCGCACTGTGGCCACGCATGCGTAGCTTGCCCGTGTCAT
CGCGCTGCACACCGGTGGTGCGGAAACCGAAGTGCAGGCGCACGCCGAGATGGCGCAGGT
TATCGGCCAGCTGCAACGTGAGTTCGGCGTCGAAGCGTTCCAGCAACCGCTCGCCCTGCA
CGAACAGATGCACGCGGCTGCCAAGCGCCTGCAACAGCCCCGCAATCTCCACCGCGATGT
AGCCGCCTCCAACGATGGCCACATGGTCCGGCGCATGGCAGAGGTTGAAGAAGTCGTCGG
ACACATGACCATGCTCGGCGCCCTCCACGTGCGGGCGCAATGGATGCGCGCCCGTGGCGA
TGACGATGTGCTCGGCAGTGACGGGCACGCCGTCGGCGCCCATCAAGGTATGCCGGTCCT
GCAACACGCCACGCTGCGGGATCAGCACCACACCATCATCGTCGAGGCGGCGCCGGTAAC
TGGCGTGGATATTGCCGATGTAGCCCTGCCGGTGGGTGACCAATTCCTGCCAGGTCAAGG
TCGGGCGCACCACATCAAACCCGAGTGCACCGGCCAGTTCGATCTTGCTCGCCAGATCGG
CCGCCAACCACATCGCCTTCTTCGGCACGCAGCCGAGATTGACGCAGGTTCCGCCGAGCT
CGCCCGGCTCCATGATCGCCACGCGCGCGCCATGCTTGGCTGCGCGGAATGCCGCGGCAA
GACCACCGGAGCCACCGCCCAGCACCACCACGTCGTAGTCGTAACGTGCGCTCATGCAAA
ACGCTCTGCGCGGTAGGGATGCGGGTCCAGCGCGGGTGCGCGCCCGGTGATCAGGTCGGC
CATCAGTTGTCCACTTGCAGTACTCATGCTGATGCCGAGCATGCCATGGCCGGCCGCGAG
CCAGACGTGAGGACTGCGCGGCACCGCGCCCAACACCGGCACATCGTCCCAGGTCATCGG
GCGCCATCCATACCAGCGTTCGATTTCGACAGGGCCTTTCGGCGCATGCAGGAATTGCGC
TGCCGCGCGCTCCAGCGCTGCCAGGCGTGTCGCGTTGAGTTGGCTGTTGTGGCCGGAGAA
TTCCATGGTGCTGCCGATCCGCAGGCGGTCGCGCCATGGCACCACGAACACCCAACGATC
CTTCAGCACCACCGGGCGTTTTGGCATCTGCGCCGGCGCGCTATAGGTGATCGAATACCC
CTTGCCGGCCTGCACCGGCAGCCGTAGCCCCAGTTGTGCAGCAAGTTGCGGCGACCACGG
CCCGGTGGCGATCACCACCTCGCGCGCATGCAGTTGTCCGTGCGCGGTGTGCAGGCACAC
GCCCTGCGCATCCGGACGCACGGCGTGCACACGGCAGTGTTCCTGGATCACGCCGCCACG
TGCGCGCAGCACGCGTGCCAGCTCGGCGGTGTAGCGTTCGGGGCGCAGATGCGCATCGCC
GGGGAAGTGGATCGCGCCGGCAATCCCCTGGCGAAAGGCGGGGTCGTCCCGCACATAGTC
TTCGCCGTCGATGGCCTGTGCCTGGATACCCCACTGCGCCAACGCTGCGCATTCGGCACG
GTAATGTTCGAACCTGCGCGCATCGCCGAATACATAGTCCAAGCCATCGCTGCGGAATTC
GCAGTCCAGCCCGTCGCGTTCGATCCAGTGGGCAAGCCGCAGGCGTGCATCGTGTAGCAG
CGCAGCGCGCGCCTGCACGCTGGCCCGCCAATCGCGCCGGTTGCAGCGCCGTGCAAAGCG
CCATAACCAACGCCACAACGTGGGATCCAGCCGCGGCGGGATGTACAGCGGCGCATCCGG
CGTGAACATCCATTTCAGCGCCTGGCCAAGCATGCCCGGCGCTGCCAGCGGCGGCGCATG
GCTGGGCGTGATGGTGCCGCAGTTGCCATACGAGGTTGCCCCGCCGATCGCGCCGGCATC
AAGCACCTGCACCTGCCGGCCGGCACCGACCAACGCACGCGCGGTGGCCAGCCCGATTGC
ACCGGCGCCGATGACCACCACATCCACGCGTGCGTTGCTCATGCGTCAGCCCGCAGCGCC
AGCATGACGCCGCAGTGGCGGCACCTGCAGGTAGGTCACGCAGCGCCACAGCCACTCCAC
CGGACCGAAGCGGAACCAGCGCAACCACAAGTGGCTCAGTGCCACTTGCACTGCAAAGAC
CAGCAGCGCAAATGGCGGTTGCCAGGCACGTGGCAACTGTTCGAAATAGCCCAGGCCATA
GCCGTAGAAGATGCTCGTACACAGCAGCGACTGCAGCAGATAGTTGCTCAAGGCCATGCG
CCCGGCCGGTGCCAGCCAGCGCAGCTGCGCTGCAAAACGCATCACCCAGGCCGCATAGCC
CAGGCACATCATCGCCCCGCCCAGCAGTGCCAGCGCGAACGCCAACGACAGCCGCAGATC
CAGCCGGGCCGGATCCATCCACGGCTCCAGCCGGTAGCTCACCAGCATCAACGCCAGACC
CAGTGGCAACACGCCGTAACGCAGCCAACCGAACAGAGGCACAAAGCGCTCGGGCGCGGC
AATCGCCCCGCTGCGCACATACCAGCCACCCAGCAGGAACATCCCGAGCATGGCCGGGCC
GTTGATGGTCAGCGCGATCAAGGCCTCGCGCAGATCGTGCCAACGCTGCACGGTGGCCTG
CACATAGGTGCCGCTGCCCAGCGCACTGCGCTGCGCCTGCACATTGGCCACCGCCTGCTG
CGCCACCTCGCGCATCGCCGCGTTCCACTCGGCCGCGGCGGCGGGATCCGCCTGGGCCAG
CGCACCCACCGCGCCATAGAGCAGGATCAACCCCGGCGCACACAGGTACACCAACACCGC
AAACCACGGCAGCGTGGCCGTGGGCACGGAGCGGGTGGCCAGCAACAGCAGCGCCAGCAG
CGCATAGGTCACCAGCACATCGCCCGACCACAGCAGCACCGCATGGGCAAGACCGATCAC
CAGCAGGCCGGCACTGCGGCGCAGATACATGCCCAGGAACGGGCGCTGCGCCTGCTGGGC
GCGTTGCGCCATCACCGCGAACCCCATGCCGAACAACAGCGAGAACAAGGTGTAGAACTT
GCCCTGCACGAATACATAGGTCAGCGCATCGACCACGCGGCCCAGGCCATGCCAGTGCGG
ATCGACGCCAGTCACCGCCAGGTCCAGCGGGCCGACGAAGCCTTCGATGTTCATCAGCAA
GATGCCCAGCAGCGCGAAACCGCGCAGCACATCCAGCACCGCAATCCGCTCGGTCGCGGC
AATTGGCAACAATACAGAACGCTCGGTCATCGAAACCCGGGTAACGGCAGGCGACACAGC
AGGTCGCACAATGCAAACGGCCCGCCGAAGAGGCGGGCCGTCAGGATGCACAGCGGTGAC
TCAGTGGTGGTGACCACCGTCGCCGTGCACATGGCCGTGGTCACGCTCTTCCTGGGTGGC
TTCGCGCACTTCGATGATTTCCACGTCGAAGTGCAGGTCCTTGCCGGCCATCGGGTGGTT
GAGATCCACATCGACCACGCTCATGCCGACCTTCTGCACCGTCACCGCACGCGGGCCGAA
GTTGGTCTGCAGCACCACCTGCGTGCCCGGCACCAGCTTGGTGGCGCCGAAGTGCTTCTT
GGGCACGCGCTGGCTCAGGCCTTCGCGGTATTCGCCGTAAGCCTCGGTCGCCTTGACGTC
GACGCCGAAGCTCTCGCCGGCTTCCTTGTCCATCATGGCCGCTTCCAGGCCCGGGATGAT
GTTGCCGTGGCCGATCAGGATCGCCAACGGGTCGCGCTCCTTGGAGCTCTCGATCGGCTC
CTGGCCGAGCTCGGAAACGGTGTAATGGAAGCGGACGACGCTGTCTTTTTCGATCTTCAT
GCCTGGCTCTGAATGGGGCTGCCCGGTGGCAGACGGTTGAGGACGGCTTGTAGGCCGTCG
AGTGCGCCGCCATCATGGCGACCTTCGTAACCGCCCATTATCCCGGCTCGATGCCTATCA
CGCCAGTTGCTGCCGTTCGTCCCCGCACCGCCGCGGCCTGCCTGATGCTGGGTCTGTCGC
TGCTGGCCGCCTGCTCGCAGGCACCCGTACGCCGCCCGGCGCCAGCACCTGCCACCGCAC
GCGTCTGGCCTCAGGTACCGCCGGCCAACCCCGCTGCCGCCAACAACATCCTCATGCGCG
CCCTGGGCCTGGTCGGCACGCCGTACCGGTATGGCGGCAACACGCCGGAGAGCGGCTTCG
ACTGCAGCGGGCTTGTCACCTATGTCTACAAAGACGTGCTGGCGCTCTCATTGCCCAGGA
CCTCGCGTGACCTGGCCGCCGTGCAGGGGCCAAAAATTCCAGCGGAAAAATTGTCAACTG
GCGATCTGGTCTTTTTTGGCTCCAGTGGAAGCGTGAGCCACGTCGGCATTTACGTCGGTG
AAGGCCGCTTCGTGCACGCCCCAAGCAGCGGCGGTACCGTCCGCTTGGATTTCCTCGACG
GGGCTTACTGGCGTGACCATTATTCAGGTTCAAAGCGGGTTTTACATTGAAATGTGACGT
GCGTCACAAGTCATAAAACGGAAAGTTAACGGTTTTTGAACGTAACGAACCTTTCACCAA
GGCATCATCCCGCATCGACAGCAGAATTGTGATTCCCGCGTGACGAACGACGAACAGCTC
AACCCTGGCGCCGCACCGCATCCGCCCCGGAAACCGCTCCGCCTGTTGTGCGCCACCGCG
CTCTGGCTCGCAGCACTTCCCGCCCTGGCACAGACCGCCCCAATCCCCTCTTCCGTTCCG
CCTGCGACCGCATCTGAAAGCGCCGTCGCCGCTGAGAAAGCCGCCACCCGCAGCCGCGCC
GATGCCGCTGCCACTGCAACGCTGGCCGCCCTGCTTCCGCACCTGGCTGCCAACGACGCC
ATTCCCCTGATGGACCGCTCGGCGATGTTCGCTGGCGACCTCAGCCGCCTGCTCGCCAAC
TACGACGTCTCGCAGAGCGCCGCCAACGCGGCACAGAACGCCGTGGCCGACAGCAAGGTC
CAGGTGATCCTGCAGCGCGCAATGGCCCTGCTGGGCACGCCGTACGTCTGGGGTGGCGAG
TCCACCGAAGGCTTCGATTGCAGCGGCCTGGTCGGTTACGTGTTCAAGACTGCGCTGGGC
ATCGAACTGCCGCGCGTCTCCCGTGATATCGCCCGCGATGAAACCGCCGAACTGATCAAG
GACCCGCACGCGCTCAAGGCCGGCGACCTGGTGTTCTTCGGCCGCCGCGGCCGCATCGAT
CATGTCGGCCTAGTGGTCGGCGACGGCAAGTTCCTGCACGCGCCGAGCCGCGGCAAGGAC
GTGCGCGTGGATTCGCTGGCCAGCGGCTACTGGAGCGAAAAGTTCATCCAGGCGCGTCGC
GTGCTCTGATTGCCCGACCGGCTGCATAAACACGGAAAGCCGCGGCCTTGCCGCGGTTTT
TTTTCGCCCCGCCGACGTTTGCGCACGACCCAGGGCTCGACTTGGAAGGCCCAGGGAAGT
TGGTCAGCGACGTAACGCTAGCTGGGCTGCGCTTGTGCGCGGGATGATTGGACACGGCCA
AGTCATCCGCGCAGCGCATGCCTACAAAGCAACAGCCTGACCCATCGGCAAAGCCCTCGT
TCACGCATCTGCGTTGTCTGAGCGCATACCGAAGGCCTTGGCGCGAGAAGCGCTGGCTCC
TCGACACCTGCAAGGGACTCCGGCCAGGGTCGATACAGTGCACTCGTGATGCCCCGCACC
GCCCTGGGCTGCAGGCTTGCTGCTTCCAAGAACGCAGCCGCACGGGTAAGGCAGCCACGC
ACCCGACCAAGCAATGCCGTGGCGATTACCCGCCAGGGTGCATAGGCCACGATGTTGGCC
CAAGCGATGTACTGCGGCCGTGGTGTAAGACGCTCTGCATCCGTACCGGCTAGGCCTGCG
CCCGCACCCGACAACGGACCCAGACAGCACTGAGGTGTCCACGCTGTATGGAATCCAGAT
TCTGGACCAGTCTCTGGAATTAGTCGCGACGAAAGTAGTCGGCGGCGCACATGAGAAGAG
CGGCCACACCACCGCATCCCCCTGATTTTATTGTCTCTCAGGCCATCGCCTGACCTGTAC
AGCACGCTTGGCACGGGTTCTGCGTAGGTCACTCCGAACGCGGCATTTCGCCTCTATCGG
AGCAGGGCCTTGCTATCCACTTTCATACACACACCACTGTTTGAATTACTCGCGCGATTC
TGTATCGACATCGCAGCCGTGCTCGTGCTGATCTTCGGCATGTATTACCGGCGCCATCAG
GACAAAGAACTCGTCACCGCCGCGGCGCTCTTCAACATCTTTGTCTTCGCCGTCCTCACC
ATCTTGTCGAGCGTCGAATTCAGTGTCGCTGCAGGCTTCGGGCTGTTCGCGATTCTCGCT
TTGTTTACATTGCGATCCGAGCCGATCACCAAGATCGAGATCACCTACTTCTTCGGCAGT
GTGGCGGTCGCGGTGATCTGCTCCGTGCAAGGCACCACGCTTCCGCTCATTGCTGCAACG
GTGGTGCTGGTCTTGCTGGGCGCCTATGTCTTCGACCACCCGCGGATCGTGCATTCGGTC
GAGAACATCAAGATCACGTTCGATCAGATCCACGCTCACGCACTTTCCGACCCCAAGGTG
ATGAACGCCAACATTGCCGAGCGCCTTGGCGTTGAGGTGGTGACCTATGAAGTCCGCGCC
ATTGATTACCTCAATGACACGGTCAGCATGCGCGTCTTTTATCGCAAACGTTGAGGAGGC
CACCATGCACAGGCACATCAACAGCGCCGCACTTTCATACCGGTTCGCATCACCCATACC
GGTGATCACCCAGGCGAACGCCATACAGTACAACCCACAAGGCGACGGCGGCGACACGGC
CCTCCCTGATGTCAGCCAGGGCGGCGACTTTCGCGCCATTGGTCTGGCACGGCTCAACGA
AACTGCGTCGATGCTGGTGCGACGCGATAACAAATATGTCGTGCATCAGCATCGCCTCGC
GCCTGCCTGGCCGGAGCTGGCAAGGCAATTCGACATGCTGGAGATCGATGGCAAGCGCGA
CTTCCGCTACGACACCTGCTACTTCGACGACCCCGCCCACACCAGCTACTTCGATCACCA
CCGTGGCAGGCGCCAGCGCTGCAAGATCCGGATGCGTAACTATGTCGACGCACAGCTGTG
CTTTGCGGAAATCAAACTGAAAGGAAAACGCGGACAGACTGAAAAGCAGCGGATTGCCTG
CGCGCCAGACCAGTACGGCCGCCTTGATCCACAGACAGAGGCACGGATTCGTGCAGCCTA
CCGCGACCTCTACGCGCGCGAGCTCACACAAACGCTCGAGCCGATCGTATCGATGCGCTA
TCGCAGGATGACGCTGGTTGCCAAGGAAGGCGGCGAACGGATGACCATCGACCGCAGCAT
GGTGTTCATGGACGGGACCGGAACCTACCGCGTTGGCGAAGAATTGGTGATCGTCGAAAC
CAAATCGGGCAACGCCAATGGCATTGCCGACAAGATTCTCCGCGCCCTGCACCAGCACCC
CACCAACAGTGCCTCCAAGTACTGCGTCAGCCTGGCTGCGCTGCGCAAGGTCTCCAAGTA
CAACAAGCTGCTACCGGCACTGCGCAAGCTTGACGCGGTGCCAACGCGCGATACACCGCC
GACATGACCGCACAGCCGCCCGCCAGGCAAGTGCCTGCCCAACAAGCCTCTACTCTTCGA
AAGGTTTTGCGCATGCATCCTAAAACACTGCTGGCCATCATCCTGGCCGCCGGGGCCTTT
TTGACTGCGTGCAATCAGGACGCAGATGTGGCGACCGGTCATGCTGAGCGAGTACATCCG
CAACCCGGCCCGATGCAAGCCGCATCCACCCGTTTCACATTTCCTCCCACAGCGATGGTT
GGCGACATTCATCTGACCGAGCTTTCCGGCCTGGCCTGGGATGCCGACGAAGAGCTGCTG
TACGCGGTCTCCGACACGGGCTACGTGTTTCACTTCCGTCTCACGCTCGATGGCGATGCG
ATCGCCGACATCCAGCCAATTCGCGCTGCGCCCCTGGCGGACCCGCACCTTGCAGGTGGC
ACGCCCGAGGCATTCAACGCAGAGGGATTGACGCTGGTGAATGCCACAAACGGCATCCCT
GGCGATACAGAGCTCATTGCGTCGCTGGAAGGCACTCTGCCCAAGATTGTCCGCTTCAGT
CCAGATGGCACGGTGCTGGGCAATCTGCCCGTGCCACCACCAGCCGACGACCTCAACAAC
TATCGCAAAAAGGGACGCGGCCTGGAATCGTTGGCTATCCATCCAGCGCATGGCCTGATC
ACTGCGCCCGAGTCTCCACTGTTGCAGCAACCGCAGGATCAACACGCACTTTACGCAATT
GGCGGGCATTGGTCCTTCGTGCGCCAAGCGCCAGACAGCCGGCTTAAGGGAATGGACGTC
CTGCCCGATGGCTCGCTGCTTGTTCTTGAGCGAAGCCGACAAGGAGCGAAGGACGCGCTG
TCGGCGAGCGTGCGCCGCGTGGACCTTTCCAACTGCACGAGAGACCAACAATGTGCGAGC
CAGACGATTATCGTGCTGCCGGTCGGGCCGGACAATATTGAGGGCATGACGTTGCTGGAT
GCGCGGCATGTTCTGCTCGCAAGCGACAACGGCGGACTGGTCACTCACGGCACGACCTTT
GTGCTGCTCACACGGCCATGAGCATGGATCGTACGGAGCTCGTGCACCCATGAAAACCAC
TCTACTGGTCGCACTCATGGCCTGCCTGGGCGCCATGTCGGAGGCTGCGGCAGTGGAGGT
CACGGTTGGCGGGCGACTGCACCTGGACTATGCGCGGTACAACGCCGATGTCAGGCAGCT
GGACAATGGCATGCTGCTGCGGCGCGCTCGCCTGGATATGGACGGCAAGCTCACCAGTGA
CTGGTCGTTTGAACTGGCGTACGACTTCGCCAATGTCTATGCGCTGACAAACACCGGCAC
CGTCAAGGACGGCGACTTCAAGGAAGGCTTCACCGACATCGCGTTGCACTACGACGGCTG
GAAGCAAGCCGATCTCAACGTTGGCCAAACCAAGGTGCCGTTCGGGCTGGAGGAATTGAA
CAGTTCGAATGCCATCAGCTTCATTGAGCGCGCCTTGTCGACCGACGCGTTCGCGCCGTC
CCGGCGGCTCGGCGCGGAAGTGAGCAGAAACCGCGATCACTACTCGGTGTCTGTGATGGG
GTTCGGCTCCTCGTTCGATGGTCGCGAACGTGGACGCGGCCTTGCTGCGCGCGCGACCGT
CACACCGATTTATGCAGGCGGCGGCAACACCGTACTGCATCTTGGTATCGCTGCGGTGGT
CGAGCGCCCTACCGGTGAGGTCAAGTTCACCGCGCGTCCGGAATCTCGTGCACTGGACGT
CAGATTCTTGAATACGGGCAAGTTGGCCGACGTCACCCACGTGGGCAGGCTCGGGCTGGA
AGCTGCGGCGAAATCCGGCCCACTCTCCTTACAGGCAGAGTGGATGCAGACCGCGATCAA
ACGCGAAGGCATCGGCACGGATGCAACGCTGGAAGGCTGGTATGTGATGGGGAGTTGGGT
GCTCACAGGCGAGTCGCGTCAGTACAGCAGCGGCAGATTCAAAGGTGTCCCCGTCCAACG
GCCGGGCGGTGCCTGGGAAGTGACCGCGCGGTATAGCCATCTGGATCTGGACAACGCGAA
CGTACGGGGCGGCGAAGAAGACAATCTCACCCTGGGCGTGAACTACTACGCCAGCAAGCA
CCTGCGTATCATGCTCAACTACATCGACGTGCACAGCGAACGTCGGGGCAAGGCAGACAG
CCCGCAGATTCTGTTGATGCGTGCGCAGCTGGCGTTTTAAGCCCGTACCGCACAGCCCAC
CGTGGAGGCAACCTTGGCAAGAACCCGAATACTCATTGTCGATGACGAAGACAGCATTCG
TTTTGGCATGCGAGACTTCCTGGAGTCGCGGGGCTATGGCGTTGTAGATGCTGACAGTTG
CCAACGCGCGCGCGAACTCTTTCAAGCTTCGCCACCGGATGTTGCGGTCATTGATTACCG
TCTGCATGACGGCAGCGCCATCGACCTGCTCCGTGACTTTCGGCAAATCGATGCAGATGT
GCCGATGATTGTCTTGACGGCGTATGGGTCGATCGACCTGGCAGTGCAAGCCGTCAAGGA
GGGCGCAGAGCAGTTCTTGACCAAGCCCATCGAAATGCCTGCGCTGCATGTGATCCTCAA
GCGCCTGCTGGCCACACGACGGCTGCAGCGACAGCAGCAGGTGGTAGCGACCCGTGACAG
GCGGGAGCGGGTCAACCCACTGTCTGGCGGCAGCCCTGCAATCCGGGACCTGGCTGAGCA
GGCGAGCAAAGTAATGCACACCGACAGCCCGATCCTCATCCTGGGCGAAACCGGCACGGG
CAAGAGCCTGCTCGCCAAATGGCTGCACCATCATGGCATGCGCGCAGACGAGGCCTTCGT
TGATCTCAATTGCGCGGGCCTGTCGCCCGATTTTCTGGAGACGGAACTATTCGGCCACGA
GAAAGGCGCATTTACAGGTGCGACCGCGAGCAAGCAGGGAATGCTCGAGATCGCCGATGG
CGGCACAGTCTTCCTCGATGAGATCGGTGATGTCGACCCCCGCGTCCAACCCAAACTGCT
CAAGGTGCTGGAGGAAAAGCGCTTCCGTCGTCTGGGCGCAGTACGGGAACGCGAAGTCGA
CATCCGGCTGATTGCAGCCACGCATCATGATCTTGCCAGCAAGGTGAAAGAAGGCACATT
TCGGAGTGATCTGTACTTCCGCATCAGCAGCATTCCATTGACGATGCCTGCGTTGCGTGA
TCGCAAGGAAGATATCGTGCCGCTTGCACGCACGCTCCTCGCACGCTCGTTGGCCGACCC
CAGCCGTACGCCGCAGTTGACCGATGACGCCGCGCTGGCGCTGCGCGAGTATGCGTGGCC
CGGCAATATCCGTTAGCTCCGTAATGTGCTTGAGCGCGCAGCATTGCTCTGCAATGACAA
CACCATCACCCGGCGCGACCTTCGCTTTGAGTCGACATCGGCACAGGATGCACACGCAGG
CGATCTCAATCTCACCTTGCAACAGATTGAACGGCAACACATCAAGCGCGTCCTGCACGA
CGTGGGCGGCAAGGTCGAGCAGGCCTCGCTGCGGCTCGGCGTTCCACGCAGCACGCTTTA
CCAGAAGATCAAGTTGCATGGGATTGCGGCAGCGCCGGGTGATCCTGACTGATCCGGCTC
ACGCTGTCCTATGGCGCATCAGCACGGCAATGCCACCCGACGGGAGCAGGAGCGCCACAT
GGTCAAGGCAAGAATCTATGCGGGCATCACGGTCATCGTTCTTTTCGGCGTGATGTCGAT
GCTATACGTGTACCGCGGCCTGGCTGATGTCGTGGGCCATCTGACAAGGCTGGAGCAGGT
CGATGCGCCTTTCAGCATTGCAGCGCTCGAGATGGAAAAAAATGTTGGCGAATATGCCTT
CGGCGTACTGCAGTACGTCGCACAGCCGTTGCCGGATGTGCGCGCAGAAACCTCTAACGA
CAGCGCAGACTTTTCCCAGTACCACGCGAACTACATGCAGTTGAGTAGCACCAGGCGGGA
AATCGAATTGGGTCGTCACCTGGCAAGGGACTTCGACAATCTTACACGGATCGGCGCCAC
CTTGATGGATAAACGCGACGGTCTTGATGTCACGTTCGAGAAGGTCAACGGGCTACTGGG
AGACATCGATGCCCTCGTCAACCAGCAGATCCTGCACGTGGCCCCCACGCCCGAACCGAT
GCGACGCCGAACCCTTGCCGCACTTGCCAACGTGGAAGCAGAGGCGGCAAAGCTGGGCTT
CTGGCTGTCCGCCTATGAGCGTCGGCCAACAGCACTGACGACGCGCCAGTTACTGGAGAG
AGCCGCCAAGCTCGATCGGGCAATTGCAGGGTATCGCCAGCTGCCGTTGCAGGCACGGGA
GCGTCGCCTGGCCGGTGAGGTGGAAGCCTTGCACGTGCAGGTCAAGCGCGGAGTGGACGC
ACTGCTGACCGGCGAAGATGCCATGACCGCGCTTGCCAGCGACTTTGTTCGATTACAAAA
CCACATGGACGATGTCTCCGATGAAGAGATAGAGCCGCTTGCGGCGAAGGGGTTGACCGC
GCCACAGAAAGAGGCAGACCGCATCGCGGTACGGGTACTGAACATGCTGGGCTATGCAAT
CCCGCTGTATCTGATCGTCGCGCTACTGGTTGGCGCGCTGCTGATTCTGTCGATCGTCAG
ACCGTTACGAAAGCTGGCATCGGGAACCAAAGCCATCGGCGCGGGCGACCTTCACTACCG
TATCGTCGAACGAGGTAAAGACGAGTTCGATGACCTCGCACGGCAGTTCAACCTGATGGT
GACGCGGCTACAAGAGAGCACGGTCTCCAAGGCACTGTTGGAGGAAAGCGAGCAGAAACT
GAAGTTGACGGTCACCGACTTGCGGCAGGAAATTGCGGAACGCGAGCGCTCCGAGCGCGA
ACGCGGAAAGCTGCAGGCCGAACTGCGACGCAGCGAGGCGATGGCGGCGGTCGGTGCCTT
GATGGCAGGCGTCGCCCATGAGGTGCGCAACCCACTGTTCGGCATCTCATCGACCCTGGA
TGCAATGGAGGCGACTTTCAACACAGGCCGAAGCGGCGGGAGGCATCAGGAAGTGCTGCG
CCGCGAGGTCCGCAGGCTCAACAAGCTGATGACCGATCTCCTTGAGTACGGCAGGCCTCC
AACAGAGGAATTCAGCTCCGGGCGGCTGGGCAACGTCATCGCCGAAGCGACGCGCATCTG
CGCCCCAATTGCCGACGCCGGGAACGTTGTGATCGACAATCAGGCTGACTCCTATGACGG
CGTGCTGCTGCTCAATCACGGGCGGATGCTGCAGGTATTCGTCAATTTGATCGAAAACGC
CGTGCAGCATGCGCCGGCCGGTAGCCGCGTCGTTATCACCGCCCGAACGCTCGATGAGAA
TGGGCGCGCACCGGTCGAGTGTCGCGTGCAGGACGCGGGCAGCGGCTTCGCGCCTGACGA
CCTGCCGCTCATCTTCGACCCGTTTTTCACAAGGCGACGGAAGGGAACGGGCTTGGGCCT
GGCCATCGTTCAGCGCATCGTCGAGGAGCACAAGGGCACGATCGCTGGTCACAACAGCCC
GGAGGGCGGGGCCGTGATGGTCATGCGTTTACCCTTCATGGGCTGACCAATCGTCAGCAG
AAGAGCGGCTCTATATCACCCTCCGCGGGGGGCGCTTGCCCCTCCCCGGCGCAGCGAGAG
ATGAGTGCACGCGCCACTCATGCGCAGCGCAGAAATATCAGAGAGGTGACGCGAGGCCGC
ATAACCACCGCTGGTCAGCGTCCGCTATCAGCCTGGTAATGCGCCATCGTGTCTTCGATG
CCCTTGCTCAGCTCCATCACCTTGAGCGCGTATTCGGCCAGGCGTTGGTCTTCCGGTGTG
GACGGCCGCCATGACGGCACTTCCACCGGGCTGACGCCGTCTGGATCCATCGCCACGAAC
ACGATGATGCAGTGGGTGCACAAACGCGAGTCGCCGCCCATCGGGCTGCGCGCGCGTACG
TCGATGGCGAAATGCATGCTGCTGCGGCCGGTGTAGACCAGCTTGGCCGACACCGCGACC
AGATCGCCAATGCGCACCGGCGCCACGAAGCGGATGCCGCCCACCGCCACGGTGACGCAG
TAATGCCCGCTCCAGCCACTGGCGGCTGCAAAACCCACCTGGTCGATCCACTTCATGACC
ACGCCGCCGTGCACCTTGCCGCCGAAGTTGACGTCGCTGGGCTCGGCCAGGAAACGAAAT
GTCAGATCACGTTGTTGGCCAATCACCGGGGTCTCTCGCCAAAGGATGAGCTTGAAGTGT
GCCATGTGCGTGCGCGCAGGCGGGCATCGTGTGGCGTTCAATGCGCCGCGTCCCCGCCTG
GATTCCGGAGTCGTATCGACCGCAAGCTGCTTCTCTACGTACCAGCAGGCCAGCGCATTG
CGAGCGAATCCGTCATTCCTCCAGCAGGAGGCTGGACAAAGACCACTTGCAACGACGAAT
GCGCGCCGCGGATGCCTTTCCCGTTCTCGCCACCACGCAGGATCGATAGGCGCCTGCACA
TGCACGCACACGCGAAACTCCTTACGCTCCGCATTCCGGCACAGGCGTGCCTGCTGCAGG
ACGCACCGCGATGCCAGAACGGCACATCCACGACCTCCTGCAGACACGCCAGCGCCTGGA
ACGCGACGGCTGGCCACGGCTGCAGATGAGCGCCATCGTGATGATCACCGCCAGTGGCGG
GCTACTGAGCTCGCACCTGCTGCGCAATGGCGGCATCGACGCGATGGTGGTGCGCTATCC
GCTGGCCACACTCGCCGCCTATGGCCTGTTCTTGCTACTGATGTGGGCCTGGGTGCGTTG
GCGCAACGACATGGATGACGCGTACGAGGAGCTGCTGGATCACAGCATCGACCTTGACGG
CGGTAGCACACCAACAACGCCCGGCTGGACCAGCGGTGGCGGCTCCAGTGGTGCGGGCCG
TTCCGGCACAGGGGGCGCACGAGTCAGCTCGGGGCTTTCGGAGGGCGATGTACTTCCGGA
CCTCATCGATGGCGATGCGGGATTGCCTGTCCTGGCAATCGTGGCGCTACTGGCTGCGTC
CGTAGCCGCCTTGGTGGCTGCTGTCTGGGTGGTGTGGTCGGCACCGGTGCTGATGGCCGA
ACTCCTGGTGGACGCGGCATTGGCCGGCGGGCTGTACCGGCGGATGCGCGGCATCCAGGC
CCAGGGCTGGTGGTGGCTGTGCGTCCGCCACACGATCTGGCCGCTGCTGGGCGTGCTCGT
CTTCTTCATCGTGGTGGGCGCGGTTGCCCAGCACCAGGCCCCGGGGGCCACCACGCTGAT
GGAGGCCCTGCGAGCCCACTGACCCCGATCGATTGCCTGACCGTCAGTTGTCCTGCTTGC
GCAGACACAACCACGGAAAATGCGGCTGCCGCCGTTTGAACAGGCGCCCCAGCCGCGTGC
CCGCGCGCCGGGGGTCGAACAACCACTGCACGGTGAAGCCGTCGAAGCTGGCGTAGGTGT
GCTGATGATAGTGCGCAGCCAGCGCCGGGCATCCCAGGTCGGTGAAGTAACGCAAGCTGC
GTGCGGCGCTTTCCCGGCCGCGTTGCGGCGTGGCGTACAGGGGGCTGTCGAGGATGTGCA
GCTCGCCACCTTCGCGCAGACAACCGAGCAGGCGGCTGACGAGCGCGGCGGGATCGCTGA
AATACTGCACACAGGCGGGCAACACGATCACATCGAATACATCGCGCGGCAGCACCAGCG
TGTGGATGTCGGCAGCGACGAATGTCAGCCGCGCGTCATGGCCGAAGACGCGCGCGGCCT
GGGTCAATTCGGTGCGGTTGACGTCGACACCGCAGACCTCGCGCTGCAGGGACTGCGCAA
GCAGATGCGACAACCAGCCATTGCCGCAGCCCAGTTCGAGAATGGCGCCATGCCCGGTGT
GCGCTTGTAGATGCTGCACCAGCAGGCTGCTGGACAGCGCGCGCACCTGCCATTCAAGCG
TATTGCCCAGCGCGCCACCGGGGCGCGGCAGGCTGCGCACCTGCGCGTCGGTGTACAGCC
GGCCTTCCTTGCGCCGGATCTGCAGGTACTGCTGCTCGAACGGATCGTCGGGCAGGCCGT
CCTGCACCAGCACACCGTCGATGACATGCAACGGCGCAAGCGCCTGCAATTGCCCGCGCA
CGGTGGGAAACCCGTCTTCCATCACCGGCTCAGCGCAGCGGCGCGGCGCGATCGGTGGGC
GGATCCTCAAGCCCCACATTGGTGGACGCAGACTCGTAGATCGTCTTGTCCAGCAGACCG
GTCTCCTTGGCCACCAGCACCGGCACCAGCATCTGCCCGGTGACGTTGGTCATGGTGCGC
ATCATGTCGAGGATCCGGTCGATGGCGTACAGATAGCCGATCACTTCCAGCGGCAGGTTG
GCGGCGCTAAGCACCACCGTGGCCATCACCACCGCGGTGCCCGGCACGCCAGCGGTACCG
AAGCTGCCCAGCACCGAGGCGATCAGCACCACGAAATACTGGTTGGCGGTCAACGGCACG
CCGGTGTATTGCGCGATGAACACGGCGCACAACGCCGGGAAGATCGCGCCACAGCCGTCC
ATCTTGATGCTCGCGCCCAGCGGCACGGCGAAGGCGGCGTAGTCCTTGTTCACGCCGAGG
TTGTGGGTGATCGAGCGCATCGCCACTGGCATCGCGGCGAAGCTTGACGAGCTCACGAAC
GCCACTTGCATGCCAGGCGCCGCACCGCGGAAGAACTTCCACGGGTTCAGCCCGTGCAGC
AGCAACAGGCTGCTGTAGACCACCACGATGTGAAGCGCGCAGGCCACATACAGCGCCAGC
ACGAAATTGCCGAACGGCAGCAGCTTCGCAAAGCCGTAGCTGCCCACCAAACCGGCAATC
AGGCCGAAGGTGCCCAGCGGGGTCATCTCCAGCACGAAGCGGGTGACCTGAATCATGATG
TCGCTCATCTGCCCGGTGAGCTTGCGTGCCTCGGCCACGCGGTCACCCAGCTTGACCATC
GCAAAGCCGAGCAGCGCGGCAAAGAAGATCACCGGCAGGATCGAGCCACGCCCGGCGGCC
AGCACGGTTTCACCGGCGGCATTGGTCTTGGTGCCGATGCCTGTCAGCGCGTAGAACGGG
TTGGAAGGCACCACATCCAGCAGCACCTTGATCGGGCTGGGCACATCGCGCGGCTTCCAC
GCCGAGTCCACACTCAGGCTGAAATGGCCGGCGCCGGGCTGCATGATCGTGCCCACCGCC
AGGCCCACGCCCACTGCCAGTGCGGCGGTGATGACGAACCACAGGAAGGTGCGCCCGCCC
AAGGCCGCAACGGATTTTTGCCCGTGCAAGGACGAGATCGCGTTGATCACCGCAAAGAAC
ACCAGCGGCACCGCGATCATCTTGATCAGGGTGACGTACAGATCGCCCAGCGGCCCAAAC
CACACCTCGGCGGCCGGGCCCATGGCTGCGCCCGCGATCGCGCCCAGCACGAAGCCGGCC
ACCACGCGTTGCCAGAACGGAATGCGCAACCAGGCCGAGACCAATGTCATGCGTGAAATC
ATCCGGGGGGAGTGCATGCACCTTATCGCAGGGCCGCCCTGCCCGCGAGGCCACGACTGG
AACAGCGGCGTGTCATCAGTGCGACGGATGCATCCCGGCATAATGGGCATTGATTCAGTC
ACGAGTTCGATGCCGATGCGTTACCGCCTGCCTGCCCTCGCCGCCCTGACCACGCTATGC
GTGGCCGCCTGCGCTTCCACTGCCGGATCCACCACCGCGGCGCCCGCCTCGGTCAAGGTG
GACGTGCCACCGGTAACGCATCCGGCCGGCGAAACTCCGCAATGGTGGTACCGCTCCGGC
GCCGCACGTGCGGCCGGCAACGGCGCGATGGCCGGCAAGGCACGCAACGTGGTCCTGTTC
CTGGGCGATGGCATGAGCCTGACCACGGTGGCCGCCGCACGCATCCTGGACGGTCAGCGC
AAGGGCGGCCCGGGCGAAGAGAATTTGCTGTCGTGGGAGCAATTCCCCGCCACCGCCTTC
AGCAAGACCTACAACACCGATTCGCAGACCCCGGATTCGGCCGGCACCATGACCGCGATC
ACCACCGGGGTGAAGTCGCACATGGGCGCGATCGGGGTCAGCAGCGGCAACCGCAGCGAC
TGTGCCGACAGCCTGGGCAAGGGCCTGCTGAGCTGGCTGCAACTGGCCGACAGCGCCGGC
ATGGCCACCGGTGTGGTCACCACCACCCGTCTGACCCACGCCACGCCGGCGGCGACCTAC
GCGCATTCGCCGGACCGCAACTGGGAGAACGACACCGACCTGCCCGAGGCCGCCCGCATC
GCCGGCTGCCAGGACATCGCCCAGCAATTGCTCTCCACCGCACGCTTCGGGCGTGGCCCG
CAGGTGGTGCTCGGCGGCGGCCGCAGCCAGTTCCAGACCGTGCAGGAGCGCGACCCCGAG
TACGACGACAAGGTCGGCCTGCGCCTGGACGGGCGCGACCTGGTGGCCGAGTGGAAGCAG
TCCCACCCGCAAGGCGCCTACGTGTGGAACCAACAGCAATTGCAGGCCGCCGCTGGCGCA
CCGGCGCTGCTGGGCCTGTTCGAGCCCGATCACATGCAGTTCGACCATGACCGCAACCGC
ACGCCGCAAGGCGAGCCCAGCCTGACCGAGATGACCCGCACCGCGATCCAGTCGCTGTCG
CGCGACCCGAACGGTTTTGTGCTGATGGTCGAAGGCGGCCGTATCGATCACGCCAACCAC
GCCGGCAATGCCTACCGCGCGCTGGATGAAACGGTCTCGCTGTCGGATGCGGTGCGCACC
GCCGTGCAGACGGCGCCGCCGGACACGCTGATCATCGTCACCGCCGACCATTCGCACACG
CTCAACTTCGTGGGCTACCCGGTGCGTGGCAACCCGATCCTGGGCAAGGTGCGCGGCACC
GGCGGCGAAGAAGGCGACCGCACCCAGCTGGCCACCGATCTGGCCGGCCAGCCCTACACC
ACCCTCAGCTACGCCAATGGCCCCGGCCATACCGGCGCGACCAACGCACAGCCGGCCGGG
CCGAAAAAGTATCCGCACGAGCCCAGCAGCAGCGAGCCGGCCCACGGCCGCCCCGACCTC
ACCCATGTTGATACCGAGGCGCCCAGCTACATGCAGGAATCGCTGGTACCGACCAAGTCC
GAAAGCCACGGCGGCGAAGACGTCGGCATCTGGGCCACCGGCCCGGGCAGCGCGGCGTTC
CGCGGCACGCTGGAAGAAAACGTGATCTACCACGTCATCGTCCAGGCCACCCCGCGTCTA
CGTGCGCGCCTGTGCAAGGCCGGCACCTGCGACAGCGCCGGGGTGCCGGTAAACCTGCCC
GCACCCGCCACCTTCGAGCGCGCGACCCAGCGCTGATGGCCGAGCGCACCGCGCACAACC
GATGCGGTGCGCGGCCCGCAGCGGTCGGCGTCATGACGGGCGTGGCCTGACGTGGACGTG
ATGCAGGCAGCCGGGTTGATCCCCGCCACCCCACCGGCACCGGTGCTGGTGGCCTACAGC
GGTGGCATGGATTCGGCCGTGTTGCTGCATGCCCTGGCCGCCACCGACGGCTACCGCGAG
GCCGGCCTGCGCGCCGTGCATGTCCACCATGGCCTGCATGCGGATGCAGATGCCTGGGCG
CTGCACTGCCAACAGCAGTGCGCGGCCTTGGGGATTGCCCTGCAGGTCGTGCGCGTGCAG
GTGGCACGCGACAGCGGTAGCGGCCTGGAAGCGGCCGCACGCGCTGCGCGGCATGCGGCC
TTTGCAGCGACCCTGGCAGCGGGTGAGTGGCTGGCACTGGCGCATCACCGTGACGACCAG
GCCGAGACCTTCCTGCTGCGCGCGCTGCGCGCTTCCGGCCCTGACGGACTGGCGGCGATG
CGTCCGCAGCGCCCGTTCGGCCCGGGCACGCTGTGGCGCCCGTTGCTTGGCCACGCACGC
GCCGACCTGGCGGCCTATGCGCAGGCGCATGCAGTGCGCTGGATCGACGACCCCAGCAAT
ACCGATCCGCAGCACGACCGCAATTTCCTGCGCACGCAGGTTCTGCCGGCGCTGCAGCAG
CGCTGGCCGCTGGCGGCCGATGCACTGGCCCGCAGCGCGCAGCTGTGCGGCGATGCCAGC
ACCCTGCTGCACGACGACGACGTCAACCTGCTGCCCACCGTCTGCAACAGCGCCGGCGCT
CTGGAGCTGCAGCCGTTGCGCAGCCATTTCCCCGCGCGCCGCGCACGCCTGTTGCGCGCC
TGGGTGGCCGCCGCGCACGCGCCGCCGCTGCCGGCGCAGGGCGTGCACGCACTCGAACGC
GAGATCGCCACCACGCAGCCGGATCGGCAGACCTGCTTTGCCTGGCAACAGACAGAAATT
CGCCGCTGGCGTCAGCAGCTGTACCTGCTCAGTGCGCGCGCGACGTGGCCAGCGCAGTGG
CAGGCCGAGTGGAACGGCGACAGCACACTGTTATTGCCCGACGGCACGCAACTGCAACTG
CGCGGCACGCCGGGCTTGCGCTTCGAGCAGCCACTGCAGGTGCGCGCGCGCCAGGGGGGC
GAGCGCATCGTGCTGCCGGGCCGGACCCATTCGCATCAGCTCAAACATCTGCTGCAGCAA
TCAGACCTGCCGCCGTGGGAACGCACGCGCCTGCCCTTGTTGTGGGCCGGCGAGACATTG
CTGGCCGCCGGTGATCAGATCGTGTCTGCCACGCTGGACCAGTGGTTGCGTGCGCACGCC
GCGCGCCTGCAGTGGCGCAGCGCTGCACCCGCGAATTGACCCGCCTGCGCGCGCGCCGCA
CACTTTGTCGATGGCCAAGAAGTCTTTGAACGAATCCTCCCCCGTCGCCCGCTTCGAACA
GTCGCTGGAAGAACTCGAGCAACTGGTGCAGAAGATGGAAGTGGGCGAGATGAGCCTGGA
GCAGTCGCTCACCGCCTACGAGCGCGGCATCGGGCTGTACCGCGATTGCCAGCAGGCGCT
GGAACAGGCGGAATTGCGCGTGCGTCTGGTGACCGACCCCGCACGCCCCGAACAGGCAGA
AGCATTCGAGCCGCCGTCGCTGGATGGCGGCTGAGTGAGCGCGGCGTTGTTTGAGCGCTG
GCTTGCACGCACCGAACGGCAGCTGGACGCCTGCCTTCCCAGCCCCGCCCTCGCCCCGCA
GCGTTTGCACGCGGCCATGCGCCACGCCGTGCTTGGTGGCGGCAAGCGCATGCGTCCGCT
GCTGGTCTATGCAAGCGGCGCCTTGTTCGGCGCCGAAGAAGGCAGCCTGGACGCGCCGGC
GGTGGCGGTGGAACTGATCCACGCGTATTCGCTGGTGCACGATGACCTGCCGGCCATGGA
CGATGACGCGCTGCGTCGCGGCCGCCCCACGGTGCACATCGCCTTCGACGAAGCCACCGC
GATCCTGGCCGGCGATGCCTTGCAGGCACGCGCATTCGAACTGCTGGCCGAGGCACCGGC
AGATGCGGCACTGCGGGTGGGCTGGTTGCAGAGCCTGGCATCGGCCGCCGGTGCGGCCGG
CATGTGTGGCGGCCAAGCGCTGGATATCGACGCCACCGGGCAGGTGCAGGCACTGGACGC
ACTGCAGCGCATGCATGCACTCAAGACTGGCGCGCTGATCCGCGCCGCGGTGCGCATGGG
CGTGCTGACCGGCGGCGCGGGTATTGCCGACCAGCAGCGCCTGGATGCGTTTGCCGACGC
GCTGGGGCTCGCGTTCCAGGTGCGTGACGACATCCTGGATGTGGAATCAAGCTCCGCCCA
GCTCGGCAAGACCGCCGGCAAGGATGCGGCGCAGTCCAAGTCCACCTACCCCGCCTTGCT
GGGCATGGACGGCGCCAAAACCAAGCTGGCGGAACTGGCCAGCCATATGCACGCACTGTT
GCTGCCCTACGGCGAATCCGGCGCCACCTTGGCCAGCCTCGGCCGCTTCGCGGTCGACCG
CGCCCACTAGATACGGCTAACCAGGCCTCACGCGCGGCTGCCAAGCGCGTGTGATGGTGC
GTGGGTGTCTGGCGCGGCGACATCCGACGCATCGCTCCGCACATCACCGCCCCTGCTAGA
CCCCAACGCAATCACAGCGCTGGCGCGGGCATCACCTTCCCGGTGTTCGCGTTACGCGAC
ACGTTTGCGCATTCCGTGCGCCACCGCACGGTCGATCACGCGGGTCCATTCAGGCAACAG
GCGCGCCTGGTCACAAAACGGCACATTGGTCGCCAGCGTTTGTGTCAGCCGGCGACACAC
AGGCACCACAATTCCGTGACCGCCAGCAGGCTTTATCGCTGAATTATCTACACCAGTGAT
GTATCCGGATGCATAACCCATGCGCCACATCCAGAAATATCGCTAATTGAACGGCTTGTC
GCGTTCGCTCGCTCTGCCTAGGTTTGGCCTGCCCGCGCTTGCGGGCATCCCCCGACCAAG
GAGAGTCACTGGTGAAGAATGTTTTCTTGCATCGTTTGCAGCAGGCACGCTGGCCGTCGT
CGGCGTGCTCGGTTCGGCGCAGGCACAGTCCGTGCGCGGACCGGTTCCGTTGACCATCGA
ACTGGCGCCAGTGGCCGACCAGGCCGGGCGACATCAAGGCAAGATCGCGGTCACCGTCAC
CAACAACGGTAGCCAGGTTGCCCGCGTTCCGACCTATCAGCTGCCGCTGAAGTCGCTGGA
CAACGGCATCCTGGAGGTGAGCCGCGACGGCAAGCCGGTGGACTACACCGGGCGCCTGGT
CAAGCGCGGCCTGCCCAAGGCAGCCGACTTCACCATCCTGCAGCCGGGCCAGAGCGTCCA
GGGCGAGGTGGATCTGGCCGGCGCCTATGACCTGTCCACCAGCGGCAACTACACCATCCA
GGTGCGCTCGTCGCTGCAGTACGCCTCGCTGTCCGATGGCAGCCCGATGAAGGCCGCAAA
CGGCCTGCCGGCAGTGGCCACCAGCACCCCGCTCACCGTCTGGCTGGATGGCGCGCGACG
TGGCGTACAGCGCCAGCTCGCAATCGGCCCGACCGCCGTGGTCAACGGCATCAACTATCT
CAACTGCAGCACCACCCGCACCAACCAGGCCGCCAGTGGCGTCGCTGCCGCGCGTAATTA
CTCGCAGAACGCGCGTACCTACCTCAACGGCGGCAGCACCGGGGCGCGCTACACCACCTG
GTTCGGCACCTACAACGCCGCGCGCTACAGCCGGGTCAGCTCCAACTTCGTCAACATCGA
CAACGCGCTGGACCAGAACAATGGCCAGCTGACGATCAACTGCAGCTGCGAAGCGGATCT
GGCGGACGCCTTCGCTTACGTCTATCCGAACCAGCCGTACGAGATCCATGTCTGCAACGC
GTTCTGGAGCGCGTCGACAACCGGCACCGACTCCAAGGCCGGCACGCTGGTGCACGAGAC
CAGCCACTTCACCGTGGTGGCCGGCACCCAGGACCGCGTGTATGGTCAGTCCGGCGCACG
CAGCCTGGCGATCAGCAACCCGGCCCAGGCGATCACCAATGCCGACAGCCACGAGTACTT
TGCCGAGAACACCCCGGCGCAGAACTGATTGCGTGACTTTCTAAAAACGCCAAAGGCCCG
GCATGACTGCCGGGCCTTTGTTTTACGCGTAATCAAGAATTACTTGATCAGGCGCAGCGT
GAACGGATAGCGGTAGCTCTCGCCGCTGTTGGCCTTGACCGCCGCCAGGATGCAGAGCAC
CAGGTTGGCGACCCACACCAGCGTCGGCACGAAGAACAGGATGCCGAACGACACGATGGT
CAGGATCACCGCAGCCACGTAGGCGATGATCACGGTGATCTGGAAGTTCAGCGCTTCCTT
GGCCTGGTCGGTGGCAAACGGCTTGGACGGGCCGGCGTCCTTGCTGATCAGCCAGATCAC
CAGCGCGCCGATGAAGGACGTCAGGATGCCCAGCAGGTGCGCGGCCAGTGCCAACGTGCG
CTCTTCCGAGGGCGTGCCGGTGCTGATCGGCGGCGGTGGTGGCGCGGCGTGTGTGTCGAA
CTCGCTCATCATGTCTCCCCATGCATGGTTGTGGTGTGCGGCGGACTATAGCAACCAATC
CGCGCGCCACCAGTGCGGGAAGCCATGGGTCCGCCAGCGCCGGGACGCTGGCGGGCGCAG
TTACTGGGCGGGTGACTCAGCTGTCGCCGGCCACGGTCATGCGATTGATCAGCACCGAGC
CGATCTTGACGTGCGAGCGCGGGTCGACATCGCTGCCCACCGCTTCGATCCCGGCAAACA
TGTCGCGCAGGTTGCCGGCAATGGTCAGCCCGTCGACCGGATAGGCAATCTCGCCGTTCT
CGACCCAGAACCCGCCGGCACCGCGCGAATAGTCGCCGGTCACCGCGTTGACGCCGTTGC
CCATCAGCTCGGTGACCAGCAGCCCGCGCGACATGCCGGCGACCATCGATGCCAGGTCGC
CGGCATTGGCGGTCACCTGCAGGTTGTGCACCCCGCCGGCATTGGCGGTGGTCTGCAGCC
CGAGCTTGCGCGCCGAATAGCTGCCCAGCACATAACGCTGCAGCACGCCGCCGTCGACCA
AGGCCGAGCGGCGCGTGGCCACGCCTTCCCCGTCGAACGCGGCCGAGCGCAGGCCGCGCC
GCAGGTGCGGCAATTCCTCGATGCCGAACCAGTCGGGAAACAGCTGGGTGCCGACGCTAT
CGAGCAGGAAGCTGGCGCGGCGGTACAGCGCACCGCCGGACACTGCACCGAGCAGATGCC
CGACGAGCGAGCGTGCCACTTCTGGCGCAAACAACACTGGCAACTGGCCGGTCGGCAGCG
AGCGCGGCTGCAAGCGCGCCACGGTGCGCGCGGCGGCATGCCGGCCGATCGCGTCCGGCG
CTTCCAGGTCTTCGCGCGCCAGCGCACTGCTGTACCAACCATCGCGCTGCATGCCGTCGC
CCTGCCCGGCAATCAGCGCGCAGCTGATCGAATGGTGGGTGCCGCGCTCGCGCCCGATGA
ATCCGTGCGAGTTGGCGTACACCGACAGGCTGAGCCCGGTGCTGGCCGAGGCGCCGTCGG
AGTTACTGATCCGCGCATCGGCCTGCCGGCCGGCGTTTTCGCAGGCCAGCGCCAGGTCCA
CGGCGGTGTCGGCGTCCAGCGCCCATGGGTGCCAGCTGTCCAGCTCGGGAAAGTCGCGCG
CCATCAGCTCCGCATCGGCCAGGCCGGCGGCGGGGTCGTCTTCGGTGTAGCGGGCAATGG
CGCAGGCCTGCGCAACGGTGGCCTCCAGGCTGGATTCCTGCAGGTCGGCGGTGCTCGCAC
TGCCCTTGCGCTTGCCGAAGTACACCGTGACCGCAATACCGCGGTCGCGCGTGGACTCGA
CCGTTTCCACCTCGCCCAGCCGCACGTTCACGTCCAGACCGCGTTCTTCGCTGCAGCTCA
CTTCGGCCTGGGTCGCGCCGGCGGCGCGGGCGCGCTCGAGCAGCCGCTGAGAGATGTCGG
TGAGTGCCTCCAGGCGCTGCAGGCTGTCGTCGGTCACACGGGTTTCGGAGGAGAGTGCGT
TCAATGCTTTATCCTTTGGATGCGGATCCGTCCGCGAAAGCCCGGCCATCGTGGCCGGAC
TGTCTGAATTTGGATGCGGATCCTTCCGCAGAACGCTCGGCCATCCATGGCCGCAGTGTC
TGAATTTGGTGCGGAGTCTTCCGCCGGAGTCCGGCCGTTCATGGCCGGAAATTTAACTAA
ACACGTTTTGGGATGTAGTGGCATGCGCGGACGCGATGAAGATACCGGTGAATTTCGTGG
CGCCAGCCGCAGCCAGCAACGGCGCGAGGCGTTGGAAATTTTCGACCTGGGCGAAAAGCT
GGTGGCGCTCACCCCGGCGCAGCTGGCCAAGTTGCCGGTGCCCGAGTCGTTGATCCCGCA
TATCGAAGAGAGCAAGCGCATCACCTCGCATATCGCGCACAAGCGCCAGCTGGCGTTTCT
GGCCAAGCACATGCGCCGCGAGGACGACGAAACCCTGGATGCGATCCGCGATGCGCTGGA
TGCCAACAGCGATACCGCGCGCCGCGAAGTGGCGGCGATTCACCGCGTCGAACGCTGGCG
CGAGCGCCTGCTCGCCGAAGGCGACGTCGCGCTGGCCGAACTGCTGGAAGCCTACCCGGC
CGCCGACCGCCAGCAACTGCGTCAACTGGTGCGCAACGCGATCCACGAGCGGGCCAAGAA
CAAGCCGCCGCGCGCCTACCGCGAGCTGTTCCAGGTGCTGCGTGATCTGTCTCAGAAGCC
CGGATTGGAGAGTGGGGATGCGGGATTGGAAGACGAAGAGTCGGCGTCGGAAAACGACGA
ATAAGGCTCCGCCCGATCCATCCAGCCCCGCAACGGCCATCCCTGCCGTTGCAATTCCCC
ATTCCCGATTCCCAATTCCCCTCTGCTGAACCGGCAAACCGCAACCGCCCAACGCACCGC
TCTGCGCCCCTGCCGTTGCGATTCCCCACTCCCGATTCCCGATTCCCGGCATCTCAGGCC
TGCGTTCCGCCCACGGTGATGCCGTCGATCAGCAGCGACGGCTGACCCACGCCGACCGGC
ACGCTCTGCCCGTCCTTGCCGCAGACGCCCACGCCTTCGTCCAGGGCCAGATCGTTGCCG
ATCATGCGCACCTTCTGCATGGTTTCCGGGCCGTTGCCGATCAGGGTGGCGCCCTTCACG
GGCGCGGTGACCTTGCCGTCTTCGATCAGGTAGGCCTCGGTTGCGGAGAACACGTACTTG
CCGCTGGTGATGTCGACCTGGCCGCCACCGAAGTTGACCGCATAGATGCCCTTCTTGACC
GAGCGGATCATCTCTTGCGGGTCGTGCTCGCCGGCACGCATGTAGGTATTGGTCATGCGC
GGCATGGTCAGGTGCGCGAAGGATTCGCGGCGGCCATTGCCGGTGGGCGCCACGCCCATC
AGGCGCGCGTTGTGGGTGTCCTGCATGTAGCCGACCAGCACGCCGTCTTCGATCAGCGTG
GTGCACTGGCTGGGCGTGCCTTCGTCATCGATATTGAGCGAGCCGCGGCGTCCATCCAGG
GTGCCGTCATCGACGATGGTCACGCCCTTGGAGGCCACGCGCTCGCCAATGCGGCCGGCG
TAGACGCTGGTGCCCTTGCGATTGAAGTCGCCTTCCAGCCCATGGCCCACCGCTTCGTGC
AGCAGCACGCCCGGCCAGCCCGGCCCCAGCACCACCGGCATCACGCCGGCCGGCGCGGGA
ATCGCATCCAGGTTGACCAGCGCCTGGCGCAATGCTTCACGCGCAAAACCTTCCGGGCGG
CCATCGGCGAACAGCTCGGCATAGCCGTAACGGCCACCGCCACCGGAATAGCCGGACTCG
CGGCGGCCGCCGTGTTCGACGATCACCTGCACGTTCAAGCGCACCAGCGGGCGCACGTCG
GCGGCCAGCACACCGTCACTGCGCGCGATCAGTACCGTGTCCACGCCGCCGGACAAATTC
ACCATCACCTGCTTGACGCGCGCGTCCGCAGCGCGCAGGTACTGGTCGATGCGGCGCAGC
AGGTCCACCTTGGTGGCGCTGTCCATGTCGTCGATCGGGTCGGTGGCCGGATACAGCGCA
CGGCCGTTGCCGCGCACCAGCGTGCGGGTGGATTGCGCGCCGCCGTCGCGTGAGATCGCG
CGCGCCGACTGGGCCGCTTCCAGCAAGGCTTCGCGCTGGATGTCGTCGGAATAGGCAAAT
CCGGTTTTTTCGCCGGAGATGGCGCGCACGCCCACGCCTTGTTCGATGGAATGCGCACCG
TCCTTGACGATGCCGTCTTCCACACTCCAGCTCTCGCGTCGCGAATGCTGGAAGTACAGG
TCGCCGAAGTCGATGCCGGGGCCCAGCAGGGCGCCGAAGGTGCGGTCGAGGTGGCCGGTA
TCCAGGCCGGAAGGAAGCAGCAGCCGGGATTCGGCCAGAGTCAGGGCGGTGTCGGTCATG
TGGTCAGGATGGGGGTCTCGCGCCGGGGAGACAAGTCGCGCGGCTGAACGTGGCACGCGG
CTATCATCGCCAGCCCGCTGCCAGCCACCGCGCACGCATGAAGCTCACTGCCCACGTTCT
GGACGGACACACGCTGGATATTCGCCCCGCACCGCACGAACGCGCCTGGATGGATGCCAC
CGACCAACGCTACGCCTACCGTTGCCTGCCGCTGGCCATCGCCAATGCGCATGGCTGGGA
GCTGCTGTGCCAGGCCGGCTTCGAGGCGGTCTGGGATGGCGGCGATGGGCTGGGCGCGGT
GGTCATCACCGCCGATGCCGGCAACGCCGCGCCGGCGATCAGCCATTTTGGCTACGGCAT
GCTGACCTTCCACGTGCCCTGCCTGTTTCGGACCGACGCGGGCGTGGACCTGTTCGTCAC
CGGGCCGTTGAACTGTCCCAAGGACGGCATCGGTGCGCTGAGCGGCATCGTGGAAACCGA
CTGGAGCCCGTACACCTTCACCATGAACTGGCGTTTTACCCGGCCGGGGCGGGTGCGCTT
CGAGGCGGGTGAGCCGTTTTGCCATCTGTTCCCGCTACAGCGGCAGTTGATCGAACAGGT
GCAGCCGCAGTGGCAGCCGTTGTCCGAAACGCCGGCGCTGGCGCAGCAGCATGCCGACTG
GACCGACAGCCGCACCCGTTTCCTGGAAGCCTTGCCGGACGCGCAATCGGCGGCGGCGCG
CGAGAAATGGCAGCGCGGCTACTTTCGTGGCGTGACTGCGCCTGCGCAGACGCCGGTGGC
CGGGCACCGCACGCGGCTGCGCCTGCCGCTATTCACGCGTGCCGGCGCGTCGCTTGACCC
AGCCGGCGAGTGATCGACTGACTGCCTAGCGCGGCGCCTTGTCCGGCGCCGGCTTGGCGG
GCGCACGCTCGCGCGCATCGCGGTCCACCACGTCCACCTGCGGCTCTTTCCACGGCCCGG
TGACGTGATACGTCTTGGCACCAATCGCACCCAGCGGTTTGCCGAGCACCGCATTGGCGG
CCGCGCCGACCGCCGCGCCCACCGGGCCACCGGCCACCGCGCCCACCACCGTGAGTAGAT
TGCCGGCCTTGGGATTCACGTCCACGGTCTGGTCGAAGGTCTGCGCACGCAGGTCGGTCT
GCCCGCGGATGGCGATGTCGGCAGCCGGGCCTTCGATCCGGATTGCATCGGTGCGCGCAA
AGCCATCGCCAAAGCGCACCTCGCCAGCAAGCTTGTTGAACGCCAGGCCCTTGGAGAAGA
AGTCGCGGAAGTCGAACATCAACCGGCGCGGCAGCTGCGCCACGCTGAGCAGGCCAAGCA
CGCGGCCGGCGCCGGGGTCCACTTCCAGCAACTGGCCGTTGCGGGCGTCCACGGTGAGGT
TGCCCTCGAGCGAGCCGAGCGCAAACCCGGTCGGCGAGCCCTGCCAGCCGGCGTTGAGTT
CCAGCTGGCCTTCGCCGCCGCGCAGCTGCCCGCCCAGGGTGAGGTTCTGCAGCAGATTGC
CCAGGTTGCGGCTGTCCACGCGCGCAGACAGCCGCGTGCTGGCAGCCTCGCCCTTGCCGC
GCCAGGCGCCGGTCAGGCCGATGTTCTGGTCGTCCGAGCGCAGTTGCAGCTGGTCCACCT
GCATGCCGTCGGTGAGCCGGCTGCTGCGCAAGGTGGCCGCGCCCAGGGTCATCTTGCCCA
CGCGCAGGTCGTCGATATCCAGCGATAGCGGCGGGATCGACACCGGGTCGAACTCGGCCA
CCGCGCGCCGCGCCGGCTCCGGCAATGCGCCGGCGAGCGGGTCGCCGGGTTCGGGCGCGG
CCGGTTCCGGCGCAGCGGCCACCGGCTGCCAGCGCACCGTGCTGAGCTTGCCCTGCACTG
CGGCGCCATCGGCATTGGGCACGGTGAGCTGGCCGGCCAGCGACGGCCCATCCAATGTCA
CCGCCACCGCATCGCGAGTGGGGCGCAGGCGCAGGCGGGTCTGCGGAAAGACGCCGCCAA
TCATCAACAGTTTGTCGGCCTGCACATCCACCTGCAGCAGCGGCAGCTTTTCGCTTGGCT
GCGCCGGTTGGCCGGGTAGCGGCGGCGTGTCGGGCTCGGCACTGCCGCGTGCCAGGCTGA
TCCAGTCGATGGCATCCAGCGAGGCGGTGCGGCCATTGACCACCAGGCCATTGGCCGGCG
GCCGCTCGGTCACGGTGTCGGTGCCCATCACCACGCGCACGCCGGTCTGGGTGCCCTGGC
TGCTGGCCTTGACCGCCACCAGCTGGCCGAACGCCACGTCGATATCGCCATTGCCCACCG
GCAACGCCACCTTGACCCGCGTGTCCAGCGGCTGCGTGGCCGGCTTGTCCAGCGGTGCGG
GCAGATCCAGCGTGGTGCCGACCAACTGCGAGCGCAACGTGAGCTGTGCAGGCACATCGG
GCTGCCCCGGACGCGCCAGCGGCACATCCACGCCCACCTGCCATGGCGCGCTGCCATGCA
CATACGGACGCAGCCATTCCATCTGCGGCGCGCGGTCGAACAGCTCCTTCGCATCCAGCG
TGGCCCCGAAGCGCGCCTCGAACGCCTGCGCCGGGTCCTGCACAAAGCCGCCGGCACGCA
ACGCCAGCTCGCCGGTGCGGCCCTGATGCTGCACGCTCAGATGCTCGGCGCCGAAGCCGC
TGTCGCGGTACTCGGCCTGCCCGCTGACCTGATCGAAGGCCAGGTTCCAGCGCGCGTCGG
CCAGCTTGGCGCCCTGCAGCGCAACGGTGCCCTGCAGATGCCCGCCCACGCCCTTGGTGC
GTAACGGGCGCAGCAGATCGAAGGTGACCGCGGCCGGGCCGGAGGTGGTGAGGTTGCGCA
AGGTGTCGCCATAGCGGCGCTCCAGCGGGCTGCTGCGCAACATGCCCAGCAACTGCGCAG
TGTCAGCCTGAGTGGAGGCGCGCACATAGAGCTCGGAGGTGGCGAAATTGGGGATACCGG
CCCCGAACTGCGCCACCGGCGTGCCGGCCAGCGCGCCGCTGCCTTGCAGCGAGAAACCAT
TGCCGATGAAGCGCAGGTCGGCCTGCACCTGGGTCATCGCCGGCCAGTCCGGCTGGAAGC
GGATTTCGCCATCGCGAATCTGCCCGAAGGCTTCGAAGCGGCCATCGTTGTTGTCGAACG
GCCAGTCGTCCAGGTCGCCGCTGACCAGGCCGGTGCCGCCGGTAATCACGCCCCCGGCTA
CCGCCATGTCGAGCCAGTCGATGGCGGCCTTGCTCATCTTCGAACGGATCCAGAACTTGC
GCGCCACCGGCAGTGCGGCGTCATCCAGCTGCGCCGCCAGGGAGATGCGTGGCCGGGTGC
CATCGTTCTGAAACCACATCCCGCCGCGCAGGTTGGCGCCGTAGTCCTTGGCCTGCACCC
GCAGCGCCGGCGTGGCGACCTGCCAGCCGTCGCCGTCGCGCCAGCCAACGATGCTGCCGG
CCAGTTGCACCTCGTGCACCACACCAAAGCCGGTGGGCCAGTCGAAGCGCAGCGTGGCGT
CGGGCGCGGTTTGCAGCGCGATCGCCTGCGCATCGCCGTCGAAGTGCCCGCGCAGGCCGC
TGATGCCCGGCGATTTCCCGACCGGCTGGAATGCCAGTTCCTCGACCTGCCCCTGCGCGC
GCACCGCGCCGCCCTGCTCGCCCGCCAGCTGCAGCTTGCTCACGCGCAACTGCGGCCTGG
ACAACGCCAGCCAGCGGCGCAGGCCCGGCGACAGCTGGTCGCTCAGCGCAGCGGCGGCGA
TCAGCCCGGACACATCCAGCGCGTCGCCCACCACCGCATAACGGCGCCCGGCGGCGATGC
TCAGGCCGTCGAGATGCTGCAGCGTGTTCGCGCTGCCCAGGCGCAGCTGTGGTGCATCCA
GCCGCCAGCCACCCGCCACGGTCTGCCAGCGCGCACGCGCCTGCAGGCGTTCCCACTTGA
GCGTGCGGCGCGCCGATTCGCCAGCCAACGGTGCTCCCGACAATTGCACCTGGGTGAGAT
CGGCCACCACGGTGACCGCAGACACGCGGCGGGCACGCAGCTGCGCCCAGGCCTGCAGCC
GTCCGCTGCCGCCATCCACCCGCACACCGCCGGCCTGCAGCAGCGACGCCCACGCGGCCA
GGTCCGCCGGCGCGGCCTGCGCGTACGCGCTGCCATCGCCACTGTCGCGGTCGAACTCCA
GCACCGAGGTCAGCGGCGCGCGTGCCGGGTCGATCCAGCTGCGGCTGCCGACGCGCAGGG
TTGCGCCCTGCACGCGCAGCCGCAGATCGATCCGTGGCAGCGTGGTGTCCAGCCCGATCG
ACGGCGCATCGATATGCAGCCGCGCCTCCGACACCTGGATTTCGCCCAATCGGCGCAACG
CGTCCAGGGGATCGGCGTGCCGGCCACTGGGCAGCCCCTGCACCGACCACACCCCGTCGT
CGCCACGCTGCAGGGTCAAAGCGAGCCCGCGCAGGCGCACCTCGGTCAGCGCATGGCCCG
GCAGCAGGCCGGCGTACATCGCCAGCACCACTTCGGCCTGGCCCACACGCACGTCGCCGT
TGGGGCCGATGCGCAGCCCATCCAGACGCAACAACGGGCCGCGGCGGGTCCATTCGGTCT
GCAGGCGGTCGAAGCGGATCGGCTGGCCGGCACGCTGGCTCAGCCACGCGGCGATCTGTT
GCATATGCTGCTCGGCCAACGGCAGCGCCTGGCTGGCCGCGCCCACCAGCACGGCGAGCG
CCACCAGCGCGAGCGCACTGGCGGTGATCGCATAACGGCGAAACAGGCGGAGACGGCGGC
GCAGCGGAGTCGGCATTAACGGCGGGGAATCGGGAATCGGGAGTCGGGAGTCGGGAGTCG
GGAATCGTAAGAGCACGCAGCGCCCCGTACGCACGATCATCCGTTCGCGCACTCCCCCAT
TCTAAGGCCGTTAACAGTATCCCGCAGAGAGCCTTTCGCTCTTCCCCCATTCCCGATTCC
CGACTCTCCATTCCCTGCCTCACAGCAGCACCACGTCAAACTGCTCCTGCAGGTACTGGT
CGTCGGACTGGAAGCGGATGCTCTTGCCGAGGAATTCCTCCAGCTCGGCCACCGCCGCGG
ATTCTTCGTCGGTGATGCGCGCCACCACCTTGGACGAGGCGATCACCAGCAGCCGCGCCG
CATCGAACTGGCGCACCGCGCGGGTGATCTCGCGGAAGATTTCGTAGGTGACCGTTTCGG
CGGTCTTGATGGTGCCGCGCCCGCCGCACTGGCCGCAGGTTTCCGATAACTGCCGCTCCA
GGCTTTCCACGGTGCGCTTGCGGGTCATCTCCACCAGGCCCAGCGGCGAGAACTCGTACA
CGGTGGTCTTGGCGTGGTCGCGGGCCAATGCTTTTTCCAGCGTGCGCAACACCTGGCGCC
GATGCTCGGGATCATCCATGTCGATGAAGTCGATGATGATGATGCCGCCCAGGTTACGCA
GCCGCAGCTGCCGGGCCACCGCCTGCGCCGCCTCCAGATTGGTGCGGAAGACGGTTTCTT
CCAGATTGCGCTGGCCGACGAACGAACCGGTGTTGACGTCGATGGTGGTCATCGCTTCAG
TCTGGTCGATGACCAGGTAGCCGCCGGACTTGAGCGGCACCTGCTTGTCCAGCGCGCGGC
CGATTTCGTCTTCCACGCCATACAGATCGAAGATCGGGCGGTCGCCGGTGTACAGCTCCA
GCCGCTCGGCCAGCACCGGCATGTACTTGGCCACGAAGGCCTGCAGCTGCACGAACGTCT
CGTTGGAGTCGACCTTGACCTTCTCCACGTCCTTGCGGATCAGGTCGCGCACCGCACGCA
GGGGCAGGCTCAGGTCTTCGTAAATGATGCTGCACGCCGACGCCTCGCGGCCGCGCCGCT
CGACCACGTTCCACACCCGCGACAGATAGGCGATGCCTTCGGCCAGGGCTTCGGCCGGCT
GGCCCTCGGCATTGGTGCGGATGATGTAGCCGAAGCCGCCATGCTGGGCCGAGACCTCGC
TGACGATGGTCTTCAGGCGCAGGCGCTCGGCCTCGTCTTCGATTCGCGCCGAGACACCCA
CCACCTTGGACTGCGGCAACAGCACCAGATACCGCGAGGGAATGCTGATCTGCGTGGTCA
GCCGCGCGCCCTTGGTGCCGATCGGGTCCTTGACCACCTGCACCACGATGTCCTGGCCGT
CACGCAACAGCTCCACGATCGGCACCGAGGCGGCCGGCGGTGGCGGGATCGGGGTTTCTT
CGGTATCCACCACGCTCGCTGGCGCCGGGGCCGGGCGCACCACGTCGTTGGCATGCAGGA
ACGCGGCGCGCTCCAGGCCCACTTCCACGAACGCGGCCTGCATGCCGGGCATCACCCGCT
GCACCTTGCCCTTGTAGATATTGCCCACCACCCCGCGGCGCCAACCGCGTTCGATATGCA
GCTCTTGCAACATGCCGTTCTCGATCACGGCCACGCGGGTTTCGCGGGGGGTGACGTTGA
CCAGGATCTCTTCCGACATCTAATGCGCTCCGAAGGCTGTGAGCAATTGCGAAGTCTGGA
ACAGCGGCAATCCCATCACGCCGGAATAGCTGCCAGACAAATGGGTAATGAAGCGCTCCG
CACGCCCCTGGATCGCGTACGCGCCGGCCTTGCCCATGGGCTCGCCAGACGCCGCATAAG
CGGCGATCCGGGTCGCGTCGAGCGCATCGAAGGTGACCTCCGACACCACCAGCGCCTGCA
GCGGTGGCCGCTGTGCTCCGACCACCACCACCGCGGTGAGCACCTGGTGGGTGCGCCCCG
CCAGCACTGTGAGCATGGCGATCGCATCATCGACATCGACCGGCTTGCCGAACACGCGCT
CGCCCAGCACCACTTCGGTATCGGAGCCGAGCACGATGGCCTGGGCATCGTCGGCCTGTA
CCAGTGCCAGCCCCGCGCGCGCCTTGTCCAAGGCCACGCGGTGCACATAGTGCTCGGGCG
ATTCACCCGGCGCGCGCACTTCGGGCACGTCCAGTTCCAGGGTCTGGAACGGCACGTCGA
GGCGTTGCAGGAGTTCGTGTCGGCGCGGCGATCGGGAGGCAAGATAGAGCATCCACCCAG
CATACCTGTTGGCCGTCCCTGCACGCTTGCCTGTCGCGCCATCGCCGCGCACGATCGACT
CACAGCATATTCATCGGTCCCACAACACGCTGCGCGCACAGACAAGGAGACTCCATGCGT
ACCACCCTCAAGCCGTTGTTGCTGGCCCTGTCCATCGCTGCCGGAACCGCCATGACCGCC
CACGCCCAGACCGCTCCGAGCTACACCATTCCCAACGATGGCACCTTGCTCAATGTGTCG
GCCGAAGCAGAAGCCAAGCGCGTACCGGACATCGCCACGGTGTCGGCCGGTGTGGTGACC
CAGGCGGTGGATGGCAACGCCGCGATGCGCCAGAACGCAGAGCAGATGAGTAAGGTCATG
ACCGCGGTCAAGGCCGCCGGCATCGCCGACAAGGACGTGCAGACCAGCGGCATCAATCTC
AATCCGCAGTACAGCTACAAAGAAAACGAAGCGCCGAAGATCATCGGCTACCAGGCCAGC
AACACCGTCAGCCTGAAGGTGCGCGACATCGCCAAGCTGGGCAAGGTACTCGACGCCCTG
GTTGCGCAAGGCGCCAACGACATCAACGGCCCCAGCTTCTCGATCGACCAGCCCGAACCG
GTCTACGACGAAGCACGCGTGGCCGCGCTCAAGAAGGCGCAGGCCCGCGCCGAAACCTAC
GCCAAGTCACTGGGGCTCAAGGTGCGCCGCATCGTCAGCATCTCCGAAGGCCGCAGCGGC
GGTGGCGTGGTGCGCCCGATGATGATGGCCGCCTCGATGCGCTCGGCCAAGGCCGAGATG
GACACCCAGGTGGCTCCGGGCGAAAGCACCCTGTCGATCACCCTGGATGTGACGTTCGAA
CTGGGGCGCTGATGCGCTAGCACCGCAATAGCGCGCTCAAAAAGACTGCCCGTCATGGGC
AGTTTTTTTTGCCCGTTGATCCGCCAGCGTCGTAGCTTGGCTGCGTTCGCCGGTGAACGC
ATGCCCATCGCGCGGCTGCAACGTGCAGCCGTTTGCAAGATGAATAGGACAATTCTGACG
GTTGTGCTTAAAGACGCATGAAATTCAGAGAAATCTTTCTTTAAGCGAACGCGACCGCTC
TCTAGCATCGGATGTCAGCGCACCGTCACATTCGTTGGCGGCGCTCATCTGGAGAGAGAG
ATGACCCGCCATCCCGCTGTGCACCGTTCGTTGCAGCCCTCCCGCGCACGTTACCGCCGG
ATCAGTGTGCTCGCGCTGGCACTCAGCGGTGCCGTAGGCATCCTGGCGAGCGGTACTGCC
GCGGCGCAAAGCACCACCGCCGGTATTTACGGCACGGTGGCAGCCGGCGCCGGCGCCAGT
GTGACGGTGCAGAGCAATACCGGCTTCACCCGCACCGCAACGGTGGATGCGAACGGGCGC
TACACCATCGGCAACCTGCCAGTCGGCACCTACACCGTCACCTTGCAACGTGACGGAGCG
GCGGTGGAAACACGCAAGGACATCGCGCTGCGGGTCGGCGCCGGCACCGATGTGTCCTTC
GGCGGCAATCCGGCGTCCAGCGATGCCGCCACGCTGGGCACCATCACGGTGACCGGCAAG
AACATCTCGCCGGTGGATGTGTCCGCCACCGCGTCGCGGACGGTGATCACCGCCGAGCAA
CTGCAACGCCTGCCCCTGGCGCGCTCCGGCGAAGCGATTGCACTGCTGTCGCCCGGCGCC
GTCCAGGGCAGCGGCTATTTCGGCAACGCCATTTCCTTCGGTGGCGCAGGCGTCACCGAA
AACGCCTACTACCTCAACGGGTATCTCACCTCCAATCCGTTGACCAACATCGGCGGCGTC
ACCCTGCCGTTCGGTGCCATCGATCAACAGGAAACCTATACCGGTGGCTACAGCGCGCGT
TACGGGCGTTCGGCCGGCGGCGTGCTCAGCCAGGTCGGCAAGCGCGGCACCAACGAATGG
CATTTCGGTGCACAAGTGCTGTGGCGCCCGAAGTCGCTGTCCAGCGACAACAAGAACGTG
TTCTATCCCTCGACCACGCCGCCAGACGGGTATGAATACAGCGACCCAACGCTGCCGGGC
AGCTTGTACCGCAGCCGCAAGGACGACCAGTTCTGGAACACGGTGTACAGCGTGTATGCC
GGCGGCCCGCTGATCGAAGACCGCTTGTTCGTTTTCGTGGCCGCCGAGCAGGAGCGCAGC
GAAGGTGTGACGACGGCGCGCCGCGACGACCCGGTGATTGGCCGCAACAACTACCGCATC
GATGAGCCGAAGGTCTACGCCAAGGTCGACTGGAACATCAACGACAACAACATCCTCGAA
CTCACCGGCATCAAAAACAATTACCGCGAAGGCGGCGCCTACAGCGACTTTCTGGGCTAC
GAAGGCCTGGGTGGCGATGCCGCCGGCGCCTTCGCCGATACGGTCAAGGTCAACGACCGC
TACTACATCGGCAAGTACACCAGCTACATCACCGATGACCTGACCTTGAGCGCGACATAC
GGCAAGAGCAGGCAGACCGACTTCCGCAACAATCCCAGTACTGCAGCACGTCTTTCCGGG
ACGAACCTGCAGGATCCGGCGATCACTGGCGGCCAGGAAATCCGCAACAACCAGACCTCC
AGCCAGGCCCGGGATGGCGAAAACACCACGCGTGGTTTGCGGATCGATCTGGAGTATGTG
TTGGGTGCCCATACCCTGACCGCCGGTGTGGACAACATGCACTTCGATGCAAGCAACGAA
GGCGTGATCACCACCGGCCCTGGCTACACCTGGACGTATGGCCGCTCCTCGCGCCCGACC
TCGCCGATCAGGGCCGGGCTCGGCGTTGGCCCGGCAGGCGGCAATGGCTATTTCGTCAAT
CAGACCGTGTTCAACACAGCGACCAGCATGTCGGTGGAACAAAAAGCCTATTTCCTCGAA
GACAAATGGCAGATCACCGATACGCTGCTGCTGACGCTGGGCATTCGCAACGACAAGTTC
ACCAACTTCAATGATGCCGGTGTGGCCTACGTGTCCAGTGGTGATCAATGGGCGCCGCGT
TTGGGCGTGAGCTGGGACGTGTTCGGCGATTCGTCACTCAAGGTGTATGGCAATGCAGGC
CGCTACTACTTGGCACTGCCCAACAGCGTTGCGATCCGTGGCGCCTCGCCGTCCACGTTT
ACCAACGAGTATTTCACCTATAGCGGCATCGATGCCCAAGGCAATCCCACCGGGCTGACG
CCGGTGGCAGTCGACCCGTCCGCAGGATTCACCTGCTCCGGCAATATCGTGTCTGCCGGC
CTGGAATGCGGCCAGGCACCGGATGCCGCCGGCATCGCCGCCACCGACCTCAAATCGATG
TACCAGGACGAGTTCATGCTCGGCTTCGACAAGACGCTGGGCGAGAACTGGGTCACCGGC
GCCAAGGCTACCTACCGCACGCTGGGCGCCACCATCGACGACGTCTGCGATGCCGACCGG
ATGCGCACCAAACTCACGGCCTCGGGGATCGATCCGGACAGCGTCAACGTGCCCGGCTGC
ATCATCTTCAATCCGGGCGAAACCAATTCCTTCAGCCTGGCCAACCTGGATGGTTCCGGT
CGCACGTCGGTGTCGATGTCGCCATCGGACTGGGGCTTCGACAAGAAGGCCAAGCGCACC
TATCTGGCCGTGGACCTGTTCCTGCAGCATCCGTTCGACGGCAAATGGGAAGGCCGCATC
GACTACACCTGGTCGCGCAATTTCGGCAACACCGAAGGCCAGATCAAATCCGATATCGGC
CAGACCGATGTCTCCAAGACGCAGGACTGGGATGCCGCTGCATTGATGTGGTATTCCGGC
GGCTATCTGGCCAACGACCGTCGCCATCAGATCAAACTATACGGCTCGTATCAGATCGCA
CCGGAGTGGTTGATTGCCGGCAACATCCGCATTCTGTCGGGCACGCCGAAGTCATGCCTT
GGCTACGTCAGCATCAACGGCATCAGCGAAGATTCCGACGCTGGCGATCCAATCGGTTAC
GGCTCGGCCCACCACATCTGCAATGGGCAGCCCTCGCGTCCGGGCGATGCCGGCCGCTTG
CCGTGGACCAAGATCGTCGACCTGGGCCTGACCTATCGCCCCGCGTTCGCCGACAACAAG
CTCGCCATGACGCTGCAGGCCTTCAATATCTTCAATGAGCGCAAGCCGCTGCAGGTCGAT
TCCACCTGGGAGGACGGCGCCTTCACCCTCTCCAACACCTATGGCATGGGCGCGTTTTTC
ACCCAGCCCCGCTACGCCATGTTCTCGGTGTCGTACGACTACTGACGTCTCTCCCGTCAC
CGTCGTTTCCCCAGCCCCGGAAGGGGCTGGGCTTTTCTTGATCGCCACTGCTCGCGTCGG
TGTTTGCATGCGGGCAATGGATCGTTTTCAGCACGCGTCGTTGCAGCCAATCGACGGCGG
CGGCACGCTGACTACGCACCGCGGCTACTGATCATGAGGCCCGCGGGGCGCAAGCACGCC
CGCAGCCGCTCGCACCTTCCTGACGCATCGAGCAACACGGCGAAACCTCCCACGCTTCAC
GCAAGCGGGCATGGCGCCGATTGCCCACGCACCATTCCACCCACGATCGACCAAGCTGCT
TGCAGTCGCCACCACGCGTCGCTTGTGCAGCCGTGCGCGCTGCGGTAAACCTACGCTACC
GGATGGTGTAGTGCGTCCGGGCCGCGCTGGTCCTTTCCGCAGTTCCGTTTTGGAGGTGGA
TGATGGTTCGCACGCAATCGCAGGTTTCTTCCCGTCCCCTTGGCATCGACACCTCGCGCG
TCCTGGCGATGAGCACGGCCGTGGCGCTGCATCTGCTGGCCGGTGGCTTGTTGTTGATCC
CGTTGTCGCACCACCAGGTCATGCAACCGCCCACGCAGAAGGAGCGCTGGCTGATGCCGA
TCACCGTGCCGGCGACGCCCCCGCCGCCGACCATGTTTCCGGTCGAGGTGAAGTTCAAGA
CGCCCAGCACGCGCACGCCCGTCATTGCCGACCCGGTGGTGAAGCAGCCATCGGTGACGC
AGACAGCGGTGGTCGACACCGCGCACGTGGCGTTGGAGGCAGTGTCGGATACGGCGCCGA
CCATCAGCGCCCCGGCCGACACCGGCTCGAACGGGCCGGTGGACGCCGGGCAGTTGCACT
ATCTCAGCGCGCCCGCACCGAGCTATCCGGTGGCGGCACTGCGCGCCGGGCAACAGGGCA
CGGTGATGCTGCGCGTGCTGGTCGGTACCGACGGCCGCCCGGCCGAAGTGAGCGTGCAGA
CCAGCAGCGGTCACCGCGCGCTCGATCTGGCCGCGCGTAGCCAGGTACTGCGCAGCTGGC
GCTTCCAGCCGGCAATGCAGAACGGCCAGGCGGTGCAGGCCTACGGGTTGGTGCCGGTGA
GCTTTTCGTTGAATTGAAGCGTTGACCGACGCGGCGGCCTGCAACTGCAGCCGCCGCACT
GCTGCCAATCCCCACCTGCCGCCCCTCCTGCCGAGCAGGCATGCGTGCTCGGCAGCAAGC
GTAACCACGGACGCTGCCGTGTCGGTGGCCTTTTGCGTCATCCAGGGAAGGCCGGCGATG
ACCTGCCACATCAACAGGCTTGAAGCGACCAACACGGGGCCGGCTAGTGACCAGGCGTCA
TCCCCGCCGGCACGATCAAAATGGCAACGACGCGGGGGTACACGCTGGACGCGACTCCCG
AACGCCTCCCTCTGGACACAGCGCAATCGGCGACCAGGCACTCGATGAAGTTAGCTGCAC
GGCGCTCGCCATGACGCGCGATGGTGAGGACGCCCTGCCTGCTTGAAATAGCGACGACGC
GTGTACAAGCAGGCCGCAACTGCCGAGTGCATCAAGCTGGACGCTGCACAATCTGCGCTC
GGTTGCGCTGATCAGGCCAGCTGCACAGCACGTGCCATGACGCCACTACGCCCGGTGGTA
AGGATGATTGGCCAGCATTGCGGCCGCGCGATAGAGCTGCTCGGCGACGATCAGGCGCAC
CAGCATGTGCGGCAACGTTAGCGGGCCGATCGACCAGCTCTCGTTGGCGCTCTTCACCAC
GTCGGCGGCATGGCCCTCGGGCCCGCCGATCAAGAAGGCCAGATCGCGGCCCTGCCCGCG
CCAATGTTCCATGCGCTGGGCCAGCTGTTCGGAACTGAGCGGGCGCCCGGGCACATCGAG
CGCGACCACATGTGCATTCTTGGGCAGCGCCGCCAGCACGCGACGCCCTTCGTCGTCGAT
GGCGCGTTGCGCGTCGCGGCCCTTGCCGCGCAGGCCGGGTTCGATCTCGACCAGCTCCAG
CGGCATCCAGTGCGAGAGACGTTTCTGATATTCGGCAAAGCCCTGCGCCACCCAGGCCGG
TGCGCGCTCGCCGGTGGCGATGAGTCGGCATTTCATCTGTACATGATATCCGCGTCACAG
CCTGGGCAGTCCGTGGCGATTTGCCGTTGTGTGTCATGGCGTGGTTACAGGCGGCAATTA
GTGTCGCCCGACCACCCAGCCCGCAGGAGTCGTTCGATGCATGTTTTCGATCCCGCCCGT
CGCCAGGTCCTGAAAGGCAGCGCCGCCGTGATGGCCGCCGGTGCCCTTGGCAGCCTGAGC
GCATTGCAGTCGCGCCAGGCCCAGGCCGCCACCACGCCCTCCATGCGCCTGGCGCCGGTG
CCCAGCCGTTACGGCCCGCTCGCGCCGGTCGCCGACCAGAGCACCGGCCTGCCCTTGCTG
CAGCTGCCGCGCGGCTTCAGCTACCGCTCGTTCGGTTGGAGCGGCGACCGCATGGACGAT
GGCCAACCCTGCCCCGACCGGCATGACGGCATGGCCGTGGTCAGCCTGCGTCGGCCCGGC
TGGCGCCCCGGCACCGATGGCCTGCGCGGCCTGGAATACGTGCTGATCCGCAATCACGAG
CGTGGCGCCGCCAGCCAGTTCCGTGCGCCGGCGATGTACGACACCGGCATCGTCAGCGGC
ACCGCGCAGGCCGGCGGCGGCACCACCACGCTGAGCTATGGGCGGCGCGGCTGGGGCAGC
CTGGAACCGAGCCTGGGCGGCACCCTGGTCAATTGCGCCGGCGGTCCGACGCCCTGGGGC
ACCTGGCTGAGCTGCGAAGAGATCAAGACCAATGCGGTCTCCAGCACCGGGCGCAAGCAC
GGCTACGTGTTCGAAGTGGACCCGGACAGCCACCGCACCACCGGCCGGCCGCTGGTCGGG
CTGGGCCGCTTCAGCCATGAGGCGGTGGCGATCGACCCGCGCACCGGCATCGTCTATCTC
ACCGAAGACGACCGCAACAAGGCCGGGTTGTACCGCTTCATTCCCAACGACCGCCGCGGC
CGCAACGGCTCGCTGGAGAACGGCGGCCGGCTGCAGGCCGCGCGCGTGCGTGGCAAGCGC
AACGCCGACCTCACCGTGGCCAGCATCGGCCAGCAGTTCCAGCTGGAATGGGTCGACATC
GAAGAGCCGGATCTGGACAGCATCGCCGCACCGGCGGGCTTTGCCGACATCGGCGCCAAC
GACACCCTGAGCGGCCCGTTCGCGCAGGCCTGGGCCGATGGCGCGCTGCGCATGAGCCGC
GGCGAAGGTATCTGGTACAGCTACGGCAAGCTGTTCATTGTCGACACCAGCACCGGCGTG
GATGCACAGGGCCGGCGCGGCTACGGCAATGGCGCGGTGTGGGTGCTGGACCTGTTTACC
CAGCGGCTCAGCGCGCTGTTCGTCAGCGGCAACCAGCTGGCGGCGCATAACCCGGACAAC
GTCACCGTCAGCGCGCGCGGTGGCGTGGTGCTGTGCGAAGACGGCGGCGAGAGCCCGGAC
GAATACGGCCCGGGCGCGCGTCTGCTGGGCCTGACCCGCAATGGTGAGTCGTTCTATCTA
GCCAAGAACAACGTGCAGCTGACCTCGCAGCAGATCGCCGATGCCGGCAAGACCATTGCC
GAGGGCGACTACCGCGACACCGAGTTCTGCGGCGCCTGCTGGGATCCGCTGGCGCAGACG
CTGTTCGTCAACATCCAGACCCCGGGGATCACCCTGGCCATCACCGGTCCGTGGGAGCGC
GGGCCGCTATAAGCCGCCCGACCACGCGCAAACACGAACGGCGCCCGAGGGCGCCGTTCG
TTGGGGTGACGCAGCTGCGCAGACTTAAGCCTGCTCGTCGTCCGCCTCTTCCAGATCGGA
CGGACGCTGGTCGCCAACAGTCCACAAGCGCTCCAGCGCATAGAACTCGCGCACGCGCGG
CAGCATCACATGCACCACCACATCGCCCAGGTCCACCAGCACCCACTCTGCCTCGCGCTC
GCCTTCCACGCCCAGCGGCATCACGTCCAGACGCTTGGCGAACTTCACCACTTCTTCGGC
GATCGACTTCACGTGGCGGGTCGAGGTGCCCGATGCCACCACCATGTAATCGCAGACGCT
TGACTTGCCGCGCACGTCGATCTCGACCACGTCCTTGGCTTTCAGCTCCTCGACGGCCTC
ACGCACGGTGGCCAACAGGGCCGGCACGGACGGCGGCGGGTTCGGAATGGAGGTCTTGAT
GACTTGGGCTTGGCTGGTCAAAGCAGGCAACTCGATAGATTTGGGTGAATTATAGGCAAG
TCCGGCCGCCTGCGTGTTCAGCTAGCCGGCGGAACGCAGCCATACAGGCCTTCTTCGGCG
ATCAATGCGGCAACCACCTGCGGCACCAGCTCCTGCCATTGACCACCGGCGGCAATGCGG
CTGCGCACCGCGCTGGCCGATTCGCCGCGCAACGGATGCGGCAGCCGCCATAGCCGACCG
GCCGGCGCGGTGAGCAGGTCGCGCGCGTCGGTGGCCCACCGGCCCTGCACCGCCTGCGCC
AGCACCGGCGCATCGGCCAAGTCCAGCGCCGTGCCGGGGCGCGCAGCGATCACCAGATGC
GCCAGCCCGAAGAGTTCGGTCCACTCATGCCAGCCGGGCAGGCCAACGAAGGCATCGGCA
CCCAGCAGCCAGGCGATGGGCTTGGCGGGCCCAAGCTGGGCACGCACCTCGTGCAGGGTG
TCCACCGTGTAGGACGGCGCCCCGCCCTGCGCGGCGCGGCGCACCTCGCGGGTATCCAGC
AGCAGCCCGGGGAGATCGGCCAGGGCCAGTTCCAGCATGCGGGTGCGCTGCGCGGCGGTG
GCACCGGGCGCGGGGCGATGTGGCGGGTCTGCGGCCGGCACCAGATGCACCTGCGCGCCG
AGCGCATCGCGTGCGGCGCAGGCAATGGCCAGGTGGCCGCGATGGATCGGGTCGAAGGTG
CCGCCGTAGTAGAGGTGGAGCTTGGGGCGGGAATCGGGAATCGGGAATCGGGAGTCGGTA
TGGGACCGGGATTCGGGATTGTGGATTTGGGATTCGGAAAGAAGCGAGTCTGACGCGGCG
GCCTGCGCGTTGGTGGCTGGTGACGTTGGAGCGACGCCGGTGGGAGGTACCGGCCGTGCG
CCTTGCGCTGCGGTTGGAGGCTCTCGCTCTGCGGCGCCGGCGCCCCGCTCAGCAGTTCCG
GCCTGCCCCGCTGTCACGCCAGCAATCTCACCGCGCGGGCTTCGGCGACAGCGACCAGCA
GGCGTTCCAGCGCCACCCAGGGGTCACCCTCGGCGCGCCCCTTGGCCATGCGATCGACCA
GCCCGGCCTCGGCGACGAAGCGCTCCCATCGGCGCGGCTCGGGATGCCGTTGCAAGGCGC
GCTTGAACGGTGCCTGGCGGGATTCCCAGATGCCCTGGGCCTTCATTTCGGCGCCCAGGT
TGCCGCCGCCGGCCTGCACCTTGGCCAGGGAAGCGGTGCGCAGCAATTCCTTGATCAGGA
TGGGCATCAGCGCCGCGACTGCCTCGCCTTCGGCGCGCAGGCCGGCGAGCATGCGCACCA
CCGCGGCCGGCTGCCCGGAAAAAGTGGTTTCGGCCAGGCGGAAGACGTCGTAACGGGCGG
CATCGGCCACCAGCGATTCCATCGCCTCCAGATCCAGCACCTTGCCATCGGCCAGCAAGG
CGAGCTTGTCGATTTCCTGCGCGGCGGCCAGCAGGTTGCCTTCCACCCGCTCGCTCAGCC
GCTGCACTGCGGCCGCATCGGCGCGCAGGCCCTGGCTGCGCAGGCGGCGCTCGATCCAGT
CCGACAATTCATGCGGCTTGATCGCCCAGGCCACGGCGATGGTACCGATCCGTCCGACCG
CATCGGCCCATTTACCCTGGTGCGCCTTGCTCCAGTCGTTGGCGGTGATCAGTAGCACCA
CGTCCGGCGGCGGGTTGGCGCAGAACCGGGTGATGACCTCGGCGCCGTCCTTGCCTGGCT
TGCCGCTGGGCATGCGTACTTCGACCAGGCGGCGCGGGCTGAACAGGCTGGGCGCATTGA
AGCTGGCGTCCAGCAGGTTCCAGTCGAACTCACGCCCGTCGGCGTCGAACACTTCGCGCT
CACTGATGCCTTCGGCGCGCGCGCGGGCGCGCACCGCGTCGGCGGCCTCCAGCACACGCA
AGGTTTCCGGGCCGGCAATCAGATAGACCGGCTGCAACGGCTGGCTGGACTGGCCGGCCA
GCTGCTCTGGGCGTAGTTCCATGGACGAAAAGCGCGCGAGCGCTTAGTTGTTGTTCGACG
GCTGCGGTGCGGGCGGCAGCGACGCCGGCACGCTCGACTCCGGCGTGCCGGCCGGCTGCA
CCGGCGGCGTGGTGCTGGGCTGCAGCGGCGCGGTAGGCGTGCTTTCCAGCGATTCACCGC
GCTCCACGCGGGCGCGCACCACGCTGTCGATGCGGCGCAGGATCGAGGCGGACATATCCT
TGCGCAGCTCGTCGGCCAGGATCTCGCGCTCGGTCGCGGTACCGGTGGCATCCACCGGCG
GCGACACGTAATCACGCGACAGCTCGATCACCTGCTGCGGCACCAGGACTGCGCCGTTGG
CGGTGGTCACGGTGAAGATCGCCGCATAGCGCAGGCTGTATTCCTGCGCACGGCCCTGGC
TGTCGATGGCGATCGGCAGATCGCCCCAGCGCTCGGACAACACCTGCACCTGCGCAAAGC
CGCTCTTGGCGTCGTCGTCGGCCAGGGTGGCGCCGGCGGCCTTCAGGCCACGGCGCAGCA
GTTTGGCCAGTTCGCTGTACTGCACCGCCGACTGTACCTTGACCGCGGGCGTATCCGGCG
GCAGCGCCAACGAATTGCGCAGGTGGAAGCCGCAGGCGGTGAGGCTCGAGACAAGCACGA
GGGAGGCGGCGAAGGCAGTAGGAAATCGGATCATGGGCACAGTCTGGAGGAGCGCCCCGG
CGGCGGCAACAGGCGGCTAGCCTGCCCGAGACGGCGTGAACGGGGCTTGAGAGGGCGCCG
CACTACATTGCGGCGCCCGGAAATGAAAAACGCGTCGCCGCGCGCCAGTGAACTGAATCA
CCGGGAACACGGCACTAGATCTGACAAACGTCGCCACGCGCCAGTGCGATGATTGCCATG
AACCGCCTGAGCAATCCCCGCGCGCGTCACCACATACCAGTGGAGTTCCTCACGGGAACG
CGGCAACACCCGCAACGGCGCATTGCAACTGACCAACGCAATGCATCGCCAGCAACACAG
GTAAAACCTGAGCTACCGTCGCCAGGCGCCGATCCGACAAATCGGCCGGATCGGGCCTGG
CAACCCGGCACTGCGCAGCACTCAGCCCGCCACGATATTCACGATCTTGCCGGGCACGAT
GATGATCTTGCGCACGCTCAGGCCATCCAGGAACTTGGCCGCGTTCGGCTCGGCCAGCGC
CAGTGCTTCGATCTGCTCGCGCGCTGCGTCGGCGGCCACCTCGATGGTGCCACGCAACTT
GCCGTTGACCTGGATCGCCAGCGTCAGCGCATCACGCACCAGCGCCGCCGCGTCGACCTG
CGGGAACGGCACGTTTTCCAGCAGCGTTTCGCCACGGCCCAGCACCTGCCACAGCGCATG
GCTGGCATGCGGGGTGATCGGGTTGAGCAGCAGCACCATCGCTTCCAGCGCTTCCTGGCG
CACCGCGCGCCCCTGCGCACTGGCGTCGTCGAACTTGGCCAGCGCGTTGGATAACTCCAT
CACCGCGGCAATGGCGGTGTTGAAGCTGTGGCGGCGGCCGTAGTCGTCGTCCACCTTGCC
GATGGTCTCGTGGGTCTTGCGGCGAATCGCCTTCTGCTCGGCGCTTAAGGGGCCGCCTAG
CGCGACGATCTTGGTCAACTCGTCATCGATGCCCTCGCCCACATGCTTGTGCACCTGCAC
CCACAGCCGGCGCATGAAGCGCGCCATGCCGTCGACACCGGCCTCGTTCCATTCCAGCGA
CTGCTCGGGCGGTGCGGCGAACATCGAGAACAGGCGCACGGTGTCGGCGCCGTACTTGGC
CACCATGGCCTGCGGGTCCACGCCATTGTTCTTGGACTTGGACATCTTCTCGGTGCCACC
GATGTGAACCGGCTGGCCATCGGCGATCAGGCTGGCGCCGACCACGCGCCCACGCTCGTC
GCGCTGGATTTCCACATCGGCCGGGTTGATCCAGTCCTTGCCGCCGTTGTCGGCGTCGCG
ATAGAACGTCTCGGCGATGACCATGCCCTGGGTGAGCAGGTTGGTCACCGGCTCGTCGCT
ATCCACCAGCCGCGCGTCACGCATGAGCTTGTGATAGAAGCGGAAATACATCAGGTGCAG
GATCGCGTGCTCGATGCCGCCCACGTACAGGTCGGCCGGCATCCAGTAGTTGGCGCGGCG
GTCGACCATGTCGCGTGCGTTCGGGCTGGTGTAGCGCGCCACGTACCAGCTCGACTCCAT
AAAGGTGTCGAAGGTGTCGGTTTCGCGCTCGGCCGGGCCGCCGCACTCCGGGCAGGTGGT
CTGGCGCCAGGTCGGGTCGGTCTTGATCGGCGAACCGGTGCCGGCAAATTCCACGTTTTC
CGGCAGCACCACCGGCAGTTGGTCTTCCGGCACCGGCACCGCGCCGCACTTGGCGCAATA
GATCACCGGAATCGGGCAGCCCCAATAGCGCTGGCGGCTCACGCCCCAATCGCGCAGGCG
GTAATTGATGCGGCGCTGGCCCTGGCCCTTGCGCTCGAAGCGCTCGGCCAGCGCTTCGAA
AGCGCCGTGGTAATCCAGGCCATCGAACTCGGCAGAGTTGATCAACTCCAGCTCGCGGCT
CTTGTCGGTGTACCAGTCGCGCCACTGCGTGGCATCCCAGGCCTGTTCGTCATCGTTGCG
CGGCTCGCGCAGTTTGACCACCTGCACGATCGGCAGGCCGTACTTGTTGGCGAATTCGAA
ATCGCGCTGGTCGTGACCCGGCACTGCCATCACCGCGCCGGTGCCGTAGCCCATCAGCAC
GAAGTTGGCCACCCACACCGGCACTTCCTCGCCGCTGATCGGATGCACCGCGGTCAGGCC
AGTGGCCATGCCGCGCTTTTCCTGGGTTTCCAGTTCGGCTTCGGACACGCCGCCGTGCTT
GAGCGTCTCCAGCATGCTGGCCAGTTCCGGATTGGATTTGGCCGCGTGCTGCGCCAGCGG
GTGTTCGGCGGCGATGGACACAAAGGTCACGCCCATCAAGGTGTCCGGGCGGGTGGTGAA
CACGCGCAGCGGATCCAGCGCGGCACCGGTGGTGTCGCGCACGTCGAACTGGATTTCCAG
CCCTTCCGAACGGCCGATCCAGTTGCGCTGCATGGTCTTGACCGAATCCGGCCAGCCGTC
CAGCTGATCCAGGCCGTCGAGCAATTCCTGCGCGTAATCGGTGATGCGCAGGAACCACTG
CGGAATCTCGCGTTTTTCCACCAGCGCGCCAGAACGCCAGCCGCGGCCATCGATCACCTG
CTCGTTGGCCAGCACGGTCTGGTCGATCGGGTCCCAGTTCACCACCGCGTTGCGGCGATA
GGCCAGGCCCTTGCGCATCAGCCGGGTGAACATGCGCTGCTCGTGCACGTAATAGTCAGG
CGTGCAGGTAGCAAACTCGCGCGACCAGTCGATCGCATAGCCCAGCGATTTCAGCTGCGC
GCGCATGTGTTCGATGTTGGCGTAGGTCCACTTGGCCGGCGCGGTCTTGTTCTTGATCGC
GGCGTTTTCGGCCGGCAGGCCGAACGCATCCCACCCCATCGGCTGCAGCACGTTGTGCCC
GGTCATGCGCTTGTAGCGGCTGACCACGTCGGAGATGGTGTAGTTGCGCACATGCCCCAT
GTGCAGCGCACCGGAGGGGTACGGCAGCATCGACAGGCAATAGAACTTCGGTTTGTCCGA
GTTCTCGTCGACCTGGAAGGCGCGGGTGGCATCCCAGAACTGCTGGGCGGAGGTTTCGAC
CTGCTGGGGGTCGTAGGCGTTCGGTTCGACGGTGGACATTGGGAGCAGATGCTCGGGCGG
TGCAAAGCGGTACAGGGTACCGCAGTGCAGCAGGTGCTCCAAACCGCTGGCTCAGACCGG
GCGGCTACCCGGCCGCACCAGCGCCGGCCAGGACCAGCCCGCCACCGCCAGCCAGCTCAC
CCAGGCCAGGAACGCCACGCGCTGGGCCACGGCCTGGCGCAGCAACCCGGGCGGGCCGAA
CGACAGCACCGCCACCAGCAGGCCGGCGGCCAGGCTCAGCCACGCCAGCGCGCGCATGCC
GGGCTGGTTGAGCAACTGCGCGGCAATCAACAGCATGCCGGGGACGAAAGCCACCGCCCA
CAGCAGCCAGGCGGTGGCATGCGACTGGCTGGCGCGCCCGTCCAGGTCGGTGGGATCCAG
CGGCAACAGGCCCATGCCGATGAAGGCCAGGCCCGCCAGCACGATCAACTGCCCACCCAC
GCGCAGGCTCCAGCCGGCCTTGGGCGGCATGCGGGCGAGCAGGCTGATGCCGGTGGCCAT
GCCCAGCCCGCCCACCAGCACGAACGCCAGCAGATTGAAGCCCAGCGCATGCGGCACCCC
GGCCGCGCCCAGCAATGCCACCGGGTGGCTGCCCTGCAGGTAACCGGGAAGCGCGGCCCC
GAAGCCGGCCACTGCCAGCACAAAGGCAGTGGCGGCGATCAAGCCCAGATACCGCTGCAA
ACCCTCGATGATCGCCATTGCCTTGCTCCACGTCGCGGCGCGCAACGCGCCAGAGCACGG
CATTGTCGTGCGCGGCGGGCGCGGCGTGAACCCCTGGCGGCGGCAATGCTGGCCTTGTCT
GGGCCGGGTTTGCCACCATTACGGTCCACTGTTGCCGTCATTCTCCTGGAAACCCATGTC
CGACAAAGCGCATGTATTCGATGTCACCACCGACACCTTCGAGACCGAGGTCCTGCAGAA
ATCGTTGACGACACCGGTGCTGGTGGACTTCTGGGCCACCTGGTGCGGGCCGTGCAAATC
ACTGACCCCGATCCTTGAAAAGCTGGCAGCCGACTACAACGGCGCCTTCGAGCTGGCCAA
GGTCGACGTGGACAAGGAGCAGCAGATCGCTGCGGCCTTCCAGATCCGTTCGGTTCCCAC
CGTGTTCCTGGTCAAGGGTGGCGAACTGGTGGACGGCTTCCCGGGCGCCATGCCGGAAGG
CCAGATCCGCGAGTTCCTGACCCAGCACGGCGTGCTGCCGGCCGAGCCGCAGGTGGCCGA
AGAGGTTCCGCTGGCACCGCTGGACCCGCAGGCGCAGGTCGCCGCGCTACGCGAGGCAAT
CGCCGCCGAGCCGGACAAGGACGAACTCAAGCTGGACCTGGCGCTGGCGCTGCTCAAGAC
CGGCGACACGCTCGAGGCCGAGCAGTTGATCGACGCCCTGCCCGCCAACCTGGCCACCGA
CGACCGCGCCGTGCGCGCCAAGGCGCGACTGGGCTTTGCGAACGTGCTCAAGGATGCGCC
CGACGCCGCCGCTCTGCAGACTACGGTGGCCGCCGATGGCAGCGACCTGCACGCGCGCCA
TCTGCTCGGGGTCCGTCACCTGCTCGACGGCGACGACGAAGCGGCGCTGGAGCAGTTTCT
GGAAATGCTGCGCCAGAACCGCGGTTTCGAGGACAACCTGCCGCGCCGCAGCCTGATCGA
CGCGTTCCGCGTGATCGAGGACGAAGACCTGGTGGGCCGCTACCGCCGCAAGATGTCGGC
GCTGTTGTTCTGATCCCTGCGCGCTGCAGATGCCGGCCGGCGCGGCCGCATCTGCAGCGC
GACGTGCCTTCGGCATTACTCCATACGCATACGAATGTTATTCTCGGCGCTGGCCTGGAG
AGCTGACGTCGAGCATGCGCGCACCCTTGTTCAAATTCGGCCTCAACCTGTGGCCGCCGT
TCCTGTTCGCGGGCATCCACGTCACCGTGTTGTCGGCCGATTACCGCTACACGCGGGTCG
AGCTGCGCCAGCGGCCATGGAACCGCAACTACGTGGGCACGCATTTCGGCGGCAGCCTGT
TCGCCATGACCGACCCGTTCTGGATGCTGCTGGTAATGCAGAACCTGGGACGCGATTACT
ACGTCTGGGACAAGGCCGGCAGCATCGACTTCATCAAGCCCGGCCGTGGCACGGTGACCG
CGGACTTCGTGCTCGACAACGCCATCCTCGACACCTTGCGCAGCGCCACCGAGAGCGGCG
AAAAATACCTGCACTGGTTCGACACCGACGTGCACGACCTCAGCGGTGATGTGGTTGCAC
GCGTGCGTAAGCAGCTCTACATCAAGCGCAAACCGCAGCGCTGACGAGCGCAAGAAATAC
GCGTCACAGCAGGCCGTAGACGAGGTCGATTGCCGTCCTCACCACGTGAGTGATGCGTCT
TTGCAATGCAAAAAGAAGCGTTGAAACGCTCACGATGCATTTGCGCTGCGATGGTGAATC
TAGGCACTCCAAACCCACACACGGACTGCCTCCCATGAAAGCGATCAATGTCATCACCCT
GGTGCTTCTTATCGTCGGCGGATTGAACTGGGGCCTGGTCGGCCTGTTCCAATTCGATCT
GGTCGCCGCGCTGTTTGCCGGACAAAACGCGGCCCTGTCGCGCGTGGTGTACACACTGGT
CGGCCTGTCTGCGCTGTGGCAGCTGATCCCGCTGTTCCGCAACAACCATGCGCCGGCACA
GCACCACACCAGCCCGCACGTGCGTAACCACTAAGCGCAGCTAGCAACAACAACGCCGTT
TTTGTTAGCCGCTCCAACCTTGCATCGGCGGCGCGCTGAGCCGGTTGTGTCCAGACAGCT
GATTTATCGTGCCGCTGCTGCATTTGCATCGCCACAACGCCGGCCTTCGTGCCGGCGTTG
TGCTGCTGGCGTATGGCATGGGTAGCGCACCGCCCTTTGCGTTGGCGCGCCGCGTCGGCA
AGAATCAGTCACCTCCCCGCTGGCTGCCTTCATGCTTCTGCGCACCCTCGCTTCTGCCTG
CCTGCTCGCCCTGTTGGTGCCCACCGCTGCCAGCGCTGCCTACCGAAGCCCGCAGCAATT
GCTCGACGCCTCGCCCGCCTCCGCATGGCGCGTCCTGGACCCCGAGCGCACGCTGTATCT
GGAACTGGACAGCGGCCGGGTGATCATCGAATTGGCTCCGCAGTTCGCGCCGGCGCATGT
GGGCAACATCCGCACCCTGGCGCATGAGCGCTTCTGGGACGGGCTGAGCATCTATCGCTC
GCAGGACAATTTCGTGGTGCAGTTTGGCGACCCCGACGGCGAGACGCCGGCCAAGGCCAA
ATCGCTGGGATCGGCGAAAACGCATCTGCCGGCCGAATTCGAACGCGCCTCGCAGGGCCT
GGATTTCCAGCGCCTGCCCGACAGCGACGGCTGGGCACCGCAGGTCGGCTTTGTCGAGGG
TTTCCCGGTGGGCCGCGATCCGGCCAGCGGCAAGACCTGGCTGGCGCATTGCTACGGCAC
CCTGGGCGCGGGCCGCAATAACGATGAAGACAGCAGCATCGGCGCCGAGCTCTACGTGGT
CACCGGTCAATCGCCTCGTCAGCTGGACCGCAACATCACCGTGGTCGGCCGCGTGGTCAA
GGGCATGGAATTGTTGAGCGTGATTCCGCGCGGACCTGATCCAATGGGCTTTTACGAAGA
CGCCGCACAGCGCACCACGCTGCGCGCGATCCGGCTCGCCAGCGAGGTGCCGTTGCCCGA
GCGCACGCCGCTGCAATTACTGCGCACCGACAGCCAGACCTTTCGCGACGTGGCCGAAGC
ACGCCGCAACCGCAAGGACGATTTCTACAAGCGACCGGCCGGGCATATCGATCTGTGCAA
TGTGCCGTTGCCGGTGCGGACGCCGCCTGCGGCGTGAATGGGGAATTGGGAATGGGGAAT
CGCAAAAGCGGGTTCGCCTCATGACTCCCAGAAAAACTGCGCGTAGTTAACGTGCGCGTT
GGCTGAAGGCCACGCTGCCCAGGATCAATACCGCGGCCAGCAGCATGGTCCAGGTCAGTG
CCTCGCCCAATAGTGCCCAGGCCAGCAGCGCGCCGAATACCGGCACCAGATAGGTGACGG
TGGAGGCGCGCGCGGGGCCGATGCGCTGGATCAGGCGGTAATACATCAGGAAGGCCAGCC
CGGTGCACACCACGCCCAATGCACCGGCGCAGGCCCATGCGCTGGCCGGCACCGGCGCGC
TCGGCCACTGCCACCACGCCACCGGCGCCAGCAGCAGCGCACTGCACCCCAATGTGGAGG
CTGCCGACGCTGCCGGCGGCAGATCGCCCATGTGGCGTTTCACCAGGTTGTAGCCGATGC
CATACAGCAGCGACGCGGTGGCGCCGGCCAACGCGGCCGGCCCCACGCTGAGCCCGGCGG
ACTTGCCGGTGGCCAGTACCAGCACGCCGATAAAGCCGATCAACAGTGCCACCGCGCGGC
GCGTGCCGATGCGTTCGCCAAAGAACACGAACGCGATCAGGGCAGTGAACAACACCGTCA
TCGCGTTGCAGATGGCGCCCACCGCCGCGGGCGCATGCTGCGCGCCCCAGGCGAACAGCA
GGAACGGCAATGCCGAGTTGAGCACGCCGATGGCGGCCAGCATCGGCCAACGGTGTAGCG
GGAAGCGGCTGCGCGCCACCCACAAAAACGGCAACAACACCGTGGCACCCAGCGCGAGAC
GAATTTCCACCAATGCCGCGGCGCCGAAATGCGGCGCGGCCACACGCATGAACAGGAACG
AGCAGCCCCATACGATTCCCAGGAACACCAGTTCCAGCGGCGTGCGCCAATCGCGCACGC
CAAGCGCCGGTTGCAGTGACGGCTGTGCACTCATGCGCGCACCCTCCTGGCCTGCGATGC
GGCGGTGCACACGCGTGAAAGAACATCGGGCAGGCGAGCGGTCATGGCGCGGGATCGAGA
TGGGGAGCGACAAAGCATCCGCGCACATCGCAGGCGCGACAAGCGCGTAGTATCGGGGCG
AGCCACAAATCTCACTCATGCATCATGCATCTGCGTCCTACCTTGCTGCCTGCACTCGGC
GTCTTCGCCGCAGCCGCGCGCCACCAGAACTTCGCCCATGCGGCGGAAGAACTGCACCTC
ACCGCCAGCGCGGTGAGCCATCACGTGCGCAAGCTCGAGGCACTGCTCGGTGCAACCTTG
TTTCAGCGGCTGCCGCGCCGCGTAATGCTCACCGCCGAAGGACGCCAGCTGGCCGATGCC
GCCAGCGCGGCGCTGGCCGAGATCGCCGCGGTGGCGGGCAATCTGCACCCGCGCGAAGAC
GCCATCCCGCTGCGCGTGACCACGCTGCGCTCGCTGTCGTATTGCTGGTTGTTGCCGCGC
CTGCCGCGGTTCTGCCGCCTGCACCCGCATATCCGCCTGGACCTGCAATCGGACCCGGCA
TTCTCGCGCTTCGAGGAAGGCGGGCCGGAAGTGGGCATCCGCTACGGCCAAGGCGCCTGG
CCGGGGTTGACCTCGCACCACCTGATGGACGACGAACTGTTCCCGGTGGCCTCGCCCTCG
TTGCCCGAAGTGGCCGCGTTGCAGACGCCGGCGCAGATTGCGCAACTGCCGCTGTTGTCG
GACATGTCGCCGCAGGGCTGGCGCGACTGGTTCCGCGCGGCGCAGGTGCGCGGCACCACG
CTGCCGCCGATGCACACCTTCAACGACAGCACCGATGCGATGCGCGCGGCCGTGTACGGA
CTGGGCGCGGTGCTGGCACGCAAGCACATTGCCCAACCGTATCTGCAGCGCTATGAGCTG
GTACGCCTGCCCGGCCCGACCTTGAAGGCGCGCTACGCCTACTACATCGTGCACCCCAGC
CATCGCGCGCCCAGCCCGGCGGCCACCGTGTTCATCGACTGGCTCAAACGCGAAGCACTG
GACGAGCGCACGCCGATGCCGGCACTGCCCGCCGAACTGCTGGCATTGCCCACCGGCGAG
ACCGCGCACGCGCCGGACAGACGGCGGCGATCGCGCCGTGCGCCGGCAACCGAGTGAGCC
TTCGCCGCAGGTAGTGCATCGCCATCTGCAACTGCGCCGCGATGTCTCCCGTTGTGCAAG
CGATCCAATCAGTCTGCCGCCCAGTGGCGCGTCAGGCGGCTGCGAAAGCAACAGTAGACG
TGCACGCCAACACGGCCTTGCACCGCACTTCCGCCTCTCCAAACAGGGACGGGCGACGCT
CCCAGCTCGACCCGCCAGTAAAAATCGCTTGACACCTCGCACACCAAGCGAGTTAATTAG
CTAATTCGTTAATTAGCTAAGCCATCATGTCGATCGATCGCATTTTCGAAGCCCTGGCAT
CGCGGCCACGTCGCGAGATCCTGGCCTATCTGTCGGCGCAGGAACTGACCGCTGGCCAGA
TCGGCGAGCGCTTTGCGATGAGTGCGCCCGCCATTTCGCGGCATCTGTCGGTGTTGTCGG
CGGCTGGCCTGGTCAGCAGCGAACGGCGCGGCCAGTTCGTGGTGTACCGGCTGACCCCGG
ACAACATGGTCAACACGCTCAGCGGTTTCGCATTCGAGGTCTGCCCCAAGGCCGGTCCGT
TGCAACGCGAATCGCGCAAGCTGGCCAAGAAACCGCGCTGAATTCCGCTCTTCGTCATGA
CTGCAAGGATTGCCATGTACCCACAACAGGTTGTTGCCGAAGCGAGCTTCCCCCGCGTGT
TGCTGCCCTCCTGCAGCGGCGGGCGGCCGGTGGAAGTGATCCTGATCGCCCAGCTGGATC
CAGGCGCCGGCGACGGTCTGATCGCGCAGGCCGGCCTGCGGCAACAGCAGCACCCGGCCC
ATCACGCCGCACTGGACGAGCCATCGGCGCAGCTGTCGGCACCGGACTTCCAGCTGGGCG
ACCCGGCCTCGCTGTTCTCGTTTTCGGTCGGCCCGCAGGGGCACCCGTTCCACTGCCATG
CCGGCAACCGCGTGTTCACTGCGGTGACCGGCAGCGGCGGCGCGCAGTTGCGGTTCTCCA
CCGCTTCGGCGCAGCAGATTGCGCAGGATCCGCAGGCCTTCCTGCACGCGCTGCGCCATG
TGGACCTGCCCGGCGACAGCCTGTTCACGGTGCGCTTTGGCGGTGGCACCTGGCATCAGT
TCGCGCCGGCGCGCGGCAGCGCGAGCCATTCGGCGTTGTTCGCCCTGTCCTGCCATCCCG
ATGAAGCCGCGGGCGCGCTGGACAGCGCACAGCAGGCGTTGGTCAGCAGTGGCCAGGCCA
CCATCGCCAGCCTCACCGAGCTGCTGCCGGAGGCGGTCACCGCATTGCTGGAATCGGACC
AGTTCCGTGCCAGCGAGGTGCCGACCACCGCGCTGTCCTTCAACGTCAGACCACAGAGCT
GGCAGCAGCGTGCGTGCGCCCGTGCGCGGCGCTGGGCCGGTCGCCTGCGCCAGGCCCTGG
CGCTGACGCAACGTGGCGGCTTCGTGGCCACCAGTGCGCCGGCACCGCGTGTGCGCGCAC
TGCCCACCGTGGCCGACGATGCGCTGCTGCACGCGCACTTCAGCGCGCCGATGCACTACC
AGGACAGCCATCAGGTGCAACTGGATACGCGCCAGTTGCGCAGCGACAGGCTGCCGGAGC
TGATGTGCGACCTGCTGCAGGCCTTCATCGACCAGCCACCGAGCGGGGTGAGCGGATTGA
TGCGGCTGCGCAACCTGATGGTCAGACCGCTGGGGCTGCGCACCTCGCCGCTGGGTTGCC
CGGTGTCATCGTTACTGGACCCGCATGCAGCGCAGCGGTTCGCCGGCCGTTTCCCGGTGC
TGGCCCACCGCAGCGATGCCGATGGCCGGCAGGTGCAGGTGCTGCTGGGCGCGGACGACA
AACACGTGCGTTTCCGCTCGGCGATCAGCGTGCGCCGTACCGGTGAACACACGCTCGCGG
TGACCATGGCTACGCAGGTGCATTGCCGCAACCTGTTCGGGCACCTGTACATGGCGGCGA
TCCACCGCACCCATCGTCACTACATCATGCCGGCCATGCTCGGCAGCGCCGCACGGCAGG
TGCTGGAGACGGCGCAGCACGCGCAGGCAAGCTGGCGCCCGCAGCCGGCATGAAACGCAC
GACGCGGAGGCGGCAGGCCATCACCTTGCCTTTGCCTGCCACTACCTAGGCTTTGCGTTC
CCACCACTCAGGACCAACGCCCATGCCGACTCTTCGCATGCGTATCACCGGCACCGACGA
CGATGCCCGCGCCATTGGCAATCTGTTGCAGAGCATCGAAGGCATCGAGCACGTCGAGGA
AGTCGACGATCTGATGCCGCACCTGGACGATGACGACTCCAGTTCGGCAGGTCTGTCCGA
CGACGAAGGTCCGGGCACGCACGAATTCGAAGTGGAAGCCGGCAACGAATCCACCGCGCA
AAAGGTGCGCGACGCCGTGCAGGAACTGGCGCTGCAGCTGGATGTCTTCATTGAATTCGA
GGTCGACGAGGGCTAAGAGCGGCTAACAAAACGTAGCGAGCAGCCGTCAGGTGGGTGCGG
ACGGCGCGGAGAAACCGGAGTGTACGTGGGTACATGCCGATTCCGAGCACCGGCCGCGCC
CGCCTGGCGGCTGCGCAGTAGTTTTGATAGCTGCTCTAAGCCCGCATCGCACTGCCGCAT
CTGGGCAGGCCAGCGCTGTGCGTCGGCCTGCCTGACGCGTCACACCACCCGGCGGCGCCG
CGCCCGCCAGCGCCACGCCAGCCGCAGCAACCAGCCGACAATGGCCAGCACCACCACGAC
CGGCACCAGTGCCGCCACCGCACGGATGACGAAGGCTACGCTGGACGCAAACACCTGACC
GAACTCGGCAGCCGCTTCGGCAATCTCGCCGCGGCCCTGTTCGCCGCTTGTCCCGCGGAA
CTCGATGGTCAGCAACTGCGTGCGCACGCGGCGCTGCTGTTGCGCAGCCTGTTGCTGGGT
CTGCTGCGCTTCGGCTTCGATCTCGGCCAGCCGCTTGGACAAGGCCAACAGATCCGTCAC
CGCCAGATCATGCCGCTGTTGCAGCTGCAGCAGCCGGGCATGTTCGTTTTGCAGGCGCGC
TTGCGCCAGGCCGGTGTCGGCGATCTGCTGCGCCAGGTCTTCGGCATGCGTGGTGCGCGC
GGCCACATCGCCTTGCTGGCCAGCCAGCTGCACCAACGGGTCCACGCCGTCCGGCGCCAC
GCGCACGCGAATGCTGCCACTGGGCGCGCGCCCGCCTTCCTGCGACACCGCCAGCAACGC
GCAATCGCCGTACTGCGCCGACTGGCAGGCGGTGCGCACTGCGGTGATGCGTGGGCCGAT
CTGGTCGGCGGCCAAGTCGATCCGCACTTCGTGCTCATACGCCAGCAAATTGCCCTGGCC
GGACGGCGGCGCCGCCGGCGCAGCGGCTCCGCCGGCAAGCTCGCGCTGCTGTTTCGCGCA
GCCTGCCACAAGGCCACAGGACAACAACGCCAGCAGCACCGTGCGCAGCGCGGCGCTCAT
CGGCTGGCTCCTTCGGCCGCATGGCACGGCGAGCAATTGCAGCCGTCCACGCCACGGATG
GGGGTTTCGGTGTGCAGATCGAACGCGATGCGTCCGCAATCAAAACTGCCGGTGTCGTGC
ATGGTCCACCTCCTTGGAAGGTGGCCAGGGTAAACCAATGGCGGATGCGGCCGGCAGCCT
GGATGCCTATGCTGGGCGATTGCTACCACCCAGGACTCACGAATGCGTCAACGCCTGCTC
GTCCTCGCCCTGCTCGCCGGTCTCAGCGCCTGCCAGCAGCCCGAACCGCCGCGTGCCGGC
ACCGCCGCCGCCACTGCACAGGATGCGCAGAGCCCGGATGCGCGCTTTGCCGCGCTCTCC
AAGCACGCGCTGGACACCTGGATGCAACTGTCGCCGGTCAATGCCACCCAGGTCGGTGAC
CACCGCTTCGACAGCCAGCTCGATGATCTGAGCACCGCCGGCCGCCAGCGCAGCCTGGAC
GCCGGCAAGCAGCTGCTGACCGAGCTCGATGCGCTGGACGTCAGCAAGCTCTCGCGCGAA
AACCAGGTGGACGCGGCGATCCTGCGCAACCAGCTGCAATCGGAAATCTGGAACACCGAG
GTGCTGCAGAGCTGGGCCTGGGACCCGCAGGTCTACAACGGCCTGGCCGGCAGCGCGCTG
TACAGCCTGATGGCGCGTGAATTCGCACCGCTGCCCGAGCGCCTGGCCTCGGCCACCCAG
CGCATGGAAAAGATCCCCAGCCTGCTCGCACAGGCGCGCGAGAACCTGGATCCGGCGCGC
GTGCCGAAGATCCATGCCGAGACGGTAGCCAAGCAGAACAAGGGCATCCTCAGCATCGTC
GACACCTTCATCGCGCCCAACATCGGCCAGCTGTCCCCGCCCGATGCCGCGCGTGCGCAG
GCCGCCATCGACAACCTGAAGAAAGCGGTGACCGAGCAGCAGACCTGGCTGGACACGGTG
CTGGTGCCCAACGCCAAGGGCGACTTCCGCGTGGGCGCGGACAAGTACGACCAGAAGCTG
AAGTTCGCGCTGCTGTCGTCGCTGTCGCGTGCGGAGATCAAGCAGCGTGCCGAGTCCGAG
CTCACGCGCGTGCGCTCGGAGATGTATGGCATTGCGCGCACCGTGCTCAAGGACAAGCCC
GGCGCGCCGGCCCTGCCGGATGCGCCCAGCGATGCCCAGCAGCAGGCCGCGATCGAGGCG
GCGCTGGAGCTGGCCTACGCCGACAAGCCGGCACGCGACAAGGTGGTGGACGATGCCAAG
GCAGCGCTCGCGCAATCCACCGAATTCGTGCGCCAGAAAGATCTGATGACCCTGCCCGAT
TCGCCGGTGGACATCATCCTGATGCCGGAATTCCAGCGCGGCGTGGCGGTGGCCTACTGC
GATTCGCCCGGCCCGCTCGACAAGAACCTCAAGACGTTCTATGCGGTGTCGCCGATCCCC
GACGACTGGAATGCCAAGCAGGTCGATTCGTTCCTGCGCGAATACAACAGCCGCATGATC
CACCTGCTCAGCATCCACGAAGGCACCCCGGGCCATTACCTGGAAGGCTGGCACTCCGGC
AAGTTCCCCTCCACGCTGCGCGCGGTGCTGCGCTCGGGCATGTTTGCCGAAGGCTGGGCG
GTCTACACCGAACGCATGATGCAGGAACAGGGCTACCTGGATAACGACCCGTTATTCCAC
CTGGTGCAGCTCAAGTTCTATCTGCGCACGATCGCCAACGCGATCCTCGACCAGGGCGTA
CACGTGGACGGCTGGGATCGCGACAAGGCGATGCACCTGATGACCCACGACACCTTCCAG
CAGGAAAGCGAAGCGTCGGGCAAGTGGGTGCGTGCGCAGCTGTCGTCGGCCCAGTTGCCG
ACCTACTTCGTGGGCGTGCAGGAGCATCTGGATACGCGCAAGGCGGTGCAGGACAAGCTG
GGCAGCACCTTCAATCTGAAGGCCTACCACGACAAGATCCTGTCCTACGGCGCGCCGCCG
GTGCGCTTTGCACGCGAGTTGATGCTGGATCAGCCGATTCAGTGACCGCGTCCCTCTCCC
CTCGGGAGAAGGTGCCCCGCAGGGGCGGATGAGGGTGCGGGCGAAGCCTCGTGTAGTCCA
ACTAGCGAGTGGCTACGCCCCGTACCCTCACCCCAACCCCTCTCCCGAGGGGAGAGGGGC
TTGATGAAGAGCTGCCTGCATCCCTTCTCCCCTTCGGGAGAAGATGCCCCGCAGGGGCGA
ATGAGGGTGCGGGCGAAGCTTCGTGTAGTCCAACTAGCGAGTGGCTACGCGCCGTACCCT
CACCCCAACCCCTCTCCCGAGGGGAGAGGGGCTTGATGAAGAGCTGCCTGCATCCCTTCT
CCCACCGGGAGAAGGTGCCCCGCAGGGGCGGATGAGCGTGCGGGCGAAGCCTCGTGTGGT
CCAACTAGCGAGTGGCTACGCCCCGTACCCTCACCCCAACCCCTCTCCCGACGGGAGAGG
GGCTTGATGAAAAGCTGCCGGCGTCCCTTCTCCCCTCGGGAGAAGGTGCCCCGTAGGGGC
GGATGAGGGTACGGGCGAAGCCTCGTGTAGTCCAACTAGCCAGTGGCTACGCCCCCTACC
CTTACCCCAACCCCTCTCCCGAGGGGAGAGGGGCTTGGATGCTCGCTAATTTCCGTTGGC
AAGTTTTCAAGCCACACGAAGCCAATTGCGTGTCCTCACGCGTCGCTTTTCCGTCACGCA
TCCGCCGCAACAAACCCACCGGTCTGCCGCGCCCATAGCCGGGCGTAAAGGCCGCCGTGC
GCGATCAGTTCCGCATGCGTGCCTGTCTCGACGATGCGCCCACCATCCATCACCACCAGG
CGATCCATGCGCGCGATGGTCGAAAGCCGGTGCGCAATCGCAATGACGGTCTTGTCACTC
ATCAACGCATCCAGGCTGTCCTGGATGGCCGCTTCCACTTCCGAATCCAGCGCCGAGGTG
GCTTCGTCCAGGATCAGGATCGGCGCGTCTTTCAGTAGCACGCGTGCGATGGCGATGCGC
TGGCGCTGGCCACCCGACAACTTGACCCCGCGTTCGCCCACATGTGCATCGAAACCGCGG
CGGCCTTCGCCATCCACCAGCGTGTCGATAAAGCCATCCGCACGCGCCTTGTGCACTGCG
TCCAGCAGTTGCGCCTCGGTGGCCTGCGGGCGGCCGTACAGCAGATTGTCGCGAATGGAA
CGGTGCAGCAGCGAGGTGTCCTGCGTGACCAGACCAATCTGCCCGCGCAGGCTTTCCTGC
GTGACCTGGGCGATGTCCTGGCCATCGATCAGGATGCGCCCCTGCTCCAGGTCGTACAGG
CGCAGCAGCACGTTGACCAGTGTCGACTTGCCCGCGCCGGAGGGCCCCACCAGACCGATC
TTTTCCCCGGCGCGCACCTGCAGATCCAGCCCGGCAATCACCCCGCCGCGCTTGCCGTAA
TGGAAGTGGATCTGGTCGAAATGCACGGCGCCGCGTGTCACCTGCAGCGGCAGCGCGGTG
GGCTGGTCCTGCACCGTCAGTGGCTGGGCAATGGTCTGCATGCCGTCCTGCACGCTACCG
ATGTCTTCGAAAATGCCGTTCACCGTCCACATGATCCAGCCGGACATGTTGTGGATGCGG
ATCACCAGCCCGGTGGCCAGCGTAATGGCGCCCACGCTGATCTGGCCGCGGCTCCACAGC
CACAACGCCAGCCCGCAGGTGCCCACGATCAGGAAGCCGTTGGCGATGGCGATGGCGGTG
TCCATTGCGGTGGTCACGCGCGTCTGCAGGCGATGCTTGACCGCCAGCTCGTCGATCGCA
TCGCGCACGTAGGCCTCTTCGCTACGCGCATGAGAGAACAGCTTGAGCGTGGCGATATTG
GTGTAGCCATCCACGATGCGGCCGGTGGCCTTGGAGCGCGCGTCCGATGCCACCCACGCA
CGCGCCTTCATGCGCGGCACGAAGAACGCCATCAACCCCACATACACCACCAGCCAACAC
AGCAGCGGCACCATCAACCACGGGTCGGCCTGCGCGAACAACCACAGTGCGCTGCCGGTA
TAGACCACGATGTACCAGAGTGCATCGACCATCTGCACCGCCGATTCGCGCAGCGAGGTG
CCGGTCTGCATCACGCGGTTGGCGATACGCCCGGCAAAATCGTTGTGGAAGAACGCCAGA
CTCTGGCGCACCACGTAGTTGTGCATCAGCCAGCGCGAGCGGTTGCTCAGGCCCGGCACG
ATGGCCTGATTGACCAGCAGGTTATGCAGCCCGGTGAAGAACGGCCGCGCCACCAGCGTG
ATCGCCGCCATCCACACCAGCTCGCCAGCATGGCGACGGAAGAACTCCGGCCCCGGCTGC
TCGGCCAGCATGTCGACGATGCGGCCGAGGAAGTCGAACATCGCCACTTCCACCAGCGCC
AGCAGTAGTCCGGCGATCAAGGTCGCTAACAGAATTGGCCACAACGGCAGCAGATAATGC
AGGTAAAAGCGCCACACGCTGCGTGGCGGCATCTCTCGCTCGATGGGCGGAAAGGTGTCG
ATCAGGGATTCGAACCAGCGGAACATGGGGCGCACTTCGGGTCTATCGGGGCGTCAGGCT
AGCCGATCGGGCGTCAAGCCGCAGTGGCGCCGTGCGGTACAATGCGACGACGGCATGCGC
AGGCGTGTGATCACGGCCGTCGTGATCGCCGGCTTCAGCCTCCTTTTAGGGCATCCAGGT
CCCGCGCAATGCGTTCGCGATGGAAGCCGCGCAGTCCCTACCTCAGCGCAGATGTTGCTG
GCCACGCAAGGCGGCGGCCGCGCGTAACGCCGCCATCAAGCAACTTCACGATTGCATTCT
CTTGTGCCCGGTGCACGCTACGCGGCATGCACCAGCTGCCGGCTCAGCGGCCCTGCAGGC
TCGGCACCGCGTCGCTCACGTGGGCGTGGCAGCGCATGATCCAGTTGAATAGCGGCGTGG
CCATCAAGGTGGACAAAATCGCCATCAGCACCAGCACCGAGAACAGGCCTTGTTCGATCA
CCCCGGCCTGCAGGCCGATGTTGATGATGATCAGCTCCATCAGGCCACGCGCGTTCATCA
GCGAACCGATCGCCATCGCGTCGCGGTTGTTTTCGCCGGTGGCACGCGCCGCGGCCCAGC
AGGCCACGCCCTTGCCGATGAACGAGGCCGCCAGGATCACCACGCCAGCCAGCATGATCT
GCGGCTGCATCAGCACGCTGAGCTGGGTCTTGAGCCCCGAGTAAGTGAAGAACAGCGGCA
GCAGCAACACCACCACGAACGGCTGCATCATCGCGCGCAGCTTTTCGGTCAACGCCCCCT
TGGGCAGGCAGGCACCGAGCAGGAAGCCGCCGAACACCGCATGGATACCGATCGCATCCA
TCGCCCAGGCGCTGAGGCAGAACAGCATCAGGATGACCGCCAACACGCCGTTGCCGAGCG
GCTGATCGGGCACCACGTAATCAGACAACCGGCGCAGCAGGTGGCGCCCGACAAAAAGCA
TGAACAACGCGTAGGCCACGCCGCCGCCGATGGCCAGATATGCGCTGCCCCAGCTGCCGC
CGAAGCTCGCCAGCACCACGGCCAGGATGCACCACGCCGCCGCATCGTCGAACGCGCCGG
CGGTGAGCGCCAGCGTGCCCAACGGGCTGTTGGTGAGGCCGCGCTCGTGGATGATGCGCG
CCAGCATCGGGAAGGCAGTGATGGCGATGGCCGCACCCAGGAACAGCGAAGCCTCCATCA
GCTTGGCCTTTTCGGAGAACAGGCCCTGCACGTTGATCAACCACGGGCACAGCGCAAACG
CCAACGCAAACGGCACTGCGATGCCGGCCAACGACACGCTCATGGCACTGCGATAGCGCG
CCTTGAAGTGGTCGCCACGAAAGTCGGTGCCGACCAGGAACATGTACAGGCCCACGCCGA
ACTGCGCGAATACGTACAGCACGTCCATGGTTTGCTTGGGAAACAGCGCCGTCTGCAGAT
CCGGCAGCACCAGTCCGAACAGCGACGGCCCCAGCATCACGCCGGCAATCATCTCGCCCA
CCACCTGCGGTTGACCTATGCGCTTGGCCAGCAGACCGACCACACGGCACGCCAGCAGGA
TCGCGGCGGCCTGCAAAAAGAAATACACCGACATTTGCGGAGTGGTCATGCGTGGACGGC
GTCCCTGAGAGTTGCGCGGATCATAGCGAGCCAGGGCGGTGGGCGATAGCGCCGACGGGC
GGCGCGCGCATGGTGATCTGCACGCAGTTGCGTTCGTTACGCGACAGGCGGGCGCAACTG
CGAGATCCCATTGCGGTGGCGGTCGATGGGCCGCCACCGGTCGTTCAAAGGCCGCGCTCC
GTGGCCGCTGGTCAGCCACGCGACGCAGATGAGTTCGGCCGAAATCAGGTAGCCGCGGGT
TTGCTTGCGCTGCGCCCGGCAGCCCCTGCAGGGCCACCGGTGCGCGCCAGTTCACTCCTG
CGCTGCCGCCGCTGCCACCGGCGTCAACACCAGATCCTGGAAATCGAAACTGAAGTCGGT
CAATGGCGATACGGCCTCCATGCGCATCTCACGCACCTTGCCGTCTGGGGTCAGCGCGAA
GTTGACGAACGCATCGGCATTCAAGGAGCGGTCGTCCCAGCGCACGATGAAGCTGTCGTG
CTGCCAGTGCTCCAGCGTGCCTACCAGTTGCGCGGTCTTGGCGAACTGCAGGCGCAGCCG
CTTGCCCTCCTGGCGGATCACCACCTCGCCGTACCAGGGGTCGCGATAGGTCGCGGCGTA
CCCACTCAGCGGTAACGACGGCGCCGAGCGCTTGGCACGCGCCTGCTCATGGTGTTTCCA
ACTGGTATCGGCTTCGGCATCTGCCTTTTCCACGGCCTTGGCGTAGGCGGCGGTCCAGTC
GGTGGCGGGCAGCTGCAAGAACGCATCCAGCACCTGCAGCGTCACCGCGTTGAATGCCGC
GCCCACCTCCTGATTGGTCAGCACCACCACGCCGAGTTTTTGCTCCGGCACCAGGGTCAG
CCGCGACACCATGCCCGGCCAACCTCCGGTGTGCCACACCAGCCGATGGCCGCGGTAATC
GCTCAGGCTCCAACCTTCGCCGTAGCCGGCAAAGTTGGGGCGCGCCGCGGCCAGCTCGGG
CACCGCCGGCTCCGGCACACTGATCGGCGTGATCATCGACCACATCTCGCGCTGCCGCTT
GGCACTGAACAAGGGGGTGCCATCGGCCAGCGCGCCGCCGGCCAGTTGGACGTTCATCCA
CAACGCCATGTCGTGCGCACTGGAATACACCCCGCCGGCGCCGGAATTGTTGGACCAGGT
CAGCGGCGCCACCGTGCGCAGCTTGCTGAAGTCGTACTTGGCATAACCCACCGCCGCCGT
ATCGCCGGGTTGCAGGTGGTCGGCATTGAAGCGTGTATCGGCCATGCCCACCGGCGTGAA
AATGCGCTGTTGCAGGAACTCGGCATAGCTCTGCCCGGATACCTGCTCGATCACTTTCTG
AGCGACCGCGTACAAGATGTTGTCGTAGGCGTAGCGGTCGCGGAAGCCGCCCTTGAGCGG
CACCTTGGCCAAGCGCTGCACCACTTCTTCGGTGGTGTAACTGGTGGTGGGCCAGTACAG
CAGATCGCCTGCGCCCAGGCTCAAACCGCTGCGGTGCGCGAGCAGGTCGCGCACGCGCAT
TTCGTTGGTGACATACGGGTTGGACATGCGGAACCACGGCAGGTGCTCGATGACCCTGTC
GTCCAGCGAGAGCTTGCCCTCATCGGCCAGGATCGACAGCGATGCGGCGGTGAAGGCCTT
GGTGTTGGAAGCAATGGCGAACAGCGTGTCGGCCTGCACCGGCGCCGGCTTGCCCAGCTC
GCGCACGCCGTAGCCGCGCTCCAGCACGATCTGGCCATCCTTGACGATGGCCACCGCAAT
GCCGGGCACATCGAACTGCTTGCGCACCCGCTCCATCTGCGCATCGAACTGCTGCATGCC
GGCCGGCAATGCAGCCGTCTCAGCGGCCAAGGTGACACCACTCGCTGTCATGCCAGCCAT
CGCCATCGCTCCCACCATCATCCAGGTCATCGGCTTGCTGTGCTGCTGTGTGCTCATCGA
TCAATGCTCCATGCCGACGACTTCCAACGACAACGGCGCCGCTGCCACCACGACACCGTT
CGCATCGGCATACAGCCAGTGCCCGGGGACGAAGGCCACGCCGGCAAAATTCACCGGCAC
GTCCACATCGCCCAGGTCGCGGCGCTCGGTGCGGCGTGGGCACGCCGCCAACGCCAGCAC
GCCCAACGGCAAGCCGGCCAGGATCTCCACGTCGCGCACGCACCCGTGGATCAGCACGCC
GGCCCAGCCATTGGCCACCGCCTGTGCGCCGATCTGGTCACCGAACAAAGCATGCCGCAA
GGAGCCCTGCCCATCGACCACCAGCACGCGCCCGTCGCCAGGCGTGGAGGCCAGCTCGCG
TATGCGCGAGTTGTCCTCGACACAGCGCACCGTGGCGATCGGCCCGGAAAAGGTGGTGCG
CCCACCAAAGTGCCGAAACAGCGGTTCGGCGACCGCCACCTCGGGGAAGCGGTCGCAAAG
GTCGGGGGTGGTCCAGGTCATGACAACGCTCCGGCAAGGGGAGCCCGATGGTAGCCGGCT
GCCAGCGACAGAGCATCCTCAGGCGCTGGTTGCACGCCGCAAGGTATCCGCTGTCGCCAG
CGTCTTGCGGCGGCGTCGGTATCATCGGTCACTTGCAGCGATCACAGTTCCGGCGCATCG
CGGCATCCCCCCTCGCCACTGCGGAGCCCGCCATGACCGATCTGTTCGCTGCAGCGCCCC
CTGCCCTGGAAGGCATCCATGTCGGCATTGGCGGCTGGGTGTACGCACCGTGGCGCGCCG
GCATGTTCTACCCCGAGGGCCTGGTGCAGCGCCGGGAGCTGGAATACGCCAGCCGCCATG
TCACCGCCATCGAAATCAACGGCACGTACTACGGTGCGCAGAAACCGGCGACCTACGCAA
AGTGGCGCGACGAGGTGCCACCGGGCTTTGTGTTCTCGGCCAAGGCGCCGCGGCGCATTA
CCCAATCGCGCACGCTGGCTGGCACCGGCGCGCAGGTGGAGGACTTCATCGGTGGCATTG
CCGAGCTCGGCGACACACTCGGGCCGCTGGTGTGGCAATTCGAGCAAGGCCATCGCCTGC
AGCCCGATGACCTGGAGGGGTTCCTGTCGCTGTTGCCCAAGCGCGCCGGCAGCCGCGCGC
TACGGCACGTGCTGGAGATCCGCGACCACGCCGCCGTGGATGCCGCGCTCATCGCGCGGG
TGCGCCAACATGGCGTGGCCACCGTGTTCACTGATTCTGACGAACACCCCTCGTTTGCCG
ACCTTTCCACGGATTTTGTGTATGCACGGCTGATGCGCAGCCAGGCACGCTTGCACGCCG
GTTATCCGGCAGCGGCGCTGGCGCAGTGGGCCGAGCGCATCCAGGCCTGGCGCCGCGGCG
AAGACCCGGCCGATCTTCCGCATGTCGGCGATGCACCGGCAGCGGCCACTGCGCGCGAGG
TGTTCGTGTTCTTCATCAGCGCAGCCAAGGAGCGCAACCCGGCTGCGGCGATGGCGCTGC
TGCAGGCGCTAGGACGCTAGCGACGCGCGACGCGCTGCGGTGCAGCTCAGGCGTTACCGG
TGCGGTCGCTGTACCAGCGGCCGGCCCGCTACACGCGCGGCAACGGCAACGGCAACGGCC
ACTATGCGCGAGAGGCGCTGATCTTTCATCAGCTCGCCTGAGCAACGCAATCCGGGGGCG
ATGATGGTCCTTCCGCAGGTAATGGACCGCTAGCGGCGCGCGAGGCGCTGCGGCGCAGCT
CAGGCATTACGGGTGCGGTCAGTGTGCCAGCGGCCGGCCGCTACACGCCCGGCAACGGCA
ACGGCCACTGTGCGCGAGATGCGCTGGTCTTTCATCAGCTCGCCTGAGCAACGCAACCCG
GCGGTGATGATGGTCCTTCCGCAGGTAGTGGACCGCTAGCGGAACGCGAGCACAACCGCG
CAGGTCAGGCGCAACGGTCGCGCTCGGTGTGCCAGCGGCCGGCGCGCTACCGCTGTGGCG
GTGGCTACACATGCGATAGCTCCAGAGAAACCCGATGACGCTTCTGCAGTACCGCGCGCA
ACGCCTTGGGGCCGAAGACACATGCCGCTACAGGCTTGGCCGTGAATCAGCCTGCGCCGC
CTGTGGAGACAACCCGACGTCCGCTTCCGTAGTCCTGCGCACACCGCTTTGGAGCCAACA
ACACGTAGGCCAGCCCAGCGGTTTCGGCGACAATTGCGCATGCCCATGACCGACCTGCGC
AAGGCGCAACTGCAAATCCATTTCTGCGTGCTGCTCTGGGGCATCACCGCGATCCTCGGC
AAGCTGATCACGCTGCAGGCGCTGCCGTTGGTGTGGTGGCGGATGCTGATCGTGGTGGTG
GCGTTGTTGCTGCTGCCGCGCGTGTGGCGCGGGCTGCGCGCGATGTCGGCGCCGGTGATG
CTGGGCTATTGCGGCATCGGCGTGCTGGTGGCGCTGCACTGGCTGACCTTCTACGGCGCG
ATCAAGTTGGCGAACGCTTCGGTGGCGGCCACCTGTATCGCATTGGCGCCGGTGTTCACC
GCGGTGATCGAGCCCTGGGTGGCGCAGCGCCCGTTCCGGCCGCGCGAGCTGCTGTTCGGG
CTGGCGGTGTTGCCGGGCGTGGCGCTGGTGGTCGGTGGCGTGCCCGATGGCATGCGTGCG
GGCGTGGTGGTCGGCGCGGTCTCGGCGGTGTTCGTTGGCCTGTTCGGCTCGCTCAACAAA
CGCATGGTGGCGCACGCCGACCCGCTCACCGTCACCGCCCTGGAACTGGGTGCTGGCACG
CTGGCCCTGACGGTGCTGGCGCCTGCCTTGCCATTGGTGCTGCCAGCCCTGCATGGCGAC
CTGCTTGTGCTGCCCAGCCTGCACGATGGCATGTTGCTGCTCGGCCTCGCCCTGGCCTGC
ACGCTGCTGCCGTTTGCCTTGGCGCTGGTCGCGCTGCGGCACCTCAGCGCCTACTCGGTG
CAGTTGGTGACCAACCTGGAGCCGGTCTACGCGATCGTGCTGGCGATCGTGTTGCTGGGC
GAACAACGCGAACTGACGCCGCTGTTTTACCTCGGCGTGGCGATCATCCTGGGCGCGGTC
TTCCTGCATCCCGTGCTGGAGCGGCGCCGCAAAGTGGTACATCCCGAATTGCTCGGCACC
GCCGAGGCGAAGAACATCGTCGATTGATCGGCGACGCCGAACGGCCATGTTTTTCGTAGG
AGCGCGCTTGCGCGCGAGGGGCTTGACCGGGAACGCCCCATCGCGCGCAAGCGCGCTCCT
ACGGGCACCGAACCTTCTCGGGGCGCTTACGCCGCCCTGGTCGTCGCACGCGACAAAATC
AATGCGTACGCATGCCAAGCACTCGCTATGGCACCGCCATCCAAAGCATCGAATGCCCAG
CTGTTGTAGGAGCGCGCTTGCGCGCGAGGGGCTTTGCCGGGAACGCCCCATCGCGCGCAA
GCGCGCTCCTACGGGCACCGAACCTTCTGAGTGTCTGCGCCGCCAAAGTCATCGCAGTAC
CAATTCGCACAACAGGCTCAGCACGCGCTGCGCACCAGCGTCCTGATGCGTCAAACACCC
GGCCGTTGTAGGAGCGCGCTTGCGCGCGAGGAGCCTTACCGGGAACGCCCCATCGCGCGC
AAGCGCGCTCCTACGGGCACCAATCCTTCTGAGTGTCTGCGCCGCCAAGTCATCGCAGTA
CCAATTCGCACGACAGGCTCAGCACGCGCTGCGCACCAGCGTCCTAATGCGTCACAAGCA
CCCGGCCGTTGTAGGAGCGCGCTTGCGCGCGAGGGCTTTACCGGTAACGCCCCATCGCGC
GCAAGCGCGCTCCTACGATGAGCATTCCAGATGATGCATCGGGAAGCGTCCGAGGGACGA
TCAAACTGCGCCAAGCAACGACCGCCCCAACACACTGCCAAGCCACACTCACCAATCAGT
ACGCTGCGGCAATAACCCCTGCAATTCCTGGTCGGTGAGATTGCGCCACTGGCCGGGCTT
GAGCGCGGCCAGCTTGATGTTATCGATGCGCACGCGGCGCAGCTGGGTCACGCGGAAACC
GAACGCCGCGGCCATCAGGCGGATCTGCCGGTTCAAGCCCTGCTCCAGCACGATGCGGAA
GCCGAACTTGGCGATGCGCGCGGTACGGCACGGCAAGGTGGTTTCGTCGTGCAGGCGCAC
GCCGCGGGCCATGCCGCGCAGGAATTCGTCGGTGACCGGCTTGTTGACCGCCACCAGGTA
TTCCTTCTGGTGCCGATTTTCCGCGCGCAGGATCTCGTTGACGATGTTGCCGTTGCTGGT
CATCAGGATCAGCCCTTCGGAGTCCTTGTCCAGCCGGCCGATCGGGAAGATGCGCTGCTC
GTGGCCCACGAATTCCACGATGTTGCCCTTCACCGAACTCTCGGTGGTGCTGGTGATGCC
CACCGGTTTGTTGAGTGCGATGTACACGTGGCGGCGCGTACCAGGCTTTTTGGCCTCGCG
CACGCGCAGGGGCTGGCCGTCCACCAGCACGGTGTCGTCTTCGCCGACCACCGCGCCGGT
GCCGGCGATCACGCCATTGACGGTGACGCGGCGTTCGCCGATCAGGCGGTCCGCCTCGCG
GCGGGAGCAGAAGCCGGTTTCGGCGATATGTTTGTTGAGTCGGGTCGTCATCGGCGGATT
ATCGGCGATTGCGGCGCCGCGCGGGCCATTGCGTGCGTCAGGGCCGCTCAGGAGGCAGCC
AGGCTGGGTAGCGACACATGCAGCAGGTCGTCCAGCGGGCATGGCCTGTGCAGGCTAAAC
CCTTGCACCTGGCCGACCCCGGCCTCGCGCAGGCCGGCGATGTCGGCCTCCGATTCCACG
CCCTCGGCCACCACCTCGATCCCCAGCGCCAGCCCTACCTGCGCGATCGAATGCACGGTG
GCGCGGTCCACGGCGTCATGCGCGTAATTGCGCACGAAGCCGCAGTCGATCTTGAGCACA
TCCACCGTAAATTGCTTGAGATAACCGAACGAAGCCAGGCCGCTGCCAAAATCATCCAGC
GCCACATGGCAGCCGCGCGCACGCACGCTCTGCACGAACCGCTGCGCGTGCTCCAGATCG
CCGATCACTGCGGTTTCGGTGATTTCCAGGCACAGCTTGGCCACCAGCGCCGGGTAGCGT
TCGAACAAGGCGCAGACAAAATCCAGGAAGTCGCGTTGCGCGATCGACTGCGCGGACAGG
TTCACATGGCACAGGTCCAGGCTCGCCACATGCGCCGGATTGGCCGACAGCTGCGCACAG
AGGGTTTCCAGCACGTGCGCATCCACCATGCGGCCCAGGCCGTAACGTTCCACCGCCGGC
AGGAATTCGCCAGGGCTGAGCACGCGCCCGTCGCGCGTGCGCATGCGCACCAGCACTTCG
TATTGCACACGCCCCGGGTCGCTGAGCACCTGGATCTTCTGCGCGTACAGCAGCAGCCGG
TCCTCGGCGATCGCCTGCTGCACCGCGCTGATCCAGCCGCCGTCGTGGCGCCGCCGCGCC
ATCGCCAGATCGGTCTCGCCGAAACTGCGGATGCGGTTGCGGCCCTCTTCCTTGGCCGCA
TGGCAGGCCAGGTCGGCTGCGGTCATCAGCAGGTTGACGTCGTCGGCCCCCTGGCGGATC
TCCACCACGCCGAAACTGCAGCTGGGGGTCAGTGGCCGGCCGCCCTGGTGGCTCCACGGC
TGCCCAAGCACGCCATGCATCCGTTCCAGCAGTGTGTGCGCATGCGCCAGGTCGGTGTTG
ACCAGCAGGATCGCGAACTCGTCGCCGCCCAACCGCCCCAGCCAGTCGCCGGGGCGCAGC
TGCATGGTGATCACGTCGGCGAAGTGGCACAGGAACTTGTCGCCCACCGCATGCCCGAAG
GTGTCGTTGACCAGTTTGAAGTGATCCAGGTCCACGAAGCACAGCGCGTGGCACAGCTGC
GGTGACTGCGGCGGGTCGATCAGGCGTTGCAGGCGGCGCTCGATCTCGCGGCGATTGATC
AGCCCGGTGAGCGCGTCATGGCGCGCGTGATAGGCCACTTCGTCGGCCAGCTCGTGCGCC
TGCGAGACATCCTCGATCACCGCCAGCACCAGGCTTGGCTCCTGCGGCCCCGGCTCCACC
AGCGAGGCACTCCAGCGCCCCCACAGCACCCCGCCATCGGAGCGCAGAAAGCGTAGCTCG
CCAGCCTGCATCAGCCGCGGCCAGTCGATCAGCCCGCGGCTGTCCAGCACGATGTCGTCG
GGGTGCATCACCTCGGCCAGCGTGCAGGCCTGCAAGGCCTCTGGCGGGTACTGCAGGATA
TTCGCCAGGGAGGCGTTGGCATCGAGCACGCGCCCGCTCAGGTCGAACTTCACCATGCCC
AGCGCGGCATGCTGAAACGCGGTGCGGAAGCGGCCTTCGTGCGACATCAGGTAGTCGCGG
GTGCGCCGGATCGCCAGCACGCAGGTGCTCAGCACCAGCAGCAAGGTGGCCAGGCTGCAG
GTCACCATCACATCGTGCAGCATGCGCGCGCAGCGGGTCAGCAAGGTCAGGAACTGGGCG
GCATCGCGCCGCATGCGGCCATCCAGCAGATGCAGTTCGGCACGCAAGGACTGCAGTGCG
CGCGCGTCCGGCGTGCCGGTGGCCTGGGCGGAGGCCGCCCGGTCGGCCAGCAGGCTCAGA
TGCAGGATGTCGCCATCGGTGTGCTTCCACAGCGCAATTGCGCTGCCCAGGTACGGCAGG
CGCTGCCCATACCGGTACAGGCGCACCATCTGCGGCATGTCTTCACGGGCATTGCGGCCG
GCCGCCAGACCGGCATAGACCTCGGCCCAGTCGATTGGCGAGGCATCCACCGCCAACCGC
GCCGCGCGATCGCCCAACGGCACTTCCAGTGCGCGACAGGCCGCCTGCAGATCCGCCGGA
TCGGCGCTGCCGAGGTAGCGCTCCAGCCAGTACACCGATTCCTGCTGGGCCTTGGACCAG
TGGCTCTCGCCAATGATCCAGCTGGTGGCACCGGCCTGGACCTCGATCACCAGTGCCGAC
AGCACCGCCATGCAGCCGGTCAGCACGATCAACAGCGCCAACGGCAGCGTGAGCCAGCCA
CGCACCGTCTGCATGGTCCCGCCGCCACCTGTGCCTCGTGCCGCCTGCGCTTTCGCCATC
ACCGTCCACCGCTGCCCAATGCGTTTCAGGCGCCCAGTGGGCGCCTGAAGGCAGTAACGG
CAGCAATGGCAGAGTCTGTATGGCAGCGCCCGCTTGGCGGACGCTGCGCACAGGCATGCT
CAGGCGCGCTTACTCGCTGCGCGGGCCACGCGGCTTGGGCGGGCCCTTGCGGTGCGGCGC
GCCGGCGCGGTCCATCGGCCGGTTGGGCCGGCCCGCCGGCCTGGGGCCCCGCGGGAACTT
GGGCTTGGACGCCGCCGCAGCGGCCGCCTCGCCCTCTTCCAGCTTGCGCATGTTGAGCTG
CTGGCCCGACACCCAGACCTTCTTCAGGTGCGTCAGCAGTTCGCGCGGCATGTCGGCCGG
CAGGTCCAGGATCGAGTAATCATCCTGGATGTCGATGCGGCCGATGTAGCGGCTTTCCAG
GCCGGCTTCGTTGGCGATGGCACCGACAATGTTGGCCGGCTTCACGCCATGGGTGTGGCC
CACTTCGATGCGGTAGCTCTCCATGCCGAACTCCGGCTCACCGCGCGGTGCGCTCGGCTC
GCGGCGCGGACGCTCGGCGCCGGCGTCTTCACCATAGGCCGGGCGGTCCGGACGCGGCGG
ACGTGCACCACGCTCGCCGTCGGGCGCACGCGGGCCACGCTCGAACTTGGGCTCGAAGCG
CGGGCGCTCGCCACGGTCGGCGCGGTCGTTGCGCTCACGCGGTGCGAAGTCTTCGCGCGC
GCCACGCACCGGCGGAGTCAGCAGGAACGGGGCATCGCCCTGCAGCAGCTTGGCCATCGC
CGCGGCGATGTCGATCGCCGGCACGTTGTTCTCGCTCTCATAGCGCTGCAGCAGATCGCG
ATACATCTCGATCTGACCGCCGGCCAGGGTCTCGGTGATGCGGGTCATGAAACGCGCCAC
GCGGGTGTCGTTGACCGCGTCCACGCTCGGCAGCTGCATCTCTTCGATCGGCTGACGGGT
GGCGCGCTCGATCGCGCGCAGCATGCCCTTCTCGCGCGGGGTGACGAACAGGATCGCGTC
GCCGTTGCGGCCGGCACGGCCGGTACGGCCGATGCGGTGCACGTAGCTTTCGGTGTCGTA
CGGAATGTCATAGTTCAGCACGTGGCTGACGCGTTCCACATCCAGGCCGCGCGCGGCCAC
GTCGGTGGCGACCAGGATGTCGAGCTTGCCGTCCTTGAGCTGGGCAATGGTCTTCTCACG
GGCGGCCTGCTGCATGTCGCCATTGATGGCGGCCGCGGCCAGACCGCGCGCCTGCAGCTT
CTGCGCCAGCTCTTCGGTGGCGGCCTTGGTGCGCGCGAAGATGATCATGCCGTCGAACGG
CTCGACTTCCAGGATGCGGGTCAGCGCGTCCAGCTTGTGCAGGCCGCTCACCCACCAGTA
GCGCTGGCGGATATTGGCCGAGGTGGTGGTCTTGGCCGCGATGGTGACTTCGGCCGGGTC
CTTGAGATAGGTCTGCGCAATGCGGCGGATCGCCGGCGGCATGGTCGCGGAGAACAATGC
CACCTGGCGCTTTTCCGGCAGCTTCTTCAGTACCGCTTCGACGTCATCGATGAAGCCCAT
GCGCAGCATTTCGTCGGCTTCGTCCAGCACCAGCGTCTTCAGCTGCGACAGGTCCAGGGT
GCCGCGGTCCAGGTGATCGATCACCCGGCCCGGGGTGCCCACCACCACGTGCACGCCGCG
CTTGAGCGCGCTGAGCTGCTGGGCATACGGCTGGCCGCCGTACACCGGCAGCACGCGGAA
ACCGGGGATGGCTTCGGCATATTTCTGGAAGGCTTCAGCCACCTGGATGGCCAGTTCGCG
CGTCGGCGCCAGCACCAGCGCCTGCGGCTTGACCTGGTTCAGGTCGGCATTGGACAGCAC
CGGCAGCGCGAACGCGGCGGTCTTGCCGGTACCGGTCTGGGCCTGGCCAAGCACATCGCG
ACCGGCCAGCAGCGCCGGGATGGTGGCGGCCTGGATCGGCGAAGGGGTCTCGTAGCCGAC
GGCGGCAACCGCCTTCATCACAGCATCTGAGAGGCCGAGGTCTGCAAACAGCAGCGGCGC
GGAAGATTCTTGGGTCATGGGTAACTCCGGAGGCGCCGCACGGAGCCGGCAGGCGCAAAG
CAGCATAGTGTGCGCCCAGAAGGCCCCTGCTGTCGAAGGTTCGTGACAGTTTGTTCAGGT
TGTGAGGATTTTCACCTCCCGGCGAATCATTCAGACATGCCCTCCTCGCCCACCCACGCC
GCCGCTGCCATGCCCCAGCAAACAGACCTGCACGCCCGCTTCAATGCCCTATTGCAGCAG
CACCGCGGCATCGTGCTCAAGGTTGCGGCGAGCTATTGCCGGGATACCGATGACCGCGCC
GATCTGGTCCAGGACATCGCCACGCACCTGTGGCGGGCCTTCCCCAGCTACGACCCGCAC
CGCCGTTTTTCCACCTGGATGTACCGCATCGCGTTGAACGTGGCGGTCATTGGCGGCGTG
CTGCTGCAGGCCTGGTGCATGGCATTGGCGATCTCCGCGATGGTGCAGCTGCAGCTGCTG
ACACAGTTCAATGTCGCAGGGCCGCTGCTGCGCACGCAACACGCGCTCGCCAGGTTGCGA
CGCTGGCGCACGCGCGTGGCGCCGTGGCTGGGCGTGGCGTTTTGGGTGCTGTGGATTGCC
GTGGCCGACGCGCTCTGGCGCGCCCTCACCGGCCAAACCCTGCCGACCGATTGGCTGGTG
CTCAACCTGCTGGTCGGCGTGGCCGGCGGCATCGGCACCTGGCTCGGCTTTCGGCGGCTA
CAACGCGCACAACATCCCTGGCTGGAACGCATTGACCGCGCGCACGCCGGTACCGGCGTC
ATTCGCGCCGAACGCATGCTGGAAGAGATCGCACGCTTCCAGCGCGACTAGCGGGCGACG
GGCGACCTGCACCACGCACTATGCAGCGCCCACCGCGCCGCGACCTGCAGCCGTTGGGTG
ATCAAGCAACCTCACGCACAGAACGCCTCGCCAGTACACCCACGTCATTGCGCAGTGGTG
TTGCCAGCCGCTCCAGGCGGATAATCGCCCCCCTCCCTGTCACCGAGCACACCATGCAAT
TTCTGGAATTCGACCTGGACGGCGAGTACATCGAGCTCAACCAGCTACTCAAGCTGGCCG
GCATCGCCGACAGCGGTGGCCAGGGCAAGGCGATCGTCGCCAGTGGCGCGGTCAGCGTCG
ATGGTGTGCAGGAGCTGCGCAAGACCGCCAAGATCCGGCCGGGCCAACTGGTGCAGTTGG
ACGATGTGGAGATCCGGGTGCTGGCGATGGATCCAGAGGCGGACCCGGCGGACTGACAGT
GGGCAGGTGAGCTGGCGCACCATCGCGCCCTCGGCCGACGACCCGGAGCGCGATGTCTGC
AGTGTTTCGATTGCGGCCGATTCGGCCACACCGCTCTGGTTCGAACAGTCGCTTCGTGGT
GGTCACGCGGAGCGTGGCGGGGGCAGCATGCGTGCCTTGCATCCGCTGGAAGGCTGACGC
GGCGATTGGCGTGCGGACGTGACCAAGGCCAGCTACGCCTGGGTCATCCCACTGCTGGAA
GCGGCACTGCGCAGTGGCGATGCGCCAACCGCGATCAATGCGATCCCTGCACGCGTGAAC
GCACCCGCCTGACTGCAGTGCGGCTGATGTAAGCCGGCCTGATCGCAGTCCGCGCAATTG
CCGCGCCGGCATTCCCGACGCAGCGGATGCCGTCCTGCAACACCACGCATCGGACGCCGT
TGCAAGGTGACGCAGGACGATGACAGCGCAACGCTGCACGCGTTGCTTGCCGCTGCCACT
TCATCGCCTCAAACGCTCCGCTGGGTCAGATGCGCTGCAATCGCCTGCTTGAACGGCGCC
ACCGCATTGGCCGCACGCAAGGCGCCACGTCGCAGCAAGCGGGCCGGTGCACGATCGTCG
GTGTACAGCGCGGCCAGTGCATTGGTTGCTTCATACAGCGGGCGCGTCGCCAGACGATGC
GCGCGCGCATATCCCTGCACGACCGCTGCGGCGCCGATATCGCCACCGCGCGCGGCCGCG
GCCAGCACGCGCTCGGCCAGACGCGCCTGGCTTTGCAACCCGAAGTTGAAGCCGTGCGCG
GTGACCGGGTGCATGCCCACCGCCGCATCGCCGATCAACGCCGCACGCTCGCCGGCAAAC
TGTTGTGCATAGGTTGCGATCAACGGATACGCATGGCGGCTGCCGTCCTGCTGCATCGGG
CCGAGCCGGTGTTCGAAGGCGTCCGTCACCGCCGCGCCGAACGCGCGCGCGTCCATCGCC
AGCAAAGCCTCGACCTGGCGTGGCGGCAAGGTCAGCACGGCGCCAGCGCGGTTGCCCTTC
AGCGGCAGCAAGGCCAGCGTCTTGCCATAGCCAAACCACTCCCAGGCTGCATGGTGGTGC
GGCACTGCATGGCGCACGCGGCACACCAACATGGTCTTGCCGAAATCGCGCAGCTGCGCG
CCGATGCCAAGCAACCGCCGCGTGCTGGAAAACCGGCTGTCGGCTGCAACCAGCAGCCGC
GCCGACAGCCGCGCCCCATCGGCGAGTTCCACACACACACGCGTGGGCGTGTGCTGTAGC
GCGCGCACGCGATGGCCGCAGCGGATCTCCAGCCCCGGCTGCGCCTGCACGGCCTGCCAC
GCGGCGCGGCGGATCAGATGATTGGGTACCAGCCAGCCCAGGTCGCCGGCGTGCCGCGCG
GCGGATGCGAAAGTCAGCGCAAACGGTGAATGGCCGTCCATTACCCGCGCATCGCGCAGT
GGCGAGATCGCATCGGGCGACACGTGCTGCCAGAGGCCACCCGTTTCCAGCAGCGCGCGC
GATGCATACGTCAGCGCGATCTCGCGTCCATCGAAGGCCGGATCGGCAAGGTGTTCGCGC
GATTGCTGGTCGATCAACGTGACCGATAACCCGCTGCCGGCCAGCGTCCGTGCAAACGCC
AGGCCAACCGGCCCGGCACCGATCACCGCGATATCCACCGTCTGCATGCTGCACTCCGCG
CATTGCGAGGTGCACAGTCTACGAGCGGCCGTATTGCGCTGGCTTGATCAGGATCAACCC
GCGCACCGTGCCGCAGGACGCGGCACGGCGATCACGCCTTACCAGCCCAGCAGCGCGCGC
ACCAGCTTGACGATGCCCCAGAACGACACCACCCAGATCGCGCTGCGCAGGTAGGGAATG
CCCAGCGCATACACCGGCACGTAGGCCACCCGTGCCCACAGATACAGCTGCACGCCCAGC
GCGGTTTCGGCATTGGTGCGGCCGGCCACGGTGACCGCCAGCACTGCCGCGGCAAAGATC
GCGAACGTCTCCAGAAAATTGCGGAACGCACGATCCAGCCGTGCGGCCACGCCGGTCAGC
GGCTTGGTCTCGCCATCGCGGGCGCTGGCGTTCCACTTGGTGCCGCGCTGGGCGGTCATG
CTGGTCGATGCCGCCAGCAGCTGCACCAGGCCGAGCACCATGGCCCAGCCCAGCATCTGC
AGTTCGATGCTCAGTTGCATGCGTTGCTCCGCTCAAAGGCCACGATCACTTGGCCGACGC
CCGCAGGCTGTACCCGGCCAATCGCCAGGTCTTGTCTTCGTCCAGGCGGAACGACACCAG
CTCGCGTACCGGCTGCGGCGCCTTGGCAAACCGGGTCGGGAAACTGACGTTGATGTACAG
ACCTTCTGGCACCTGGGCCCCCGGGCCGTACTTCACCCGCGTCACCGCGCCCTGCCCGCG
CCCGACCACCGGCCCGAGCTGGGTGCGCTGGCTGCCGATCTGGCCGACGAACTGCTCGCG
CGTCACCGCCTTCTTGGCCACGCTGGAAGCGCCGTCCCACAACGGCCCGACCTGGGTGCC
GTCCACCATCTGCGCCACCCGCAGCGCGGCCTGGGTCATTTCGGTGTTCTGCTTGGTCAG
CTGCGCCTGCTGTGCGGCGTTGGGCGCGGTCGCAGCGGGTGCCGCGGCCGGGCGTGCAGT
GGGCGCGATGGCAGAGGGCGCTGCGGCCGGGCGTGCAGTCGGGGCCGGCTGTTGTGCGAA
GACCACGGAAGGCGCCACGGCCAGCGCGGCGAGCAGACAGGAACGAAGCATGTGCAAGGA
CCTTGTACGGAACGTCGGGGAATGAGGGCGCCGTCACAGTGCGTGCGGCGGGAGCAGTCT
AGGCCGGAGCACGCACAAGGCAAGCGCCGGCGGGGTGTTGCCGTCAGACGTCGCCGGGGG
GCACCGCAGCCACCGTGCGTGGGCGCCACAGCCGCCAGCTGATCCATAACGCGCGGGCCA
CTGCGGCACTGATCGCCACCAGGCTCAACCACACTGCCAGCGTGGCCGGCCACTGCACGC
GGTTGGCGGCGGCGATGACGCGCAACAGCTCGGCAATGCCGAAGCCGGCCAACACCAGCA
GCCCGGAGGGCAGGTAGGCCAGCGCAATTCCTTTGGATTTCCCAAGCATGTTGCCCCCCG
GCTCCGATCACATGCGGCGACGATAGGCAGCTGGCAGTGCGGTACGCGTGAAGCTCAGCC
TTCGGCCTGACCGGCGGCCGGCGCCTGCCGAGGATCGGAGGCCGCCTCCTGCGAGGGTGC
GGCCTCTGGCGTGGCATCGCGCGCGCTGGCGGGCGCTGCATTGGCCGGTGCCGGTGCCGC
GTCCGCCGGCGGCGTGGCTGCCGGCAGCGCGGCCGCGTCGGTTTCGGCCAGCGGGCTTTC
TTCGGGGCAGGCGGCATCGGGGAAGCCGAAGCGCTGCTTCAGCGCCAGGCCGCAGGCGTT
GACCGCATCCAGCTCGGCGCCCTCGCCTTTGCACTTCTGGTCGAACGCCATCAGAAATGC
ATCCTTGCGCCGCACGAACGCATCGCCGCACTTGCGCATCTGCCGGATGCGTTCCAGATC
ATCCTGCACGGCATTGGTGCCATCGAGGCCGTACTCGCGCAGCTCCTCCATCGTCAGCAG
CCGCAGGCTGCGATTGGGCACGGTCATCATCAGGTCGGCCACCGCCACCGCCACGCCGTT
ACGCTCCAGATAATCCTTGACGTTGCCGTACACCTCGCGCAATTCACGATTGAGTTCGGC
GCGTGAGGTGGCCTTGGAGCTGATTCGCATCATCCGGTGGATGCCGACCTTGCCGGCCAC
CAGCCGGTTGTCGCCGGCCGCCAGCACGAACACGCAGGCGCTGTGGCAGATGGAGCCTTC
GCGCACCCAGATGGTCCAGTTGGATTCGCCGATCACATCGCCGGCGCGGATCGCCGCCTC
GACCTGGCCACCGCTGGAATCCAGATCCAGGATGCGGTGCGGCAGGCGCAGTTGCTCGGC
CACCGTGGCCAGGCGCCACACCATGTCTGCAAAGCCGGCATTGATCTTGCCCGCGTAGCG
CACCCGCAGCAGGCCGGTCTCGCGGCAGGGCGCCAGGGCCGCTTCCACGCTGGCGCGGTC
CAGCGCCGCCAGCAGCGTGCCATCGCCGGCCTCGCGGCTGTAATCGGTGGCGCAGCTGAT
CCAGGCCTGCCCCAGCTCCAGCGCAGCAGGCGGCCAGCCGGCCTCGCCGGGTTGCGCGCG
CGGCCGCGGTGGCGGCGCCACCGGCTCGGGCGTATCCACCGACACCATGTGGTCGCCGTC
GGCCGCCTGCGCGCCACTGCTCTGCTGCCCCACATCGGCATCGGCGGAGGTCGCGCCGTT
GCGATCACAGGCGACCAGCGCAAGCGCGCACAACAGGGACAGGCAAAGCGATTTAAGCAT
CGGCGAGCAGGCAACGCGTGGCGGAAAGTCAGGCCAAGTCTATGGCTGAATGCGGCCAGC
AGTTGAACCCTGCCATGAACACGGCGGCCCTTCTGCAACCATGTCCGAAAACGGCCAGCC
GCATGCCCAGGCAGCGCATAGACTGGCGCCCATGCACACCGCCATGCCCGACCGGACCCA
TTGCGACTGCGCGCGACTGGCGCGCGATGCGCGCTTTGATGGGCTGTTTTTCACCGCGGT
GCGCAGTACCGGCATCTACTGCCGGCCGGTGTGCCCCGCGCCGCCGCCCAAACCGTCCAA
TATCAGCTACTACCCCACCGCTGCGGCGGCCACCGCGGCCGGTTATCGCCCGTGCCTGCG
CTGCCGGCCGGAGCTGTCACCGCAGGCGCAGCAGCACCTGGGCGAAGAGAGCGTGCAGCG
TGCGCTGGCGATGATTGCCGAAGGCGCGCTGCAGGAGCAGCCGGTGCAGACGCTGGCCGA
CGCGGTGGGCATGAGTGCGCGGCAACTGCAACGGCAGTTCGTGCAGCAGCTCGGCGCCAC
CCCGATCCAGGTGCACGGCACGCGCCGGCTGCTGCTGGCCAAGCAGCTACTCACCGAAAC
CGCCCTGCCGGTCACCGAAGTGGCACTGGCCGCCGGCTTCAATAGCCTGCGGCGTTTCAA
CGCGGCCTTTCTGCAAGGCTGTGGCATGCCGCCGTCGGCGTTGCGCAAGCAACGCAGCGA
CGTGCCCGGCGGCGACCTGTGTCTGCGGCTGGGCTACCGCCCGCCATTGGATTTGCCGGC
GATGCTCACGTTCCTGCAGCGCCGTGCCATTCCCGGCATCGAGCAAGTGGATGCCGATGG
ATACCGGCGCGTGATCGGCGCGCCTGGCCAGGCCACGTTGATCCATGTCAGCGCTGCACC
AACGCGCGACGAACTGCTGCTGCGGATCGGCGCCACCGACCCGCGCCAGATTCCGCAGAT
CGTGCGACGCGTGCGCCGGATCTTCGACCTGGATGCAGACCTGCACGCCGTGCATGCCAC
GCTCGCGCAGGACCCGCTGCTGGAACAGGCCATCACCCGCCGCCCGGGCTTGCGGGTGCC
CGGTGGCTGGGACGGGTTCGAAGTCGCGGTGCGCGCCGTGTTGGGGCAGCAGATCAGCGT
GGCCGGCGCGGCCACCCTGGCGGCGCGGTTGGTGGACCGGCATGGCGGCCATCTCCCCGA
CATGCCGCCCGGCCTGGACCGCAGTTTCCCCACGCCCGCACAGATGGCCGACGCGCCGCT
GGAACAGCTTGGGCTGCCACGCGCACGCGCAGCCACGTTGCGCGCACTGGCATCGGCCTG
CGCCCAAGGCCGGCTGCATTTCGGCGCGGGCCAGCGCCTGCCCGACTTTGTCGCCGCCTG
CACCGCGCTGCCCGGCATCGGGCCGTGGACCGCGCACTACATCGCCATGCGCACGTTGTC
GCATCCCGATGCGTTTCCGGCAGGAGATCTGATCCTGCAACAGGTGCTCGGTGCCCCCGA
GCGCCTGAGCGAACGTGCTACCGAAGCGCGCTCGCAGGCATGGCGGCCCTGGCGCGCCTA
CGCCGTGCTGCACCTGTGGCATCTTGCCGTCGACCGAAAGGACACCCGCTCATGAGCACG
CTGCACTACGACACCTTCCCCTCGCCGATTGGTGCGCTGACCGTGGCGGCCGACACCACC
GGCGTGCGCCACATCCTGTTCGCGCAGAATCGCCACGATGCCCCCGGGCGCGCACTCTGG
CAGCACGGTCCCGACGCGCCGCTGGTGCAGGCTGCACGCGAGCAGCTGCTGGATTATCTG
TATGGCGGGCGGCGCAGCTTCGACCTGCCACTGGCCCCGGCCGGCACGCCATTCCAGTTG
CAGGTCTGGCAGACGCTGGCCCGCATTCCGTTCGGTGAAACCTGGAGTTACGCGCAACTG
GCGCAGGCAGTGGGCCGGCCGGCTGCCAGCCGTGCGGTGGGCGCCGCAAACGGCCGCAAT
CCGCTGCCGATCGTGCTGCCCTGTCACCGCGTCATCGGTGCCAGTGGCGCACTGACCGGA
TTCGGTGGCGGGCTGCCGACCAAACAGGCCTTGCTGCAGCTGGAAGGCTGGTCGCCGCAG
GCGTCGGCGCGCCGGGTTGCAGCCGTGGTTGGCGAAGATCTGTTTGCCCGCTGAGCTGGG
CGAGTGCCGCCGCCGTTCGCGTACGCCGTGGGTGTGCATGTGGTCGCATCTGCGCGCGCG
CATTGCCACACACGAGCGCAACGTAGATCGCCTCATCAGGCCTTGGCATGCGCCGCGGAG
CACCGCCGCCAATGCCGTCGCGCGCACCGCGCCGGTGACCAGCCGCATGGACAATGCCAA
CAGGTAAGTGGCCTGCAGGAGCGTGAAACCCTGCGTGCCGAAGCCAGCGGCGCTGGCAAC
GATGGTCCGTTGCAGTGCTGGCAACGATTCGGCGGCCGCACGCCGCGCCCCCGTGTTGTC
CGCAATTTTTGGTGCACAGCGCAGGCTCGCGGATCACGCTTGCGCGGCTACCGCCCGAGT
CGGCCACCAAGCGCGCAGCATCTTCGACAACGCCAGTGCACCGATGACTTCGACACGTCA
CCGCGGCCACGTAAACTGACGCGATGATCGACCGACGTCTTCTGCTCGCCGCCGCCGTTG
CAGTGCTCACTGCCTGCACCGCTTCACGCCCCGCACCGCCGGCCACTGCCGCGCAAGCCG
CCATAGCGGCCGCCCCGCATACCCTGCTGCTGATCTCCATCGATGGCCTGCGCGCGGACA
TGCTCGACCGCGGCATCACCCCGGCCCTGTCGGAACTCGCACGCGACGGCGTGCGGGCGC
AGTGGATGACGCCGTCGTATCCCTCGCTCACCTTCCCCAACCATTACACGCTGGTCACCG
GCCTGCGCCCGGATCACCACGGCATCGTGCACAACAGCATGCGCGACCCGGCCCTGGGCG
GCTTCTGGCTGAGCAAGCAGGACGCGGTGAGCGATGCACGTTGGTGGGGCGGCGAGCCGC
TGTGGGTGGGCGCGGAAAACGCCGGCCTGCATGCGGCCACCTGGTCGTGGCCGGGCAGCG
AGGCGGCGATCCAGGGCGTGCGCCCCACGCAGTGGCGGCATTACGAAGAAGGCGTGAGCC
TGGAAGCGCGCGTGGACACCGTGCGCGGCTGGCTCGCCTCCTCGGGCACACAGCACAACA
CGCTGGTGACGCTGTATTTCGAACACGTGGACGAAGCTGGCCACGATCACGGGCCGGAGT
CGCAGGAATACGCCAACAGCGTGCGCGCCGTGGATGCGGCGATCGGCCGCCTGCTGGCCG
GCATGCAGCGCGACGGCACCCGCGCGCGCACCAACATCATCGTGGTCTCCGACCATGGCA
TGGCCGAGGTGCCACCCGGGCACGCGCTCAGCGTGGAAGCCATGGCGCCGCCCACGCTCG
CCACGGCCACCACCGACGGCCAGGTGATCGGTTTCGAGCCGCTGCCTGGTCAAACGGCAC
GCGCGGAAGCGCAGCTGCTCGGTGCGCACGCGCAGTACGACTGCTGGCGCAAGGGCGAAT
TGCCGGCGCGCTGGCACTACGGCAGCCATCCGCGCATCGCCCCGATCGTGTGCCAGATGC
ACGAAGGCTGGGACGCGCTGTTCCCGGCCAAGCTGGCCAAGCGCCCGCGGGAGGGCATGC
GCGGCTCGCACGGGTTCGACCCGGCGCTGCCGTCGATGCGTGCGGTGTTCCTGGCGCAGG
GTCCGGACATCGCGCACGGCAAGCAGCTGCCAGGCTTCGACAATGTCGACGTCTACCCGC
TGATGACCCGCCTGCTCGGCATCCCGGCCGCGCCCAATGACGGCAACCCGCAGCGCCTGC
TGCCGGCGCTGCGCACGCCACCGCCCGGCACCCCTTGAGCCATCGCGGCGGCCCGCGCGC
GCCGCAGCGGTGCGACAATAGGGCGATGTCTGCTCCCGATCCTTCCCCCCGGCGGCTGCG
GCCGCTGTTGTCCAGCGAAGGCTGGCGTCGTCGTGTCGCTCTGTGGGGCGGCGCCATTGC
GGTCGCGCTGGTGGCCATCGTATTCGCCAAAGCCAGCGACGCGGCCTTCCACCTGTTCCA
GCGCATCACTGCCCACTCCACCTGGTGGGCGCTGCTGCTCACCCCGGGCGTCTTCGCGCT
GCTGGCCTGGCTCACCTCCGGTGCGTTGCGGCCCACCCGCGGCAGCGGCATCCCGCAGGT
GATCGCCGCGCTGGAACACCCGGACCCGGCCTTTCGCGAAACCAATCTGTCGCTGCGCGT
GTCGGTGGGCAAACTGGCGCTCACCACCTTGTCGCTGCTGGGTGGTGCGTCAGTGGGCCG
CGAAGGCCCCACGGTGCATGTGGGCGCCAGCCTGATGCATGTGTTCGGGCGCTGGTTCGG
CTTCCGCGAGCCACGTGAGCTGTCGCACTTCCTGCTGGCCGGCGGCGCCGCCGGCATCGC
CGCCGCGTTCAACACGCCACTGGCCGGGGTGGTGTTTGCGATCGAGGAATTGAGCGGGCG
CTTCGAGCACCGTTTCTCCGGCACCTTGCTCACTGCGGTGATCGTGGGCGGCGTGGTGTC
GCTGGGCCTGCTCGGCAACTACACCTATTTCGGCAAGGTGGCCGTGGCCTTGCCGCTGGG
CAAGGCGTGGCTGGCGATCCTGTTATGCGGCAGCGTGGCCGGGCTGCTCGGTGGCCTGTT
CGCACGCATGGTGCTGGCCAGTGTGTCCGGCCGGCCGCGCTGGCTGGCGGCACTGCGGCA
ACGGCACCCGGTGCTGCTGGCCGCGCTGTGCGGGGTTGCGCTGGTGGGTCTGGCGCTGGT
GTTCGGGCAAGGTGCGTTCGGCACCGGCTACGAGCAGGCGCGCAGCCTGGTGCAAGGGCA
CGCGGTGGTCGGCCATGAGTTCGGGCTGATGAAGCTGGTGGCCAATCTGGTGTCGTACGT
GGCCGGCATCCCGGGCGGGTTGTTTTCGCCGGCGTTGGCGGTGGGCGCCGGGCTGGGGCA
CAACCTGTCGGTGTTGATGCCCAGCGTGGACCCGCGCACCTTCGTGCTGCTGGGCATGTG
CGCCTATCTCACCGGCGTGACCCAGGCCCCGCTGACCTCGGCGGTAATCTCGCTGGAACT
CACCGACACCAGCCAGATGCTGCTGCCGATCCTGGCCACGGTGCTGCTCGCACGCGCGGT
CTCCGGGCTGGTCTGCAAGACGCCGATCTATCGCGGCCTGGCCGAACAGTTGCTGGTGCC
GGCTGCAGGCACGCCCGCGCCGCCGTCCACGCCTACGCCCCCAACACCGCCGCCGCCAAG
CGCGCACTGACTGCTGACGGTGCGCCGCAGCCTGGCAGGCTATGGCGCATCGACCCACTG
GCACTGCCGCAGAAGACGACAGTTGCGCATCGGTGGCAGCCGCTCTGCTGCTGCGCGCAC
CCAAACAACAGGCATAAAAAAACGCGGCGCAAGCGCCGCGTTTCTGGTTGCGAAGCGGGC
TGGGATCAGCCGGCCTTGGCAACGCTCTTCTTGGCCACGGCCTTCTTGGCCGGCGCCTTG
ACTACGCCCTTCTTGGCAACCGGGGCAGCTGCACCCACGACAACCTTGCTCACCGCGTGC
GAACGCGAATTGCCGTAGCTGGAATTGTAGCGCTTGCCCTTGGCGGTCTTGCGGTCACCC
TTACCCATTTCGTCGACTCCTGAATGTGAATACAAATCCCCGCGCTGGCACGGGGTCTGG
CGAGGTTTACGCCGGCGGCGCCCTCGCGCAAGGCCGTCAAGCCTATCACGTCGCTCTCAG
TGCGCGCAGCTTGCGTCGTGGACGTGGCCATGACCGTGGTTCAGACGCAGGTTGACCAGG
TGCGCAATTCCCACCAGCGCGCCGCCCAGGGTCATCACTACCGCGTGCGGTACCACCGAG
TGGTGCAACGGGTCGTACAACAGGCCCAGCCACAACAATCCCAGGCCCGGCAGCAGCAAG
GCCAGGGCGTGCAGCGCCTTGTGGCGGCGGTATCCCAGCACCAGGCTGAACAGCCCGAGC
AGGGTCACGAACACCACGATGGCCAGCTCCACCCCGTCGCCGAGCCAGAACGACAAGCCG
AGCGATGGCGCCAGGGCCAGCACCAGCGGCAGCACTGCGCAGTGCACCGCACACAGCAAT
GAGCCGGTGGCACCGAAGCGATCGAGCAGATGGCGAAGCGTTGGCAGGGGCATGACTTTC
AGCAGGGGCTCGCGGCGACGTGGAATAATATAACATCTTCCTCGTTCCAGCCCCGCACCA
GTCCATCACGCAGGTGCGTTGTGTGCCGTCGGCGCAGCAGGCAAGCTGCGCCATTCCATT
GATACAAAGTAACAACCATAGAGTCCGGTCAGCCATGTCCCCCAGCCTTCCTTCCCCGCT
CCGCCGCTCCACCCTCACGCTGGCCCTGGCCAGTGTGCTGATCCCCGCCCTGGCCATGGC
AGACGACACCCCGGTGCCTGCCGACCCGCAGACCCCGCCCAGTTCCGATACCCGGCATGA
CGCGACGCCGTCCAGCGGTCGCCATATCAAGGACCTGGACAAGGTGGTGGTCACCGCCAG
CCCGCTGCGCGATGCCGCCGGCGAGCTGAGCCGCCCGGTCGAAGTGCTGGCCGGCGAGCG
TCTGGACGAAGTGCGCGCCTCCAGCCTAGGCGAGACGGTGGCCAGCCTGCCCGGCGTGCA
GAGCTCCAACTTCGGCCCCGGTGTGGGCCGGCCGATTATCCGCGGCCTGGATGGCCCACG
CGTGGCGGTGCTGCGCGATGGCCTCTCCACGCAGGACGTCTCCACCGTCAGCCAGGACCA
CTCGCCGGCGATCGAGCCGTTCCTGGCCAACCAGATCGAAGTGCTCAAGGGGCCCTCCAC
CCTGCTGTACGGCTCTGGTGCGATCGGCGGCGTGGTCAACGTGGTCGACGGCCGCATTGC
CGAGACGCCGGTGGACGGCTTCAGCGGGCGCGCCGAAGTGCGCTTCGACGGCGGCGACAA
GGACGGCAACACCGACATGTTCCGCGTCGATGCCGGTAACGGCAGCGGGCTGTCGATCCA
CGCCGACGGCGTGTACCGCAACCAGAACGACTACGACACCCCGCAAGGGCGCCAGGCCAA
TTCGTTCCTGGACTCCAAGGTGGGCTCGATCGGTGCCTCGCTGGCGGGCGACTGGGGCTT
TGTCGGCCTGTCTGCCTCGCGCTTCCGCGACAACTACGGCAATCCGGGCGAGCCGGGCGA
TCTGTCGATCGGCGAGCGCGGCGTTTCGCTGAAACTGCAGCAGGACCGCTACGACCTCAA
GGGCGGGCTGACCGATCCGTGGGGCGATGGCAGCGCATTGCGTTACAGCTTCGGCCATAC
CGACTACGCGCACACCGAATTCGAAGGCGCCGAAGTCGGCACCGTGTTCACCAAGCGCGC
CAACGAAGGCCGTGTGGAAGCGTCCTTCACCTTCGGCGGCGGCTGGCAGACTGCGTTCGG
CCTGCAGGGCAGCGACACCACCTTCCAGGCGGTGGGCGAAGAATCCTTCGTGCCCAAGAC
CGATACCCGTTCGCTCGGCCTGTTCGGCGTGGCCCGCAACAGCTGGGACCGCGTGACCGC
CGAAGTGGGCGCGCGCGTGGACAAGGTGAAGTACAGCACCGACATCGGCGTGGACCGCGA
CTTCACCCCGACCAGCTTCTCGGCCAGCGCCGGCTTCCGCTTCAACGAGCAGTGGCGCCT
CACCGCCAACCTCGACCATGCCGAACGCGCGCCGGCCGAGGAAGAACTGTTTGCCAACGG
GCCGCACATCGCCACGCTGGCCTTCGAAATCGGCGACGCCAATCTCAAGACCGAAAAGGC
CAACCAGGCCGAGCTGGGTCTGAATTTCCAGAACGACTGGGTGGATGCCAAGATCGCGGC
GTACTACAACCGCTACAACGACTTCGTCTATATCGTCGATACCGGCGGCCAGTGGTTCAA
CGAAGAAGACAACGACTTCCTGCCGATCCGCCAGTGGACGCAGGCCGACGCCATCTTCCA
CGGCTTTGAAGGCGAAGCCACCTTCCACCTGGCCAACAACGACACCGGCGCATGGGACCT
GCGCGTGTTCGGCGACACGGTGCAGGCGCGGCTGAAGGATGGCGGCAACCTGCCGCGCAT
CGCACCGGGCCGCGTGGGCGCGGAAATGCGCTGGAACGCCGATGCATGGCGCGCGTCGCT
GGGCGCGATCCGCACCATGAAGCAGGACAAGGTGGCGGTGAACGAAACCGCCACCGACGG
CTACACCATGGTGGACGCGCATCTGGCCTACCACGTGGATCGCGGCGCCAACGCGTGGGA
AGTGTTCCTGGATGGCAACAACCTCACCAACCAGGATGCGCGCGTGCACACCTCCTTCCT
CAAGGACGACGTGATGTTGCCCGGCCGCAACGCCTCCTTCGGCGTGCGCCTGTTCTTCTG
ACGGCGCTCTCTCTCCCGCCGTCACAAGCGAGGCCGCCTTCGGGCGGCCTCTTCTTTTTT
GAAGAGTGCATTCGCGTTGCGCCACTCCAATTGATAGCGGTGGCGCGCCGGCCGAGCGCA
CTACATCGCTCGCCAGACTGCGGGCGCAGAGACCGATGCACCGCTCCGCAGACAGCTTGC
AGAACAGTGCTCTGCAGCAGCGTGACATTCCTGGGCCGATGCTGCGATTGATCGCCGCAT
GACGCCGGCAGCGATTCATCCGTCGTCGGAGCCAGGTGGCGCGCAAACGATCCTCCTCAA
GCATGCCAGTTGCGACTAGGTGCATATGCACCCAGAATGCGGCAACCTCGTGGAGACACC
GCATGCTCAGCCTCTCCCACTGCACCTGCTTCCATCTGCGCCGCGCGGCGCGCCGGGTCT
CGCAGTTGTATGACCACGCGCTGGCGCCGGTCGGGCTAAGCCTCAATGAGTACTCGATCC
TGCGCCGGCTGGAGGCGGCGCAATCGCTGGGTACGTTGGCCAGCACGCTGGGTATGGACC
GCACCACCCTCACCCGCAACCTCAAACCGCTTCTGGCAGCGGGCTGGATCACGACCCAGC
GCGGCGAGGATGCCCGGCAAAAATGGGTGCGCCTGAGCCGCAGCGGCCGTGGACTGCTGT
TGCGCGCACGCCCGCATTGGCATGCGGCGCAGGTGCAGCTAGAGACGCTGTTCGGCGCAG
CCCCCACCGCCCAGCTGCATGCAACGCTGGAACGTCTGGATGTTGTGCTGGAGACACACG
CATGAGCACGTCTGCGGCGCCACGCGCGCGTGCGCACTGGGGTTTGCTGGTCACCGCCTC
GGCGATGCTGATGCTGACCATGGGCGCGCGCCAGACCACCGGATTGTTCGTGGAGCCGAT
CCATCGCCAGACCGGCATCGGGATCGCATCGATCAGTTTTGCGCTGGCGATCGGGCAATT
GGTCTGGGGCGCGGTGCAACCGGTGTTCGGTGCAATCGCCGATCAGCGCGGGCCGCTTCC
GGTGCTGATGTTCGGCGGCGTGCTGTTGGCAGCGGGATTGGGCCTGGCGCCGTGGTGGAC
CAGCGAATGGGGTTTGATCGTGTCGCTCGGCGTGCTGGCGGCAGCCGGTGCCGGCGCGGG
CAGTTTTTCGGTCCTGATCGGCGCCACTGCGCATCGCATTGCGCCTGAGCGGCGCTCGTT
CGCGGCGGGCCTGATCAACGCGGGCGGCTCGCTTGGCCAGTTCGTGTTCGCACCGCTGGT
CCAGCTCACGATCGGCGCGGCCGGCTGGGCCAAGGCGATGACCGGGCTGGCACTGGTGTC
GCTGCTGACCCTGCCGCTGGCCTGGCCGCTGCGGCGCGTGCCATCTGCAACCGGTGCGCA
CACGGCCGCAGTTGCGGGGGAGATCAGCTTGCGTGCGCAGTTGCAGCTGGCGCTGCGCGA
TCGCAGTTATTGGTGCCTGCATCTGGGCTTTTTCACCTGCGGCGTGCACATCGCCTTCCT
GGTCACGCACCTCCCTGGCGAGGTGGCGCTGTGTGGTTTGCCGGCCAGCGTGTCGGCGGT
GTCGATCGCGTTGATCGGCCTGTTCAACGTGGCCGGCAGCCTCACGATCGGCAAGCTGGG
CGAGCGCGTCCGCATGAAGTGGTTGCTCACCGCGATGTATGCCAGCCGCGCGGTGATGAT
CGGCCTGTACCTGATTGCGCCGCCTACACCACTGACGTTCTATCTGTTCGCCGCGGGATT
GGGATTCACCTGGCTGGCCACGGTGCCGCCCACGGCCGGCTTGATCGGCAAGCTGTTTGG
CCCGCGCTATCTGGGAACCTTGTTCGGACTGATGCTGCTGTCGCACCAGCTCGGCGGCTT
CTTCGGCGCGTGGCTGGGCGGCCTGGCGCTGGAACACTCCGGCAACTACCTGTGGATGTG
GTACGGCGACATCGTGCTGGCCGTTGCAGCGGCGTTGGTGAACCTGCCGATTCGTGAAGC
AGTTCCCGTGCGCCACGTTGCGGTGGCGTAAGGCGGGCGGTGGCAGTGGCAAAGCGGTGG
CTGGCGCCGTCTAGGCAAGACGCCGGATGCGACGCCTATCGAAGCGATGGCTTACATCGC
TGATTGCTCCAGGCACGCCTCACTCCGCCGCATGCCCGCGTGGCTTGACCTTGCCGCGGA
ACACGTAAAAGCCATAGCTGCTGTAGGCCAGCGTGCACGGCACCAGCACCGCGAACGCCA
ACAGCATCACGCCCTGGCTTGCCGGGGGCGATGCCGCCTGTGCGAGGGTGATGTCTGGCG
GCAGCACCATCGGATACACGATGGCCAGCACACCGGCGTATGTGGCCACGACCACGCCCA
GCACCGCAAACAAGGGCAGGAATGCGTGGCGGCTGCGCATCAGCAGATACATCGCCACCA
TCAGGCCGAGCACCGATGTACCCAGCGGCACGCTGATGTGCGCATCGCCCAGCCGCTGCG
CGTAGATCGGCGTCAGCCGTGCAAGCCAGACCACGCCCAGCGTGAGCAGCGCGACCAATA
CGATGCCCAGCACACGCGCCTGGTGCCGTGCACGCTGTTGCAGCTGCCCCTCGCTGCGCC
ACACCAGCCAACACGCCCCCAGCAGCAGGTAGCCCACCACCAACGCGACGCCGCAGAACA
GCGGGAACGGCTGCAGCCATTCCCGGCCGTTGCCGGCGTATTGCCCGGCACGGTGCGCAA
CGCCGGCCAGATACGTGCCCGCCACCACGCCCTGGCAAAAGGTGGCCAACAGCGATGCCA
CCATGAACACCACATCCAGCACGCGGCGACGGCGATCAGTGCCGAGCTGGTCACGGTATT
CGAGTGCGACCCCGCGACAGATCAGCGCCAGCAGCATGACAACCAGCGGCACATAGGTCG
CATTGAGAAAAATGGCGTATGCGCTGGGAAACATCGCCAATAGGCTGCCGCCGCCCAGCA
CCAGCCAGGTTTCGTTGCCGTCCCACACCGGCAGGATCGAATAGGCCATCAGGTGCCGAT
CCGCATCGCTGCGATTGGCCGCGAACAACATGCCCACCCCCAGGTCGGTGCCATCCAGCA
CCACATAGGTGACCACGGTGAAGGCCAGCGCGGCGGCGGACAGGTGTTGCATGAGTTCAA
CGGAGAGATGCACAAACACGCTCCACGAAATGCATCAGTTGCCGGTCTGATCGGCCAGGC
CCGGCGATGGCCCGCGCTCGCGCGCATGCGGCAGCCGACGCAGCACGCGCAGCAACAGGA
ACAGGCCGAGCCCGAAGACCAGCGGGTACAGCACCAGGATCGCCACGCTGGAGCTGGCAA
CCATCGGCAGCGACAGTGGCGAGGTGCTGTGCGCGGTGCGCAGTAGCCCATACACGGTGA
ACGGTTGCCGGCCGACCTCGGTCACCACCCAGCCGCACAGCATGGCGAGCATGCCCGATG
GCGCCATGACCACCACCACCCGTTGCAACCAGCGCGCCTCGTAAAGGCGCCCGCGCGCGC
GCAGCACCAGACTGAGCATGCCCACCGCAATCAGCAACAGGCCCAGCCCGACCATGGCCC
GGAAGGCGAAGAACACAATGGGCACCGGTGGCAGATCGCTGCGGGGAAATTCACGCAGAC
CGGCAATGGTGCCGGTCCAGTTGTGGCGCAAGTACAGCGAGCCCAGGCGCGGTATGGCCA
GCTCATGGCGATTGCGCTGCGCCTGCATATCGGGAATGGCGAACAGCCGCAGCGGTTCGC
CCTCGCCTGCCGGCGGCCGCTGCCAACTGCCTTCGATCGCGGCAAGTTTTTGCGGTTGAT
GTTCCAGCGTATTGCGCCCATGCAGGTCGCCGGCCAGCAACTGCAGGGGCGCGACAATGG
CGATCACCCACAGGCCCATCGAAAACATCAGCCGCGCGCCCGGATTGCGGGTATCGCGCA
ACACATGCCATGCGCCCACCGCTGCGATGATCGCTGCAGTGGCCAGCAACGCGGCCAGGC
TCATATGCAGCATGCGCCAGGGAAACGATGGGTTGAAGATGATGCGCAGCCAGTCCACTG
GCAGGAAGTTGCCATCGGCAGCACGTGCGAATCCGGCCGGCGTGTGCAACCACGAGTTGG
CGGACAGGATCCAGAACGCGCTCACCAACGAGCCCAGTGCCACCATGCAGGTGGCAAAGA
AATGCACACGGTGGCCGACCTTCTTCATGCCGAACAACATGATGCCCAAGAACCCGGCCT
CCAGGAAAAACGCCACCAGCACTTCGAAGAACATCAACGGGCCGATCACTGCACCGGCCG
CGCCGGACAGGCGCCCCCAGTGCAAGCCGAACACGAACTCCATCGGGATACCGGTCACCA
CGCCAGCGGCAGTGGTGAGCGAAAAGAGCTTCAACCAGTAGTTGTACACGTCCATGTACA
CACGCCTTCGCGTGCGCAGCCACAGCGCTTCCAGCACCACCAGGAAGTTCGCCAACCCCA
TGGTGAAGGCGGCCAGCACGATGTGCATGCCGATGGTGAAGGCGAACTGGCCGCGCACCA
GCAGCAAGGCGTGTTCGGAAGCCTGCATGGCGTGCCTGGCTCAGCTCTCGCTGGGCTTGC
CGCTGAAGGCGGAGATCGGCTTGTCGACCTGCTTGTCCAGGCCGGCGGCGAAGGCTTTCA
GGCCATCGAGCACTGGCGTGATCGCATTCCACACCGCCTCGTCCTGCAGCAGCCGATACG
CACCGCGCAGGCCGGGCGCCTCGCCCTGGGCTGCGGTCTGCGCACGGCTGCGCGCGATCT
GGTCCAGCGCGTCCTTGCCGGCAAACACCACCTTGTAGAACTGGCTGGGCGGAATGCGCG
ACACCGCCATCGCCAGGATCGAGACGTTCTGCAGGACATTGAGCGGCCCAGGCTGGTTGA
TGCCATCAACCAGCACCTTGGCCAGTTTGTCCTGCGCGCCGACCAGGTAGTTGGCCAGGC
GCAGTATCCCGCGCTGGTGCAGGGTCTCGAGCAGGCGGTCGAGTTCTTCGCGCGCGGTGG
GCCCGATCGGTGTGGGTTTGACGTCGTAGTCCAGGGGTTCGGCCATCAGAATCTCTCCGG
GTGCGGTGCGCGGGCCGGCGGCGCAACATAGTCTTCGCGTGCCCATTTCTGCTGTACCGG
CACGCCATCGTTGGGCGTGCGATGCCCGTGGCGAAAGTTATGCGCAGGCAGCGGCGGTTT
GCCGGTGCGGCCCAGCGGCTCCATGCGCACTGCCAACTCTTTGTAAGCCGGTGTGTTGAC
GTCGGGGTCGTGATGCTCGCCGGTGAGCAGATTGATGCCGGGCTTGCCCTGGTGGATGGG
CAGGAACAGCGTGTTGCCGGCAACGCGATCAGTGATCACCACCGGTACCTCCAGCGAACC
ACGCCGCGAACTGAGCTTGACCCAATCGCCTTCCTGCAGGCCGCGCTCGGCCGCCAGCTG
CGGGCTGACTTCGACAAACCAGTTCGGTGCCAGCGACCACAGCCGCGGCCCGCGGCCGGT
CTGATTCATGCCCTGGAACTGTTCGAGCATGCGGCCGTTGTCCAGCATCAGATCGAACTG
CGCATCGGCCTCCTCACCTGGGCGCTTCCATTGCAGCGGATGCAGGCGTGCCTTGCCGTC
GTCGGTGTGGAAGCGCTCGGTGTAGAGCAGCGGCGTATCGCGGCCATCGTCCTGCATCGG
CCAGAGCAGAGAGCGCCAGCCTTCCAGCCGCTGGTAGCTCACGCCTTTGAAAAGCGTAGC
GATGCGGGCCACCTCGTCCATGATCTGGCTGGGGTGGGTATAGCCCCAATCGTGGCCCAT
GCGCGCGGCGAGTTCAGTGAGGATCTGCCAATCCGGCCGGCTCTGGCCGAGCGGTGGAAA
CACCTGGTGGAAGCGTTGGATACGGCGTTCGGTGTTGACGAAGGTGCCGTCCTTCTCGAC
GCTGGGGCACGCCGGCAACACCACATCCGCAAATTCGGCGGTACGGCTGAAGAACAGGTC
CTGCACCACCATGAAGTCCAGCTTGGAGAAGCCACGGTGCACATTGCGCGCATCGGCGTC
GGAAAACGCGGTTTCCTCGCCGATCACGTACATGGCGCGGATCTCGCCCTTGTCGGCCTG
CTGCACCATCATGAAGTTGTCCGAGCCCACCTCCAGCGACAACTGCTCGGCCGGTACGTG
CCAGGCCTGTGCCCACTTGTTGCGCACGGCCGGGTCAGAGACGCTTTCGTAGCCGGGGTA
CATGTTCTTCAGGCAGCCGAAGTCGCTGGCGCCTTGCACATTGTTGTGGCCGCGCATCGG
GTAGCCGCCGGTGCCGGGGCGGCCGTAATTGCCGGTGACCAACAACAGGTTGGAGAGCGC
GGTGCTGGTATCGGCGCCGTGCGTGTGCTGGGTGATGCCCATGGCCCAGACGATGCAGAC
CGAGCGCGCGCGGCCAATCATCTCGCCCGCTTCCACCAACTGTTCGCGGCTCAGGCCGGT
GATCTGCGCCGCGTAGTCCAGCGTGAACGGTTCCAGCGACTGGCGGTATTCGTCCACCTG
ATTGACGCGCTGTGCAAGGAACTGCGTATCCGCGTAGCCGTTGTCGAACATGTAGCGCGA
CAGCGCCGACGCCCACACGATATCGGTGCTGGGCACGGGGCGCAGGAACAGGTCCGCGCG
CTCGGCCATCTCGTGCTTGCGCGGGTCTACCACGATGAGCTTCTGCCCGTGCAGCTTGCG
CGCCGCCTTGAGCTTGGAGGCGATCACCGGGTGGTTCTCGGCCAGGTTGCTGCCGACGAT
GACCACCAGTTCGGCCTGCTGCAGATCGGCGATGGTGCCGGCGTCGCCGCCGTAGCCGAC
GGTGCGGAACAAACCCTCGGTGGCCGGGTTCTGGCAATAGCGCGAGGAGTTGTCGACGCT
GTTGGTACCGATGATCAGGCGCGCGATCTTCTGGGTGAGGTAGGCCTCTTCATTGCTGGC
CTTGCTGGAGCCGATGAAGCCGATGCTCTGCGCGCCGTGGAGGTCGCGGATCTCCAGCAA
CCGGCGCGCCACCAGTGCCAAGGCCTCGTCCCAACTTGCCTCGCGGAAGCGGCCGTGCTC
GCGGATCAACGGCGTGGTGAGCCGCTTGGGGTCGTTGACGAAATCCCACGCAAACTTGCC
TTTGACGCAGGTGGAAATGCCGTTGGCGGGTGCGTCTACCACCGGTTGCACCTTGAGCAG
GTGGCGGTCGCGCGTCCACATCTCGAACGAGCACCCCACCCCGCAATAGGTGCATACCGT
CTTGGTGCGCTTGATCTCCGGCTGCCGCCAGTGCATGTCCAGCACCGACACACCGGTGAT
CGGCGGTGCGCCGATGGTGTTTTCCAGCGTCTTGACCATATCGATCATCGGCCGCTTCAA
CTCGTGCGGCAATGCGGTGAGCGGTCCGGCCCGGCTGCATGGTCTTTTCCAGCAACGCAT
TACACGGGCACACCGTCACGCAGTGGCCGCAACTGACGCAGCTGGACGCGTTGATGGGCT
TGCCGCCGTCCCACAGCACGCGCGGGTGCTCCATCGAAAAATCGATGGACAAGGTCTCGT
TGACCTCGACCTTCTGGCAGGCCTCTACGCAACGGCCGCACAGGATGCATTGGTCCGGAT
CGTAGGTGTAGAACGGATTACTGTGATCCTTTTCGTACGGCTTGCGCTGGAAGGCGTAAC
GCTGGATCGGCATCTTCATGTCGGCGAACGTGTTGTGCAGCGTGCAATCGCCGGTGTTGT
GCTCGCATAGCGTGCAGTAGAGCTCGTGCTTGGCCAGCACGCGGTCCATGCCTTCGTGGC
GCGCGGCATGCGCGCGCTCGACCGTACTGGACACTTCCAGCCCATCGTGGCTGCGCAGCG
TGCAGCCACGCACCAATTCGCCGCCCACTTCGACCCAACACACATCGCAGGTCTGCGGTG
CGCCCAACGCGGGGTGATAACAGATGTGGGACAGGTCGATGCCGTGCCCACTCAGAAACT
CGATCAGCGGAATATCCGCCTGGCCGTGCAGCGTCTTGCCGTCGTAGACCACGGTGCAGT
GACTGCCGTGTTGCATCAGGTGCCCTTGTCTGCGGCAGACAGCGCCGTGTTGGCACGCCA
TACCCTGCCGGGGGGTGGCAGGTCGCGCAACACTGCGCGCCTGTGCGACAGCAATGCCGC
ACGCCTCACGCTAAGCACGCGCTTGCAAAACACGTGTGAATGCATTGCACACGCTGCGTT
GATCTTCGGCGTGGCTGCAGGCGGTATTTGCGCGCATCGAAACGCTTGACGCGGCGCACA
ACAGCTTTTGCCGGCGACTCCGTTAGAACAGCAACGCAGCATGCGTTGGCATGTTGCAGG
CGCCAGTTCCGTCATGTGCGGCTGGTCACCTTTCAGGCGGCATGCCGGCCCCCGCCGCAC
TGCCTGCCTCTTTGCTGCCACCCAGGAGAGCACCCATGACCTCATCCATGCCCCGCTACG
CACTGTCGCTTGCAATCGGCGCCCTGCTTGCACCGCTCGCACACGCGCAGACCGCATCCC
CGGACGCAGGCAAGCAAGACGCCACTACGCTGGACGCGGTGATTGTCAGCGGCACGGCCC
GCTTCAAGGGCCTGGCCAAGCGCGATGCGAGTTTTTCGATCACCACCGCCAGCCCCGAAC
AGATCCAGCAAGCGGTGCCGCAAAGCACGGCGGATCTGCTGAAGATCGTGCCGGGCGTGT
GGGCCGAGCCCAGCGGTGGCGGCACCGGTGCAAACATCTTCGTGCGCGGCATGCCCTCCG
AAGGCGACGCGCCGTTCGTGACCATGCAACTGGACGGCTCGCCCCTGTTCCCGCCGCCGA
CCCTGTCGTTCCTGGAAAACTCCACGCTCTTTCGTGTCGATGACACAGTCGAGCGGATGG
AGGTGCTGCGCGGCGGCTCCAGCCCGATCTTCTCCAACGGCCAGCCCGGCCTCACCGTCA
ATTTTATCCAGAAAAAAGGCCAGGACGAACCCGAAGGCAGCGTGCGCCTGACCGGCGGCA
ACAACGCCCTGCGCCGCATCGATGTGTTCAACAGCGGGCCGATGGGCAACGGCTGGTACT
ACAGCATCGGCGGTTTCTTCCGTGAGACCGATGGCGTGCGCGACCCGCAGTTTTCCGCCG
ACAAGGGTGGCCAGTTCAGTGCCACCTTGAGCAAGCGCTGGGACAGCGGCGAGTTGTCGT
TCTATGCACGCCACACCGACGACAACAATGCCTTCTACACCGCGATTCCGCTGCTCTCGC
GCAACAACGGCAACGACTTGTCCAGCTTCCCCGGTTTGAACGCGCAGACCGGCACCCTGC
TCGGCCGCGACTTCCGCAATGTGGATCTAGTGGTCGGCCCGAACGGCGAAACCATCCAGC
GCGACCTGGCCGACGGGCGCGGCGTCAACATCGATGTATTCGGTGGCGAATTGAACTGGG
ATGTGGGCGGCTGGACTGTTGCTGATCGCTTCAACGTGATGGCGGGCACCGCGCCCACCT
ATGCCCTGTTCACCGGCGATGCACCGCAGCGGCTGGGCGACTTCATTGCCGGCTACGGCA
CCACCGGCAGTGGCAGATTCACCAACGGCGGCGGCGCGGTCGACCCCAACCAGCAAGTGC
TGGAAGCCGGCTGGTGGTCGGTGGACAAACGTTTGAACTCCTTCACCAACGATCTGCGCC
TGAGCCGCGAGTTGTTCGCCGGCAACACGCTCACCGTGGGCGCGTACTACGCCAAGTATT
CCTCCGCAGACACCTGGTACCTGGGCAACACCATGTTGCTCACCGCGCAAAACAACGCGC
GCCGCATCGATGTGGACCTGGCAGACGGGCGCCAGGCCACGCGTCAAGGATTTACCAGCA
CCGCGTTTCTCAATCTGCGCGCCAACTACGACGGCGAGAACATCGCCGCCTTTGTCGCCG
ACGAATGGGAACTCAGCGAGCGCCTGCGCCTGGACCTGGGTGCACGCTACGAGCGCCAGA
GCGTCACCGGCGATGTGCACGACACCGCCACGGTGGACCTGGATGGCAACCCGGCCACTG
TGTACGACAATGCCACCTCGCTGGCGTTGGCCAGCACCCGCCGCATCGACCAGGACGATG
AAGCCTTCTCGTGGACGGCCGGCCTGAACTTCAGACTCAACGACAACAACAGCCTGTTCG
CGCGCGCCAACTCCGGGGTCAAGTTTCCCGGCTTCGACAATCTGCGCGATGGCCAGACCC
GCGTGCAGGACGTGGACCAGTACGAGCTCGGACTGAAGTCCGGCGCCAGCAATTACGACC
TGTATCTCACCGCGTTCTACAACACGTTCAAGAATTCACCGTTCCAGGCGTTCCTGGCCA
ATGGCGAGAATTTCACCGCGGTGGGCGACTCGCGCGCACGCGGCCTGGAAGTGGAAGGCG
CCATCCGCCCGTTCGGCGGCTTCGAGCTGGCGGGCACCGGCGTGTGGCTGGATGCGAAAT
ACCGCAACTACCGCGAATTTACCGGCAACCAGGTGATGCGTCAGCCCAAGCGCCAGTTCC
GCGTGACGCCCAGCTATTACTGGATGCTGCCGTTCGGCGACCTCAAGGTGTTCGCCACCT
ATTCCTACATCGGTGATCGCTTCGCAGACCTGGCCAATAGCCAGCGCCTGCCGTCCTACG
ACATGGTGGACATCGGCGCCAACCTGCACGTGGGCGACCACTGGGAGGTCACGGCCAGCG
GCAGCAATGTGACCGACACCCTGGGCTTGACCGAAGGCAATGTGCGTGTGCCGGGCGCTG
CGACCGGCGGCGTGTTCATGGGCCGCCCGATTGCCGGGCGGCAGTACCAGATGTCGGTGG
CGTATCGCTGGTAGGCACCAAAGCGGCGTTTCACGCACGGCAGCTTAAGGCTGTTGCGCG
ATGAGTGCGCAGGCGCATACGACGCCTCTACAAGTGGCTTGCGAAACACAGGCGCTGGGC
ACGCCTGTGTTTTGCCTGCTGGTGAGTTGTGCCGTCGTCGCGCCAATTCCACACCGCCAC
TTGCTACACCAGCACACAGCGCTCGCAATGCGAAGTAAAACCGCGCATCGCCATTGCTTG
TACTTATCGCAACAGCACAAAGCAGCGCACACCAGGGCGATTTAACGCCTGCAAACTTCG
CATTGGCGACGCAACCCGACGTGACTGACATAAAGTGCATGGCCGGTCACGCGCGATGCA
GCATGCTCGCCGCTTGCAGCCAAAGTCTGACCCACTTTTAATCAAGGTGCTGCCGGTGCC
TTCGCATCGCCAGCGTCGGCTGCGCAACAGCGCACAGGGGAGCCGATCGAGGACCAGCCG
CATCCATCGTCAAGCACGCGGATGCGTTTTTCCGGCTCTTTCGGGACACATGGACATGAC
GCCTGTCGCTGCCTTCCTGCCTTCGCCCTATTCCAACAAACCCCACCGAATGCCCGGCGT
GCAGCCAGCACGCCCCCGCGCCGCATAGGCGCGGCTGCTGCCGCATGCGGTAAGCAACGC
AACCCCATGCCACAGACACAGGTTCCACAGCAGCAGGCCTGACGGCCCCGCCTGCGCGAT
GGAGTGTGAGCTGGCCGATTTTTGATCGGTCGGACGGATGTCTGTGCCACGTCGACTGTG
TCACCCCTCCACTGGAGTCAAACCGAATGCAATTACATCGCAGGCGATACCTCGCGCTGG
TGATCAGCGCCTTGGTGATCGGAACTCCCCCCATGCTGGCCACCGCCACACAGCCGGCAA
GCACTGCACGTGCCAGCGCCGCAGGCGACCCGCTCTATCGCTACCAATGGCATCTCTCCA
ACCAGGGGCAGCCGGTGATTGGCGACAGCCGCCCCGTGGCTGGCGTCGACATGGATGTAG
ATCTCCTGCATGCACTGGGCATTCGCGGCCGCGGCGTGCGCGTGGGCGTGGTGGATGACG
GCCTGGAGATTGGCCACGAAGATCTCGCCGGCAACATCATCCCGAATGGGTCGCACAATT
TCGGCAATGGCTCGCACGATCCCACGCCCAGTGACCCGGGCTTTGGTCACGGCACGTCGG
TGGCGGGCATCATCGCTGCGATTGGCTGGAATGGCCATGGCGGTCGCGGCGTTGCACCCG
AGGCCTTGCTGGCTGGATTCGATCTCCTGGGCAGCGACTCCGCCGGGAGCGACGCCCAGG
TCCGCTATTCCTGGGGTGATGGCCCGGAGGCACGCAGCCTCGATGTCTTCAACAACAGCT
GGGGCTCGGCGCCGGACTTCTACCGCGACGTTTCATTGGAAGAGGGGCAGTCCTGGGAAG
CGCTCATGCGCTCGACACGCGGCGGGCTGGGCGGCATCTACATCAAGTCAGCCGGGAACA
GCTTCAGGCGTGTCCGCGGCCGCGACGCCGAGGGCAGGATCGTCAATCTCTGCAGCGACC
TGTCACGCACCTTGAATGTCGGTTGCCTGCTCACTAACGTGGATCCACTCAGCAATCTGC
CCGCAACCATCGTGGTCGCCAGCGTGGACGCCACCGGCAAGCGGGCCTCGTACTCGTCAT
CCGGTTCGGCGTTGTGAATCTCCGGTCTGGGCGGTGAGTTCGGCTACCAGCGCAAGTTCT
ATCCCAATGCGGCCCAGGTTTTCGCTCCTGATACCGCGCCTTTCGCCTACGATCCGGCCA
TCGTCACCACCGATCTCAGCGGCTGCAGCGCTGGTGACAACGTGGATGGCACCACAGTGG
AAAACGCACTGACCGGCAGCACGTCAAGGATCGACGCGTCCTGCAACTACAGCGCGCTGA
TGAACGGCACATCTGCGGCGGCGCCAACCGTCTCCGGTGTTGCAGCGCTCATCCTCGGTG
CCAACCCCAGCCTGACTGCGCGCGATGTCAAATACATCCTGGCCAAGACCGCGCGCCAGA
TTGATCCCTGGCAGCCCGCATCGGTCTACCAGGGCAGCGTGATCGACCCTGGCTGGATCA
CCAACGCCGCCGGGCATCATTTCAGCAACTGGTATGGCTTCGGCCTGGCCGACGGCGCAG
CAGCCGTCTACGAAGCGACCTACTTCAAGCCGCTACCAGCGGTGCGTGATACGCAATGGG
TTGCCTCCACGGCGGCTGCAAGCCAGATCGGTGGACCGGCGCGACCGGCCAAGCAACGCA
TCCGCATCACCCAGGCAATGAAGGTGGAAGCGGTGCAACTGTCATTGGCCACCACCCACC
GCACGCCGGCCAATCTACGCGTGGTGCTGGAGTCGCCGAGCGGCACGCGAAGCTACGTGA
TGACGCCGTTCTCGCTGCTGGATGCCGATGCCTACGCGCAGACCGGCTTCTACATCGACC
TCACGTCCAGCAATGCGTTTCTGGATGAGAGAGCGCAAGGCGTGTGGACGCTGGAGATCA
CCGACATGAGCGAGCCGACCACCACGGCGGCGTTACAGAACTTCAAACTTCGTATCCTGG
GGCACTGACATGAAGACCACGCTTGTTCTTTCCGCACTCCTCGTTTCCTTCGGTGCGTGC
GGCATCACGCAGGCCGCGCAGTTCATGGACGCGCAGGCGCTCGGTGCCGCGGCAACCGGC
GAACGTTTTACCTCCGGTCCGGACACCTACCGCATGCTGCCGGGAACGGTGGTGCTTGAT
CCGCTACCGGCCGAGCTTGCAGATGGCGCGGTATCGCCGGCTGCGAAAAATCGTGCCACT
CCCTTTGCGGCGCGGCCCACTGGAAACGTGGCCGCGCGGATCGGCCCTTACGCGGCGGTC
CTGGACACGCCGGCCGGCGCTGCGCGCAGCGGGTTGCGAGCAGCCCCCAGCACGGAGCGG
CCACTCGCCGCAGCAGTGAACGAGCGCAACGGGCGCGTGGTGCTGGTGAGGCCTCAGCTA
AAACTCGCCGGCACCACACCAGCTCACGCCACCTCGCTGGCGCGCACCTCCGGGGGCACC
ATCGTCTATACATCGACCGTGGATAACAGCGCGGTAATCGCCTATTCCTCGGTAGAAAAG
GCGGAACAGGCGCTGGCTCGCCTGCAGGCCAACAGTGGCGGCGCGCAGCTCTCGCTCGTG
GTGGCGCAATCGATCATGCAACCGATGTGAGCGCAGGCTGGCTGCCGGCTGATGCCGGCG
GCCAGCACTTTCGGGCGCACAGGCTGCGCTGTTCGATCTGGCCTGCCTGACAGGTGCGAC
GCGCGATGTCAGCGGCCGTGTGTAGCACGCGCGCCCACGGATAACACCACCTGTCAAGGC
CATTCCGCTTCCAGTTGGAGATCATTGCAATGACCTTATTTGGTAGACGACATCTTGCAA
TATCAATGAGTACAACGCTGATCGCTTTGGCAGCTTTTGCAGCACACGCAGCCCCACCTG
GTAACACGGCCAGCGGCGTGGCAGGCGATCCACTACTGCGTTACCAGTGGCACGTGTTGA
TCCAGGGCCAGGCGGTCATCGGCGACAGCCACCCGGTTGCAGGCGTGGACATGGATGTGG
ACATCCTCCACGCGCCAGGTATCCGCGGCAAACACGTGCGCATCGGCGTGGTGGATAGCG
GTCTGGAGATCAGCCATGAAGACCTGGCGGCGAATGCCATCCCGAACGGCTCGTACAATT
TCATGGATGGCTCGACTGATCCCACGCCCTCAGGGCCGGGCTACGATCACGGCACGTAAG
TCGCAGGTATCGTCGCCGCGGTTGGTTGGAACGGGCGCGGCGGGCGCGGTATTGCACCGA
GGCCTCGCCTGCGGGGTTTGCGTTTGGCGAAGCATCTTCGGTGACAGACGCGGGCATTCG
TTACGCCTGGGGAGACGGGCCCCAGTCAAGGCCCCTGGACGTGTTCAACTTTTCCTGGGG
CAATATCGGCCCGTTCTATCGGGACTTCCCGCTGCAAGACCAGCAATCGTGGGATGCATT
GATGCAGTCCACCCGCAGTGGGCGCGGTGCGATTTATGTCAAATCGGCTGGCAACAGCTT
TCTCAATTTGCGCGGACGCGACCAGGACGGAAATGTGATCGATGCCTGCGGCGACGCTGC
GCGCGCGAACGGTGTAGTCGGTACGCAGGCGACGCAGCGAGGCATCCACCGCACGCAGCA
GGCGGAAGCGCGAGGCACCGGCATCGTTGGGCCCATCGCCCAGGCGCAGGCCGGTCTTGG
TCGACAGGATCACCTGCTCGCGGCGCCCTGCAGGGCCTGGCCGAGGATCTCCTCGGAGGC
ACCATCCGAATACACGTCGGCGGTGTCGAACAGATTCACACCCGCCTCCAGGCACAGGTC
GATCATGCGCTGCGCCTGCGCCACACCGGTATCGCCCCACGCCGAAAACAGCGGGCCTTT
ACCGCCAAACGTCCCGGCGCCGAATCCCAGCACAGGCACCTTGCAACCGGAACGACCGAG
AAAACGCGTTTCCATGCAGCACCTGCGGTGATGGATGTTTCAGCGCCCTTGCACGCAGCC
GGCCGGCAGCGCGGCCTGGCGGCGCTGCAGCTGCACGCTCCATAGCGCAATGCCCAAGCC
GAGCGCTGTGAGTACCGCCGCCACCCACGGCGTGGCGACCAGGCCGGCACCGGAGGCGAT
CACCACCCCGCCCAGCCAGGCGCCGAGCGCATTGCCCAGATTGAAGGCGGCGATATTCAA
GCTGGAGGCCAGGTTCTGCCCGGCGCCGTGGGCATGCTCGAGCACGCGCAATTGCAGCGG
CGCCACCGTGGCAAACGCCGCCACGCCGAGCAGGCCGACAAAGGCGATCATGGCCGGCTT
GCTGTGCAGCACCAGGCCCATGGCGCCCAGCACCACCACCAGCGCAGCCAACGTGCCCAA
CAAGGTCGCGGTCGGCCGGCGATCGGCCAGGCGCCCGCCCAGCAAGTTGCCCACGATCAT
GCCCACGCCAAACACCAGCAGCACCGGCGACACCGCCGCCTGCGCAAAGCCGGTCACCTG
CACCAGCAGCGGCTGGATATAGGTGAACACCGCGAACACGCCGGCATAGCCCACCACCGT
CATCGCCAGGGCCAGCAACACCTGGCCGCGCGCAAGCACGCGCACCTCCTGGCGCCACGG
CACCGGCGGCGCGGCCCCAGCCGCGGCAGGCACCCACAGCGCCACCGCAGCGGTGGCCAG
CACGCCGATCACCGCCACCGCCCAGAAGGTGGCGCGCCAGCCCAGCTGCAGGCCCAGCCA
CGCACCGGCCGGCACGCCGAGCAGGGTCGCCACGGTCAGGCCGGCGAACATCAACGAGAT
GGCCGAGGCGCGGCGTTCGGGCGCGACCAACGAGGTCGCCACCACCGCGCCAACACCGAA
GAAGGTGCCGTGCGCCAGCGAGGTCAGCACCCGCGCGATCATCAGGCTGGTGTAGTCCGG
CGCCAGCGCACAGGCAATATTGCCCAGCGTGAACACCAGCATCAGCGCCACCAGCACGGC
CTTGCGCGGCCAGCGGGCACTGGCCAACGTGAGTACCGGCGCGCCCACGAACACGCCCAG
CGCGTAGCCGCTGATCAACAGGCCCGCCGCGGTCAGCGACACGCCCAGGTCGGCAGCCAC
TTGCTGCAGCAACCCCATGATCACGAATTCGGTGGTGCCGATGCCGAACGCACCGATGGT
CAGGGCCAACAGTGCGGGCGGCAGGCGGGACGTAGCAGGAGCAGACATGGCAGGAACCCG
AAGAAACAGCGCACAGCCTGCGCCGGGTGATCCTCTGCAAAAACCCCTGTTATGCTGATT
CACTTTCAATGCAAAGTTGATAATGCATGGACCGTCTTGGCGACATCGCCCTGTTCCTGC
GCGTGCTCGACCTGGGCTCGATCACCGCGGCCGCGCACAGCCTGGACCTCTCGGTGGCGG
TGGCCAGCCAGCGCCTGAAGCGACTGGAACGCGACCTTGGCGTGCGCCTGCTGCACCGAA
CCACCCGCCGCATGCATCCCACCGCGGAGGGCCAGCAACTGGCCGCACGCGGCCGCGTGC
TGGTGGACGACCTGGACGCCCTGGCCGACGACCTGCGCGAGAGCGCACAGGATGTGGGCG
GCACCTTGCGGGTCACGCTGTCGGCCTCGTTCGGGCAGCAGTACATTTCGCCACTGCTGC
CTGAATTCCAGGCGCGGCATCCGCGCCTGCGCATCAGCGCGCATCTCAGCGACGATCTGG
TCGACCTGGTCAAGCAAGGCTTCGACCTGGCAATCCGGATCGGCCCGCTCGAAGATTCCG
GGTTGGTGGCCAGGCGGATCGCTCCCAACCGCCGCACCCTCAGCGCCTCGCCCGCCTACC
TGCAGCGCCACGGCACGCCACGCACGCCCGAAGAGCTGGCCCAGCATGCCGGCGTGCTGC
TGATGGGCCGCGATGGGCGCCAGGATGTCTGGACCCTGCAAACGCCGGAAGGTGGACAGG
TACGGGTGCGCATGCAGAGCCGTTTCGAAAGCAATTTTGGCGAACTGATGCGCGATGCGG
TGATCGCCGGGCAAGGCATCGCAGTGCATTCGTACTGGCACATTGCCGAGGACCTGCGCG
CCGGCCGCCTGGTCGAAGTGATGCCCGACTACCCGCCGCCCACCTCGCAGATCAGCGCGG
TCATGCCGGCGCGGCAATTGCAGCCGCCCCGCGTGCGTGCGTTTGTGGACTTTCTGCTCG
AACACTTCGGCGAGACGCCACCCTGGGAACTGCCTAGTGCTGCAAGAGGTGGTGAGTGAC
GCCACCGCAGCGTGCCATCAGTATCCTGGGTTCAGAGCACGCTTCAGCCTACGTCGGCCG
CTGAATAACTTCGCGTTGCGATTGATTGTTTGGATCGATCACGTCAAAAAAATCCCCATC
GCAAGCACATGCTGTGCCGTTATCCGCAGCAGTTGCGCATAGAACTACATGTCACTGCAA
AAATCGCTGCTGCATCACAGCCGGCGCCGCGTTCTGCGATTTGTCGTGCTGCATCGCTGC
AGTTACATCTGTGCCCAGTCGCTTGCAGATCACGCGACCGCGCCGAGCCGAGCATTCCCA
ATGCTCGCCGGCTGCACAGGATCGCCTGCGTCGTTGCATGACCCGGGCGCATGGATAGAT
ACCGACCGGACTCGATGAAGATGGATATGCCTTCGCTCCTGATGTACCCGTACGTGCCAC
GCCGGCCCCGCGATATTGCGTGGTCCGCTGCCGCCGTTCCACTGCGATATCGCACACAAC
ATCTGCGCTGATAGCCCGCATTAACCGCCCGAGTACTCCCCGCTCGGCGCACGACGCACG
ACGCCCTTGATGCATCACACACGACCATAGCGGCCGTGTACGCACGACGCATGCGCGCCA
TTGCGAGCGCCTGCATGCGCTACGCCGTCGATTACGGCAAATCTCCCGCTCGCACCCAAA
TGGGACTCTGTTGATGACTTCTTTTCCGCAACGGCAATTGCTGTTCTCCGCGCTCGTGCT
GGCGCTGTGTAGCGCGGCATCCTCGGCACCGGGTGTTGGCGCAAACCCCGGCAACATCAC
GCGCCCAACCCAGGCCACCAGAAGAAAGTGACCCGCTTTTCCGCTATCAATGGCATTTGC
TCAACGATGGGCAAGAGGTCATTGCCGACACTCGGCCACGCGCCGGAACGGATCTGAATG
TGGGCCCGCTGCATACGTTGGGGCTGCGTGGACAAGGCGTAACCGTCGCCGTCGTGGACG
ACGCACTCGAACTACGCCACCCGGATCTTGTTGCCAACGTGGTGCCCGGCGGTTCCAAGA
ACTTTGTCGATGGATCGAATGATCCAACGCCACGCAACGGCGCTTCCCACGGCACGATGG
TTGGCGGGATCATGGCGGCAGTGGGCTGGAACGGGCTTGGTGGTCGCGGCGTTGCGCCCG
ATGCGCGCCTGAAAGGTTTCAACATCCTTTCCTCAGAAGAAAGCCCGACCGACTTCGATA
CCAATCTACGCGCCTCCTGGGGCGATTCGGTGCAATCCCGGGATGTGGATGTATTCAATA
ACAGCTTTGGCTCAGATCTGACGTACTACCCGACAATCTCTCCAGCAGCAGAGCGCTCGC
TTGACCGCTTGATGCGTCGAGCAAGAAACGGCAAGGGGGGTCTGTATGTCCAGGCAGCAG
GGAACACGTTCGATAGTTTTACGGTTCTCGACGACCAGGGGAACTGGGTGGAGCGATGCC
CTGTGCTGGCCCGCACCTTGGGAGTCACTTGCTCCACGCCGGCTACCGATCCGTTGAGTA
ACCAACCCCTGATCATCGCGACGGGCGCAGTCAATGCACGCGGCCTGCGCTCGTCCTACT
CTTCAGCCGGCGCGGCGCTATGGGTCACCGGCTTCGGCGGGGAGTTCGGGCTGCAACGCC
GCTACTTTGGCGACCGGCCGCGGCCCGCGTTGTTCGATCCCGCCATCGTCACCACCGACC
TGACTGGCTGCGCCGTCGGTGACAACAGGGACATCGCCGGCCAGCCGCCGATCAATGCAT
TGGCTTCAAGCAGCTCACCGATCGACGCCTCTTGCAACTACTCCGCGGCAATGAACGGCA
CCTCCGCAGCGGCACCCACGGTTGCTGGGGTGGTTGCGCTGATCGTGCAGGCCAATCCGT
CGCTCACCGCGCGCGACCTTAAGTACATCCTGGCAACAAGCGCGCGCCAGATCGATCCTG
CGCAGCAGGTGATCCGCTACCAAGGCAGCGTGATCGAGCCGGGCTGGATCACCAATGCGG
CCGGCCATGCATTTAGCAACTGGTACGGTTTCGGCCTGGTGGACGCTGCCGAAGCGGTCT
ATCGCGCCTATGGGTTCCAGCCGCTTCCGCCCCAGCGCGATCTGGGCTGGAAAGCGGCAC
GCGCAGGCACATCGACGATTGGCGGACCAAATGCCGCGGCAACCTTGCGGTTGCGGCTCG
GGGACACGCTCAAGATCGACACCGTGCAGTGGTCGATGCAGACCACCCACAAGACACCGA
GCAATCTCCGGGTAGTGCTGATCTCGCCGAGTGGCACCCGCAGCTACGTGCTCACTCCCT
TCCAGGCCTTGGATACGATCACGCAGGGGGCCGGCTTTGAGATACCGCTTTCGACCAGCA
ATGCCTTCCTAGACGAAAACGTTGCCGGCACCTGGACGCTGGAAGTCACCGACATGACCG
GCTCGGACGTTCCGCCCAACTGACGGGCTTCAAACTGCGCATCCTGGGACATTGACATGA
ACCTCGCTCTCGGTACGACCCTCATCCTTTGCGCGCTTGCCAGCATGCCGGCCTCTGCGC
AAGACACCGACCGGCTCGCATTGCAGCGTGCCGCAACCGGGCAAGGCTTCACCATCGGCG
ATACCAACTTCAGGTTGGTACCCAACGCCAGAGTGCTACGCAATACAACGCCGCCGCCCC
GCGCAGATGTGCCTGCAATGCGCCGTAGCACCACTGCCGCTGCCGGCGTAACGCTGCAGC
ACATTGGCCCGTATGTCATCTCCAGCGGCAACTCACCGCGCTCACCGCGTACCACGCCCG
TCGGCGACGTGGAGGAGCCGTCGTTGATGGTGGCAATCAATCAGCGCAACGGCCAGCCAG
TGGTGGCGTCACCACGCCTGCAGGTGTATGCCGGCGATGCCGATGCCATCGTTCGCTTGG
CGCGGCAAACCAATGGTGCTGTCTTGGCAGCATCACAGGATGGCACGGGCGTGATCGGCT
ATCGTTCGGTCCCGGAAGCACTCGCAGCGCTACCAACCGTAAGGCGCGGCGGCGGCGTTG
ACGACGTTGTCCTTCAGGTGATCCAGGCAGTCCCACGCCTGCGCTAGTGCTAGCCGCCGC
CACCGTGTGGAACGATTCACACGGTGGCGGTGATGTACCGGGCACGACTGACGGAGGAGT
TAACCGGCCCGATCATGCGTCGCCCGCTGCGATCTCCGTGTTCGTCCTTCAGGGGAACAC
GCGTTTGCCGACGATCCAGTTCACTTAAGCGTACTCGTGCGGTACAGGCGCTTGCGCAAC
CCGCGCCGCTGCACCTCGCTGAGCAAATGCCCATGCGTGTGCAACAAGCCAAGGATCTGC
TGGTGCGCCAGCTGGGTGCGCCGTGCGAGCTCGGCCGTTGCCGCCAGCTCGATCGCTTTC
CAGTCGGCCGGGGTTGCGGGATCTGCGGGGAGTGAACGCTTTGCGGCCATGAGGGGACGG
GCACCAGGGATGCGCCGCATGATACGGGCTGCGTGTGAGCGCGCGATCACCGCTGTGCGC
CGCGTGCACTGCCGCTTGGTTGCGGTTGCGGCTGCCAGGTCTGGCAGACCGCACTACGCA
GGGTAGCAATACCCACCGCTGCTGCGCGCCTAACACCCGCTCTTGTACGATCGCGCCACC
GCGGCGCGGCCGCACAGCACCCCGCACGAGCGTTCCATATGGCCTCTTCCATCGCCCATC
TGATCGACGTGCTGCAACGTCATGCGCCGACCGATGGCACCTTCAGCACCGCCGTGCCCG
GGCTGCGGCTGATGCGCTGCTCCGCGCCCACCTACTCCATCCCCACGGTGTACACGCCCA
CCCTGTGCCTGGTCGCGCAGGGGCACAAGCAGGCCATGCTCGGTACCACCGCGTATCACT
ACCATCCGGCGATGTATCTGGTGGCCTCTGTGGACCTGCCGATCATCGGCTCGGTGATCG
AAGCGAGCCCGGCCCAGCCGTATCTGTGTTTTTGCCTGGATCTGGACGTGGCCGTGCTCA
GCGACCTTGCGATCCGTTACCCGGCCCTGGCCGAGCAGGCTGGCGACACGCCAGCGTCCG
GACTGTTGCTCAATCGCAGCACGCCGGAGTTGCACGACGCCGCCTTGCGGCTGGCGCGCC
TGCTCGACCAGCCGCGCGACATCGACGCGCTGGCGCCGCTGGTACTGCGCGAATTGCTGT
ACCGGCTGATGGCCGAACCGGGCAATGCCATCGTGCGCCAGATGGCCATTGCCGACAGCC
GCCTCAACCAGATTTCCAGGGCCATTGCCTGGCTGCGTGCGCACTACGCGGAGCGTTTCA
GCATCGAGCAGATCGCAGATCTGTCGGCAATGAGCCGCTCCACCTTCCACACCCATTTCA
AGGCAGTCACCTCGATGACGCCGCTGGAATTTCGCTCGCACCTACGCGTGCAGGAAGCAC
GCCGGCTGATGGTGGCCGAGGCACTCAGTGCCGCCGACGCCGGTTTCCGTGTCGGCTACG
AAAGCGCATCGCAGTTCAGTCGCGACTACGCCCGCATCCTCGGCACGCCGCCCGCACGCG
ATGCACAACAATTGCGTGCCAGCCGGCAGGACGCGATCGAAGTGGCGTGACGGCGTGGGC
CGCCTCGACAGCGGCCGGTGGGCGTGGTGCACGCGCGCAGTGATCACTCACCAACACGGC
GTGACGCAACACTCTGGTGTGTGCGGCTGCCAGCTGAGCGCGCGCGCAGCGATCTGCCAC
TGAACAACGCAGCGTTACGCGGCACTCTGGTGCGTGCGGATGCCACCTGCGTGCGCCCAC
ACCAGCCGCCAGCACACCTGCTCAGTTGCCCTGATACTGCGCGTCGCTGACCTGCTCCAG
CCAGGTCACCGGCGAGCCATCCACCGCCTCGGCGATGGCGATATGGCTCATCGCCACCGT
CGCGTTGGCGCCATGCCAGTGCTTGACGCCCGGCGGAATCCACACGATGTCGCCGGGGCG
GATCTCCTGCGCAGGCTTGCCCCACTCCTGCACGCGCCCGGCACCGGCGGTGACGATGAG
CGTCTGGCCCAGCGGATGGGTATGCCAGGCAGTGCGCGCGCCCGGCTCGAAGGTCACCGT
GGCACCGCCCACGCGTGCGGGCGCATCGCTCTGGAATGGCGCATCGATGCGCACGGTGCC
GGTGAAATAGCTGGCCGGGCCGGCGGCAGAGGCAGCGCTGCCGGCTTTGGTGACCTTGAT
CGGCGCGTGCTCGTCGGCACCGGGACCGGCGGCGGCCATCATCGACAAGGACATGGCGGT
GGCAAACAGGCTCATTGACGTGCTCCTCGCTACAAAGTGCAGCCACTGTAGCGCGCAGGT
GCGGCGCAACTGCCCACCTGGGGCCGCATGCTCCTAGAAACACAGCGCATCAATGCATCT
TGATTGAAGCCGGGAGGCGCCATCGCGCATGATGCAGCGGCATGGATTTCATGTTTGATG
TGTGGTGTCGGCAAGCATGGCTCGGGAAAACCTCAATGACCTGCAGGTGTTTGTCACCGT
GGCACGCGAAGGCAGCTTCACGCGCGCCGCAGCGCAGCTGGGAGTCTCGCAATCGGCGCT
GAGCCATACCGTGCGTGCGCTGGAAACCCGGCTGGGGATTCGCCTGCTCACCCGCACCAC
GCGCAGCGTCTCGATGACCGAGGCGGGCATGCGTTTGTTTGACACGGTGGCGCCACGGCT
GGAGGAGATCGACCAGGAGTTGTCGGCACTGACTGCGTTTCGCGACAAGCCTGCCGGCAC
CATCCGCATCACCACCGCCGGCCACGCCGCCGATGCGTATCTGTGGCCTGCGTTGTCGAA
GGTGCTGCCCGACTACCCCGACCTCAAGGTGGAAATCACCGTCGATTACGGCCTGGCCGA
CATCGTGGCCGAGCGCTACGACATCGGCGTCCGGCTCGGCGACCAGGTGGCCAAGGACAT
GATCGCGGTGCCGATCAGCCCACGCCAGCGCATGGCGGTGGTGGCGGCGCCCAGCTACTT
CGTGCATCACACCATTCCCGCAGTGCCGGCCGAGCTGGCGCAGCACAACTGCATCGGCTT
GCGCCTGCCCACGCATGGCGGCCTGCTGCCGTGGGATTTCGAAAAAGACGGACGCGAGCA
GAAAGTGCGCGTGGACGGGCAATGGACCTTCAACGGCAGCAGCGCCATGTTGCGCGCGGC
ACTGGCCGGCGCGGGCCTGGCCTTCCTGCCGGAAACCATGGTGCTGGACCACATCGCCGC
CGGCCGCCTGCGCCGCGTGCTGGACGACTGGTGCGACCCGTTCGATGGCTATTACGCCTA
TTACCCGAGCCGGCGCCAGTCTTCCGCCGCGCTCAAGGTGGTGATCGACGCGCTGCGGCA
TGACCTGGTGCGGTAGCCCATCGTAGGAGCGCGCTTGCGCGCGGTGGGGCTTTATCGGTA
ACGCCACATCGCGCGCGAGCGCGCTCCTACGGGACATGCCGTACTGCCGCTATGTTGCGT
TGCGTTGCGTTGCGTTGGGAAGCATGTGTGCCCATCGACCACAACTGTTCGAGGCGGTGA
CCTGTGTTCCCCCATGTGGAAACGAGACAGCATCGCTCCCGACTTCACGGAGCTTGGTAG
GAGCGCGCTTGCGCGCGATGAAGCGTTATCGGTACCGCCCCATCGCGCGCAAGCGCGCTC
CTACGGGACATGCAGTATTGCGACTGGGTTGCGTTGCATTGGGAAGCATGCGTTTGCCAT
CGAGCACGACTGTTCGAGGCTGCGACCTGTGTTCCCCATGTGGAAACGAGGCAGCAACGT
TCCCGACTTCACCAAGCTTGGTAGGAGCGCGATTGCGCGCGATGGGGCGTTATCGGTAAC
GCCACATCGCGCGCGAGCGCGCTCCTACGGGAGCTGCAGTACTGCTGCTATGTCGCGTTG
CGTTGCATTGGGAAGCATGTGTCTGCCCATCGACCACAACTGTTCGAGGCGGTGACCTGC
TGTGTTCCCCATGAGGGAATGAGACAGCATTGTTCCCGACTTCACCGAGCTTGGTAGGAG
CGCGCTTGCGCGCGATGAGGCGTTATCGGTAACGCCACATCGCGCGCGAGCGCGCTCCTA
CGACACATTTCTTGCAGATACCGTCACTGCGGTTACACCGCCGTGCTTACTTCCCTACCA
GCTTCTGCCGCTCCGGGCTGTAGCGCTCACCGACAATCTCCACCGCATCGAGTGCCTGTT
GAATACGGGCCAGCTCGTCGCTGCTCAAGACGAGCGCAGCGCCGCCGATGTTTTCGTCCA
GGCGATGCCGCTTGGTGGTGCCAGGAATCGGCACGATCCAGGGCTTGCGCGACAACAGCC
AGGCCAGCGCCACCTGTGCCGGCGTCGCGCCCTTGTCGTCCGCAATGGCTTGCAGGCGAT
GCACCAGCGCCTGATTGGCACGGCGCGCCTCCGCGGCAAAGCGCGGCACGCTGTTACGGA
AGTCGCTCTGGTCGAATTGCGTGTCGGGCTGGATCGCGCCCGTCAGAAATCCCTTGCCGA
GCGGGCTGAACGGCACGAAGCCAATCCCCAGTTCTTCCAGCGTGGGCAGCACGCTGGCTT
CCGGTTCGCGCCACCACAGCGAGTATTCGCTTTGCACCGCGGCCACCGGTTGCACCGCAT
GCGCGCGGCGGATGGTGTCCGCGCTGGCTTCGGACAGGCCGAAATGGCCCACCTTGCCTT
CGGCGATCAAATCCTTGACCGTGCCGGCCACTTCCTCGATCGGCACCGCGGGATCCACGC
GATGCTGATAGAACAGATCGATACGCTCGCGCTTCAACCGCAGCAGGCTGGCCTCGGCCA
CTGCGCGGATACGCGCGGGCCGGCTGTCCAGACCGGCATCGGCATGTCCATCGCGAAAGC
CGAACTTGGTGGCAACCACCACCTGCGCGCCGTACGGCGCAAGCGCCTCACCCAGCAATT
CCTCATTGGCGATCGGCCCGTACGCCTCTGCGGTGTCGAACAAGGTCACGCCCTGCTCCA
CCGCGGCGTGCAGCAGTGCCACCGCCTGTTTGCGCTCGGTGGCCGGCCCGTAGCCGTAGC
TCAACCCCATGCAGCCCAGGCCAAGTGCGGAGACCCGCAGCCCGCTGCGCCCTAGTGTGC
GTGTATGCATCGTGTGCTCCTGCGGCAGCGCCGCGTCGATCGATGGCGTCCCACGTGAGG
TGGCAGCGCCGAGCGCACACGTTAGCCGCCAAGGCCGGGTGGATTGCAGTGCGCGGCGCG
CACACGGTCATGAGTGCGCATCATCAATGCCGGCCCGCGTGGCGTTCGCTCATGCCCTGC
GGCAGCACCGCGTTGCTCGCCAGCGCACACGCGGATTGGACGGCACCAAGCGCACACGTC
AGCCGGCATACCGCGCGGAGTGCAGCGCACGGCGCGCATGCTCATGAATGTGCGTCGTCA
CTCTCCGCGCGCGATGCCGGCGCGCGCGGCGTTCGCCTGCCGGTCGCTGCGGGCGCCGCT
GGCACCGGGCGATACGCGCGCAAGAACGCTGCCACCGCGCCATCGATGTAGCGCTGCGCT
GGGGCTGCATCCGGTGGCATGCCAGGCGCTGGCACCTCGGTCGGCACTGCCGTGATCAGC
CCGAAGAACTGCACCGAGGCGTCGGGCAGGTTGTCGATGACCAAGGCGCCCTGCGCTACT
TCGCGTGCCAGCAGCGCACGCATCGTGCTGTCGTAGCGTTCGAAGCACAGCGTCCACATT
TCTTCGCGGATCTGGCTGGGCAGCGACGGCGGCCGCACCAGTCCGTAGGCGGCATCCTGC
CGCGCCGCATTGGTCCAGACCTGCAGCAGCACACTGGCAACCGCCGCCAAGCGTTGCGCC
ACCGGCCCGGGCAACGTCAGCAGACCATCCCAGCGATTGGACGCCGCATGCGCCATCGCT
TCCAACGTGGTGCGGAACAGCACCTCCTTGGACGCGAAGTACGCATACACCGTCGCCTTG
GACACGCCCGCGTCTTCGGCGATGCGGTCCATGCTGGTGCGCTCCAAGCCCTGCTGCGTA
AACAACTGCTGCGCGGCGGCCAGGATCGCGCCGCGCTTGGCATGCGGCACGCGCCGGCCC
GGCGCCGGCAAGGCCGGGCCTTGCGCCGGGGCCGTGTCAGCCACGGGGCGGCACCGTGTC
GGCGGCGGCCACGTCCGGCCCATCGGCCTGCAGCCAGCCGCCGCCCATCGCCTTGTAGAA
CGTCACCAGGTTGGTGATGCGCGACAACTGCGTGGTGATCAAGGTCTGCTGCGCGCCATA
CAGCGAGCGCTGCGCATCCAGCGCCTGCAGATAGCTGTCGATCCCGCGTTCGAAGCGCGC
CTGCGACAACCGGTAACTGTCTGCGGTGGCATCCACCAGGGCCTGCTGTGCCTGCAGCTG
GCGGCCCAGGGTGTCGCGCTGCGCGAGCGCATCGGACACCTCGCGGAACGCAGTCTGGAT
CGACTTTTCGTAGCGGGCCACTTCGATGTCGCGGTTGGCCTTGGCCATGTCCAGATTGGC
GCGGTTACGCCCGGCATTGAACAGTGGCAAGGTCAGCTGCGGCACGAAACTCCAGGCCCG
CGTGCCCGACTCGAACAGCCCGGACAGACTGCTGCTGGACGAGCCCAGCGTGGCGGTCAA
GCTGATGCTGGGAAAGAACGCCGCGCGCGCCGCGCCGATGTTGGCATTGGCCGCGCGCAG
GTTGCGCTCGGCCTCCAGGATGTCCGGGCGACGCTGCAACAGCTGCGACGGCACGCCCGC
CGGCACGGCGGCCAGCACATTGCCTTCCACGCTTGCGCCATCGGGCAACGCGCGTGGCAA
CAGACTCTCCGGCAACTGGGTGCCGACCAGCAGCACCAACGCGTTGCGGTCCTGCGCCAC
CTGCGCGGTGTAACGCTCCACATCCACACGCGCGCTTTCCACGGTGGTCTGTGCCTGCCG
CAAGGTGAGCTGCGAGGCCACGCCCAGCTCGAAACTGCGCTGCTGCAAGCGGTAGCTGTC
GCTTTGGCTGGTCAGCGTGGATTGCGCTAGCTGCAGCAGCTCCTGGTCAGCGGCCAGGGT
GAGATACGCGGTGGCCACATCGGCGACCAGACTGATGTGCGTGCTACGGCGGGCTTCGGC
AGTGGAGAGAAATTGCTGCAGCGCCTGTTCCTTGAGGCTGCGCACGCGCCCGAACAAATC
CAGCTCGTACGCGCTCACGCCCACATTGGCGCTGTAGGTGCGGAACACCGGCGGCTGCCC
GGGCACCGCCAGTTCGCTCGGGGTACGCGCGTTGTTGGCAGTGCCGGTGGCATCCACGCC
GGGCACCAGCGCTGCACGCTCCACCCGGTATTGCGCGCGTGCCACTTCGATATTGAGCGC
GGCCACACGCAGGTCGCGGTTATTGTCCAGCGCCAGCTGGATCACCTGTTGCAGCGCCGG
GTCGGTGAACACCTCCCGCCAGCCGATATCGGCGATGACGGGAGTTTCTGCGCTCGCTGC
CGCTTCGCTGGCAACGGTCGCCGCCGCGGTGGCACCGGCAAACTGCGCCGGCACCGGTGC
GTCGGGCCGCGCATAACGCGGCATCAGCGTGCAGCCAGACAACACGCTGGTCACCGCGAG
TGCGGCAAGCGTCATTCGGATCGGTGTCATGTCAGTGCCCTGCATGTTGCGGAACGGAGG
CATCAGGCTGCGCGCGGCGTTCGAACAGCCCACGCACCAGTACGAAGAACAACGGCACGA
AGAAGATGGCCAGCACCGTGCCGGAGATCATGCCGCCGATCACCGCAGTGCCCAGCGCGT
GCTGCGCGCCGGCGCCCGCGCCACTGGTCAGCACCAGCGGCACCACACCCAGGATGAAGG
CCAGCGATGTCATCAGAATCGGCCGCAAGCGCATACGCGCCGCTTCCAGCGCCGCCGCCA
CCAGGCTCTTGCCGCCTTCGTGCAATTCCTTGGCGAACTCCACGATCAGGATCGCGTTCT
TCGAGGCAAGGCCAATGGTGGTGAGCAGGCCCACCTGGAAGTACACATCGTTCATTTTCC
AGGTCAGCACGGCGGCCACCAGCGTGCCGAACACGCCCAACGGCACCACCAGAATCACCG
AGAACGGAATCGACCAGCTCTCATACAACGCGGCCAGACACAGGAACACGATCAGGATCG
ACAACCCGTACAACAACCCGGTCTGCCCGGTCGAGGCTTTTTCCTGCCGCGACAACCCGG
TCCACTCGAAGCCAATGCCGGCCGGCAACTTGGCCGCGGCCGCCTCCACGATCTGCATCG
CCTGGCCGCTGGACGCCGCACCTGGCAGCGCCATGCCCAGAATCTCCACCGACGGCAGGC
TGTTGTAGCGCTCCAGACGTGGCGAGCCCTGGGTCCAGCGTGCGGTGGCGAAGGCGTTGA
ACGGCACCATCGTGCCGGCGCTGTTACGCACGAACCAGCGGTCGATGTCCTGCGGGTTCA
TGCGGTACGGCGCATCGGCCTGCAGCATCACTTTCTTGACGCGGCCCTTGTCGATGAAGT
CGTTGACATAGGTACTGCCCCACGCGCTGGAGAAAGTGTTGTTGATGTCGGCAATCGACA
CCCCCATCGCTTCGGCCTTGTGCGGGTCGATCTCCAGCTTGAACTCCGGCGTGTCTTCCT
GCCCGTTGGGACGCACCGCCACCAGCCGCTTGTCCTGCGAAAGCTCGGCCAGCAACTGGT
TGCGTGCCTGCATCAGCGCGGCATGCCCCAGGTTGGCGCGGTCCTGAAGCATCAGATCGA
AGCCGGTGGCGTTGCCCAATTCCGACACGGCCGGCGGCGCCACCGCAAACACCTGCGCAT
CGCGCAAGGTGGCGAAGAACGCGCCCGCCTTGGCCGCCACATCGGTCACGCTCTGGCCCT
TGCCGGTGCGCTCGTCCCATGGCCGCAGCTTGACGAAGGCAAAGCCCACGTTCTGCCCGG
TACCGGCAAAGCTGAAACCGGAAACCGCAAAGATGCCGGCCACCGAGTCCTTCTGGTCGA
CCAGGAAGTGATGTTCCACCTGCTTGAGCACCGCACCGGTGCGCGCGTCGGTGGCACCGG
GCGGCAACTGCACCAGCACGAACAAGGTGCCCTGGTCTTCGTCCGGCAAGAAGCCCACCG
GCGTTTTCATGAAGCCCACCACCACCAGCGCCACGATCACCACATACGCAATCATGTAGC
GCCAGCCCTTGCCGAGCATGTGCCGCACCACGCCCTGGTAGCGGCCATTACTGCGGTCGA
ACACCCGGTTGAACCAGCCGAAGAACCCGGTGGTGGCCATGCCATGACCGGGCTTGAGCA
AGGTGGCGCACAGCGCCGGCGTCAGCACCATTGCCACCAGCACCGACAACGTCATCGCAG
AGACAATCGTGATCGAGAACTGCCGGTAGATCACACCGGTGGAACCGCCAAAAAACGCCA
TCGGCACGAACACCGCGGCCAGCACCAAGGCCACGCCCACCAGTGCGCCGGTGATCTGGT
CCATCGATTTGCGCGTGGCCTCCTTGGGCGAGAGCTGCTCTTCGGCCATCACCCGCTCGA
CGTTTTCCACCACCACGATGGCGTCATCCACCAGCAAGCCGATCGCCAGCACCATCGCGA
ACATGGTCAGCGTATTGATGGTGAAGCCGAACACCGCCAGCACGCCAAAGGTGCCCAGCA
ATACCACCGGCACGGCGATGGTGGGAATCAGCGTGGCGCGGAAATTCTGCAAGAACAGGT
ACATCACCAAAAACACCAGCACCACCGCTTCGACCAGCGTATGCACCACCTGCTCGATGG
AGATGCGCACGAACGGTGTGGTGTCGTAGGGCTTTTGCACCTTCATGCCGGGCGGGAAGA
ACTTCTCCTGCTCTTCCAGGCTCTTGTCGATGGCGCGCACGGTATCCAGCGCGTTCGCCC
CGGTGGCCAGCTTGATCGCCAGCCCCGCGGCCGGCTTGCCGTTGTAGCGGCCCACCGTGT
TGTAGCTCTCGCTGCCCAGCTCGATGCGCGCCACATCGCGCAGACGCACCTGCGAACCAT
CGGTGCGGGTACGCAGCAAAATGTTCTCGAACTCTTCGGCTGTCTTGAGCCGCGTCTGCG
CGGTGATGGTGGCATTGAGCTGCTGGTTGGCCACCGCCGGCAACGCACCAAGCTGGCCGG
CCGACACCTGCGCGTTTTGCGCCTGGATCGCGGCGCGTACATCCACGGGGGTGAGGTTGA
AGTTGTTGAGCTTGTCCGGATCCAGCCAGATGCGCATCGAATACTGCGAGCCGAACAACG
TGGTGTCGCCCACACCCTGCACGCGGCTGATGGTTTCCTGCACGTTGGCGGCAACGTAAT
CGGACAGATCCGAATCGCTCATGCTGCCGTCTTCGGAGGTGAAGGCCAGCACGTTGAGGA
AGTTGGTGGCCGACTTGGTGACCGTGACGCCCTGCTGCTGCACTTCTTGCGGCAACAACG
CGGTGGCCAGCGACAACTTGTTCTGCACCTGCACCTGCGCGGTGTCCGGGTCGGTGCCGT
TTTCGAAGGTCAGCGTAATGGTCACCGCACCGCTGGATTCGCTGGTGGAGGCCATGTAGC
TGAGGTTGTCCAGGCCCTTCATCTTCTGCTCGATGACCTGGGTGACGGTGTCTTCCAGGG
TCTGCGCAGACGCGCCGGGATAGTTGGCGGTGATCGCCACGGCGGGCGGCGCGATGCTGG
GGTATTGCGCGATCGGCAAGGTGGCGATGGACAGGATGCCGGCCAGCATCACGATGATGG
CCAGCACCCAGGCGAAGATCGGGCGGTCGATGAAGAAGCGTGCCATGAGCTGGAGTCCGC
CTTAGTTGGCCGCACGCGGTGCGGCTGGGGCGGAGGGGCTGCCGGCAACGGACGCCGACG
TCGGTTGCCACGGCACGGTCTTGACCTGGACACCGTCGCGGGCGCGCGACAGGCCATCCA
CCACCAGTTGGTCACCGGTCTTCAGGCCACTGCGCACCAGCCACTGGTCACCCACCGCAC
GGTCGGTCTCCAGCACGCGCAGCTGCAATTTATTGTCGGCACCGACTACGAAGGCGGTCG
GCTTGCCGGCGCCATTGCGCGTCACCGCCTGTTGCGGCACCAGCACACCCTGCGCCTTGA
CGCCTTCCTGCAGCACCGCGCGCACGTACATGCCCGGCAGCAGATCGGCATCCGGGTTGG
GGAACACCGCACGCAGGCTGATCGAGCCGGTGTTCTGGTCCACGGTCACATCGGAGAACG
CCAGCCGGCCCTGCAGCGGATAGGTGCTGCCGTCTTCCAGCACCAGGCTCACCTGCGCGG
CACCGTCGCCGGCACGCGCCAGATCGCCACGGGCCATCGCCTTCTTCAGCCGCAGCACGG
CGGCGCTGGGCTGGGTCACGTCCACGTAGATCGGATCCAGTTGCTGGATGGTGGTCAATG
CCGTGGCCTGGTTGGCGGTGACCAGCGCGCCGGGCGTCACGCTGGAGCGGCCGATCCGGC
CGGAGATCGGCGCATCCATGCGGGCGAACGCCAGATTGATGCGCGCGGTCTCCACGCTGG
CCTTGCCGGCCGCCACATCCGCTTCGGCCTGGCCGAGCGTGGCGGCGGTGTCGTCGCCCT
CCTGCTGGCTGATCGCCTTGATCTGCACCAGTTCCTTGTAGCGGTCGGCCTTGAGCCGTG
CGGTGCGCAGGTTGGCCTGCGCCTTGGCCAGGGTGGCCTGGGCGCTGGCGTAGCTGGCGC
GGTAGGTGGCCGGGTCGATCTGGTACAGGGTCTGCCCTGCCTTCACGTCGCCGCCCTCGG
TGAACTGCCGCGTCTGCACGATGCCGCCCACCTGGGGCCGTACTTCGGCGATCAGGTACG
GCACGGTGCGGCCGGGCAACTGGGTGGTCAGGGTGACCGGCTGGGGCCGGACGGTGATGA
CGCCGACCACCGGCGTGCCCTGCTGCGGGGGCGGCCCGCCCGGCGGGCTACCGCAGGCGC
TGATCAGGACGGAGGCGGCAACGGCGAGGAGCGGCAGGCGAAGCGAGGGGACAGGACGCA
CGGGGAAGGTCTCCGGGAAAACCGCGATGGATAAATCTAAACGGTACGGTTCGGTATCCT
AATAAGCTCATCCGTGGGCGTCAAGCATTTCTGCCCAGTTGGTATACTTAAGAGCCCCTA
GGAGCACCGCGATGCGGGTCAGAACCGAAGAAAAGCGCGACACCATCGTTCAGGCGGCCA
GCGAGGTCTTCCTCGAGCTGGGCTTCGAAGGCGCGTCGATGTCGCAGATCGCTGCCCGTG
TCGGCGGCTCAAAGCGCACGCTGTACGGCTATTTCGGCTCGAAGGAAGAGCTGTTTGTGG
CGGTGGCCAAGGACATGTCCGACCGCTATTTCGATCCGCTACTGGATGCACTTTCGCGGA
GCAGCGGCCCCATTGCCGACGCCCTGCAGCGCTTCGGAGAGGACGTCCTCACCTTCCTGT
GCGCACCGCCCAATATCACCAGTTGGCAGACCATCATCGGGGTATCCGGCAGATCAGACG
TCGGCGCGCTGTTTTTCAGCGCAGGTCAAGAAGAAGGCCTGAAGCGCTTCGCCGAATACC
TGCAGACACAGGTGGACTGCGGCCAGCTCCGTTGCGACGACACTATGCTTGCCGCCCAAC
AGTTCGCCGCCCTAGTCGAAGCCGAAACCCTGATGCCCTGCCTGTTCGGCGCACTCAAGA
ACCCATCGCCGGAGTATCTGCGCGACGCTACCCGGCGCGCGGTGGAACTGTTTCTGGTTG
GGTATGCGTGTAAGCCAGCGGCGGCTTGAATGTGGTTGCGGATGCGGGGAGGTGGTGTGG
TGACTGACGTGCTGCGGTGATGAGCGGCTTCGCAGGTGTTGGAACGCCCGACCACTGAAG
TGCGCTGGGCGGCGTCACTTGATCGAGCGCATCAACGACGGGTCGGTTCCGAGTTAGAGG
TGCGCACTCTTAGGTGCGTCATGCGCGCGCGAACGACGCAGCGTGCGCGCAAACAGCGCA
AACAATTTCGAGCAAACCGCGCGTGTTGGCAGTGTGTCGCATTAGCTGAAAGAGGCGGAG
CCGCACGCGTCGCTCAATGCAATGCCATGTGTGCTGCTGGCAGAGCTTCGCTGCATTGCT
GACGCACTACCGGAAGCGGTCGTTCGGGAACGAACGGCTGTGCGCTGTGACATTGGCGCG
CTACGTGGCAAGCCTTGTCGCGGCCAAGGCCGCTCCTACGAGGAGCTCGCAGTCCCTGCG
GACACTGAGTGGCGGCGCATGACGTATGTGCGAGTGAGTGCGCGCTATACGTACGAGCGC
CGAAATAACATCGGGAACGCCCCATCGCGGCCTAGGCCGCTCCTACGGTGAATCGCGATT
GTTTAGCGTCTTGCGCGGGCAACTGGAGCCACTAGCAGCGGCTCGATTCACGCAATCAAG
CCGCCGTGTTGCATTTGCGATGCACAACCGCCGACGTCAGTCGGGAAAGTCCATCGCGGC
CGAGGCCGCTCCTACGGTGAATCGCGATTGTTTAGCGTCTTGCGCGGGGCGATTGACCCG
AACCGCTTGCGTGCTAGGAGACGGGAGCAGCGGCGCGATTCACACCAATCAACCCGCAGC
CGCGCACTTGGCACACAGGCCGTGCACTTCCAGTGTCTGTGCCTGCGGTTGGAAGCCCAG
CGCCTTGGCGCGGGCTTCCAGTTGCGAGACCACATCGCGGTCTTCCAGCTCCACCGCGCT
ATGGCAGCGGTCGCAGATCAGGAACGGCACCGAGTGCTGGGCGCTGTTGGGGTGATGGCA
GGCGACGAAGGCATTGACCGATTCGAGCTTGTGCACGAAGCCATTGGCCATCAAAAAATC
CAGCGCGCGGTACACCGTTGGCGGGGCGTCGGCGCCCACACCCTTGCCTTCGCGCACCCA
GTCCAGCAGCTCGTAGGCCTTGACCGGTTTGCCGGCATCGGCGATCAGCCGCAGTACGTT
GGCGCGGATCGGCGTCAGCCGCAGGCCGCGTTCGCTGCAAGCGCGCTCTACCGCACGTAC
GAAGCTGTTGGCATCGTCCACGTGGTGGTGCGGGGCCGTGCAGGCGTGTTCCTGGTCGTG
CGTTTGGGTGTGCGTGTGCTTGGTCATACAGGCTCCGGCGTCAGGCCGCTCCAATCTTGA
TGAGTGCCGCATCGATGCGTTTCAAGGCACCCTCGCGCCCGGCCAGGTACACCGTCTGCG
AAATGTCCGGGCTGACCTGGGTGCCGGTGATGGCCACCCGCAGCGGCTGGGCCACCTTGC
CCATGCCCAGTTCCAGCGCCGCGGCAGCGGCATGCAGCGCCGCCGATACGTTCTCCACGC
TCCACTCGTTCAGCGCAGCGAGCATCTCGCGCGCCTTGCCCAGCGGCACTTCCGCGCCCA
GTTTCAGGTGCTTGATCACCGCGGCTTCGTCGTAGGTTTCCAGCGGCTGGTACCAGACCA
CGGCTTTTTCGGCCATTTCCTTGAGCGTCTGCACGCGCTCGCGCAGCGCCACCACCACAT
CGGCAGCGGCCGGGCCGGCGGCCACATCAATGCCCAGCTTGCGGAGCTGGTATTCCAGCT
GCGGCGCGATGCTGGCCGGGTCGTCGGTCTTCAAGTAATGCTGATTCACCCAGCCGAGCT
TGGCCATGTCCAGGCGCGCGGCCTTGGAATTGACGTCCTTGACGTCGAACAGGTCCAGCA
ACTCCTGCTGGCTGAACAGCTCCTGGTCGCCATGCGACCAACCTAGGCGGGCCAGGTAAT
TGATCAGCGCATGCGGCAGGTAGCCGGCGTCCTTGTACTGCATGACATCGGCCGCGCCAG
TGCGCTTGGAGAGCTTGGCGCCCTGCTCGTCCAGGATCATCGGCATGTGCGCGAACTTGG
GTACCGGTGCGCCCAGCGCTTCGTAGATGTTGATCTGGCGCGGGGTGTTGTTGATGTGGT
CGTCGCCGCGGATCACCTCGGTGATGCCCATGTCCCAGTCGTCCACCACCACCGCGAAGT
TGTAGGTGGGGTAGCCATCCGGGCGGAAGATCACCATGTCGTCGAGCTCGCTGTTGGCGA
TCTCGATGCGGCCCTTGATCAGGTCGTCGAACACCACCGTGCCCGCGAGCGGGTTCTTGA
AGCGGATCACCCGGTTCGGGTCGTCGCGATACGGCAGCTGCTGCTCGCGCGCGGCGCCGT
TGTAGCGCGGCTTTTCCTGCTTGGCCATCGCGGCCTCGCGCATCGCGTCGAGCTCCTCAC
GGGTCTCGTAGGCGTAATAGGCCTTGCCCTGCGCCAGCAGCTGCTCGGCCACCTCCTGGT
AACGGGCGATGCGCTGGGTCTGGTAGATCGGGCCTTCGTCGTAGCCCAGGCCCAGCCACT
CCATGGCTTCCAGGATGGCGTCGATGGCGACCTGGGTGCTGCGCTCACGGTCGGTGTCTT
CGATGCGCAGCACGAACTGCCCGCCGCGGTGACGTGCCTCCAGCCAGCAGTACAGGGCGG
TGCGTGCGCCGCCGATGTGCAGGTAACCGGTGGGGCTGGGGGCAAAACGGGTGCGGCAGG
TCATGGAGCGCTCGGCGGAACGGGAGTGGCCCGATTTTACCTTGCGCAGCCGTGCCCTGC
CCGGCCCGCCCGCTCAGGTGTTGCGCAACAGGTCGCCGTAAACCACGCAATCGCCGCCGC
TGCGCTTGGCGCCGGGGGCGTCGTAGAGCACCAGCCAGCTTGGCGTGTTGCCGGCCAACT
GGCGCGGCAGGTTGCAGATGGCTTCGGCGCGGTCGCTGTCTTCGCCGTGCGGCAGCACCA
CCGACGTGAGCAGCTCGCGCTGGAAGCGCACCGGCGCCTGGTTGGCGGCCAGCACGCTGC
GCGCATCCGGCCACTTGAACAGGCGGATCTCGCCATTGAGCACCATGGTGGGCCCGGCCA
GCAGATACAGGTCGTCACCGGAATAGTGCAGGTCACGCACGCCCAGCCCGCCCAGTTGCA
GGAAGTGCTTGCGCAGCAGCGTGCCCTCTTCATCCAGCGGGGCAAGGCGCAGATGATCGC
CATGCGCTTCCACCTGGATCTCCAGCAGCGCCGACCACCCACGCAACACCGGGCCACGCA
GGCCCAGTAGCAGGCGCTGGCCGTCCACCACGATGCCTTCGATGTCGAAGCCGTTGTCCT
TGCCGGGAATCTTCAAAAACGGCCCGAAATGCGGGTCGTCTTCCAGCAGCGCGGTGAGCT
GGTTGTGCTTGGCGTCGCCCTTGAGCCGCAGCGCGCGGCGGCCGTCGGCGGCTTCGCGCA
CCAGCGTGGGCGTGCCATCGGCAGCGCGCTCGATCGGCAGGCAGGCCAGCAGGCGGCGGT
TGGCATCGAGCTTGAGCTTGGTCAGCCGCTTGGCATTTTCGGCATCGTCGCGGCCAGGCT
TGGCGTTCTTGCGCTTGAGCCCATGCGAGCCGATCACCCACAAAAAGCCGTCGGAAAGTG
CCAGGCCTTCCAGGTCGGCTTCCTCGGCTGCTTCGCCGGGCAGATCCAGCAACTCCGCCA
GCGGAAAGCTCTGGCCTTCGCCAAAGCGCAGCGTCTCGCGCTGCAGCGGGGCGAGCGTGC
GCAGGCGGTCCACCGCACAGGCTTCATCGCCGGCCACCCACAGCCAATCGTCGGTGAAGG
CAGCGCCGGAAAGATTGCTGTGCACCAGCGCGCCAGGCGCAAATTCCAGGCGGACGCTAT
GCGGGATCAAGGTTTTCTTGGACATGGGTGACCTGGTCGGTGGCGGGCGGGAGTTGCCAG
GCGGCTGACTCCCACGGGCGCGTGGCCGGTGGCGCGGCGCGCATGGGAAGCGCTACGCAT
CCACCGGCCGGCAGCGCCCGGGGGCTATCGGTCGTCTTGGATCAATCGAACCCAACCAGC
TTCGCACGCGTCACGTGAGCAGCCAATTGACCGGGCCAATCGCGGTCATTGGCCACCTGG
GCCTGCGCACGGCTGCCCGCGAACGCGTCAAAATCCAGCTCCGCATACGCCCACACCTGC
GCGCCCTGGGTCTGCGCCAGCACGCCATCGGCCGGAAAGCCCACATCCATCGGCGCGAAC
ACCGCAGCCTCGCCGGTATTGACGTCCAGCGCCGGGCTCCACGGCGCCTCACCGGCGGTG
ACCGACTGCGCAACGAACACGCGGTTTTCCAGCGCACGCGCCAGGCAACCCACGCGCACG
CGCATCGCACCGGCGGCAGTGTCGGTGCAGCTGGGCACGATCAGCAAACGCGCACCGGCC
TCGTACTGCGCGCGCACCGGCAACGGGAATTCGCTGTCGTAGCAGATGGCGATCGCCGCA
CGCACGCCATCCAGCTCGAACACCTTCAGCGCATCGCCTGGGTCGATCACGCCGGTGGCC
TTTTCGAACCCGGTGAGCTGCAACTTGTCCTGCCAGCCATGCGTGCCGTCGGGGGTGAAC
CAATCGCTGCGGTTGCGGTAACGGCCGCTGCCAACCTCCAACAGGAAACTGCCGGCGATC
AAATGCACCGCATGCTGTCGGGCCAGCCCGGCGAACAACGCCATCCACTGCGGGCGCAGC
GCCTGGATCGCTGCCAGCGACTCCGGCAAACCGGCCGAAATCTGCGTACCGAACGTGGCG
CCCAGCTCCAGCGACAGATATTCCGGCAGCACCAGCACGCGTGCACCGGCTGCCGCGGCC
TCGCCCACCAACGCTGTCTGGCCTGCAGCGAAGGCAGCGAAATCGGCCGGCTTGCCGATC
GGGTATTTGGCAACGGCAATCTTCATCGGGTGAGCGTCCTGCGATGCGTACGTGGGGTGG
GTGATGCGGAGGTGGCGCAGCAGCCTTACGCCTGCAGCGCGCGCGTCCACACCTCCAAAC
TGTGGTCGATCTCCCCGTGTTGCAACTCCGCCCACTCCAGCCGCACCTGCATGCCGGGCT
GCGGCGCATAGCCGCGCTTGCGCCAGAACGCATCGTTGGGCCGGTAATCGGCCGGGCGGC
GCGTGTCGTGCGGGTCGCGCTGGACCGAGCAGAACGCGGTCAGGGCAAACCGCCCAAGCG
CACGCGCGTGCGCTTCACGCTGGTCGAAAAAGGCGTGCCCGATGCCCTGCCCACGATAGT
CCGGCAGCAGCACCGATTCGCCGAAATAGAACACGCTGGCCGGGTCGATGCCTGCCGCGC
GGAACGGCGCATGGAAGGCCGCGCTATCGTCCAGCAAAGGTAGGCCGGTGGAGGCGCCGA
TCACCGCATCGCCATCGCGCGCCAGCACGAACACGCTGTCTGGCGAGGCCGCATAGGCGG
CCAGGTAGTCGCGCTCGTAGGCGGGGTCGCCGTCGTAGAGATACGGCCAGGCGCCGAAGA
CCACACTGCGCAGCCGCGCCAGGTCGTCCAGAAACGGCGTGATGGCGTTGCCGCGCAGTG
CCGTGATGGTAGGAGTAGGCATGGGTGCATTCTAGCCATGGCTGCAGCGCGTGCGCTCAG
CCGGCCGTGCCGGCTCCACGCGCGGCCTGCCACGCCAGCATGCGCCGGCCCAACAGTCCC
AGGGGCGCTGCCAGGAGGCACGCGGCGTCCGCTGCCAACTGCAGGCAAATCGCAGCTTCC
ACCGCCACTGCCAACGCGAACGCATCCTGCCCGGCGCCGGGCTGCAGCATCAAGGTGCCG
AACAACAACACCGGCAAGAGCAGGCAGACACAGGCGACGCACCCACCGAACACCCGCCAG
CTGGCGCTGGCCACCAACGCCAGCGTCAGCACCGCAACCACAAAGATCACTACGGCCGCC
CAGATCACCGCAGGCGTCCTGTGACGCATGTGCCGCTGCACTGTAAGCGGGCGACACAGT
GCGCTGCCTGCTGCAGCCGCGCGTAACAGACAACTCGCCTGCAAACCGCGCCGCTCATCG
CAGCCAGCTCTGTGTGCAGGCCGCAGCGGCGGGCTGCTGCCACAGCAACCAAACGGCCGC
ATCTTCCACCGCCAACAGCGCGCCGAGTAATGCATCGCTACTGCGGGCCCAGTAGCTGCC
GTTGCTCAGCCGCTGCCATGGCAGGTACTGGCGCAGTGGCGGCCGTGGCGCAGCGCACTG
CAGCTGCTGTAGTGCGTTGGCGCCATCGCGGCGCACATCCTCGGCGGTGCGGGCGTGCAG
CGCCATGCCGATCCATCCGCGCCGCCCCGCTGCAGGCAGCGGCAAGGCGGACAGCGGTGA
GCATTCCCACTGGTGGGGTGGCGCTGCGGATAGCAGCGCCACCGTTTCGATCCCGGCGGG
CAGCAACCGCTGCGCCCGCCGGTGTAGCTGAGAGCGCATCAGCATGCCGACCTCAGCGCA
GGCTGTTGCCAAGCTCGTACCAATCGAGCTTGCGGGTTACCCACATGATGCAGGCCAGGA
TGCCGAACAGCAGCAACGATCCCATCAGCAACGCGTTGTCTTCGGAGATCAGAAGGCTGT
AAAGCACCCCGTACAGCGCGGTGAGCATCACCGAAAACCCGCCGGCCCGCGCCCAGCTGC
GCAACACACCAGACAGGTACACGCACTGCAGCCCGATACACGCCACCGCCGAGACCAGGT
ACGCCTGCCAGAAGGCGATGCGCTCGGACAGGCTGAGCAGCAGCAGGAAGAAAATCGCCA
GCGCCAGGCCCACCAGCAGGTATTGCACCGGGTGGATCGGCAACCGCTTGATCAGCTCGA
ACAACACAAACGCCACGAAGGTCAGCACCACGAACAGGATGCCGTACTTGCTGGCGCGAT
CGGCCTGGGTATACACGTCCACCGGGTCGACCAGCCGCACTTCCAGCATGTCCAGCGCGC
TCGCATCCGACTGCAGCTGCGTCTGTGCGCCGGTGGCCAGCGCCGACAACGACCAGGTGG
CATCGAAGCCCTTCGGCCCGATGCTCGGCGCATTCGGCAGGAACTGCCCGCCGAAGGACG
GGTGCTGCCAGCCCGAGCGCAGCGCGATGTCGTTGGTGTCGCCGATCGGCGCGATCGCCA
GCCGGCGCGTGCCATCCAGCACGAACTGCATGTCCACCACATTGCCGTCCTGCAGCGTCC
CGGCAGTTGCATCGCTCACCGGCTTGAGCGCGGCATGGATGCCCGAGGTCCGCCCGGCCA
GCGTGCCTGCACCGCCTTCCAGCGTCAGCGCCCGGCCATCCACGCGCAGGCTGGGCGTAC
CCACCAGCCCACGCACATCGGAAATGCCCACCGTCAGATACGGTTGGCCATACACGCGGG
TAGGCGCGGCGGCGTACTCGAACGGGTCGTATTCGGCGTGCAGCGTTGCCTTCCACGAAT
ACACCTGCACGCGGTAGATCCCCACCTCGCGCACCGAAGGCACCATCTCGCCGCTGATCT
TGAGCGTGCGCGGCGTCTGCAGCAGCGCCCCCTCCTGCGCGCGCCACACCTTGCGCTGGT
TGCCCTGCTCGTCCGGCTCGTTCACCTGCACCTGCTCGGTGTAGGGCAGCACACGCACCG
GCGCGATGAATTGCTGCTCGCCGGCCTTGCTTTTGGACACCCGCTCCACCGCCTCGTCGC
GGTAGCGCGCGCGGTCCTGCACCGCGCCGCGGATCAACAACAACGGGATCAGCAACAGCA
GGATCAACCCACCAACGGTGGCGAAGCGCAACAGCAGTTTCAGGGATTTCATCGACCATC
CTCAGTCTGGGAGGTGGTCAGGGTGAGCGCCCTCGGTGTCCAGGGTTTGAGGCGAATTTG
AAGCGAATGTGAAGTGGGTGGCGTTGCGGTGCAGATCAGCCTGCGGGCAATCGCAAGGTG
GCGATCGCACCGCCACCGTCGCGATTGCGCAGGCGCACGTCGCCGCCGTGCAGGCGGGCC
ACCTCACGCACGAACGGCAAGCCCAGGCCGGAACTGCGTTGCCCGGTCTGCGGGCGCGCC
AGCGAATAGAACCGCTCGAACACGCGTTCGATCGCGTAATCGGGCACGCCACTGCCGCGG
TCTTCGACCAACAGCTGCACCTGCCCGTCCTCCCGCTGCGTGCGCAGCTGCACGGTGCCG
CCGTCCGGCGAGAAGGCGATGGCGTTTTCCAGCAGGTTGATCACGGCCTGCCGCAGCAGG
AAGGCATCGCCGAGCACGGCCTGGTCGCTGGCGGCCATGCTTGCCGCATCGAGCTCCACC
AGCACGCCGGCGCCAGCGGCGCGCAGCAATACCGCGTCCACCGCAGCGTGCAACACGCCA
GGCACGGCCACGCGCGCACGGGTCTGCAGCCAGCCGTGTTGTTCGACCTCGGCCAGGGCG
AGCAGCTTGTCGATGGTTTCAGTCAGGCGCTGCTCCTGGGCGCGGATGCTGGCCACAAAA
TGCTGGCGGTCGGCCTCCGGCAATGACTCGGTCAACAGCTCCGAGGCGCCACGAATGGCC
GCCAGCGGGCTTTTCATCTCATGCGTCAGCGATTGCACGTAGTGCTCGACGTAGGCCTTG
CCCTCCAGCTTGCGGCGCATGGTTTCCAGTGCCTGGCCCAGGTCGCCGATTTCGTCGCCG
CGCGGCTTGGGCGGCGGCACCGGGATGCCCGCACTCACCGCCTGCGCGTAGCGATTCAAC
CGGCCGATGCCGCGCATCAGCCACCAGGTCATGCCGATGCCGATCAATGCGGAAATGCCG
ATCAACCAGGCGCCCCGTTGCAGGATGTTGCGCTGGCTGGCTTCGATGAAGGGGTCGATG
CTGCGATTGGGCTGCGCCAGTGTGAGCACGCCGATCAGTGTGCGCGGCGCGTCCGGCGCA
TAGATCGGTGCGGCCACATGCATCACCGTGGCGCCGGGGGTGCCATCCAGCTCCGGACTG
GAGCGCGCGCCGTATTCGCCGCGCAAGGTGCGGTAGACATCGTTCCAGCGCGAGTTGTCG
CGGCCGACGTCGCGACCCAGCGAATCGAACACCACCACACCACGCGCATCGGTCACGGTG
ACGCGGTAATCCACGTTGTTCTTGCGGAAGCGCCACACCCAGGCCTTGGGGTCGCGCTGC
TGGGCCTGTGCCAGGTGGCGCGCAAAGCGGCCGGTGGCGATCTGCCCGGCCGCAAGCTCG
GGGCTGGCCATCTCGGCCAGCACGTTGGCCGCGTCCACCAACGTGGATTCCATCGCCTGG
CGCACGCCCGGCTTGACCTCGTTGACGAACACCCGCATCACGAAGAAGGCGGCCAGCCCG
ACGATCAGAAAAAACCCGAGAAACAGCTTGAGGCCGAGCCGCATGTCAGCACCGAATCCC
GTTGGCCGCGCACGCAGGTGTGTGGTCGTTGGTCGACCACCGCGTGGTCAAGTAGCCGTC
AGCAGCCGACGCATTTGGCATGGATGCGGCCAGCGCCGTTTGCGTCTGTGCCAGGAGCGA
CGAACGCAAGGTGGGCGTGCATAGGGATCGCGCAATTGCGGCACTGCGGGGGCACGCAAC
GTCGATCTCCTCCGCACGCGCCTGATGATGGCCGACGCAAGACAGCGCGAACACATCGCG
CCCACCCGCCAGGCCGTCCACTTCAGTCAGCCCACGCCGACCATGCAAACCGGCACGCTC
GACCACCCCAACCGCCGGCGGCTGAAACACGGCATCCATCCTCAGACCTCCAGCGCGTAG
CCAAGGCCACGGTGGGTGCGGATCGGGTCGGCCGGCACGCCGGCCTGGCGCAGCTTGGCG
CGCAGCGTCTTGATATGGGTATCCACGGTGCGGTCGGCGCTGTCGGCACTGGCATCCCAG
CCGCGGTCCATCAGCTGGCTGCGGCTGAGGATGGCGCCGGGCCGCTGCAGCAGCGCGGCC
AGCAGCGCATATTCGTAGCGCGTCAGCGGCAACAGCGTCTCGCCGTAGCGGATGCGGCTG
CCGTCGCGATCGATCGCGAACGCGCCGTGCGGCTGCCAGCCCGGTTCGGCCTGAGCCACG
GCCACGCTGCGCCGGCGCAGCCGTGCGCGCACCCGCGCCACCAGCTCGCGTGGCGAAAAC
GGCTTGGCCATGTAGTCGTCGGCACCGAGTTCCAGACCCAGCACGCGGTCGATCTCGTCG
TTGCGTGCGGTCAGGAAGATCACCGGTACCTCGCTGAAACCGCGCAGCGTGCGGCAGACC
TCGAAGCCATTGATATCCGGCAGGCCCACGTCCAGCACCACCAGGTCGGCGGGATCGTTG
CGCAGCCGCTCCAGCGCCTCGCGCCCCAGCAGGCAGTGCTCGGGCACGTAGCCCTCGCTG
CGCAGGGCGTACAGCACGGTGTCGGCAATGGCGGTTTCGTCCTCGACGACAAGGACACGG
GCGGGGGTCTCGGACATGGCGCGCAGCATAGCCGCATGCCGGCGCGGCCAATAGCACGCG
GGCCACCGTGCACGGCCGCCGCGGGCCATCATCGACCACACCACGCTGGCTGCACCTTGC
GGCGCCGGCGCGTCGCAGACGCGCGCAGCCCGGTGCCCGGCCGCCTTGCTGCGCCCCACC
CGGCGTAAACCGCCACCGCACCTGGCACAGCGCAAACCACCGCGCACCCTCTACACTGCC
GCGATGAACTATCGCCACGCCTTCCATGCCGGCAACCACGCCGACGTGCTCAAGCACATC
GCCTTGCTGGCGCTGATCGACACCCTCAAGCGCAAGGACACCCCGTTCTTCGTGCTGGAC
ACCCACGCAGGCCGTGGCCGCTACCAGCTCGGTGGCGAAGAGAGCCGCAAGACCAACGAA
GCCGATGCCGGCGTCATGCGGTTGATGGCCGAAGCCACGCTGCCGGAGGTGGTGGAGCGC
TACCTGCGCGCGGTGCAGGCCGACAACGCCGCCGTCGCACGCCCCGCCGTGCCCGGCCAG
AAAGCGGCCCGGCCCACTGCCGGCATCCAGATCAATCACTACCCCGGCTCGCCGTTGCTG
GCGGCGCAGGCGCTGCGCGCGCAGGACCGCATGGCGTTCTGCGAACTGCAGCCCGACGAA
GCCCAGGCGCTGAAGACCCTGTTCGCCAACGACAGCCGCGTGCGTGTGCATGCCGGCGAT
GGCTATGCGGCGATCCGCGCCTTCCTGCCGCCGCGGGCCGGCGAGGCCAAGATCGGCCGC
GGCCTGGTCCTGATCGACCCACCCTATGAATCACAGGGTGCCGAATACCCGCAGGTGATC
GCCAGCGTGCGCGAAGCGCTGGCGCGTTGGCCGCAGGCGATCTGCATGGTGTGGTACCCG
ATCAAGCTGCGCCGCAGCCTGCAGCCGTTCATGCGCAAGGCCGCCGCGCTGCCGGCCAAG
TCGGTGCTGATGGCCGAACTGCAGGTGCATCCGGATGATTCACCGCTGCGCCTGACCGGC
AGCGGCCTGTTGATCGTCAATGCGCCGTGGCAGTTCGACCAGGTGCTGGCCCCGGCGCTG
CCCGCGCTCAAGGCGCACCTTGGCGAAGCCGGTGCCTCGACCCGGCTGGAGTGGCTGCGC
CAGGAGGGCTAGGCCGCGTTGGCGCCCGGCGTCACGACTGGCTCACGGCATCGCTCGGTA
GAGTGCCGTGGGAAGCACTGCCACCCCCGCATACGGCCCCCAGCGGCGCACCGGAATCAT
TCACGGTTGTGCGCTGGGCTGGTGCCAGAATCTTCCGATCTTCAAGGAACACCCGGTCAT
GGCCATCCGCAATCGCATGCCTCCCTGGCATGAAAATTTCAGTCTGCCCAATGGCCGCAC
GCTCCTGCTCCGCCCGATCCGTCCCGAGGACGGCCCGCCGCTGCAGGGAGCCTTCAGCCT
GTTGGGCCCGGAAGAGATCCGCGCCCGTTTCGTGCGCTCCTCGGCCGAAATCACCACCGA
AATGGTGCAACGCCTCACCCACCCCAACCCCAAGAGCGAGATCGTGCTGGTGGCGGCCGA
GCAGTTGCCGCCCGGCGAAGCGCTGGTGGGCGCCGTCGCACGTGCCGCGCTGGTGCCGGG
CACCCGCCAGGCCGAATACACCATCCTGGTCAGCAGCTTTGTGGCCGGCCAGGGGCTGGG
CCGCCAACTGATGCGCAAACTGGTGAAGTGGGCGCGCCGCAAATACCTCGATTGCCTGTA
CGGCGATGTGCTGCAAAGCAACCTGCCGATGCTGCAGCTGGCCGAATCGCTGGGCTTCAA
ACCGCAGCCCCACCCGGATTCCCCGGAACTGGTGCGCATGGTGCTGGAGCTGGATGCTTG
AGGGGCGGGGATTGGGGATTCGGGAGTTGGGATTTGTTTTGAAGCGGTGGCTGTGCGTGC
TGGGTGTTCGCATGGCATGCCCTGTATTGCGGGACAGCAAGTTAGTACCCCCGCCGGCCT
GAGCGCCGCCCAAGGTTTCGCAAAGGCGCCGCCACAAGCCGCCAATAACAGGTGACTTAG
AGCGGCTAACAAAAAGTCGCAAGCAGTCGTCGGGTGGGTGCGGACGGCGCGGAGGAACCG
GAATGTACGTGGGTACATGCCGATTCCGAGCACCGGCCGCGCCCGCCCGGTGGCTGCGCA
GTCGTTTTGATAGCTGCTCTTCGCCTGGCATCCCCCAAAGCCGCCTATACACCGTCAGGC
GCGGTGTCCTCGCCGCTTGCGGGACCATGTGGCGGCATGGATGCCGCCACTGAGGCTCCA
TGGACGGATTCACGGCGTGTCCCGCAAGCGGTGAGGGCACCGCGCCCTCGACCAACTAGG
CTGTTGACTGCCAAGACGAGCAATCCCGCCTACCTGGAAGCGCAGTAGAGAATGCGGATA
GGCCAGTCGCAGCCCCCCCAACTCTGGAACGTCGCAGCAAGGGCCCTTGCCCGCCCTCCC
CATCGCACGACGCCGAAGCCCGGCGGGCCAGGCCGGCCGCTTTCACGCCAGATGGACCGG
CCCCTGGCGGCGCTCTGATAAAATCGCCGGCTGATGCCGTCGCCTACCTTCCCTTCTCCG
CCGCTGCCCAAGTCCGGCCAGCTCCGCGCCTACTGGCGCGCTCCGTCGTCTCCGACGGCC
CTGGCCTGGTCGATTGCACGCGCTGCCGAAGCGCATGCCGGCCCGGTGCTGGTGATTGCC
CGCGACAACCAGAGCGCGCATCAGATCGAAGCCGATCTGCACGCCCTGCTGGGTGACGCG
TCCACGCTGCCAGTGGTGCCGTTTCCCGATTGGGAAACCCTGCCCTACGACCAGTTCAGC
CCGCACCCGGAAATCATCAGCCAGCGCCTGGCGGCCCTGCATCGCCTGCCCGGTCTGACC
CGTGGCGTGGTGATCGTGCCGGTGCAGACATTGCTGCAGCAGCTGGCACCGCTGAGCTAC
ATCGTCGGTGGCAGCTTTGATCTCACGGTTGGCCAGCGGCTGGATCTGGACGCGGAAAAA
CGCCGCCTGGAAAGCGCCGGCTACCGCAACGTGCCGCAGGTGATGGACCCGGGCGATTTC
GCGGTGCGCGGCGGCCTGCTGGACGTGTTCCCGATGGGCGCCGACACCCCGTTGCGCATC
GAGCTGCTGGACGAAGATATCGATTCCATCCGCGCCTTCGACCCGGAATCGCAGCGCTCG
CTGGACAAGGTGGACGCGGTCAAGATGCTGCCCGGCCGCGAAGTGCCGATGGACGATGCC
AGCGTGGAGCGTGTGCTCGCCTGCCTGCGCGAACGCTTCGACGTGGATACGCGGCGCAGC
GCGCTGTATCAGGATCTGAAGTCCGGCATCGCACCGTCGGGCGTCGAGTATTACCTGCCG
ATGTTCTTCAGCAAGACTGCCACGCTGTTTGATTATCTGGACACGCGCGTGCTGCCGCTG
ATCGCCACCGGCGTCTCCAATGCGGCCGATGCCTTCTGGCTGCAGGCGCAAAACCGCTAT
GAGCAGCGCCGCCACGATGTGGAACGCCCGCTATTGCCGCCCGATGAGCTGTACCAGTCA
CCGGATGCCTTGCGCGAGCGGCTCAACAAGCTGGCGCGCATCGAAGTGTGGCCGGCCGAC
CATCCGCGTATCGACGAGGCCGCGCCGCTGGGCGACCAGCCGTTGCCGCCGCTGCCGGTC
GCCGCCAAGGATGCGCCCGCCGGGCAGGCCCTGGCCTCGTTCCTGGGCCATTACCCGGGC
CGGGTGCTGGTGGCCGCCGATTCGGCCGGCCGCCGCGAAGCCTTGATGGAAGTGCTGGCC
GCCGCGCAGTTGAAGCCGGACGTCGTGGCCGACCTGCCCGCGTTCCTGGCCGCGACCAAA
CTGCGCTTCGGCATCACCGTGGCGCCGCTGGAAGACGGCTTTGCATTAGACACGCCGCAG
ATTGCGGTGCTGACCGAGCGCCAGTTGTTCCCGGAGCGGGCCAACCAACCGCGCCGCACG
CGCCGCGTGGGCCGCGAGCCGGAAGCGATCATCCGCGACCTGGGCGAGCTCTCCGAAGGC
GCGCCGATCGTGCATGAAGACCACGGCGTGGGCCGCTACCGCGGCCTCATCGTGCTCGAC
GCCGGCGGCATGCCTGGCGAGTTTCTGGAAATCGAATACGCCAAGGGCGACCGGCTGTAT
GTGCCGGTGGCGCAGCTGCACTTGATCAGCCGCTATTCCGGTGCCTCGGCCGACACAGCG
CCGCTGCATTCGCTGGGTGGCGAGCAGTGGACCAAGGCCAAGCGCAAGGCCGCGGAAAAG
GTGCGCGATGTCGCCGCCGAATTGCTGGAAATCCAGGCGCGCCGCCGCGCGCGCGCAGGC
CTGGCCCTGCAGGTGGACCGCGCGATGTACGAACCATTCGCGGCGGGCTTTCCGTTCGAG
GAAACCACTGACCAGTTGGCCGCGATCGATGCCACCTTGCGCGATCTGGGCAGCAGCCAG
CCGATGGACCGCGTGGTCTGCGGCGATGTCGGCTTCGGCAAGACCGAGGTCGCGGTGCGC
GCCGCGTTCGCCGCGGCCAGTGCCGGCAAGCAGGTCGCCGTGCTGGTGCCGACCACGCTG
CTGGCCGAACAGCATTACCGTAATTTCCGCGACCGCTTCGCCGACTACCCAATGAAGGTG
GAAGTGCTGTCGCGCTTCAAGAGCACCAAGGAGATCAAGGCCGAGCTGGAAAAAGTGGCC
AGCGGCGATATCGACGTGATCATCGGCACGCACCGGCTGCTGCAGCCGGACGTGAAGTTC
AAGGATCTCGGCCTGGTCGTGGTCGACGAAGAACAGCGCTTCGGCGTGCGTCAGAAGGAA
GCGCTCAAGGCGATGCGCGCCAACGTGCATCTACTCACGCTCACCGCCACGCCGATCCCG
CGCACGCTCAACATGGCCATGGCCGGGCTGCGCGATCTGTCGATCATCGCTACGCCGCCG
CCGAACCGGCTCGCGGTGCAGACCTTCATCACCGCCTGGGACAACACCCTGCTGCGCGAG
GCGTTCCAGCGCGAACTCAGCCGCGGTGGCCAGCTGTATTTCCTGCACAACGATGTGGAA
AGCATCGTGCGCATGCAGCGCGACCTCTCCGAGCTGGTGCCGGAAGCGCGCATCGGCATC
GCGCATGGGCAGATGCCCGAGCGCGAGTTGGAACGGGTGATGCTGGATTTCCAGAAGCAG
CGCTTCAACGTGCTGCTGTCGACCACGATCATCGAATCGGGCATCGACATTCCCAACGCC
AACACCATCATCATCAATCGTGCCGATCGCTTTGGCTTGGCACAGTTGCATCAGTTGCGT
GGCCGCGTCGGTCGCTCGCATCACCGCGCCTACGCATATCTGGTGGTGCCGGACCGCCGC
TCGATGACCTCCGATGCAGAAAAGCGCCTGGAAGCGATTGCCTCCATGGACGAACTGGGC
GCCGGCTTCACCCTGGCCACGCACGATCTGGAGATCCGTGGTGCCGGCGAGCTGCTGGGC
GAGGACCAGAGCGGGCAGATGGCCGAGGTGGGTTTCAGCCTGTACACCGAACTGCTGGAA
CGCGCGGTGCGCAGCATCCGCCAGGGCAAGCTGCCCGACCTGGATGCCGGCGAAGAAGTG
CGCGGCGCCGAGGTGGAACTGCACGTGGCCTCGCTGATTCCCGAGGACTACCTGCCGGAT
GTACACACGCGCCTGACGCTGTACAAGCGCATTTCCAGTGCCCGCGACAGCGATGCCTTG
CGCGAGTTGCAGGTGGAAATGATCGACCGCTTCGGCCTGCTGCCGGACCCGGTCAAGCAC
CTGTTCGCGATCGCCGAGCTCAAGTTGCAGGCCAATGCCTTGGGCGTGCGCAAGCTGGAT
CTTGGCGAGAATGGCGGCCGGCTGGTGTTCGAGGCAAAGCCGTCGATCGACCCGATGACC
GTGATCCAGATGATCCAGAAGCAGCCGAAGATCTACACCATGGACGGCCCGGACAAACTG
CGCATCAAGCTGCCGTTGCCCGAGGCTGCCGACCGCTTCAAGGCGGCACGTGGGCTGTTG
ACGGCCCTGGCACCGCGCTGAGGGGTTGCACCGTGCAATGCGCCCTGCTGGGGCGCACTG
CACGGGCACGCTGCAGCTGTGGTGTTGAAGGCCGCGCACGCACTGTGCAACGCGCCGACG
GTAATCAGCGATCTACCTTGGCCTGTTTTGGCGCATTGAATGCCCAGTGCAAGGCACTGC
CCGCCAGCATCGCAGGCACAAACCACGATTGAACCCAGCGCCTGATCGCGGTGCATCTGT
ACTGCGCGATCATGAAAGCGTGCAGCGGCAATCGCCTGCAGCAGAGCAGCGCAACCGAGC
AAGCTGCGTTTCGCAAAACCGCGCTGCGCGTTGGCCGCACTCTATACAGACGCAGACATG
GGCAATGAGTGCTGCTCGCCGCGGAACCTTGTGTCAGACATCCATGTCAGCCATCACTAG
CGTGCTCAACAGGCAGGCTTTTCGCATGCACAGCAATCACGCATGCCTTGAAACTGCATG
CGCCTTTGATGGCAACCAAAACACCATGCCGTCGCAGCGCTCGCTTAAAAGCAGACTCAG
CCGACAAGCAGCACGAATCACGTCATCGCAAACCTGAGCGGTTAACGCCCACGCAGTGAT
GCGCATCGCAAATCGGCCGCTTGGCTGAATTCGGCCTAAATATTTCTGTCACGCGCCGAT
ACCTGCATAGACCGACACGACTTGGGCTTACTTGGTAGCGCGTGAAGCCGATGTCGAGGT
GAGAACTTCTCCGCGTCATGCCACGCACGTGTCATCGCTTCACGAGGCCGCAATGGACAT
CTTTTCGTTGGATCTACCCGCCCCGCTCACGCTTGCCCTCGAAGGCGAGATGACCATCCG
TCGCGCTGCCGAGCTCAAGCCATTGCTGCAGCCGGCGCTGGCGCATCCGGGTGGCGTGCG
TCTGGACCTGGCTGCGGTCAGCGAGATCGACACCACTGGCCTGCAGCTGCTGCTCGCCAC
CAAGCAGGCGGTGCAGGCTGACGGACGCCCGCTTGTGTTGACCGACTCAAGCCGCGCCGT
GGTCGATGTGATCGAACTGCTGGGCCTGCTGGAAGCGCTGTACCCGCACGCCGCCACCGG
TCTGGGCGAACGAATTCATTAACACGGACAGGTGACGCGCATGGACATGAACCAGCTGAT
GCAGACCTTCCTGGCCGAGAGCCGGGATCTGCTCGAAGACATGGAACGTCACCTGTTACA
GGCCGAGCGTGGCGAGTCCTCGCCGGATGCGGTGAACGCGATCTTCCGTGCGGCGCACAC
CATCAAGGGCTCCGGCGGTCTGTTCGATCTGCCGCAGCTGGTGGGCTTCACCCATTTGGT
GGAAAGCGTGCTGGATCTGGTGCGCGAAGAATCGGTGGCGCTGCAGTCGGAACTGATCGC
CTTGCTGCTGGTGTGCTGCGACCACATCCATGCATTGGTGGAGACCGCCGCCGACCCCAG
CCATGCCGATCCCGCTGCATTGGCCGCCGAAGCCGAGCCCCTGCTGGCGCAATTGCAAAC
CTACCTGCAAGGCAGCGTTTGCGGCGCAACTGTCAGCGACGCGCAGCGCAGCACGCCGGA
AAAACAAAGCGGTTACTGGCGCGTCAACCTGACCCTGTTTGCCGATGCGCTGCGTTTTGG
CAACTCGCCATTGAAGTTGATCCGCAACCTGCGCGGGCTTGGCTCTGTGGAATCGATCAG
CACCGACTACAGCAAATTGCCGGTGTTCGAGGAGCTCGACCCTGAAGCCAACTACCTTGG
ATTCCAGATCCTGCTGCGCAGCGATGCCGACCGCGCGGCAATTGAAGACGTGTTCGAATT
CGTGCGCGAAGACTGCGACCTGGAGATCGTCGCGGTGCCCGCGCCACTGGACACCAGCGC
CGCGACCGCCGCCGTCACTGCGGAACCGGTACACGCACCGGCACCGGCCATTGCAGTGGT
GCCGACACCGCGCGCCGCTGCAACGACTGCCGACACTGCGCCACGTTCCAATGAAGCGCG
CTCCATCCGCGTGGACGCCGACAAGCTCGATCGCATGATCGACCTGGTGGGCGAGTTGAT
CATCGCGGTGGCCAGCACCGGCACCAATGCACAGCGCACCGGCGATGCGCAGCTGCTCGA
ATCCACGTCGATCCTGGCGGGCCTGGTGGAAGAGGTACGCGAAAGTGCACTGCAACTGCG
CATGGTCAAGATCGGTGGCACTTTCAGCCGCTTCCAGCGCGTGGTGCACGATGTGGCGCG
CGAGCTGGGCAAGGACATCGCGCTAGTGGTTGCCGGCGAAGACACCGAGCTGGACAAGTC
GGTGGTGGAAAAGATCGGCGACCCGCTCACCCACCTGGTGCGCAATGCGATGGACCACGG
CATCGAGCCGGCGGACGTGCGCGTGGCCAACGGCAAGCCGGCGCGTGGCACCGTGGGCCT
GAATGCCTTCCACGATTCCGGCAGCATCGTCATCCAGATCACCGATGACGGTGGCGGGCT
GAATCGCGACAAGATACTGGCCAAAGCGCTGGAACGCGGCCTGGTCGAACCCGGCCGCCA
GCTCAGTGATCGCGAAGTGTTCGCGATGATCTTCGAGCCCGGTTTTTCCACTGCCGAAAA
AGTCACCAACCTGTCCGGCCGCGGTGTGGGCATGGATGTGGTCAAGCGCAACATCACCGC
GCTGCGCGGCTGCGTGGATATCGACAGCACCGCCGGCGTGGGCACCACCATTTCGGTGCG
GCTGCCGCTGACGCTGGCGATCATCAACGGCTTCCAGGTGGGCATTGGCAAGTCGGTGTT
CGTGGTGCCACTGGATGTGGTGGAAGAGTGCGTGGAGTTCACGCCCGACTACACCAGCGA
CTACATCGACCTGCGCGGCAGCGTGCTGCCGTACGTGCGCCTGCGGGAATTGTTTGCGCT
GGGCGGCAAGCGGCCGGCCCGCGAAAGCATCGTGGTCATCCGCCAGGGCGCGCAGCGCTT
CGGGCTGGTCGTGGACACCTTGTTGGGCGAATGGCAGACCGTGATCAAGCCATTGTCCAA
GGTGTTTGCGCAGGTCAAGGGCATCAGTGGTTCGAGCATTCTCGGCAGCGGCGAGGTCGC
GCTGATTCTCGATGTGCCCAGTCTGATCCAGCAACTGCATCCGGGCCAGGACGCGCTGGC
CGCCTGACCGTTCAAACCGCCGCTCGTCTTCCCACGCCGCCGTTCTACGTCGTTCCCTGA
CTCCAGGAAGCTGCCACCATGTCGCACCGTCTCCCGATCGCCACCCAACTGTGGTTCACC
GCCGCTTTCGCCATTGCCCTGCCGGTTGTGGTGGTGGTTGCCGGCTTCGCACTCACGCTG
TCGCATGCTGCACTGCTGGCGGCGAGCGTGCTGGCCGCACTCGCCAGCGGTGTGCTGCTG
GCCTGGTCGATCCGCACCGCTACCGGCTCGCTGGAGATCGCCACCACCACGCTGGACGCC
TTCGCCCGCGGCAACTTCGATGTCGCCCTGCCGCAGGTGCGCGACGAGCAGGCCTGTGAA
GTGCTGCGCGGCCTGCGCAAGGTGCAGAGCGGCATCCGCCACGTCAACGACGAAATCAAC
CGTGTCTCGCACGAACACGACGCCGGCGAGATCGATGCGCGCATCGATGTGGCACGGTTT
GATGGTGACTTCCGCGCCATGGGCGACGGCATCAACCGCATGGTCGCCAGCCATATCGCG
GTAAAGAAGCAGGCCATGGCCTGCGTGGCCGAATTCGCCCGCGGCAATTTTTCCGCCGAG
CTGGAACGCCTGCCCGGCAAGAAGGCCTTCATCAACGAGGTCGTGGACCAGATCCGCGGC
AACCTCACCGGCCTGGTCGCCGAAGTCAACCGCATGGCAGTCGAACACGATGCCGGCGAT
ATCGACGTCGTGATCGACACGCAGCGCTTCACCGGCGATTTCCGTCGCATGGCCGAAGGC
ATCAATGCGATGGTGGCAGGACATATCGCGGTCAAGAAGCAGGCCATCGCCTGCGTGGCC
GAGTTCGGCCGCGGCAACTTCACCGCACAACTGCCGCAGCTGCCGGGCAAGAAGCGCTTC
ATCAACGAGACCATCGATCAGGTGCGCGGCAACCTCACCGGCTTGATCCGCGAGATCAAC
CACATGTCGGCCGAACACGAAGCCGGCGACATCGATGTGGTGATCGATACCGCGCGCTTC
GACGGTGACTTCCGCAGCATGGCCACCGGCATCAACGAAATGGTGGGTGCGCATATCGCG
GTCAAGAAGCTGGCAATGGGCGTGGTGGCAGAGTTCGGCCGCGGCAACTTCGACGCGCCG
CTGGCGCAGCTGCCCGGCAAGAAGGCCTTCATCAACGACACCGTAGAGCGTGCACGCGGC
AACCTGCGCAGCATCTCCGAGGTGATCCAGGTAATGGGCGCGATGGCCGAGGGCGACCTC
ACGCACACCGTGGAAGGCCGCTATGAAGGCGCGTTTGCCGACATGCAGCGCTACGTCAAC
ACCACCATGAGCCGCCTCACCGAGATCGTCGATGAGGTCAACCGTAACGCCGAGAACCTA
GCCAGCGCATCGGAACAAGTCAGTGCCACCGCGCAGGCACTGGCCCAGGCCGCCAGCGAA
CAGGCGGCCGGCGTGGAAGAAACCAGCGCCTCGCTTGAGCAGATGACTGCTTCCATTGCA
CAGAACACCGAAAACGCCCGCGTCACCGACAGCATGGCCGCCAAGGCTGCCAGCGAGGCG
GCCGACGGTGGCGACACCGTGCGCGCCACGGTGGTGGCGATGAAGGACATCGCCAAGAAG
ATCGGCATCATCGACGACATCGCCTACCAGACCAATCTGCTGGCGCTCAATGCCGCGATC
GAAGCCGCACGCGCCGGCGAACACGGCAAGGGCTTTGCGGTGGTGGCCGCAGAGGTACGC
AAGCTGGCCGAGCGCAGCCAGATCGCCGCGCAGGAAATCGGCGAAGTGGCTGGGTCCAGC
GTGGAACTGGCCGAAAGCGCCGGCCGCGTGCTGGGCGAGATGGTGCCTTCGATCCGCCGC
ACCTCCGATCTGGTGCAGGAGATTGCCGCAGCGTCCGAAGAACAGACCGCCGGCGTCAGC
CAGATCAACACCGCGGTGGGCCAGTTGAACCAGACCACCCAATCCGCCGCGGCCAATGCC
GAAGAACTGGCCGCCACCTCGGAAGAGATGAGCGCGCAGGCCGAGCAGTTGCAGCAGTTG
ATGGGCTTCTTCCGGCTGGGCAACGGTGGGCGTGGCAATGTGCCGGCGGCCAAGCCGGTG
CAACGTCGGGTTGCGCCTGCCGCCAGCCTGCCGCTGCGCCGTGCCAACGTGCGTCCGATC
AGCGCGGCGGTCGCCGCCGATGTGATCGACGAATCCCAGTTCGCCAGCTTCTGAGGAATC
GACGATGCAACAGCGCAGCGTAGAGACCGGTGGCGCGCCCGCCATGCCCGCACCCCAGCA
ATACCTCACCTTCCTGCTGGGCGGTGAGATGTTCGGCCTGGGCATCCTGGGCATCAAGGA
AATCATTGAATACCGAATTCCAACCGAAGTGCCGATGATGCCGCCGGCGCTGCGTGGAGT
GATCAACCTGCGTGGTGCGGTGGTGCCGGTGATGGACGTACAGCTGCGCTTTGGCCGCAG
TGCGAGCGCCATCACCAAACGCAGCTGCATCGTGATCGTGGAGATCGCACGCGCCGGTGA
GCAGCAGGTGTTGGGCTTGCTGGTGGACGCGGTCAGCGAAGTGGTGGAGATCGCGCCCGC
CGACATTGCCGATGCGCCCAGCTTCGGCGCCGGCATCCACCGCGATTTCATCCACGGCAT
GGCCAAGCGCGACGAGCGCTTCGTGATCCTGCTGGATGCCGACGCCGTGCTGGCCAACGA
CGCGCCGGCGCAGCTGCCCGACGCCGCGCTGGCGGCCTGACTCTTTCCGTGCACGCCAGG
ACTCTCATGCACTCTCCACTCCTTTCCTGCAACTGCGCACTGGCCGGCCCGGTCCTGGTG
GTCGACGACAGCGTGGTCCAGCGCGAACACGCCATGGCGCTGTGCCGCCAATTGGGCGCC
AGCGTGGTGGAAGGTGCCGGCGACGGCCATGCCGCGCTCGACTGGCTGAGCCGCGCCAGC
GCACCATCGCTGCTGTTGATCGACCTGGAAATGCCGGGAATGGACGGCGTGCAGCTGCTC
GATGCGCTGGCACGCGGCCAGCACAGCATTCCGGTGGTGGTGGTCTCGCAACGCGGCGGC
GCGCTGATCGATGCGGTGATGCAACTGAGCCGCAGCGCCGGTGTGCGCGTGCTCGCCGGC
CTGGAAAAACCGCTGCGCCTGCAGGACCTGGCCACCACGCTGGACTGCATTCCCGCACCG
CTCGCCGAGACACCCACCGCGCTGTCCACGCCGATCTCGCCGCTGCTCTCCAGTGGCGGC
GCGGCGGCCTCGCGGCTGGATCGCGCCATGCGGCGCGGCGAAATCCGCGTGGCCTACCAG
CCCAAGCTGGACCTGCGCGACGGCCGCCTGCGCGGCGTGGAAGCCCTTGCGCGTTGGCGC
CGCCCGCAAGGCGACATGATCGGCCCGGACCGCTTCATTCCCTTGGCCGAGCGCGAAGGC
CTGATCCACGCACTCACCCAGCAAGTGATCGACAAGGCGGTTGCGCAATTGGTGGACTGG
CGCGCCGAAGGCCTGCAACTCACGCTGGCCTTGAACCTGTCGCCCAATCTGCTGGGCGAG
CAGGATTTTCTCGAACACCTGTGCGCCAAGCTGGCCGACAACGGCCTGGCACCGGCCGAC
CTGGTGCTGGAGCTCACCGAAAGCGCCATCGTGGAGCCGGCCAATGCGCTGAGCATGCTG
GCGCGGCTGCGCCTGCATGGGTTCGGCCTGTCCATCGACGATTACGGCACCGGCTTTTCC
TCGTTGCAGCGGCTGGCCAGCATCCCGTTTACCGAGCTCAAACTCGACCGCAGCTTCGTG
CATGCCGCGCACCGCAGCCGCAGCCAGCGCACCGTGCTGGAATCCACGCTGGAGCTGGCC
CACCGGCTGGAACTCACTGCCGTGGCCGAGGGCGTGGAAACCCCGGAGGACTGGCGCCTG
CTCCGCGAACTCGGCTGCGACCTGGCCCAGGGCTACCTGATGGCCTCCCCGATGCCCGGC
CCGGTGTTGTCCGATTGGTGGCGCGAACACGCCAGCCGCATCGCCCGTCTCTGCAGCAGC
GAGCTTCCCACTGATGCCGACCTTGTCTGAGCCCATGAGCACGTCGACCGCGATCACCGA
ACAGGAATTCGGGCGCTTTCAGCGCTTCATTTTCGAAGCCGCCGGCATCAGCATTTCTTC
CGGCAAGAAAGCCATGTTGTGCGGACGGCTGGGCAAGCGCCTGCGCGAGCATCAGTTCGA
CAACTACACCCAATACCTGCAATTGCTGGAAAGCCGGCAGGACCGCGACGAGATCCAGAC
CGCGATCGACCTGCTCACCACCAACGAAACCTATTTCTTCCGCGAGCCCAAGCACTTCGA
CCTGCTGCGCCGCCTGGCTGGCGACCACCGTGGCGGGTTGCCGCTGCGCTGCTGGAGCGC
GGCCAGTTCCACCGGCGAAGAGGCCTACAGCATGGCGATGGTGCTCGACGACGCACTGCA
AGGCCGTGCGTTCGAGGTGGTCGGCACCGACATCAGCAGCCGCGTGGTGGCCAAGGCCCG
CACCGGCCACTACGCCCTGCAGCGCATCGACGGCATTCCACAGGCGTATCTCAAGCGCTA
CTGCCTGCGCGGCCAGGGCGAGTACGCCGGCACCTTGCTGGTGGAGCGCCGCCTGCGTGA
CCGGGTCAAGTTCGTGCACGCCAATCTCAACGCCGCCTTGCCCATGCTGGGCAGCTTCGA
TGTGATCTTCCTGCGCAACGTGATGATTTATTTCAATGGCCAGACCAAGCGCGAAGTGAT
CCTGCGCGTGCTGGCCAACCTCAAACCGGGCGGGCACTTCTGCATCGGCCATTCGGAAAG
CCTGAGCGAGCTCGACATCGATCTCATCCAGGTGGCACCGTCGATCTTCCGTAAAGCCTG
AGCCAGGGATCCACCGTGTCCACAGCGTTCAACCGCCCCATCCCGCAGTCCCAGACCATC
AAGGCAATGGTGGTCGATGATTCGGCGGTGGTACGCCAGGTGCTGGTGGGCGTGCTCAAC
GAAGCGCCCGGCATCGAGGTCATCGCCACCGCCGCCGACCCGTTGCTGGCCATCGAAAAA
ATGCGCCAGCAGTGGCCGGACGTGATCGTGCTGGATGTGGAAATGCCGCGCATGGATGGC
ATCACCTTCCTGCGCAAGATCATGAGCGAGCGTCCCACCCCGGTGGTGATCTGCTCCACG
CTCACCGAAAAAGGCGCGCGCGTCACCATGGATGCACTGGCCGCCGGCGCAGTGGCCGTG
GTCACCAAACCGCGACTGGGACTCAAGCAGTTCCTCACCGACTCGGCCGACGAGCTGGTG
GCCACCGTGCGCAGCGCCGCGCGCGCCAACGTCAAACGCCTGGCCGCACGCGTCACTGCC
GCGCCGCTGGAGGCCGAGGTCAAACACACTGCCGATGTGATCCTGCCTGCGCAAACCGGC
CGTGCGTTGGCGCAGACCACCGAGCGGATCGTGGCCATCGGCACCTCCACCGGCGGCACC
CAGGCGCTGGAAGAAGTGCTCACCGCCTTGCCGCGCGTGTGCCCGGGTATCGTGATCGTG
CAGCACATGCCGGAGAAGTTCACCGCCGCGTTTGCTGCACGCCTCAACGGCTTGTGCCAG
ATCGCAGTGAAAGAAGCCGCCAACAACGACCGCGTGATGCCGGGGCGTGCGTTGATCGCA
CCCGGCGGCAAGCATCTGCTGCTGCGCCGCAGTGGCGCGCAATATTTTGTCGAAGTACTG
GAAGGCCCGCCGGTGAACCGGCATCGCCCGTCGGTCGATGTGCTGTTCCGCTCGGCTGCG
CGCGCGGCCGGCAGCAATGCGCTGGGCATCATCATGACCGGCATGGGCGACGACGGTGCG
GCCGGGCTGCTGGAAATGCGCCAGGCCGGTGCACGCACAATCGCGCAGGACGAACACACC
AGCATCGTGTTCGGCATGCCCAAGGAAGCGATCAAACGCGGCGGTGCCGACCGCATCCTG
CCGCTTGGCGCGATGGCGCGGGAGATCGTGACGCAGCTGCAGTAGCGATGCATCGGCCTG
AGACAGGCAGCGGTGAAAGCTGGCGGTTGCGCCAAGTGCTTCGCGCAACGTCGTGGTCGG
CTCTTCGATCGCGACATCACTGTGCCGGCTTTACGGCACATCGCGTCACGCCTGCGCTCA
ACCAGCGAGGGACGCAATCAGTGCCGGCACGTCGCCTGTCAAAGTACGCACTTAATTGCG
ATCGCTACGCGCCAGCCAATACCACGTCGTCCAGGTCCAGCAGCCACGCAGCAAAGTGCA
CGCAGTCCTGCCCCCACCGCGACGCCAGCTGTTTCTCGCCGCAATTACAACTGCGAATCC
AGCGGCAACCAGCCCAACACCTTGGCCGCGCCGCGACGCCACACACTGGCGGCCGGTTCG
CGCGTCCACACCGCCGGCGGCTGCGCGGCATCGTCGTGCCAACGCAACCCGCCCTGCTCC
AGCGTCACCCGGTAACTCACCGGCGCGCTCACCTTGTGGTTGTACAGCCGCTCCAGCTCC
GCGGTGACAGTGCGGTCTTCGAACAGCAGGCCCATCTCGGTGTTGAGAGTCATCGAGCGC
GGGTCCAGGTTGAACGAGCCGATGAAACCGGCGCTGTCGTCCACCACAAAGGCCTTGGTA
TGCAGGCTCGCGCCACTGGAACCGAACAGGCTGCCATCCGGGCGCCCCATCGGCTTGAGC
TCGTGCAGGCGCACGCCTTGTTGAAGCAGCCGAATGCGGTAGTCCGCATAGCCGCTGTGC
ACAGCCACCACATCGTTGGCGGCCAGCGAATTGGTCAATACGCTGACGCGTACATCGCGC
TTGCGCAGGCCACTGATCCAGCGCATACCGTCGTCGCCGGGCACGAAATAAGGTGAGATC
AATTTCAGTTCGCGGCGTGCGTTGGCCATCTCACCGATCAGGATCGGCGTCATCCAGTCC
GGTTGCGATGGCGCGCCTTCGGCCTTTTCCGGCGGGTCGGCCACGATGCGCGCCTGCTGC
ACCCAATGCACCGGGCGATTGCCCTGCATCAAGGCATGCACGCTTGGCGATTGGCGCAGG
CGCTCCACGTACGGGTGCGCGCCCACCGACGCCATCCCCGCGTCCAGGCTGCCGCGCAGT
TGCTCCAGCGCCTGCGGCTTGGCGGTGACCAGCGCCGCCAGCGGCAACGCATTGGGACTG
TTCCAGTAGGCATCGAACACCTGCTCGGACTCACGCACCGTCGGGCCGATCAAGGCCGCG
TCCATGTCCATGAAGTTGGTGTCGCGTGCGGCGTCGAAATATTCGTCGCCCACATTGCGC
CCACCCACCACCGCGATGCGGCCATCGGCAATCCACGCCTTGTTGTGCATGCGTCGGTTG
ATGCTGAACATGCGCAGCACCATTTCCACGCCGCGCATCAGCGTGCCCTCGCGCGCACGG
GTGGGATTGAACAGGCGGATCTCGATCAGCGGATGGCTGTCCAACGCGGCCAGCACCGAG
TCGCTGCCATGGATGTTCATGTCGTCCAGCAACAGGCGCACGCGCACGCCACGGTCGGCC
GCACGCAGCAATTCGTTGTGCAACAGGTTGCCGGTGAAGTCGGCATGCCAGATGTAGTAC
TGCAGATCCAGGCTGCGGCCGGCTGCACGCGCGGTCAATGCGCGCACCGCAAACGCATCG
ATGTTGTCGGACAGGATCACCATGCCGGTCTTGCCGGCGTGCGCCTGCTGCAACGGAGCG
ACCACCTGGTCGATCGGCGTTGCCTGCGCCGCCACCGGCAAGGCATGGCTGGCAGGGCCG
CGCTCGCGATCGGCAAAGCGGCCGTAGCCATACAGCGACAGCACGCTGCCCAGCGCCAGC
ACCAGCACGCCGATGCCCGCCCACTTGAAGATCTTGCGTTTGGTCACTGCCGGTTCCGCG
TTGAAGTGCGCGGCAGTCTAGAGGCTCTGCGAGCAGGCGGGTGTGCAGACGCAGCGCATC
GCAGCGGGCTCATCCTTGCGCGCATGCCGCGCGCAACGCGTACAGGCGACTGTCGCCGCC
TGCACGCTGGTCCATCACGCTTACCAGATCGCTACGCGGTCCTTGTCGCCGCGCACCATC
GCATCGCCCGGCTTGCACTGGAAGGCCTGTGCGAACGCCGGCATGTTGGACGGCGCGCCG
TTGGCACGGAAGTTGGCCGGCGCATGCGGGTCGGTGTTGAGGCGCACGCGCAGCTCGCCG
TCGGTGAAGTTGCGGCGCCACACCGTGGCCCAGTTCATGAAGAAGCGCTGGTCCTGGCTA
TGGCCGTCGATCTCCTTGTTGGCGGCCGGCTGTTCCTGCAACGCCATCTGCAGCGCGTCG
TAGGCCACGGTGAGGCCGCCCAGGTCGCCGATGTTTTCGCCCAGGGTCAGCTTGCCTTTG
ACGTGCACGCCGGGGATCGCCTCATAGCCATCGAACTGCGCCACCAGCTGATCGGTGCGC
TGGGTGAACAGCTTGCGGTCGGCGTCGGTCCACCACGTGTCGAAGTTGCCCTTGGCATCG
AACTGGCTGCCGGAGTCGTCATAGCCATGCATCATCTCGTGCCCGATCACCGCACCGATG
CCGCCGTAATTGAGCGCCGGGTCGGCCTTGGGATCGAAGAACGGCGGCTGCAGAATCGCC
GCCGGGAACACGATCTCGTTGCGGGTGGCGTTGTAGTACGCGTTGACGGTCTGCGGCGTC
ATATGCCACTCGCGCTTGTCCACCGGCTTGCCGATCTTGTCGAGCATGTAGCGGTAATTG
AAAGCCTGCGCGGCCTGCATATTGGCCAGGAACCCGTCGCCGCGCGTTTCCAGCCCGCTC
CAATCACGCCACTGGTCCGGGTAGCCGATCTTGGGCGTGAAGCTGGCCCACTTTTCCAGT
GCACGCTGCTTGGTCTGCGCGCTCATCCAGTCCAGCTTCTCCAGCCGCGCCTTCAGCGCG
TTGGAGAGGTTCTGCACCAGCTGCTGCATCTGCGCTTTTGACTCGGCCGGGAATGCCGAT
TGCACGTAGAGCTGGCCCAGTGCCTCGCCCATGGCCTCGTTGACCGCGTTCAAGGTGCGC
TTCCAGCGCGGCAGCATGTCCTGCTGCCCGCGCAACGTCTTGGCATAGAAATCGAAGTTG
GCCTGCTCGAACGGCTTGGCCAGGTACGGCGCTGCCTCATCGATGCTGTGGAAGCGCAGA
TATGCCTTCCAGGTATCCGCCGGCGTGTTGACGAGCATGCCGTCCAGCGCGCGGAAATAC
TCCGGCTGGCTCAGCGAGAAGGTGCCGGCCGGCACCTTCAGTGCATTGAAGAACGCCTGC
CAATCGAAGTGCGGCGTGATGGCATTGGCGCCCGCCACATCGACCGGGTTGTAGCGCTTG
GCTGGGTCACGCAGCTCGATGCGCGAGAGCGAGGCATTGGCCAGCTGCGTCTCGAATGCC
ATCACCGCCTTGGCTTGTTCGGCCGCCTGCGCTGCCGGAATGCCGGACAGCTCCAGCACG
CGGGCGATATAGGCCACGTACTGTTCGCGGATCTTGGCCTGGGCCGGATCGGTGTAATAG
CCCTTCTCCGGCAGGCCCAGACCGCCCTGCCCCGCATACGCAATCATCTGCTCGGAATTC
TTGTAGTCGGCATTGGCGCCGAACGAGAACAAAAAGCCCTGGCCCTTGGCATAGCTGTCG
CGCAACCAGGCGGCAATCGCCGGCGCATCGCTAAGCACATCAATCGCCTTTAGCTGCGGC
TGCAGCGGGGTGATGCCGGCCTTGTCGATCGCCGCCTCGTCCGAGCCGGTCCGCCACAGG
TCGGCGATCTTGGCATCCACCGAACCTGCGGACAGATTACCGCGCGCCAGTTGTTCCACC
AGCGCGTGCTGGATGGTCAACGAGCGCTCGGCCAGCACTTCGAAACTGCCCCAGCTGGTG
CGGTCGGACGGCACCGGGTTGGCCTTGAGCCACTTGGCGTTGACGAACCCGTTGAGGTCC
TGGCATGCGGCAATGGCCGGATCCAGATCGCCGCTGCCGAAGGCCACGATCGGCGCATCC
AGCTTGGACACATCCACGCGCGTCGGCGCTGCAGGTGCGGCGGCGGCCGGCTTGCTGGTG
TCGTCGGAGGCGCCGCACGCGGACAGCGTCACGGCGATGGCCACCGCCAGGGACAGCGGG
GCGAACTTGCTGAGGATCATTGAATTCTCCAGGACAGGGGCCGCAGCGTGCGCGCGGCCG
AAAAGAGTAGGTAATCGGCGCACTGCGCTGATCCCCCAAAAGTCACACAACAGGCGAACG
CCCTAACGTCCGCCACCGCGCGCATCCAGCCGCTGCGGCATCGCACTCCAACGCGCCACT
GCGCGCTAGGAGTGTTTGTAGAACGGCTTCAACAGCAGGTACACCGGAAACGCCAGCACC
ATCAACACCAGTGCCACATCGTGACTGGACGTTGCTTCCGCCCAGGACTCCATCTGCCGC
GACGGACCAAACAGGCCAAAGGCCACCAGCAGCACACCGGCCAGGCACACCAGCAAGGCC
AGCCAGGTGGCTTCTGCAGAGACACTGCCGCCTGCCAGCGCGGCAAACGCACCGCTGACT
CCTGCCACCAGCACGCCCAATGTCGCCAGATAACTACGGCAGTACAGGGCACTCATCTGC
TGCGTTTTACGTTTGCCGGACATCATGTCTGGCAATGAAAGAAGCACCATTGGCAGTGCG
CACCAACAGGCACGCCGCTGCATCACGGCCAACGCCGCCACGCCTCATGCATGGCGGCAG
CACCGGCCAATCCGGCAGCGGGCGTGCTGCGTGCACGCCCGCTGCGCGGCTTACTTGGCC
TTGCCCTGGTTGGCCACGGCTTCGGCGGCGCGCTTGGCCGCTTCCGGGTCGCCCAGGTAG
CGGTAGCTTTGCACCTGCAGGTTGTCGTCCAGCTCGAACAACAGCGGGATGCCGGTGGGA
ATGTTGAGCTCCAGGATCTGCGCGTTGGAGATGTCGTTGAGGTACTTGTACAGCGCGCGC
AACGAGTTGCCGTGCGCGGTGACCAGCACGGTCTGGCCGGCCTTCAACTGCGGGGCGATC
GCGTCGTGCCAGTACGGCAACACGCGCACTAGCGTGGTCGCCAGCGACTCGGTGCCCGGC
AATGCATTGCGGTCCAGCGTGGCATAGCGGCGGTCATGCCCGGGATGGCCCGGATCGGTG
ACGTCCATGGCCGGCGGCGGGATGTCGTAGGAACGGCGCCAGATCTTGACCTGTTCCTCG
CCGTGCTTGGCCGCAGTTTCGGCCTTGTCCAGGCCCTGCAGGCCACCGTAGTGACGCTCG
TTGAGGCGCCAGCTCTTGTGCACCGGCAGCCAGTCCTGGTCGAGCTCCTTCAGCGCGCCC
TGCAGCGTGTGGATGGCGCGCTTGAGCACCGAGGTGTACGCCACATCGAACTGCAGCCCT
TCGTCCTTCATCAGCTTGCCGGCCGCGGCGGCTTCCTGGCGGCCCTGCTCGGTGAGATCC
ACGTCCACCCAGCCGGTGAAACGGTTGTCCAGGTTCCATTGGCTCTGGCCATGGCGCAGC
AGTACGAGTTTGCGGGTCACTACGGTTCTCCGATTGGGGGCCGATCAACCGCTGATTGTA
GCGGCAGCCGCTGCCTGCCTGGCGTGCACGGCATCGCCACGGCGTGCGCGCGATGCTGCG
GCCATGCAGACATCCATCGACCCCGTGTTCGCCGGTTGGGACGGCAGCGTCGCTCAGGCG
CGACAGTTGCAGCAGCAACTGGCCCAGCGCGTGGCGCTGCGCGATGAAGTTTCCGCCGCG
CCTGCGCTGCTGGCCGGCTTCGATGTGGGCTTCGAAGACGAGGGCCAGACCACGCGCGCG
GCGGCCGTATTGCTGGATGCGCAAACGCTGCTGCCGCTGGAAACCCACGTCGCGCGCGTG
CCGACCTCGATGCCGTATGTGCCCGGCCTGCTGAGTTTTCGCGAGCTACCCGCATTGCTG
CGCGCGCTTGCGCTGCTGTCGCGCACGCCGGATCTGGTGTTCATCGATGGCCAGGGCATC
GCGCATCCGCGCAGGTTCGGCATCGCCGCGCATTTCGGCGTGGTCACCGGCCTGCCCAGC
ATCGGCGTGGCCAAGCAACGCCTGGCCGGAACCTTCATCGAGCCCGGTGGCGAACGCGGC
GACCACAGCCCCATCCTGCTGGCCGGTGCGCAGATCGGCTGGGCACTGCGCAGCAAGCCG
CGCTGCAATCCGTTGATCGTCTCGCCCGGTCATCGCGTGTCGATGCAGGGCGCACTCGAC
TGGACCCTGCGCACGCTGCGCGCCTATCGCCTGCCCGAACCGACGCGTCTGGCCGACCGG
CTGGCTTCACGGCGTGGCGAGATCGAGCTGCAAGCACAGCCGACATTGCTATAGCCGCGT
TCGCTGCGGCGCATGCAGTCGAGTGCGTGTTCGTTGGATGTGGCTTGTCAGTTCTGGCGT
GTGGATTCTGACTTCTAGCTTCTCGCACGCAGCCCACGGCCGCGGCTGTCTTGCGGCTTG
GACAACGCGACCAGATCGACGTGCAGGTGCTTGTTGTTAGGCTTGAATGCGCGGCATTCA
CCAACGTGGCCACCTGCCGTAGCAGCACGCCACCAGCCACCAGCTCGTCCCCATCACCTC
ATCACGTGCCGCACGCACAGAACATTCCATCTTGCGTTGCAGCGCGTCCACGCCGCGGGC
TGCATGGCAAGCTGCCGCTCTGCCCACTGCACGAGCCGCCGCCATGACCACGTTGATCGC
TCCCCGTGTCCACGATATCGCGGCTTGCAGGTGCGCCGCGCCGTGCCGACCCTGCAGGCG
CGCAGCGTCGGCCCGTTCGTGTTCGTCGACCACATGGGCCCGGCAGTGCTGGAGCCCGAT
CACGGCATCGACGTCCGCCCGCATCCGCATATCGGCCTGGCCACCGTCACCTTCCTGTGG
TCGGGCGAGATCGGCCACCGCGACACGCTCGGCTCGGATCAGGTGATCCGCCCTGGTGAC
GTCAACTGGATGACCGCCGGCCGCGGCATCGCCCATTCCGAACGCACGCCGGGCCCCGAA
CGCGCACGCGAGCACGCCATGCACGGCATGCAGACCTGGATCGCGTTGCCGCGCTCGGCC
GAAGAGACCGCGCCCGCCTTCCATCACCACGCCGCCACCAGCCTGCCGCAACAGCGCCGC
AACGGCGTGTGGCTGCGGGTGATCGCTGGCCGCGCCTATGGCGAGGAATCGCCGGTGCAG
GTGTTCAGCGGCACGCTCAACGTGGCGCTGGATCTGGACGCCGATGCCGAGATCGATCTG
GACACCGGCCACGCCGAGCGCGCGCTCTACATCCTGGAGGGCGAGGCGCAACTGGATGGC
GCCGACGTGCCGGCGCGGCATCTGATCGTGCCCTCTGCCGGCACGCGCGGCCGGCTGCGT
GCCAAGACCCCCCTCAAGGCGATGCTGCTCGGCGGCGAGCCGCTGGATGGCCCGCGCCAC
CTGTGGTGGAACTTCGTCTCCAGCTCACAAGAGCGCATCGAACAGGCCAAGGACGATTGG
CAGGCCGGCCGCTTCGGCACCATCCCCGGCGACGATCAGGAATTCATTCCGTTACCGGAA
ACGCCGGCGCCCAAACCCGTCAATTACCCCTGAAACCATGCGCGGATTCGCACTGGCGAA
CACAACCGTGCCAGGTCTCGCAACGGGGGTGCCACGCCACACAAGCGATGCCAGACGCAA
CTGCGACCCATCTTGAGCACGCCCACAAAACTGTGGTAGTGATACCGGCGTAGTCGGAGC
GCGTTGCGTGGACGGCACGCTCAAGCGGGGAGCTTGAGACGGTGCAGCGGCACGAAAGAC
GACAGCGCCCCGCATTGTCATCCATCGCCGGGGAACACTTGAATGAAGTCCGCATCCTGC
CTAGTCGGCCTGTCATTGCTGTTGGCCGCCGTCACCGCCCACGCCCAGTCCGCGCCCGTC
TGCCCGCCATTGCCGCCGGCCTCCGGCCTGCAATGGACCCAGCTCGCCGGCGCCGATTAC
CTGGTCTGTAAAGCCACCACCGCCGATGGCCGCCAGGTCGTGGGCGTGATGCTGACCACC
CGCGACCCGGCCATGGCGCTGGCACGCGACCGCCGCGCGGAAAAAGGCCAGATCCAGGAA
GAGGAGTTCTACTGGTACAAGCTCGATCTGGGCGGCCGCGAGGTCCCGGGCATGGAATCA
CGCCGCGTCACCGTGGTGGAGCTGGGCAAGAAGCGCTATGCACAGCTGTGGATCGACGGC
GCCAGCACCGAAGAACTGGCCTCGATGCAGTCGCTGGTGCAGAACATGGACCTGCAGCCG
GCCAGCCTGGCACTGCAGCGCTAAACAACGCCCGCAGATGGCAAGACCGGCGGCGGCCGG
TCAGCCACATCGCTTCGCACTACGACTTGGAGCAGCCATCAAAACGACTGCGCAGCCGCC
AGGCGGGCGCGGCCGGTGCTCGGAATCGGCATGTACCTACGTACACTCCGGTTCCTCCGC
GCCGTCCGCACCCACCTGACGACTGCTCGCTACGTTTCCGCTCTTAATGCGCTAATGCAG
CTGCGCGCCGGCATCCGCCAGCGCGCGCTGAATGCGCATTAGCGCGTCGAACCGCCGGCA
GCATCCACCAGCGCGTGCGGCTGCAGTTCGGTGGCAATGCGCACCTCGCCGGTGAGCAGG
CGATGGATCGGGCACTTCTCCGCCACCTCCAGCAGACGTGCACGCTGGTCATCGTCCAGT
GCGCCGTCCAGCACGATCGCGCGCGTGATCGATGTGCCCGCGGCGCCGCGCTGGGTGTAA
TGCAGGTGCACGTGCACCGCGGCCAATGGCCATTGCTTGCGCGCGGCCACCATCGACACG
GTGATGGCGGTGCAGGCACCCAATGCGCCCAGCACCTGCGCCTCTGGATCCGGCCCCGCA
TCCTGGCCACCGTTGGCCGGCTGGGTGTCGCCGATCCAGCGGTGCTGGCCATCGTGGACG
TTGACCGTATAGGGCACCGCGCCGGTGACGACACTGACGGCGCGATCACTCATGTGCGCT
TCTCCCACGCGGCAACCCGCCCCGGTTCAAAACCGCCCCTCCTGGAAATCGACGAACGCC
TGCATCAATTCCTGCTTGGTGTTCATCACGAACGGGCCATGCCGCATCACCGGCTCGTTG
ATCGGCCGGCCGGCGACCAGGATCAAGCGCGCGCCGGCAGCACCGGCCTGCAGCCGCAGC
CGCTCGCCACCGCCCAGCACCGCCAGCTCCTGCGCCGGCAACGGGCGTGCGCCCTCGCCC
TCGCCGACCGTGGCCGCGCCTTCGAAGGCGTACGCGAACGCGTTGTGGCCGGCGGGCAGC
AGATAGTCCCAGGACGTGTCCGGCGCCAGTGCGATATCCAGGTACACCGGCTCGGTGGCC
GGCTGCACGATCGGCCCGTGCACATCGCCCACCGCGCCGGCAATCACCTTGACCGTGACG
CCCGCAGCCGGATACGCGACCGGGATCTTGTCCGGCGCGTATTCCTGATACTTGGGGTCG
CTCATCTTGTCGCGCGCAGGCAGATTCACCCACAGCTGGAAACCACGCATGCGCCCGGAT
TCCTGCTCGGGCATTTCCGAATGGATCAGGCCGCGCCCGGCGGTCATCCACTGCACGCTG
CCTGGGGTCAGCAGGCCTTCGTTGCCGTGGTTGTCCTTGTGCCGCATGCGTCCGTCGAGC
ATGTACGTGACGGTCTCGAAGCCGCGGTGCGGATGGCTCGGAAAGCCGGCGATGTAGTCT
TCGGCCTGTTCGGTGCCGAACTCATCCAGCATCAGGAACGGGTCCAGTGCCGGCAGCTGC
GGTGTGCCGATCACGCGGGTCAGCTTGACCCCGGCACCGTCGGAGGTGGGCATGCCGCGA
ATGGTCCGCAGCACGTGTGCCGCCGTGGAGGTGGTGGTGTCGCTCATCGAACGCTCCCTG
TGCGCAAGTGGATGCCTTGCATGATGGAGGCCGCTGGCATGGCGCCCAATCGCGACACGT
GCAACCGACCGTTCCAAAACGCCGCGGCGCGCAGGCGCAATGCCGCACTGCAATGCCAGA
CACCATACGACCAAAGGCTTACCCGATCCCCGGGCGGCACCATTGACCGCGGACAGCCGG
CGGGAGGACCCTTAGCGGGATCGTTCCTGAGGGGCATGCATGAAAGGTATCTCGAAGCTG
GCCTGGGGCGCGCTGGCGCTGCTGGCCGCGTTCTGCCTGGGCACCGTGGCGCTGCGGCGC
GGCGAACACATCAACGCGTTGTGGATCGTGGTGGCGGCGGTGTCGATCTATCTGATCGCC
TACCGCTTCTATGGCCTGTTCATCGCCGACAAGGTGATGCAGCTCGACCCCACCCGTGCC
ACCCCGGCGGTGACCAATAACGACGGCCTGGACTACGTGCCCACCAACAAGCACGTGCTG
TTCGGGCATCACTTCGCCGCGATCGCCGGCGCCGGGCCCTTGGTCGGCCCGGTGCTCGCC
GCGCAGATGGGCTACCTGCCCGGCCTGCTGTGGCTGGTGGTCGGCGTGGTGCTGGCCGGC
GCGGTGCAGGACTTCATGGTGCTGTTCCTGTCCACGCGCCGCAACGGCCGCTCGCTCGGC
GACCTGGTGCGCGAAGAGATGGGCCAGGTGCCCGGCACCATCGCGCTATTCGGCGCCTTT
CTGATCATGATCATCATCCTGGCGGTGCTGGCGATGGTGGTGGTCAAGGCCTTGGCCGAG
AGCCCGTGGGGCATGTTCACGGTGATCGCGACGATGCCTATCGCGATCATGATGGGCGTG
TACATGCGCTACATCCGCCCCGGCAAAATCGGCGAGATCTCGGTGGTGGGATTGATCCTG
CTACTGGGTGCGATCTGGCTGGGTGGCCAGGTGGCCGCCGACCCGACCTGGGGCCCGGCC
TTCACCTTCACCGCCAAGCAGATCACTTGGATGTTGATCGGCTACGGATTCATCGCCTCG
GTGCTGCCGGTATGGCTGCTGCTGGCACCGCGCGACTATCTGTCCACCTTCCTCAAGATC
GGCACCATCCTGGGCCTGGCGATCGGCATCCTGATCGTGATGCCCGACCTCAAGATGCCG
GCGCTCACGCAGTTCGCTGCCAGCGGCGATGGCCCGGTGTGGAAGGGCGGCATCTTCCCG
TTCCTGTTCATCACCATCGCCTGCGGTGCGGTATCCGGCTTCCATGCGTTGATCGCCTCC
GGCACCACGCCCAAGCTGCTCGCCAACGAAGCGCACATGCGCTACATCGGCTACGGCGGC
ATGTTGATGGAATCGTTCGTGGCGATCATGGCGCTGGTGGCCGCGTCGATCATCGAACCC
GGCATCTACTTCGCGATGAATAGCCCGGCCTCGTTGGTCGGCAGCGATCCCGTGGAAGTG
GCTGCCAAGGTCAGCGAATGGGGCTTTGCAATCACCCCGGAAGTGCTGGAAGCCACCGCG
CGCGACATCGGCGAGCACAGCATCCTGGCGCGCGCCGGTGGTGCACCCACGCTGGCGGTA
GGCATCGCGCAGATCCTGCACCACGTGCTGCCGGGCGAGAACACGATGGCGTTCTGGTAC
CACTTCGCGATCCTGTTCGAAGCGTTGTTCATCCTCACCGCAGTGGACGCGGGCACGCGT
GCCGGCCGCTTCATGCTGCAGGACCTGCTGGGCAACTTCATCCCGGCGCTGAAGAGGACC
GAATCGTGGACCGCCAACATCATCGCCACCGCCGGTTGCGTGGCGCTGTGGGGCTACCTG
CTCTACACCGGCGTGATCGATCCGTTCGGCGGTATCCAGACGCTGTGGCCGTTGTTCGGC
ATCTCCAACCAGATGCTGGCCGGCATCGCGTTGATGCTGGGCACAGTGGTGCTGTTCAAG
ATGAAGCGTGACCGCTACGCCTGGGTCACCATCGTGCCGGCGCTGTGGCTGCTGTTGTGC
ACCACCTACGCCGGGCTGATCAAGATCTTCGACAGCAACCCGGCGCAGGGTTTCCTGGCG
CAGGCGCACAAGTTCCAGGCCGCCATCGCCAGCAACACCATCACCGCACCGGCCAAGACC
GTGCCGCAGATGCAGCAGATCGTCACCAACGCCTACGTCAACACCGGGCTGACGGTGCTG
TTCCTGTTCGTGGTGGGCTCGATCCTGATCTACGCAGTCAAAACGATCGTGGTCGCCCGC
CGCAGCCCGCAGCGCAGCGATCGCGAAACCCCGTACGTGGCACTGCAGCCACACCAGATG
GCGGATCTGTAATGGGCACTCAACTCGTTCTTGCCAGCCAATACCAGGCCCATCGCCGCA
TCTGGCGCCGCCTGGTGCAGACCGCACGCCTGTGCTGCGGCATCCCGGACTACGACAACT
ACGTGCGCCACATGCTGGAGAAACATCCGGACAAACCGGTCATGGACTACCCGGCGTTTT
TCCGCGAACGCCAGGAAGCGCGTTACGGCGGCAAGGGCGGGTTCCGCTGCTGTTGATCGG
TAATCGTGATCGATAGATGCACACGCAACAGGGCGCGATGCGAATCGCGCCCTGTTGCGT
TGATGTGGACGCGAAATGCGGTTTTCTTTATGCGATTGGACGGTGCGGCAGATTGGCTGC
AGAGCGGTTGATCTGCGGCTTGGGTGGAGGCCCCCTTGCCCGCTCACCGTCGCGGGACAC
GCTGCAAGGTAGAGCGGCTGATCTGCGGCTTGGCTGCACAGCCTGCTCGCTCACCGTCGC
GGGACACGTCGCAAGCTGGACAGGCTGATCTGTGGCTTGGCTGCAGGGCCCTTGCCCGCT
CACCATCGCGGGACACGCTGCAAGTACGTCCTTGTAAGCTCTTACGCGGCATCCATGCCG
CGTAAGGTCCCGCGACGGTGAGCGGGCAAGGACCAGTCAGGCGTGTCGGTGTGCATGGTT
GCACGCAGCGCAATAAGCGCGTTTTTTGGATGACGGCGACTGACGGCGCGTCCGATCAGC
GTCGCAACGCGACGACTAACAGGCAGGCTTTCAACAAAGCGACCTACGAACGTTCTGGTG
CGGTGCCCTCACCGCTTGCGGGACCGTGTGGCGGCATGGATGCCGCCACCGAGCCTACAG
GGACGTACTTGCGGCGTGTCCCGCAAGCGGTGAGGGCACCGCACGCGCGACCGACCAGGC
TTTTGATCTAAGCATTAAATTGCAGCTAAACAATGCGACGACGCGACACCCTCAACCAGC
GCGCGTTTGCGCGAGCCGCTCGAACAACGCGCGCAAATCGCGCATATCGTCGAACACCTC
CAGCACGCCGATCCGTCGCAGGGTGTCGCCGTGCCCTTGCGGAATATGGCTGGCACCGGT
AAAGCCCAGCACCTGCATGCCGGCCGCCAGCGCAGCGGTCGCACCGGTGGGGCTGTCTTC
GATCACCAGGCAACGCTCCGGTGCTACACCGGCCGTGCGCGCGGCCAGCAGGTAAACATC
CGGTGCGGGCTTGGGCCGCTCCACCATGTCGGCGCTGAAGATCCGCCCTGCCGCACGCGC
CGTGAGCCCGGCACGCTCCACCGATGCAATCACGTTGTGGCGGCGGCTATTGGAGGCCAC
CGCCAGCGGCAGCGGGATCTGCTCCAGCGCCTGTCGCACGCCCGCAATCGGCTGCACCTC
GGCGGCGATCAAGGCTTCGCTGCGCGCCTGGATCTGCGCCAGCAAGGTTTCCGGCAACTG
CAGCGCAAAGTGTTCTTCCACCCGCCGCAATACCTCGCGCGTGGTCTGCCCGAACGTGGT
TTCCAGCAGATGTTCCAACGGCTCGGCCGGCACGAACGCTGCCAGCGCCTCACGCATTAC
CCGGTCGGCCAGGATTTCGCTGTCGACAAGAACCCCATCGCAGTCACTGATCAGTAGCTC
GTACGCCATTGCACCCATCTGCTTGCAAAGCGCCATTATGCCGACCCGGTCGTGACCGTC
GGCTGTGGCGCAGCGCCCGCACAGGGGACGAAGACGCCCGCGCGCCCGTCGGCAAGGTCC
GTCGCCAAGCAGACCCAGCCAGACGCCCGGTTACGCGCCTATGTCACGAAATCTTACCGC
TTGCGATTTTTACAGCTGGTAGGATCGGCCCCGCTGTGGCGGGACGTGCCGCAGCGTCAT
CAGGAATGCGATCAGGAGAAGGAGATTTCGATGCAGACGCGATTCCCCACCCTGCTCGTT
CTTGCGACCTCGTTCTTCGCGGTCTCATGCACCGCCTCGCCCGGTGCCAAGGAGCAAACC
ACCATGTCAGCTACGCTGCAGGACCATGCCGTCGCTTTCCGCGACCCCGGTCTGACCGAC
ATCGCCAACGCCATCGCGCACGGCGACATCGCACGGATCAAAACGCTCGCCCCCACCGTC
GATCTGGCCGCACATGGCGATCAGAACGTGACCTTGCTGGAATGGGCGATCTGGAACGAA
CAACCCCGCGCCCTGGACGCGCTGCTCGATGCAGGCGCGGACCCGGCGTTGCCGGGCATG
GACCAGGAAACGGTCGTGCACATGGCCGCCATGGCGCAGGACCCGCAATACTTGAAGATT
CTGCTGCAGCACAAGGCACCGATCGACGTGGTCAGCGCGCGTGCCGGCTGGACGCCGCTG
TTCCGCGCGGTGCAGAGCAAGCGCGATGCGCAGATCGGCCTGTTGCTCGACGCAGGCGCC
GACGTGCAGCGCGTCGACCATACCGGTAACAGCCTGCTGCATCTGGCCGCGCAGAGCGGC
GCCTCCAGCCCGACAGTGTTGCAATTGCTCAAGGCCGGTGTGAACCCCACGGTGCGCAAT
GCACAGCAGAAGACCTTCCAGGCGTATTTCTTCACCACGCCGGACCGTCTGCTCAATGCC
ACCGGACAACAGGTCAGATCGGATGTGCGCGCATGGTTGAGCGCTCACAACATTCCCGTG
GAAAGCAGCCGCTAAGCGCGCTTTCCGCACGACGCACGCAAGGAACCGCGCATGTCCCCG
TCAGAACCCACATCCTCCACCGCCGCATCCACTCCGTTCGCAGAGTCGATGCGCGGACAA
CAACCGCAGCCGCAGGACCGGCAATTTCCGGAGCTGCTGCAAGATCTCTATGCCACTGCC
AATCAACGCCGCGAAGGCGGTGCCGAAACCTTTGCGCCGCTGGCCAACGGCTGGTCGCGC
ATGGACGACAGTGCGCTGCAGCAGGCCGGCATCGATCCGGCACTGCTGCACGACGCAAAA
AGCGGCTTCGATGCCGCGTTCTATCGCAACGATCAAGGCCAGGTGGTACTCGGTTTTTGC
GGAACCGACGAAGGCAAGGACTGGAAGCACAACATCGGCCAGGGCCTGGGCTTCGACGAT
GCGCAATATGCATCGGCAATCCAGCTCGGCAGCCAGGCCAAACACGCCTTCGGCGACCAG
GTGGTGATCTCCGGCCATTCGTTGGGCGGTGGTCTGGCATCGGCATCGGCCATGGTCAAC
GACATTCCCGCGGTGACGTACAACGCGGCCGGCGTCAACGACCGTACCCTCGAACGCGAG
GGCCTGGATGCATCGGCAGCCAAGCAGTACGCCAGCGAGGAGTTGATTCGCGGCTACCAC
GTCAAGAACGAAATCCTCACCCATCTGCAGGAAGACAGCATTCCGCTGAAGTGGACGATG
CCCAATGCGGCTGGCCACCAGATCGAATTGCCGGAGCCGGACCCGCTGTCGTTCGGGCAG
CGGCTGGTACCCGGCATGATGCTCAAGCACCGCCTGGACCTGCACGGGGTGGACTCGGTG
ATCAAGGCGCAGGACATGCAATCGCCCGACCAGGCACGCGGCGCGTCGCTGCAGCCGGGC
AGCCAGCTGTTCAACGATGCCGTGGTGCAACTGGATGGCCAGCGCGAGCGGCTGGGGCTG
CGCGACGACACCGCGTTTCTCAACACTGCCGCCAGCGTGGCTGCGCGGGCAGGCAACGAC
GGCCTGCAGCGGATCGATCATCTGGTGCCCAACCGCGATGGCGATAGCCTGATCGCGGTG
CAGGGCCGCATGGACGACCCCACCCATCTGCGCAGCCATGTGCAGACGGCGGCCGCGGCC
AACGAACCGGCGCAGACCAATGTCGGCCAGCTGCAGCAGCACAACCAGCAGCACGCGCAT
CCGCAGGCCCAGCAGCAGGACGAGCAGCGCCGGGTGATCCAGCAATAAGCTGCTTGGCAA
ACCGTGCCGCATGCAATCCTCGTCAGGTGGACGCGTGCGGTGCGGGAAGGTCCAGCAAGT
GACCATCTGTTTACTGCGGTCAACCAAGCCCACCGCAGAGCTCATGGAGCTGTTGCAGGC
AATCGCTCCATGACGCCGGCAAGGCAGCGTTAACCTGCCCCGGCCATCGCCCGCAAGGTA
ATGCCGACCAGATACGCCAGGTAGGTGCCGGTGGCATAGCCCATGGTGCCCAGCAGCACA
CCCACGGGCGCCAACGCGGGATGGAAGGCCGCAGCGACCACCGGCGCGGAAGCCGGCCCG
CCGATATTGGATTGCGAGCCGATCGCAAAATAAAAGAACGGCACCCGCAGCAGACGGCCC
AGGCCCCACAACAACACGATGTGCACGGCAAGCCAGATCAGCCCGAGCACGAACAGCCAC
GGGCGATCGAGCAAGGCCAGCAGGTCCATCTGCATGCCGATGCAGGCGATCAGGAAATAC
AGCAGCAAGGTCCCGATCTTTGAAGCGCCCGCGCCTTCCAACGTGCGCGCGCGGGTGAAG
CTGAGCAGCAGGCCCAGGCTGGTCGCCAGCACCACGACCCACACGAACGGTGTGTCCAGA
CTGAACTGGCGCGCCCAGCTCAGGTGCGCCTTGCACCAGCCGGCCAAGGGGTTGGCGAAC
GCATGCGCCAGGCCCACCCCGCCGAACGCCACGGCCACGATCACCATCAGGTCTGACAGG
CTGGGAATGCGCGCGTGCTCGGCCTGGAAGCGTGCCATGCGCTCCTGCAAGGCATCCAGT
GCGCGGGTATCGGCACCACTGCGCGCATCGATGCTGCGGGCGCGCCCGGCCAGGAAAATC
AGCACCGCCATCCACACATAACCCACGCCAACATCGACCACGGCAAATTGCCCGAACGTG
GTGGCATTCACCGCGAATACTTCGCGCATCGCCAGCATGTTGGCGCCACCGCCGATCCAG
CTGCCGGCCAGCGCCGCCATGCCGGCCCAGGTATCGCCGGCCACGGTGGCTGGGTGCAGC
CAACGCATCACCCAGAACGCGACCACCGCGCCGAGCATGATGCTCAGCGATGCGCCCAGA
TACATCGCCACCAGCTTGGGGCCCAGGCGCAGGATGGCGCGCAGGTCGATGCTCAGGGTC
AGCAGGATCAGCGCGGCCGGCAGCAGCACGTCGCGGGCGATCGGGTTGTACAGCCGCGTG
TTGGCGCCATCGATCAACCCCACCGTGTTGTAGATGCCCGGCAGCAGGTAGCAGAGCAAC
AAGGCCGGCACCACCGCGTAGAACCGCTGCCAGGGGCCGCGTTTGCGGGCGGATGTCCAG
AACACGGCGCCGAGGGTGGCGGCGATCAGACCGAACACGACAATGTCGTTCTGGATCAGT
GCAACAGGGGGTGGGGTCACGAGCGGTGGAGATCCTGGCAGATGGCCGCGCAGTAGCGGA
TCGTCCAAGCGTGGCCGATCACCCGAATCTAGCCGACCGGCGTGCCTGCGCAAAGCGCGG
GGATGGATCGGGTTTTCCTGTGCGCACGCCTCGGACATGTGCGCACCGGTCTGTCAGGCA
ACCGGGCACCTGCGGGGACTTCTCCACCGACGGCTGATCTCAGGACAAGTTGGTTGCGCT
TGCCGCTGGAAGAAGCCGCCAGCTCCTGTCCGCGAGGTCGCAAGCTCAGCCGTAACGCCG
GACCAAACGATCGCCGTCGCCGGTATTGAGCACCACGCCGCTCGGCTCGCCGGTGGTCAG
GCAGTGCAGTTTCGCCATCAGTTCGGCCTGTGCCAGGGCGCCCTGCTCTCTCAGGTAGCG
CAGTGGCGACCACTGCGGGCGCGTGACCCACCAGCCGTTCTTTTCCGAATGGATACGTAC
GACGTAACGGGAGTCGTCCATCTGGCCCTCCGGCCGGTGATGCAGCGAAGCGAGACAACC
GGCCTGGAGCGGCGGTGCCTGCATGGGAATCGGTGTCTGGCGGGTGTGCCGGCGCGCCCT
TACTCAAGGGGCCGCGGGAGAGTGGCCCAAGGCCCCGCGTCCGGCATAGCCAGCATGTTC
CTGTGGCTATGGCTGGCGCCGTCAGGCGGACACTGGCTCGCCGGTAGGAAAATTCTTACG
TGACACACGTCACGCGCAGCGCTACATTCCGATACAGATAAGTGCCTCTGGGAGGGTTTG
CATGTATCTGCTGAGGAAGTTCCAATTCCCGGTCAAGACCGCCATGGTCGTTGGCTATGT
CCTGGTGATTCGCGAAGCCGTGGTGCTCTGGATCTGAGCGCTTCGACCGCACATTGAACT
GACTCGCAGAAGGTGCAGGGCGGCACCTTTTGCGTTGGTGTGGGCGCTTTGGAGCAGAGC
GCGACGGCACGCGGCGATGGTCACAAACTGCGCGTTGCCGCTAGATCGTGAAGTGTCTGG
TAGATGGTGCATGGCTGCACCGCCTGTGTTGGTTTGGCTGCTTTGCACCAACCGCGCGAC
TGGTCATGCCCGCGTCACGCATGCGATCGGTGCCGCGCCGTGAGCTGGGCGATGCAGCGG
TGCGACTAGGCGTCTCATAGCGATGCACTCGGCGATGCACTTGAACCACCGCGCACCGCA
ATTACAGCCGCTTACGCGCAGTGTGTTTTTCAGCGCAACGCGTTGTTGAGATGCTCGCCG
CGTGCCCCGCTGCCGTCGCGTGCTGGTGCAGTGTGTACGTCACCTCGCGTAGGTTGAGAT
AACGCACATCCGTGCGGCATAGCAAGGCATCGACACTGCACGCATTGGCGATGCAGCACT
TCGCGACGTGCCGCGGACACTTGCTAACCGGCCTATCTATACCAACAGCCACGCGCGGCT
CAATCTGCATCGATCCAGCCACGCGCTTGCGCAGCAAGCAGGTCGGCCGGGGTGTCCACG
TCCAGGGCGAGCGCCGGTGCGGTGACGCAACCCAGCGTCTGCGCATCCAGGCTGGCGAAC
AGCGCGCGCAGGCCGGTGTCGGCCAACAGCGGCACTTCGTTCCACACCGCGTGCGTGACT
ACCACCGGAATCCCGCGCACGCCTGCATAGCCGCTGGTGGCGCAACCCGATGCGGCCAGA
TCGGCTTCTTCCAGCAAGCTGCGCAGATGCGGCGTGTCCAGCGCGGGCTGGTCGCAGCCG
AGGATCAGGCTGCGGCGCAGCGTGGTGTCTTCGTGTACGTGCGCGTGCAACGCGGCAAGA
CTGGTGCCCATGCCGTCGGCCCAGCCGGCATGCCGCACGATTTCCACATCCAGGCCGCGC
AAGGCCTCCATCACCAAATCGGCATCGGCCCCCACCACCACCACACAGCGCCGCGGCGCG
GTCTGCAATGCAATGCGGGCTGCGCGCCGCACGAGGGGTTCGCCATCGCGCGTCAGCAAT
TGCTTGGAGCGACCGAGCCGCCGCGCCGCGCCTGCCGCCAACACCAACGCGGCATGGTCG
CTGGTCACGCGCTGCGCTCCGCACGCCATGCAGCAAGCACTGACGTATCAGCCGGCGCAC
TGCAATGCTGCACACATGATCGCGCTGCCACCACGGTGTGGCGCGCGTGCGCGGCGGTGC
GTGATGGCGCGGCGTGCGCTGGAAGCAAAGCGATCATGAGCGGGTTGTCTTGCGTGTAAG
GATGCCTGCAGCGTAGGGCCAAACATGTGCGCAGTGGGTGACCACACAGCAAAGCCGCGC
GCAGCGGCGGTGTGGATGCGCGACCACGGCGCTCGCTGGATCTTTATGCGCAATCGCACG
ACGGCGAGAGAAGTCTCATCTGCGTAGTGATTGATCGCGCCGCATAGCCGCGTGTAGCAG
ATGTGCAGACATGGCCACCAAGTTTTTCGCTGCTTTACGCACAACATTACGACTGCTGGA
GAGAACTCTTCGCGATGGCGCTATCGTCAAGCCGGGACACGCGCACCATAGCGACTAGCG
CGACCTGCAGTGCACTACGACGTTGCGCGTCACGCTCGGTGAGCGATGTCGGCACGAAGC
GAATCGATAAGTCCTGACGTACTGCGACCTAGAGAACGACCACCAAGAACAGCGTTTCGG
GGATGATGCCGAGGCAACGCCCGGCGATCACGCTGGCAGCAACCCAGGCTTGCGCATGCC
GCCCTACGCGCAATGCGCCCAGGGCTCGAAAAAAACGAAAGATCCTAAAGCGCTGCAGCC
TGGAGATCGGCCACTGCTTGCGTGGCTTCGGCGATGATGCCAAGCGCGATGCCATGCGGC
GACGACGGCCCCAGGCGGATGCCGGCCGGCAGGCGCACGCGTTCCAGTGCGGCATCGTCA
TGACCGAGCGCGCGCAGGGCCTGCAATCGTGCCTGCCGTTTATTGCGACTACCCAGGATG
CCGATGCAGGCCACCTGAGACGACAGGCCGTGATGGGCAACCTGCAAATCGATGTCGCCG
TCGTGGGCAAGGCTGTACAACGCGCAGTGTGCGTCCAGTTCCACCTCTGCCAACGCCTGC
GCAAGACCACGGCGATCGTAGTGCTCTGGGGCCAGCCCCGATGGCGGTTCGACCGGGCCA
TGCGGGCGCAGTACGCGCACTTCGATCCCGGCCTGCGTCGCCAGCGCGACCAGCGCCAGT
ACCGACGGATCCGCACCCACCAGCACCAGCCGCAGCGGCGGCGGCCGCGAGATCACGAAT
TCGCCGGGAGTGGCATCACTCGGTGTAGCCAGGTAACGCAGCGTGCCGTGCATGCGATCC
AGCGCAACATGAAACGCGCGACGGTGCTGGCGCGCATTGCGCCAACGCGCGAGATACCCG
CCCAGATCCTGCACCGCACACACCAGCACGCCGATGCGCCCACCGCAGCTCAGCTGGATA
TCGAGCACCTCGCTGCCTTCGCCGTAATCGAGCAAGCGCGGGCAGCCATCCTGCAGGACC
GCCAGGGCTTCATGCGCGACCGCCGCTTCAACGCAACCGCCCGACACATACCCGGCCACC
TGTCCGCTGCTGCTGATCGCCATCTGGCTGCCGAGCGGGCGCGGCGAGGAGCCGCGCACC
TCCACCAGCGTGGCCAGCGCCACGCGCTGGCCGGCGCGGTGCCAGGCGGACAACGTCGGC
AACAGATCATCGTGCAGGGCGTACTCCGGCCAGGCCGGCCACGCGGTGGCAGCCGGCATA
CCGTGGCTGACAGGAGCCGCCACTGCATTCACGCGCGCAGCGGCTCAGGCAGGTGTGGCA
GCAGCTTGTCCAGCGTCACCGGGTAGTCGCGTACGCGCACGCCGGTGGCGTTGTAGACCG
CATTGGCGATTGCCGCGGCGACCCCGCAGATGCCCAGCTCGCCCACGCCCTTGGCCTTCA
TCGGCGAGGACATCGGGTCGGTTTCTTCCAGGAACACCACGTCCTGATGCGGGATGTCCG
CATGCACCGGCACTTCATAGCCGGCCAGGTCGTGGTTGACGAAAAAGCCCAACCGCTTGT
CGACCACCAACTCTTCCATCAACGCCGAGCCGGCACCCATGGTCATCGCGCCAATCACCT
GGCTGCGTGCGGTCTTGGGGTTGAGGATGCGCCCGGCCGCACACACGGCCAGCATGCGCC
GGATGCGCACTTCGGCGGTCACCACGTCCACGCCGACCTCGACAAAATGCGCGCCGAAGG
TGGACAACTGCTGCTTCTTGGCCAGGTCGCCAAACTCGATCTTGTCCTCGACCACCAGCG
GCCCCTGGGCAGCGGCATCACCCAAGGCGATGCGCTTGCCGCCGGCACGCACGTGCCCGT
CGGCAAATTCGGCCTTGCTTGGATCCAGGCCCAGTTGCGTGGCGATGGCCTCGCGCAGTT
TCACCGCCGCCGCATACACGCCGGCGGTGGAACTGTTGGCGCCCCACTGCCCGCCGGAAC
CGGCCGAGACAGGAAAGCTCGAATCGCCCAGGCGCACGTCTACCCAGTCCAGCGGCACGC
CGAGCATCTCGGCGGCCGTCTGCGCAATGATGGTGTAAGAGCCGGTACCGATATCGGTCA
TGTCGGTTTCCACCACCACGCGGCCGCCTTGCTCCAGGCGCATGCGCGCACCGGAAGTAG
TGGCGATCGCATTGCGGAACGCCGATGCCACACCCATGCCCACCAGCCAGCGCCCATCAC
GGGTGCTGCCGGGTCTGGCCTTGCGCTTGGACCAGCCAAATTGTTTTGCCCCGTCTTCCA
GGCACTTGACCAGCTGCCGCTGCGAAAACGGCCGCTGCGGATTTTCGGGATCCACCTGGG
TGTCGTTGACGACGCGGAACTTCACCGGGTCCATGGCCAGCTTCTCGGCCATTTCGTCCA
TGGCCACTTCCAACGCCATCAATCCCGGTGCCTCGCCAGGCGCGCGCATGGCGTTGCCTT
CGGGAAGGTCCAGCACGGCCAGGCGTGTGGTGATCAGGCGATTGGCACCGGCATACAACA
ACTGCGTCTGTGAGGCAGCAATTTCCGGTGCACCGCCAGGCAGATCGCCCGACCAGCTCT
CATGCGCAATGGCAGTGATCTTCCCGTCGCGCTGCGCACCGATGCGGATGCGTTGCACGG
TCGCCGGGCGATGGGTGGTGTTGTTGGCAATCAACGGCCGCGGCAGCATCACCTTCACCG
GCCGCTTCACCTGGCGCGCGGCCAGTGCAGCAAGCACGGCGTCGGCACGCAGGAACAACT
TGCCGCCGAACCCACCCCCGATATACGGCGACATCAGGCGCACGTTTTCCGGCGGAAGAC
CGAGCGTGCGTGCCAGATCGCCGGCACCCCAGTTGATCATCTGGTTGGAGGTCCAGACAT
TGAGCTTGTCGCCTTCCCACATGGCGATGGAGGCATGCGGCTCCATCATCGCGTGGGAAT
GATCGGGCGTGGTGTATTCGGCATCCAGCTGCACCGGTGCGGCCGCAAACGCACCGGCAA
AATCGCCGACAGTGCTGTTCGGTGCACCGCCTTCCTTGGTGACCTCGGCCTTGGGACGTG
CGCGTGCCAGATCGTATTCGCCCACGTGGCGGCCGTAGTCCACCTTGATCAACTGTCCGG
CCGCGCGTGCCTGCTCAAATGTCTCCGCCACCACCACCGCAATTGCCTGGTGATAGTGCT
GAATCTCCGGGCCACCCAACAACTTGGCCGTATTGAGCTTGCCCTTTTGCAGCTTGCCGG
CGTTTTGCGCGGTGACGATGCCGAGCACGCCGGGCGCATTGCGCGCAGCGCTCAAATCAA
TACTGCGAATCGTGCCCTTGGCAATGCCGGCGCCGACCACGTGGCCATAGGCCGCCTTGC
CGGGCAGATCATGATGCTCATACGCGTACGGCGCCATGCCGGTGGTCTTGAGCGGGCCGT
CGATGCGGTCGACCGGCTTGCCGACGATCTTGCCCTGGTCGATGGGATTGGTACCGGCGG
GAGTGTCGAATTTCATGTCAGGCCCTCGTGTCCGCCAGGATGGCGCTCAAGGTGCGTTCC
ACCAGCGGCACCTTGAATGCGTTGTGTTCGGTGGGCTGTGCGCCCTCCAGCAGGATGGCC
GTGATGGCACGCCCGCCTTGGCGGGTCTGTGCTTCGGCGACCTCGTTCCGCCATGGCTTG
TGCGCCACGCCGCCAATCGCCACCTGCGCATTGCCACTGCGCGGCACGATCGCCGCCACC
GAGATCAATGCGAAGGCGTAGGACGCACGGTCGCGCACCTTGCGGTAGACGTGCGCGCCT
TCCACCGGCTTGGGCAGGGTCACGGCCGTGATCAGTTCGCCACGCTCCAGCACGGTTTCG
ATATGCGGCGTCTTGCCCGGTGCGCGATAGAACTCGGCGATCGGGATGGCGCGGGTCTGC
CCATCCGGGCGCACGGTTTCCACCACCGCATCCAGCGCGCGCATGGCCACCGCCATATCG
CTGGGATGGGTGGCGATGCAATCTTCGCTGGCGCCGATCACCGCCAGCTGGCGGTTGAAG
CCGCCGATTGCCGCACAGCCACTGCCCGGCAGCCGCTTGTTGCACGGCTGGTTGGTGTCA
TAGAAATACGGGCAGCGCGTGCGCTGCAGCAAATTGCCCGCAGTGGTGGCGCGGTTGCGC
AGTTGCCCGGACGCGCCGGCCAGCAATGCGCGTGAGAGCACTGCGTAATCGCGGCGCACA
CGTGCATCCGCGGCCAGATCGGTATTGCGTACCAGCGCGCCGATACGCAGGCCGCCCTCG
GGCGTCGCGTCGATGGTATCCAGCGTGAGGCCGTTGACATCGATCAGATGCGAGGGGGTT
TCGATCTGCAGCTTCATCAGATCCAGCAGGTTGGTGCCGCCGGCGATGAACTTGGCGCCG
GGCTGACGCGCGGCCTTGGCTGCGGCATCTGCCGGGGAGGTGGCGCGCTCGTAACTGAAA
GCCTTCATGCGCGGTCTCCGGCAACTTCGGTGATCGCCTCGACGATGTTGGAGTACGCAC
CGCAGCGGCAGATGTTGCCGCTCATGCGCTCCTGCAACTCCACCGTGGTGAGCCGCGTCT
TGGCAGTGAGATCGTCGGTGACATGGCTGGGGATGCCGCGCTTGACCTCATCCAGCACCG
CCACCGCCGAGCAGATCTGCCCCGGTGTGCAATAGCCGCACTGGTAGCCATCATGTTTGA
CGAAGGCCGCCTGCATTGGATGCAGCTTGTCGGGCGTACCGAGCCCTTCGATGGTGGTGA
CCTTGGCGCCCTGATGCATCACCGCCAGCGACAGGCAGGAATTCATGCGCTGCCCGTCGA
CGATGACGGTGCAGGCACCGCATTGGCCGTGGTCGCAGCCCTTCTTGGTGCCGGTCAGAT
GCAGATGCTCGCGCAGCGCATCCAGCAAGGTGGTGCGGTTGTCCAGCGTCAGCGTCACCG
GCTTGCCGTTGACTTCAAAGGCCACCTCGCTGGATGCGTTGGCGGGTTCGGCGGCCTGGC
GCTGCGACAGCGCGTTGGCGGCGCCTGCAGCCATGGACTGACTGGCAGCGACGCTGGCGG
CAGACGCCGTGCCAGCGATCAACACCTCGCGTCGGGTCATCTTGATATCTCTCATGGCTG
GCATCTCCAACAATGCTGGCTTATACAGTTCTTAAATAATGTGCAGCGCTGCCGGTCACA
AGCGCGTGAGCGCGGCTGTGCGCGATGGCGGCAATGCAGTAGGTTGTCCCGATTCTAAGG
CGCGGTTCTGCCGGCATTAGCTGCTGTAGCCGCATGCGTCTATGAAACACACTCATCACT
GCCACGCCCGAATTAGACGGCCCCTTCACTCAGTGATGCGCTGTGCGTGCCGCCACCTCT
GTCGAGATCGCTGACACCCTCTGCCGCCACGCCGCACATCAGCAGCGCTATCGCATGACG
CGCCGCAGGCAGGTGTTGGACCCTGCCCGCGCGCGCCGCGCCAGGCTCAGAATTCCAGCA
CGATCTTGCCCAGGTGACCACCGGCGTGTTGCAACGCAAACGCCTCGGCGATGTCCTCCA
GCGCAAACGAACGATCGATCACCGGCCGCAACGGCAAACCGTCCAGTGCCCGCACCAACT
CCTGCTGATGCCGGCGGCTACCCACCACCAAGCCTTGCAGCCGTTGCTGGCGTCCCATCA
TCTCGGCGGTGGGCACCGGGCCCGCGGCGCCGGTGAGCACACCGATCAAGGCGATGTGCC
CGCCCACGCGCGCAGCCTTGATGGACTGCGCCAGCGTGCCCGGGCCGCCGACTTCCACCA
CGTGGTCCACACCGCGCCCGTTGGTGATCTCCAGCACCTGCGCCGCCCATTCGGTGTGCT
GGCGATAATTGATGCAGTGGTCGGCACCGAGCGTACGCGCCGTCTCCAGCTTCTGGTCCG
ACGACGAGGTGACGATCACCATGGCGCCCATCGCCTTGGCGAACTGCAGCGCGAAGATCG
ACACGCCGCCGGTGCCAAGCACCAGCACGGTGTCGCCGGCCTTGATCCGGCCATTGACCA
CCAGGGCGCGCCACGCCGTGACGCCGGCGGTGGTCAAGGTGGCAGCTTCGGCATGGCTAT
AGCCGCGCGGCGCATGCGTGAAAGCCTGCGCAGCCGCGACCACGGCCGAGCGTGCATAGC
CGTCTACGCCGTCGCCAGGCGTGGTGGCAAAGCCGGCATGCAACGGCTCGCCATCCAGCC
ACTGCGGGAAGAACGTAGACACCACGTGGTCGCCCACGGCGAAATCGCTGACGGCCTCGC
CCACCGCCTCTACCACGCCAGCACCGTCGGACATCGGGATGCGGCCATCGGCGGTTGGCA
TCTGTCCGCTGACAATGCCCAGGTCATGGAAATTCAGCGAACTGGCATGCAGCCGCACGC
GGATCTGGCCTGCCGCGGGCTGGCCGGGATCGGGCAACGCGACGGAGCTCAGTGACGCCA
GGCCTGCTGGTTGCTGCAAACGAATGCCACGCATCGTGGTCTCCTCATACTGATGGGCCG
CCCGGGATACCACGCGCGCCGTTACGCGCATGCGGTCGCGTCTGCTGTGTGCACTTGCCA
CGCCGTGAACAATTGCAGCGGACCTGCGTGACGCAGTGCATCGCCAACGCCAACGCCAAC
AGGCAAGCGGGCTATACCGCGACATCAGAAACTGCGGCCGCGATGGGCTGAGCGGTCAGT
CACAAATCCGGATTGCACGCGCGGCGCGCCTGGCTGGCATCGGGCGCCACCACGTACGCT
GGCATGGCGGTTGCATCGGCTCTGCGTCCTGGACAAGGAAACACAGTGGTGTCGACAAGC
AAGCAGTGGCGGCAACGTGCACAGCGCATCGCGCTGCATTTCGTGTTGACCGCATCCTGG
ATACTTCTGCTCGGTTCCGAATACTGGTCGATTCATGAGGAGCGCGACAGCGCCTTGCGG
GCCGCGCAGACGCAGTCGTTGAACCTGGCCGACTCGCTGGCGCAGCACGCCAGCGACACC
ATGACCATCGCCGATGCGGTGTTGTCGGGGCTGGTTGCACGCCTGCAACAGGACCGCGGC
TCGGCAAACGAACATGCTGCGATGCATGCGTTTTTGGTCAGTGAGGCCCGCCGCTCGGAG
CGCCTACATGGCATTTTCATCTACGCCGCCGATGGCCACTGGGTGAACTCGTCGCTGGGC
AGCCTGCCGCGCACGCACAACAATGCCGACCGCGCGTATTTCAAGTACCACCGCGACCAC
CGCGACGCTCTGGTGTTCGTCGGGCCGCCGGTGCAGAGCCGCTCGGACGGGCGCTGGGTG
ATCACATTGAGCCGCCGCCTCACGACGCCGAGCGGCGAGTTCGACGGCGTGGCGCTGGTG
ACGCTGCGGCTGAAGTATTTCCAGGACTACTACAGCCGCTTCCAGGTTGGGGATCACGGC
ACCATCGGCCTGTTCAACGACGATGGCGTCGTAATCGTGCGGCGGCCGGAGCGCGACGAC
CAGACCGCCAGCTCGATCGCGGGCACGTCGCTGTACGTGACCATGCGCAACGAGCGCCGC
GGCACGCTCACCTACCGCTCGCCGCTGGATGGGGTGCAACGCATTTCCAGTTTTGTGCCG
GCCCGGCCCTACCCACTCACCGTGCTCACCGGCGTGGCAGTGGACGATGCGCTGGCCAAT
TGGCGCGCATCCGCACGCCAACGCATCATCATTGCCGTGCTCGGCTTCGTGCTGCTGCTG
GCGGTGGGCATCTGGCTGGACCTGCAGCTGCGCCGCATGCATCGCAATGAAGCGCGGCTC
AGCTCGGAGGTCTGGGTGGATGCCTTGACCGGTATCGCCAACCGGCGCGCCTTCGACCAC
CGCCTGTCTGAGGCCTTGCAGGATGCTGTACACACGCAGGCGCCGCTGTCGGTGCTGATG
ATCGATGTCGACCACTTCAAGCTCTACAACGACACCTACGGGCACGTCAACGGCGATGCC
TGCCTGCGCCTGATCGCGGGCACGATTGCCGGCTGTGCCCGGCGCAGCGACGACATCGCC
GCGCGCTACGGCGGCGAGGAATTCGGCATGATCCTGCCGCACACCGACGTTGCCGGCGCG
CTGCGCCTGGCCGATGCCATTCGCACGGCGGTGGCGGAGCTGGGGTTGATGCATCTGACC
AGCCCGACCAGTGCACATGTGACCGTCAGCGTTGGCGCTGCCACCTTTGAACCGGGCGAA
ACACCGCTGACACCCGATGCGATCGTGCGCGACGCGGATGGAGCGCTGTATCGGGCTAAA
CAGGGCGGCCGGGACCGGACGTCTGCCTGAGCCGCCACGTTGTTTGAGGTGGTCGTCGTT
TGCGCTGCAGGTGGCGTGATGTTGGCCAGGGCTGTTTGAAAATCGCCAGAGAGATCGCTG
TGGCTGCCCTTCGCTGTCAGCGTTGGCAAATCGCGGCGACTACGGCTGGAAGTCGATCAC
CGCAAGCGTGCCCTGCGCCGCAGAGGATTCCAGATGCAGGCGCCAACCGAAGCGTTCGCA
GATGCGCCGGGTGAGGAACAGCCCCAGTCCCGCACCGCCGCCTTGCTTGACCGATTGCTT
CAATGAGGCGGTGTAGCGTTGCGCCGCCAGCGCGGTATCGAAGCCGTCGCCGGAGTCGCG
GATGCTCAACCGGTGCGCGTGCAGGCTCACCTCGATCTGCCCCACGTAGGTGTGATCGGC
CGCGTTGCGCAGCAGGTTGCCCACCGCAATGCGCACCATCGATTCCGGTGCGTGCAGCGT
GAGTGGCTCCAGCGCGGTGACCACCACCTCCACCGGTTTTTCCGAAAGCAGATACAGGTG
GTCCTGCACCAGTTCGGGCAGTAGCGCGTGCAGGATGGTCACCTGCTGCCGCTCGGCCGG
GGTGGATTCGCGCGAGAGGTAGAGCAGCGCTTCCATGATGCGGGTGAGGTTGTCCACTGC
CTCGTCGATCCGGTGCAACGGCCCCTGCGCCCGCTCCGGCAGTTGCTGCTTGTGCAGCAC
ATCGGCCGCGCCGGAAATCACCGCCAAGGGCGTGCGGAACTCATGATTGGCCTGATCCAG
CAGACTGCGTTCGCGCTCGATCGCGCGCTCCACGCGTTCCAGATGCGCGTTCGCCTCGCG
CGGGATGGTGTTGAGTTCGCTCTTGCCGTAGTCGGTGGGCAGCCGCTGCGCCGGCTGCAA
CGGATCCAGCCGGCGCATGCGCCTGGCAAGGTCCTGCACCGGCCGCGCAAAGCCAAGGAA
CAGCCACCAGATCACCAGCCCGATCATCGCCAGATTGCAGATAAAGAACAGCACGCTGAG
CTGTACGCTGCCATTTTGTTTGTCCTCCAGCGCGGTGATGTCGATGCTCATGATCAGCCG
CCCTTGCGGTAGCGCGGTGACCAGCGCCGAATAGCTGCGATCGAGTCGCGTGCCATCTGC
ATCGTTGGCGAACGGCCCCCAGTGCGGCCGAATGATGGACAGGAATTTTGCCGCGATAGA
GGGGTCGCCCTGCGTGTCCAGCTGGCCTTCGCCGTAGTAACCGGGTGCCAGCTCGGCGAA
GAAGGGCGGCATGCTCGCCGGCAACGGCGCACCGTCGCGCAGCAGCCAGCCTTTCACGGG
GCCAGTGCTGGGCAAGGCCTGCTGCAGGCGCTCGGGCGGCACGCGCGTGACGTTCTGCGT
ACTTGCGGTGAGCAGCTGCCGCCAGATCGGATCTTCGATCAGTTCCTGGCTCAAAAAGCC
CTGCACCGACAACCCCAACGCCAGCACCGCGCACGACATCAGCAGGCTGGCGCTGATCAA
CCACTGCAGGCTGCGCAGGCGGCCGTCTCGGCTCATTCGGCCGGCCCGCCCAGCCGATAA
CCGACGCCGGTGACGGTCTGCAGCAGCTTCTGCTCGCCGTCGTGATCCAGCGCGCGCCGC
AGCACATGCATATGCGAGCGCAACAGGTCGCCTTCGGGCACCGCATCGCCCCAGATCAGT
TGCTCCAACCGGTCACGCCGCACCACACGCGGTGATTCCCGCATCAGCAGTTCCAGCACC
GTGCGCAAGGTACCGGACAGCACCACCGCGCGGGTGCCGCGCGACACCGCCAGGCGGTCC
AGGTCGTAGCGCAGGTCATGCACCTGCAGCACGTTGCCCGCCGCCGCGCTGGCGCGGGCA
CGGCTCACCATCACGCGCACGCGGATTTCCAGTTCCGGCAACGCCACCGGCTTGACCAGG
TAGTCGTCGGCCCCGTTCTCGAAACCCAGCAGCTTGCCTTCCAGCTGGTCCTTGGCGGTA
AGCATGATGATCGGCGTACGGCAGGCGTGTTCTTCGCGCAACCTGCGCAGCACGCTCATG
CCGTCCATGCGCGGCAACATCCAGTCCAGGATGATCGCGTCGTAGCGGTTGCTGATCGCC
AGGTTCAAGCCCGACTGCCCGTCCGGCGCCGCATCCGGGCGGTGGCCGCAGGCTTCCAGG
TAATCGAAGATATTGGCTGCCAGGGCGCGGTTGTCCTCGATGATGAGGACCTGCAGAACC
TGCGCCTGGGCGACCGGATGCGTCATCGACATGGCAATTCTCGGGAATGGAAACATCATA
CGCAGCGCGCGCTCCATGGCCTGGGCCGATGCCCGCAGGCCGCACCACCAGCGCACCGCC
CAACGGTGCCTGCGCTCAGCCATGCAGCAACCATCGCAGCACACCAACCCCGGCAGCAAG
CAGTGCAAGCATGGCGCCCAGCAGACTCAGATTGATCGTCCACTTGAGCAAGGCATATAG
CGGGCGGTGCTGCGCGCGCAGGCGCCTTCCGTAGGCCATCAGCGGTGCGACAGCCGCATA
CAACGCGCTCACCGGGCCGCGCCGGTCGCGCGCGTCATTGGGCGTCCGCGCCGCACGTGC
GAGCTGCGTATAGACCAGGTTGAACCACCGCCCTGGCCAGCGCATCGGCCGCTCCACATC
GCACATCAGGATCAGCCGCGGCGCATCGGTATCGTTACGCACGAAGTGCAGATAGGTCTC
GTCGAACACGAACGCGTCGCCGTCCTGCCAGGCACGGTTGCGTCCGTCCACATTGATGAA
GCACTGCGCCGCATTGGGCGTGGCCAGGCCCAGGTGATAGCGCAACGAGCAGCCCAACGG
GTCGGCATGCGGCGTCAGCACCGAACGTGGCGGCAACACGGCGAACATCGCCGCATGGAT
CTCCGGGTAGCCGGCCAACAGGTCCAGCGTGCGCGGGCAGCTGGCACGTGCGGAGGCATG
CGGCGCGCCATACCAGCGCAGGTAGTAGCGACTCCACCCGTATTTGTAGAAGGTGCGGAA
GCCCACATCGAACGCGGCCGGTGAGCCGTCGCGCCGCACCTCGTCAAAGCTGCCATCTCC
CAGCAAGGCCATCGCTTCGTCGCGGATGCACTCCCAGTGCTGCGCCAAGGCCGGAAGCTT
GCGATATAGCTCCAGCGGCACGAACGGCCCGCGCGCCGCCGTGCGGGTGAAGGCATACAG
GATGACGTTCGGCAGCGCGAACACCGGCCAACTCTTGCGCAGGTACTGGCGCAGGCTGGC
GTAGCGCGCCTGGCCGCGGAAACGGTAGAAGTAGGTCATCGCTGCAATCCAGCTGGCGAT
CACACACAGCAGCGTGGCGGCGATCATGTGCGGACTACCCTGGCCGCGCGGCTTGTGGCG
CCGGGCATCACTTGAGTGCGGCCCATCAAAAGCCCCGCGAGAACCCGATCAACACCGAGC
CGACTCCGTCGCTATCCGGCGCGAGCAGCGGGCTGTCACTCAGCGCATCGGGCAACACGC
TGTACTGCAGCCGGGTCAGGAACTGCCAGCGTTTGCCGATCGGCCGCATATAGGTCAGCC
CCACTGTCGGCACGGTCGCCGCGCCCGGCTTGTAGTCCACGACGCCGCGAGCGACCTCGG
CATCGAGCGTGCCGTAGTAATAGTTGGCCATGTCCTTGGACAGGTGACTGACACTGATGC
TCGGAGTCAGCTGGCCACGCCCGACAGCGAAGGCGTAGCCGTAACGGGCGGTCAGTTCAT
AGCCTTCGCTGGTACCGGTGACATCGGCCTTGGCAGTGAGTTCCAGCTCGCCGGCGGCAC
CGCGCCACGCACCGACCAGGCCCATGTCCAGGCTGTCGTCGCGGTCGTCCAGCAGGGCAC
GGTCGATGCCATTGCGGGCCAGTTCGGCCACGCCCAGATCGTCCGCAGCCACGCCGTCCA
GGCGCAGCGCCACGATAGCGTCCAGGCCGAAGCTCTCGCCCTGCATCAGATGCGCGCCGC
CGGTGATGCCGCGGAAGAAGAAGCGCTCACCTTCGAACAGGATCAGCGGGATCGGATTGG
TGCGCGTTCCCTCGCCGGCAAACGGGCTGTCCGACGCCACCACGCCCACGCCGATGCCCC
AACGATACGGGCCTTGTTCGGACAACGATGGATCGGTCTGCGGGGTGGTCTGGGCGACGG
CAATGGCGGGCAGTGCGAACAGCGCAGCGAACGCAAGGCGGGAGCAAGTCATAGGCGGGC
GTCTCGAGGGGAAGGAGTGCCGCGCTGTCGTGGCCGACCGGATTGGCGCCTATCGCAGCG
GTGCGGCGGCAGCGTGCCGCAGCGATGTCGGCCAAATGTCGTCGTGGCAGACAACGCCGC
CGCTGCGCGCTGACGACATGTCACCGACATCGGCCTGCCACGGTCAGTGCCGCCCCCTGG
ACGCCAGATACCACCCGATGCCAGCGAACCTCGCGCCACCGCCCTGCCCCGACACCGCAT
TCCTTCAGCTGGCCGGCCTGCTCGTACCCGCGCACGAAGCCAGCCGCTGGTTCCATCACG
ACCCCATCGACGAACTCGGCGGCTGGACCGCCGCGCAGCTGAGCTGGATGCAGCGACAGC
CGCAGGTCATCGCGTTCCTGCAGTCGGTGTTATGCGGCGAGCGCGGCTGAGGGACGTTGC
GATCACTGCATTGCGCTGGGCTGCAATGCATTGCATTGCCATGAATTGCATCGGCAAGTA
TTGACGACGCAATGGCGAAGGCTCGCGCAGAAGTCACTCTGCCGCGTCGCTCGCCACGCC
GTTCCGCCAACGAAAAGGCCCGCGCAAGCGGGCCTTTCGAGTGTGCAAGCAACGATCGCC
GGGATCAGAACGGGATATCGTCGTCCGCAAAATCGTCCATCGGCGGCGCCGACTGCTGCT
GGGCCGGCTGCTGACGGCGCGGTGCGTAGTCCTGACCGCCACCACCACCGCCGCCACCCT
GCTGCTGGCGCGGGGCCTGCGTGCGCTGCGGGCGATCGCCGCCCATGCCGCCGCCACCGC
CGCCTTCACCGCGGCCGCCGAGCATCTGCATCTCGTTGGCGACGATGTCGGTGCTGTACT
TCTCCACGCCGTCCTGGCCGGTGTACTTGTCGTAGCGCAGCTCGCCTTCGACATACACCT
GCGAGCCCTTGCGCAGGTACTCACCGGCGATCTCGCCCAATTTTCCAAAAAACACCACGC
GGTGCCACTCGGTGCGTTCCTGGTTATTGCCTTCGCGGTCCTTGCGCATGCTGGTGGTGG
CCAGGCTCACGCGGGTGATCGCCATGCCGGCCTGGGTGTACTTGGTGTCGGGATCGTTGC
CGAGGTTGCCGACGAGGATGACTTTGTTGATGCCGCGGGCCATAGGTGCTTCCGAGATGG
TGCGCCGGCGCCGTGGGGCGCGAGGCGATGAATGTCTGTTCTTGGGCCAATGTTACCGCA
CCTGCCCACCACCGCACCTGACGCATTCCCTTGTCGGCAGGCCGGACAACCGCGCGTGGC
GGGGTCGGGATCCTGCGCACCGGCAGCCGCGAAATGCCCGCCACAGCTGGTTCCGGGGCC
ACCGCGCAAGGGCTGGAACAGGCGCGGCGGGACGGATCTGGCCCGGGCACCTATAATCGG
CCGACATCTCGATTTGCCTGCGCATGACCATCGCCCAAGACCTCCCCACCGTACTGGGCC
TGCCCCAGATCCAGTCCCTCGCCGCGCCCGACATGGCGGCGGTCGATGCCTTGATCCGCC
GCCGTCTGGCGTCGGACGTCGTGCTGATCAACCAGATTGCCGATCACATCATCTCCGCCG
GCGGCAAACGCCTGCGCCCGATGCTGGTGATGCTGGCCGGCCACGCCGCGGGCGGCTCCG
GGCCGGAGCACCACCAGCTCGCGGCGATCATCGAGTTCATCCATACCTCCACGCTGCTGC
ATGACGACGTGGTGGACGAATCAGACCTGCGCCGCGGCCGCAGCACCGCCAATGCGCTAT
GGGGCAACGCGCCCAGCGTGCTGGTGGGCGATTTCCTGTATTCGCGCAGCTTCCAACTGA
TGGTCGAACTGGACCGCATGGAAGTAATGCAGATCCTGGCCGACACCACCAACCGCATCG
CCGAAGGCGAAGTGCTGCAGCTCTTGCATGTACACAACCCCGACACCGATGAAGCCGCGT
ACCTGCGCGTGATCGAGCGCAAGACCGCGGTGCTGTTTGCCGCCGGCACGCGCCTGGGCG
CACTGGCCTCGGGCGCGGATGCGCAGGTGCAGCAGTGCCTGTACGACTACGGCATGCAGC
TGGGCTTTGCGTTCCAGATCGCCGACGACGTGCTCGACTACGCCGCCGATGCCACCGACC
TGGGCAAGAACCTGGGCGACGACCTGGCCGAGGGCAAGGCCACCCTGCCGCTGATCCACG
CCATTGCGCATTCCGATGCCGCCACCCAGCAGCGCCTGCGGCAGATCGTCGAACAGGGCG
ATGCCGAGGCGATGCCGGAGGTGTTGACGGCCATCCGCGCGACCGGCGGGCTCGATTACA
GCCGCCAGCGCGCCGCCGAATACGCCGCCGCCGCCGAACAGGCCCTGGACGGCTTGCCGC
CGAGCCCGGCAGTGGCCGCATTACGCGGTCTGGCGCGTTATGCGGTGGAACGGACGCACT
GATCGCAGCACGCGGCGCTGGGCGAGTGTCCGGCGCCGCCACCGAGCGAAGTGTCCCGCA
AAGCGCTTGTGGTTGTCAGTCCGGCACCGCCCTGCAGGGCCGTCCTGCAGGCCACAACAG
CTGACAACGCTCATCCAAACGACACGCGCCACTGCGTTTCAACAACGGCGCGCTGAAACA
CGGCCGCTGCAGCCGGCCACTTAGAAACGCTGGCGCGCAGGACACGCCGCACGCCAGCGC
CCCTCACTTACCGAAACGTTCGTCGAAGAACCCGTGCAGCATGCCGAACGCACGCTTGGC
CGCACGCGCGTTGTACAGGCAGCCCGGCGGGCTGTTGGCATCGGCTTCGGCGAAGCAATG
CACCGCGCCGCTGAAATTCACGAACTGCCAGTCCGCGCCGGCGCCGTTCATTTCGGTTTC
GAACGCGGCGATGTCGGTCTGGGTCACGCTCTTGTCATCGGCGCCGTTGAGCACCAGCAC
CGGCGTCTTTGCGGAGTTGGCGGCCGCCGGCGCGGGTGTGGAAATACCGCCGTGCAGGCT
AACCACGCCGGCCAGCTGCGCGCCCGCGCGCACCAGTTCCAGCACCGTAGTGCCGCCAAA
ACAGAAACCCACCGCACCGATGCGTGCTGCATCCAGCGGTGCGCTGCCGGCCTGCGCCTT
GAGCACATCCACCGCCTTGAGTGCACGCGCCTGCAGCGTGGGCCGGTCATCGCGCAGCGT
CTTGGCCTGCGCACCGGCTTCGGTGTCGTTCTTGGGCCGGATGCCCTTGCCGTAGACGTC
CGCCACCAGCACTACGTAGTCGTCGCCGGCCAGCTGCTTGGCCTTGGTCACCGCCGAGTC
GTTGACCCCGCGCCAGTTGGGCACCATCACCAGGCCCGGGCGCTTGGCAGGGCCGGCATC
GTCATACACCAGCACGCCGCTGAAGCTGTCCTTGCCGATGGTCCATTCCAGCGGCTTGGC
TTGCATCGCCGCCATGGCTGGACCGGCCATCAACGCCAACAGGCCGGCCAGACCGGCGCG
TTTCCATTTCGATTGCGTCTGCATGCACATGCTCCCGGGGATGTGCAGCGAGTCTAGGCG
TTTGCGTGGTGCCTGCATGGTGACGGCGCGCAGCGCGTAGCCGGCCCGCCATCCATTCCG
ACAAAACAGACCGAAGGCTTGCAACCCGAAACGCGCAACGTGAAAGACAGCTTGGAGCTA
CTGCACACCCAGGCCGGGAATCGCACTGATCGCCGCAGGATCGAACCCCGCCAGCTGCGC
AAAGTGGCGGCCACGCGCCACGTAATCGCTGTACACGCCAAAGCTGGGCGCGCCGGGCGA
CAGCAGCAGCACCCCGCCCTGTGCACCGAGCGCGCTGCGTGCCAGCTGCATCGCATGCGC
CAGGTCATCGGCGGCATGCAGGCCAAAGCCGGCGCTCTGCGCCAGTGGTGCCAGCAACGC
ATGGATGCGCGGGCCGTTGGCGCCCATGGTGACGATTTCCAGCGGCGCCTGCTGCGCCAT
GTGCGCGGCGAATTCCTGCCAGTCCAGCCCACGGTCGTGCCCACCCACCAGCAACGCCAC
GCGCTGCTGCGCGAAGCAGGCCAAGGCCGCCAGCGAGGCATGCGGTGTGGTGCTGATGGA
ATCGTTGACGTATGCGATGCCGTCCACGCTGCCGAGCCACTGCAGCCGGTTGGGCAACGG
ACGAAAGGTCAGTGCCGCCGGCGCCAGTGCCGCCGCATCCAGGCCCAGGGCCTCCACTGC
CGCCAGCACGGCGCACAGGTTGCGCCGGTTGTGTTCCCCCGGCAGCGGCACGTTGGCGGT
ATCGAAGATCGGTTGTTGGCCGCGATAGACCACGTCGCCACGCAGGTGCCAGCCGTCGGG
ATGATTGAACCAGCGCACCTCGCTCTCAGGCAGCTGCAGCTGCGCCAGATGCGGGTCTGC
GGCATTGAGCAGCGCGATGCGCGGGCGGCCGTCAGTCACCAGCGCCAGCTTGTCGCGCAC
ATACGCCGCTTCGCTGCCGTGCCAGTCCAGATGCTCGGGAAACAGGTTCAGCACCAGCGC
CAACTCCGGACGTGCGCCACTGCGCCCCACCTCACCGGTCTGGTAGCTGGACAGCTCGAT
CGCCCAGTACGCAGGCGGCGGCTGTGGGGAGAGCACTTCCAGCAACGGCTGGCCGATATT
GCCGACCAGCGCGGTGCGATGGCCGTCGGCGCGCAACAGATGCGCCAGCAGCGCGGTGGT
GGTGCTCTTGCCCTTGGTGCCGGTCACGCAGATCGCGCCCGGCACGTAGCCGTCCGGCTG
CGCGTGTTCGGCAAACCACAGCGCGGTGCCGCCGATGAAGCGCGCGCCCTGCGCGGCGGC
GGCGCGTGCCTCCTCACGGTACGGGCTGATGCCCGGTGACTTGATCACGACCTCGAACGC
GGCCAGCGCCTGTGCGCTCGCTTCGGTCTGCACCTGCAACGCGGGGTCTGCCAATGCGGC
AACGTCGCGTGCCTCTTCGGCGTTACAAAAGACCGTCAGCGGCTGCGCAGGCAGCTGTTG
GCGCAGCGCGCGGTAGGCGGCGCGCCCTTCGCGCGCCCATCCCCACAACGCAACCGCCTT
GCCCTCAAGCTGCGAAATTCGCACGCACGCGCTCCCACAGCGCCGAAGGAACGCGGTGCT
CGCCATCGATGGTCATCAGGGGCTGCAGCTGCAGTGCGTCCTGCTCCAGCTGCGGTTGGA
TCTCGCGGATAAACCGCTTCACCAGCGCGTCTTCCTTCCATTCCGCACGGGTGGCCAGCA
CCGCCATCGCGGCACGCGACTCGCGCCCCTCGCCCACGCATTCGAACGGCTTGTGGTCCT
GGAATTCCAGCAACGCATCGTAGCCGCCGGCCTGGGCGGCATCGTCGAGCAGGTTGCGCC
CGAAGATCTTGACCAGGCGCGTCTTGGGCATGAACGGCGCCAACGCCAGAAACACGAAAT
GGCATTTGGGGCACACCCCGCACCAGCGATGCACCGGCCGCTCGCCCATGATGTGGAAAT
TGCGGTTGCAGCTGGAAAAATGCGCGTCGTAGTGATCGGTCTTGGCGAATTGCCGTGCCA
CCGCAAGTTCGGAAAGTGGGCGCAGCAGCGAGTAATAACGCAGGTCCGCGGCAACATGCT
GCTGCACGTACTCCCCAAAGGCTTGCTCGAACGCCCAGCCCTTAGACCACTGGTGATTGA
CCTCGCCGGTGCCAGGAATCTCGCTGCCATAGCTGGCCGAACGCTCGTTGGAAAACACCA
CCTGGTCCACGCCGGTGAGCAGCGCCGATAACACCAAAATGGCCGAATTCACCGCCGTCA
CCGGGATGTGCCCGTTCCAGGCACCCTGACGATTGAGCTCGAACAACTCCGGCGCCAGCA
CGCGGCCGATATTGAGCACCGGCAGCCCGGTCCGCTCGGCGCAGGCGCGGATCAATTGCG
AACCGCCGATCCAGCTGACGGTCTGATCCACCCCGGCCTGCCGCAATGCTTCAATACTGA
CCAGCGAATCCTTGCCGCCCCCGATGGCCACCAGCGCATGCTCGCGCAGCCCTGCGGCCG
GTGCCTGGTCGGCCGCCGGCGCGGTCACCGGGAAGTGGATCTTGCCGTGCAGGTTCAAGC
CATTGCGGTAAGCGAATTCGCCCAGGCCGTGCAAATAAACGCTTTCCATCAGTGCGGCGG
TCTCCGCATCGATGGCGTAGTCCTCGATCTGGATAGTCGGCGGCACCGCCGCCTTGTAGT
AGCTGACACCGGCGATCAGGTGCAGCAAGCGCAAGGCCTGTTGCACGGCCGCCGCACGCG
TGGCGTCCAGCACGAACGGTGCACCGGGCACCGCCACGGTCTCCACCAGTTCCGGCCCCT
GGTCGAAGGCATACACCAGCGTCGCCACGCCGGTCTGCGCATCCAGCGCGCAGCGGACAA
AGCGGAACGTGGACACCTGATGTTTGTCGAAAGCGCTCATACACACCCTGCAGGCACACG
TGCGCGACGCAGATAACGCCGGCACAGGAAATATTCGATGATGGAAAACGGCACAGCGGC
CCACAGCAGCGGCAGGCAACCGATGAGGAACACCAGCAGCAGTGCCTCCGAGCCAATGAC
TTCTGCGCTGCCAGTGACTGCCAACGCGATCACCAGATACAACAACAACAGCGGCGGATA
GCTGAGTGCGTTCAACACCAGCGTGCGCAACGCCATGCCGCCGGCATGCTGCGCCGGCGC
GCGACGCTGGCGCCAACGCTGCCAGCGCGCCGCACCCCATGCGCCTACGCCGGCAGCGAC
CAGCGCGGGCAGCGCCCACTTTAGGCTATCGGTCCACGGCATCGCCTGGCCGGCCATGTC
GATGGCGGTGGACACCACCATCGACACACCACCGGCCAGCGTGCTCAGCGCGATGAACTC
AGCCAGCGGCCGCATCGATCACCTCTTCGCGCGGCAACTCCCGCTGGTTGTAGGTGCTGG
CCATGGAATACCCATACGCGCCGGCATCAGCGATCAGCATCACATTGCCCGGTGCGGTCG
CCGCGGGCAGGCGGCGGCGCTTGCCGAACACATCGGAGGATTCGCAGATCGGCCCCACCA
CATCGAAGCTGCCATCGGCAGGCGCACCGAGCTGGCTGAGGTTTTCGATGTCGTGCCAGG
CGTCGTACAGCGCCGGGCGGATCAGGCTATTCATGCCGGCATCCAGGCCAACGCGATGGA
CGCCGTCCTTTTCGATCACCTGGGTCGCCTGGGCCAGCAACACGCCGGCCTCGGCCACCA
GATAACGGCCAGGCTCGATCGCCAGGCGGAAGCCCGGATGCACGGCCTTGACCTCGGCCA
GGCCCTTGGCCCACAGCTCCAGGTCGAACGGCTCGTCTTCGGCGCTGTAGGGAATCGGCA
GCCCACCGCCGATGTCGATGGTCTCCACGGTGCCGATGCGGCGCGCGAAGCCGGCCAGTT
CGTCGTACATCATCCGCCAGTGTTCGCCGGTCTCCACGCCGCTGCCCAGATGCGCATGCA
CGCCGGTGATGGTGACTTCCAGCGTGCGTGCCAACTCGACGAACTCATCCACGCGCGTGG
ACGACAGCCCGAACTTGGACGCCTTGCCACCGGTGTTGACCTTCTCGTGGTGGCCATCGC
CGTGGCCCAGGTCGATGCGCAGCCACACGTTGCGGCCGCGGAACAACTCCGGCCAGCGCT
TGAGCGCTTCGACGTTGTCCACGGTGACGGTTACGCCCAGCGCAAACGCGGCCTCGTATT
CGCTACGCGGCGCGAAGCTCGGCGTGAACAACACGCGGCGTGGCGACAGCTCAGGCAACG
TGTCGAACACGCGGCGCAATTCGCCGTGCGAGACGCATTCCAGGCCGAATCCAGCCTGTT
CCAGCGCCATCAGGATGGCCGGATGCGAGTTGGCCTTGATCGCGTAATAGCGCTGATCCA
CTGCGGCAATCTGCGCCAGCGCTTGCGCGCGCGCGCGCACCGTGGGCAGGTGGTACACGT
AACGCGGCGTGCCGGCCTTGGACAGCGTCAGCAGATGCGCGCGCTCGGCATGCCACCACG
GCGTGGGCCGCGGCCGCACCGAACCGATGATGTCACGCCAGCGTGGGCCAAACACCTCAC
CTTCGCTGACCGGCATGGCGCCGCTATCGATCAATTCCGCATGCAAAATCGGCAACAGGC
CGTCGGCATCGGATTCGTCGATGACGAAGGTCAGGTTCAAGTCGTTGGACGACTGCGAAA
TCATGTGCACGCGCTCCTGACCGAACGTGGCCCACACGTCGGACAGCTTGTGCAGCAGCG
AGCGCATGCCGCGCCCGACCAGCGTGATCGCCGCGCACGGCACGATGATCTTGACCTTGC
AGATCTGCGACAGGTCTGCCGACAACGCCGCCAGCACATCGGTGTTGACCAGGTTTTCGG
ACGGGTCCAGCGAGACGGTGACGTTGGTTTCGGCCGAGCCGATCAGATCCACCGACAAGC
CATGCTTCTTGAACAGCGTGAACACATCGGCCAGGAAGCCGACCTGCTGCCACATGCCGA
TGCCTTCCATCGACACCAGCACGATGCCGTTGCGGCGGCTGATCGCCTTGACGCCGAGTA
CTGGTTCGGCGCTGCCATCGATGCTGGTGCCTGGCAGATCCGGGCGTTCGGTATCCAGAA
TCGCCATCGGCACGCCGGAATCGCGGCAGGGCTTGATCGAGCGCGGATGCAGCACCTTGG
CGCCGGTGGTGGCGATTTCCTGCGCTTCGTAATAGTCCAGGCGGGTCAGCAGACGCGCGT
CCGGTACTTCCTTCGGGTTGGCGCTGAACATGCCGGGCACGTCGGTCCAGATTTCCACCC
GGCTGGCGCCGAGCAATGCACCGAAATACGCCGCCGAGGTGTCCGAGCCGCCACGGCCCA
GGATCGCGGTGCCGCCATCGGCGTGTCGCGAAATAAAGCCCTGCGTGATCAGCAGCCGCG
TGGGCTGCGCATCGAAACGCGCCCGCCATGCGGCATCGGATTGCCACTGGCACGACACCG
ACAAGCGCTTGGACCACTCGCTCTGGTTGGGCTGCGGCGGCAACGCCGACAACCACTCCC
GCGCATCCAGCCAACCCATGTCCAGGCCGTTGGCATGCAAATAGGCCGCACCGATGGTGG
AAGACAGCAGTTCGCCCTGCCCCAGCACCTCGGCCTGCCAGTCGAGCGTGCGGCTGGCAG
CGCGTGCATCGCCCACCAACGCGTGCAACGCGGCAAGCCGCGCACCTAGCACTGCGTCGG
CATCGAGCTCGAGCTCGGCAAGGAATTCGCGATGCCGCAGTTCCAGTGCCGCCACGCGCT
GCGCGCTGTCGGCAGCACCATCGGCAATGGCAGTGAGCTCGTTGGTGACGCCCGACAACG
CAGACACCACCACCAGCACGCGGCCGCCGGTTTCGTTCGCCCGTTTGCTCGCCAGTTTTC
CAATCGTGTCCCAGCGATGACGACGCGACACCGAGGTGCCGCCGAACTTGAGGACGATCC
AACGATCGGTAGAAAGGGAAGCTGACATTAGATGTGGGCGTTTAGGATGGGGGGAGTTGC
CCGGTACGCCGGGCGGAACCTCCGATTCTACTGCCAATATCCCAGCCATGACCCCTCCTC
GCGTCACAGCCGCGCTGCCAGGCACCATCGCGCCCATGCACCCCGCGCGGCTGCAGCCAT
CGCTATCTGCGCGCACTGTCCTTTCACTGTAACGGCCGCCCTGATGCGCACATTTCGCTA
CCTGCAACTGGATGTTTTCTCCAACCGCCCTGGCGCTGGCAACCCACTGGGCGTGGTCGT
CGATGCCGGCGCACTGTCAGCGCAACAGATGCAGCAGATTGCCGCCTGGCTGAACCTGTC
GGAGACGGTGTTTTTCCTGCCGGTCAGCGCGCCGGGCGCGGATTACCACATCCGCATTTT
CACCCCGCGCGCGGAGCTGCCGTTTGCCGGGCACCCCAGCGTGGGCGCTGCCTGGGTTGC
CAGGACGCACGGCCTGGTGGGATACCGCCAGGACAACCGGCTGTACCAGCAATGCGCCGC
CGGCGTGCTGCCGGTGGATGTATTCGACCGTCACGACGTGGTGCTGGTGCGTCTGCGCGC
GCCGCGCGCGCAGTGCAGCGACACCGGCACGCACCACGCCGCTGCGCTGGCGCAGGTCAC
CCGAGCGTTCGCCATGAGCGCGCAGGCGCCTGCCCTGTGGAACAACGGGCCCAGCTGGTG
GTTGCTGGAGCTGGCCGACGAGGCCGCGGTGCGGACGGCCGTGCCCGACCTGGCCGCCAT
CGCCGCACTCACCGCGGCCAGCGGGGCGGTCGGGCTGGCCATCTACGCCGCCGCGGCCAG
CGATGCGGAAGATCTGGTGGTGCGTGCATTCTGCCCGGGCGACGGCATCCCCGAAGACCC
CGTCACCGGCAGCGCCAATGCCTGCATCGCCGCGCGCCTGCTGGCCGAGGATCGGCTGCC
GGGCAGGCAGGGACGCTACGTCGCCAGCCAGGGCCGCGAGGTCGGCCGCGATGGCCGCGT
GGAGGTGGAAGTCGACGCCGCCGGCGATGTATGGATCGGTGGCGCAACGCAGCAAGTGAT
CGAAGGCCGCATCGCTTGGTAAGCTGCCGCGCCCTGCTCGCGGACCCGCTCCCATGACCA
CGCGTCGATTCCTGCAACTGGATGTGTTCTCGGCCCGCCCCGGCAGCGGCAACCCGTTGG
CGGTGGTGCTCGACGCGGAAGGCCTAGACGATGCCGCGATGCAGGCCATTGCGCGCTGGA
CCAAGTTGCCGGAAACCACCTTCGTGTTTCCGGCCCCCGACGCCGCCAGCAGTTATCGCC
TGCGCATGTTTTCGCCGCAAAAAGAGGTGCCGTTCGCCGGCCACCCCAGTGTCGGCACCG
CGCATGCAGTGCTCGACGCCGGCCTGGCCACGCCGCGCGACGGCGTGCTGGTGCAGGACG
GCATCGCCGGGCAATTGCCGCTGCGCGTGGAGCAGATCGCCGGCCACCGCAGCATCGCCA
TCCGCACGCCGCGTGCGCGCGTCACCGAACAGCTGCAGTCCGACGACCCACGCCTGAGCG
ACAGCCTGCGCGGTTGGCCGCTGGGCGCCTTGCCGCCGGCCCTGATGGACGGCGGACGTA
CCTGGTGGGTGGTGGAACTGGCCAGCGAGGCCGCCTTGCGCAGCCTGGACCCGGATTGGA
ACGCGATTGCGGCATTGGCCGAATCCACCGGCAGCATGGGCGTGTTCGCCTACGCGCGTG
CAGCGGCAACCGGCGCCTACGATCTGGCGGTGCGCGCCTTCGTCGGCAATGGCCGCCGCT
TCGAAGACGCGGCCTCCGGCGCCGCCAACGCCGTGCTTGCGGCCTGGCTGGATAGCAAGG
ATGCCTTGCCCGGCACCGACGGCCGCTACGTGGTCAGCCAGGGCCGCGAAATCGGCTTCG
ACGCGCTGCTGGAGCTGCGCATCGATGCCAACGGCGAGGTCTGGTCGGGTGGACAGGTGC
AGACGGTGATTCGCGGCACGCTGGATTGGGAGTGATTGGACTTCCCTTGCCCATCGCCGG
CACGAGAGACGGGATAGCTGACCGTGATCGGTCATTGGAACGTCGGACGTAAGAAACACC
AGGGCCGGATAGTGCGGCAACTCTGACGCTGAAGCCTTCGCGTACAACGCGCACCGGGCG
CGAGATAAAAAAACGCTGCGGTCTCCCGCAGCGTTTTGTCTATTCGAACTGCCAAGACCA
AGAGCCCACATCGTAGGAGCGCGCTCGCGCGCGAGGGCGTTATCGGGAATGCCTCATCGC
GCGCAAGCGCGCTCCTACACAGCCTATGTTGTTCTAGGCACCACTCCAAAAAACATCTGC
ACCACCCGCACGTGCCATGCACCCACCGCTGTATCCGCACTCCGGATGCAGCGCCCACCA
TCGACACTCAGTCGGGGCGTACATCCACGCGCACGCGGATGCGGTCACCGGGGTTGTAGT
CGCTGCGGGTGTGGTACATCCGGCCGCCGTATTCGTAGGTCACGTCATAGCCGTCGACAC
GGTCGCGCTCACGGCGGTAGGACACCGGCTCGCAGACGCTGACATTGCCCTGGTAAGAGC
GGTGATTGGCTTCGTAGATCGAGCGGCCCGCAGCGACGCCGGCCATGGTGCCGACCGCAG
TGCCGACAAGGCGTCCATTGCCGCCACCGACCTGGCTGCCCAGCACTGCACCGGCGATGC
CGCCGATCACGCTGGCAACCCCACGGTTGGAGGGATTCGCCCCGCCATAACCACCGTCAT
TGCGGTAGTAGCCGTCGTTGCTGGTGTAGTACCCGTCGGAGGGGCGGTTGTAGCAGCGCT
CGCTGGTGCGCTCTGTGTACGCGTCCGAGACGATGATCGGATCCACGCGCACCACGCGGG
CGTATTCGTAGCGCCCATCCTCGTAGCCGCCGCGGCCATTGTCGCGGTAGCCATTGTCGA
ACCGCTGCGCCGTCGCGTTGCCCGCAACAGCCAGACCCATCACCAGCGCACCAAGCAGAA
GAGTTTTCATTGCGGCAGCTTCACAGGGAGGACACGCTGCCGATCCTCGACTTGCTGCAG
TGAAACCGCCCTGAACCGAACGGCCCGCGCAAAGCCCTATTCAGCAAGCCGCCAGCTGCG
TACATCGACGCCTTGCGCTGATGTACGCAGCCAGCACCGCGGTCAGCTGGAAAACTCGGT
TTCCAGACTGATCGGCACAGCGCTCAGCGCCTTGGACACCGGGCAATTCTTCTTGGCGGT
GTCGGCCAGCTCGCGGAACTTGGCTTCATCGATGCCCGGCACCACGGCCTTGAGCTTCAA
CCGGATCTGCGACAGCTGCGGGCCGCCTTCCATCGACAGATCGACATCGGCGCGGGTGTC
CAGCGAGGTGGGCGGAAAGCCGGCTTCGGTCAACTGCGCGGACAGTGCCATGGTGAAGCA
GCCGGCATGCGCGGCAGCGATCAACTCTTCGGGGTTGGTGCCCTTTTCGTCGCCGAAGCG
GCTGCTGAAGGCATACCGGGTGTTCTCCATCAACCCGCTCTGCGGAGTGCTGAGCTGGCC
CTTGCCGGTCTTGAGGTCGCCTTCCCAGTGTGCGGTGGCGTGACGCGAAATGCCCATTGC
GGTCTCCTGCGATTGAAAGGGACCGTTACCTTAGGCGAGCGGGTGTTATGGCGTTGAGAG
GTGGAATTGGGAATTGGGAATTGGGAATTGGGAATTGGGAATTGGGAATTGGGAATTGGG
AATTGGGAATCGGGAATCGGGAATCGGGAATCGGGAATCGGGAATCGGGAATCGTAAGAG
CGTGCGGCGTTGCGGGGGTGTTGTCACGCTGGACGAATGGAGTTAGTTCGAATGCTGGGC
TTGGCCATGCTGCGTGCTTACCTGGCGGGAAAGCAGCCAAGCACGAAACAAAACGGGCGT
CGCGATGATTGTCGCGACGCCCGTGAGAAGGCAGTCTTTTTGCATTCACTACGATCGCGC
TGTCACGCAATTGCAGCAGCGTATGCGGGCCATCAGCCCAGCAGGGTTTCCAGGACCGCC
ATGCGCACGGCCACGCCGTTGGCCACCTGGCGCAGCACGCAGGACTGCGCGCCATCGGCC
ACCTCGTCGGTGATCTCCACGCCGCGATTGATCGGGCCCGGATGCAGCACTGCCGCGTCG
CGTCCCGCGCGTGCCAGGCGCTCGCGGGTCAGGCCATAGTCGGCGTGGTACTGCTCCAGC
GATGGCACCAGGCCTTCTTCCATGCGCTCGCGCTGCAGGCGCAGCATCATCAGCGCATCG
GCGCCTTCCAGCATCGCGTCGAAGTCCTCGCCGACCACGCAGCCGTCCAGCATGTCGTCG
TCGGGCAGCAGGCTGGCCGGGCCGCACACGCGGATCTCGCCGGCACCCAGCGTGCGCAAG
GCGTGCAGGTCCGAGCGCGCCACACGCGAGTGCTTCACGTCACCGACGATCACCACCTTG
AGCTTGGAGAAATCCGTGCCCTTGGCCTGACGCAGGGTGAGCATGTCCAGCAGGCCCTGG
GTGGGATGCGCACTGCGCCCATCACCGGCATTGATCAGGGCGGTACCCTCGCCGGCGGCT
TCGGCCAGTCGCTCCACCGCGCCATCTTCGGGATGGCGCACCACGAAGCCACGCACGCCC
ATCGCCTCGAGATTCTTCAAGGTATCGCGTGCAGTTTCGCCCTTGCGGGTGGACGAGGTG
GACGCGTCGAAATTGAGCACGTCTGCGCCCAGCCGCTGCGCGGCCAGGTGGAACGAACTG
CGGGTGCGCGTGGAGGGTTCGAAGAACAGCGTGCACACCGCGGTGCCCGCGAGCACGCTG
CGCTTGCCCACGCGCCCCACTGCCGCATCGCGGATCTGGCCGGCGCGATCGAGCAGCTGC
AGCAAGGTGGCGCGCGGCAGTCCTTCCAGGGTGAGCAGGTGGCGCAGGCGTCCGTCCGAA
TCGAGTTGCATGGTGGTCATCGCAGGTCGGGAGAATCAGGGAAGAAGAGTGGCTTGCTCG
GGCGCCGACAACCAGCGCTCGACGATCACCGCCGCGGCCATCGCGTCCAGCGCGTCGGCG
TCGCGGCGGCGCTTGCGCCCATCGGCGCGCTCGCGCGCGAAGCGCTGCGCAGCCTCAACC
GAGCTGGAGCGCTCATCGATCAGCACCACCGGCAGCGCATAGCGCTCGCGCAGTTCGCGT
GCGAAGGCGTGCGCGCGCTTGCGTGCGGGCTGGTCCTTGTCGTCCAGGGTGAGCGGGTCG
CCGACCACCAGGCCGGCGGGGCGCCATTCCTTGTGCACACGATCCAGCGCCACCCAATCC
GGGCCGTTGGCATGCACGTTGATCACGGCCACGGCGCGGGCACCCGCGCCAAGCGCGGTT
CCCACGGCCACGCCGATCCGGCGCGACCCCACGTCGAAACCCAGCACCGTCGCGTCGGGG
CGGATCGCGCCCGCCTCAGGCATGCCCGGAGTAATCCGTGAGCCGGAACAGATCCACGCC
GATGCGGCCGGCGGCGGTCTGCCAGCGGTCTTCCAGCGCGGTATCGAACAGCACGTTGGC
GTCCGAGGGCGCGGTGAGCCAGCTGTTTTCGCCGAGCTCGAATTCCAGCTGCCCGGCGCC
CCAGCCCGCGCAGCCCAGCGCCACCAGCGCATTGCGCGGGCCGTCGCCGGCGGCCATGGC
CTCGAGGATGTCGCGCGAGGTGGTCAGGTAGACGCCCTGGCCCACTTCCAGGCTGGAATC
CCATGCGCGCGCATCGTCGTGAATGACGAAACCACGTTCGGGGTGCACCGGCCCGCCGCT
AAGCACCGGTTGCTCGCGCAGGCGCTCGTCGCTGGTGTCGATCCCCATCTGCGACAGCAC
TTCGCCCAGGGTGTACTCGGACGGGCGGTTGACCAGCACACCCATGGCGCCGTTCTCGTC
GTGCTGACAGATCAGCGCGACGCTGCGCGAAAAGGTAGGGTCGGACAGCGCCGGAAGCGC
AATCAGCAGTTGGTTGGCCAGAGGCGTGGGCAAAACAGACATGCGGCCATTCTAGCGGTT
CGTTTCGAACCGCGCTGGGGCGCTGCCATACTGGCCGCTTGCCTCAGCCATGGACTGCCG
ATGCTGCCCACATCTGCGCTGCACCCCGCCCCCGACGATCTGCCCCTACCCCGCCAGACC
CGCGCGTTCATCGTGCTGGTGGCCCTGCTGCAAGGCGGCCTGCTGTATCTGGCCGAATGG
GGCGCAGACCACGGCGTGGCGCCGTTCGCTGCGCTGGGTGGGCGCGTGTGCTGGTACACC
CTGGTGCTCACCGTTCCCAGCATGCTGCTGTTGAGCGTGCAGACCCTGCACGACCGTCGC
CTGTGGCAGCAGTTGGCCGTGGTGGCGGCCGTGTTCGCCGCACTTGCCGGCTGGGCGGCG
TGGAGCGCAACCGGCGCACCCGGCCTGGAAAGCAACAAGGTGCTGACCCCGTTCGGCCTG
AGCGTGGCGGCCGCGCTGTTGATCGCCCTGCCCTGGCTGCAGTTCCGTCAGCACCATGGC
AGCTGGCGTGCCAGCTATCACGCGCTGTTCGAACACGCCTGGCAGAACACGCTCACGCTT
GCGTTGGCACTGGTGTTCATCGGCGTGTGCTGGGGCGTGCTGACGTTATGGGCCGAGTTG
TTCGCATTGGTGAAGATCGATCTCTTCCGCACGCTGTTTCGCGAGGATGCCTTCATCTAC
CTGGCCACCGGCACGATGGCCGGCCTGGGCATCCTGATCGGGCGCACCCGCCAGCGTGCG
GTGCAGGTGATGCGGCAGATCGTGTTCGCCCTGTGCACCGGCCTGGTGCCCTTGCTGGCC
AGTATCGCGCTGCTGTTCATCCTCACCCTGCCGCTGACCGGCCTGCAGCCGCTGTGGCAG
ACCCGCGCGGCGGCGGCGATCCTGCTGTGCATGGTGTTCGGGCTGGTGCTGTTCACCAAT
GCGGTGTATCAGGATGGCGCGACACCGCCGGCGTATCCCGGCTGGTTGCGGCGCGTTGTC
GAGGCCGGGCTACTCACACTGCCGCTCTATGCAGGCCTGGCCTTTTACGCGGTGGGCGTG
CGCATTGCCCAGTACGGCTGGACCGGCGAACGCTTCTGGGGCGTGGTGCTGGCCGCGGTG
GCCAGCGCCTATGCAGTGGGATACGCCATTGCAGTGCTGCGGCCACGCCCGGGGCAGTGG
CTGGCGCCGCTGGCGCGCAGCAACAAGATGCTGTCGTGGGTGGTCATCGCCCTGCTGCTA
TTGGTCAATACGCCTGTGCTGGATCCGTATCGGATTGTGGTGGCCAGCCAGCTGCAGCAG
TTGGCACAGCGCGGCGGCACTGCAAACCCGGACCTGCTGCAGGACGATCTGGAATTCCTG
CGGTTTGCCAACGGCCGCCGTGGTTATCACGCGGTGCAAGCGCTGCGGGACACCCCCGTC
TTTGCCAACGATGCCAGGCGCAGCCGGCAGCTCACTCTGCTGCTCGCGCGGACGCAACGT
TGGCAGGAACCGCAGTCGGATGACGCACTGCGACGCACGCGCATGCACGACGTGGCCGAG
CTGCAGGCACACCTGCTGCTCGCTGCAGGCAGCAGCAGCCCGGACCCAACCTGGTGGAGC
GCCCTGGCGCAGGGCAGCTTGCACAACGACAGCTGCCTGCAACGCGATGCGGACTGCGTG
ATCATCCGCCGCGACCTGGATCAGGACGGCCAGGACGAGGTGATGCTGTGCGATCTTTCA
GGGAAGTTTGGTATCACCTGCACGCTGTACACCCGCGATGCGCAGGGCTGGTATCGGGTG
GACACATTGAACAGCTTCCCGCAGCGCAGCCAGCAACAAGAAGCCCTGCGTGAGGCCGTG
CGCCAAGGCAAACTCGCCACGCTGCCACGCCGTTGGCCTGACTTGCTGTTTCCCGGCGGT
AAACCGATGCGCATCAACTCATCCGCCAACGCACGCAAGACAACGGAGACCCCATGAGCG
GTTATTGCAGCATCGCGCCCGGCCACCCGGTGCATGGCCACTATCACGACCACGAATACG
GCTTCCCGCAGCGCGACGAACGCGAGCTGTTCGAACGCCTGGTGCTGGAGATCAACCAGG
CCGGCCTGAGTTGGGAAACCATCCTGCGCAAGCGCGGCAACTTCCAGCGTGCCTATGACG
GGTTCGACGTGGACACCGTGGCCGCGTACGGCGAGGCGGAGATTGCCAGGCTGATGCAGG
ATGCCGGCATCATTCGCAATCGCCTGAAGGTGCTGGCCGCCATCCACAATGCGCAGGTGA
TCCAGCGCCTGCGCGCAACGCACGGCAGCTTTGCCAACTGGCTGGATGCACAACATCCCC
TCGACAAGCCGGCCTGGGTGAAAGTGTTCAAGAAGACCTTCCGTTTCACTGGCGGCGAAA
TCACCGGCGAATTCCTGATGAGCCTGGGCTACCTGCGCGGCGCGCACCATGCCAACTGCC
CGGTATTTGCGGACATTCAGGCACTGTCGCCGCCATGGATGCGCAGCGCGTGAGCGACAC
CTTGCGTGCCGCGTGCGAGGCGCCTGTACTCAGCGCTGCGATCACACCGCATCGCACATT
TCGCATGCGGCGCTTGCTGGGCATTGCTGGGTTACTGATTGCCTCCGCCGCGGCAGTGCC
GCAGGCAGACGCGCACAAGGTGCCTAGGCTGTCGCTGACGCAGGTGCTGGACCAGTTGCG
CCGCGACATTGCCGCCGTGCCGGCCAGCGACCCCACGCCGATCGACACGGTGATGAAGCG
CTATGCCGATACCCACGGGCAAAGCTTCGACATCGCAAGCCCGGATCCGGAGGAAGACCC
ATCCGAGGCTGTGCCGCCCACGCAGCCGGCCGACGTCACCGATGCCGAGTGGCACGCGCT
GCAGGCCTACGGCGCGCACGCCACCAGCGAAGCAGACGATATCTCCGAGAACCGCAGCCA
CCACTACACCCTGATCGACCTGGACGAGGACGGCCAACGCGACCTGCTGGATGAGGCCTA
TGTCGGCGGCACTGGTTTGTTTACGCAGATCACGGTGCTGCAAGGCCATACCGATGGCTT
CCGCGCCCCCACCGCCACGCCCACAGGTACGCCAGCGGATAGAGAAGCGGACGCTGGATT
CAGCATCAACGGCCGCGGCGGCGACCAGGCGCTGTACTGGCTACGCATCGACGGACGCAG
CTACGCGGCCTACCGCGACGGCGACTATTTCCAGGACACGCTGACTCTCTCGCGCCCGTT
GTCGCCGCTGCCCGCCGAACGCCACCCAACCAAGGCACTGCAGATCCGCTATCGCTACCA
GCACACGCTGGCGCCGCGGCGAAAAGATGCTGCCGAGCGCTTGCTAGAGGAACAGCAGGC
GGACGACTGGCTGGCGCAACACCCGGCGATGCGTGCCGCGGTAGACACCCAGTTGCAGCA
CCTGCGCCTGGATGCACAAGGCCGGCAGCGTTCGCCTGATCCGGAGGCACGCTGCCCGAG
TCCCGCCGAAAGCAGCGACCCCGAGCTGGAGGCGCAATGGCCATGGCATGACGCCGGGCA
TTACACGTTCGACTTTGTCGCCAATCTTCGCGTGCGCCACGGCAGCGAGTGCTACAGCGC
CAGCGTGGTGGCGTTCCGCAGCAGCTTTCAAAGCGCCAATACCGCGTGCTGCGTGCTGTG
GCTCTACGAGGCGCCCGGCAACCAGGTTGCGAACCTGCCGCTACTGTCAAAGCGCACGCG
CAGCGGCATTGCATTGATCACGGCAGCGCCTGTGGATGCCTCGCAAGACTGACCGCACGT
AGCGAGCCGCCAGCCAGACAGTGATGGCACCACAGTCGGGTGCTGGGTGCGCGCTCCATG
CCCACTCCACGCACCGGCTGCGCCCACCTCGCGCGGCGCGATCCTTTCGAGAATGCCGCC
CCGCTTATCCACTCGCACGCACCGGCGCACCAGATGACGCGGCCTTGCCACAGCATCCAC
GACCACTGCACACCTGCCGCGGCATGGTCGGCACATGAGCATCCGCATCGGCATTTCGGG
CTGGCGTTATGCACGCTGGCGCGGCACGTTCTACCCGACCGGCCTGGCCCAGCGGCGCGA
GTTGGCCTATGCCGGGCGCTGTTTTCCCAGCGTGGAAATCAATGGCTCGTTTTATTCGCT
GCAACGCCCGGAGAGCTACCAGAGCTGGCATGACGAGACGCCGGACGACTTCGTCTTCGC
GGTCAAAGGCCCGCGTTTTGTCACGCATATGAAGCGGCTGCGCGATTGCGAACAGGCGCT
GGCCAACTTCTTTGCATCCGGCGTGCTGCGGCTGGGCCCGAAGCTGGGGCCGATCCTGTG
GCAATTGCCGCCAAGCCTGCGCTTCGATGACGCGGTGTTGGATGCATTTCTCACCAGCCT
GCCGCGCGATACCGAGGCAGCACTCGCCCTGGCGCGCAAACGCGACACCACCTTGATGCA
TGGGCGTACGGCCCTGAGCATCGATCGCAAGCGCCCGCTACGGCATGCGCTGGAGATGCG
CCACCCCAGCTTCTGCGACCCGTCCTGCATGAAGCTGCTGCGCAAGCACAAGGTGGGCGT
GGTGGTGGCCGATACCGCTGGCAAATTTCCGTATCTCGAAGATGTCACCGCTGACTTCGT
CTACCTGCGGCTGCATGGCGACGCGCAACTCTATGCCAGCGGCTACAGCGACCACGCCCT
GGACCGCTGGGGCGAGCGGATTGCGGCCTGGGCCGCAGGTGGTGAGCCCTCCGATGCACA
GCGTATAGGGCCGCGCGCCAGCAAGCGCGCACGGCGCGACGTGTACTGCTACTTCGACAA
CGACATGAAAGTGCACGCACCGTTCGATGCGCGCGGCCTGATGCAGCGGCTGGACCTGCC
CACCGACTGCCCGGCGCGCGAGGAGGTCGTGTAAGTCCGCTGCGCGCTCACACGCCCATG
TAGCGGTGCGGCCGGTGGTTGAACATCAGCACCAGGCTCAGCATCAGCGCGCCAATGGCC
GAATACAGCACCTTGTCCGGCGTCAGCACGAAAAACGCGACCAGCATCAGCATCGCGTCG
AAACTCATCTGCACCTTGCCCGCGCTCCAGCCCCGCTCGCGCTGCAGATACACCGCCAGG
ATGCCGATGCCGCCGAGGCTGCCGCGGTGGCGAATGAAGAACAAAATGCCCAGCCCGGCC
AGCGCCCCGCCCACCACTGCCGCAAACAACGTGCTCATGTGCGCGTAGTCGGCCCAGCGC
GGCAGCAGGTCGGTCAAGGCCCCGCAGGCGCCCACCGCGGCGAAGGTTTTCAGGGTGAAT
TCCCAGCCCATGCGGCGCACGCTCAACCAATAGAACGGCAGGTTGACCAGCACGAAGACC
AAGCCGAAATTCCAGTGCAGCGCGTAGTGCAGCAGGAACGCCACCCCGGCCATGCCACCG
ATCATCAGGCCGCCCTTGGCAAAGATCGCCAGCCCCAGCGAGGCCACCAACGTGGCTAGC
ACCATGCCTTGCGCATCTTCGGCCACCGAGTGGTGATAGGCGTGGTCATCGGCGCTGGTA
CCGGCCGAATCCGGTGGCGGCGTCAGCGGGCCGGAGGTGAACACGGCGCCATCGTCGGGC
AACGGCTCTTGCTCCGGACGGAGATCGGAATCGGGAAGGCTCACGGGTCTGGGAACTGCG
GTGGGGTGCGGATATTAGACACTATCGGCCACCCTGGTTACATCTGAAACGTCAGCCGTG
CATCGCTGCTGGATGTACGGCTGCACTGGCTTGGCGCCGCACTGCACTCAATCGCTGGCG
TTGGCTGAAAAGCGCGACGCGCCCAGACTGACCGCAGCGCGTCGTTGGTGCACGGAGCGT
TGGTCGCAACGCCGCCGCATCATGGAGCGCGGCCATGCGCCTCACCGAACCTCGGCAATC
TCCACGCCATCCAGCCCCTGCGACAGCGTCTTGGCATCGCCGCCTTGCGAGAGCTTGATG
CGCAGGCGCACCTCGTTCTGCGAGTCGGCGTAGCGCAGTGCGTCTTCGTAGCTGATCTCG
CCCGCCTGATACAGCTCGAACAGGCTCTGATCGAAGGTGCGCATGCCCAGGTTGGTGGAC
TCCTTCATGATCTCCTTGAGCTTGTGGATCTCGCCGTCGCGGATGTAGTCCTGCACCAGC
GGCGTGCCGAGCATGATCTCCATCGCCACGCGGCGGCCGCGGCCATCCGGGGTCGGGATC
AACTGCTGCGCCACCACACCCTTGAGGTTGAGCGACAGGTCCATCAGCAGCTGATTGCGG
CGATCTTCCGGGAAGAAGTTAATGATGCGGTCCATCGCCTGGTTGGCGTTGTTGGCGTGC
AGCGTACACAGCACCAGGTGCCCGGTTTCGGCGAAGGCGATGGCATGGTCCATGCCTTCG
CGGGTCCGCACTTCGCCGATCATGATCACGTCCGGCGCCTGGCGCAGGGTGTTTTTCAGC
GCATTTTCCCAGCTATCGGTATCGATGCCGACTTCGCGCTGGGTGATGATGCAACCCTCG
TGCTTGTGCACGAACTCGATCGGGTCTTCGATGGTGATGATGTGCCCGGTGGAATTCTGG
TTGCGGTAGCCGATCATCGCCGCCAGCGATGTCGACTTGCCGGTGCCGGTGGCGCCGACA
AAGATGATGATGCCGCGCTTGGTCATCGCCAGTGTCTTGATCACCGGCGGCAGGCTCAGC
TCTTCCACGGTGGGAATGCGCGTCTCGATCCGCCGCAGCACCATGCCCACCTGGTTGCGC
TGATAGAAGCAGCTCACACGGAACCGCCCCACCCCGGACACGCCGATGGCGAAGTTGCAC
TCGTGGGTCTTTTCGAATTCCTCGCGCTGCGAGGGCGTCATCACGTTCAACACCAGGTCG
CGACTCTGCTGCGCGGTCAGCGGCGTCTGGGTGATCGGGCTGATCTTGCCATGCACCTTG
ATCGCCGGCGGCATGCCAGAGGTGATGAACAGATCCGACGCCTTCTGGTGCGCCATCAGC
TTGAGGAAGGAGGTGAAGTCGATGGTGCTCATGGCGTGCTCCCTCGGAGCAGGGAATAGG
GAATCGAGAATCGGGAATTGGAGAAGCTGGAAACCGGGACCGGTCAGGGAAACGTGCTTT
TGCAATTCCCCATTCCCGATTCCCTATTCCCGAGTCACTCGAATATCCGCTTGTCCTTGG
CGTACTCGCGCGCCTGGTTGCGCGTGATCAGGCTGCGCTTGACCAGGTCCTGCAGATGCT
GGTCCAGCGTCTGCATGCCGTATTGCTGGCCGGTCTGGATCGAGGAATACATCTGCGCCA
CCTTGTCCTCGCGGATCAGGTTGCGGATGGCCGGGGTGCCGACCATGATTTCCCACGCTG
CGGTACGCCCGCCGCCCACTTTCTTGAGCAATGCCTGCGAAATCACCGCACGCAGCGATT
CGGACAGCATCGAGCGCACCATCGGCTTTTCGCCGGCCGGGAACACGTCGATGATGCGGT
CGATGGTCTTGGCCGCCGAGCTGGTGTGCAAGGTGCCGAACACCAGATGGCCGGTTTCCG
CGGCGGTGAGCGCCAGGCGGATGGTTTCCAGATCGCGCAACTCGCCGACCAGGATGATGT
CCGGGTCTTCGCGCAAGGCCGAACGCAGCGCCTCGTTGAAGCCGTGCGTGTCGCGGTGCA
CTTCGCGCTGATTGATCAGGCACTTCTGCGAGGTGTGCACGAATTCGATCGGATCCTCGA
CGGTGAGGATGTGGCCGTATTCGTTCTTGTTGATGTAGTCGATCATGCCGGCAAGCGTGG
TCGACTTGCCCGAACCGGTCGGGCCGGTCACCAGTATCAGACCCTGCGGTTGGTCGATCA
ACTGGCGAAAGATCGGCGGGCAGCCCAGGTCTTCCAGCGTCAGCACTTCGGACGGAATGG
TACGGAACACCGCACCGGCGCCACGGTTCTGATTGAACGCATTGACGCGGAAACGCGCCA
GCGACGGAATCTCGAACGAGAAGTCGACCTCGAGGAATTCCTCGTAATCGCGGCGCTGCT
TGTCCGACATGATGTCGTAGACCAGCGCGTGCACCTGCTTATGGTCCAAGGCCGGAATAT
TGATGCGGCGGACATCGCCATCGACACGGATCATCGGCGGCAAGCCTGCAGACAGGTGCA
GGTCCGATGCCTTGTTCTTGACAGAAAACGCCAATAGTTCAGCGATATCCATGCGCTGCT
TTTCCCCTAGGCTGCGATTGGAAGATACTCCCCGGCCGGCAGTATAGCGTTCTGGCAGCG
CCCTGGAAGCGCGCCGTGCGTCGGTTCAGCCCGCCAGCATGAATGCCGATGGCCGGCGTT
TCCGATGTCCGGGGCGGCGGTATCGTTTGCCGCAGCGCGCCTTTATCCACCCCACCTCGC
CGCGAGGAAGATCCGCCGCGCCCGGCGCGCACCGGCACAACTGGAAGGAAAGGCACGGGC
GCGGCACTATGGCCGCCTTGCTTACCCGTTGGCTGACCTGTGCCCGCTTCCTCGTTGCAC
CAGATGCTGGCCGCCATCCAGGCGGCAGCCCCTCCCAACGCCGCGCCCGCGCGCCTGCTG
GCGGTGTCCAAGACCCAGCCGGCCGACGCCGTGGCCGGGTTAGCCGCGCAAGGCCAGCAG
GCCTTCGGCGAGAACTATGTGCAGGAAGCGGCCACCAAGATCGCGCAGCTTCAAGCGCTG
CAGCTGGAGTGGCACCTGATCGGCCACCTGCAATCCAACAAGGCCGACATGGCCAGCCAG
TGTTTCGATTGGGTGCAGACCGTGGACCGCGCCAAGCTGATCGCACTGCTCGCCCGGCAT
CGCCCGGACGGCCGCGCACCCTTGAATGTGCTGATCCAGGTCAATATCGACGACGAGGAC
AGCAAGCACGGCTGCGCGCCCGAGGCAATCGACGCCCTGGCCGCGGAGATTGCCACCCAT
CCCCAACTGCAGCTGCGCGGATTGATGGCGATTCCCGCGCCGTTTCCCGAGGTCACGCGC
CGGCACCAGGCATTCGCGCGCATGCAGGCCTTGTTCGCGACACTGCGCAGCCAGTATCCG
CAGGCAGATACCTTGTCGATGGGCATGAGCGCGGACTTCGCCGATGCCATTGCGGCCGGC
GCCACCATGGTGCGCGTGGGCACGGCGCTATTTGGCCAGCGCAACGCGCCACCGGCCGCC
TGACACGTCGGCCGTTTCCTTCCTCCTTCTTGATGGTGCTGCAATGACCCAGCCTTCCTC
CTCCACAGCTGTGGTTGCACACGGCGATGCTCCGGTGGTTGCCTTTGTCGGGGGCGGCAA
CATGGCGCGCAGCCTGATCGCCGGGCTGCTGCGCCAGGGCGCGCCGGCCAGCGCCATCCG
CGTCGCCGAGCCGGTCGCCGAATTGCGCCAGGCACTGTCCGCTGACTTCGGCGTGCAGGT
GTTCGACGACGCGCGCAGCGCCGTGGAGGGCGCCGCACTCTGGGTACTGGCGGTCAAGCC
GCAGGTCATGCCCAGCGTGTGCACGCAGCTGGCCGATCTCGCGCAGCAACAGCACCCGCT
GCTGCTGTCGATCGCCGCGGGCATCACCGCAACGCAACTGGAGCGCTGGTGCGGCGGCAC
GGCCGCCGTGGTGCGCGCCATGCCCAACACGCCGGCCCTGCTCGGCGCCGGCGTGACCGG
CCTGTACGCCAATGCACGCGTCAGCGCGGCGCAGCGCGCGCAGGCAACCCGGCTGCTGGA
AAGCGCCGGCGTCACCGTCTGGCTCGACGACGAGGCACAGATGGATGCGGTCACTGCGGT
GTCCGGCAGCGGCCCTGCCTATGTCTTTCTGCTCGCCGAAGCGATGGAGGCCGCCGGACG
CGCGCAAGGCCTGCCCGCCGAGACCGCCCGCACGCTGGTGCTGCACACCCTGCTCGGCGC
AGCCCGCATGCTGACCGAATCCGGCGAAGCACCGGAGGTGTTGCGGCGGCGCGTGACCTC
CCCCAACGGCACCACGCAGGCCGCGATCGAGGCATTCCAGGCCGGCGGTTTCGAAGCGTT
GACCGCCAACGCGATTGCCGCGGCGACCGAACGCGGCCGCAGTTTGTCGGCAGCCAACGA
CTGATCCGCGGGAGCGATGCGGCGTCGCTGGCTGGATCGCTCGCTTGCCTGGAGACGCGC
TATCGGCGCATCGCTGTCCGAATGCGGAATGATGCGAGCCCCGGCTTCATCGAATGCGCT
TCGTTTTGGCGCCTGCAATCGATTGGCAGGCAGCACGCACGCCATTCTTCGCAACATTGG
CATGCGCCCTTTGCGCGACCACGGCGCCCTGGCTCGGTAGAGGCATGCCTCGCTAAGCGA
ATGCATTGATCGACATGCGCCTGTGCAGCAGCTGCCCAGATTGCGCCAATCCGCGATTCA
TGCCGCATCATCTTGATCTGCTGCTGTGCGTCAGAGCGCGCGCAGCATCCCACGCCAAGC
GAACCCAGAGCGCTTTTTTCTCGTGTTTTTTGGCGTCCAGTGAACGAATGCCCGTGCCAA
GTCGGTCTTTTCGTGTTGTTTCATCGATTCCCTATTGGCGGGGCGCTGCAGTTGCCCTAC
ATTTCGCGTTGCCGACTGGGTCGGCAGACCCAAACACCACCAACGAATACGGAACACATA
ACTCATGGCAAAAACCGCCGCTAAGAAGGCTGCCCCCAAGAAGGCAGTGAAAAAGGTCGC
CGCCTCCAAGACCGCAAAGCCGGCCAAGGCCGCTAGCAAGACCGCCGCGCCGAAGCCGAT
CAAGGAAGCCCTGAGCAAGACCGGCCTGGTCGCGCACATCGCCGAAACCACCCAGCTGGC
TCCGAAGGACGTCCGCGCCGTGCTGGCGTCGCTGGAAGCCACCGCGCACGCGTCGCTGAG
CAAGAAGGGCGTCGGCTCGTTCGTCCTGCCGGGCATGCTGAAGATCACCTCGGTCAACGT
GCCGGCCAAGCCGAAGCGCAAGGGCATCAACCCGTTCACCAAGGAAGAGCAGGTGTTTGC
TGCCAGGCCTGCGACCTGCAAGCTGAAGGTCCGTGCGATGAAGCGTCTGAAGGACGCCGC
GCTGTAATCGCGCTGCATCCGGTTTGATCGAGACGGCCTTAGGGCCGTCTTTTTTTTGCG
CGTCTGCCGCGTCTTCTTCGCCTCCTGACAGGCACACCACATCGCACTCATCGCCGCTGC
CCTACCCTGGCGGTGAGTTCGCAACCAAGAGTGCCCGTGACCGCGCCATCGCCCACCCGC
AGCCCAGCCAGACGCGTGCGCCACCTGCTGGTATCGATCGTGATGCTGTGCGCGCTGGGT
GTTGCCGCGCGCTGGGCCTGGCTGTCACCGATGGCCGAACGCCTGCGCACCAGCTGGGAG
TTGTCGCAGATGCCGGCACCCACGCAGTTGCACATCCCGGTAGACGGTGTGCGTGGTCGC
CAGATTGCCGACACCTTCGGCGCCCCACGCGGACGCGACCGCAGCCATGCCGGCGTCGAT
ATCTTCGCGCCGCGCGGCACAGCGGTGGTGGCTGCCACCCGTGGCGTGGTCAGTTCCATT
CGCGACACAGGGCTGGGTGGCAAACAGGTGTGGGTGCTCGGCCCGGCGATGGAACGGCAC
TACTACGCGCACCTGGACGACTGGGCGCCCGGACTGGCGGTTGGCGATGTCGTCGAGCCC
GGCACTGCACTGGGCATGGTCGGCACCACCGGCAACGCGCGCGGTACGCCGCCGCATCTT
CATTACGGGATCTATGCGCGCAACGGTGCGTACGATCCGCTGCCACTGCTCCGGCAACCC
GCGCCACAGCAGGCACCCTGAGCGCGCTGGAACACTGCGTCATGGCCCGGCCTATCGAGA
CCCGGCGCGTGCGCGCCTATGGTGGAGCCAGCCCCACAGTGACGCGACCTTCCATGTCCC
GCAAACGCTACCGCATTACGGTCACGCCCATCGAAAAGGACGGCAGCCCCTGCCATGACC
GCTGCACCATCGAATTCGAACAGCGCTCGCGCGCCGACTGGATGCGGCTGTTCGAAGAGC
TGCACCTGCGCCGCGACCTGAGCAGTGACGAGTGCGCCGCGCTCACCGTCGGTTCGCAAT
TGCTCAAGGACCTGGCGGCGCGCCCACGCGCGCGGCCCAGCAATGCCCTGGACGCGCTAC
GGCCGAAATTGCAGCTATTGCTGGAGCGCCTGCAACGCGTGCATCCCGCTGCCGGGCGCT
GATCCGCGCGGTGCCAACTGCCGCTACACTGCGCCGATCGTGACGGGGAGCGGCGATGCG
CCAACTGATCAGTGTCTTTTCGCTACTGCTGCTGGCCGGCTGTAGCTGCCAGCGCACGCC
CGAACCACAGGCCGCCAACGGCTCGCCTGCATCGGCGACTGTCGCCGCAACTGCGGCATC
GCCCGTGGCCAGCGAGCGTCCCGGCGCTGCATCGACCGCCACCGATCCCAAACAGGCGCT
TGCAAGTGCGAACTACGCGCAAGCAAGCGCAACCGTGCACCGTTATCTGGGCGCACTGCC
CGGTGCTGCACGTGCCGATGCGGATGCCCTGTGGACCGGCGGCCATCCCGCACCCGTGCC
GGACGATGCGGTGCTGCGCAACATCGGGCAGATCATCAGCCTGCGCATCAACAACGATCC
GCCGATCGCGCTGGACCAACAGCACCCGCCGCGCTTGATCGAAGTGCCGGTGCAGCTGAC
CGTGCGCACCACGACCGGCACCGAACGGCTGGTCGGTGCTTACCGTCTGCAGCCACGCGT
TGGCAGCGACACCTGGGAAATCTATTCGGCCACCCTGCAGCCGGTGCTGCGTTAAAGCCG
CCGTCCACGCAACTGGACATTCGTAGTCAGAAGTGGCGATACGCGAGATCCGCAGTCGAC
GCCCACAACACCGAAGCGCATTCGCTGCGAGCACCCCAACCACCGCGGCACGCAGTGTCG
TACTCATCCCGCCACACCGCAGCACGCTAACCCGTGGTTCACCGGCGCTGGCTAAGGTGA
TGCCATCCACCGCCGGAGTTGCCCGATGAAACTGCGTTTAGTTGCCGGATCCCTGCTTGC
CCTCGCCCTGGCGATGCCACCGTCCGCAGCGTGGGCGGCGCCTCAAATCCAGGGGCGGCA
GATCAGCGTGCAGGCCGCCGACGTGCAGCAGTACCTGGGCGGGCGCTTCCCGCAGACGCA
CGATGCGCTGGGTGGGCTGATCGAAATGACGGTCAGCAACCCGGCACTGTCGTTGCCACC
TGGCGACCGCTTGAAGATGGCGTTCGACCTTGCATTGGCCACGGCCGGCGGCGCGCCGGC
GCCGGTGGGCAACGTCACCTTGAGCAGCGCGCTGCGTTACGACACGGCAAAGCAGGGGTT
TTATCTCGACCAGCCAACGGTCGATGATTTCCGCCCCGCCAACGCCGGTGCCAAGTTGGA
CAGCAGCACGCGCCAGTTGCTCAACGCGTGGTTGGCCGACTACGCACGCAAGGAGCCGAT
CTACAAGATCGATCCCGCCATTGCGGCCGTGATGGGCAATGTGCAGGTGGAGTCGGTGGC
GATCCAGAACGGCCGGCTGGCGGTGAACTTCAACCAGGATATCGAGCAGCAGGTACCGGC
CGGCGCCATGCCAGGCAAGTAACCCATCGGCGCTGCGAGCGCACCGCGCATCTGCCAACG
TGAAATTAAAAGAGCCCGGCGCAGCGATGCACCGGGCTCTCTTTTATAGCTGCTGCGTGA
CCTCAGGCAGCCAGTGCCTTGGCAACCGCATCGGTGAATGCAGGAATATCGTCCGGCTTG
CGGCTGGTGATCAGCTGGCCATCCACTACCACCTCGGCATCCTCCCAGCGGCCGCCCGCG
TTGCTCAGATCGGTCTTGACCGACGGCCACGACGTCACCTTGCGGTCGCGCACCAGCCCA
CTTTCCACCAGCAACCACGGCCCGTGGCAGATTGCAGCCACCGGCTTGCCGCTGGCCGCA
ACGCTGCGGATGAAGTCAATCGCCTGCGCGTTGGTGCGCAGGTTGTCCGGGTTGATCACA
CCGCCTGGCAGCACGAGCGCGTCGTAGCGGTCGGGTTTGGCCTGCGCGAGGGGCGTGTCC
ACCGGCACGCTGTCGCCCCAGTCGGTGTGGTTCCAGCCACGGATCTGTGCATCGTCGCCG
GGCGCGATCACCTCGACGGTGGCGCCCCAGGATTCCAGCAAGCGCTTGGGCTCCTGCAGC
TCGGATTGTTCGAAGCCGCTGGTCGCGAGCACGGCAACGGTCTTGCCGGAGAGCGAATGA
GTCATGAGGAACTCCTCAATCTGCAAAGGAGCCCGCACCCTAGGAATGCGCGTGTTGCGC
ATCCGTGTACCGATGTGCGCGCCGCGTCATGCCGACCGCCGCGCGCCGTCGCTCAGCGCT
TGGGCTGCAACATGGTGCCGGTGCAATTCTTCGAGCCGCAGCGGCATTCCCAGATCTTCT
TCAAGCGCGGCGTGTGCCGCTCGCCCAGGGTAATGCCGTAGTTATAGGTCAGCTCCTGGC
CCGGCTTGATTGCGCGCTTGGCTTCGATGAAGACCTTGTCCTTGCTGCGGTCCTCGCCTT
CAGCCTCTTCGATCACCGCTTCGCAATTGGGATTGCAGCTGTGGTTGATCCAGCGCGCGA
TGTTGCCTTCGTAGTTGGCGTCGAGCACGTAGTCATCGCTCAGCGTAAACAGAAAGGTGT
GCCCGCTTTCCACATCGCCGGTGTCGTCGGCATCCACTTCGGCATGCGTCCGCAGGCGCC
CCTTGTACTGGATGATGCGTTCGCCCTTGCTGAGCGCAGCGACGGCGAACACGCCATTGC
CATGGATACGTGACTTGCGGGCGGCAACTTTACGCGACATGAAAGGGTCCGGTGATGGGG
CCGCTCATTGTGACCGCAGCGCGCCCACGCGCCAAGCACAAGCGCACCTGCCACCGCAAC
GGGCTGGCCTTTCCGGCGGCTGAACCACGCGGTTGGACTGAGCGGAGCAAAAGAGTACAA
TTTCGGTCCGCTTTAGGGGTTCACCGTCCTCGCATGTTGCGCGTCACCAAATTGACCGAT
TACGCCACCGTCGTCTTGACGGTGCTGGCTGCACGGAGCGACCAGGTGCTCAGCGCGAGC
GAACTGGCCGAACAGGCCGGCCTGGAAGCACCCACCGTCAGCAAGATCCTCAAGCCGTTG
TCGCAGGCTGGCCTGGTGGAAGGATTGCGCGGCGTGCATGGCGGCTACCGGCTTGCACGT
GCGGCGAGCGCGATCACCCTGGTGGAGATCGTCGAAGCCATGGAAGGACCGCTGGCCATC
ACCGAATGCAGCCAGGACCACAGTCAATGCGGGATCGCCCACCAATGCGGTGTGCGCTCC
AACTGGCGCCTGATCAACGATGTGGTGGGCGATGCCCTGCGTCGCGTGACACTGGCGCAG
ATGCTGCACCCCCTCTCCCTCCCTGGCGACAACCGTCGGCGTTCCATCGCCGCGCGCGTC
GCGACCACCTGACCCAGTAGGCAGCCGATGGCCACCGAACTTGCCCCCCCGCAGAATGCG
CAGATCCTCGAACGGTTGGGCCGACGTTACGACGCCGGTTTCATCACCGAGATCGAATCC
GATTCGCTCCCGCCCGGTCTGGACGAAGACATCATCCGTGCACTGTCGGCCAAGAAAGAA
GAGCCGCAATGGATGACCGACTGGCGCCTGGAGGCCTACCGTCACTGGCTGAAAATGCCG
ATGCCGGAGTGGGCCAAGCTGAAGATCGCGCCGATCGATTTCCAGGCGTTGAGCTATTAC
TCCGCGCCCAAGGGCCCGAAGTACGCCTCGCTGGATGACGTGCCCAAGGAGCTGCTCGAC
ACCTACGACAAGCTCGGCGTGCCGCTGCACGAGCGCGCGCGGCTGGCCGGCGTTGCGGTG
GATGCAGTGTTCGACTCGGTCTCGGTCGGCACCACGTTCCGCAAGGAACTGGCCGAAAAG
GGCGTGATCTTCTGCTCGATGTCCGAAGCGATCAAGGAACATCCGGAGATCGTCAAGCAG
CACCTCGGCAGCGTGGTGCCGGTGGGCGACAACTATTTTGCCGCGCTGAACTCGGCCGTG
TTCTCCGATGGCAGCTTCGTGTTCATTCCCAAGGGCGTGCGTTGCCCGATGGAACTGAGC
ACCTACTTCCGCATCAACGCCGGCCACACCGGCCAGTTCGAGCGCACCTTGATCGTGTGC
GAAGACAAGGCCTACGTGTCGTACCTGGAAGGCTGCACCGCGCCAATGCGCGACGAAAAC
CAGCTGCATGCGGCCGTGGTGGAACTGGTGACGCTGGAAGATGCGGAAATCAAGTATTCG
ACCGTGCAGAACTGGTATCCGGGCGATGAAGAAGGCCGCGGCGGCATCTACAACTTCGTC
ACCAAGCGTGCCGAATGCCGTGGCGACCGCAGCAAAGTAACCTGGACCCAGGTCGAAACC
GGTTCGGCGATCACCTGGAAGTATCCGTCGTGTGTGCTGCTCGGCGACGATTCGGTGGGC
GAGTTCCACTCGGTAGCCCTCACCCATCATCGTCAGCAGGCCGATACCGGCACCAAGATG
ATACACATCGGCAAGCGCACCAAGAGCAAGATCGTCAGCAAGGGCATCAGCGCGGGCCGC
GGCCAGAACACCTACCGCGGCCTGGTCAAGGTGGATCGCAACGCCGATGGCGCGCGCAAT
TACACCCAGTGCGATTCGCTGTTGATCGGCAAGCAGTGCGGCGCCCACACCTTCCCTTAT
ATCGAGGTGAAGAACCCCGGCGCCACGGTCGAGCACGAAGCCACCACTTCCAAGATCAGC
GACGACCAGCTGTTCTACTGCCGCGCACGCGGCATCAGTCAGGAGGACGCGGTGTCGTTG
ATCGTGGATGGGTTCTGCAAGCAGGTATTCCGCGAACTGCCGATGGAATTTGCGGTGGAA
GCCAAGAAGCTGCTGGAAGTTTCCTTAGAAGGCAGCGTCGGCTGACACCTTTCCCCTTCT
CCCCTCGGGAGAAGGTGCCGCGCAGCGCCGGATGAGGGTACGGGCGAAGGCAAGTGCACC
CAAACGGCACGATGCTTCGCACGAACCCTCACCCCAACCCCTCTCCCGGCGGGAGAGGGG
CTACATACGAATTCTGACGGACCATCAGCATGCTCAACATTCAAAATCTCCACGCCAGCA
TCGCCGGCAAAGACATCCTCAAGGGCCTGTCGCTGGACATCCAGCCCGGCCAGGTGCACG
CCATCATGGGGCCCAACGGCGCCGGCAAATCGACCCTGGGCAATGTGCTCGCCGGTCGCG
ACGGCTACGAAGTCACTGCCGGCACCGTGCAGTTCGAAGGCGCCGACCTGCTCGACCTGC
AGCCGGAAGAACGCGCTGCGGCCGGCTTGTTCCTGGCGTTCCAGTACCCGGTGGAAATCC
CCGGCGTAAACAACACCTACTTCCTGCGTGCCGCGCTCAATGCGCAGCGCAAGGCGCGTG
GCGAAGAAGAGCTGGATTCCATGCAGTTCCTCAAGCTGGTGCGGCAGAAGCTGGCGGTGC
TGCATCTGAAGGACGAGCTGCTGCACCGTGGCGTCAACGAAGGGTTCTCCGGCGGCGAAA
AGAAGCGCAACGAGATCTTCCAGCTGGCCGTACTCGAGCCGAAGTTGGCGATCCTGGACG
AAACCGACTCCGGCCTGGATATCGATGCACTCAAGAGCGTGGCCGACGGCGTCAATGCGC
TGCGCTCGACCGAGCGTTCGTTCCTGGTGATCACCCATTACCAGCGCCTGCTCGACTACA
TCAAGCCGGACGTGGTGCATGTGCTGTCCGATGGGCGCATCGTGCAGAGTGGCGGCCCGG
AGCTGGCGCTGGAGTTGGAAAAACACGGCTACCACTTCCTGAAGGACCGTGTGGTGCCGG
AGGCCGCCGCCTGATGAGTGCCTTGTTGGAATCCCTTGCCAGCGGGTTTAGCGGCAATGC
TGCACGGCGCGCCGAACTCGACGCGGCCTTGCAGACCGGCCTGCCCGGCCCGCGTGCCGA
AGCCTGGAAATACACCTCGCTGCGCCAGCTGGAACGCCGCAGCTTCCAGCCTGCACCGTT
GGTGCCGGCGCTGATCGATGCCGCGGTGCTGGATGAGATCCCCACCCCGCGCCTGGTGTT
CGTCAATGGCCGTGCGTCGGATGCGCTGAGCGATCTGTCCGAACTTCCGGCAGGCGTGCA
GGTGCAGACGCTGTCGTCCGCACTAGTTGGCGATGAATCGGCGCAGCAGCTGCTTGGCCG
CCGCTTCGAGCGCAGCGATGAAATTTTCGCGCGTCTGAATGCCGCGCTGGCCGATGAAGG
CGCGCTGGTGCGCGTGGACGCAGGCGTCAAGGTGGCGCTGCCGCTGCAGCTGGTGTTCGT
TAGCGTGGGCGGCGAGCACGACCTGGCCTGGCACCACCGCCATCTGATCGAATTGCGTGC
CGACGCCGCGCTCGGCGTGGTCGAGCACCACCTGCACGTAGGCGATGCAGCGCATCTGGA
CAACAGCGTGATGCATGTCCATCTGGCCCAGGACGCCGTGCTTTCGCACGCACGCGTGCA
GGCCGATAGCGCACGCGCCACCGCGTTCGCGCGGACCGATGCGGTGCTGGCGCGCAATGC
GCAGTACCAGCGTGTGGACCTGGAGCTGGGCGCAGGCCTGTCCCGGCACGAACTCAATGC
GCGGCTGGAAGGCGACAATGCACGGCTCACCGCCAATGGCGTGCTGCTGGGCAATGGCCG
CCGGCATGTGGATACCCGCCTGGGCATCGAGCACATCGCCCGCGACACCGCCTGCGAGCT
GGTCTGGCGCGGCGTCGGCGCCGACCGCAGCCGCGTGGTGTTCCACGGCGGCATCCATAT
CCGCCAGGGCGCCGATGGCACCGATGCACGTTTGTCGAACAAGAACCTGTTGCTCTCGGA
CAACGCCGAAATCGACACCCAGCCGGTGCTGGTGATCGACGCGGACGAAGTGCAGGCCGC
GCACGGTGCCACCGTGGGTCAGCTCGACGACAACGCGCTGTTCTACCTGCGCTCGCGCGG
GTTGCCGCAGCAGCAGGCGCAGCGCTTGCTCAGCGCCGCGTTCTGCCATGAGCCGTTGCG
CGCACTGCCGTCGCCATTGCGCGATCTGCTGGCCGTGCAGCTGGACCGCGCCCTGAATTC
GGCGGGCGTGGCATGAACGCCTCCGTCGCCGCCACTCCGGCACCGGACTGGGAGCGCGTA
CGCTCCGATTTCCCGCTGCTGATGCGGCAGGTGCACGGCAAGCCGCTGATCTATTTCGAC
AACGCCAACACCGGGCAGAAGCCGCTGCAGGTGATCGCTGCCACCGACGAGTTCTATCGC
CGGCAGAACGCCAATGTCAGCCGCGCGGTGCATGCACTGGGCACCGAAGCCACCGACGCG
TTCGAGGGCGCACGCAGCAAGCTGGCGCGTTTTCTCAACGTGCGCGCCGACGAGCTGGTG
CTGTGCAGCGGCACCACCTTCGCGATCAATCTGGTGGCCTATTCCTGGGCGCTGCCGCGC
CTGGGGCCGAGCGATGTGATCCTGGTATCGCGCATGGAGCACCACGCCAATATCGTGCCG
TGGCAGTTGGTGGCCCAGCGCACCGGCGCCACCATCCGCGTGGCCGAGATCACGCCTGAG
GGCGCGCTGGATCTGGATGCACTGCGTAAGGCGATGACCCCCGAGGTCAAGCTGCTGGCG
ATCACCCACGTGTCCAACGTGCTGGGCACAGTGAACCCGGTGCGCGAGATCTGCCGTGAG
GCACGCAAGCGCGGCATCGTCACCGTAGTGGACGGCTCGCAAGCCGCACCGCACCGCCGC
GTCGACGTGGCCGGCATCGGCTGCGATTTCTACGCCATCACCGGCCACAAGATGTGCGGC
CCCACCGGCACCGGAGCATTGTGGGCGCGCCGCGAACATCTGCAGGCCATGCCGCCGTTT
TTGGGCGGCGGCGAGATGATCAAGGAAGTGAGCTTCGAAGGCACCGTATTCAACGACGGC
CCGCACAAGTTCGAAGCCGGCACGCCGAATATCGCTGGCTTCATCGGCTTGGGCGCGGCG
GTTGACTATCTGGACGCAGTCGGCCTGGCGCACGTGGAAGCGCGCGAGACCGAGCTGCTC
GCGCACTTCACCGAAGAGCTGCAGCGCATCGACGGCCTACGCATCTTCGGCACCACGCCG
GACAAGGCGGCGGTGGTGTCGTTCCTGATCGAAGGCGCACATGCGCACGATCTGGCCACC
CTGCTCGACCTGGAAGGCGTGGCCGTCCGCTCCGGCCAGCACTGCGCACACCCGCTGCTG
CAGTACTACGGCGTGGCCGCCACCTGCCGCGCCTCGCTGGCGTTCTACAACACGCATGAC
GAGATCGAGCGTTTTGTTGCCGCGTTGGTGAAGGTGCGTCAGCTTTTGGGCTGATTGACT
GCGGGAATCGGGAATGGAGAATCGAACAAGCGGGTCTCCCACATGCTGTCGCTGGTCGAC
AGAGGGGGAGTAGCTCATTGAGCGGCGCAACGCTTTTCCCGATTCCCGATTCCCGATTCC
CGATTCCCGATAAACTGTTCCACATGCAGACCACCACCTTCCGCACCGCCACCGTCGACG
ATATCGATGCCATCGTCGCGCTCGTCACCTCCGCCTATCGCGGCGACAGCAGCCGCGTCG
GCTGGACCACCGAAGCCGACATCCTGGACGGTGCGCGCATCGACCCGGCGGTGTTGCGGC
AGGACATCCTGCGCGACCGCAGCCTGGTGCTACTGGTGGAACAGGACGGCGCCCTGGTGG
CCTGCGCGCATGTTGCCGACGAAGACGGCGCCGGTTACTTCGGCATGTTCTCGGTCAGCC
CCACCCTGCAGGGCGGCGGTATCGGCAAGGCCGTGCTCGCCGAGGCCGAACGCATCGCCG
CCACCGAGTGGGCCCTGCCGCTGATGCGCATGACCGTGATCGACGTGCGCAACGAACTCA
TCGCCTTCTACGAACGCCGCGGGTATCGCCGCACCGGCGTGTCCAAGCCTTTCCCCTATG
GCGACGAGCGCTTCGGCGTGCCGTTGCGCCAGGACCTGCGCTTCGAAGTGCTGGAGAAGC
CGCTCGGCGAGGCCGCGTTGTGAGCGACAACTGGACCTTTGTCTGCGCCAGCAGCGAATT
GCTGCCGGGCGAGCTGAAGACCGTGTGGGATGAAGTGACCGATGCGCCGATCGTGGTGTT
CAACCTCGACGGCGCGCTGTACGCGCTGGAAGACCGCTGCAGCCACGAAGACTACGAACT
CTCGCCCGGCACCTTCGACGCGGCTGCCGGCACCATCGAGTGCCTGCTGCACAGCGCGCG
CTTCGATATCCGCGATGGGCGTCCTCTGTGCGCCCCGGCCTACTCCGCAGTGCCCAAGTT
CCCGGTGAAGCAGGAACACGGCGGTATCTGGACCCGCGACGACCGCTGAGCGCGGCGCCC
AGCCGCCGCTGGCAGCGCACTGCAGAGCCCCAATCTTTCGGCCGTATGCCATCCATCGGC
AAAGATTGCAAAGAAGAATGATTTGCATTTAAGATCGCAGCCCTTCAGGCCTTCTTAACA
ACTGGCCTTCCTGCGATCCCATGCGCCTGCCCCTGTCCATGCCTTTTTCTTCTTGGTGTT
CGTTCGCCCTATGCCGTCTGGCGCAGCGCTGCCGCGTGCCCGGACGCCGGGCCTGGCAGC
AGGCGGCATCGGGCTGACAGGCGCGCATTCCCCTTCCCGCATTCGCCGAGCCATCGCCAG
GCCGAAGCATCGCTTCCCTCTTCGAGACGTCCCATGACTCCCAGGATTTCCCCGCTCACT
TCGGCCGTGTTGCTGACGCTGTCCGCTCCTGCCTTCGCCCAGCCTGGCGACGCGCCGGCA
CCTCCGGGCGCAGTGGATCTGGATGCGATCCGGGTGCAGCAGGAACGTGCGCAGAAGCCG
TCCTCGCCCAAGTACACCGAGGCGCTGCGCGACACCCCGCAGACCATCACCGTGGTCACC
AAGCAGACCATGGACCAGCAGAACCTGCTGTCGCTGCGTGATGTGCTCAGCACCCTGCCC
GGCATCACCTTTGGCGCGGGCGAAGGCGGCGGCGGCTATGGCGACAGCATCAACCTGCGC
GGCTTTACCGCCAGCAGCGACATCACCACCGATGGCGTGCGCGACAGCGCGCAGTACAGC
CGCAGCGACACCTTCAACCTGGAAGCGGTGGAGCTGATCAACGGCGCCAACTCGGCCATG
TCCGGCGCCGGCTCGGTGGGCGGCAACATCAACTTGGTGACCAAGACCGCCGGCCAAGGC
GACTTCACCAACGTGCTGATCGGCGGCGGCAGCGACCGTTACGGCCGCCTCACCGTCGAC
AGCAACTACGACTTCGAAAACGGCACCGCGGTGCGCTTGAACGCCATGGGTCACACCCAG
GACGTGCCGGGCCGCGATGAGGAATTCCGTCATCGCTGGGGTTTTGCGCCGTCGGTGGCG
TTCGGCCTGGGCTCGGACACGCGCTTCACGCTGAGCTACCTGCACCAGCACGACAACAAC
CTGCCGCAGTACGGCGTGCCGTTCGCGCTCAGCCCGTTCAACGATGGCCCGCTGCCGGGC
GTGGACCGCGAAACCTATTACGGCTATCGCAATGTGTCGCGTCAGGAAATCGACGTGGAC
ATGCTGACCGGCGTGCTGGAAATGGACTTCGACGACAACGTCAAACTGCGCAGCCTGGCG
CGTGTGCAGCGCGTGGACCAGACCACCACGGCCACCGCGCCGGAAGGCACCTGGTGCCTG
CCCAACAACACCAACGCCTACACCGGCCGCGCCTGCGTCGGCCAGCCGCCGTCCACCTGG
AACCCGAATAGCGGCCCGCGCGGGCTGGTGCGCGAGACCGAAAACTTCATCGCCCACAGC
CAGACCGACCTGACCGCCACCCTGCACACCGGCGCCATCGAGCACCGCGTGGTCGCTGGC
GTGGCCTTCAGCAAGGAAGATTTCGAACTCGATAGCGGAAGCATCTTCCGCAATGCCGAC
GGCTCCACCACCGGCATCACCTACCCGCTGCAGACCTTCGACAATCCGTACAACATCTGG
ACCGGCCCGCAGAACTATTTCCGCACCGGACGCAGCAAGGGCAGCCTGACCAATCAGGCG
GTGTACCTGTTCGACACGCTGCAGTTCAACGAGCAATGGATGCTCAACCTGGGCGGCCGT
TACGAACACAACGAAGGCGACAGCACCACCTACACCGTCAATGCCACCGGCGGCGTAACC
GGCGTGACTCCGGGGTTCCCGGCAGGCAGCGAAGAGGATCTGTTCTCCTACCGCGCCGGC
CTGGTATTCAAGCCGGTCGACAACGCCAGCCTGTATCTGTCCTACGCCAACAGCAAGACC
CCGTCCAAGGCGTCGGTCAATGGCTCGTGCACGCCGATAGCCACTGCCACCGTCGGCGCC
AACTGCAATGTGGAGCCGGAAAGCGCGGTCAATATCGAACTCGGCGGTAAGTGGGACGTG
TTGAACGAGCGTCTGGCACTGACGGCGGCGGTGTTCCGCAACGAGCGCGAAAACTACAAG
GTCAACAGCGGCGACCCGCTGATTCCCGAGCAGGTGCTCGACGGCAAGGCGCGCGTGGAT
GGCATTGCGCTGGGCGCGGCCGGCTACCTGACCGAGCGTTGGTCGGTCTTCGCCAACTAC
ACCTTCCTGGACAGCGAAGTGCTGCAGAGCGTTTCCAACCGCACCGCCAGCCTCACCGGC
GACCCGATTGCCGGGCGCGAACTGGTGCAGACCCCGCGCAACGCCGGCAATCTCTGGACC
ACGTATCAGCTCAACGAGTGGACGTTCGGTTACGGGGTCAATTACCAGGGCAGCTTCTAT
CCGAACAACACCTCGACCGCGGTCTACCGCAAGACCGACGCATACTGGGTGCACCGTGTG
ATGGTCGGCCTGCGCGTCAACGACTGGCTCAGCCTGCAGTTGAACGTCAACAACCTGTTC
GACAAGGAGTACTACACCAGCATCCGCAACAACCTCACCGTCAACGCCGCGGGCACCGTC
ACCGCCGGCAGTGGCTGGGCGTTGCCGGGCGATGGCCGCTCGGCGGTGTTGAACGCGACC
TTCAGTTTCTGATCCATCAACGCGCCGTCCGCAGTCCGCGGACGGCGTGGAGACCACTGC
ATGTTGTTGCCCATTCCCGACGTCCTGACGCCCGCCCAGCTGAGCCAGCTGCGTGAGCGC
CTGGACGCGGCCGACTGGGCCGATGGCCGCATCACCGCCGGCCATCAGTCCGCGCAGGCC
AAGGACAACGCGCAATTGCCCGAAGACAGCCCGATCGCACGCGAGGCCAGTGCGCTGGTG
CTCGACGCACTGTCGCGCAGCAGCACGTTTTTTTCTGCCGCGCTGCCGCGCCGGATCTAT
CCACCGCTGTTCAATCGCTACAGCGGCGGGCAGTCGTTCGGCTACCACGTCGACAACGCG
GTGCGTTACGACCGCAGCCGCGGTGGCGCCGATCCGGTGCGCACCGACGTCTCCGCCACG
CTGTTCCTCAGCGACCCCGAAAGCTACGACGGCGGCGAGCTGGTGATCGAAGACACCTAC
GGCACGCAGTCGGTGAAATTGCCGGCCGGGCATCTGGTGATCTACCCCGGCACCAGCCTG
CATAAAGTGATGCCGGTGACGCGTGGCACGCGTGTCGCCTCGTTCTTCTGGATACAAAGC
ATGCTGCGCAACGATGCACAGCGCCGCCTGCTGTTCGAATTGGACGTGTCGATCCGTCGT
TTGACCCAGGACACGCCCGGGCATCCGTCGCTGATCCAGCTCACCGGCGTGTATCACAAC
CTGCTGCGGCAATGGGCCGATGTCTGAGCCGGTGCTGGACACCGCGCAGGTGATCGCCGC
ACTGCGCACGCAGCCCGCGCAGGCGGTGGCGTTGCTACGCAAGGCGGCCGATCGCCAGGA
TGTGGCCGCACAGCTTCTGCTCGCACAACTCTACGCAGAAGGCCGCGGCGTCGCGGCCGA
TCCGATCCAGGCGATGCTGTGGTACGAAGTGGCCGCCAATGCAGGGCACCCGGAAGCGAT
GAACCAGCTCGGGCGCTGCCACGAACTGGGCTTCGGCACGCCCTGCAATCTGGAGCTGGC
GGCGCTGTGGTTTCGCCGCGCCGCCGCGCATGGCCTGGACTGGGGCATGTACAACCTGGC
CCACCTGTACGCCTCCGGCCGCGGCGTCGCGCAGGACCACACCCAGGCGTTGGCGCTGTA
TCGCCGCGCTGCCGAACACGGGCACGCCAAGTCGATGAATTTCGTGGCGCGCTATCTGGA
GCAAGGCCTGGCCGGCGCTGCAGATCCGCACGCCGCCCGCGCCTGGTACCGCCGCTCCGC
CGAGGCCGGCGATTTCCGCGGGCAAGCCGGTTTTGCGACGGTGCTGGCCGACGACGGCGA
CATCGATCAGGCCGAAGCCTGGATGCGCCGCGCCATCGCTGGCGGGCATGCCGGGTTCCT
GCGCCAACTCACCCCGCTGCTGGCCGCCGCTCCACAGCCCCGCCTGCGCGCATTGCTGAG
CGAAGTGCGTGCGCGGCAGTCGCCTGCGCCGCCCGCTGCCACCACGGCGGCGGCCTGACC
CACATGGCGCCCGCCTCCTCCACCGATCAGCTCGGCGCCGCGCAACAACGGCGCGGCTTC
TGGCTGCGCATGCTGCATCAATGGCACTGGATCAGTTCGGCGGTGTGCCTGATCGGCATG
CTGCTGTTTACCGTCACCGGCCTCACCTTGAATCACGCCGCGCGCATCGAAGCCACTCCT
TCGACCGAGCACCGCACGCTCACGCTGCCTACCGCGCTGCTACGGACTCTGGGCACGCGC
CAGGAAGGCAATGCGCCACTGCCGCCACGCGTCGCCCAGTGGCTGGGCCGCGAACTGGAC
ATCAGCGTCGGCACGCGCGAGGGCGAATGGTCGCCGGAGGAAATCTATCTCGCACTGCCG
CGCCCCGGTGGCGATGCCTGGCTGAGCCTGGACCGCAGCACCGGCGCGGTGGAATACGAA
CGCACCGGGCGCGGCGCGATTGCCTACCTCAACGATCTGCACAAGGGCCGCAACGCCGGG
CCAGCCTGGGGCTGGTTCATCGACGTGTTCGCCATCGCCTGCCTGGTGTTTTGCATCACC
GGCCTGTGTTTACTGCACCTGCACGCGCGTCAGCGGCGCATGACCTGGCCGTTGGTTGGC
CTGGGTTTGCTGATTCCGCTGTTGCTTGCCCTGTTGCTGATCCACTGACCCTCGCCTCCG
GAGACGACCATGCGCGCCACCTTGACCATCGCCCTGAGCGGCCTGCTCGCCATCCCAGCG
TATGCGGCCACGCTCGATATCAACGTCGAGATCCCCAAGCTCAACGTCGCCGAATACCAT
CGCCCGTACGTGGCGATCTGGGTCGAAGGCGCCGACCAGAAGGCCGCTGCCAACCTGGCG
GTCTGGTACCAGTCCAAGGACACCGCCGAAGGCCATGGCACCAAGTGGCTGCCGGACTTG
CGCCAGTGGTGGCGCAAGAGCGGGCGCACCCTGGAGGTGCCGGTCGACGGCGTCACCGGC
CCGACCCGCCCCGCCGGCGCGCACGCGTTGTCGTTCACCGATACCAAGGGTGCGCTGAAG
TCGCTGCCGGCCGGTCAATACACGCTGGTGGTGGAGGCCGCGCGCGAAGTGGGCGGCCGC
GAGTTGGTCAAGGTGCCTTTCACCTGGCCGGCCACCGCTGCACAGACGGCCAAGGCCAGC
GGCATCAGCGAACTGGGCACGGTCAGCCTGGTCGCCAAGCCCTGACCGTGCGCTGCGCCC
GGTCGCTCGCACGCGCCGAGTGCGATGCGAGTCCCCGACACGCACGGCGTTATTCGATCG
TCCACGCATCCACGCGGCGCAGCTGTGCGCTGACCAGACACGCGACCACCGCCCTCATCT
TCTGCAAGGAGTTGCCATGAAACGTCCTCTCGTCCTGATCGCCCTGCTCGCCGCACTGCC
GGTCACCGCCCTCGCGCACAAGGCCTGGTTGCTGCCTTCGCAAACCGTCCTCGCCGGCGA
AGCACCATGGATCACCGTCGATGCCGCGGTGTCCAACGACCTGTTCTACTTCAACCACGT
GCCGCTGCGGCTGGACAACCTGAGCATCACTGCGCCCGATGGCAGCGCGCTCAAGCCGGA
GAACCCGGCCACCGGCAAGTACCGCAGCGTGTTCGATCTGCAGCTCACCCAGCCCGGCAC
CTACAAGCTCAGCATCACCAACGCCGGCCTGTTCGCCAGCTGGAAGGAAGACGGCAAGCC
CAAGCGCTGGCGCGGCAACGAAACCAGCTTCGCCACCGAAGTGCCGAAGAACGCGCAGGA
ACTGCAGGTCTCCCAGTCGCTCAATCGCGTGGAAACCTTCGTGACCCGCGGCGCGCCCAC
CACCACCGTGTTCAAGCCCAGCGGCAAGGGCATCGAGCTGATTCCGGTCACTCACCCCAA
CGACCTGGTCGCTGGTGAAGCCGCGCAGTTCACCCTGCAACTGGATGGCAAACCAGCGGC
CGGCCTGGAGATCGAAATCGTGCGTGGCGGTACCCGCTACCGCGATGCCCAGAACGAGAT
CAAGCTCAAGACCGACGCCAAGGGCGGCTTCAGCGTGACCTGGCCGGAGCCGGGCATGTA
CTGGCTGGAAACCACCACCGAAGACACCAAAACCTCGCTGCCACAGGCCAAGCAGCGCCG
CCTCGGCTATGTCGCCACACTGGAAGTGTTGCCGCAGTAATCGCCGCACGCACGCCACTG
CATTGATCCTTTGATCAATGCAGTGGCGCTGTTGAGGCGGCACATGCTATCGGCGTGTAC
GGTCTACCGCGTGCGCAGCGCACGCTGCACCAACCGACGCATCCTCTGCTGCTTCAAAAG
CACGCCGCGTGATGCAAACGGCACGTTTGCGCGTCACCATGGCTGCCTCAAGGCAGCGCC
TGCTCGACCGGTCCACACATGCACCCAGTTTCTTCCGCAGATGACGCCGTTGCCACCCTG
GGCGGCCGCAGCATGGGCACCACCTGGAGCGTGAAGCTGGTGGCGCCGCGCGGCCGCGAC
CTGCATCCGTTGCATGCGGTGATCCAGGGTGCGCTCGATCGCGTAGTCGCGCAGATGAGC
ACCTGGGACGCAGACTCGGACATCACCCGCTTCAACCGTGCTGCCGCCGGCACCTGGCAG
CGGTTGCCGGACGCATTCCACCGCGTGCTGACCACGGCGCTGGAGATTGCGCGTGCCAGC
GATGGCGCGTTCGATCCAACCGTCGGCCCGATGGTAGACCTGTGGGGCTTCGGTGCCGCC
GGTGGGCCGCGCAAGGTGCCCAGTGCCGAGCAGATCGCCCTGGCCCGGCAGCGCTGTGGC
TGGCAGCGCCTGCAACTGGACGCAGACAGAGCACTGCAACCCGGCGCGCTTGCATTGGAT
TTGTCGGGCATCGCCAAGGGCTTCGGTGTGGACTGCGTGCAGCGCGCGTTGGCGCAGGCG
GGCATCGCCAGCGCGTTGATCGATGTCGGCGGCGAGCTGTTTGGATACGGCCGCAAACCC
GATGGCAGCGCATGGCGTGTCCTGGTGGAATCAGCGCCCGACGAAGACGCAGGCACCGCA
CTGCCCGCGCGCGTGCTGGCACTGGATGGACTGGCCGTGGCCACCTCCGGCGACCGCTGG
CACCGCTTCGAGGCCGGCGGCGTACGTTACGCGCATACCTTCGACCCACGCCTGGGCGCG
CCGGTTGCGCAGGCAGCGGCCGCGGTCACCGTGCTGGCGCACGATGCGATGCATGCCGAT
GCCTGGGCAACCGCAATGACCGTGCTCGGTGTTGACGCGGGCCTGGCTTATGCGACGAAC
GCAGGGCTTGCGGTGCGCTTTTTGCAGCGCCGCGGCGCGGATTTGCAGGAATCCATGAGC
CCGGCGTTTGAAACGCATCTGGCTGCCGCATGAGCCTCGCCTCCCCACGCGTGTGGCTTG
GCAACGGCGTCATCCTGCTGGCCTTGGCGGTACTGGCCGCCTGGTTGGGCAGCCTGCATG
CGGGCCCGTGGTGGAGCGCCCCCGCCCCACACCGTTGGCAATGGGCGGGCCTCAGCCTGG
CGGCTTACGCCATCGTCTGTTTCGGCCTGTGGCTGCGCGGGCGTCCACGCGTTGCGGCTG
CGCGCGGCGATGACAGCAACCTGCTGATCGCCTGGGCGAGCCAGACCGGGTTCGCGCGTG
AATTGGCCGAACGCAGCGCCACTGCCCTGCAGCAGGCCGGCGTCGGTGCGCATGCATTGC
CGCTGGACGCGTTGGATGCCAATCAACTATCGCGCGTGCCGCGCCTGCTCTGCATCGTCA
GCACCACCGGCGAAGGCGATGCACCCGATCACGTACAAGCAGCCGAGCGCACCTGGCTCG
CCGGCAGCGATACCGATCTGGCCGCGCTGCGTTACGCGGTCGTGGCGCTGGGCGACCGCC
GTTACGCGCAGTTCTGCGCATTTGGGCGGCGCCTGGATGCACGCTTGCAGGCGCAAGGTG
CAACCCCCTTGTTCGCACGCATCGAGGTCGACAACGCCGAGCCGCAGTCCCTGCAGCAGT
GGCAGCAAAGGCTGGCTGAACTGGCACCGGCACTGGCGACGCAAGCGGATTGGAGTGTGC
CCAGTTATGCCGACTGGCAGCTGCAGCAGCGCGTGCATATCAATCCGGGCAGCGCGGGCG
CCGCGGTGTATCGCTTGCGCCTGATCCCGTGCGACGGTCATTTGCCGCAGTGGAGCGCGG
GCGACATTGCCGAAATCCGCCCGCAGCATTCGCCACAAGTGGTGGAGACCTGGCTGCAGC
GGCATCTGCTGGACGGCACCCAACAGGTGCAGGGGCGTTCGTTGCACGCCTGGCTCAGCG
GCGCGACCCTGCCTGACGACAGCCCCGACATCACTTCGCTGGATGCATGGGTACACACGC
TGGCAGCGCTGCCACACCGCGACTACTCGCTGGCCTCGCTCCCCGACGAAGGCCATGCCG
AACTGCTGATCCGTCAACACCTGCATGCCGATGGCACGCCCGGCCTGGGAAGCGGCTGGC
TTTGCCGGGCGGCTCCAATCGGCGCGCGCATCGCGCTACGCGTGCGGACCAATCCCGGCT
TCCACCCGCCCGCCGCCGCGCAACCGATGCTGCTGATCGGCAATGGCACCGGGATCGCCG
GCTTGCGTGCACACCTGCGCGCGCGCATCGCCGCCGGTGCGCGCCGCAACTGGCTGTTGT
TCGGCGAACGCAACGCAGCCTACGACACGCTCTATGGCGATGAACTCGAACACTGGCAGC
GCGACGGCTGGATCGAACGACTGGACCGCGTCTATTCCCGCGACAGTAGCCAGCCGCATC
GCTACGTTCAACACGCCTTGGCCGCCGCGGCGGCGGACGTGCGCGCATGGGTGGCGCAAG
GCGCCTGCGTGTACGTCTGCGGCAGCCTGCGCGGCATGGCCCCGGAGGTCGATGCCACCC
TCGACAGCATTCTGGGAACCGACCTCAAACAGGCACTACTCAGCAGCGGGCGGTATCGTC
GCGACGTGTACTGATGGTCGTTATTGCAAGCGAAACTCCACTGCTGTGAACGGATATGTT
GCGCTTCACTTGTTAGCCGCAGTGCAGCGGCTTGCATGGATCTGCACATGCAACGGCCCC
GTGAAGCTGCACCTGCACCTGCACCTGCATCTGAAAGTCCACCACCTCAGCCAGCCGGAC
TCACCCGGATCGCCAGCAGTTCGCCGCCGCCATCCAGCACGAAGCGGCTGCGCGTTCGCG
CCGACAACCACGCGGTGTCACCGGCCAGCAACGGCGGCAACCCGCTATCGCGGCCAAAAC
TTGCCTGCCCGGCAAGCAGATGGATCGCCCAGGCACTGCCGGGGTCGGCAAAGAACAGCA
TCGTGCCCACCAGCGGGCGGTGCAGCAGCTCGGTCTGCAACACAGCGCGCCGCCACATCA
GGTTGAAGTCCTGCGTCGGCCCGTCGCCCAGCACCGCGGTGACCGCCTCCTCGCCCGCGA
ACCGCAGCCGCTGATACGGCGGCAGCAAGCTGTGCTGCCGCCCGTCGCCAAACTGCAGCT
GCATGCCATTGCCACGCAGCAACACCAGCTCGCGGTCGATCCCGGGAAACGCGGAGAACG
CCGCGTCCTGCTCGATCTCGGCAATCGACAGGCGCAGCGCCCAGGCATCGTCGGGCTCTC
CCAGCCGCAGGATCTCGCGGGTCCAGCCCAACTGGTTGCGCCACCGCTCACGGCGGTACT
CGGTGGCCGGGATCACCCGGCTGCTCAGGTCTGTCAGCTGCATCGGCGCATTGTGCCGCA
AGCGTGCATGTGTGCCTGCATGAGTGTGTTTGCCTGCCTACTTGCCCATGTCCAGACGAG
CGCACGCGCGCAATTGCCATCGCGTACGTCCATACCGAAAGTGCCATCATCAAGATGCCG
AGACATCAGCATCAGTCTCCGGCGTACTGATGCGTACCGCAGAACACATGGCAGTGCGGA
ACACGTATGCAAGGTCGCGCGCGTACACCACGCAGCCCACCGTCAAGCCAGAGATCAGCG
TCACGCCCATACCGGATCCGGCACTACAGCCACCTAACCCGGGCTGCGCAGCTGGCTGCT
ATGAAGCACCCAAACGAAAAACGCCCGGCTGCACATCCAAGTGCAACACCGGGCGATTTC
ACGTCCTTGTCGGCTTCCAGCCATCCCCCAGACATCCTGTCCAGTTAGGTTGCGGCCACG
CATCCTCGCGTCGAACCGTATCTCGGATCCCTTCCCCTTAACGCCGTCCCACCGGTTTCA
CCGCCGCCCCCTTGGCAGCCTTCTTGGCGGGAGCCATCGTGGCGCCCACTTCGATCAGGT
CTCGATTCCGTTCGACCGTCTTGAGTCCGATGCCCTTGACCAGTGCCAGTTCCTCGGCAC
TTTTGAAGGGACCGTTTGCCTGACGGTGCTCGACGATTGCCTCGGCTTTTGATCGCCCGA
CATTCATCAGCACCTTGTCCAATTCCTCAGCAGACGCGGTGTTGATATCGACCTTATCGA
GTGCATACGCATTCGAGGACAACAACAACGCCAGTAGCAGGGACTTCAGGACTACGGTAA
ATGACTTCATTGCAACGCTCCTTGTGGCTTGGGTGATGGTCCTAGCCAGCATTCCTGCCG
GCGGAGCCAGTGTCCCGCGCCACATGCAGCAATCCTATCGCCAACGAACTTTTCACACAG
CCGGTGAACTGCGCGGTGCCTTGTAGGGAAATCCCTACCCCCTGGCTGCGGCGTAGAATG
TGCCATTACGTCACGCATTCGGAGCCCGTATGGATAGCGCCAAGATCGACCAATTCGCCA
GCGACACGTGGGATCGCGAGATCGTCCCGCAACTGGTCGATTACATCCGCATCCCCAACA
AGTCGCCGATGTTCGATGCCGACTGGGTCGCGCATGGCTATATGGAACAGGCCGTCACCC
TGATGGAAACCTGGGCACGCGCCCAGGCCATCGACGGCATGCAGGTCGAGGTGGTGCGCC
TGGAAGGCCGCACGCCGTTGATCTTCATCGAGATCCCGGCCACCGGGCCGGAGTCTGGCG
AGGACACCGTGCTGTTGTACGGCCACCTGGACAAGCAGCCGGAAATGACCGGCTGGGATG
CCGATCTCGGCCCCTGGGAGCCGGTACTGCGCGACGACAAACTGTATGGGCGCGGCGGCG
CGGACGATGGCTACGCCATCTTCGGATCGCTGGCTGCGGTAATGGCGCTGCGTGCGCAAG
GCTTGCCGCATGCGCGCTGCGTGGTACTGATCGAGGCCTGCGAGGAATCGGGTAGCTACG
ACCTGCCCGCCTATGTGGACCACCTGGCCGAGCGCATTGGCAAGCCATCGTTGGTGGTGT
GCCTGGATTCGGGTTGCGGCAACTACGAGCAGCTGTGGTGCACGACCTCGCTGCGGGGGC
TGACCGGCGGCAACCTGACCGTGAAGGTGCTGGAGGAAGGCGTGCACTCGGGCGACGCGT
CCGGCGTGGTGCCGTCCAGCTTCCGCCTGCTGCGCCAGCTGCTGTCGCGGATCGAGGACG
AAACCAGCGGACGCATCCTGCTCGATGGCCTGCACGTGGACGTGCCCGCCGAGCGACTGG
CACAGGCCCGCAGTGCGGCGGCAACGCTGGACACGGCCATCTTCGACAAGTTTCCGATGG
TGGACGGGCTGGTGCCGATGCACGAGGACCTCACCGAGCTGGTGTTGAACCGGACCTGGC
GCCCGGCCTTGTCGGTCACGGGTGTGGATGGCATGCCGCCGCTGGCCTCGGCCGGCAACG
TGCTGCGTCCGCAGACCGCGGTGAAGCTGTCGCTGCGCCTGCCGCCCACCGCCGACGGCA
AGGTCTGCGGCGAGCTGCTCAAGCAGGCCTTGCTGCGCGACCCGCCGAACGGCGCGCAGG
TCACGCTGGAACTGGAAAAGGCCTCCTCCGGCTGGAACGCGCCGGGCATGGCGCCGTGGC
TGGAGAAAGCCATCGACGACGCCAGCCGCGCCTTCTTCGACAAGCCGGCGATGTACATGG
GCGAAGGCGGCTCGATCCCGTTCATGGGCATGCTGGGCGAGAAATTCCCCGGTGCGCAGT
TCATGATCACCGGCGTGCTCGGCCCGCATTCCAATGCGCATGGCCCGAACGAATTCCTGC
ACATCCCGATGGGCAAGCGCGTCACCGCCTGCGTTTCCAAGGTGATCACCGAGCACCACG
CCGCCTGCCTGCGTGGCGAAACCAGCGGCTCGCCGGTGGCAGCGGACAGCGGTACCCGAC
ATGGTGGACATGGCTGCTGCTGAGGCAGCGCACTGCGACGATCGGCCAGCCTGGCGCACT
GCGGGCCGGCCGGCTGTCTTGACCGCACGGCTGCAAGCACTCCGTGCAACCACCCGCGTC
GATCTGCACATGGCGTCGGTAACGCGCAATGCTAGTCTGCCGCTCTTCTTCCCGCTGGTG
CTGCAATGAACAACCTGTTTGGTAGCGACAGTTGGCTGTACATCATCCTGGTCGGCTTCG
TGGTCGGTCTGCTGGCACGTTTCATCACGCCCGGCACGCAACGGTTGGGCTGCCTGCTGA
CCATCGTGCTGGGCATCGCCGGTGCCTTGCTGGCCAGTTGGTTCGGCCGCTACATGGGCT
GGTACCACGCCGGCGAACCGGCGGGTTTCCTGGGCGCGTTGCTGGGCGCCATCGCCATCC
TGGCACTGCTGCGCCTGTTCAGCGGCAGCAAGCGCTAAGACATCCCTCCTTTCTGCGGCG
TGCGTTGTGCGCCGTTTTACTGTGCGCTTTGCCATGACTTCATCACTTTCTTCCGATACC
TCGCGTGACAGCCAGCGCCTGCAGTGGGCGCGGCAGGCGCTGGGCGATCCACAGGCCACG
CTGCAGCGTGCGTCGGTGGATGCCGGTTTTCGCAGTTACTGGCGCAGCCAGGGCGCCGGG
CCGGATCGCATCGTGATGGATTCGCCGCCGGATCTGGAAAATGTGGCGCCGTGGCTGCGC
ATGCGCGACCTGCTCGAGCAGCACGGCGTGCGCGTGCCGCAGGTGCTGGCGCGCGACCTG
GACGCAGGCTTGCTGTTGCTCGAAGACCTGGGGGTGCCGACGCTGGCACAGGCGCTCACC
GATTCCACGGCTGATGCTCTGCTTGAGGCGGCGATCAGCCAACTGCTGTTGCTGCAGCAC
ATCCCGCCGCCCGACGGCAGCGGCGTGTTTGGCGAAGCGCTGCTGCAACGCGATGCCGGC
CTGTTCGAGGAATGGTTTCTTGGCCGCCACCTGGGCTTGCAGCTCGACTGCGCGCACGCA
GAGCAATTGCAGCTGGTGCAACGCCGTCTGATGGATAACGCGCTGGCGCAAGCTCGCGTG
TTCACCCATCGCGACTTCATGCCGCGCAACCTGATGCCGGTCGCTGACGGCCCGGCGGTG
CTGGACTTCCAGGACTGCGTGGTCGGCCCGATCGCCTACGACCCGATCAGCCTGTTCAAG
GACACCTCGGTGAGCTGGCCACTAGCGCGTGTGGACGCGTGGCTGGCGCAATACCACGCA
CGTGCGCAGGTGGCCGGCTTGCCGGTGCCGGCGTGGCCGCAGTTCCTGCGCGATGCGGAC
TGGATGGGCGTGCAGCGGCATCTGAAAAACCTCGGCATTTTTTCGCGATTGAGTTACCGC
GATGGCAAGCACTGGTACCTGGACAACGTGCCGCGCTTCATCACCTACCTGGACGAAGTG
TTGCCGCGCCATGCCGAATTGGCACCCTTGATCGACTTGCTCGACCAGCAGATCAAACCC
GCACTGGCCGCACGCATGGCACACGGCAACGCCAATGGAACCGCCGCATGAAGGCGTTGA
TCTTTGCTGCCGGATTCGGTGAGCGCATGCGTCCGTTGACCGAACACACGCCCAAGCCGC
TGTTGTCGGTGGGCGGCACGCCGTTGATCGTCTGGCATCTGCGCAAGTTGGCTGCACTGG
GCGTGGACGAGGTGGTCATCAATACGTCGTGGCTGGCTGCGCAGTTTCCGCAGGTGCTGG
GCGATGGCAGCGCCTTCGGGCTGCGTCTGACCTATTCCTACGAAGGCAGCACCCCGCTGG
AAACCGGCGGCGGCATGCTGCACGCGCTGCCGTTGCTGGGCGATGCGCCCTTCCTGCTGG
TCAATGGCGACATCTGGAGCGACATCGACTTCGCCACGCTCGACATCGCAGCCGACAGCC
TGGCAACGCTGGTGCTGGTCGACGCGCCAGCCTATGCGGCACGCGCGGATTTTGCGTTGA
CTCACGAGGGCAAGATCAGCAGCACGGCGATGCCGACGCTCACCTATGCCGGCATCGGTC
TGTATCGCCCGGCCTTACTGCACGCGTGGGAACGTGTGATCGGGCCGCTTCCCAGCACCG
GTGAGGCCCCGCCGCGCTTCCCGTTGGCGCCGATCCTGCGCGCGCAAATGGCGGCTGGCC
GGATCGATGGCGTGCACCACCGTGGTCGCTGGACCGATGTAGGCACACCACAGCGGCTGG
CCGAGCTGGATGCACAACTGACTCAGCGCCGCGACTGAGCGCGGCAGCGCCGTCGTCAGG
ACGTGCGGTCGCCGAGCACGCGGCGCAGGAACGGCACCGTCACCCGCCGCTGCGCAGCCA
GGGATTCACGGTCCAACCGGTCCAGCAAGGCCACCAACCCGGCCAGCTCACGCTCGCTGT
GGGTCAGCAGCCAATCGATCGCAGCCTCGTCCAGCGCGAGCCCGCGCCGCTGCGCGCGGT
CGCGTAAGACCGCCGCGCGTGCAACGTCGTCCAGCACCGGCAAACTGATGCGGACGCATT
GCGACAGGCGTGAGCGCAGGTCGGGCAATACCAGCGCCAGGCCGTCAGGCATCTGGCGGG
CGGTGTACAACAAGGTGATCCCGGCAGCGCGCGCACGGTTGTGGAAATCGAACAGCGCCA
CTTCGTCCTCGCACTGGCCGGCAATGCTGTCCACGCCGTCCAGCGCCACCAGGCTGCGCC
CTTCCAACGCTTCGAGCGCATCGCGCAAGCGGCCAGCCGCCGCCTGCAACGGCAGGTAGG
CCGAGCTGCGCCCGGCCTGCTCGGCCGCCGCGCAGACCGACAAGGCCAGATGGGTCTTGC
CGGTGCCGCTTGGGCCGGCCAGATACAGCCAGTCGCTCAGCTGGCCGGCGGCGAAGGCCT
GCAGTTGCGCGATCAAACCGTCCGGTGCGGCGATATAGCTGTCCAGTCGCTGGTCGGAAG
GCGCACGCAACGCCAACGGCAATTGCGGCACGCTCACGACCGATCCGCGTCCTTGCTGGC
GTCGATGATCACGCTGCGCTCGGGCCCGGATTGCAACACGATGCCGGCACGCTCGCCGGC
ATACAGATCGCTTTGGGTGTAGCGCTCATGCGCATAGCGCAACAGCACGTTGGCCACCGC
CGCCACCGGCAGCGCCAGCAGCATGCCGAGGAAGCCGAACAGCTGGCCGCCGGCCATCAC
CGCAAAGATCACCGCCACCGGGTGCAGGCCGATCTTGTCGCCGACAATGCGCGGGGTCAG
CACGTAACTTTCCAGCAACTGGCCGACGGTGAACACCACGCCCACGCCGATCAGCAATTT
CAGGTCGAACCCCTGCGCTTGCACGATCGCTGCCAGCAACGCGAGCACGATGCCGGTGGT
GGCGCCCAGGTACGGAATGAAGCTGATGAAGCCGGCGATGATGCCGATCAGCAAGCCCAA
GTTGAGCCCGATGATGGACAGGCCGGTGGCATAGATGGCGCCCAGCGCCAGCATCACCAG
GAACTGGCCGCGAATGAAACCGCCCAGCACGTCGTTGGACTCCAGCGCGAGCCGGCTCAC
GGTGCCGATGTAGGCACGCGGAATCACCGCCGCCACGCGCTCCACCATGCGGTCCCAGTC
GCGCAGGAAATAGAACGCCAGGATGGGCAACAAGGCCAGGTTGATCACCCAGGTGACCAT
TGCAAAGCCCGAGCGTGAGACATAGCCGAAGAAGGTCTTGGCAACGCCGCCCGCCTGCTC
CCAGTGGCTGCGGATCCACTCGATCAGGCGTTCCGGGTCCAGCCAGCCCATCAACTCCAC
GCCGGTGCGGCGCTGCAGCCAGGGAATGGCGGTGCCGATCGCCCAGTCGCGCATCTGCGG
CAGCGCATCGATCAGGGTCATGATCTGGCGCTCCATCATCGGCACCAGGATCATCAGCGC
CAGCACCACCAGCAGCACCATGAGAATGAAGACCAGGGTGACCGCCATGTTGCGCGAGCG
CCCGGCACGTTCGATGCGGTCTACCAGCGGGTCGCCCAGCCAGGCCAGCAGCAGCGCCAG
CACGAACGGGGTGAGGATCGGCGACAGCAGCGATACCACCCACAGCACGCCGACGATCAC
CGCCGCCCATTTGAGGCGGCGCAGGAACTGGGCGATTTCCGCCTCGGGGGTCAGGATCAT
TTGAGGCGGTACTCGGCGTGCTCGTTTTCGAGAATGATGGGGCCTTCGGTCGGCACGGAA
ACCGAGATCAGCGGGCTGTTGTCGCCGAGCATACGGTTGAGCCCGGAAATGCCCGTGAGC
AGCTCCAGGTCTAGCTCCATGCGATCGCCATTTGCGCTCACCGGGCGGATGCTGCGCACC
ACCGACACGCCCTGCAGCGCGGCGGACACACGCAGATAGTCGTCGGCGCTGCTGATGCCG
GTGATCACCACGCGGTAGACCCCGGGTACGCCCGAGTCCACCCGCTTGGCGTAGCGCTTG
ACCAGTGCATCGGCGGCGCCGTCGGCACCGGCGGCCATCGCGCGGCGGGCATCGCCGTCG
CTGCTGGTCCAGCTGGAGAGCACGTTGCCGTTGTCAACGAACACCCAGTCGGCGGTCCAG
CCGCTATCGGTGCGGTAGAGCTTGCCGATCAATTGCATCGGCGGGCTGTACTTGGCCGAC
GCGCGCGCAACGGCGGCGGTGTCCTTGCGCCAGATGGCGCCGGCCAGGGCCTGTTCGGCG
GCCGCGCCACCCGGCAGGCCGAGCCGGTAACCACGCTCGATCGCACGGTCGAGCACGCTG
CGCGCGGCGTTGGCCTGCGCCACGCCGACCAGGCGCGGGCCGCTGCCGTCGTCGATGGCC
AGCCACAGCACGGGTTTCGGGCGCGGCTGCGGCCACACCGGCAGGCCCAGCGCGGCGATC
AGGCCATCGACGTCGGATTGCCGGAAACGCGCCACCAGCACGGTGCGGAAGGTCGGCGCG
CCACTGCGCGAGGTGCCCTGATCCTGGCGGTAGTCGTAGTGATCGACGTAGTTGGGCGCA
TTGCGCAGCGCCTGCGGCACGCCGGGGCGGCTCATGACGCTGCGGTCGCCGGACACCTTG
CCCAGCACCGCCCCCAGAGCACGCGCCAACGCGCCGGGGCGATCGGACTCGCTCTGGCTG
TTGACCGGCACTTCGGCATCGTAGGCGCCCTGCGCCTTGGCGACGTCGCCTTCGGTGCGC
AGATCGGCCTGGGCGTAGGCCGGCAACACGGGCATGGCGACCACGAGGGCGAGAAAGAAA
GCGAGACTGCGGCGCATCGACGGTTCCATGACGTAAGCGTATCCGGGTGAATTGTTGCCC
GAATGGGACGCTAGCGCCAACGTGGCTGTTAAAATCGCCGCCTTTACCGCCGAGCCACCC
CACCCGTGACCAGCCCAACGCCTTCCAATCCCTCGCCCATGACCTACCGTGACGCGGGCG
TCGACATCGATGCCGGCAATGCGTTGGTCGAACGCATCAAACCCCTGGTCAAGCGCAGCT
TTCGACCGGAGGTGATGGGCGGCCTGGGCGGCTTCGGTGCCTTGTTCGACCTGTCCGGCA
AGTACAAGGAGCCGGTGCTGGTCTCCGGCACCGACGGGGTGGGCACCAAGCTCAAACTCG
CCCAGCAACTCGGCCGCCACGACACCATCGGCATCGACCTGGTCGGCATGTGCGTCAACG
ACGTGCTGGTGCAAGGCGCCGAACCACTGTTCTTTCTGGACTACTTCGCCACCGGCAAGC
TGGATATCGACACCGCCGCGGCGGTGGTCGGCGGCATCGCGCGCGGCTGCGAGCTCTCCG
GCTGCGCGCTGATTGGTGGCGAAACCGCGGAGATGCCCGACATGTACCCGCCGGGCGAAT
ACGACCTGGCCGGCTTCACCGTTGGCGCGGTGGAAAAATCGCAGCTGCTGGACGGCGCGC
AGGTGCGCGAGGGTGACGTGCTGATCGGCATCGCCTCCTCCGGACCGCATTCCAATGGGT
ATTCGCTGATCCGCAAGATCTACGAGCGTGCCGGCTCGCCGGCCGATCTGGTGCTGGACG
ACGGCGTGGCGCTGATCGATGCGCTGATGGCGCCGACCGCGCTGTACGTCAAGCCGATCC
TGGCGCTGCTCAAGTCGCACGGCGAGGCGATCCACGCCATGGCGCATGTCACCGGTGGCG
GGCTGACCGAGAACATCATCCGGGTGATCCCGGACGGCCTGGGCCTGGACATCGATGCCA
CGGCATGGATCTTGCCGCCGGTGTTCGCCTGGCTGCAGCGCGAAGGCGCGGTGGCCGATG
CCGAAATGTGGCGCACCTTCAATTGCGGCATCGGCTTCGTGCTGGTCGCCGCACCAGCGC
AGGCCGCCGCGCTGGAACAGGCGCTGGACGCGCAGTCGCTGGCGCATTGGCGCATTGGCC
AGGTGGTGACGGCACAGGGCGACGAACGCGTCCGGATTGGTTGACCCAAGGAGCACCCGC
ATGGAAGCCGCGCCCGTTTACGTCTCTACAACTGCCACCGCCGAGGATCTGCAGCAGCTG
AAGTTGCTGTCGATCTTCCATTACGTGCTGGCCGGCATCACCGGGCTGTTTTCGTTATTC
CCGTTGATCCACCTGTTCATGGGGCTGGCGATCGTCACCGGCCACCTGCCGATGACCACG
ACCAATGCCGACGCGCCAGAGATGGATCCCCGCTGGTTCGGCTGGTTCTTCGTGGTGTTC
GCGGCAGGCTTCATCGCCTGCGGCCTGACATTGGCCGGCTTCATGGCGTATGCGGGTCGC
TGCATCGCCCAGCGCAGACGGCATCTGCTTTGCCTGATCGTCGCCGGCATTTCCTGCTCG
TTCATGCCGTTCGGCACCGTGGTCGGCGTGTTTACGCTGGTGGTTCTGCTGCGGCCGCAG
GTCAAGGCGTTGTTTGTCACCAACGCGGCAGCCGCTTGAGCTGCGTCTCCGATATAACGA
TGGGCGTGATTGTATGAGCCTGCGCCTTGCAGTCCTGGCCTCCGGGCGCGGCAGTAATCT
GCAGGCCATCCTCGATGCGATTGCCGCCGGGCAGTTGGCGGCCGAGGTGGCCGGTGTGTT
TTCCGACCGGGAACAGGCGCCGGCCTTGCAGAAAGTGGATGCGTCGCGACGCTGGAGCGC
CAGCCCACGCGCGTTCGCCGACCGCGCGGCGTTCGACAGTGCATTGGGCGACGCCATCGC
CGCAGTGCAGCCGGATTGGGTGATCTGCGCCGGCTACATGCGCATCCTGGGCGAGCCTCT
GGTGCGCCGCTTCACCGGCCGCATGCTCAACATCCATCCCTCGCTGCTGCCCAAATACCG
CGGCTTGCACACGCATGCGCGGGCGCTGGAGGCCGGCGATGCCGAGCACGGTGCCAGCGT
GCATCTGGTGGTGCCGGAACTGGATGCCGGCCCGGTGATCGCCCAGGCCCATGTGCCGGT
GTTGCCGGACGACACCGCCGAGTCACTGGCGGCGCGGGTGCTGGACCGCGAACACCCGCT
GCTGCTGGCCACGCTGCGGTTACTGGCCAGCGGCCGGGTCACCACGCCCGACGGGCGCGT
GCATATCGACGGTCAGTGCCTGTTTACACCACTGCGACTAGAGTCCGCTGGCATCGCGCT
CGTTTAGCGCGGACACGCGCCCCTCATTCCCTCTCGGACATCCTTGCGGCCCCGTGCCTC
GCTCCCGCGCATGAAAGTCCTGCCCTTCGCTGTCGCGTTGTTCACCACGGCCCTGCTTTG
CCAGGCCGGTATCGGCCGTGCGCAACAGGCCCCGGCCGCCGCGCCCGTGCCCGCGCAACC
AGCCGCTCCGGCCTTGCCGGCCAGTAGCTGGACGCCGCCCGCGCTGGAGCCATTCGTGGC
GACCTACCAGGCGTTCTACCGCGGCAAGGAAGCCGGCGACGCCACCATGCAGGTCAGTCA
CGGCGACGGCAACCAATGGCGTATCGACATGGCCGTGCGCGGGCGCAAGGGCTTTGCCAG
CATCCTGGGACTGAACCTGGAGCAGAGCACCGTGTTCCGTGTCGATGGCGACACCTACGT
GCCGCTGACCCAGAGCACCGTGCGCAAGGCGATGTTCTTCGGCAAGAAGGTCACCGGCGT
CTACAACTGGCAGGCCGGCACTGCGCAGTGGGACGGCGACCTGAAGAAAGAGCGTCAGCA
GCCGATTCCGCTGCAGCGCGGCGACCAGAGCGCGCTGTCGCTCAATCTGTCGCTGATGCG
CGACGCACAACCCGGCCGCAGCCTGAGCTACCGCTACGTCGATGTCGGCCGGGTGCGCCA
ATACGATTACCGCGCCGCCGATGCCACCGAAGTGGTGCAGGTGGGCGACCTCAGCTACGA
CGCGTTGCGCGTATACCGCGTCAACAGCGGCGACAACGAAACCATCCTCTGGATTGCCAA
CGGCGTACCTACGCCGGTCCGCATCCTGCAACGTGACAAAGGTGAGGATCAGGTCGATCT
GCGCCTGGTCGAATACCAAGGAGCCTGACCCATGAAGACGTTCACCCGTACCAGTTCGTT
GATTGCCGCAGCGGCCCTGGCGGTTGCCAGCCTGCCCGCGCTGGCCGTGCAGCCGTTCCA
GGCCGATTACTCGGCCAATTACATGGGCATGCAGGCCAACGGCACCATGACCCTGGCCGC
GGCCGGCGCCAACCAGTGGCGCTACACGCTCACCATCCAGAACCAGCTGGCCAACCTGAC
CCAGAGCACGGTGTTCGAAGAGGCCAATGGCCAGCTGCGCCCGGTCAGCAGCAATGACAC
CTCTTCGATGATGGTCAAGCGGCGCAACGTCACCGCCAACTACGACTGGAAGACCAGCCA
GGCCACCTGGAGCGGCGACATCAAGCCGGACCGCCGCGGCCCGGTCAAGCTGCAGCCGGG
CGATATGGATGCGCTGTTGATCAATCTGGCCATCACCCGCGACCTGGCCGCTGGCAAGCC
GCTGAACTACCGCATGGTGGACGAAGGCCGCATCAAGCCGATGAGTTACAAGGTGGTGGG
CAAGGAAACCATCACCGTCAACGGCAAGCAGGAACAGGCCACCAAGGTGTCGCGTGTGGA
CGGCGACAAGGAATTGATCGCATGGGTGGTCAAGGACCTGCCGGTACCTGCGCGCTTGCT
GCAGAAGGAAAAAGGCCAGGACGCGCTGGATCTGACCATCAAGGCGCTGCGCTGACGACT
CGCCAGGCCGTCGCCTGATCTCGGGTGTGCGGCCGGACGTAGGAGCGCGCTTGCGCGCGA
TGAGGCGTTATCGATAAAGCCCCATCGCGCGCGAGCGCGCTCCTACGAATGAAGATGGTG
CATCTGCGGGTTCATTGCGCTGCGCATCGACCATCAAAAAGCCCGGCAGCGTGCCGGGCT
TTTTTGTGTCTGCATGTGTCTCGCCGCGGCTCGCACCTGGCACGACCCACCTCGCAGATC
GAGGCACATGCAAGACGCGTAAGGCTCTCAACGTCCTCACGCACTCACCTCACGGCTTGG
CCGCAGCCTTGTCATCGCCGGTATTGAACACCGTGCGGCAATCCACGCGAATCTGCGCTT
CGGTTGAGCGCCAATAAAACAGGTCGCAGTGGCGCTTGCCTTCGACGGTCTTCTTGACCG
CCACCGCGTAGAACGATTGCGCGATTTCCTCGCGGCTGGCCGTGCCGTCGCCGTTCCAGT
CCATGTCCTTGAACTCGACGCCCTGCGTGATGGCCATGCCGACCGACCAGGCGTAGACCA
GCCACGCCAGGATCAGCACGATCACCCCCAGCAGCACCTTGCGGCGGGTGGTGAATTGGC
CGCGCAGGATCATGCGATGCGCCGGATGGTCGCGCCCAGCGCCCCCAGCTTCTCCTCGAT
GTTTTCGTAGCCACGGTCCAGGTGGTAGATGCGATCGATGGTGGTGTCGCCGTCGGCGAC
CAGGCCGGCCAGGATCAGCGAGGCTGACGCACGCAGGTCGGTGGCCATCACCGGCGCGCC
GCTGAGGCGTTCGGCGCCGCGCACGATCGCGGTATGCCCTTCCACCTGGATATCCGCACC
CAGGCGCAGCAGCTCGTTGACGTGCATGAAGCGGTTTTCGAAGATCGTCTCGTTGATCAC
GCCTACGCCGTCGGCCACACAGTTGAGCGCCATGAATTGCGCCTGCATATCGGTGGGAAA
CGCCGGGTACGGCGCAGTGGTCAGGTTGACCGCGCGCGGGCGCTTGCCGTGCATGTCCAG
GGTGACGCTGTCGGCGGTGGTGGTGATCGTCGCGCCGGCTTCGGTGAGCTTGTCCAGCAC
CGCGTCCAGGGTGTCCGGGCGCGCGCGACGCACGGTGACGCTGCCGCCGGTCATCGCTGC
GGCCACCAAAAAGGTACCGGTCTCGATGCGGTCCGGCAGCACCGCATGGTGGCCGCCGCC
CAGGCGCTCGACGCCCTGCACCGTGATGCGCGGCGTGCCCGCGCCTTCGATCTGTGCGCC
CAGCGCGATCAGGCAGTCGGCCAGGTCGGTGACTTCCGGCTCCATTGCCGCGTTTTCCAG
CACGGTGGTGCCTTCGGCCAGCACGGCGGCCATCAGCACGTTCTCGGTGCCGGTGACGCT
GACCATGTCGAACACGTAACGCCCGCCCTTGAGCCGCCCGTTGCTGGTGGCCTTGATGTA
GCCGTTTTCCACGCTGATGTCGGCACCCAGCGCCTGCAGGCCCTTGATGTGCTGGTCCAC
CGGCCGCGAGCCGATTGCGCAACCGCCGGGCAGCGACACTTCGGCCGTGCCATAGCGCGC
CAGCAGCGGGCCCAGCACCAGGATCGAGGCGCGCATGGTCTTGACCAGCTCGTACGGCGC
GATCTGGTGGGTGACCGAACGCGGGTCGACCAGGATCGAGCGCCCCTTGGCCAGCGTGCC
TTCATCGATGGTGACCTCGGCGCCCAGCTCGCTGAGCAGCTTCACCGTGGTGATCACATC
GTGCAGGTGCGGCACGTTGCTGATCTCCACCGGCGCATCGGCCAGCAGGGTCGCGCACAG
GATCGGCAGCACCGCGTTCTTGGCGCCGGAAATATGGACCTCACCGTGCAGCGCTTGGCC
GCCGGTCACTACGATTTTTGCCATGGGAATTCAGGGAATCCGAAATGAAGTCAGGGGAAT
GCGGAGGCGGTCAGGCGCGCGCTGGAGCTTGGCGGTCAACGCGCAGGGGCGCGCGTCCAG
CCAGGTGCTACCAAAGGCTCAGGCCTCGTCGGGGGTCAGCGTCTTGAGCTGCAGCGCGTG
GATCGCCCCGCCCATCAGCTCGCCCAGGGTGGCGTAGACCATGCGGTGGCGGGCCAGCGG
CGCTTTCCCCACAAAGGCCGGGCTGACCACGGTCGCCTCGAAATGCACGCCATCCTCGCC
CTGCACGTCGACGCGGGCTTCAGGCAAGCCGGATTCGATGAGTTTACGGATGGTTTCGGC
GTCCAAAGGGCGTTTCCTCATAAAATGAGCGCACATTCTACTCTTCACCCGAGCCCTGCA
TGGCCGTCTCGCACCTGCCCTCCGCCACCGTCAGCGACGCCAGCCTGGTCGCCAGCGGGC
AGCGCGTGCTCGAGATCGAGCAGGCGGCCCTGGCCGCGCTGGGCGCACGCATCGGTGCGC
CGTTTGCCGCCGCCTGCCGGCTGGTGCTGGCCTCGCGCGGGCGGGTGGTCGCCACCGGCA
TGGGCAAATCCGGGCATATCGCGCGCAAGATCGCCGCCACCCTGGCCTCCACCGGCACCC
CGGCGTTCTTCGTGCACCCGGGCGAGGCCGGGCATGGCGACCTGGGCATGATCACCGAGG
CCGACATCGTGCTGGCGTTGTCGTATTCGGGCGAATCGGACGAAGTCCGCATGCTGCTGC
CGGTGCTCAAGCGCCAGGGCAACCCGATCATCGCGATGACCGGCCGCCCCGCCTCCACCC
TGGCGCAGGCCGCCGACGTGCACCTGGATGTCAGCGTGTCTGCCGAAGCCTGCCCCCTGC
ACCTGGCGCCGACCTCCAGCACCACCGCCTCATTGGCGATGGGCGATGCGTTGGCGGTGG
CCCTGCTGGACGCGCGCGGCTTCACCGCAGACGACTTCGCCCGCTCGCATCCGGCCGGTA
GCCTGGGGCGCCGCCTGCTGCTGCACATCACCGATGTGATGCACGGCGGCGACGAGCTGC
CGCGCGTGCGCGAGGACGCCAGCCTGAGCGAGGCGCTGATGGAGATGAGCCGCAAGCGCC
TGGGCATGACCGCCGTGGTGGACGCGCAAGAGCGGCTGATCGGCCTGTTCACCGACGGCG
ATCTGCGCCGCGCGCTGGACAGCGACATCGACGTGCGCAGCGCCGGCATTGCCGAGGTGA
TGACCCGCAACCCCAAGACCATCGGTGCCGACCAGCTGGCCGCCGAGGCCGCGCGGCTGA
TGGAGGACTACAAGATCAATGGCCTGATCGTGGTCGATGCGCAGCAGCGCGCGGTCGGCG
CATTGAACATTCACGACCTGTTGCGCGCCAAGGTGGTTTAACAGGTTCAGTTTTCAACCG
CCGGACCCCGTTCTCACCGATTCGTGCCGATGCCCTATTCCCCCCTGCAAGACCTTCCTG
CCGACCTCATCGACCGTGCCGCCCGCGTGCGCCTGGCGTGTTTCGACGTCGACGGCACCC
TGACCGACGGCCGCCTGTACTACGACCACGCCGGCAACGAGAGCAAGGCCTTCAATGTGC
TCGACGGCCAGGGCCTGAAGCAGCTGGAGCATGCCGGCATCCACGTGGCGCTGATCACTG
CACGCGCCAGCTTGTCGGCGGAAAAACGTGGCCAGGATCTGGGCCTGCATGTGCAGATCG
GGGTCAAGAACAAGCGCCTGGCAGTGCTGGCGCTATGCCAGGAGCACGGGCTCTCGCTGG
ACCAGGTGTTGTTCATGGGCGATGACCTGCCCGACCTGCCGGCGTTGCTGGCGGTCGGCT
TGCCGGTCGCGCCCGCCAACGCGCACCCGTGGATTGCCGAACGCGTGCAGTGGCACACCC
GCGCACGTGGCGGCGAAGGCGCCGCGCGCGAAGTCTGCGACGTGGTGCTGGCCGCTCAGG
GCCAGGTCGACAGCATCATCGCGAGGTTCTCGGCATGACCTGGAACTGGCGCACCACGCT
CGGCGCGGTGCTGCTGGCGGCGGCGATCATCAGCGGCTGGTCAGCCTGGCAGCAGCGCGC
GCGTCCGGTTGCCGCGGCGGTGGACGATTCCAAGGCCGACTACGTGCTGCGCGACTTCGA
GTTGATTGCCCTGGACAAGGAGAGCGGCAAGGAGTCGATGACGCTGCGCGCGCCGGAAAT
GCACCGCAACCGCGCCGACCAGACCTCGGAGATCACCACGCCGGTGTTCCTGCTGCCCGA
CAACGCCAACAATCCGTGGACGCTGCGCTCCAAGACCGGCTGGATCAGCCCCAAGGGCGA
TGAAATGCGCCTGCGCGGTGATGTGTCCGGCGACAGCCCCACCACCGGCAACACCCCGCC
CACCACTTTCCGCACCGAGAGCCTGGACGTGTTTCCGCAGCAGAACCTGGCCAAGACCGC
CGCGCCGGTCACCATGCGCCGGCCGGGTATCATGCAAAGCGGGGTCGGCTTCGAGGCCGA
TCTCAAGACACGCCAGTACAAGCTCCTTTCCCAGGTCAAGACCCGCTATGAACCGAATGC
TGCCCGCTAAACTGGCGTTTGCCGCACTGCTGCTGCCCGCATTGGCGATGGCCAAGACCA
GCGATCGCAATCAGCCGATGACGATCGACTCCAACAGCAACGATTGCAACATGCTCGATG
ACAGCGGCAAGTGCCGTTTCAGCGGCAAGGTGGTGATCACCCAGGGCACGCTGGAAATCC
ACGCCGACACCGCCGACATCTTTCAGAAGAACGGCCAGACCGATCGCGTGGTGCTCAACG
GCAAGCAGGCCACGCTGAAGCAGGAGATGGACGACGGCGCGATGATGAACGGCCAGGCCG
ACAACATCGAATACAAGGTCGCCGACGAAATCATCATCCTCACCGGCAATTACAAGGTGG
ATTCGCCCAAGGGCACCAACGCTGGTCAGCGTATGGTCTACAACACCAAGACCGGCAACA
TGCAGAGCGGCGGCGACGGCAGCCGCGTGCGCACCATCATCCAGCCCAAGACTGCCGCGC
CCGCCGCGGCGCCCGCACCGGCCAAGCCGCAGGGGAAGAAGTAATGCTGGTCGCCACCGG
TCTGCGCAAGAAGTACAAGCAGCGCGAAGTGGTCAAGGAGTTCGGCCTGACCCTGGAGGC
CGGCGAAGTGGTCGGCCTGCTCGGCCCCAACGGCGCCGGCAAGACCACGTGCTTCTACAT
GATCGTCGGGCTGGTCGAGGCCGATGCCGGGCGTATCGAACTGGACGGCCGCGACCTCAC
CGCCGAGCCGATGTACGCGCGCGCCAAGCTCGGCGTGGGCTACCTGCCGCAGGAGCCGTC
GGTGTTCCGCAAGCTCAGCGTGGCCGACAACATCCGCCTGGTGCTGGAACTGCGCGACGA
CCTCGACGGGCCCGGCCAGGAGAAAGAACTGGCCTCGCTGCTGGAAGAGCTGCAGATCAC
CCACGTGGCCGACCAGCTGGGCGCCAGCCTGTCCGGTGGCGAGCGGCGCCGTTGCGAGAT
TGCCCGCGCGCTGGCCGCCAAACCGCGCATGATGCTGCTCGATGAACCGTTCGCTGGCGT
GGACCCGATTTCGGTCGGCGAGATCCAGCGCATCGTCATCCACCTCAAGGAACGCGGCAT
CGGCGTGTTGATCACCGATCACAACGTGCGCGAGACCTTGGGAATCTGCGACCGCGCGTA
TATCCTCGCCGAGGGGGGCGTGCTGGCGCAGGGGGCACCGGACGCTTTGCTCAACAATCC
CGACGTGCGGCGCGTCTATCTGGGGGACACCTTCCGCCTTTGAGCGCGTCGCCGCGCCAT
AGGTCATCCAGCTAGTGTCCGCATGAAAGCCCGGCTCCAGACATCGTTAGGACAGCAGTT
GGTCATGACGCCGCAATTGCGTCAGGCGATCAAACTATTGCAGATGTCCACCACCGAGCT
GGAAGTGGAAATCGCCGAAGCGGTGGAGACCAATCCACTGCTGGAGTGGGCCGACGAAGC
CGCGCACGCGGCCAGCGAGGCGCCGGCCGAACCGTCGCCCTCCGCCTCCAACGAAGAACG
CCAACGCGACGAGCCGGCGCCTGCCGAGCGCGACGACGACTGGTCGCAGGACGAGCTGCA
GTGGACCGGCACTGGCAGTGGCGGCAGCTTCGACGATGACGACAACGGCGACGCCGCCGA
ACGCGTGGCCGAGTCCGAAACCCTGGCCGACCACCTGTTGTGGCAGTTGCATTTGTCACC
GCTGTCGCCAAGGGACCGCCAGATCGGCGCGATCCTGATCGATGCCCTGGACGAAGACGG
CTACCTACGCGAGCCGCTCAGCGCGATTCTGGAGACGCTCAACCTCGGCAACGTGGACGA
GGCCGAAGTACTGACAGTGCTGCACCAGATCCAGCGCTTCGACCCGGTGGGCATCGGTGC
GCGCTCGCTGGGCGAATGTCTGGCGCTGCAACTGCAGGTGCTCGATGCGGCGACGCCGGC
GCGCGAGCTGGCGCTGCAGATCGTGGCCGGGCCGCTGGAGCGGCTGCCGCGCAGCGGCAT
TGCCGGCCTGGCCCACGAACTCAAGCGCTCTGCCGCCGATGTCGAGCAGGCCGTGCAGCT
GGTGCGCTCGCTGGACCCGCGCCCGGGCAAGCAGATCAGCGCGCTGTCGCAGGACACCTA
TGTAGTGCCGGACTGTGTGATCTGGCGCCAGCGTGGCGTCTGGCGCGCCGCCCTGGCTGG
CCGCGCGCAACCGAAGGTGACCATCCACCGCGGCTACGAGCAACTGATCCGCAGCTGCGG
CGAATCCGACGCCGGCTACCTGCGCGGCCAGCTACAGGAAGCGCGCTGGCTGCTCAAGAG
CCTGGAGGCGCGCGGCGAGACCCTGCTGCGGGTGGTGCGCTGCCTGCTGCAGCACCAGGC
CGGGTTCCTGGAGTTCGGCGCGCAAGCGCTGCGCCCGCTGACCCTGCGCGAGATCGCCGG
TGAGCTGGGCCTGCACGAATCGACGATTTCGCGTGCCATTGCCCGCAAGTACGTGCGCAC
GCCGCGCGGCACCATCCCGCTGCGCTCGTTCTTTGCCTCCGGCATCGACACCGACAGCGG
CGGCGAGGCTTCCAGCACGGCGATCCAGGCGATGATCCGGCGCCTGATCGATGCGGAAAA
CCCGCGCAAACCCTTGTCGGACGCCAAGTTGGCAGATCTGTTGAAAACTTCCGGCGTACC
AGTAGCGCGCCGCACCGTTGCGAAGTATCGTGAGGCCATGAACATTTCCGCCTCCCACGA
ACGCGTGCGCATCGCCTGACGTTGCAACCACCGCAACGCCGGCCTATGCCGGGTTCGCCG
GACCACCGGAAAGGTTCATTGGCCCACCGACCAATGGAGGTATCCGATGCGTATCGAGAC
GTATGGCCACCAGCTTGAAGTGACCCCCGCCCTGCGGGACTACGTGGCAAGCAAGCTGCA
GCGCCTGCAGCGCCACTTCGACCAGCACTGTGAAGTCCGAACCCAGTTGGCCGTCCGCAA
GCCAGACCACCATGTGGTTGCCACCGTCAACCTCCCCGGCCGCACCCTGCACGCCGATGC
CAGCGGTTCCACCATGTATGCCGCCATCGACCTGCTGGTCGACAAGCTCGACCGCCTGGT
GCTCAAGCACAAAGAGAAGAAATGTAACCACCACGCCCGCGAGGTGCGCGACAATCCTGC
ATGACGCTTCTCGCTTGATGCCCTCATGCCTTTAACCGATCTGATGGCGGCCGTGCGCAC
CATGGTGTCGCCGGCCGCCGATCGCGACACCGTCCTGCATACCGCCGCCGAGCTGCTGTC
CTGCCGCCAGGCCGGTACCGACGAACTATTTGCCAACCTGTGCGAGCGCGAAGCCCTTGG
CAGCACCGCCATCGGCCACGGCATTGCCATTCCGCACGGGCGCTGCCCCAACCTCACCGA
ACCGCGCGGCGCCTTGCTGCGGCTGCAGACGCCGGTGGAGTTCGGCGCCGAAGAAGCTGT
GGACCTGGTGTTTGCGATGGCGGTGCCCGCGCATTACACGCATCAGCACCTGATGCTGTT
GTCGGAACTGGCCGAGCGCTTTTCTGACAGCCAATTTCGCCAGCAGCTGCGCGCCGCGCC
CGATGCGCAAGCGCTGATGGCGCTGCTGACCGAGGTACCGCCCCCACACGCGAGCGCCGC
ATGAATACCAGCATCACCGCACGTGAGCTGTTCGACCAGCAGCGTGACAAGCTGGCGCTG
CGCTGGGTTGCCGGGCAAAAGGGCGAGCACCGCGAAATCGAAGCCGGCAGCAATAATGCG
CGCCGCCCCTCGCTGGCCGGCTACCTCAATGTGATCTACCCAAACAAGGTGCAGATTCTC
GGCACCGAGGAGCTGGCGTGGCTCGATTCACTGGATGCGCGGCAACGCTGGGAGACGATC
GAAAAGATCATCCAGGTGCAGCCGCTGGCACTGGCGATCAGCAAGAACCAGTCCTGCCCG
GAAGACTTGCGCGCGGCGGCGGATGAATCCAATACCCCGCTGTGGATCTCGCCCAAGCGC
GGCCATGAGCTGCTCAACCACCTTTCCTACCATCTGGCGCGCACGCTGGCACCGCGGGTC
ACGCTGCATGGCGTGTTCATGGAGATCTATTCGATCGGCGTATTGATCACCGGCGAAGCC
GGCTCGGGCAAGAGCGAACTGGCGCTGGAACTGCTCAGCCGCGGGCACCGCCTGGTGGCC
GACGACGCACCGGAATTCACCCAGATCGCGCCGGACGTACTCGACGGCACCTGCCCCGAG
CTGTTGCAGGATCTGCTGGAAGTGCGCGGCCTGGGCGTGTTGAACGTGCGCGACATGTTC
GGCGACACCGCGGTGAAGAAGAACAAGTACCTGCGCCTGATCGTGCACCTGACCCGGCCG
ATGACCGAGCCCACGCCTTCCGGCTATGAGCGCCTGACCGGTGATTCCGGCAGCCGCCAC
GTGCTGGATCTGGACGTGCCGCTGATCACCCTGCCGGTGATGCCCGGCCGCAACCTGGCC
GTGCTGACCGAGGCGGCCACCCGCCTGCACATCCTGCGCACCAAGGGCATCGACCCGGCG
GCGATGTTCATCGCCCGCCACAGCAACCTGCTGGAGCGACGCACCCCATGAGCATTGCCG
CGTCCACCTTGATGATCGTCAGCGGGTTGTCCGGCTCCGGCAAGTCGGTGGCGCTGAAGA
CCTTCGAAGACCTCGACTATTACTGTTCGGACAATCTGCCGGTCGAGTTGCTGCCGGACT
TTGTGCGCAGCCGGCTGCGGGGCAACCCGCTCGGCGACCAGCGCCTGGCAGTGGGCATCG
ATGTGCGCAGCCGCAGCGACCTGACCCAGCTGGCGCAGTGGCGGCAGGCCGCGCAGGAAT
ACGGCATCGAGGCACGCCTGCTGTTTTTCGAAGCCAGCGACGAAGCCCTGCTCAAGCGTT
ACGCCGATACCCGCCGCCGCCATCCGCTCAGCCAGCTCGGCCTGGCGTTGCCGGAAGCGA
TCACCCGCGAGCGCGAATTGACCGCGCCGCTGCGTGCGCAGGCCGATGCCATCATCGATA
CCAGCGCGCTCAACGTGCACCAACTGCGCCGACGCGTTGTCACCGAGTTCGCGCTGGGCA
ACAGCGACCGCTTGTCGCTGCTGTTCGAATCCTTCGCCTACAAGCGCGGCGTGCCGGCCG
AGGCCGACTTCGTGTTCGATGCGCGTGTGCTGCCCAACCCGCACTGGGACCCGGAGCTGC
GCCCACTCACCGGCCGCGATGCCGGCGTGCGCGATTACCTGGACAAGGAGCCGGACGTGA
TCCGCTATTCGGCGCAGATCGTGGACCTGCTCGATACCTGGCTGCCGCGCCTGCGCAACG
ACACCCGCAGCTACGTCACCATCGCGTTCGGCTGCACCGGCGGCAAGCACCGCTCGGTGT
ATCTGGCCGAACGCATGGCCCGGCATGCGCGCGAACAGGGCTGGCCGGAAGTGGCGACGT
TTCATCGCGAGCAGGATTGAATCTCGGAATTGGGGAATCGGGATTTGGGAATCGTTGAAG
CGGTGTGATGCGGTCTGCAGCGTGGCTGGTCAGCTGGAGGGAGCCTTGCGTTTGCCTGAT
GCGGCTACTGTGCGCGCTTGATGTGATTGGGCGTCGCGGAGCAGAGCGTGCGCCCGACGC
ATTTATTGCATTGCTCCATCTCCACGCGGTCGACCGCGCTGACCCAAGCGATAGGGGTCG
GCACGCATGGCGAATTGGAAACACGGCAAAGGCATCGCCAAGTAGCGCAGGCTACGAGCA
TCGCCGCTGATCAACCCACTGCAGCGCTCGCTTGCCGCAATACCGGTGCAGACGCAACGG
ACGTCACATCGTCACGCTGTCAGCGGAGCGCGCATCGCCTGCAATCCACGCCCAATTGCA
GCAGGCTAAACGCCCATTCATTTCGCAACACATCGGTGCCCGGCAAACGCTATCGCGTGG
TCATGCTGACCTGTTAACGTTTCGGCATGGCCTGTGGCATTCTCCTCATTACTCATCCCG
GCATCGGCGCAGCGTTCTTGGACGTGGCGACGGGGCTGTTGCGGCATTTGCCGTTGAAGA
CCGAATCCTTCGAGGTTCCGCTCGATGCAGACCTGGACGCGTTATTGCCCCAGGCCTCGG
CAGCGATGCGTCGGGTCGACAGCGGCGACGGCGTGTTGGTCATGACCGACCTGTACGGCG
CCAGCCCCAGCAATCTCGCCAGTCGGCTGGCCAAGCTGGGCACCCCGGTTCGCCGTGTGT
CTGCGCTCAGCCTGCCCATGCTGCTGCGGGTGATGAACTACCCCGAACAAGGTTTGCAGG
AGCTGCCCGCCACCGCGGCGGCCGGTACCCGCAACGGAGCGATCATCGACGATGCTTGAA
CGCGAACTCATAGTTTCCAATCGACTGGGACTGCATGCGCGGGCAACCGCCAAGCTGGTG
CAGACGCTGTCGTCCTTCCGCGCCAACGCCACGCTGGCGGCCAAGGGCCGCGAAGTGAAT
GCCAAGAGCATCATGGGCGTAATGCTACTGGCTGCCGGCCAGGGCACCAGCGTAATGGTG
CGCCTGGATGGCGAAGACGAGGCCGAGGCGCTGCAGGCGTTGGTGGACCTGTTCGAGCGC
CGATTCGACGAGGACAGCTGAGCATGCGCTGCGTCGGTGCCGTGCTGACCGACACGGCGC
GGCTGCGCCAAGGCCGCGCATGAGTCTGCGCTTGCGCGGACATGCCGCCTCGCGCGGTAA
CGCATTGGGGCGCGCCCGCGTCCGCCAGAGCCACACACTGGAGGTGGCCGAGCAACGCGT
GCCGGCCAACCAGGTCGAAACGCAGCTGCAGCGTCTGCACGCGGCCATTGCCGCCGCACG
CACCGAGATGCAGCAACTGCGCGACCGCCTGCATGGCGCGCTGGCCCGCGAAGTGGGCGA
ATTCCTCGAACTGCACGCGCTGTTACTGGACGACCCGGAACTGCTGCAGGGGCTAGACGA
TCTGATTCGCACGCACCGCTACAGCGCCGACTACGCGCTGCGCGTGCAACGCGATCGTCT
GGCGGCGGTGTTCGACGGCATGGAAGATGCCTACCTGCGCAGCCGCATGGACGATCTGGA
CCATGTGATCGGCCGCATCCATGCGTTTTTGCACAAGCGCGCGCCGGACCTCAAGGGCGT
GGCCGGCGAGATCCTGGTGTGCGACAACGTGGCACCGTCGGAGCTGGCGCAGCTGCAGGC
GCAAGGCGTGGTCGGCATCGTCACCACTGCCGGCAGTGCGCTCTCGCATAGCGCGATCCT
GGCGCGCAGCCTGCACCTGCCCTTGGTGGTCGGCGTGGCCGACGCGGTGCAGCGGGTCAA
CGATGGCGACGTGCTGATCGTCGATGCCGGCTCCGGCCAGGTGATCGTCGACCCCACGCC
CGAGCATCTGCGCGACTACCGCGAACGCCTGCGCACGCTGGCCAAGGAACAACGCGAACT
GGGCCGGTTGCGCTCCAAGCCGACCCGCACGCGCGACAACGTCGACATCACCCTGCTGGC
CAATGCCGAGTCGCTGGAAGACGTGGCCAAGGCGCATGCGCTGGGCGCGAGCGGACTGGG
GCTGTACCGCACCGAATTCCTGTTCCTGCAGCGCAACGAGCTGCCGGACGAAGACGAGCA
GTTCCACACTTACCGCGACACCGTGCTGGGCATGAGCGGCCGGCCGGTGACGATCCGTAC
GCTGGATCTGGGCGCGGACAAGGCAGACCGCACCGGGCTCACCCTGAGCGATGAGGACAA
CCCGGCGCTGGGCCTGCGCGGGGTGCGCCTGTCGCTTGCCCGGCCGGCGGTGGCCCAGGC
ACAGCTGCGCGCGATCCTGCGCGCGTCCGGCTACGGCCCGGTGCGCATCCTGGTGCCGAT
GGTCAGCGGGCGCGAGGAAATCCTGTTGGTGCGCAAACAGCTGAAAAAGCTCACCGCGCA
GCTGCGCGACGAAGGCCACGAGATCGCCGAGCACATTCCGCTCGGCGCGATGATCGAGGT
ACCGGCGGCGGCATTGGCGCTGGACTGTTTCATCGACGACATCGACTTTTTGTCGATCGG
CACCAACGACCTGGTGCAATACCTGCTGGCGGTGGACCGCAACAACGAGGCGCTGGGCGA
GCTGTATTCGCCGTTGCATCCGGCGGTGCTGCGATTGATTGCGCAGGTCATCGCCACCGG
GCGGGCGCACAACAAGCCGGTGGCCGTGTGTGGCGAAATCGCCGGCGACCCGCGCTTCGT
GGCGATGCTGCTGGCGTTGGGCCTCACCGAGTTCAGCCTGCATCCGGCCACCTTGCTGGA
GGTGCGCCGCGCGGTGCGCGACCTGCATCTGGGCCAGCTGCGCGTGCACGGCGAAAAACT
GCTGCGCGCGCGCGACCGCAAGGGCATCGAAAAATGGCTGGCAAGCGTGGCGCAAGGCCT
GCTGCACTGAGTTGCGCCACACCCGCGCCCACAGCGCGCGGGCACCGCTGCACATGCACT
GTATGTTTCGTCACCGTGCGCAAGCGATAATGCCCTGCTGATCCAGCACCGCGGCCTCTG
AAGAGACGCGTTCACTCCACCAGGGAGCCGCGCATGGCCGAAGCCGTCCGCCACGACAAG
ACCGCGCGCCAGCTACGCCTGCTGTCCGACGCGCTGGACAGCGGGCGTCTCGGGCCGGTG
CGCCGGCTGGTCAATACGTTGGCGCCGGCGGAGATCGGCAACCTGCTGGAATCGCTGCCG
CCGGGCAAGCGCGAAGTGGTGTGGGGGCTGGTCGACCCGGAAGACGATGGCGAGGTGCTG
CTGCACGTCGGCGATGAAGTACGCGAGAGCCTGCTCGCCGACATGGACCCGGACGAAATC
GTCGCCGCGGTCGAAGACCTGGACATCGACGACCTGGCCAACCTGGTCGAGGACCTGCCC
GACACCGTCATCGATGAAGTGCTCAAGTCGATGGACCGCGAGAACCGCGAGCGGCTGGAG
CAGGTGCTTTCGTATCCGGAAGACACCGCCGGGCGCCTGATGAACCCGGACGTGGTGACG
GTACGCGCCGACGTCAACGTGGACGTGGTGCTGCGCTACCTGCGCCTACGCGGCGAGCTG
CCCGACCACACCGATCACCTGTACGTGGTGAGCCGGCGCCACCAGTATCTGGGCCGGGTG
CCGTTGGCGGCGCTGGTCACGCATGAAGACAGCACGCCGGTCAATCGGCTGATCGACGAC
GAGCAGCCGGCGATCGATGTCGGCGATGGGTCGGACGAAGTGGCGCGCCGCTTCTCCGAC
CACGACTGGATCTCCGCCCCGGTGGTGGACGACAACAACATCCTGCTCGGCCGCATCACC
ATCGATGACGTGGTCGACATCATCCGCGAGCAGGCCGAGCACCAGGCGTTGAGCGCCGCC
GGCCTGGACGAGGACGAGGACATGTTCAGCCCGGCGCGGCGCGCGTTCCGCCGCCGCCTG
ATCTGGCTGGGCATCAACCTGTGCACCGCGTTCCTGGCCTCCAGCGTGGTCAGCCAGTTC
GAAGGCACCATCGAAAAACTGGTCGCGCTGGCGGCGTTGATGCCGATCGTGGCCGGCATG
GGCGGCAATGCCGGTACCCAGGTCCTGGCACTGATGGTGCGCGGCCTGGCGCTGGGGCAG
ATCGGCTCGTCCAACGTGATGACCTTGCTCAAGAAGGAACTGACCGTGGCGCTGATCAAC
GGCATGGTGCTGGGCATCGGGCTGGGCGTGATTGTGCTGGTGTGGTTCCGCCAACCAATG
CTGTCGCTGGTGATCGGCACCGCATTGACCTTGAACATGCTCACCGCCGCGTTTGGTGGC
GTGCTGGTGCCGGTGACGCTGAAGCGGCTGGGCTTCGACCCTGCGCTGGCGGGCGGCGTG
ATCCTGACCACGCTGACCGATGTGATGGGCTTTTTGAGCTTCCTCGGCCTGGCCACCTTG
ATCCTGCTGCGCTGAGCCAATGACGCGCGCCGCGCCCTCGCCGCAACGCGACGTGCCGCA
ACACGCGTTGGCGGCGATACTGCAGGCCTGTCTTTGCCAGGGAGTGCTGCGTGATGCGTC
GTTGTCTTTTGCTGGTGGTGCTCGCGCTGCTGCTGGCCGGCTGTTCCAGCTTGGTTGACC
GGCACCAGGACACCCGCCGCGGTCACTTCGTGACGCGCTCGCTGGAGATCGAAGGCCGGC
ACTACCAGTACCAGGTGTTCGTGCCGGTGGGCACGTCGCCGCAGCCGCGGCCGATCGTGC
TGTTCCTGCATGGCTCGGGCGAGCGTGGCGACAATGGCCGTAACCAGGCCGAGGTGGGCG
TTGGCCCGTACCTGAGCGAACATACCGCCGACTTTCCCGCGCTGGTGGTGTTGCCGCAGG
TGCCGGACGACGAGGAATGGCTGGGGATCAATGCGCGCATGGCGATTGCCGCGCTGGATG
CCACCAGTGCCGAATTTTCCGCCGACCCGCAGCGCACCTATCTCACCGGCATTTCGATGG
GCGGCTATGGCGCCTGGGAAATCGGCCTGATGCAGCCGCAGCGCTTTGCCGCCATCGTGC
CGATCTGCGGCGCGCTCAAGGCCCCGCGCGATGAGCGCCGCACCTTGTACGTGAGCCTGG
TGGCACAGGAAGCCGACCCGTATACCGCGGCGGTCACGCGCCTGAAGCACGTGCCGATCT
GGATGTTCCATGGCGCCAAGGACGAGGCGGTCCCGCCGCACGACGACCGCGCGCTGTACC
GCGCCGCCAAGGGCGTGGGCGCCAACGTGCGTTACAGCGAATACCCCAACGGCAACCACA
ACGCCTGGGACGCCACCTACGCCGATCCGGCGATGTGGGACTGGATGTTCAAGCAGCGCC
TGCGCTAGCTGGTTGGGAAGACCTCGACTTGGCCATCGCTGGCAAGGGCGCGGCTGGCAT
CTCCTGCGTGAACGTGCTGGTCTCGCTCGATCTGCCGTTGTAGCGCAACAGATCGCGCTG
CGGCCCACTGGTCACCACAGCGGCAAGGCCGTTGTGGCGACTCGGCGCTGCACCCAGCCG
CCCCCGCCCTAGCTTGGCTTCCCCGCGCAGCCCTGCCGTCGCTGTTCGTGCTCGCAGCGC
GCTACGCGCACACGGCGCGCTCGGCTGCGCACGCCCGCAGCCTTCAGTGGTGATAGCCAG
TCTCGGCGGTGATCTTGCCGCGGAACACGCGGTACGACCACACCGTGTAGCCCAGGATCA
GCGGGAGCAGCAGCACCAGGCCGACCAGCGCAAACAGCTGCGAAGACGGTGGCGCGGCCG
CCTGCCAGATCGTGTAGACCGGCGGCACCAGGTAGGGCCACATGCCCAGCACCAGCCCGA
GGAAGCCGAGCACAAACAAGGCCATCGCCAGCAGGAACGGCGGCGTGTCCGGCTGGCCGG
CGTCGGTGGCGCGCCACAACGCCACGCCAACCACCGCCACCAGCACCGGGATCGGCATCA
GCCACAGGTAGTGCGCGCCTTCGAACCAGCGCTCCATCACGTGCGATTGCAGCGAGGGCA
GCCACGCACTGACCAGGCCGATGAACACCAGCACCGTCAACGCGAGTGGCCGAGATAGCT
GGCGCGCCAGTTGCTGCACGTGGCCGTCGGTCTTGAGGATCAGCCAGGTGCTGCCGAGCA
GTGCATAGCCGGCCACCAATGCCGCGCCGGTGAGCATCGCGAACGGGCTGAACCAGCCCC
AGATGCCGCCGACGTACCGGTCGTTCTCGATCGGCAAGCCCTGTACCAACGCCCCCAGGA
TCACGCCCTGCGCAAAGGTCGCCAGGATCGAACCGGCGGCAAACGCGTTACTCCACAGCC
GCCGCGAGCGATGCGCCTTGAAGCGGAATTCAAACGCCACCCCGCGAAACACCAGCGCCA
TCACCATCAGCAGCACCGGTAGATACAGCGCCGACAGAATCACCGCATACGCCTTGGGAA
ACGCGGCGAGCAGCCCTGCCCCGCCCAGCACCAGCCAGGTTTCGTTGCCGTCCCAGATCG
GCGCGGCAGTGTTCATCATCAGGTCCAGCTGCGCTTCGTCCTTGCGAAACGGCGCCAGGA
TGCCGATGCCGAGCACGAAGCCATCCAGCACCACGTACATCAACACGCCGAAACCGATCA
CCGCAAACCACGCCACCGGCAGGAAGGTCGTCATGTCCATCAGGCAGCTCCATCGATCGG
TTCGTCGGCGGCCGACAGCGGCCGTGCGGGCGTGTGTTCGCCGTGATCCAGTTGCGGCGC
ATCGTGCGGGGTGGGCCCGAGCTTGCCGATCTTGACCAGGTACCAGATGCCCCAGCCGAA
CACGAAGGCGTAGCCGGCCACATACACCGCCAGCGAGATGGCGGTCATCAACGTCGACTG
CGGGCCCACCGCATCGGCGGTGCGCAGCAACCCATACACCACGTACGGCTGCCGCCCCAT
CTCGGTCACGAACCAGCCCGACACCAGCGCGATGAAGCCGCTCGGCAGCATCCAGCGCCA
GGTGGCCAGCAACCAACGCCACTGCACCAGCTTGCCGCGCCACCAGGCAAACGCCGACAC
CCAGGCCACCACCAGCATCAGGCTGCCCAGCCCCACCATGATGCGGAACGCAAAAAACAC
CGGCAGCACGGGCGGGCGATCGGCGGCCGGCACCGTGGTCAGCGGCGCGATGCGGCCGTC
CAGGCGATGGGTGAGGATCAAACTGCCCAGCCGCGGAATGGCGATCTCGTAATCGTTGCG
CTCTTTCGCCGCGTTGGGCACCGCGAACACCACCAGCGGGAAGCCCTCCCCCGGCGCTTC
GTCGTGCCAGTGCGCTTCCACCGCGGCGATCTTCATCGGCTGGTGCTCGAGCGTGTTCAA
GCCATGCATGTCGCCAACAAAGATCTGCAGGGGCACGGTGATCGCCGCAAACGCCACCGC
CAGCTTGAGCATGCGCAGGCCTGCCTCGCGGTGCACGCCACGATGCAGATACCACGCACC
CACCGCGCCCACCACGAAGCAGGTGGTGATGAACGAACCCAGCGCCATGTGCGCCAACCG
GTACGGGAACGACGGGTTGAAGATGATCTTCAGCCAGTCCACCGGATGCACGATGCCGTT
GACCACCTCGTAGCCGGCCGGCGTCTGCAGCCAGCTGTTGGACGACAGGATCCAGAACGT
GGAAAACAGCGTGCCCAGCGCCACCATGCAGGTGGCGAAGAAATGCAGGCGCTCGGAAAT
CCGGCCCCAGCCGAACATCATCACGCCCAGGAAGCTGGCTTCCAGAAAGAACGCGGTGAG
CACTTCATAGCTGAGCAACGGACCGATCACGCTGCCGGCAATGCGACTCAGCTCCGGCCA
GTTCGCACCGAACTGGAAGGCCATGACGATGCCGCTGACCACGCCCATGCCAAAGGACAC
GGCGAAGATCTTCTGCCAGAAGAAATATAGCTCGCGCCAGACCGGCAGGCGGGTGCGCAA
CCAGCGCCATTCCAGAAATGCCAACAGGCTGGACAAGCCGATGGTGAACGCGGGAAACAA
CACGTGGAACGCGATGACGAACCCGAACTGGATCCGTGACAACAGCAGGGCGTCCATGGA
GAAAGCTCCAGGAAAGTGGGGATGACCGCCAGCGCGCAGGCTGCGGATCGATCGCCGAGG
AATCCCTGTGATGTGCGAGCAGATCCTTCGTGCGACAGGATCATGATAGGGACGCGTGCG
CCCGTTCCCGATGCGACACGGCGTCGCACTGCGTCAACGTGTCGCGTCGCAATTGCGTTG
AATCAAGGCATCTGGCTGCGTTGCGGCGCCGTACCGCGCGATTGCGAACGCGCGGCATCG
CGCTATCGCGCAGATATCACGCGTCTGCCATTGACTGCCGACACACACGGCCACGTGAGC
GCCGTTCGCCACGCTGCTGCTAGCGGCGCACGTGGGCGCCGCCTGTCAGCCAATACGGTC
TAGCGCTTGCGCATCCGCCGCGCCAGCTCGCTCACCAGCGCGATGCCGGCGGTGAGCCCC
ACCATCGACAGGAACTGCGCGCGGGTGTCTGCCGAAAATGCCAGCAGCACGAAGATCACC
GCCAGGATCGCCAACGCCAGCAGCGTCAGCACCGGGTAGCCACGCATGCGGAACGGCAAG
GCGATGCCGGCGCTGTCGGCGCGTGCACGCAGGATCAACTGCGACAGCAACGAGATCGTC
CACACCAGCAAACAGGTGGCACCGACGATATTCAGCAGCATCGGCAGCACCTTGCCGGGA
TACAGCAACTCCAGCACCGCGGCGGCAAAGCCGAACAACACGCTGGCGATCACCGCCACC
AGCGGCACCTGCTGGCGGCTGGTGTTGCCCAGCCAACGCGGCGCTTCACCGCGCTGGGCC
AGCGAGAAGATCATGCGCGAGGCACCATAGAGATTGGCATTGAGCGCCGACAACAACGCC
ACCACCGCCACCAGCGTGATGCCGGTTGCCGCACCAGGAATGCGCGCCACTTCCAGCACA
GCGGCAAACGGCGAACTCAGTGCATCACTGGTCCAGGGCACCACCGCGACGATGACGCTG
ATCGAGCCGATATAGAACACCAGAATGCGCCAGGCCACCGTGCGGATGGTGCGCGCCAGG
CTGCGCCCGGGGTCGGCGGTTTCCGCTGCCGCCACCGCCACGATCTCGGTACCGCCGAAG
GCGAACACCACCACCAGCAGTGCGGTGCCGATGCCGGCCAGGCCCTTGGGCGCGAACCCG
CCGTGCTGGGTGAAATTGGAGAGCCCCGGCGACGCCACGCCCGGCAGCAACCCGGCCAGC
AGTGCACCGCCAATCATCAGGAAGATCAGGATCGCCACCACCTTGAGGATGGCGAACCAG
AATTCGAACTCACCGAAATTGCGCACGCCCAGCAGGTTGATCACGGTGAAGGTGGCCATG
AACACCGACGCCAGCATCGGCACCGGCAAGGCCGGCCACACCGTGGCCAGCAGACTTGCC
GCGCCCACTGCTTCGGCGGCGATCACCACCACGATCTGCAGCCACCATAACCAGCCGACG
GTTGCGCCGGCGGTCGGCCCCATGGCATCGGCCGCGTAGACCGAAAACGCGCCGCTGGCC
GGCTTGGCCGCGGCCATTTCACCGAGCGCGTTCATCACGATGATCACCAGCGCGCCGGCG
ATCAGATAGGACACGAGCACGGCCGGGCCGGCCGCGTGGATGCCGACCCCCGAGCCGAGA
AACAGGCCTGCGCCGATCGCCGTGCCCAGGCCCATCATCATCAATTGCCGGGGTTTGAGC
GCATGACGCAGCGCAGGCGCAGCGGACGAAGCAGTCTCAGCAACAGGATCGGTCGGAAGC
GGCATGGACAGGATCGACGATGACGGGAACGCGACACGATACCGCGTCGCGGGCTCCGCC
GCGCCTCTTGACGGCGGCACCGCCACCGCCTCCGGCCGCGAGCCCTGTAGCGGCGTGCGC
GGTGCAACGGCGGCCACGCACGTGCAGGCCGTGCGCTGCCCGTGCGCTCCTTGCTGCAGC
CGTGCGGACATCGCCACGGGCACGCATGACATGCTGAACCACGCACCTGGCAGGCGGCGA
CGGAACAGGCCGCACGCCATGCGGTGAGCACCGCGTCGTCCTCGCCCCCCTCGCCCACGC
CGCATCGCCCTCGGTTAGCGCCTCGTAGGCCCAGCGATGCCGGTGGGTGCAACGGGCACT
TCGCTTGGCGAACCGCTTGAAAAAGAAACCCCGACCAAGGCCGGGGTTTCAGTCATACAG
GGTAGCGCCACGCCATCACTCGGCCAGGTTCTTGCCCGCCCCTGCGGTGGCGATCACCTT
GGCCTTGACCTGCGCAGCCGGCGTGACCGTGTAGATGTAGCCCAGCGATTCGGGGAACAC
CTTGGTGCTGATCCAGTTGGTGGCATTGGCGTAGGGCTTGCTGCCATCGGGCGTGCCCCA
GGTGATGCCGCTGCCGACGTAGTTGTTGATCAGGTCCCAGTAGCCGATCTCGCTGCTGTC
GCGCGAGGTCACCGGGTTCTTGATGTTCTCGAAGTAATTGGACTCGATCTTGGCAATGCC
GCCCATGCGTACATTGATGCCGGAGGTGGTGACGTTGTTGAAGTAGTTGTTGTAGATGTG
GCTCGAGCCACGGCGCTGCAGCGGCACGCGCGATTCCACATTCTCGAAGCGGTTGTGGTG
GTAGGTGGTACGCGCGGCCGAGTTCTTGGTGTCACTGTCGCTGTAACCGTTCAACGCCAC
CTTCTGGTAGTTGTAGACGTAGTTGTAGGACACGGTGACGTGATGCACGCCCTTCTTCAT
GTCGATGCCGCCATCGAAGGAGGCATCACCGGCGCCGGAGCACTTGGTGAGCGAGGCGAA
TACCGTGTTGTGGTCGACCCAGATCTTGGACGGCTCGCCACTGGAGTTGCCTTCCAGCGA
AATCGAATCGGCATCTTCGCCGCCCTGCAACAGACCGATGGTCATGTTCTGGATGATCAC
GTTGTGCGCATTGCCCACCACGCGAATACCGAAGTTGGCAGCCGAGCCGTTGGCACCCTT
GATGGTGACATCGCTCTTGTTCTTGATCTGCACGGTCTTGGCGGGCAGCTTCCACTGCGC
GCAGACATCCTTGATGGTGCCGAAGTCGAACTTGCCGGTGTAGTTCAGCACCAGGCCGCC
GCTGCCGGAGTAGCTGTCGATGGCCGACTGCATCGCCTCGAACGTGGCCACATTCACCGG
AACCTTATTGCCGCCGCCGGTGGTGGCGGCACCGTAGCCGACCGGACCTGCGATCGCGCC
CGCAGCGCAAGGGGACAGTGCAAGCGCGAGTGCGCCCTGAAGCGTTTTGCTAGTCATGCA
GCCTCTCCCAATGGAATTCGAAAACGCTGCAGGGCGTCAGCGAGTGCATGACGACGGCAA
CGCGGTGCGTGGGGGCGTGCATTCTTCGCGCGTCTTGAAACAGAAAACAATTATCCAGTT
GTGGAAATTTGACAGACCGCGGCATTCGCGCAGAGAGACACGCAAAAGAGACAGCAATGG
ACAGCGGAGACAGGACACCGTGCCACTGCGCTGCAACATGTCTTGTGCGTGTGATTGCTG
CATGCTGCGATGGCATGCCGTTGTGCATGCGCTACTGCGCGATGCAGCGCGCCGCGCGGC
AATGCAGCGAAGCGAGCAACACTTCAACGCGACGCGTCACGGCCGCGCTTGATCACCACG
CAGCCACAGCGCGCCGATGATCAGCAGCTCAGTTTGGTTGGAATTTCAGGCCTAATGCGC
GGCTGCCGCATCAATCACGCGCGCGCGTGCATCACCGCTAGGAGATCCATCGCGTCGTGT
TTGCAAGCTCTTCCAAACCGATCATCGATACAGGTTGCAGATGCGCGCCTGCAGCAGCAG
CGCGATCGCCCAGAGTCTTACGGATGGCGCATGGGTCAATGCTGCGCACGCGATGATCGG
CTGAGTCGGCCAGGCGAAGGCGAGCACTGCCGAGCGTGCGCGAGTGGCGCGTTCGCGCGC
ATCGGATGGTGCTATCGAGCGCGGCGGCGAATGCTGCGTACAGTTATGGGGATGAAGCGC
AACGTAGTGCGCAGCACTACCAGACAAGGCCGCAGCACGATGCTGTACGCATGCTCGGCA
CGACGGTGCGGGCTTGGCTGGCCGGACAGGCGGCGGCGATCAAGACGGCTCGAAGGCGCG
CATGGCTCAACGCCGCAACGTGCATGTAGGAGCCAAGGCAGAGCTGCGCATCACTCCCGT
CTCCTGTGCGTGGCCATGAACACGCTGCCACGCCCGCGCGATGCTGGTGCGGCTCGGCAC
CCGATGACGTCTAACTAAGAGCGGCCATCAAAAAGACTGCGCAGCCGCCAGGCGGCCGCG
GCCGGTGCTCGAAATCGGCATGTACCCCCACACACGCCGGTTCCTCCGCGCCGCACGCAC
CCACCTGGCGACTGCTCGCTACTTTGTTAGCCAGCTCTAAGTGTCCAAGCGCGCTCGTCT
GCGGAACCGCGCGGTCTTCGGCATATCTACCAAGGCCAGCAAGCCGCAGCCCTGCCGGGT
TACACCCTGCTCAGACGGCGCGATTGGCCAGCGCCGAGGGACGCGTCAGTTGCCCGCCTG
GCCACGGGCTGTGGTCGTCGAGGAAGTTGCCGACCAGGCGCATGCAGGCCTCGCGCTCTT
CCACATGCGGCATGTGGCTGGAGTTGGGGAAGACATGCCAGCGCGCATCGGGAATCAACC
GTGCGTAAGGCTCCACGGTTTCCGGCGTGGCTTCATCGTATTTGCCGGACAGCACCAGCG
TCGGCGCGGTGATGCGGTGCAGGCGTTCGATGATGCTCCAGTTGCGCAGGCTGCCCACCA
CGTGGAATTCGGTGGGGCCGTTCATCGCGTGGTAGACGGTGGGATCGGCATCGATCGCGG
CAAAGGTGAGCGCCACCTCCGCAGGCCACGGCAGCACGCGGCACACGTGCTGTGCGTAGA
ACGCCTGCGTGGCGGCGCGGTAGGCGGGCGAATCCAGGGTGCCGGCGGCTTCATGTTCGT
CCAGGGCGGCCTGTACGGGCTCGGGCAGGCGCGCGCGCAGGCGCAGCGCGGCGGCCCGCC
ACAAGCCCATCGACGCGGGCGAGTTGGCGATGACCAGTGCGCGCAGTCCGGCAGGGCGGC
GCACCGCGTGTTCGGCGGCCAGCATGCCGCCCCACGACTGGCCCAGCAGCGCGTACTGTG
CCAGTCCGAGATGGCTGATCAGCGCCTGCAGCTCATCCAGGAACAGGCCCACCGTCCAGA
AGCTGGGGTCGGCATTGGGCAGATGGGTGGAATGGCCGTTGCCCAATTGGTCGTAGTGAA
TGACCGCGCGGCCGCTGCCGGCCAGATCGGTAAAGCTGTCGACGTAGTCGTGCGTGCAGC
CCGGGCCGCCATGCAGCACGATCAGCGGGCACGCATCGCTGTGCAGGTCGCCGGTGATGC
GGTACCAGGTGCGATAGCCGCGAAATTCGACGAAACCCTCGGTGCACTGCATGACCTGCG
CCCACTTACGGCAATGAGAGCGGCGAGCCTACCCAGCGCAGCGGGTCGGGATAACTGGCA
AATTTGCCAGGTTAGCCATGCATCTTGAGGCATAACAGATCCTCGGACGCCGTCGCGCTG
CGAATGCCCGCGCCCTTGGTGCCTGGGCTAAACAGCTTGATGCGTGCTTGGCCAGTTGCG
CTGATTGCCTGCGCCAATCGTGGACACCACGACTCGTTCAATCTGACGATGGAGACCGCG
TGCCGTCAGCGTCCACGTTAAGTGCGATGACACCGGTTGGCAATTGCGAAACGCGCGAAT
TGCGACACCGTCGTGCGTGCGAGGTGCCATGAGGCCGGCATGCGAACACCGGTCTGCCAG
CGCTCCCCGAACATGAGCAACCACGCCCGCGCCAACGACGCGGCCGACAAACCCGACCAA
CTGAGCCTTCCTACAACTCCAGCAGCCGGTAATGCATGCCGCGTACCACCGCTTCCACGC
GATTGCGTGCGCCCAGTTTGCGGGCCGCCGAATTCAGATGCAGGTTCACGGTGGCCGTGG
AGCGGTTGAGCGTGGCGGCAATGCTCTTGGCAGTCATGCCCTTGGCCGAGTACTGCAGGC
ATTCGCGCTCGCGGCGGGTCAAGGCGATGTGGTGGCAGCGGCGCTCCTGCGGATCGAGCA
GTTCCTGCGCGCGTGCCTGAAAGGCATGCGCCAGCAGCAGGAACGGCGGCAGCTGGGCTT
CGGCCAGGCGTGGGGCCTCGGCCTGGGTGGCATTGACTGCCGCGCTGAAGGTCGCAAACG
CGCCGCCGGGCAGGTGCAGTGGCACGGTGACACCGGTGCCCATATCGCTGTCGCACAGGT
AGCGGGTGACTTGCCGATGCTGGTCGCCCACGTATTCCACGCCCTCGGTGCGGCCTTCGG
TGCGGCCTTCGGTGCGGTACGACCACACGAACGGCGTGGTGCGGCGGGTGGCGCGCTGCT
GCACCGGGTCGTTCTGGTAATAGCCGTGTTCGCACCAGACGTTGTGCATGTCGTCGGGCG
CATTGCGCTGCAGGAACACCGACGGGGTGATCAACGCGCCCTCCATGCTCAGCGGCACCG
GCGCGTAGTCGTACACCAGCGACTGGAATCCCAGCGCGCAGACATCGCGAAACACCCGGT
CCAGGCAGGCATTGAGCGTCTCGCGGGCCTGGAGATCGCGGCCCAGGCTGGCCAATGTGT
CAAACATGGTGCATGTCCTTCGGTGCCGGCGACTGCCACTGGATGACATCCAGCATGGAA
AACCTAGCATTTTTACCAATGGATGGGCTCGCCGGGCGCTTTATGTTCACAATGCCGGGC
AACACCCGCCCCACGGCACTGGCCGCGCGCCAGCGCCGCCAGGCACCGCCCGGCCCTCCC
CTCAGCGGATATCTGCATGACCGACACCCCAGGCCGCAGCGACGCGGCCACGCTGGAACG
CTTCGGCTACGCCCAGGAACTCAAGCGGCAGCTCAGCCTGAAGGACCTGCTGATCTATGG
CCTGGTGTTCATGGTGCCGACCGCGCCGTTCTCGATCTTCGGCGGGGTATTCGACATCAG
CGCGGGAATGGTGCCGCTGACCTATCTGGTGGGCTTCGTGGCAATGCTGTTCACCGCACT
GAGCTACCAGCAGATGTCGCAGGCGTTTCCGGTGGCCGGTTCGGTGTATGCGTATGTGGG
GCGCGGCTTGAGCGGCGGCATGGGATTTCTGGCCGGCTGGGCCATCCTGCTGGACTATCT
ACTGGTACCCACCCTGATCTACGTGGTCGGCGCCAACGCCATGCACAACGTGCTGCCCCA
GGTGCCGCAGCCCGCGTGGATCGCCTTCTTCGTGGTGCTCAACACGGTGGTCAATCTGCG
CGGCATCGAGACCACTGCGCGTGCCAACCGCTTCTTCCTGTATGCGCAGCTCATCGTGCT
GGCGCTGTTCGTGGTGCTGGCGACACTGGCCATCCAGCGCGGCGTCAACGGTGCGCAGTG
GACCCTGCGCCCGTTCTACAACCCGCAGGCATTTTCGCCGCAGTTGATTTTCAGTGCACT
GTCGGTGGCGGTGGTGTCGTTCCTGGGCTTCGATGCGATCTCCACGCTGTCGGAGGAAGC
CCGCGGCGGCAACCGGGTGGTCGGACGCGCGACGCTGTTGGCGTTGGTGCTGGTGGCCGG
CCTGTTCGTGCTGCAGACCTGGCTGGCAGCGTTGCTGCAGCCGCACTTGCAGCGCTACCC
CAGCGCGCAAGCGTCCAACGATGCGTTCTTCGAGATCGGGCGGCTGATTGCCGGGCCGTG
GATGCAGATTGTGATTGCGCTGACGGTGGCCATCAGTGCGGCGATTGCCAATTCGTTGGT
GGCACAGGCGGCCACCTCGCGGCTACTGTTCGCAATGGCACGCGACCGCCAATTGCCCGC
GTTCCTCCGCTATATCCATCCGCGCACTGGCGTGCCGCAGCGCGCGATCCTGCTGGTGGC
GGCCCTGAGCATGGTGCTGGGGGAAGTGTTCGTCGGGCAGATCGCGTTGCTGTCCTCGCT
ATGCAATGTGGGTGCGCTTACCGCCTTCGTGCTGCTGCATGTGGCGGTGCTTTGGCACTT
TCGCGCGCATGGCCGCAAGGTGCTGCACGGAGTGGTGCCAGTGATCGGCATCGTGATCCT
GGCCTATGTGCTGATCAATGCCGACCTGCATGCGCAGCTGGGCGGCAGCGCCTGGATGGT
GGTCGGCCTGGCCGTGCTGGCCTTCCTCAAGTTCAGCGGGCGCTCGACCGAATTCCGCGC
TACTGACGCGTTGTAAATTCCAATGCTGCGTGCGTGCCTGCGCGTGTGCGCGTGCATGCG
TACGTGCGGTGAGCGCACGTCGAAGCTACCGCGCCATCTTCGACGTTGAATGCAGCGCAT
GGACTGCGCCATGCGTCTCCATGCGGATGCCGCACGCAATGCGTACAGATCATGTCATGC
GTGCTGCTCAGTGCTGCGCACGCCACCGCCTGCAGATGCCGCTACGCCGTCGCGCAGCAT
GGCGACACTCAATGTTGCGTCGCGCAATTGCATACGTTCGCGTGCCGCGCTGCGCTCAAG
CATTCAACCGAGCACCGGTAAGGACTGCCGTTTGAAGCGGCAACCATCGATACAACGCGC
CAGATCGCACATTTTCGTGAAAGCCACTTCATGAAAGAGATTTTAAGCACATATTCAGCG
TTGAACTTTCGCTAGTCTCGTGACGCGCCATCGATGGCGCACGCGGACCACGGCCCCCGC
CGTTGCCCAGCGTTCCCTGACGAGAAGGACTATCCATGAATCGCAAGAATGCGTTGTATC
TCGCGTTGTTCTCCGCACTTTCCGGCACGGCGCTGGCAGCGCCGCCGACCGAAATGGACG
CCGCGCCGGTGACCACGGCGCCGCAAGCCGCCAAGTTGGGTGCCGCACAGCTGCAGTCGG
CCAGTTTGCGTGGTGGCGTGCTGCCAACCCGTGTTGCGCAATTGGCGGCACCCGGCAGCA
GCGAACTGGCACGCGTGCGCGAGCGTCGCATTGCGCAGGTCAAGCACGGGCTGCCGTTGC
AGATCGGTTTCTCGCGCGCGGTGACGCAACCTCTGGTCAACCTGTCCAAGCTGGATTGGC
AGATGACCAGCGATGGCGGCCGCGTGGCAACGCTGACGCTCAGCTCCGCGCAGGCTGCTG
CATTGCGCGCCTCGCTGGTGCTGCGGGGGGGCCGGCGCAACGCCGGGCGATCCGTCCAAG
GTGACGCTGCGTTTTGCCGGCAACGATGGCCGCGTGTTCGAGCAATCCGGTACCAGCTTC
AGCACCAGTGGCAGTGACATCGGCTGGTCGCCGACGGTCAACGGCGACACCTTGCTGGTC
GAGCTGTCGCTGCCGGCTGGGCAATACCCGCAGAACTTCAGCCTGTCGGTGCCGCAGTTG
TCGCACCTGGACATCAGCCCCACCGCCAGCCCGCGCGACATGATGACCATTGCCATTGGC
GAGAGCGATTCCTGCCAGAACGACGTCGTTTGCCGCGCCAACCCCACCGCCGGTTTCACC
AGTGCGTCCAAGGCCGTGGCGCGCATGGTGTTCACCACCAGCCAGGGCTCGTTCCTGTGC
ACGGGCACCTTGCTCAACAACACCAACACGCCCAAGCGCAATCTGTTCTGGACCGCCGCA
CACTGCATCAGCACGCAGACGGTGGCCAATTCGCTGCAGACCTATTGGTTCTACGATGCG
GCCAGCTGCAACGGCAATACCGCCAGTGCGCAGGCCACCACGTTGACCGGCGGTGCGTTC
CTGCGCCATGCCAACACCACGCGTGACACCGCATTGCTGGAGCTCAAGACCGCACCGCCC
AGCGGCGCGTTCTACGCGGCGTGGAATAGCGCAGCCATCGGGGCCACCGGCACATCGATC
ATCGGCATCCATCACCCCTCTGGCGACGTGAAGAAGTACTCGCTGGGCTCGGTCACCGGG
CTGAACACCTCCATCGACGGCAAGACCCCGCTGTACCGCGTGGTCTGGAACGATGGTGTA
ACCGAGGGCGGCTCGTCGGGCTCGGCCTTGTTCACCGTCGCCAGTGGTGGCGCCTACCAG
CTGCGGGGCGGCCTGTATGGTGGGTATTCGTACTGCACCGCGCAGAGCGATCCGGATTAT
TACTCGCGGTTCTCGGATGTGTATTCCACCATCTCCAGCTTCCTGGGCCCGTAAGGCCTG
ATGGAGAGTCAAGCGACTGTGTAGCAGTGCTGCGTGCGCGACCCTTGTGGTCGCGTACGC
GTTTATCTGAAGCGTGCACCTTTGCGTGGCTCGGTGTCTTGCCAGGCGATGCATAAGTGG
TTGTTAGGCATGTCGTGCAACGCGAAGCCAGCTGTTACCGCTAATGCGGGCTCACTCTGA
GAGTTCCACCGCCGCAGCGAGCGGCGATTTGCGCAGCAACGCCTTGCGCAAGGTGTCCGC
ATAACCGCGGTATTCGTCCGCGCGATGGCGGTACATCGCTGCGGTATTCGGTTGCGCACG
GGTGTTGGAATCGGCCATCCGCGCCACCAAGGTGGCCCGCTCGTCGATGATGCGCAGGGC
AATGCGCAGGGCCTCGTCCACCGACCCTTCGGTGGCCGACAGCAGACTCTCGCCTGTGTA
GGCATGCCCGACCTGGCAGCGGAACCGCAGCACAGAACTCTCCGATATTTGCGACAGCAC
GCCGCCACATGCCGGGCAACTCATCGCAACCGGCGTGGCGATCCGCGCGGTGTCGTCGGT
CGTGGTCAATGCACCGCGTGCGATCGCCACTTCCAGACGCAAGGCATCGGTGATCACCCG
CGCCGGCCCTGCCGCTGTCTGCGCCAGTTCCGCAATCAGGCCGCCCAACTCGGCGCTGCT
GCGAACGGCATCGGCAGGCACGCGCTGCAGCGCACTCAGCGGCATGTCGCTGGCCACCGC
CTCGCCAGGATCCTGCACCAGTACCGTGCCGCCGCAGGCGTGAATCGCGTCAAGACCTGC
GGTGCCATCGTTGAGCATCCCCGATAGCAGCACCCCCACCGTTCTGGGCCCGAAGGCCAC
CGCTGCCGAGCGGAACAAGGCATCGATCGAAGGCCGCGACATGTTTTCGCGCGGGCCGGT
GCCCAGCACGATTCGCCCGTCGGCCACCATCAGGTGACGGTCGGCCACCGCGACATAGAG
CGTGTGCGGTTCGATGCGCATGCCATCGGCGGCCTCGACCACGGTAATGCCGTTGGCACC
GGCACTGACCGTGCGCATGATGCCGTGACCATGCGCCGACATGTGCAGCACCACCAGGAT
GGCGGCAGGCGTCTGCGCTGGCAGCGCACCCAACAAGCGCCGCAACGCCTCGCCGGCGCC
AGCCGATCCACCGATCACGATGACATCGCGGTGCTGCTGGGGATGCAGGTCGTTGTCGAC
CATGGGCGACTCCAGTGATGAGCCGGTTTCACCATCGCGTGGGCCGTGTTGGCGCAGTGC
GTAGAGCCGTGTAAACGGCGACGAAAGAAGACGGTCTCTTCGCATCGGTGAAGCGGGCAG
CGGGCAGCGGGCAGCGACCTCATGCAGCACAGTGCACACACTTCGCATCTGAATGCGTGA
TGGCACGCCTGCAGGCACCCTTCGGTATCGGCGCCGATCCGCGGCGGTGCTAGGCTCAGC
GCTCCATTGCGTGGCGAGAGCCGGCATGACGGACACAACAGGATGTCGAGACCTGGCGCA
CGCGCTTGCCGAGCTCTGGCGTTTGAGCGAGCTGCATCGTGCAAACGAAAGCGCCTTCTG
GGACGGTTTTGCCGCCTTGATCAGCACGCTGGAGATCAGTGGCATGACCGCGCGCGAAGT
ACGCACTGCGCTGTGCAGCGAAATCATGGCATTACGCACACTAGGCACGCGCACCTATCG
CCCTGGCATGCTGCGTTACGCGGTACCGGTCATCGTGCAGCGCTGAAGCGCGGTGCGATT
CGTCACTGAGAGGTACATGCGGCCTGTGGCGGCTGGCGAAGCAGCCATCACCCCACACCA
TCCCGCTTTCTTTTCCGCATGGTTGCGCTGCCGAGACAGCGCGTCCTAACCCATCGGCGG
CACGGGGTAGGCGCACCCGTGCCGCTGCCAGCAGTGCCGACTCAGCGGTTGCCGCCGCCG
CTGTTCTCGCCACCCTTGCGGCCGATGTCGGCCATGTGCTCGCGGTCCTGGCTCACCGAC
TCACCGCCCTTGCGGCCGGCTTCCCTGGCTTCTTCGGAGTCGAACTCGTGTGCATTGCCG
CTGGCGTGTGCGGCCTTGCCGCCCTTGCTCGCAATCTCGCGTTGCTTGTCTTCGTCCATC
GATGCGAAACCACGGTTGCTGGTGTTTTGATCAGCCATTGGTGTACTCCTCAACTGTGTG
GAACACGGCAGAAATACCGTAGGCGTAGTGTTGATCCGGGCCGATTAAACCCACGTCCAG
CCGATGCCACGAGCACGTAGACGAGGCTGCCGCGCACGGGCGGCACCATCGCGGCGCGCT
AACGTGGTCTTGTGTTTCGGCATGGCCTGCCACGTGCGTGCAACGGCCTGCACACTCCAC
GTGTGTGTGCCGATCATGCACACTGTTGGCCCCGCTCAGCCAAGGACGCGTATGCGCCAC
TCTTCCCCTTTCTCTGCCGTTGCCACGCTGGTGCTGGTCTTGGGCGCAACCGCTGCGCCG
GCCATGGCCGCAGCCAAGCCCGCCAACAGCGAGGACGTCAAGGCCTATGCCCTGCAGCTG
TGCCTGGATGCCAATTACCAACGCGCAGGCAAATATGCCGAAGACCAGTTGCGCGACCGC
TCGTTCCTGACCACCACTTACGCGCTCGACAACGCACGGGCCGGGGCCACTGCGCGCTTG
CACGAGTTCGTCGCAAAACAGACGGCCGACTTCCACCGCGCCGAGGTGCCAATGAAGGAC
GAGCAGCGGCTGGGGCCGTACAACCGGATCTTTGCGCAGTGCATGGCCTTCTATCGGTCA
GCGCCACTGAGCGAGTTTGTGCAACGCCTGCGTTGAGCATCCCGAGTAGACGCGACTGCG
ACCTTGCTGTGCAGGCGCGCGTTCCGTTGCAGTCGCTTGATCAGCTGCGTGCGGCGGGCG
TCGTGCCGGCACGTCCCGTCCCGGTGCGTCGCTGCATGTCGCGGCACCGCAGTTATTCAC
GCACGGCGGCGATTACGCCGTGACCGGCATCGTGGTGCGCGAGGGGCCTATCGGTACCGA
CACCAGCGCAACGGAACTGCGGGTGCACCTACAGCTGCTGCCCCCGGCTTCACCGAAGTC
CCCAGGCTCACCGAGCCCGCCCTGCTGGCGGCATCGATGCTGACCACCTTCCCGCGCTTG
CAGGCAACCGTGGCGCAGGCGCAGGTGAGGCGGTCTGTCCGCTTCTCGCCCTGGTATGGC
CGTGGATGGATTGAAGTACCGCCGCACCTGTACCCGGATGCCGAGGCAAGTGCGTGTGTG
TAAGAGCAGGACCGCGTCATGGACGCACGCCTGGATAGCGTCCACGCCGCATGCCAGACA
GCCGCTGCCCACGCCCAGACCTGCGCCACCATCGGTGCGCGGTTGGCCGCTGAACGCGAT
GACCTGCAACGCTGCCTCAGCGAATAACCGAAACAGCGACAGCGGCGCTGGCTGGCCGCT
CCGCTGCGTGACGGCTTTACAGCGTAACGACCCTGCTGTCCGTCAGCCCCAGGTGCTTTG
ATCCACCTTGCAGTAGCTGTCGATAAACGCCTGCTGGGTCGGCAGCTGTGTCACCACGTG
CTGCAGTGGCTGGCGGATGCCATCCAGCAACTGCTGCAGATGCTGGTCGGGCAAGGCGCG
CGTCAACGGATGATGCTGCGCGGGCGCAACGCGCTGGCCGAGCAGCACATGCGTCCAGGA
ATCGACACGGAACAGTTCGTCGCCATCCTGCCAAGCATGGGCGCCCTCGCGCCATGCACG
CAGGCGCAGCTGCAGCGATTCCGGCAATTCCATCGCGCGGCATTGCCGCCACAGCGCCTC
CTCGCGCTGGGTGGCGTGGTAATGCAGGATCACGAAATCGCGCACGTGCTCGGCTTCGGC
GCGGCTGATGCGGTTGAACAGGTCCACCTGCGGTTGCGCGATGCCATCGGCGGGGAACAG
CGTGATCAGGCGCATCACCGCCACGATCGCCAGATGGATGCTGGTGGATTCCAGTGGCTC
CACGAAACCGCTCGCCAGGCCCAGCGCCACCACGTTCTTGTTCCAGGTCTGCAGCCGGCG
GCCGGTGACGAACGGCACCAGCATCGGGTCGCGCCGTGGCGTGCCTTGCACCGCTGCCAA
CAGCATGGCGCTGGCTTCATCGTCGGAGAGGTGCGCCCGTGCGTAGACCAGCCCGTTGCC
CACGCGATGCTGCAGCGGAATCTGCCAGCGCCAGCCGGCCGCATGCGCAATCGCGCGTGT
ATACGGCACCGGCGGCTCCACCGATTCGGTCTGCACCGCAACTGCACGGTCGCAGGGCAG
CCAATGGCTCCAGTCTTCATAGCCGGTGTGCAGGGTCTGCTCGATCAGCAGCCCGCGAAA
ACCGGTGCAATCGATGAACAGGTCGCCCTCGACCACTTGCCCGTCTTCCAGCACCAGCGC
CTCGACGAAGCCGCTATCGGCATGCTGGCGCACCTGCTGGATCTTGCCCTCGATGCGGGT
GGCGCCATAGCGCTGCGCGTGGGTGCGCAGAAAGCGCGCATACAGGCCGGCATCCAGATG
GTAGGCATAGTTCACCGCGGGCTGCTGCAGCACCGCGAAGCGGTCCGCACGCGCGGCCTG
CGCTTCCAGGCAGTACTCGTCGAAGCCGCTGTGCATGCCACGCCGCTGCGCCTCCAGCCA
GAAGTGGTGGAAGGCGCACACCAGCGTGCCCTGCCCGGTGCTGCCAAACGGGTGGATGTA
GCGATCACCCTGGCCTTGCCAGTCCTCAAAAGAGATGGCCAGCTTGAAGGTGCCGGCTAC
CGCACGCAGGAATTCCTGCTCGTCGATCTGCAGGAAGCGATGAAACGCGCGGATCGGCGG
CACGGTGGATTCGCCCACGCCAATCGTGCCGATCTGCTCGGATTCCACCAGCACGATCTC
CAGCAGCCCGCGAAACTGATGCGCCAGCGCGGCGGCGGCAACCCACCCGGCGGTGCCACC
GCCGGCAATGACAACCTTGCGAATGCGTGCCTGCGTCACTGCGCGTTCCTCGAAGAAGGG
TGAAAAGTGAACCTGATCAGCGATTGAGCCGGGCGATCAGCAGTGCGCGCAGTTGCCGCG
CGAGCGCCGGGTCGATGGTGCCCAGCACCTGCCGCGCGGCCTCGGGCAGATGTGCGCCAG
CCTGCTCGGCTGGACCGAATACGTAGTAATCGAACACTGCGCGCCAGGCGGCTTTTTCCG
CGGCGGGCCGGTCGCGGATGGACCACAGCGCGTGATACAGCGCCGGCATCGGTGCGGGCA
CGTGCGCGGGCATGCTGCCCCACCAGTAATTGACCAGCACGTTGAAGGGCTGCAGCGCCA
TCACGTGGTGCCACCACATGCTGGGAATGAACACCGCATCGCCCGGCTGCAACACGGCGG
TACGCGCATGCGGCAACGCCTGCGCAAAGCGCGGATAGCGCTGCAGATCGGGCGCGGCCA
GGTCCACCATGCTCACCACCTGCCCGCCCGGCGTCGGCTCCAACGGCCCGGGATACAGGT
TGGCAATCTGCTCTGGCGGAAACAGCGTGAAGCGCCGCTGCCCCACCGCGCAGCAGGCGA
GATTATTCGGCACGTCGTAATGGCACGAGGCGACCACGCGGTTGCCGATCCAGATGCTCG
GCTGCACGTTGCTGCCGCTGGCGCGCATGTCCAGGTCGTTGCCCGCACGCAGCCCGGGCA
GGTAGTCATCGACCGGCAGCGAGGCCAGGTAATAGGTGGGCGGCTGCGCATCGTTGCGAT
GCGCTTCAATCGCCTCCAGCACACTGCCCAAGCTGCCACGGCGCACTTCGAAGTTGAGGT
CGGTGACGTCATCGGTGTAGAACGGGCGCCCGGCAATCTCCGGGCCGCCATACGAATATT
GCAGCGGCTGCGCACGGTCGAACCTGCGCAACACAGCCATTGCCTCGGCATCGCCACGCT
GGCCGGCCTGCACCAGCTGCCAGTCGCGTGCCACCCCGCGCAACACCACCGGCTGCGCTG
CGGCACAGAGCGCGGCCAGCGGCAGCGCATCGGCCGTGCAATCGCTGCGCTCGGCAATTG
GTGCCATGGCGTCGAACGGCGTGGTCATCTGCGTGGGCTCACGCGTGCGCGGCGGCGGGT
GTGGTGGTGGCCTGCTGCAGACGACGCTGTTTTTCAGCCATCAAGCGGCGCAGATTGTGC
TGCGAGGCCAGCATCAGGAAGGCACCTTCCAGGTAACCGGCCTGATGCAGCTGATGCAGT
GCATGCGCGTCGAGGGATGCCAGGCGTTCGCGGTCGATGGCATACAGCCCGTCCAGATGC
GCGCCGTGGTTGGCGTCCAGCGTGATGTCCAGCCGCACCGGCTGGATCAACCCGAGCGCA
TCGAACGCCGCGCACATCGGCTGCCCGGCATCCATGCCATCACGGATGCCGCGCAACACA
TCGATGATGTGCTGCAGATACGGGCTATGACCGCCCTGCGGCAAGAACACCGGCTCGCCG
TCCGTGCGGCTCAGGCGCGGATGCTCCAGGTCGACATGGATCACCGGCTCCTGTACCAGC
GCGCCATCGATGCGCTGCTCCTGGAAGCCGATCAAAAATGGCCCTTTGGCAATGATTCCC
GGCAGGTAGCTGGCATTCCAGCGCTGGTCCTGCAGGAAGAGGTTCTCGTCGTGCGCAAAG
CCCAGCACCGCCACAGCCTGGTATGCGCCGCTGGCGGGATCCTTGCGAAAGAACAGAGGG
TATTCGCGCTGCAACTCGGCAAATTCGGTGACGAAGGCCGGCACCAGGCCAACCGCATCG
CCAAACTGCGCCCCGAACTGCAGGATGACGCGCACATCGTGATGCGCCACATTGTTGAGC
ACTGCGTATCGCGTCATCGAAACTCCGGCGGGTAAGTGGCCTGCCCGGCCCTCTCCGCTG
CAAGGCGGCGATGGAGCGGCCGCTGCATCAAGCGTCTGCTGCAGGCGAGCATTGCGAAAA
AGCGCGCCGCCGGCAAGCCGCACAGCACCATGCAACTGCAGACGTGCACGCACGGCATCC
GCGTGCGACACGCGCAGCACGTTCGCCAGGCGAGGCGCATCGACGCACCGACCTCAAGCG
GTGCGTCAAGCGGAGCGCGCAGCTGCCGTAGAGCCGGCAGCTGCGCCCCATCCGCGGTTA
GAACGCGTAGCGCACGCCCAGCGTATAGCGCGGCTGCTGGTCGATCAGGCGGATGATCTG
CTTGTCCGATCGCCCGTGCCAGCGCACGTCCTCGCCCGTCAGGTTGATGGCTTCAAAGCC
GATCGACAGCTGTTTGCTGAAGGCGTAGCTCACGCTGAGGTCCCACTGCTGGTACGCCTC
GACGTAGTACGGGTTGCGGTTGGAATTGTCCTGGTTGGCGGCGATCAGATACTCGTCGCG
CCAGTTCCATGCCAGACGCGCGCTGAAGCCGTACTTTTCGTACATCAGCATGGCATTGGC
GGTGTCGCTCAAGCCCAGCAAGGCGAACTGGTCGCGGTCGATCACGGTGTTGTCGAAGCC
GACATCGCCTTCCACGATGGTGTAGTTGGCGTAGATGCCGAAGCCACTGCTGCCGAAGAA
GTACTGCCCGCCCAGCTCCCAACCATGGATATTGGCCTTGTTCTGGTTGATCGGCCGCGA
GACATCGAACTGATACAGCGGGTCGCTACTGTTGCCGGTGATGTCGTAGGCGTTCTCCAG
CGCCAGGCTCTGCGCGGAGCTGCCGTTGTAGGCACCCAGGCCGCCGGTGGCCGCGGCGTT
GCGCAACAACGCCATGGCTGCGAACAGCGAGGTGTCGTTGGCCGAGCACGCCGCGGCGAC
GTCATTGCCGGACGCACCCACCTGGGCCGCGCAGGCACCGCTTTGCAGGAAGGCCAAGGC
CGCCTGCGCGTCCGGCCCGGAGGTGGGATCGGTCAGCCCGTACAGCGATTCGCGCGACAC
CGTGTTGCCGATGAAGTTGCTGACGCGCTTGTTCCAGAACGTGGCCGACACATAGCTGGC
GTCGGCGAAGTACCACTCCAGCGCCAGGTCGAGGTTGTCCGATTCCAGCGGATCGAGCTG
CGGGTTCTGCGAGTCGCCACCGGCACGGTTGGAGGGGTTGATCAGGATCGAACCGTTGGG
CGTGTTGGGCGTGGGCCCGGCAATCAGGTTGTTGTAGGGTGCGCGCGCAATGGTCTGGCC
GAACGAGGCACGCCCCTTCAGCTGGTCGGTGATGTCGATGCTGAAATCGAGATTGGGCAG
GATGTAGTTGTAGCTGGTCTTTTCACTGAAGGGCTGCAGCTCTGCCGAACGGACCAGCTG
GAAGTCGTTGTTGGACTGCCACAGCAAACCGGTTGGCGTGGCCACCTGCGACACCGATTC
CACATCGGTGCGCTCGTAGCGCAGGCCCAGCCGCGTATTGGTGGTCATGCCGGCGATATC
GCCCTGCAATTCCAGCTGCACGTACGCCGCGCGGGTCTTCTCTTCCACCTGGTTATCGGC
GCTGTATTGCGGGTTGTAGCGCGTGGTGGCGCCGTACTGGCTGCCACCCCACAACGCGAG
TTGGTCGGCATCGCCACGCCAGGCGCTGGGCGCCGCGCCATTGGCATTGAAGTCCTTGAA
CATGCCGGTGATGCTGACCGGCTGCAGCAACGCCACCATGCCCGGCTCATTGCCGGCATT
GGCCACGCTCCAGTCACCGAGCGTGGAGTTGGTGTCGCTGGTGAGCCGGTTCATCTTGGT
ATTGGCCGAGCTCACGCCGAACTGGAAGCGGCCGTCGTCGAAGTCGAACGTGCCGTCCAC
ACGCCCTTCCTTGATCTCGGTCACCTGCGATTGGTAGTAGATGCGCAGCACCTGCGAACC
CAGATTGCCCGCGGTGAAGTCCGGGTTGACCACGCCATTGGTGCCGGCCAGCGAATCGGC
GGCGGTGGGGTACCAGGTGCGTGCGCCGATCGGCAGCGAATTGTTGAACCACAACTCCTG
GCCCCACTGCCCGCCGCACAGCGGGCCGCTGGCGCAGTTGTTGGTGCCGGCAAGGCTGAA
ATAGGTGGCGCTGCCGCCGGTGACCGGGTCGTTGGGCAGGCTCTTGGTCTTGGAGTTGTG
CGCATCGAAACTCAGCTGGAAGCGGTCGCTCACCTGCCAGTCCGCGTTGAAGCCGAGCGA
GCCGAGCGTGTACTTCTGCTCGTTGCGCTGCTGCTCCATGCCGAAGTCCTTGGCACCACT
GGGCACATCGCGCAGATACACCGGCGTGGCCACGGCCTGGCCGGTATCGAAGGTCAGGTC
GGTGAGGCTGTTGGCGCGCTGCAGCCAGATGCCCTGCTCGCCACGCTCCTCGCGGATTTC
ATTGGACGAATAGGTGTAGTCCAGGGTCAACGTCAGGCTGTCGGTGGGCGCAAACTGCAT
CACCGCCTGGCCATTCATGCGCTCGCGCTGGAAGTCGGCGAACGCGTAGCGGAGGTCGTT
GGGCATGCCGTACAACTGGCCGATCGCCGGTGCGTTGGTCACCACCGCATCCGGACGCAG
CGCGGGGTCGGTGCCGGTCCAGCGCTGGATATTCCAGGTGTTTTCGGTGGCCTGTACCGA
GCCGCCATGACGCTTCTGGTAGCTGGCGCTCAGGCCGATACCGAAGGTCTTGTCGGGGTT
GGTGTAGCTGAAGATGCCCGACACTTCGGGGGTGAGCGAATCGCCGAATGGCTGCGAGCG
GTCAGACACCATCTTGGCGCCGGCATTGGCCACCACGCCGGAATGGTTGAACGGCTTGTC
GGTCTGGATATTGATGGTGGCGCCGATGCCGCCGCTGGGCGCCGTGGCGCGGCTGGTCTT
GTAGACCTCGATGCCGGTGATCGCTTCAGAGGCCAGCTGCGCGAAGTTGAACGCGCGCGT
GCCCACGTCTACGCCGCCGATTGGCGTTTGGCCCGGTGCGCCGAAGGCGTCCGCACCCGG
GATCAAGCGCCCGTTGAGCGTGACCGTATTGAACTGCGGGCCGAAGCCACGCGCGGTGAC
CTGCGCGCCCTCGCCATCGCGGCGTTCGATCGAGATACCGGTGATGCGTTGCAGCGACTC
GGCCAGATTGGTATCCGGGAATTTGCCGATGTCTTCAGCGCTGATCGCATCCACCACGCC
GGCGGCGTCGCGCTTGATGCCCATCGACTGGTCCAGGCTGCTGCGGATGCCGGTGACGTT
GACAGTGTCGAGCGTGGTGGCAGCGTCGCTGCTGGATTGTGGCGGCGGTGCTTGCGGCGT
CGTGTGCTGCGCAAAGGCGGGATTGATGACCAGCAAACCGCCAACGAAGGTGAACATGGC
CTTCGACTTGAAGCTCTTCAACGTACGACGCATCGATGTGTCCTCGGGTGGTGTGCAACT
GCCCACGGCCGTGCGCGCGACATGCGACACCGCCACTGTCTTTGCCGGCATCCCTGCGGA
TGCCTGGCGAACTGCCTGCAGCAAGTCCTGTGATCCCCTGCGGTGCAACTCAACGACGGA
TCCCCCGAGCCAGTCGTGTCCTGCCCGTCGCGTACGACGGCGACTTCCTCTGATCCGTTC
CAGCTGATGACTGCGCCAGTGGCCCTGCTCTGCAATGGCCGCCAGCGTGATAGCGCTAAC
ACGCGGCGCAGCCTAGTCACCGGCCACAGCGCTTGTCACCGTGCGTTGCAGCAAATCTTT
AACAACCCGACCGGGCCTGCAAAAGGCGCTGCGCTTGAGCCCGCAGCGCAGCTTCAACAA
CGGCGTGGCTGCAAGCGTTACCAAGCACGCCTCGAAAACACACCGCCAAAACGCGCTGAA
AACAGGCCGCATAACCGTTGCAGGCGTGACCATGCCGACACTTGCGCAAGCGCCCTGCCA
ACGCGGCCGGATGTGGATCGCTTATCGAAGAACGATGCGACGGTGCGGGCCGCAACCCGC
GTGCGCAGTGCTGCGTGCAAACGGTGGCGTTGCTGCAAGGCGCGCACGACAACGGCGCAA
TCGCTGCAATCGATTGCGCCGTTGTGGCCTTGCTCAACAGTGCGTGCCGTCAGGAAAAAG
CGCGCAGCAATGCGCGCGACGGCGGCGGTGCTGGCGCCTAGCGGGCAAGCTCCAGCGTGT
TGTCGGCACGTGCCGCATCCGGCAGTGCATGGTCTGGGTCCAGGCGCACGCGCAGTACTT
TCTGCGTAGTCGCCAGCGTGAGCTTGGGTGCGGTCTGCTGCAGCCAGGCTTCCACCGGTA
CCCGCCGGTCCAGATGGCTGCCGTCTGCCAGGTCCGCGCGCAGCGTGACCGGCATCACCA
GCCGCTGCCGGCTGCGCAGGGTGACCTGCACGCCCTTCGCCGGGTCCTGGTCCACGTAGT
GCGCCTCGCTGATGCCCATGTCCAGCTGCCAGTTGTTGAAGTACCAGCCCCGCCACCACC
AGCTCAGGTCCTCGCCGCTTTCGCTTTCCATCAAACGAAAGAAATCCGAGGGTGTCGGAT
GCTTGAACGCCCAGCTGGCGATGTATTTGCGAAAGGCCGGATCAAAGCGCGCAGGCCCCA
GGATTTGTTCGCGCAACAACACCAGGCCCAGCGCACCCTTGAAGTAGGTCAAGGGGTGGC
GGTAGGTCTCGCTGGTGGCATCGGCGGTGTCCATCAAGGTCGGTGCGTTGGCGTCGGCCA
GCAACGGCAAGATTTCGTCCACCGGGTTGCCGCCCTTGGGCGCATATTCCGAGTCGCGCT
TGGGGGCGTATTCGCCCTTGTTGAAGGCATCCGATGCGTAGACGTCGATGAAGGTGTTGA
ACCCTTCGTCCATGAAGGCATGCCGGCGCTCGTTGGAACCGACAATCATCGGGAACCAGG
TGTGGCCGATCTCGTGTGCGGTGATCCAGAACAGGTCCTTGCCGCCATCGTCGAACCCGT
CGAACACGATGCCCGGATACTCCATACCCGCGCCGTAGCCACCCAGGTTGATCGCGGCCG
GCCACGGGTATGGGTACCACTGCGAAAAATGCTCGATCGCACCTTTGACGTACTCGGTGG
AGCGGTTCCATTTCGCCTCGCCCACGCCTTCCACCGGATACACCGACATCGCCAGCGACT
GCTTGCCATCGGGCAGATTGATACGCGCGGCATCCCACACGAAGGCCGGCGACGCGGCGA
AGGCCACATCGCGGGTGGTGTCCATGTGGAACCGCCAGGTACGCGTGCGCGTGCTTGCCG
GCGCCGCAGCACGCGCGGCTACCTCGGCGGGCGTGCGAATCAGCACGGTACGATCGCTGC
CGCGTGCCTGGGCCAGGCGTTGCTGTTCGGTACGGCTGAGCACCTCATCGGGATTGGTCA
GCGCGCCGGAGCCGGCCACCAGAAATCCGTCGGGCACCGTCACCGCGTAGTCGAAGCTGC
CGTATTCCAGATAGAACTCCGAGCCCAGATACGGCTGCGTGTCCCAGCCACGCAGGTCGT
CGTACACGGCCATGCGCGGGTACCACTGCGCAATCTCGTAGATCTCGCCCTGCTTGCTGT
TGCTCACCGCCGTGCGCCCACCCCAGGTGCCGGGAATGCGGTAGCGGTAGCGGATATGCA
CGGTGAGCGCCTTGCCCTGCCCGGCCAGTGGCTGCGGCAGGTCCACGCGCAGGCGCGTGT
CGTCCACCAAGAACGGTACCGCCTGTCGGCGTCCGCCGCTGTCCACCTCGACGCTGGCGA
TCTGCATGCCCTCGGTGGTCTGGGAGCGGCGCGATGGCCGGCTGGCGGCAGCACGCGCGT
CGGCACGGTAGCGGTTCTGGTCCAGCTGCAGCCACAGCACGTCGAGCGTGTCCGGGCTGT
GGTTGGTGTAGCGGATCGCCGCTTCCCCGGTGAGGGTGTGGGTGGCCGGGTCGATCTACG
CGCTGAGGTCGTAGTCGGCCCGGTTCTGCCAGAACAGCGGCCCCGGCTTACCGCTGCCGC
CGCGATACGCGTTGGGCGCATCGGGCAGCTGCAAGGGCGCGAACAGCGCCAGCGGGTCGA
ACGGGCTGGCCGCTGCAGGAGCGGCCGCTGGCGGGGCCGCCAGTGCAGTGAACGAAAGAC
ACGCGAGTGCAAGCGCAACAGCCAGCGAGCGGCGCACGGTGGGGAACATGCGAAGTCCTG
CGACGAGGGGGGACAACCATCCTACGGCGGCCCACCTCATCCAGGCACTGCCATTGGTCC
CGGTGCGCGCTCAGCCGCCGACAGTGCCCGACAGGCGCACTGCGCCGTCACCGCTCTCGG
CCAGAGTGTCGCCGGGGTTGCTCAGGCGGCAGCGCCGCAGCGACAGGCAGCCGCAGCCGA
TGCAGTCGGTGAGCTGATCGCGCAGCGCCTGCAGCTCGGCAATGCGTGCGTCCAATTGGC
CACGCCAACGTGCCGACATGCGCGCCCATTCCGCGCGCGTGGGAGTGCGCTGGTCCGGCA
ACACCGAGAACGCATCCAGCATCTGCTGCAACGGGACGCCGAGCCGCTGCGCCACGCGGA
TCACTGCGAGCCGCCGCAGCACATCACGCGCATAGCGGCGCTGATTGCCGGCAGTGCGCA
GGCTACGGATCAACCCCTTGCGCTCGTAGAAATGCAACGCCGACACCGCCACGCCACTGC
GCTTGGCCACATCTCCCACGGACAACTCACGCTGCATTGCCTTGACCTCAACCTTGGTTG
AGGCAGGATGCTGCGCGGCCATGGCGGGATGCAAGCCCTGCCCGCGCTGCCGTTTCACGC
TTTGCTTTCTTGGATGTTCAATGACGACCCACACCGCTCTGCCCACTGCATCGCCCACCG
ATGCGCGCGCCACCTCCATTCTCGCTGCGCCGTACCGTGCCACCACGCTGGGCATGGTGG
CGTTGGTGGCGCTCAACGCGTTTGAATCGCTGGCAGTGGCCGCGGCCATGCCCACGGTGG
CGCGCGAATTGAATGGCCTGCCGCTGTACGCACTGGCTTTCGGCGGCACCTTGGCGACCA
GCGTGGTGGGCATGACCGCCGCCGGGCGCTGGAGCGACCGGCGCGGGCCGGCAGGCGCAC
TGGGCGCCGGGTTGCTGTGCTTCGTACTGGGGCTTGTCATCGCCGGGCTGGCACCGAACA
TGCCGCTGCTGATCGCTGGGCGGCTGCTGCAGGGCCTGGGTGCAGGCGGTTACTCGGTAG
CGCTTTACGTCATTGTGGGCCGCCTGTATCCGGAGGCCCTGCGCCCGCGCGTGTTTGCCG
CGTTCTCTGCGGGCTGGGTGGTGCCGTCGTTGATCGGGCCCGGCATCAGTGGCCTGATCG
TGCAGCACGCCGGCTGGCGCTGGGTATTCCTGTCGGTGCCGCTGCTGGCGATCCCGGCCG
GCCTGATGCTGCTGCCGGCGCTGCGTGGGCGCGACTGGAGCACGCAGGCCGCGCTGCCCG
GCAAGGACGTGCTGGGCTGGGCGATTGGCGCGGCGCTGGGTGTGCTGGGCGTGTATGTCG
GTGGCCAATTGCACGGCCTGCCCGCCGTGCTGGCAATGGCGCCGGCGTTGGCAGTCACCG
GCGTGTGCGCCTGGCATCTGCTGCCGGCCGGCACCTTGCGGCTGGCACGCGGCCTGCCCA
GCGTGATCGCGTTGCGCGGGATCGCGGCGGCAGCGTTCTTCGGCTTCGAAGCGTTTCTGC
CGCTGCTGTTGTCGCGCGAACGTGGCCTCTCGCCGCTGCTGGCCGGCATTGCGCTGAGCG
TGGGCGCCTTGGGCTGGTTCAGCGGTTCGTGGTACCAGGGCCACAGTACCGGCGGCTGGT
CGCGGCCACGGCTGCTCAAGACCGGCGCGGTGCTGATGTCGGCGGGCATCGTGATCAGTG
CGGGCGCAATCTGGCCGACCATGCCTGTGCCGGCCGCCATCGCCGGCTGGGCCGTGACCG
GGTTGGGCATGGGCCTGTTGTATCCGAGCCTGTCGGTGCTGACCTTGTCGCTGTCGCCAC
CCGCCGAGCAAGGTGCCAACAGTTCGGCCTTGCAGCTCAGCGAGGCGATTGCGGTGGCGG
GCGTCCTTGCGGTGGCCGGCGCGCTGTTTGCCGCGCTATTGGGCTCGGCCACGCCCTTGG
CCTATGCCAGCGTCTTTGCGCTGGCGTGGGTGCTGGCGCTGAGCAGTTTCTGGGTGGCGC
ACCGGGTGTGAGGGTGGCGGTGGCGAACGTCACTGCGTCGCGTTGCTGCGAGCAGATGGC
CCGGAGCCACTCCGCGGCGTGCTGCGCGCGCGTGGGCCTGGCTGCTGACCCGGCGTAATT
GGAGGGCGTGGTTGGCACGTCAGGATTCGTGGACGGTGCAGCGCGCGTGTCAGAGACGCA
CCCGACCGAACCGGTCCACAGCCGCACGATCACTTTGCTGAGTCTGCCGGGTTCGCGCCG
ATCACAGGTGCAGACACACACCTGCAACCGACTGGTCATTTTTTCGCCACCCATCTTGAC
AGCGTGACGGGCCGGGGCCTGCGCCCACTTGTCCACAGCCTTGTGCAGTCTTCATCCACA
GGGGATGTGGAAAACCCGATCAACGCAGTGCGCGCGGCACGGCTTGCGTGCCGTTGCCGG
TGTGTGCAAGGCGGCTTGATGCGATGTGCTGCATGCAGGGCCGCGCGCTGCGATGGAGGC
GCATGGCGACAGCAACCATCTACTGCCGGTTCCAAACGCGTGGAGTGCACGCCGAGATTG
AGCCCAAGCGATTGGCGCGCAGCAACTCAGCAGAGAGCCGGCCGTCGCCGCGCGTCAGTA
CGCAGACCACTGATGTAGCTGCTCGAAACCAGACCCGCGCATGCAGCGCACACCGCCACC
TCGCAGTGGCGGTGCACGCATAGCAGCGTCTCAATCCACGATCACGTGCGGCACGAACCG
CGAGGTATCGCGGGTGATCGGGCCGTCGTCATCGCGCATGCCCAGGCCCGCCGGGCGATC
GGCCACTACCCAGCTGCCGACCAGCGCATGCCGGCCGTCGAACACCGGCAGCGGATGATG
CGCCTGCAGAATGGCCAGGCCATCCAGGTACGGCCCATCGGTGTGCGCCATCTCGCCCTG
CGCGGTAACCAGCGCGATGTTGGCGCCCTCGCGCGACAGCAACGGCTTGCGCACCCACCC
GGCAGTAGGCGCCTCGCCGGCCTGTGCAAAGCGCGCGGCGAGCAGATTGGGGTGGCCCTG
ATGGCGCTCCCACAACAGCGGCAGGATGCCCTTGTTGCTCAGCACTGCCTTCCATGCCGG
TTCGATCAGACGCACGCGGTTGGCGATCAACGCCGGGCCGAATCGCTCTTCCATCATGAA
TTCCAGCGGGTACAGCTTGAACAGCGTGTGGATCACCCGGTCCTGCTCATCGGTGAACCA
GCCATCTGCGCTGAGGCCGATGTCTTCGATCGCCACTTCCTCGGTGCTGATGCCCACCTG
GTGCGCGCAATCGCGCAGGTAGCGCACGGTGGCGCGGTCTTCCAGCGAATCACGCACTGC
AGAAAAATGCATCTGCGGGCCAACCGCTCCATCCACTGCCAGCGCACCCAGGGTTTCGCA
CAGCAGGTCCTGGATCAGGTTGTACTGGTCGGTGCCCTTGGGCAGCGCGCCGCTGGCAAT
CTGCTGTTCCAGCCACAGCCACTGGAAATACGCCGCCTCGTACAACGAGGTCGGTGTGTC
GTAATTGAGCTCGTACAACTTGGCCGGGCCATTGCCGGCATAGGCCAGATCCATGCGGCC
GTACAGATGCGGGTCGCGGTTCTTCCAGGAGGTGGCGATCCAGTCCCAGTAGAACGGCGG
CAGTGCCAGCTGCGTCATCAACGCTTCGGAGCCGACCACCTCGTCGACCAACTGCATCGC
CATGTCGTGCAGCTCCTGCGTCGGCGTCTCGATGTCGTCTTCGATCTGCCGCAACGAAAA
CGCGTAGTACGCGCTTTCGTCCCAATACGGTTCGCCGTCGATGGTGTGGAACTGGAAGCC
GAGCGATTCGGCCTGGGTGCGCCAATCCGGGCGCTCGGCGATGGCAATACGTTGCATGTC
AGCCGCCAAACCCGGAGCTGCGCCCGCCACTGCCGAACGAGCTGCGCGCCGCGGCGCTGG
AGCCAAAACCCGAGCGCGACACGGTGATGGCGCGGGTTGGCATGTCCACGCTGCCGGCGC
GGCCGCGCACGGTGCCGATGCGGTTGCTGGCCAGATCGCCGTTGGGCTTGTAGTAGCCGC
CGCTGCGGTAATCGCGGTATAGCGGCATCGCGCCGCCATAGCGATACCCGCCGCCGCTCA
TGTTGCCCAGCGCGTAGCCGAGCAGAAAGCCGCCCATCGGCGGGATCCAGCTCTGCTGCC
CCTGGGTCTGGCCAGGCACTTCGGTGCAGCTGCCAAATTGCGCATCGCACTCGTAGCGCG
AAGTGAAGCGCGGCGCGGCCTGCTGGTGCTTGGCCACGGCCTCGTCATACGCCTTCAGAC
ACTGCTGGATGTCGCCCTGTTCCTGCTTGATCTGGTAGCAGTCCGAGGCCGACTGCAACA
CCACGCCGGTTTCCGGCTCCGAGCCGCAACCGGTGACGAAGGCGGCCGGCAGCGCGGCCA
TCAGGGTGAGCTTGAGATTGCGTGATCGCTTCATGCCTGCGCTCCGTTACGGCGTGATCG
CCGCGGCGTTGATCAGGCCAACCGCGATCGACACGCCGGCCGAAAAAATACCGGCGGCGG
CGACGTTGTCGGTGATTTGCCGCGAGATGCGCCCGGCCACCAGGTTGGCCAGCAGATACG
CCACCACCTGGATACCGCAGGCCACCACGCCCCAGATCAAGGCATCCACCAGGCTCACCG
AATGGGTGATGGCCGAATGCAGCGGCAGCGCCACGCCGATCAGGTTGCCGGCCAGCGCGG
TGGCGGCCGCCACGTTGCCCTGGCGCAGCAGGGTGAAATCCTTGTGCGGGGTGACCAGGG
TCACCAGCACCACCGCGACGATCAACACGCCCAGGCCGGTGCCGAAGTAGGAAAGAAACG
CGAGGAAACTCTGCAGATTGATCGGGTTCATGACAGGACCAGGGTGGTGGAAGACGGGTG
AGCGCTCAGGTGATGTCCAGATCGGCGACGGTGACGTCGATGCCGACCGCGTAGGTGACG
CAGAATTCGTTGGGGCCGGAATCCTCGCCGGTGACCAGCAGGAATTCTTCGCGCTGCAAC
TCCGGCACCGGCCGGCTGTAGAGCATCGCGTAGTGGGTCAGATCGCCATCGCGGCGCGGC
GGCTGATAGCGGTACAGCACCTCGTCGTAGGCAATCGGCGGAATGCGCGCGGCATCGTCG
GTGGATTGGGTGGCACGGTTCCAGCGCTTGCCGGCGTACTCGATCTGCGCCGCACCCAGG
TGCGGATGCTGCATCACGAATTCCTGGAAGGCCTGCTTGCTCGGCGGATTCACCGTCTCG
CAATACACGAAGGCCTTCATCGCCTCCAGATCGCCGCCCACGGTGGTGATCTGCAGAAAC
GCGTCATCGTCCAGATAGAACCGGTGCAGCGCATAGCCATCGCCCAGATTGACGTGGCCA
TAGCACGGGATGCCCTGATGCCCACCGGGCAATTCGGCGGTCATCGCCTCGGGCGCCATG
CGGTACAGCGTGGTGTCGATCTCGAGCTGGCCACCCACGCGCAGCCCCAACGGCAGCGCA
TGGCCGATCGCGCCGGTGCCGGTGGTCGGCAGCGGTGTTGGCTGGGATTGGCCGAACAAC
TTGCTGAAAAAACTCATCGTCATGCACCTCGTGGCGATGGGGAAGCGGAAACGGCCGCAG
CGCGCAGGGTCTGCCACGCGATGGACTGCGCAGGCACGCGCTGCTCGGCCAGGTAATACA
GCATGGCACCGGCCGGGACAGCGGTCTGTGCGGGCGGGTTCAACCGCAACGCGCCATCGG
GCGCGCGCAGGCCCAGCAACAAGGCACCGCGCTGGCTGAAGTCAGCCGCCAGCAGGCTGT
AGTCCAGCGCCTCCAGCTGTGCCGGCACGGCCAGGCTGAACTGCGTGGGGCCATCGTCCA
CCGACAACAGCTCGGCGGTGATCGCCGCACTGCCCGGATCCTGCGCGGCGCGGGCCAGGA
TCTCGGCAGTCATCGGGCGCGTGCATTCGATCGCCGGGTAATGGCAGGCCACCAGCCGTG
CGGCGCTGGCCGAATCGAAATGCGCCACGATGTGCGCGCGCGGCGCATGCGCCATCAGTG
CGAAGACTGCGGCCAGGGTCTGGTCGTCGGACGGCGGATTGACGATTACCCGCGCTGCAC
CGGCGATGCCCGCACGCAGGTAGACATCGGTGTGGGTGTACGACTCGGCAGCCACGAAAC
GCATGTGGTCGGGCATCGGGTTTTCGGCCACGCCCTCGGCCACCAGCACCACGCCTTCGT
CGTCGGTGGCGGTGTCGGACAACAGCAACTCCAGCAAGCGTACCGAGGCCGCGCCTTGCC
AGCCGATCAGGATGGTGTGCCCGCTCAACTGCGCGTAGGCCATCTTGCCCATGTGGTGGC
GCCTCCAGAAGGTGATGAGCACGCCGCTGGTCTTGGCCAGCACCGTGGCGAACAGCGCCA
CCGCGCCCGGCATCAGCACGCACGCGGCGATATAGCGCCCGGCCACCGAGCCCGGCGACA
GGTCGCCATAGCCGATGGTGGTGGCGGTGGTCATGTAGTAGTACGGAAACGCGTCCAGGC
CGACGAGCTTGTGCTCACCGGCCAGGACGAACAGCACCCAGCTCAACCCCATGTGCGCCA
GCAGGGCCAGCGCCACCATGCCCCAGCTCACGCGGCGCACGTGGCGCCGCAAGACCCGGT
ACAGCCGTCCGACGATGATCATGGCGCGTCCTGTGCCGGGGGGGTGCGGTCAGCTGTCGC
TGCGCGGAACCTGCTGCACGTCGCGGACCTGGCCGATCAGCGGCGCGGTGCCGCTGGCGG
TGTCGTGCCCGAGCTGAGCGGCCGGCTTCTTGAAGCGCGCCAGCACTGCAGCGGCGTTGG
ACTCGCCTTCCATCAGGCCGGCCGCGGCCAGGCGCCGATTCAGATCGCCATCGCCGGTGG
ACGATTCGAGCTCCTCGGCTGATTCGATGCGTGCGGAGGTTTCGGCCTGGCGCGCCTTGA
TGCGCTCCAGCGATTCCAGCGCCGACCCCATCTTGCTGCTCGCACCGGAATGCCGCGCGG
CAATCGCGGCCTGCGCTTTCTGCACCGCATCGGTGGCCTTGACGGTGTCGATCTGCTGGC
GCATGCCGCGCAGCTGGTTTTCGGTTTTCTGGATGGTGGCCTTGAGCGTCACCACCGACT
GATCCAGCGCGGTCTTGGAGGCCTTGTCGCCGGCGTCCTCGCTTTCCAGCGCCGCCAGCT
TGACCGCCACATCGTGCGCCAGCGCTTCATCGTTCTTGGCCAGCGCGCCTTCGATATAGC
GCGTGTACTCGGCCATCTTGCCGGCGCGCGCGTCGATCTTCTGCTGCGCCAGCTTGCTCT
GCGCCATCAGCTTGGTGAGCTCTTCGCGCGAACGCGTGAGCTGGGCGCCGGCATCGCGCA
TTTCCTGGTCCAGGATGCGCAGGGCGTTGGCGTCCACGGCCTTCTGGCCGGTTTCGTGTG
CGGTGCCACGCAGCAGCGTGATCAGCTTGGAAAAGATACTCATGACAACACGCCTTTAGG
AAAAGAACGGCTTGAGGGATTCGGCGGCATCCAGCGTATTGGCCGCCAGGGTCTGGATTT
CCTCGTCGATCTGGTCGAGCGTCGAGGAGGCCGACAATTCGCCGAACACCACGTAGGCGT
CCTTGCCGTCGACCTGCACCAGACCGAGATTGGAGAGCGGATTGAGCGGGTTAAGCCGCA
GGCACGCGTCGTTGAACGCGGCGCGGTCGCTGACCTGGTCGGCGTTGGCCAGCAGCGTGG
ACACGAACACCTGCGAACCGGACGCGGCCACCTGGATCTGCATGTCGCCGTGATCGGCCA
GGGTGAGGTTGATGGCCGGCTCCAGCCCGTCGATCAGTTCGACCTCGATCGGCTGGTCGC
GGTAGCGCTCGGCCAGCAGGCCGTGCAGTTCAACAGTGGTGTACTGCGTCATGGGATGTC
CTGTCCTTTGGTCATTCGGCGGCGGAGTGCGGCGGCGGTGAGGCCGCAACGGTCAAGCAA
TGGGCGGACATACTACAGAGACTTGGTGAACAGCAGAACGGCCGTCAGGCAGGGGGCATT
CAGGGCCACTTCGCTGCCATCAAGCACGGCCGGCGCTGCGGCCCGGCAGGGCCGTGGCCT
TACGGATACAGCATCCGCTTGCTCCAGCGGCTGGCCGCGTCCGCCTCGTAGCGCCAGCGC
TCGTGCAGTCGGAATTTGGCGCCGTACCAGAACTCGAACGCCTGCGGCACCACGCGGAAT
CCGCCCCAGCCATCCGGGCGCGGCACGTCGCGGCCGTCGAAGGTGGCTTCGACCTTGGCA
ATGGCCGCCTCGAACTCCTCGCGCGAGCCCAGCGTCTGCGATTGCAGCGACGCCCAGGCA
CCGATCTGGCTCATGCGCGGCCGCGAGGCAAAATAGGCGTCCGATTCGTCGGCACTCACC
AGTTGCACGCCGCCTTCGATCCGCACCTGGATGCCGGCTTCGCGCAGGCTGCGCCACAGG
AACAGCAGCGCCGCCTGCGGGTGGGTCTGCAGGTCGCGGCCCTTGGCGCTGTCCAGATGC
GTGTAGAAGACGAACCCGCGTGCATCGAACGCCTTCAGCAACACCGTGCGCGCGCTTGGC
CGGCCGTCCAGGTTGGCGGTGGCCACGGTCATGGCGCTGGCCTCGATTTCGGCACTGTTC
TGCGCCTCGGCATACAGCGTGGCGAAGGTGGCGAGGGCTTCTGCGTACAGATCGGTCATG
GCAGGCAAGGGAAGCGAAACAGACGCCTATTGTGGGCGCATCGCCGCCGCTGCGCCTATG
GCCCTGGTGTCGCAGTGGCGGCTGCGGCCAAGGCCGGCAGCGCAGGATCTGCAGCGACAG
CCCACGCCGCCGGGAGGATCACGCATGGCGCACGCGGCCCTGGGCCGCAATGCCAATGTT
ACGATCCGGGCGCATGAACCCCGCTCCCAATCTCGTGATGATCGGCCCGATGGGCGCCGG
TAAAAGCTGCATCGGCCGCCGCCTGGCCGAGCGCTTCGGGCTGGATTTCGTGGATGTGGA
CCAGGCCATCGTCGAGCAGGTCGGCAGCAGCATCCCCGCGATCTTCGAACAGCACGGCGA
AGCGCGCTTTCGCCAGCACGAAGCCGAGGCCCTGCACGGCCTGCTCGCGCAGAGCAACAA
ACTGGTCTCCACCGGCGGCGGCGCGATCCTGGATGCGGGCAATCGCCAGCGCATCCGCAA
GCGCGGCTTCGTGGTGTACCTGCATGTGAGCGTGCCGGCCCAGCTGACCCGGCTGGCGCG
CGACCGCAATCGCCCGCTGCTGCAGCGCCCGGACCGCGAACAGGTGCTGCACGGCATGGC
CGCGCTGCGCACCCCGCTGTACCAGGAAGTGGCCGACCTCACCCTGGAAACCGATCACCT
TTCCCCCGCCGAGGCCACCGCGCAGCTGGTGCTGCGCCTGGCCGCGCAATGGCGCATGTC
GAGTACCCCTGCATGACTCTTCCCCCCTCCTTGCGCAGCGTCGAAGTCGACGGCGCGCAG
CCGTACACCATCTCCATTGCGCCGGGCCTGCTGGCCGACGGCGCGCGCCTGGCCCGCCAC
GTGCGCGGCCGCCACGTGCTGCTACTCAGCGACACCCAGGTGGCGCCGCACTATGCCGCC
GGCGTGCGCGCTGCACTGTTGCAGGCGCGCCCGGACCTGCAGCTTGGCGAACTGGTCATC
GCCGCCGGCGAAGCCTCCAAGACCCTGGACAACTTCTCCCTGGCGATCACCGCACTGGCC
GAACTGGGCGCCACCCGCGATGCCTGCGTGTTCGCGCTCGGCGGCGGCGTAGTGGGGGAT
CTGGCCGGCTTTGCTGCCGCCTGCTGGATGCGCGGGGTGGATTGCGTGCAACTGCCCACC
AGCCTGCTGGCGATGGTGGATTCCTCGGTCGGTGGCAAGACCGCGGTGGACATCCCGCAG
GGCAAGAACCTGGTGGGGGCATTCCACCCGCCACGCGCGGTGATTGCCGATACCGACACC
TTGCGCACCCTGCCCACGCGCGAGCTGCGCGCCGGCCTGGCGGAGGTAATCAAGTACGGC
GCCATCGGCGACCCGTTGTTCTTCCAGTGGCTGCATGCCGAACGCCGCGCGCTGCTGGAC
GGCGACCCGGCCGCGCTGGCGCAGGCGATTGCACGCAGCTGCGAGCACAAGGCCGACATC
GTGGCGCGCGACCCGCTGGAAAAAGGCGAGCGCGCCCTGCTCAACCTGGGCCACACCTTC
GGCCACGCCATCGAGACCGAACAGGGCTACGGCGCGCCGGGTAACGACAACCTCAACCAT
GGCGAAGCGGTGGCAGTGGGCATGGTGCTGGCAGCGCGGCTCTCGGCCGCACTGGGCATG
GCCGACGCCCAGGACACCGAGGCACTGCGCACCCTGCTGCATGAATTCGGCCTGCCCACC
CAGATCCCGACCGGCCTGGCACCGGAAGCCCTGCTCGGCCGCATGCGGCTGGACAAGAAA
AACATCGCCGGCCGCCTGCGCCTGGTGCTGTGGCGCGGGATCGGCAAGGCCGAAGTCGTC
CCCGACGTGGATGAAGCTGAGGTGCTGGAGATTCTGGCCGGCTGAGGTTTGCGCTGGCCG
GCTGGAGGTTTGCGCTAGCCGGCTTAGGTTTGGCGCTGGCCAGGTGAGGTCGGGCGCGGG
CCCGGTGCGCCTCGCGTGGAGCGCCGGCTGCGGTGGTCACGTGTGGCTGGCGCGGAATGC
TGGGTGCCGCGTTACGCCCGCAAGCGGCCGCGTCGACATGCCCGCCCTCGTAGGAGCGCG
CTTGCGCGCGAGACGCCTTCTCGGGAACGCCCCTCGCACGCGACGCCTTCCCGTTCCCGG
TAAAGCCCGTCGCGCGCAAGCGCGCTCCTACACGCAGCTATCGCCCTGATCAGCCACGTT
GCCCAGGCACCTAACGAAGGTGCTCTGCCGGCCGCCAGACCGCCGCCACACATCTGCAGC
AATAGCCAGACAATCCCAGCGCAGATACCCCGAACTTGTAGGAGCGCGCTTGCGCGCGAT
AGGGCTTCCCCGGTAAAGCCCATCGCGCGCAAGCGCGCTCCTACGCGTAGCCATCGCCCT
GATCGACCGCGTTGCCCAGGCACCTAACGAATCTGCTCGCCGGCTGCACGCAGGCCACCA
CACATCTGCAGGCACCACTACGCAATCGCAGCGCCAATATCCCGTCTTTGTAGGAGCGCG
CTTGCGCGCGATGGGGCCTTCCCGGTAACGCCCCTCGCGCGCAAGCGCGCTCCTACAGAG
CACCATCGATCTGATGGGTCATGCCCTGCCCGGCCCGCCAGGCAACTCAACAAGACGCTG
CGCGTTCACTGCACGCGCTCGCAAAGGCACTGCCATTACGCGGCGCCGTCCTCTGCCCTT
GTAGCTGACAACCCGCCGCTCATCCGCCAGCCGCCCCTGCCAGCCGCCCGCCGCCCCCAC
ACGCAAGGCCTTCGCGATCACGGCAATCGCCCCGCACCCAGCCAACGCAGCCTTCAGCAG
CGCCCGGCTACAATTGGCCCATGCGCATCCTCCTGCAACACGATCCGGGCGGCAACGAGC
CGCTTCGCTACGTCCAGCTGACCCTGCAACCGGATCTGTTCGGTGGCTGGGAACTGCTGC
GCGAGAGCGGCCAGATTGGCGGGCGCACGCAACTGCGACGCGACCAATACCTGCTGCAGG
ACGAGGCGGACCGGGCCTTCGAAAAGGCCCGCGACACCCAACTCAAACGCGGCTTCCATG
TCATCACCGGCGGCGCCGACGCGCCGCGCTGAGGAATCACCTCCATGCTCAAGAACGACC
GTCTGTTGCGTGCCCTGCGCCGCCAGCCCGTGGACCGCACCCCCGTCTGGCTGATGCGCC
AGGCAGGCCGCTATTTGCCGGAATACCGCGCCACCCGCGCGCGCGCCGGCAGTTTCCTGG
GCATGGCCAAGAACCCGGACATCGCCTGCGAAGTCACCCTGCAACCGCTGGAACGCTTTC
CGCTGGATGCGGCGATCCTGTTCTCCGACATCCTGACCATCCCCGATGCGATGGGGCTGG
AGCTGTATTTCGTCGAAGGCGAAGGCCCCAAGTTCCGCCACCCGGTGCGCGACGCCGACG
CCATCCATCGCCTCGGCGTGCCGGACATGGAAACCGAGCTGCGCTACGTGATGGACGCGG
TGCGCTTGATCCGCCGCGAGCTGGATGGCGCGGTGCCGTTGATCGGCTTCTCCGGCAGCC
CGTGGACGCTGGCCTGCTACATGATCGAAGGCGGCGGCAGCAAGGAATACGCGCGCATCA
AGGCCATGGCCTTCAACGCGCCGCAGCTGCTGCACCACCTGCTCAGCACAGTCACCGATG
CGGTGATCGCCTACCTGTCCGCACAGCGCGCGGCCGGTGCGCAGGCGCTGCAGGTGTTCG
ATACCTGGGGTGGCGTGTTGTCGCCGGCGATGTACCGCGAATTCTCGTTGCCCTACCTCA
CCCGCATCGCCCAGGAACTGGAGCGCGGCAGCGGCGAAGAGCGCACCCCGCTGGTGCTGT
TCGGCAAGGGCAATGGCGCCTATGTGTCCGAGCTGGCGGCCAGCGGCGCCGAAGCGGTGG
GTGTGGACTGGACGATCTCGCTGGCCGACGCCGCCGAGCGCGCCGGCGGCCGTGTTGCCC
TGCAGGGCAACCTGGACCCGGCCACGCTGTACGGCTCGCCCGACGCAATCCGCAGCGAAG
TTGGCAAGACCCTGGACAGCTACGCGTACGGCAACGGCGGCTCGCGCGAAGGCCATGTCT
TCAACCTCGGCCACGGCATGTCGCCGGACATGAATCCGGATCACGTTGGCGTGCTGGTGG
AAGCGGTGCAGACGCTGAGCAAGCGGTGAAGTAGCAAGCGATCGACAGCCACTGCTGTCG
ATCGTGCACGATGTCGGTCTGAGCCGATGGTGGCGACCGATGCCGTGTGATGGGTGCTGT
CCGCGCGATGCGACAGCGACTGACAAGGCACGCGCTAACCCATCGACCTCGTGGACGTGG
TGCTCAAGCAAGCCTTCTGACATGCGCCAAGCTGGCGGCGAACGTGCCGCCCTGCGTTTG
CCATCCCAGCCGCAATCCAGCGCCAGCCGCACGCGTGTGCTACCAGGGCCGCCAGGCGTG
CCAACTGGTTGGTATCGGGCCCCGACAATGCCACTGCGGGTACCGGGGTCAAGCCTTGAT
CGAAACGGGTGATCCCAGTGTGCGGTCGCGCCTGCAGAAAGGCGTGCGCGGCTTGCAACA
GATCCATCGTGGACACGGCTGGGCGCAAAGAGCACCGGCGTAAACGCCGAACGCTTGGCC
TCGGTGCAGCGTTCAACAGCACAACCAAGCCATCACCCGATGCAGCCCCGCACGACCTTC
GGGGACACCAAGACACGGGCAAGCGTCGAACGTCGGCGCGGCACTGCGCGATCGACAGCA
CCACCAACTCATCGATTGGTCACGCTCCGCACAAACGTTGAGCACGCAAGGTTGAGGCGC
AGACGCCGAACACCTGGACTGCCCGCCGCGATGGACGGCACAACCAAGACGCCGATCAAT
GAAGCCCTGCGCAACCGTTGAGCGCATAAGGCAACGACGCAGACGCCAAAAAGTTTGCTA
CCGCACGGCACTGCGCGATCGGCGGCAAATCAAGTCGACGATCAATGCAGCCTTGCGCAA
CCGCTGGGCCCACCAGACAGGGAGATAGACACCGAACACCGGCCCCGGTGCGGCGCAGTC
GAGAGCACAACCAACCCATCGCTCGATAAAGCCCCGCAAATGCGCACACCCTTCTGAGTT
CCTGCACAGCGCGGCGGAGATAATGCCCCGTCCTCTCGACGGAGCCCCCATGTCTCAGCC
CGTTCCCGTCATGCGCGCCTATGCCACCATCAAGCCGCTGTTGTGGCTGGTGTCGCTGGC
CATCTTCATGCAGATGCTGGATGCGACCATCGTCAATACGGCGCTGCCGTCGATGGCGCG
CAGCTTGCGCGAGAGCCCGCTGCAGATGCAGTCGGTGGTCTTCAGCTATGCGTTGGCGGT
GGCGATGTTCATCCCGGCCTCGGGATGGATCGCCGACCGTTTCGGCACGCGCCGCACCTT
CCTCGCCGCGATCATCGTGTTCACGCTGGGCTCGTTGCTGTGCGCCGCCGCACAGCAGTT
GCCGCAGTTGGTGGCCGCGCGCGTGGTGCAAGGCATTGGCGGTGCGATGTTGCTGCCGGT
CGGCCGGCTGGCGGTGCTCAAGACCGTGGCGCGCGCCGACTTCCTGCGGGCGATGAGCTT
CATCGCGATCCCGGCGCTGATCGGGCCGCTGATCGGGCCGACGCTGGGCGGCTGGCTGGT
GGAGATCGCCTCCTGGCATTGGGTGTTTCTGATCAATCTGCCGATCGGCGTGATCGGATT
CATCGCCGCACTGAAGATCATGCCGGACCATTACGGCGACGCACGCAAGCGCTTCGATCT
GGTCGGCTATCTGATGCTGGCGTTCGGCATGGTGGCGCTCTCGCTGGCGTTGGACGGCAT
TGCCGAGCTCGGCCTGCGGCATGCGTTCGTGATGTTGCTGGCGATCGGCGGGCTGGCCGC
ACTGGCCGGCTATTGGCTGCATGCGGCCAGTGCACCGGCGGCGCTGTTCCCCTTGGCGTT
GTTCAAGGTGGCCAGTTACCGCATCGGCATTCTGGGCAATCTGTTCGCGCGCGTGGGCAG
CGGCTCGATGCCGTTCCTGATCCCGCTGCTGCTGCAGGTGGGCCTGGGCATGAGCCCGAT
GAATGCCGGGCTGATGATGGTGCCGGTGGCACTGGCCGGCATGGCCGCCAAGCGCGCTGC
GGTGAAGCTGGTCGGCCGCTTCGGCTACCGCCGCATCCTGATGCTCAACACCGTGCTGGT
GGGCCTGGCGATGGCCAGCTTCGCGCTGATCAGTGCGGGCCAGCCGCTATGGCTACGGGT
GCTGCAGCTGGCCTGCTTCGGCGCAGTGAACTCGCTGCAATTTACCGTCATGAACACGGT
GACCTTGCGCGACCTGGATCGCGACCAAGCCAGCCCCGGCAACAGCCTGTTGTCGATGGT
GATGATGCTGGCCACCGGGTTTGGCGCGGCGGCGGCAGGCAGCTTGCTGGCGGCGTTCAA
CACGCATCTTGGCGACAGCCACGGCGCTACTGCGGCGTTGCACGCCACCTTCCTGTGCGT
CGGCGCGATCACCTTGTCGTCGACGCTGATCTTCTGGCAGCTGGCCGAAACGCTGCCGCA
TCCCAAGCAAGTGGAAGAAGTTGCCGAGTGAGCGGGCTTGGGTGATGCGGGTGGCGGCGC
GCTGATGGCAGTTGATTGGCTGCCGCGGCATGCACGTGCGGTGCTCGTCACGGCAGTTAC
GTGACTGCAGTGGGCGCCCATAGTTTCGGCGCGTTGCGCATACCGTCATCACGACGCCGG
CTATCAGTCACGCTGCCGCGTTCTGATGCGCGCGGCATCGCGGACACGTGCACTAGCGCC
TCACCACCTAATGCACAGAAGGCATGCTTCCCAACCGAGACGCCCCGGCAACGGATGCAG
GAGGCATGCTGCTTCAGCACTTGGACAAGCGAACGTCGCTGCCGCTTTTCTCATGCACGG
CATGCCCTGCGGAGCCGACGGCAATCTCTGCATTGCCCACCAAGCCCGCGCTACAACTCC
TCGCGCGGACGCACTCGCCGTAACGCCTCGGCAATCGTATCGGCCAGCATGTCGCCGGTA
AGTGGCTTGCGCAGGAAACTGTCGAAGCCTGCCTGCTGCGCGGTGGGTTCGGCGGCTTCG
TCGGAGCGCGCGGTCACCGCGATCAGCGGCATGTCATAGCCAAAGACGCGCAACTGCCGC
GCCAGTGCGAACCCGTCCAGCCCGGGCAGATCCAGATCCAGCAGTGCCAGATCGAATGCG
TTATCCGCGGCCTCGGTGAGTGCGGCCAACCCGTGCGGTGCGTGCACCACCGAGTGCCCT
TGCGCGCGCAGCAGGCCCACGATGACCTCGGCGATGGTGGGTTCGTCTTCCACCAGCAGG
ATGCGCAAGGGCGCCACGTTTGCCCTGTCGCGTGCCACCTCGCCGGCCAGCACGGCATTG
GAGGCAACCCAGCGCAGCGGCAGGTCGACGACAAAGCGCGTACCTGCGCCCAGGCGGCTG
ATCACTTCGATATGCCCGCCCATCGCCATCGCCAACTCCTGGCAGATGGCCAGGCCCAGG
CCGCTGCCGCCGTAGCGCGAGGTGGTCTTGGCGCCATCGCCCTGCTCGAAGCGCTGGAAC
AGGCGCACCTTCTGGTCGGCATTGATGCCCGGCCCGGTATCGGCCACCTCGAAGCGCAGC
CCCTGGTAGGAACCAAGCGTGCTGAGCTTGAGCCCGACCACGCCGCGCTCGGTGAACTTG
ATCGCGTTGCTGAGCAGGTTGAGCAGGATCTGGCGAATACGGGTAGGGTCACCGCTGGCG
GTGATGTCGCCAAGCAAGCCGACTTCCAGGCTGAAACGCAGCCCGCGCTCCTGCGCCAGC
GGCGCCATCAGCGCTTCCACTTCGGCCACCAGCTGGCGCACCGAGAACGGCTGCAGATCC
AGCTCCAGACGACCGGACTCGATGCGCGCCAGATCCAGCGCATCGTTGACCAGCCGCAGC
AGATGCGAGCCGGCGCGCCGGATCGATTCGGTATAGCTGCGCTGCTTGTGGTCCAGCTGG
GTCTTCAGCAACAGCTCGCTCATGCCCAGCACACCGGTCATCGGCGTGCGGACCTCATGG
CCGAGCGTAGCCAGGAAGCGTGTCTTGGCCAGCGACGCCTGCTCGGCCAGCTCCTGCTTG
TGCACGGCCAGCTGCCAGGCGTTGAGGCGGCGCAGGCGGCGCCGATACAGCAGCACCACC
GCCACCACGACACACAACGCCAGCAGGGTGAGCAGCACCAGTCCCCACGGACTACGCCAC
CACGGCGGCAGCACCTGGAAGGTCAGCGTCTGGCTGGCCGACCAGATGCCGTCGGCAGTG
CGGCCCTGCACTTCCAGCGTGTAGTCGCCCGGTGGCAGGCGCGAGAACAGGCGCTCGCCG
CTGGGGCCGACATCGATCCAGTCCGGGTCGTAGCCACTGAGGCGGAAGCGGTAACTGGAC
GAATCCGGATGCGTAAAGGTGGGCATGCGCGCAACGATGTGCAGGTCGCGGTCGTCGTCA
AGAATGGTGAGCGGCTCCTGCCCGGTGATGTCGAGACCACGCTCGCCACGCCGTACGCCA
ACGCGCTCGATGAGCAGTGGTGGCCTGCGGGTATTGGGATGCATCGCGGTGGGATCGAAC
ACCACCACCCCATCCGGCGCCGCACCGACAATCTGCCCGCCAGTGGCCTGCACCAGTGTC
CGGTTGATCATCAGCGGATTAGGCAGCCCGTCGTGCACACCGTACACGCGCACCAATTTG
CTGCCGGGGTCGATCCGGATCAGCCCACGCTGGCTCGACACCCAGGCCACCCCACCGGCA
TGGACCACCAACCCGTTGGGCGCCACCATCGGGAATTCCTGGTCCTTGCCAATGGTGTCC
AGCAGCTTGAGCTGGGTGCCGTCCCACAGATACCGGCGTATTTCGCCGACCACTCCCAGC
CAGACCACGCCGCCTTCGGCGAACCGAAACACATAGGTGGCCTGGGACGGCGCACCGGGA
ACCGGCACAAACCGATCCGCACGCGGGTCCCAGCGCCGCAGACCGGCGTTATTGGACAGC
CAGACCTGGCCGTCCGGGCCGGTGCCGATGTCCAAGATGGTCAGCGGCTCCAGCCCATGC
GTGCCGTTGACGATGGTCCGCACCAGGCTGCCCTGTGCATCGCGCAGCTGCAGGCCGTAT
TCGAGCACCGACACCCACAGCTGCCCCTGCCCATCCTCTGCCATCCACAGGGGGCGATCG
GCGGCCCCCTCGGCATCAGGTGCCACATCTGCACGGATGGGCAACCGTTTGACCTGCCGG
GTCCGCGGGTCGTAGCGCACCAGCGTGCCTTCGACGCCAATCCAGACCACCCCACGTGTG
TCCTCGAAGACCGAGTCGGGCGGATGCAGCGGGTCGATGTGCTCCAGATGCGTCTGCAAA
CGGCCGGTGGCAGGGTCGAGCCGTTCCAGCACACCTTTGCTGCCGACCAGCCACACCCCG
CCCGAGGCCGAGGCGACAGTCGCCAGAACGGACGTATTGGCCAGCGAGTGAGGCTCCTTG
GGGCGATGCGCCAACACCGCAAAAGTGTCCCAATGCGGCAGCAGGTGCCACAGGCCACCT
TCCAGCGCGGCAAACCACAGCCCGCCTTCCCGATCTTCGTAGGAGTCGATCCAGTTGCGA
TTTACCAAACTGTGGGCAGTGAAACTGTAGATCGGCACGCGGACCACGTCGGTGCCGGTC
TCAGACAGCGCCATGCCGGCGTTGGTATCGAGCCAATAGCGCCCACGACGATCGCGCAAC
AAGACGTTGTAGACACGCTGGTTCGCGGGCATGTTTTGCCACGGATGGGGACTGAAACGC
CCCTCGGCATCCAGGCGAAACAGCTCGCCTGCTCCATCGGTCACCCACAACGTATTGCCA
TCGCGCTCCAGACGCAGCCGGCCCACCGTCTGACTGCTTCCCGGCAGCGCCACACGCGTG
AACTGCTTGCCGTCCCAGCGCACCAGCCCGCCCGGCGTTGCAATCCACAGCGTCCCGTTG
GGCGCCACGCGGAGTGCGTTCACCGCGTCGGCGGGCAGGCTGGCCGAGTCGCCGGGCACG
TTCAAGAACTGCTGCATGCTGCCATCGGGGCGGCGGCGATACAGCCCGTTCGCTGCAGTG
CCGAGCCAGATGTCGCCGTTCGGGGTCTGCGCCAGCGACCACACCGTGATCTGGCGCAAT
TCGGGGAACTGCGCATTCTCCAGGGGCTTGAAAGTGCGTGTCTTGGCTTCGAGAAACCCG
GCACCGCCATTTTCAAAGCCCATCCAGACCCGGTTGTCCTGATCGACGCAGATGGTCCAG
ATCGCGTTACCGGTCAGCCCCTCTTCCATCCGCCAGATGCGGTAATTACGCCCATCGAAG
CGGGCCAGCCCGTCGTCGCTGGCCAGCCATAGGTAGCCCTGCTTGTCTTCGGCCAGTTCA
CCAATGACGTCCGATGGCAACCCGTCTGCAACCGTGACCTGATTGGGCACCGGCATCACC
GGCGCACGCGTGGCCAGTGCCGGTGACACGGTCACGCACAGGCCCAGCAGCAACAAGGCG
ACAACCCAATGGAGAACAGACGGAAAAAGGCGCACTGGACACGTTTCACGACAAGTCGCC
GCATAGTGCTTGCCACGCGCTGCGCCGGCAAGCGCGAGCAACCTCAAGCGTTCACGCTGG
CAATCCGCGACGGGTTGCGCGCTGCACTGCTTCGGTGAGCCATCGGCTGCATGCTTGGAG
TATCTGCAGAGCAGCACCAGCAGCGAGGCATCTGTAGTTGCAAACGCATAGCGTTGCGTT
AGCGTCAACCGGCTTGCCCGGATCAGGCCGGCAGCGTGTGGCAGCCCACGGCCGAGCAGC
GCGCATGTAGTTACCGACGCGGGGCGCATCACATCAGGCCGGGGCGGGTCGCAGCTCTAC
CACTACTCAGGATCAACTACTGCCAGGCGCGATCGGCGCCATGCATTGCTGGGCGAATCG
AAGCGCTGCACGCCCGCTTGGCGCGGCGTTGAACAGCGCTGCGCCGGGTTTCGCATCCGC
TCGCCAGTAGAAGATCGCCATTGACCGACGTCGCCAAGTCACCCAAGCAGCGGCGTTGCC
CGGTCACGCTCGCGTGCCACAGCCTGCACGGCGGCGATCGCCTCGACCAGCATGTCGGCA
GTGACCGGCTTGCGCAGGAACCCATCGAATCCGGCGGCCTGTGCCTGGGTTTGTGCGTCG
CCATCGGCGCGTGCGGTCACCGCCAGCAGTGGGAATGCGTGCCCGAGCCGACGCAGTTGC
GCCGCCAGCGCAAAGCCATCCAGCCCGGGCAGATCCAGGTCCAGCAGCGCCACATCGAAC
TCGCCGTCGACCGCTTCGGACAAGGCCGCCAAACCGTGTGCGGCATGCACCACCCGATGG
CCGCGCCCGGCCAACAGGCCGCTGATCACCTCGGCAACAGTGGGGTCGTCTTCCACCAGC
AGGATGCGCAGCGGTGCGCCGGCTGGTATACGCGCCTCGCCGGCGACCGGACGCAAGGGC
GAGCGGTCGATCGGCAACGGCAGATCCACGGTGAACTGGGTGCCGACCCCGAGCCGGCTG
CGCACGCGAATCTTGCCCTTCATCGCCACGGTGAGTTCCTGCGAAATGGCCAGCCCCAAT
CCGCTGCCCCCATAGCGCGCATTGGTGCGCGCGCCCTCGCCCTGTTCGAAGCGCTGGAAT
AGGCGTTTTTGTTGCTCCGGCCCGATGCCCGGCCCGGAATCGCGCACCTTGAAACGCAGG
CAGTCGCCATGCTGGCTGACGGTGAGCCCCACCTCGCCGCGCTCGGCGAACTTGATCGCA
TTACCCAGCAGGTTGATCAGGATCTGGCGCACGCGCGTGGCATCGCCCACCACCACCAGC
GCGGCGGGCAGCTGATTTCGATAGTGAAAGCGCAGGCCGCGTGCCTCAACGATGGGATGC
ATGAAATCGGCCAGTTCCTGGGTCAGCTGCGACGGTTCGAACGGCTGTTGCACCAGTTCC
AGCTTGCCGGCCTCGATGCGCGCCAGATCGAGCGCGTCGTTGACCAGCCGCAGCAGATGC
GCACCCGCCTTGCGGATCGCATCGACATGGCCGCGCTGTTTTGCGTCCAGCGGCGTGGCC
AGCAGCAACTCGCTCATGCCCAGCACGCCGGTCATGGGCGTGCGCACTTCATGCCCCAGC
GTTGCCAGGAAGTTCGACTTGGCAATCGATGCCTGCTCGGCAAGCTGCTGACGCTGCCGC
GCCAGCACCCATTCCTGCTGACGCCGCACCCGCCGCCGCCACGCCCACACACCCAGGCCG
AACAACAACAGGCACACCGCCACTGCGACCATCTGCGCCGCCGGACTCATCCACCACGGT
GGCTGCACCTGCAGCGTCAGCGCTGGCGCAGCGACCCAGTCGCCGGTGCCTGCGCGTGCC
TGTACCTGCACCTGGTAGTCGCCCGGCGGCAACCGCGAGATGACACGCTCGCCGGTTGCG
CCCTGCTCCACCCAACGCTCGTCGTAGCCGTCCACGCGATAGCGATAACGGGCAAGTCCC
GGATCCACGAACGACAGCAGCCGTGCGCTGATGCGCAGGTCGCGGTCACGGGCCTGCAGC
ACGATCGGCCGCTTGTGTGGCACCTGCTGCGGGCGTTCGGCATCGTTGCGGCGTACCTGT
ACCGACTGGATCACCAACTGCGCCTGCGGCACCGGGGCGAACGGCCGCGTGGGATCGAAC
AACACGATGCCGCTGGTGGTCAGCGCCAACACCTGCCCGCTGGGGCCGGTCACTGGCGGA
CGCATCGAAAATTCGCTGTCCGGCAGGCCGTCGCGTTGACCGAACATGCGCACCTGCGGT
TGGCCGCGTCGGTAGGCGAACAAGCCACGCGAGGTGGTGGCCCACACCGTGTCAGTGCCC
CCTAGCGCCAGGCCACGGATCTCGGTGGCCGGCATCCCCTGCGCATGGCCCACGCGCTCA
AGCAGCGTGGCCTTGTGGCCATCCCAGCCATATCGCTCCAGCGCCCCGGGGCGCCCGGTC
CAGAACTCGCGTGGCGACACGAATGCCAGTGCATAGACCTCGTGCTCGGCATCGTCGATC
ACCCGGCGGAAGCGCTCGCCCTGCCAGACCCACGGGTCATCGCCAGCCGCTACCCAGGCC
GAGCCGTCTGGCCGGATGGTGAGCTGCTGCACCATGCCGCCGGGTTCGCTGAGATCGGTC
CCGAAGCGGAACTCCGCCAGCAGGCGCCCGTCTGCGGCACGCCGTTGCACGCCACCTCCC
ACAATCGACAGCCAGAACTCGCCATCGATCCCGCGCGCCATCAACTCCGGTCGCTGGCTC
TTGTCCTGGTCAACTTGCAGCCCAAGCCGGCGCTTTTTGCCAGTCGCAGGGACGTAGTGG
GTGACGTCATCCCGCAGCGCAATCCACAGGCTACCGTCGGCGTTGGGCAAGACCGATTGC
ACGGTGTCCCCGCCCAGCGCCGCGCTGTGCACCACCGGCACCACGTCACCCTGCGCACCA
AGCCGATACACCCCGTCGCCGGTTGTCACCAGAAAGCTGTCGCCATCGGCAGCGGCATTG
ACCAGGTACAGGCTTTCCAGCGGTTTGCCCTGGGTCTGCAAGATGGTGGAAAAGCGTTGC
CAGTCCGGCGGCAGATACGCCAGGCCCTGTGAAATCAGCCCCAGCCACAGCCCGCCCTGG
CGATCCTGCAGCAGATCAAGCACGCCACTTTCTGCGGTGAGAAACCCGCTGCCACGGTCA
CCGTCCATGACCCGCAACGCGGTCTCTCCGGGGGCCACGCGAAAGAACCCATCGGCGGCA
GCGACCCAGTAGCCCCCGTGGACGTCGTGCACCACGGTCCCGGCGCGCACGTTCTCCGCG
CCCTTCCACGGCGCAGGCTCCAGCACGCCAGCGGGCGTGACCCGGTACTGGCCCTTGCTG
CTGCCCACCCACAACGTGCCATCCGGATCCTTGCTGAGCTTGAAGACCGTGGCACTCAGG
CGCTCGGGTGCAATGCGCACGAAACGCTCGCCATCGCGCATCACCAGCCCGCTGCCGGTG
CCGATCCACAACCGGCCGCGTGCGTCGGTCAGCATGCTCATGATGGTGTCGCTGGGCAGC
CCGTCCGGCGCATCGGGCGTGGCACGGAACACCGTGAGCCGGCCATCTTCTTCGCGCCGG
CACAGGCCACCGTTGCTGGTTCCGATCCAGAGTGCGCCCTGCGCCTGTGCCAGCGCCCAT
ACCTGACCGGCGCAGGCGTTGCTGACGGCGGGAAAGCTGACAAAGCCCTCGCGCTCGGCA
TCGAACATGGCCAGCGGCGAGCCATTGATGCCCAGCCAAACCCTGTCGCGGTCATCGACC
AACAGCGTTTCCACTTCGTTGCCGGGGATCGAGCGCGCGCTCAGTGGGTCGTGCTGCCAC
ACCTGCAAGCCGATGCCGTCATAGCGCGCCAGCCCATCGCTGGTCGCGGCCCAGACATAC
CCCTGCCGGTCCTGTGCCAAAGCCAGCACCATGCGCGAGGGCAAGCCATCGCCCGGACCG
AACCGGCGCATGCGTGGTGTTTCGATCTGCTCTGCCGCCAGCGCACTGGCGCCCATCAGC
AGCAGCACCGCCGCCAGCACCCAGCTGGCATGTTTCCGCATCTGCACTGTGATCCCCATC
GTCCCTGCATTCCCCAATGCCATCCGCCAGTCGCACTGTACCCGCACGCTGGCGTTCAGG
ACTCAGACCGGCGTCTCCGGCGGCGCCTTGTCCATCGCATCGTCGGCCAGGACCTGGGCC
AAGGCCTGTGCCAGCAGGTCGCCGGTGAGCGGTTTGCGCAAGAACCCATTGCATCCGGCG
GCCAACGCCTGGGGCTCGGCATCGGCATCGGCGCGCGCGGTCACCGCCACGATCGGGAAG
CACACGCCGCGTGCGCGCAGCTGCGCCACCAGCGCCGCGCCATCGAGCCCCGGCAGGTCC
AGGTCGCACAGGCCCGCGTCGAAGCTGCGCGCGCTCACCTCGGCCAGCGCCGCCAGGCCA
TGCAACACGTGCGTGACGTGATGCCCGCGCCCCTGCAGCAGGCCAACGATCACCTGCGCC
ACGGTCACGTCGTCTTCGACCAGCAACAACTGCAGCGGCGCCTGGTGCACCGGCGGAACC
GCACGTGCCACCGCGGTGGTCGAAGGCGCCGGCGTGCTCACCCAGCGCAGCGGCAGCTCC
ACCACGAAACAAGCGCCCTGGCCCAACGCGCTACTGACGCCCACCGACCCGCCCATCGCC
GCTGCCAACTCGCGACAGATCGCCAAGCCCAGCCCGCTGCCGCCATGCCGCGTGGTCGTG
CGCCCTCCTTCGGCCTGTTCGAAGCGCTGGAACAGCCGCCCACGCTGCTCTTCACTCATG
CCCGGCCCGGTGTCGCTGACCTCCACGCGGATACCGCCGCCGCCCGCCTGCAGGGGCAAC
ACGCGCAGACGCACCTGCCCGCGCTCGGTGAACTTGACCGCGTTGAACAACAGGTTGAGC
AGGATCTGCTGGACCCGGTTCGCATCGCCATGCAGCGCGCGCGGCAGGCTCTCATCCAGG
TGGCACTCGAACGCAAGCTGCTTCTGTTCGGCACTGGGCCGCACCAGGTCGACCACCTGC
CGGATCAACTGACGCAGATCGAAATCGCGATCGTCCAACGCCAGCTTGCCCGCCTCGATA
CGCGCCAGATCCAGCGCATCGTTGACCAGCCGCAGCAAGTGCTTGCCCGCCGACTGGATC
GCACTGGCATAGCCTTGCTGACGCCCATCCAACGGCGTTTGCAACAACAACTCGCTCATG
CCCAGCACACCGGTCATGGGGGTGCGCACTTCATGCCCAAGCGTCGCCAGAAAACGCGTC
TTGGCCTGCGAGGCCTGTTCGGCGAGCTCACGCTTGTGCTGCGCCAGTTGCCATTGCGCA
CGCATACGCACGCGCCGGCGATAAGCGGCGGCGAGCAAGACACCCAACATCATGCCGACC
AAGACCATCACGGCGATGCCGAAACGGCTGCGCCACCAGGGGGGATTGACGATGAATTCA
AGCGTCTGCACCTTGGAGGCGTTACCCAGCGGGTCGATCCCCTGCATTTCCAGCACGTAG
TCGCCAGGTGGCAAGGACGAGAATTCGCGCATCCCGCTGGCATCGTGATCCACCCAGCCG
GTGTCGAAGCCACTGAGGCGGGTGCGATACCGGTTGGCCATAGGGTCCACGAACGACAGT
AGCCGCATGTTGATGCGCAATTGGCGATCATCTGGCGAGAGCGAAAAACCACCCCTGATC
GGCAGCATGCGGCGCCGATCGGCAAGCTGCACGCTGACCGTTTCCAGGCGCATTGCCGGG
GTGAACGAGGGCACGTCCGGCGCCTGCGTGTCGATCAGCACCGTGTAGCCATCGGCCGTT
CCGCCGACGAGCACACCGTTGCGGGCCATCATCAGACAGCGGTGGCTGAACTCCAGACTG
GTCAATCCGTCGCGCACGCCGAAACTGCGGATGCGTGCCTGCGGCGTGCGCGGATCGATG
CGCCACAGGCCGCGAGGCCCGGACATCCAGAGCCGGCCGACGCCGTCGCGCTCCAGTCCG
TAGGCGTCCATCGCCGGAAAACCCTCGGCAGAACGGATGCGGCGCTCCCGTTTCCAGACT
GCGCCATCACTGGACCAACGCTCAAGACTGCCTGCGCGATACAGCCACAGGTGCGTTGCA
TCTTCGACCACGAAGGCCTGAAGCGTCTCGTCCGTCTTCAGCCCTGGCACCGAGACGAAG
CGCCGCGTTGCGGCCTGCCACGCATACATGCCGCCGAAGGCGCTCAACCACATCCGCCCA
TCCGGCCCCTTGCGGATCTGCGGCGACACCACTTCCGTCAGCCCATGCGGATGCTGTTGA
TCGATCGTCTCCAACAGGCGTCCGGTGGCCAGATCGCGCTGCTGGATGACTTGCTCGTAA
GCGGCCCATACCGTGCCGTCGCCCGGTTCACCGATCCACAGTGCCGCTTCGGCCGGGCCT
TCGTCGCTGAAGTGCTCCAGCGCGCCGGTGCGCAGGTCCAGGCGCGACAATCCATATTCA
CCGCTGGCCAACCAGAGCTTGCCGCGGCTGTCTTCCAGCGCGGTGGTGATCTGCATCGTG
CCCAGATCCGCAGCCTGGATGCCGGTCTGAATCAGGGCGCCGGATGATGTGTCGTAGCGC
AGCAGACGCCCGTTGCCATCGAACTGCCATAGCCCGCCGGATCGCGCTGCCGGTGCAAGA
CTGCAGGACAGCCCCTTGCCCTGATCGTTGACCTGTTTGAAGGCCGCAGTACGACGCCAG
TCTTCACGCAGATAGGCCAGACCACGCCCATGCAGCGGCACCCAGATGCCGCCATGCGGG
CTGCGCCAGATGGTAGTGACGTGCCGGTTGGACACCAACGGGGAATCACCATTGTTGACG
GGGACCGGTGGCTGCCCGGGCCGTGTATGCCAGAGACCTTGCTCGGTCCCTAGCCAGAAC
TCGCCATCGCCTGCGTCGGCAACGGTCCACACTCGGTTGCCCGCCGCAAACATCGGCGCC
CACGACGGTGTGTGCCAGACGCCGGAGGGATCCATGTAACGCAATCCGGTGTCGGTGGCG
GCCCACAACCGTTGCCCCACCCACTGCAGCGCATTGATGCCGCTGTCGTCGCCATCCGGG
TGTACGCGGTGCGCGGCCAGACCATCGTGATACGCCAGGCCGCCGAGCGTGCCGATCCAC
ATCCGGTCGCGATCATCCAGCGCCAGCGCGTACACCGCGCTGGGCGCCAGCGGGTCGTCC
ATCTTGGCCAGATCGAGCGAGGTGAACGTCCCCTTTGCATCCAGGCGCAGCACGTTGCCG
GTGGACATGCCGAACCAGATTTCGTCGCCGCGCCCTGCAATCGCGTAGACGTCACCGAAC
GACAACTCCGGCACCTTCTCAGGCAGGTAAGCGGTCAAGGTGGCGCGATCGGCGCTCAAC
ATCGCCACACCGGCTCCGCCCAGCGCCAGCCAGATGCGATCCTGCGCGTCGATGTAGATC
GCCTGCAGCAGATTGCTTCTGAGCGAGCGTGGGTCGGCTGGGTCGTTGCGCCACACCTTG
AACCCGGCGCCGTCGTAGCGGATCAACCCGTCGCCGGTAGTCATCCACAAATAACCGGCG
CGATCCTGCGCAATGGCGGTGATCATGGTCGACGGCAGCCCATCGGCCGGGCCCACGATG
CGGAACCTCGGAATGGCCGGCACCTCTGCCAACGCAGGAACCCCTGCCAGGACAGCAAGC
ACGACGAACAACAGCAAACGCATGTGGGCATCCTTTCCACGTCCAGTCCGCATGCTCGCA
ACGGATCGTTGCGAACGCAAGCCAAGCGCGCGCTGCCGGGATGTGTCTAGAATCCGCCCA
TGACGCCTCTCGCCCGCCTGCTGGCCTTCCCTGCCCTGGTCCTGACCAGCCTCGCCGCCA
CCGCCGCGCCGGTGCGCTACGCGCTGGATCCGGTCCACACCCGGGTGCTGTTCGCGGTGG
AACATGCCGGGTTTTCCAAGGCGTTGGGCACCGTGTCCGGCAGCAGCGGCACCCTGGTGT
TCGATCCGGACGACTGGGCGGCGGCAACGCTCGAGGTCACCGTGCCGCTGCGCCGCGCGG
ACCTGGGCGATGCGAAATGGAACGAGGCCACCCTGGCACGCAACCTACTCGACGCCGAGC
GCTTTCCTGACGCGCATTTCGTCTCCACCAAGGTCGAGGCCAGCGATGCGACCCACGCCA
AGGTCACCGGCAACCTCACCCTGCACGGGGTCACCCGGCCGGTCACGCTGGACGTCACCC
TCAACGCGCTCAAGCGGCATCCGTTACCGCCATTCCGCCGCACCGCCGGCTTCTCGGCCA
CGGCCACGCTCAGCCGCGCCGCGTTCGGCGTGGATGCCTGGAAGTCGATGATCGGCGACA
CCGTCGAGCTGCGCATCGAAGCCGAGGCCGTCCGCGAAGGGCGCGCCGACAGCGACGACG
ATGCCGGCAAGACCACCGAGCCCGCCGCGCCGGAGCAACCCGCACCAGCGACCACCGATA
CGGAGAGCGGCCGATGAGCCTGAAGAATGTCGAGCGCTGGGGCGGCGTCAGCCAGACCCT
GCACTGGTTGATCGCGCTGCTGATCCTGGTGCTGGGCATCGTGGGCCTGACCATGGGCGA
GCTGCCCAAGACGCCCAAGTATTTCTGGGTCTACACCGCGCACAAATCCGTGGGCCTGAC
CGTGCTGGCCCTGGTCATCGCCCGCCTGGGCTGGCGGCTGTATGCCGGCGCCCCGCCACC
GGTGCCGGGCACGCCAAGCTGGCAGGAACGCATCGCCGGGTTCACCCACTGGCTGCTGTA
CGCGATGATCTTTGCGATGCCGCTGTCCGGGTGGCTGTACGACTCCACCAGCGGGCTGCG
CCCGTTCCGCTGGTTCGGCCTGTTCAACGTGCCCAAGCTCAGCGCACCGGACGAGCAGCT
GCGCGCGGTGTCCCACACCGTGCACGAATGGGGCTTCTGGCTGTTGATTGCCGTGGTCCT
GGCGCACGCCGGCGCCGCGCTCTACCACCATCTCTTCCAACGCGATGCCACGCTGACGCG
CATGCTGCCGCGTGGCTGGCTCTCCCCCAAACCGTAAAGGATGTCGCATGTCTTCCAGGC
TGTTTGCCTCCCCCCTGCTGGTAGCGTCCGCGCTGGTCGCCACCTTCGCCGCCGCCCCGG
TGCTGGCCGCCGACTATGTCCAGGCGCCCGGCTCCTCGCTGGTGTTCGCCAGTAAGTACG
ACGGCGAAGTGTTCACCGGCACCTTCCCGGGCTTCGACACCACGCTGAGCTTCGATCCCG
CCAACCTGGCCGGCGCCAAGCTCGATGTGCGCATCCCGCTGGCCGGTGCCAAGAGCGGCA
ACGGCGACCGCGATTCCACCCTGCAGGGGCCGGACTTCTTCAACGTGGCCAAGTTCGCCA
CCGCGCGCTACCACGCCGAGAAATTCCGCGCGCTGGGCGGTAACCAGTACGCCGCCGACG
GCACCCTGGAGCTGCGCGGTGTCAGCAAGCCGGTCACGCTGACCTTCACCTGGACGCCCG
GCGCGCAGCCGGTGCTGGCCGGCAAGGCCACCGTCAAGCGCCTGGACTTCGGCGTGGGCG
GCGGCGACTGGACCGATACCAAGACCATTCCCAACGAAACGGCAATCAGCACCAAGGTGG
TGTTCAAGGCGAAGTGACGCGCCACCGGCCGCACCAGGACGCGGCCACTGAACGGCGGAC
TACCTCGTCGGGTCCGCCGTTTTTTTATGTCTCATGCATGGGGTGCAGCGTCCAGCCAGG
CGCGCAGACGTGGCGCATCGAATGGCCAGTCCAGCTCACGCCCCATCGGATCGCGCAACA
CCGGCACACGCAGACCATAAGCGGACTCTAGCGCCGCATCGTCGTCGATGAACACGCTGA
AGAACGCGCCTGCGCGCGCCTGGGCCAGCACTTCCACGGCCTGGTCGCAGAGGTGGCAGT
CGTCGCGCTGGTAAAGGGTCAGGGCCATGCGGGGGTCTCATGCTGCGCTGCAGCCGTGCT
GCAATCGCCAAGCGCTTAGAATAGCGGGCTTCTTGCTCACCTCCCCGGCACGCATGGCTG
TCAGTACGTTCGACCTGTTCAAGATCGGTATCGGTCCGAGTTCCTCGCATACCGTGGGGC
CGATGCGCGCCGCCGAGCGCTTCGTCCACCGCTGGTTGCTCGATACCGGCCGCTTGCAGG
AGGTGACACGTCTGCGCGCCGAAGTTTTCGGCTCGCTGGCATTGACCGGGCGCGGCCATG
GCACCGACAAGGCGGTGCTGCTCGGGCTGGAAGGGCATCGCCCGAACCTGATCGACCCGG
ACGTCATCCCCGCCACGCTCGAGCGCATCCGCAGCAGCAAGCGCATCAACCTGATGGGCC
AGCACGCAATCAGCTTCGACGAAAAGCGCGACCTGCCGATGAACAAGCGGCAGAAGCTGC
CGTACCACACCAACGGCATGCGCTTCACCGCCTACGATGCAACCGAAGCGGTGATTGCCA
CGCGCGATTACTACTCGGTGGGCGGCGGTTTCGTGGTCAACCAGGACGACGCCGCCGACG
ACCGCATCGTGGCCGACGAGACCCCGTTGCCTTACCCATTCCTCAGCGGCGACGAGCTGC
TGGCGCAATGCGCGCGCAGCGGCCTGAGCATTGCGCAACTGATGTTCGAGAACGAAAAGA
GCTGGCGCAGCGAAGACGAGATCCGCGCCGGCCTGCGGGAGCTGTGGAATGCCATGCAGT
CGTGCGTGGCACGCGGCATTCGCGAAGAAGGCACCCTGCCCGGCGGCCTGAACGTCTCGC
GCCGTGCGCCTGCGCTGTACCGCGAGCTCTCCTCCAAGCCCGAAGCGGCGATGCGCGACC
CGTTGACCACGCTGGACTGGGTCAACCTCTACGCACTCGCGGTCAACGAAGAAAATGCCG
CAGGCGGCCGCGTGGTCACTGCGCCCACCAACGGTGCAGCCGGCATCATTCCCTCGGTGC
TGCATTACTTCGATCGTTTTTGCCCGGGCGCTTCGGAACAACGCATTTTCGACTTCCTGC
TCACCGCAGCGGCAATCGGCATCCTGTACAAGGAAAACGCCTCGATTTCCGGTGCCGAAG
TGGGCTGCCAGGGCGAAGTGGGCGTGGCCTGCTCGATGGCCGCCGGCGGCCTGGTCGCCG
CGCTCGGCGGCAACCCCGGGCAGATCGAGAATGCAGCGGAAATCGGCATGGAGCACAACC
TCGGCCTGACCTGCGACCCGATCGGCGGGCTGGTGCAGATCCCCTGCATCGAACGCAATG
CGATGGGGGCAGTGAAAGCCATCAACGCCAGCCGCATGGCCATGCGTGGCGACGGCAAGC
ACAAGGTGTCACTGGACAAGGTCATCAAGACCATGCGCGACACCGGCCGTGACATGCAGG
ACAAGTACAAGGAAACCAGCCGTGGTGGGCTGGCGGTGAATGTCATCGAATGCTGAGCCA
GTGCGTGGCTTAGAGCGGCTAACAAAACGTAGCGAGCAGTCGTCAGGTGGGTGCGGACGG
CGCGGAGGAACCAGAATGTACGTGGGTACATGCCGATTCCGAGCACCGACCGCGCCCGCC
TGGCGGCTGCGCAGTCGTTTTGATAGCTGCTCTTAGTGCGTGCGTGACACAAGACCGGCC
ATCATTTGCTGGACGCAAGCGGTGACCGGTTGGACAACATGACAGTACTACGCGCGGACG
CTGCGCTTGTTCCAAGCAGCGGCCGTACGGCACCGCGGCGCGCCGTGGATACGTTGATCG
CAATCGCCCGCGTGGTGCGCGTGGCACCCTATTGCCCTCGCACGCGTCTGCGATGCTTCT
TTTATTTCTCCACGCGCCTGCTCTGACAAGCGCGCGTCAAGGCTCATGGCCAGCGCGACG
CTAGCTGCCAACCACCCCGTTGCTCGGCAGTTCGATCTAGCTCAGGCGTCACACCCTCGT
GCAGCGAAAGCATTAAGTAACGCTCAATAGCGGCCGCCACCTGCTGTACGCGCTCACCAC
AGCGCGCTGTGTAGCCTTGCGGCATTGCTCACCTGGAGATCGCGATGCGACACCTTGCCT
GCTCTCTCGCCCTGGCGCTGGCCTGCGGCCCGCTGATGGCCCAGGAGGCCAGTTACGGCC
CTCGCCTGGAAGGCTTCGATTACCCATATCCAGTGAAAACTTACGCCTTTACGTCGCAAC
AGCAGGCGCTGGAGATGGCGTACCTGGATGTTGCGCCAACGGGCAAAGCCAACGGGCGCA
CCGCCGTGCTGCTGCACGGCAAGAATTTCTGCGCCGCCACCTGGGAGCAAACCATCGCCG
CACTGAGCAAGGCCGGCTACCGCGTGATCGCGCCGGACCAGGTGGGCTTTTGCAAATCCA
GCAAACCGGCCGCCTATCAGTTCTCGTTCGCACAGCTCGCCGACAACACGCATGCCCTGC
TGCAGAAGCTCGGTCTCCAGCGCGCCGTGGTGGTTGGGCACTCGATGGGCGGCATGCTCG
CGATCCGCTATGCACTGATGTACCCGCAAGCGACCGAGCACCTCGCGCTGGTCGACCCGA
TCGGGCTGGAAGACTGGAAGGCCGAAGGCATTCCGTGGCGCAGCGTGGATGCCTGGTACG
ACAATGAGCTGAAGATCAGCTTCGAGCGCATCAAGAAGTACCAGATGGACGTGTACTACG
CTGGCCAATGGAAGCCGGAATTCGAGCGCTGGGCGCGCATGCAGGCCGGCATGTCGCTGG
GCAACGGCAAACAGGCCGTGGCCTGGAATCAGGCGCTGACCTACGACATGGTGTTCAATC
AGCCGGTGGTCTATGAGCTGCCCAAGCTCGCCGTGCCAACCACGCTGTTCATCGGGCTCA
AGGACCGCACTGCCATCGGCAAGGACACCGCACCGCCAGCGGTGAAGGCGCGCGTGGGTG
ACTACACCAAGCTGGGCAAACGCGCCGCCGAGGCCATTCCGAATGCCACGCTGGTCGAAT
TCGCCGACCTGGGACATTCGCCACAGGTGCAGGATCCGGTGCGCTTCAATGCTGAATTAT
TGAAGGCGATTTCCCGCTAGCCAGTTGCGGCGCGCGTGTCCGGACATGCGCGCCGCTAGT
ACCAGGCGCGTGCGCGATCGCCACGCGCTTTTTTACGGATCGGCGGCACCTAGCCTAAGG
GGCACATCCACTCCAGGCAGCGCCATTCGCTTGGGCAGCCGCCGGCCAGTCGCGCACTGC
CCTCTGCTCTCATTACCGCCCGGTGCGATGGCGCGTGCCGGGGGTGACACCCGCGCACGG
GCCGAACCGCAGCATCCTTCGCACGCGACAGCACCAACAAGGCGTCGGGTGCGAAGCACC
GCAACCTCAGCCAGCAACGATCCGCAACACATCGTCCAGCAACGCCGCCGCGGTCACTTC
CGCCCCCGCGCCGGGCCCTTGAATCAACAGCGGCTGGTCGCGGTAGCGATCGCTGCTGAT
GGCGACACGGTTGTCGGTGCCCGCGCCGCCCGCCAGCGGGTGGTCCAGGGCCAATTCGCG
CAAGCCCACGCTTGCGCCATGCTCGTCCACGCGGCCCACGAACCGCAAGCAGCGGCCGGC
GGCGCGGGCCTGCTGCCAACGTGTCCGCACCAGCGCGTCGAGTGTTTCCAGGTGCGCATC
CACCGCTTCCGGCGCCACGGACGCCAGCGCGGCAGGCACCAGCGATTCCACATGCACCTG
CTCGGCTTCCAGCGGTTGCCCGGCCGCACGCGCCAGGATCAGCAATTTGCGCCGCACGTC
CTCACCGGAGAGATCGATGCGCGGATCGGGCTCGGTGTAGCCGGCCGCCATCGCCTCGCG
GACGCACGCCGAGAACGGCGCACTGCCGTCATAGCGATGAAACAGCCATGCCAACGACCC
CGACAACACCCCTTCGATCGAATGAATCTGGTCGCCGCCGGCCACCAGTGCACGCACGCT
GCTGAGCAAGGGCAAGCCAGCACCCACGGTGGCACTGTCGCCGTAATACGCGCCGCTGGC
GTGACGCGCGGCATACAGGTCCTGCGCACGCGACAGTGCCGTGCCCTGGCCCAGCTTGTT
GGCGGTCACTACATGCACGCCGCGGGTTAGCCACTCAACATGCCAATCCGCCACCACGTC
GCTGGCGGTGGCATCCACCAGCACATCGCCGGCGCGCAGCGCAGTGGTTTCTGCCCACGG
CTGCAGCTCCGCACGGCCACGCGGCGCCGCATTGACCAGCTGCAGTGCCTGCTCCGCGCC
GGCACCACAGTCGTGGGCGATGCGCGAGTTGGCCAGCCAGTCAAAGCGCGGCAGGCGCAA
CTGACGTTGCTGCAAGGCGGTATAGCGCGTCACGAAGGCACGTCCCACCGTGCCGGTGCC
CAACAGGGCGAGCCGCGGTGTGGGCGTCACGGCAGCCACCGGCGAACGGCGCGAGACAGG
CAGCACGGCGCTCACGCGTCTACCTGTTTGCGCGCGACCGCGCTCAACGCGGCTTCCGCA
CGCGCCAGGCCGGCGCGCAGATCGATCAGCAGATCCTCAGCGGATTCAATGCCCACCGAC
AGACGCAACAAGCCATCGGAAATACCGGCCGCAGCGCGCGCTTCGGCGGTCATCGCCGCG
TGCGTCATCGAGGCCGGATGCGCGATCAGGCTCTCCACGCCGCCCAGCGATTCGGCCAGG
GTGAAATAACGCAGCCCGTCGACGAACGCACGCACCGCCGCCTCACCGCCATTGAGCTCG
AAGCTGATCATCGCGCCGAAGCCCTTCTGCTGGCGCGCCGCCAGCGCATGGCCAGGATGC
GATGCCAGCCCGGGGAAATACACCTGGTTCACTGCCGCGTGTTCGTCCAGCAGCACCGCG
ATCGCATCGGCGTTTTCCTGGTGCACCCGCAGGCGGGCATCGAGCGTGCGCAGCCCGCGC
AAGGTCAAAAACGCGTCAAACGGCGAACCGGTCAGGCCCAGCGCGTTGGCCCACCACACC
AGCTGCTGGTGCAGCTCCGCATCGCGCGCGATCACTGCGCCACCCACCACATCGCTGTGG
CCGTTGACGTACTTGGTGGTCGAATGCAGCACCAGATCGGCGCCAAATTCCAGCGGCTTT
TGCAGCGCCGGAGACAGGAAGGTGTTGTCCACCACGGTCAGCGCGCCCACCTTGTGCGCG
GCCTCGATGACAAAGCGCAGATCAGTGATGCGCAGCAACGGGTTGGACGGGGTTTCGATC
AGCACCAGCTTGGGCGACTGCGCCAATGCATCGGCCAGCGAGCGCGGGTCGGTGAGGTCG
GCGGTGATCAGGGCGAAATGGCCCTTCTTGGCCAGCGCGTTGAACAACCGCCAGCTGCCG
CCGTAGGCATCGTGCGGCACCACCAGGGTGTCGCCGGGCTGCAGCAAGGCATTGAGCACC
AGGTTGATCGCGCCCATGCCGGTGGAGGTGATCACGCCGCCGGCGCCGCCTTCCAGTTCG
GCCAAAGCTTCGCCGAGCAGGTCGCGGGTGGGGTTGCCGCTGCGGGTGTAGTCGTATTGG
CGCTTGTTGCCGAAGCCGTCGAAGGAGAAGTTCGACGACAGCACGATCGGCGGCGTCACC
GCGCCGTAGGCGGTGTCCCGGTCGATTCCGGCACGGACGGCGGCGGTGGCAGCGCTACAG
GGCGCGTCGGCAGGGTCACGAAAGCTCATGCGGTTTCTCCGGTCGTGCGAAGGGCAGTGG
TGAGGATCGCGTCGATGCGATCGATTTCTTTGAGGAAGGCGTCATGGCCGTAGGGCGAGC
GCAGCACGCGCAAACTGCCGCGCGGGCCCAGCCCTTCGACCAGGCTGACCAGATCGGCCA
GCGGCACCAGGCGGTCGCCTTCCACCGCAACCACCACCGTGGGCACGGCGACCGCGGCCG
GGTCGATGCGGTGCAGGTCGATGGACTCGGACAGGCGCAGATAGGCGTTCACCGGCGTGC
GCGCCACGTATTGGGCGCCAGCGGCATCCAGATAGTCTTCGGCGGCCACGCGCACGCGGC
CATTGATCACTTCCGGCGGCGCATCGAAGCGCTCGCTGAATTCTTCCGGGGTGCGGTAGC
TCAGCATCGCGAACTGGCGTGCCAGGGCGAGCCCGTGGTGCTCGGCGCATTGCAACTGGC
CAAGCGCCACCGCGCGCCGCTGCAGGGCACGCCATGCGGCGGCATACGGATGGGCGCGAT
GCGCACCACTCACCGCAACCAGCGTGTGCAGCCGCGCCGCATGTCGGCTGGCGAATTGCA
GGCCGACCAGCGCGCCGTAGGAATAACCGACAAAGCCGTGCAGGCGCGCGATGCCCAGCG
CATCCAGCAGTGCGGCGATTGCATCGGCTTGGTCGGCGGTGTCGATCGGCGCATCCAGGC
TGCCGTCGGCCCCGAGGAAATCGAAGGCCAACAGTCGGCGCGACGCCGGGTCCAGCGCGC
GGCCGGCACCGACCAGCCCCTCTACCCAACCTTTCTCGGGGAACACAGCGCTGGCAGCGA
GATGGCGATGGGCCGAAATTCCGCCCGCCACGAACACCACCGGCGCCTGCTCCGCGCCAA
CCAGTTCGTAGCGCAGGCGCAGCTCGCGTTGGCCGGCGTGGCACATCGGTAGATTGATGA
CGAGCTCGCCGCGCACGGCAGGCGGGGCGTCGCTATCAGCGGCGGGCGTGTAGGTGTCAG
CGGTGGTGAGTGGCGATGCTGTGGTCACGAGGCTCATGGCGATATCCGGGGTGGATCGGC
CATCGAGCTTCGCGGGAGCTCGCGTTCGACGTGCAGAGGGCACGATTCGAACCATCTTTC
GGCGGACGCGGAGGTCCCCGCAGGATTTGGCACCAAACGCGTGCGCTTGCGCGCTCCGCT
GGCTGCCCCGGCATCAAAGGGCCTGTCCCTCCGCCGGTCTCGATGGTGAGGCTACGATGC
CACCGCCTTTTTGCGATGTCAATCTCTTCATGCGGATGGAAAGATATATTTTCATCCGAT
ACCACCTGGCTGTGATGGACCGCATACTTGCGCCCCTCTCGCCCGACCTCGACTGCAGTC
GCTCGCCCATGCTTCGTGCCGCCGTTTCCGCCGTCATCCTGCTGTTGTGCACCCCCGCGG
CGCCTGTCGTCGCGCAGCTGCGCTGGCATTGGCCTGGCGCAGCGGCAACGGGCGCAATGC
CACCTGCAAGTGCGTCGCAACGCGCCGAAACCACTGCCGCACCGGGCCCGGCCCTGCAGC
TCGAATGGCAGGCGCCGGTGTATCTGGCCTGGGCCGTCAATCCACTGGACGGCCCGGCCG
AAGTGCGCCTGAGCGCACCGCCCAGCGCCGACTACCGCGCCGTGCCGCAGCTTCCGTTGG
TGCAGTTGCTGGGCGCGCGCGAACGGCGCCTGCTGGCCCGCGTGTACCCGGTCAGCCAGC
GCAGGACCCTGGACGGGCTCGGCCTGCGGCTGGAGGTGGTGCCCGGCGACCCGCAGGCGC
AACTGCAGGAAGCGCGCTACCAGTTGCCGTTCCGCGATGTGCCGATCCAGGTGGACCAAG
GCTATGGCGGTCAGTACAGCCACAGCGACGATCCCAACTGGTATGCCATCGACTTCGCCC
TGCCCGCCGGTACCCCGGTGCTGGCCGCCCGCGACGGCGTGGTCATGGAGATCCAGCAAG
GCGCCGACGAAGCCGGCCCGCATGGGCCGGACGCCGGCGGCGGCAACCTGGTGCGCCTGC
TGCATGCCGATGGCAGCATGGCGATCTACGCCCATCTGGCTCCGACGGGCGTGCTGGTGC
ACCCCGGCCAGCGCCTGCGTAGCGGCGAGCGGCTCGGCAGCGCCGGCAGCACCGGCTTCA
GCACCGCGCCGCACCTGCATTTCGCGGTGCAACGCAATGTCGGCCTGCGGCTGATCTCGC
TGCCATTCCGGATGAGCGGCCCACAAGGCGAGCTGCACTTCCCCTCGCCCGCGCCCTGAC
GCGTGCCGCCAGCGCCAGCCAGGCGCCCTGGGCTACCGCTGGCCGGCGCACCGAAGCCGC
TATAATCACCGGCTTCCTCAGTTTCCACAGGCGTCCGACCGGGCGCGCCCCCTCATGTCC
GAAGTCTCCAACGAAGCCGCGCGCCGCCGCACCTTCGCCATTATTTCCCATCCAGACGCC
GGCAAGACCACGCTGACCGAAAAGCTGCTGCTGTTCGGCGGCGCGATCCAGATGGCCGGC
TCGGTGAAGGGACGCAAGGCTGCCCGCCACGCCACCTCGGACTGGATGGCGCTGGAAAAA
GAGCGCGGCATCTCGGTGACCTCCTCGGTGATGCAGTTCCCGTACGAGGACAAGATCGTC
AACCTGCTCGACACCCCCGGCCACGCCGACTTCGGCGAGGACACCTATCGCGTGCTGACC
GCGGTGGACTCGGCGCTGATGGTGATCGACGTGGCCAAGGGCGTGGAAGAACGCACCATC
AAGTTGATGGAAGTCTGCCGCCTGCGCGACACCCCCATCATGACCTTCATCAACAAGCTC
GATCGCGAAGGCAAGAACCCGATCGACCTGCTGGACGAAGTGGAAACGGTGCTGGGCATC
CAGTGCGCCCCGGTCACCTGGCCGATCGGCATGGGCCAGCGCCTGAAGGGTGTGGTGCAT
CTGATCACCGGCGAAGTGCACCTGTACGAGCAGGGCCGCAACTTCACCCGTCAGGACTCC
ACCATTTTTCCCTCGCTCGATGCACCGGGTCTTGCCGAAAAGATTGGCACGCAGATGCTG
GACGAACTGCGCGAGGAGCTGGAACTGGTGCAAGGCGCCAGCAATCCGTTCGACCTGGAT
GCCTACCGCGCCGGGCAGCAGACGCCGGTGTTCTTCGGCTCGGGCGTCAACAACTTCGGC
GTGCAGCCGTTGCTGGATTTCTTCGTCGAGCACGCACCGCCGCCGCAGGCACGCGATACC
ACCGGCCGCCGGGTCGAAGCGGTCGAGCCCAAGTTGAGCGGCTTCGTGTTCAAGATCCAG
GCCAACATGGACCCGCAGCACCGCGACCGCGTGGCGTTCATGCGCGTGTGCTCGGGCAAG
TTCACCGCCGGCATGAAGGCATTGCACGTGCGCAGCGGCAAGGACGTGAAGCTGGCCAAC
GCGCTGACCTTCATGGCCTCCGATCGCGAGATCGCCGCCGAAGCGTGGCCGGGCGATGTG
ATCGGCATCCACAACCACGGCACCATCTCCATCGGCGATACCTTCACCGAAGGCGAATCG
CTGTCGTTCACCGGCATTCCCAACTTCGCGCCGGAATTGTTCCGCCGCGCACGCCTGCGC
GACCCGCTCAAGCTCAAGCAGTTGCAGAAGGGCCTGGCACAATTGTCCGAAGAAGGCGCC
ACGCAGTTCTTCCGCCCGCTGATGAGCAACGACTTGATCCTCGGCGCGGTCGGTGTGCTG
CAGTTCGACGTGGTGGCCTACCGGCTCAAGGACGAGTACGGCGTGGATGCGATCTTCGAA
CCGGTGAGCGTCACCACCGCACGCTGGGTGCACTGCGACAACCCCAAGAAGTTGGAAGAA
TTCCGCGAGAAGAACGCCGGCAATCTGGGCATCGATGCGGCCGGGCAACTGGTGTATCTC
GCACCCACCCGGGTCAACCTGCAACTGGCCCAGGAACGCGCGCCGGACGTGCGCTTTTCC
GCAACGCGCGAACACGCCTACGCCACGGCGGTCGATTGACCGCCACTTGAATCGCCACAA
GCCAGCGCCACCGCTGGCGATGCGATTTGCGCGCGGTTACGGTACCTTTTGGGCATGAAT
GCAGATGCCCCCCCCTCCACCGACCTGCGCGATGAAATCGCCAGTGCGGTGACCCACGGC
CTGGGCGCGATCGCCGCACTGGCCGGTGGCTCGGTCCTGATCACCCTGGCCGCGATCTAC
GGCGATGGCTGGCAGCTGGCCACCACCATCGTTTTCAGTGCCACGCTGATCCTGCTGTAT
GTCGCATCCACGCTGTTCCATGCCATCCCGCACGTGGGTGCCAAGGCCCGCCTGCAGGTG
CTCGATCACTGCGCGATCTATCTGCTCATTGCAGGCACCTACACGCCGTTTATGCTGATC
AACCTGCGTGGGCCATGGGGCTGGAGCCTGTTCGCTGCGATCTGGACCATTGCCGCAGCG
GGCGTGATCTTCAAGCTGTTTTTCACCGGCCGCTTCCGGCTGTTGTCGACCATCCTTTAC
CTGGCAATGGGCTGGCTGATCATCGTGGCGATCAAGCCGCTGCTGGCGGCGGTCGACACC
TGGTCTCTATGCTGGCTGCTCGCCGGCGGGCTCTTCTATACGTTGGGCACCTACTTCTAC
CAACGCGACACGCAGCGCTATTTCCACGCCATCTGGCATCTGTTCGTGCTCGCCGGCAGC
GCTTGCCACTTTGTGGCGGTGACCGCGCAAATCGTGTGACCGATGGCGCGTTCGCGCGCC
GTGCACGAGGCTTCGCCAACCATGGGTCGGGTGACTACCCCGACAGCTTCCATCGCCGCC
CGCCCTTCCCGCCAACCACGCCGACGCCGCTGGTTGATCGGCACCGGCATCGTGCTGGCA
CTGATCGTGATCCTGGTGCTGGTGTTCGACTGGAACTGGTTGCGCGGCCCGGTGGAGCGC
GCAGTCAGCGCCAAGACGGGGCGCGAATTCCACCTGGGCCATCTGGATGTGGATCTGGGC
CGCATCGTCACCGTGCGCGGTGAGCAGCTGAGCCTGGGCAATGCTGCATGGTCCAAACGC
GGCCCCATGGCGCAGATGCGCTCAGCCGAAATCGATGTCGAATTCTGGCCATTGCTGCGC
GGCAAGGTGCGCCTGCCGGAGATCCGGCTGGAGCACACCAAGGTGGTACTGGAAGCCGGC
GACGATACCCACCCCGGCAACTGGGTGTTCGAGACCAGCGGTGGCGATGGCACCCTGCCG
CGATTGGGCCGGTTGCTGGTGCAGGACGGCCGGCTGCAGTACATCGATGCGGCCAACAAG
TCTGACGTGGACGTCGCCATCAACAGCCTGGCACCACCGCGCAGCGATCAGCGCGCCGCG
CCGATCGGCATCGACGGCAAGGGTCGCTGGAAGGGGTATCCCTTCACGCTCAAAGGCAAT
ACCGCCTCGCCGCTGGAGCTGAGCCAGACCGAGCACCCGTTCCGGATCGACCTGCGCGGC
AGTGCCGGGGCCACCCGCACCCACGTGCGCGGCACGCTGACCAATCCGTTTCAGTTCCAG
GTGTTCGACCTGCAGATGGCATTGAGCGGCCAGGACATGGAGGACCTGTATCCGCTAACC
GGCGTGGCGATTCCCTCCACCCCGCCGTACACGCTGGATGGCCACCTGCGCCGCAACGGC
GATATCTGGCGCTACGAAGATTTCACCGGCAAGGCCGGCGATAGCGATCTCTCAGGCACC
GCCGAAGTGGATCTGCGCAACAAGCGCCCCTTCCTGCGCGCCGATCTGGCCTCCAAACGC
CTGGATTTCGACGACCTCGCCGGGTTTGTCGGTGCACCGCCCAAGACCGGCGCCAACGAA
TCGGCTAACGCCGAGCAAAAGAAGCGGGCAGCGCAATTGGCCGCCGACACCCGCGTACTG
CCCGACACGCCCTATGACCTGTCCAAATTGCGGGCGATGGATGCGCAGGTGCGCTGGCGC
GCGCAGCGCATCAATACACCGTCATGGCCGCTGGACGACATGGATGCATCGCTGCGCTTG
AAGGATGGATTGCTGCAGCTGGATCCACTCAATTTCGGCGTGGCGGGCGGCGATATCCGC
TCCACCATCCGCATGGACGCACGCAACCCGGTGATTTCCACCCAGCTGCAGGCCGCGATT
CGCGGTATCCGCCTGGACAAGCTGTTTCCCGATGCCACCCTGGCCAAGCAGGCGTCTGGC
GCAATCGGTGGCGATCTGGATCTGAAAGGACGTGGCAACTCGATCGCCGCCATGCTCGGT
ACCGCCGACGGCTCGATCGGTGTGGGCATGGGCCGCGGTCACGTGGGCAACCTGATCATG
GAACTGGCCGGCCTGGATATTGCCGAATCGCTGAAATACCTTGTCACCCGCGACCGGCAG
ATTCCGGTGCGCTGCATCTTCGGCGACTTCGGTGTGCGCGATGGCGTGATGCAATCGCGC
GCGCTGGCCTTCGACAGCACCGACACCATCATCATCGGCGAAGGAAGTATCAGTTTGAAG
GACGAGCAGCTGGATCTGCTGCTGCGCCCGCGCCCGAAAGATCGCAGCATCCTCAGTCTG
CGCTCGCCGCTGCGGATCGGCGGGACCTTCAAGGACCCGTCGTTCCGCCCGGATTTCAAG
GCGCTGGGCGTGCGTGGCGCCATCGCGGTTGCACTGGGCAGCATCGCCCCGCCCGCTGCC
CTGCTGGCGACCTTCGAACCCGGGCCCGGCAAGGACAGCGATTGCGGCGGCAAGTACGCG
CAGTAACGCCTCGCCTCAGCTGGCGATGTAGCGCTGCAACTGGTCGATATCGTGTTGCTG
CGCTTCGATCACCGCCTTGACCAGATCGCCGATGGAAATCACGCCCTGCACGCGGCCGTT
ATCCACCACCGGTAGATGCCGGAAACGGCCATCGGTCATCAGCTGCATGCAGTGCTCGAC
CGAGTCTGCGGGCGACACCGTCACCACCGCGTGGCTCATGATCTCGGCCACACTGGTGCT
GGACGAGGAACGGTCCCGCAACACCACCTTGCGCGCGTAATCCCGCTCGGACACGATGCC
GACCAGGCGCTCGCCCTCCATCACCAACACCGCACCGATGCTCTTGTCGGCCATCAAACG
GATGGCCTCGATCACCGCGGCGTCGGCCGCGACGGAAAACACCTCAACCTGCTTCATCCC
CAACAGCTGCCGTACCGTTTGCATGGCCTGCTCCGCGATTGGACTGGTCGCCCGAGAATA
CTCCCGCCGCGCCGCGATACGTGTCGATCAGATACAGCGGCCGTTGCTTGGCCTCGTCGT
ACAGGCGCCCCAGGTACTCGCCGATCATGCCCAGCGCAATCAGCTGGATGCCGCCCAGGA
ACAGGATGATCGACATCATGGTCGGCCAGCCGGGCACCGGGTCGCCCATCAGCGCCGCCT
TGACGATCACCCATCCACCGAACCCGAACGCCACCAGTGCCGTCAGCATGCCCAGGTAGG
TGGCCGCGCGCAGCGGCACGGTGGAGAAGCTGGTGATGCCGTCCAGCGCGAAATTCCACA
GCCGCCACACCGTGAACTTGCTGCGCCCCGACAGGCGCGGTGCGCGCCGGTACGGGAGCG
CCACCTGGCGAAATCCCACCCAGCCAAACAGGCCTTTCATGAAACGATGGCGTTCGCGCA
ATTGCTGCAGCGCCTGCACCACCCGAGGCGAGAGCAGCCGGAAATCACCGGTGTCGGCAG
GAATCGGCGTTCGCGACAATTGCCGGATCACCCGGTAGAACGCATGCGCGGCCGCACGCT
TCAACCAGCTCTCGCCTTCGCGAAACACCCGCGTGCCAAAGATGTTGTCGTACCCGGCGC
GCCACAACGCGACGAACTCGGGAATGAGCTCCGGCGGATCCTGGCCATCGGCGTCCAGCA
GCACCACCGCGCCCGGCAGCACATGGTCCAGACCGGCCGAGATCGCCACTTCCTTGCCGA
AATTACGCGACAACCGCACTGCACTGACCTGCGCATCGGCATCGGTGAGCGCCTGCAGCA
CCTGCCAGGTGTCGTCGGTGCTGCCATCGTCGACATACAGCACGTGCGTCTGCACGCCGC
TCAGGCCAGCCAGGACACCCTGCAGGCGCGGGTGCAGCAACGGGATGCTGGTCGCCTCGT
TGAAGGCGGCAATCACCACGGTCAGGCGTTCCGCAGTGAGCGGAGCGTTCTGATCGGCCG
GCAGCATCGCGGTCGCGCTCATGGCGCCTGCAGATAGCCGGGGCCACCCAACTGGCGGGC
CTGGCGCTGGATCCACGCAGTGCGGCGCTGCACATAGGCGCCGGGGCGGCGCGCGTCATA
GCGGCGCGGCGATGGCAGTACCGCTGCAAGACGCGCCGATTCGGTCGGCGTCAGCCGCGA
CGCATCCTTGCCCCAGAATTGCCGCGCAGCTGCTTGCGCGCCATAAATTCCGTCGCCGAA
TTCGGCCACGTTCACGTACATCTCCAGGATGCGCTGCTTGGGCCAGAACAGCTCGATCAG
CAGCGTGTACCAGGCCTCCAGCCCCTTGCGCACCCAACTGCGGCCTTGCCACAGGAACAC
GTTCTTGGCGACCTGCTGACTGATGGTGCTGGCGCCGCGCACGCGGCCACCGCGCGCGTT
GTAATCGCGTGCCTTCTCGATCGCCTGTAGATCGAACCCATGGTGAGACGGAAACTGCTG
GTCTTCGGCGGCCACCACCGAAATCGGCAGGCTGGGCGCGATCTCGTCGAGGTCGCGCCA
CTGATGGTGCAGCGAGAACCCCGCCTCGCCCTCGCCCCAGGCCTCCAGGTAGCGGCCCAC
CATCACCGTGCTGATGGGCGGGTCGATGATGCGCAGCGCCAACACCTGCAGCACGCTCGC
TGCGGCGAACAGCAACGGTGCCGCCAGCACCCAGCGCAGCGAGCGCCGCGCCCGACGCGG
TGGCCTGGCCTGCTTGTCATCCAATCCGTCCGTCCCCATTGTTCGCTACGACCTTCATCC
CGATGCCTGCCGCATTATCCGGCACTGGCGTCCCTTACGTCCGACGCTCCCATGACCGAT
CACGATCAGCTTTCCCGTTTCCTGTTGCCTGCCGCCGGCGTGCGTGGCGTGCATGTGCGT
CTGACCCAGGCCTGGCGCGACATCCAGGGCGCTGCCCACTACCCGCCATTTGCACGACAG
TTGCTTGGCGAAGCCGCAGTCGCGTCCGCGCTGTTCACCGGCCACACCAAGGTAGACGGC
AGGCTGTCGGTGCAGTTGCGCGGCAATGACCGCCTACGCACGCTGTTTGCCGAATGCACC
GCTGCCGGCACCTTGCGCGGCATCGTCCAGATCGCCGACGGTGCCGATGCGCCCACCGAT
CTGCGCGAGCTCGGCGACGACGCCCTGCTGGCCATCACCATCGAGAACCCCGGCCTGGAC
CCGCGCGAACCGCAGCGCTACCAGAGCCTGGTGGGCATGCAGGCGCCGGATCTGGCCGAA
GCGTTCGAAACCTACTTCCTGCAGTCCGAGCAGCTGCCCACCCGCCTGCTGCTGGCCGCC
GGGCCTGACCAGGCTGCGGGCCTGTTGCTGCAAAAGCTGCCCGGCGACGAAGGCGACACC
GACGGCTGGACCCGCGTCGGCGCCCTGTTCGACACCCTGGGCGCCCCGGAACTGCTTTCG
GTCGCCGGCGAAGACCTGCTGCATCGTCTATTCCATGAAGAAGCGCCCGAACTGGTGGGC
AACAAGGCGCTAAGCTTCGGCTGTTCCTGCTCACGCGAGCGCGTCGCCGCAATGCTGCAG
TCGCTGGGCGAAGACGAAGCGCGCGCGGCGGCGGAGCCGACTGGGGAAGTCGAGGTGCGG
TGCGAGTTCTGCGGGCGTGAGTATCACTTCCCGTTGACCGAGCTGGACGTACTTTTCAGC
GAGGCGCAGCCATCGCAGGATGCGCCGGAACGGTTGCAGTAGAGAGCATCTGGCAAGCGA
CGTTCTGGGGAGAGCGAGGACTTGTTAAATATTCATAAACACCCTAGCATCCTCACTGCC
CGCTATCGGGAACTTAACACCTGCCTCTGGGTCTGAACTCTGGTATGCGACATCTTCTGC
GCCTTCCGCTCGCTCTCTTGGTTGCCCTTGCGGCAGCCAGCGGCGTGCACGCGCAGTCGG
CAGCCCAGATCCGTGAAAGCACCATCTTGCCGGTATGGAACAAAGGCAGCGGCAAGGTCG
AAGCCTTCCTCTACCTGGAACCGACCGGCGAGCAGAAGGCCGGCGCACGCTGGCATTTCG
GGCGTAATTCGCTCGATGCTGCGTTCGGCCTGACCTCCGGCGATTCGCTCGGCCTGCTGT
GCAACAGCAGCCGCGGCACCAATATCAGCGGCCTTGCCAGCCATTGCCTGCTCGCAGGTA
TCGGCGATGACGAAGAAGACAGCGCGGCCGCCTCGCGCCGCGTGTCCGCCACGCTGGGCT
TCAACCGCAACGGCGCACGCGCTGGCGTAACCGCGGGGACCGGCCGCGACACTCTGCCCT
CCTGGCTGATCGGTGCCGGTAAGGCCCCACTGACCCGCGTCGAGCAGAACGATCTCACCG
TCTTCGGCCAGAAGAACATCGGCCGCGAAGGCTTCGTGTCCATTGGTGGCACCTACGCCC
GCGCCCGCCTGGTGCCGCTGGCCGACGTCTCGCCGGCCATTGCCGACCAATGGGACAGCA
AGACCCTGAGCGTCGGCGGCGGCTACGGCGCCTTCAGCGCCAATGTCATCGGGCGCGTGG
TCGACGTCCCCGGCCAGCCGGAAAAGTGGGAAGGCCTGGGCCTGGGCCTGACCTGGCGCA
CCCCCTGGAGCGGCCAGCTCACGGTCGGCGCGGAGAACGTCATTTCCCGCGGCAAGAACC
CGTTTGCCCCGAACAACGAGAGCAACAGCGACGGGACCATCCCGTACGTCAGGTACGAGC
AAGACCTGTAAGCCTCTGATTCAGAAAAAGAATTTAGCAACGCCACCGGTCACCAGCCGG
TGGCGTTTTACGTTGTGGCCGACCGTTCGTCGCCCGATTTCACGTCTTTCTTCTTTTTCA
TTAACGGGACTTTAATTCCTGACGCAACGCATATACCATCGGTTCACCCTGACGTTTTGG
ATCCGCTTCTTCGGATCCCCCGCCGGGCCAACAAACCCTTGGCAGTACCCAAGATCACTT
GGAGAGAGAGCTAATGAATTGCAAGTCCAACAAGCTGCGCGATGCAGTTGTCCTCGCGCT
TGTCGTGGGCGTCGGCGGTACTGGTACCGCCATCGCTCAGGAAGCCGGTACCACCAACCT
CGACAAGATCGAAGTCACCGGCTCGCGCATCAAGAGCGCAGACATTGAAACGTCGCAGCC
CGTGCTGACGCTGACCCGTCAGGACATTGACAAGCAGGGTGTCACCTCTGTCGCGGATGT
TTTGCAGCGTGTAGCGGCCAATGGCGCGGCTCTGAACCGTACGTTCAACAATGGTGGCGA
CGGCAGCTCGGGCATCGCGCTTCGTAACCTTGGCAGCGCACGCACCCTGGTGCTCGTCAA
TGGACGTCGCTGGACCACCGGCCTGGACGGCAGCGTCGACCTCAACACCATCCCGACCGC
CATGGTCGAGCGCATCGACATCCTGAAGGATGGCGCCTCGACGATCTACGGCTCGGATGC
GATCGCCGGCGTGGTGAATATCATCACCCGCAAGAACTTCGACGGCGCCGAAGCTGGCGT
CAACGTTGGCCAGTACAGCGACGGTGATGGTCAGCGTCAGGCGTACGACTTTACGTTGGG
CACAACCACCGATCGTGCGACTTTGATGGTTGGCGCTTCCTACGTGAAGGAAGATTCGGT
GATGGCTGGCGATCGCGAGATTTCCGCCGGCGGCCCCCCGTTCTTCAGCGGCCAGAGCGG
AACGGGTTTTCCCGGCTCGTATGTCCGCAATGGTTCGCGTCGTATCCTCATCAATGGTGT
TGAAACGCCGTACGTTGCTAACGTGCACGGCTACAACACCGCACCGGACAACTACCTGCT
GACTCCGCAGGAGCGCACCTCGCTGTTCACCCAGGGTAGCTTCAACTTCACGGACAACGT
GACGTTCCGCACCGAGGCGATGTACAACGAGCGCAAGTCCGAGCAGCTGCTGGCCGCAAT
GCCGGTTACTGGCCTGACTCTCAGCGCAGATAGCCTCTACAACCCCTTTGATCAGAACCT
GACCAGCGTCAACCGTCGCTTCATCGAAACCGGTGGCCGCTCGTTCAATCAGAACGTCAA
GAACTGGCATTTCTACGGTGGCCTGGAAGGCTTCTTTGAATTTGCTGATCGCAGCTTCGA
TTGGGACGTGGGCTATCGCTACGACAAGTCCGACGAGAATGTTCTGACCTATGGTCTGTT
CAACCTCGCCAACCTCAACAACGCTTATGGCCCTTCAGAACTGCGCAATGGTGTTCCGGT
CTGCGTTTCGGGCCCGGGCGGCGACGTGATTCCGGGCTGCGTGCCCGTCAATCCGCTTGG
ACCGCGTGGCTCGATCACTCAGGATGCATTGGACTACACGAGCTTCACCGCGCATGACTC
GTCCATGGTCGAGTCCAAGGGTTACACCGCCAACATCAGCGGCGAGCTCTTCACTCTTCC
GGCCGGTCCCCTGGGTTTTGCAGCAGGCTATGAATACCGCAAGGAAAGCGGCCAATTCGA
CCCCGACGCATTCATCGCAGCAGGCTTGAGCACCGGTAACGGCGCACGTCCTACCGCGGG
CTCCTACAGCCTGGACGAGTTCTATCTCGAACTGTCGGTTCCGGTGCTGGCCGATCTGCC
CGGCGCTCAGTTGCTCGACTTCAGCCTGGCGACCCGCTATTCCGATTACAGCAACTTCGG
CGATACCGTGAACAACAAGTTCGGCTTCCGTTGGAAGCCCATCCAGGACTTGATGATCCG
CGGTAACTACAGCGAAGGTTTCCGCGCTCCGAGCATCAACAATCTGTTCGCAGGCAACTC
CGATTCGTTCGAAACCTATGCCGATCCATGCTCGAGCCAGTCCGGCCAGCTGAGCAACCC
GGTCGTGGCGCAGAATTGTGCGGCAGCAGGCGTTCCTGCGAACTTTGTGCAGCCCGGTGC
TGGCAACGGCGCCAAGCAGACACTCGAGCCCTTCACCTGGACGTCCAACGACCAGCTGCA
GCCGGAAACATCGACCAGCCGCACGCTGGGCATGGTCTTCAGCCCGAGCTTTGCGCAGGG
CCTGAATATCAGCCTGGATTGGTGGCAGATCGAGATCGAAAACGCCATCACGCGTCCGGA
ATCGCAGTTCATCCTGGACAAGTGCTACGGCGGCAGCGCAGGTGAGCAGGCCGAGTACTG
CGCGCTTGTAACGCGTGATCCGAATTATGCGGATGGCGCTTACACCGTTACGAACATCAA
CATGCCGCTGCTGAATCTGGCTTCCTACAAGGTGGAAGGTTGGGATCTTGCCGTGAACTA
CCGCCTGCCGGAAACGGCGATCGGCCAGTTCACGATCAGCTGGGATTCGACCTATCTGTC
CAGCTGGGAAACCAAGGCAACTGCGGATTCCGAGCTTGAGCAGTTCCAGGGTCGCTATTT
GAATCAGGACCCTTACTGGCGCATCCGCTCCAATCTGTATGTCGACTGGTCGCTTGGCGA
CTTCGGCATCAACTGGGGCCTGCGCTATAAGTCCGGCATGGCAGAAGCTTGCCCGTTGTC
GACGGCACTGGCGCAAGCCTATTGCTCCGATCCTGACCGCGTCACGGCTGATGGCGCTGA
GCCGCGCAATCACATCGGTGCCACGACGTACCACGACATCCAGGTTCGTTACAGCACTCC
CTGGAATGCCACGGTTTCGGTTGGTCTGAACAATGCCTTCGACAAGGGTCCGCCCGTCGC
TTACAGCACTTCGGCAAACCGCTTCGATCCGCAGTACGACGTCCCGGGCCGCTACATGTA
CATGCAGTACCGTCAGCGCTTCTGATAGTTCGAAGCTTCGGTAAGAAAAACTACGGCCCC
ATTTGGGGCCGTAGTTCTATCTGCTCGTATCGTTGATCGATGCCACCAGATGCGTTGAAT
CACCCCGGAATCAACGTCTGAATCACATGCTCGACGTAGGCTTCGAAATCTTCGCGGGCC
TGCTTGGGTTGCTGCAGTTGCAGCGAGAGTTGCAGGAAGCCGACGTAAGCGGCGTAGGCC
AGGCGGGCGCGGTGTTGGGCGTCGGTGCGGCTGAGGCCGGCTTGGCGGAACGAGGCGATC
AGGTAGTCGAGGCGGCGCTGCGAGACACGGTCGATGACCGGGCGTACTGCGGGATGATCC
AGCGCCTTGAGCAACTCGCTGTAGATCACATGCGGCTTGACCTCGTGCGCAACCAGCTGG
AACAGCGCGCGCAGGCGAGCGCTTGGGTCGGGCACGTCCTCCAGGCTGCCGAACACTTCT
TTCTGTTCGAAGATTTCCCAGCGCTCGAGTGCAGCCTGCAAGAGTGCGTCGCGCGAGGGG
AAGTGCCAGTAGAAGCTGCCCTTGGTGACGCCCAGACGGCGCGCCAGCGGTTCGACCGCA
ACGGCGCCCACGCCTTGTTCGGCAATCAGATCCAGCGCAGCCTGCGCCCAATCGTCGGCG
CTGAGACGGTTGCCGCGGCCGGAACTGGCGCGGGGAGTGGCAGGGCTGGATTCGGTGATG
TCGTTCATCGTGACGATTTAACCATACGCTCGGGTCGGTTGCAGTATGCATCATCCGCCG
ATAACGCAAAGCACGGCAATTCAACGGCTTAACCGTCCATACCAGGGAGTATTGACATCC
CCCGGGCGGGATCCATACCATTAGGTATGGTCAGCCATCCCTCTAGCCTTGCCGAGACTG
CATCCCTTGCTCGCATCAGTGTGGGAGATGCGTCGTTGGCGGTTTCGCGGCGTGGCGCTG
GCAATGCGCCCACCGTGTTACTGGCGCATGGGTTCGGGCAGACACGTCATGCCTGGGAAG
CGACGGCCACGGCACTGGCGGAGGCCGGCTATCAGGCGCTGTCGTTCGATGCGCGTGGGC
ATGGCGACTCCAGTATCAATCCTGCGTCCCTGCCCTATTCGGCGGCGCAATTTACCGATG
ACCTGATCGTGCTGGCGGGTGAGTTGCCCGAGCCACCGGTGCTGGTAGCTGCGTCGATGG
GCGGGCTGTTCGGCCTGCTGGCCGAAGCGCGTTGGCCGGGCTTGTTTCGCGCGATTGTGC
TGGTGGACATCACGCCACGCTGGGATACCACCGGCGTGGAGCGCATCCTGCGCTTCATGA
CCGCGCATCCGCAGGGGTTTGCGTCGCTGGATGCGGCCGCCGATGCAATTGCCGCATATC
TGCCGCAGCGCCCGCGCAAGAGTGCGGCGCAACTGCAGTTGCTGCTGCGCCAGCGCAGCG
ACGGGCAATGGCATTGGCATTGGGATCCGCGCCTGGTCAGCGAACTGGCGGGCCAGGATA
GCCAGGCGCAGCAACAGGCACTGATGGAGGCTGCCGCACAGGTACGGTGCCCGATGCTGC
TGATCAGCGGCGGACGCAGCGATCTGGTCACGCCGCAGACCATCACTGAATTCCTGTCGA
TCGCCCCGCATGCGCAGCACGTGCAACTGCCGCACGCCACGCACATGCTGGCCGGCGACG
ACAACACCACGTTTACCGCCACCGTGTTGCATTATCTGGACGCACTTCCCTCGGTTGGCA
TCAGCACCGCGTCCAACATTACCGAGCATGTCACTGGAGCAAGACCATGAGCATCGTTGC
ACCGTTCCTCCTCGTCATCCTGGCGGCGGGCATCGCTGCCTATCACCGCATGCGCCTTGC
CACGTGGGTCGCGCTGAGCGCCTGCGTGCTGGTGGCGTGCTGGCTGTTGGGGGCCAACCT
CACCGCCACCATCGTTGCAGCCGCGCTGGTCGTGCTGATTGCAGCGCCGGTGTTGTTGCC
GTTCCTGCGCAAGCCACTGCTGACCACGCCGTTGATGGCGTTCTTCCGCAAGGTGCTGCC
GCCTCTCTCGCAGACCGAGCGCATTGCGCTGGAAACCGGCTCGGTCGGTTTCGAGGGCGA
GCTGTTCACCGGTGATCCGGACTGGCAAAAGCTGCTCAACTATCCCAAGCCGCAGTTGAC
CGCCGAAGAGCAGGCGTTCCTGGATGGCCCGGTGGAAGAGCTGTGCAAGATGGTCAACGA
CTGGGAAATCACCCATGTCCACGCTGACCTGCCGCCGGAGCTGTGGGATTACATCAAGAA
GCACAAGTTCTTCGGCATGATCATTCCGAAGCAATACGGCGGCTTGGGTTTCAGTGCGCT
GGCGCACCATAAGGTGATCCAGAAGCTGTCGTCGATCTCCAGCGTGGTCAGTTCCACCGT
CGGTGTGCCGAACTCGCTCGGGCCGGGCGAGCTGCTGCTGCACTACGGCACGCCGGAACA
GAAAGATTACTACCTGCCGCGTCTGGCGGTGGGTGCTGAGGTGCCGTGCTTCGGCCTGAC
GGGCCCGTTCGCAGGCTCCGATGCCACGTCGATTCCGGATTACGGCATTGTCTGCAAGGG
CGAGTGGAATGGCGCCAACGTGCTCGGCGTCAAGCTCACCTTCGACAAGCGTTACATCAC
CCTGGCGCCGGTTGCGTCGCTGATCGGCCTGGCGTTCCGCGCCTATGATCCGGACGGCCT
GATCGGTGACAAGAAGGACATCGGCATCACCCTGGCGCTGCTGCCGCGCGACACCCCCGG
GGTGGAGATCGGCCGTCGCCACTTCCCGTTGAATTCGCCATTCCAGAATGGCCCGATCCA
TGGCGAAGAAGTGTTCATTCCGCTGAGCCAGTTGATCGGCGGCGTGGAGATGGTCGGCAA
GGGCTGGAACATGCTCAACGAGTGCCTCGCCGTGGGCCGCTCGATCACTCTGCCCTCCAC
CGCCAGTGGCGGCGGCAAGTACGCGGCGGTGGTGACCGGTGCGTACGCACGCATCCGCAA
GCAGTTCGGCCTGTCGGTTGGCCGTTTCGAGGGCGTGGAAGAAGCGCTGGCGCGTATCGG
CGGCAAGGCGTATGCGATCAGCGCACTGGCGCAGGCCACTGCCGCAGCGGTTGATCGTGG
CGATGTACCGTCGGTGCCGTCGGCGATTGCCAAGTACCACTGCACCACCATGGGCCGCGA
AGTGGTCAGCGACATGATGGATGTGATCGGCGGCAAGGGCATCATCCTGGGGCCGCGCAA
CTTCGCCGGCCGCGCCTGGCAGGCCGCACCGATCGGTGTGACCGTGGAAGGCGCCAACAT
CATGACCCGCAGCCTGCTGATCTTCGGCCAGGGCGCGATCCTGTGCCATCCGTGGGTGAT
GAAGGAAATGAAGGCGGCGCAGGATCCGGATACGCGTCGCGGCCTGGAAGAGTTCGACCA
GAGCCTGTTCGGCCATATCCGCTTCGGTATCTCCAACGCCGTGCGCTCGTTCTGGTTCGG
CCTGACCGGTGCGCGCATCGGTGCGGCGCCGGGCGATGCGTACACGCGTCGGTTCTTCCG
CAAGCTGGATCGTTATTCGGCCAACCTGGCCCTGATGGCCGACGTGTCGATGCTGATGCT
GGGCGGCAAGTTGAAGTTCAAGGAGTCGCTGTCCGGTCGCCTGGGCGATGTGCTGAGCCA
TATCTACATGACCAGCGCGATGCTCAAGCGGTATCACGACGAAGGCGCACCGGCGACCGA
TCAGCCGCTGCTGGCCTGGGCCTTCCACGACAGCGTGCACAAGATCGAAACCGCGCTGTC
GGCGGCACTGCGTAACTTCCCGATCCGCCCGGTGGGCTGGCTGATGTGGGTGCTGATCTT
CCCGCTGGGCCGCCGTGCCGAAGCACCGGGCGACCGCCTGGGCCATCGTGTGGCATCGAT
CCTGATGGCACCTAACGAAGCACGCGATCGCTTGGCACAGGGCGTCTTCCTCACACCATG
CGCCAACAATCCGGGCGGCCGTATCGCCAGCTACCTGACCAAGGCCGTGATGGCCGAGCC
GGTGGAACGCAAGTTCCTGAAGGCGCTCAAGACCAAGGGTATCGAGGCGTTGGATTTCCC
GGCGCAGCTGGACGAAGCCGTGGCCGAGGGCGTGCTCACCCTGGACGAGCGCAAGCTGCT
GGAAGAGCTGCGCGAGATCATGATGGACACGATCACCGTGGACGATTTCGATCCGCACGA
ACTGCGCGCGGCCAGCTTCTACGACAAGCCGCAGGCACAGCAGCCGCGCGAAGCCGCGTA
AGGGCAGCAACGAGGAACAAGCACAACGGCGAGCTCAGGCTCGCCGTTGTTGTTTCTGGC
GCTTGACCCGTGAGCGCAGGCGAACGTGCCGTTGTCAGCGAGTGGATGGTCACGCCGACT
GATCCGGCAGCGTTGATGAGAAGGGGATGAGCGACTCGTCGCGCAGCGTCTTTGCAACGG
CGGGCTCAGGCTGGCCGTTGCTGTTCTGAGGTGGCAAATGCGCACTGGCGAATGTGCAAA
ACGCTGTAGGCATCGCGTGGAGCGATTGCGCCGATGGGTCCGGCCGCGTTTTGTCTCAGA
GAGATGCAGGCTTGTTGCACAGCGTCTCTGCGAGCGGATTGTGCTTCGCCACTGTTGTCT
CTGGAGCCTGGCGAACGAGTGCTTGCCGCGCGCAAGAGAGCAATCGTCATTGCACCTGCG
CTACCGCGCTGATTGGCCTGGCTGTGCATCGCTGCGGAGGTCACTTGGCACCCTGCACAA
TCTCGTTCGGCGCAACGGGAGGTGATCTCTTTCCACTTCTAGCGCTGGCGTCGCCAGGCA
GCAGCACAGCGCCCTACCCGAGCGCCAACGGAAGACACGCTGGAACGCGCCCAGCAAACC
GACGATGCGCTGCCAAACTCCCGCCTAACGTGCCCTGCACGCCGGTTGCAGCGCGTCGGC
CGCTCACCGCTACCAAAGCAATAGCGACTTCAACCCGGCAACCACAGCAGTGCCAATGCA
ATCAGCGCCGGCAACGCCTGCACGAAGAAGATGCGGCGATTGACGCTGTAGGCGCCGTAG
CAGCCCGCCACCACCACGCAGCCCAGGAAGAAGCCCAGCACGTCGGTGCGGGCCTGCAGC
GCGCCCCAGAACAGGCCGGCGGCAAGGAAGCCGTTGTAGAGCCCTTGGTTGGCCGCGAGC
ACGCGGGTGGCCTGTGCCTTCTCCGGCGTGTTGCGGAACGTCTTCAGGCCCAGTGGGCGC
GTCCACAGCACCATCTCCAGGACCAGGATGTAGACGTGCAGCAGCGCAACACACAGGCCG
GCAACGATGGCAACGATGGACATAGGGACTGGCTCGATCAAGGTAGGCGCCAGCATAGCG
GCGATGACTGGCGTGCGGCTTACTCGCGGATGCGCCTTGCCGCCGCATCGCGTTCGGCGG
GGAGCTTGCGTGCCTCATGCAGCACGCCCAGGGCGCCCACCGTCATGCCGCATGCGATCA
ACACGCCCACACCGAAGACCACACTGGAACCGAACGCCGACACCACCTTGTGGATCCACA
CAACGCTCAGATCGCCGCCGCGGTAGACCACGGTGTCGATCGTGGCCCCGGCCTTGTAGC
GCCATTCGCGATCGACGCGCGTGTACAGCGTCTCGCGCGCCGGCTTGGCCAGGGCAAACT
CGCTGGAGCGGGTCATCACCTGCACGATCGCCAGCATCATGGGCAACGGTGAAGCAGACA
ACACGGCGAATCCGAAGATGATCGCCGCGCCGGGAATCAGCAGCGCGGGTGCAATGCCGA
AGCGCGACAACAAGGCCCGCGTGACCAGCAACTGCAGGACCAGCGTGAGCGCATTGACCG
CCAGATCGATGTTGGCGTAGTAGGCGGTGCTCGCTGCCGCATCGGTATACAGGCGCCGCA
CCAGCGCGGCCTGCTCGTTGTACAGCAGCGTGCCAACGCCCACACCAAACACCACCATGA
CCGCGAGCCAGCGCAGCAGCGGCTCGCGCACGATCAGCTTCAGCCCGCCCAACACGTCGC
CGCCCATCGGCACTTCGCCGGAGGTCACCTGGCGCTCCTGCTCGCGTGCGACCGCCCACA
GGCGCAGGCGCAAGAGGCATACCACGCACATCCCCAGAAAGCCGGCCGACACCAGCATCA
AGTGCGCAATGCCGATCCGCTCCACCAGGGTGCGGGTGAGGATCGGCCCCAGGAACGCGC
CGATGGTGCCGGCCGCACCGATATAGCCGTAATAGCTGCGCGCCTCCGCATTGCTGAAGA
CATCGGCCATGAAGCTCCAGAACACTGCCACGGCGAACAGGTTGAACACCCCCGTCCACA
GGAAGAACGCCATTCCGCGCCCGGGCACACCGGTGTCGAACAGCACATAGAACAGCAGCA
GCGTGGCGATAAAGAAGCCGTATACCACCGGCAGAAATACGCGGCGCGGGTAACGGCTCA
CCAGGGCCCCGTAGATCGGTTGCAAAAGCAGGGTGATCAAAAAGGTGCAGGTAAACAGCA
CCTGCAAGGTGAAGTCCTTCAGCGGCATGCCGTGTGCACCGAAGAACGCGATCATGCCGG
CCGGAAAAATTGCCGCCACATCCGCCGATGCACCCATCGCTTCGCGCACGGGGCGCAGCA
CGTAGTAGCCGCTGAGCAGGCAGAAGAAGTACAGGAACGACCACGCCAACGGCGGGGAAC
TGCGCAAAGCACCCGCCAGGTGGGCCACCGATCGACGCGAAGATGACTGGCCGTTCATCG
GCATGACAGCGCTCGGTGCGGCGAGCTCGACAACAAGACCATGACAGCGCAGCTCCCGCA
GGAAAGCGCGCAAGTTAGCCGATGCACGCGTTCGCAGCCAGCGGCGCCAAGCACTTGCGC
GGTTTTAACGGTCCTGGCGAGGCCTGCTCGGCACCTGGGCACGCGGCTTGCAGCTGCCTG
ATCGTGGCGTCTGCATGCCCGCCCAGGCGCGCTGCATGCGGGCTTTTTCACAAGCAGAAT
CATCAATAGGATCAATACGATGCCCATTCATCTTCCGGCAGTTTGTGCTATTGCAAAGCG
CGGCGCTAGAATCGCCGGAGGCAGTGGAACAGGCGGGAACACCATGACAGAAATACGCAG
GCGCCGACGGTTCCGTCCGTTGGCCGTTGGGCTGTTCGGGGCATTGCTGCCTCTGGCGCT
TTCTTCCACCGCGCAGACCCCTGCCCTGACTGCCAATAGCTTGCAGCCGGCGACCGCCGC
GCAGTCGCCCACTGCTCCGTTGCCTTACCGCACGTCGCTGCCTGCCAGCAGCGTGCTGGC
GCCTGCCGCTGGCTTCGATGTGCCTTCGTTCGAGTCGATGGCCGACCAGCTCACCTACGG
CAACCGCGTACCTGGCATGGCGATGGCCATCGTGCAGGGCGGCAAGGTGCTCAGCGCGCG
CGGCTATGGCGTCACCGACGTCAATCATCCGCAGCCTGTCGACGGCCACACCGTGTTCCG
GCTGGCGTCGTTGTCCAAGGCATTTGCCGGCACCATGGCCGGGCTGCTGGTCAACGACGG
CGTGCTGCGCTGGGACAGCAAGGTGGTGGACTACGTCCCCGGCTTCCAGCTCAGCGACTC
CACTGCCACCCGTCAGCTCACCGTAGCCGAAGTCCTCAGCCACCGCGTCGGCCTGACCCG
CAACGCCTACGACCGCGACATCGAATCCAACGCCGACTACTACTCGCTCAGCCACAAGCT
GGCAGCCGCGCCACTGCGCTGCGCGCCTGGCGATTGCTATGCCTACCAGAACGTCGCCTT
CAGCCTGGTCGGTGATGTGGTGTTCGCGGCATCGGGCAGCTTCTATGAGCAATCAGTGGA
GCGCCGCATCTTCAAGCCGCTGGGCATGAACGATGCCAGCATGGGCCTGGCCGGTATCCA
GGCCAGCCCGCATTGGGCACGCCCGCATGTGCGCAGCCGCAATGGCTGGGTGTCGCTGAC
GCCCAAGCCGACCTACTACCGCCTGGCACCGGCCGCCGGCGTCAATGCCAGCGCCAGCGA
CATGGCGCAGTGGCTGCTCGCCCACACCGGGCATCGCACCGACGTCCTGCCTGCGCCGCT
GCTGGCGACATTGCACGCACCGCTGATCTCCACACCGGGCGAAATGCGCTCGGGCTGGCG
CCACGAGCGCGTGGACGCAGCCAGCTATGCACTGGGCTGGCGCGTGTTCGACTACGCCGG
GCATCAGGTGATCTTCCACGCCGGCGCCGTGCAGGGCTATCGCGGCCTGGTGGCGTTGCT
GCCCGAACGCGACCTCGGCATTGCCATCATGTGGAACGGCGAAAGCGGCCTGCCCTCGGG
CATGCTGCCGACCATCCTGGATCGCGCGCTTGGCCTGCCGGCCAAGCGTTGGCTGGATAT
CGATGTGGACGGCGACTTCGGCAGCGAGAACATGCTGGCCGAGCGTCCGGATCCTGCCGG
TAAGGGCGCCTCGTCCGGCAAGTCGGTGGCATCGCCGCGCTGACCTGGTGGCTGGATAAC
GCATAGATCGAAAGGCGGCTTCGGCCGCCTTTTTTGTTGCCTTGTTGGGAGGCGGTGCGA
TGGATTTCGTGGCAGCCGATCGCTGGCGCTCAGAAGTGGTGCACCAGTGCCTACATGCAC
GTACGTGGCTGAGGTGCCTGAGGTGCGATGCCAGCCACGGCAAGTGAAGTTGCCGAGCTG
GTAGGTGATGCCGTGTCGCTATGCATCCTCGGTAGCCGTGCCTGCAGGATTGGATGGCGG
CAGCAGCGGAGGTCGGGTGAAGCATTACTCCATATTGAAATCGGGGGTGTCTTGGTCCTT
GATGCTCGGCGTCGGAACTGTTGGTCATCGGCTGGCTGCCAATGCTCCCTGGAAGACTGC
GCAGCGGCATCCGCAAAACCCACGACTAGCGACTGGCCTCAGCAGTAGCACATCCCGCAA
ACAGCCTTGATTGCTTGTCCGCTCGAGAGCGGTCCGATGCCGGTTGGCAGCACGAACGCT
GGCCAGACGTGATGCGTCACGACGATCTTGCTGTATTTACATACCTGGTAACCAGCAAGC
GCTCAGTGCTTTGCACTCGGCCAAGCGAGCCTGCGCCACTGATGCCTTTAAGAGCGTGCT
GATCGGCACGCTCGGTACCGGCTGGCCACTAGCAGCCACCTCCCGAAGCTCATGTTGGCC
TGCCACTGGCAGATAGCTCAAAGCCCGTACCGGCTGACCACTGGCAGACAGATGACGAGG
CTTGTGTCGTTGGCCTTTGGCAGACAGATTCCGGGGTTGGTGATGGACAGCCACTGGCGG
GCAGACCCCGAAGCTCGTGTTGCTGCGAACAGATTCCGCGCCTGATGCTGGAAGGAAGAT
GCCAATGCCCGCTAGGTAGTGGCGGCGTCACAGCGATGTGCAGGCGGATGCACATCGAGC
ACTTAGAAAACGACGCCGGTGATGCGATCGGCGGATCGACTCGGGCGATCCACAGCGACT
GCAAGGAAGTCGCAGGGGTGGTGCCCAAACTAAGCTGGAGATCGGTCGCTGCAACTACAC
CTAAGACTAAGAGCTAGCCGCTGGTGATGGGCGATACAGCCGACGCGGAGAAACTCGGCG
GTCATTGGTCGGTCCAGTAAAGTACCGCGTCGAGCTGTCGGCAGGCGCGGCTATGGCACC
TTGTCGGCTGTGGAACGCAGCCTGCAAGCCCGAGGTGCTCATCCATCCCTGGGCTGCAGC
CCGCCGCAGCATAGGGCGCGACGTCCTGCGTCGGCTGGGCCTGGAACAGGCCGCACTTGC
ACCCTAACGTACTGCCCGCTGCCCTATTGCAATGCCGATTCGCAGTGTACGAACCCGAGA
ACCCACGAGCGCGTGCTCCAGCCGCCTGCATCCATCCGCCGCGTCGGCGACGATGCTCTG
CCGCGGCAACCCGCCCAACTGCATCCGCCCAATAAAAAAGCTCCCTCCCCGCTGGGCGTC
GGGGAGAGAGCGCGATGTTTACGGCGATCGGGTGTTACAAATCAGATCAGCGGTGCCGGG
GTTGCGGGCAGCGCGACCGGAGCGGCCTTCTTCTTGCGAGCGGCCGGCTTCTTCTTGGCG
ACCTTCTTCACAGCAGGCTTCTTGGCAGCAGACTTCTTGGTGGCGGACTTCTTGGTCGCC
TTCTTCGGAGCTGCCTTCTTGGCGGTCTTCTTGACGGCCTTCTTGGCGGCAGTCTTCTTG
GTCGCCTTCTTTGCAGTCTTCTTCACTGCCTTCTTGGCGGCAGTCTTCTTGGTTGCCTTC
TTCGCAGTCTTCTTGACGGCCTTCTTGGCAGCAGTCTTCTTGGTTGCCTTCTTTGCAGTC
TTCTTGACGGCCTTCTTGGCGGCGGTCTTCTTCACTGCCTTCTTGGCGGTCGCCTTCTTC
GCGACCTTCTTGACGGCCTTCTTGGCGGCAGTCTTCTTCACTGCCTTCTTGGCGGTGGGT
TTCTTTTTCGCAGCTTTTTTAGTGGTGGCCATGTGTTTGGCTCCTCGTCAGTGAACTATG
GAGTTGGAAAACGCCCAGTTGAAGCAAACCCCGTGACGGCATGCCGTCGTCGGGAACCGT
CCGCAGGTGATGCGCGACGGGACGGATACAGAAACACCCGCATCGAACGGCGACACGGGT
GCGTGATCGGAACGACCGCTGCGTTTTTTGGAGAGAAGCGAACCCGACTCCACCGTTGAT
GGTGCTTCGGTGGACATCTGGAACAAGCGTGTCGGCCTGATGTCGATTCTGCTCACTCTC
TTCCGCAGCAATGTCTGCTGGGCGAAACCTAATCACGCTTTTTTTTACTGTCAACACTCT
TTTGCAAATATTTTTCAGTCTGGTGTCGCCACGCGTCGGCAAGCGGCGACGCAAACCGGC
GTTGCCGGCGATCACCAACCCCGCATTCGCACAGGCGCTTGCGCAGTGGTTTTTTAAAAA
GCACTTCTTTTGCGCTGTTTTTTTCATGCATGCCGTTCAAGCACATACGCAGGCACTGCG
CGCCAGCAACACGACGCGGTGTCTGCGATGACCGCTGCGCCGCCTGTCCGCCAGCTGAAA
ATTTTTTTGCCGGCGTTGCCGCTTCCGGCGTCGCACAAGCACAAATGCGCAAACTTCTTG
CGCCGTTTTGTACTGCATGCGGTGCGGCGCACACGCACCGATGGAGTCGCATGCGTTGGT
TCGCGCCATCGGCAATGGCAGTACGACGACCACTTTTTCACCGAGCGCACGCCAACTCCT
CACGAGTGGCTCACGCCAGAATTCCGACGCGACGAAAAACGACCGCACACGCCTGACCAA
CAATCGACCGCCCGCATGTAGCGCATCGGCTGACCATCGCCCGTGACGGATGCGACAGCG
ATGACATCGATTCGGTCGACCACTGCTCCGCGCGCCGACGCCCTGCACGTGCGCATGCAT
CACCCCCAGCTGGAAAACGACGGCATGCAGGTCTGTGCTCGGTTGGCGAACCACCGCCCG
CCAGGCAAAAAAAATGGCCGCTCGGAGAGCGGCCATCGGGATGCAGCAGGCGGCGCGATC
AGTGCGCGTCGTCTTCCAGCAGCTCGGCGTAATCGTCCGGGGCCAGCAGTTCGTTGAGCT
GTTCCTTGTCGTCGATCTCCACCACGAAGATCCAGCCTTCGCCGTAAGCGTCTTCATTGA
TGGTTTCCGGCTTGTCGCTCAGCGAGGCATTGACCTCGACGACCGTGCCGGTGACCGGGC
TGTAGACGTCAGAGGCGGCCTTGACCGACTCCACCACCGCAGCGCCGTTGCCAGCCTGGA
CGGTGTCGCCAACGGCTGGCAGTTCGACGTAGACCAGGTCACCCAGCAAGCCTTGCGCGT
GGTCGGAGATACCGACGGTGACGCGGCCATTGCCTTCGACGCGGGCCCACTCGTGGGATT
TGAGGAACTTGAGGTCGCCAGGGATCTCGCTCATGGGTGTGCTCCGGGAAAACGTAGGGT
TCGGGGACAAGGCGCTAGTTTAACCAAGGCCGTGCGTCAGGTGCTGGCATCGCGTGATGG
CAATGCAGGTGGATCGCTGCTGCCGGCCGCGCGAACGACCGGCAGCGGCAGGCTTACGCG
CCGAGTACGCCGGGCTGGGCCTGGCCATCGCGCACAAACGGAAACTTCACCGCGCGCAAG
GGCACCTGCTTGCCACGGATGTCCACGCGCAGGTCGTCGATGCTGCCGGCCGGCACGCGT
GCAAAGGCAATGGCCTTGCCCAGGGTGGGTGAGAACGTGCCGGACAGGATCTCGCCTTCG
CCGCCTGCGCTGAGCACCTTCTGGCCGTGACGCAGCACGCCCTTCTCGTCCATGACCACG
CCGATCATCTGGCGGGCTGCGCCCTGCGCTTTTTGCGACTCCAGCACGCTGCGGCCGATG
AAGTCGCGGCCTTCGTCGAGCGTGATGGTCCAGGCCAGCGCGGCTTCGTACGGAGTGACG
TCGTCGTCCATGTCCTGGCCGTAGAGATTCATGCCCGCTTCCAGACGCAAGGTGTCGCGC
GCGCCCAGGCCGGCAGGCGCCACGCCATGCGCGAGCAGCGCATTCCAGAACGCGACCGCA
TCGGCCTGCGGCAACACGATTTCAAAACCGTCCTCACCGGTGTAGCCGGTGCGCGCGAGG
AACAACGCAACGCCATCGCGCGTGCGCGTCTGCAGCGCAGCGAAGCGGCCGAGCTTGCTC
GCCGCGCTGGCATCGGCGGGGTCGAGCAGATCGATCACCTTGCTGCGCGCGTTGGGCCCC
TGCACCGCGATCATGGCGAAGTCGGCGCGTTCTTCCACGCGCACCTCGAAGCGTGCGGCC
TGTTCGCCGATCCACTGCAGGTCCTTGTCGCGGGTGGCGGCGTTGACCACCAGGCGGAAG
AACTCTTCCTGCATGAAGTACACGATCAGGTCGTCGATCACGCCGCCTTGCGGGTTGAGC
ATGCAGGTGTACAGCGCCTTGCCGGAGACCTTGAGCTTGTCGACCGAATTGGCCAGCAGG
TAGCGCAAGAACTCGCGCACGCGCGCGCCGTGCAGATCGACCACGGTCATGTGGCTGACG
TCGAACATGCCGGCGTCGCGACGCACCTGGTGGTGTTCGTCGATCTGCGAGCCGTAGTGG
ATCGGCATGTCCCAACCGCCGAAGTCGACCATCTTGGCGCCGAGCGCGCGATGGGTGTCG
TTGAGGATGGTCTTCTGGGTCATGAGCGCCGGTCCAAGGGAAAGAGGACCATTATCGCCG
GCCGGCCACGCTTGGGGGAAACCGCGGGCTGGCGCTGAGGCAACGCACGGCCGGTGCGTG
GGCATCGGGGTGCGTGCGCCGCTCGGACGCACCCGACCAGCGGCGACCGATGAGTTCCCG
ATTGAGTGGCGTGCGGCGCACTACGGGCGCATCACGCGCCCGTGGGTGGATCAGGTGTTG
GGCTGCACCTGCAGGGTCATGCCGTCGACCGCAACGATGCGCACCAACGCACCGGCGGGA
AGATCCGGGCCACTCACCACCCAGAACGCATCGTCCACCTTGGCGCGGCCACGTCCGTCA
ACGATCGCCTGATCCAGCAACACGCTGCGGCCGATCAACTGTTCGGCGCGCCGGTTGAGC
AAGGGCCGATCGCTCTGCCGGCCCTTGCCGCGGAACCAGGTGCGATACACCTGGATGGCG
ACGAAGCTGAGCACCACGAACGCCAAGATCTGCAACAGTACCGACATGCCGGGCACGGCC
AGCACCAGCACGCACACCGCTGCGGCCGCGATGCCCATCCATAGCAGAAACGCGCCGGGC
GCCAGCGTCTCGGCGGCGATCAACAGCAAGGCCAGCATTGCCCAGGCGACCATGTCCCAG
CGCATCGCTCAGCCTCCCGCGCGCGGCGGCAGTGGCGGCGTGCGCACCACCGGCGCGTCG
GGCTTGCCCAAGGCCTCCTTGGCCAGCTCGGCAATGCCGGCGATAGAGCCGATGATGCCG
CTGGATTCCATCGGCATCAGCACGAACTTCTGGTTGGGCGCGGTGGCCAGCGCCTTGAAC
GCTTCCACATACTTCTGCGCAACGAAATAGTTGATCGCCTGCACGCTGCCCTGAGCGATC
GCATCGGACACCATCTGGGTGGCCTTGGCTTCGGCCTCGGCCAGGCGCTCGCGTGCCTCG
GCATCGCGGAACGCGGCTTCCTTGCGGCCCTCGGCTTCGAGCACGGCGGCTTGCTTCTCG
CCTTCGGCGCGCAGGATTTCCGACTGGCGCGAACCTTCGGCTTCGAGAATCTGCGCGCGC
TTCTCGCGCTCGGCCTTCATCTGCCGCGCCATCGAATCGATCAGGTCGCGCGGCGGCTGG
ATGTCGCGGATCTCGATACGGGTGACCTTGATGCCCCACGGGTTGGTGGCCTGATCGACC
ACGCTGAGCAGCTGCGCGTTGATGGTTTCGCGCTGGCTGAGCGATTCGTCCAGGTCCATC
GAACCGATCACCGTGCGGATATTGGTCTGCACCAGGGCGATGCTGGCGATTTCCAGATTC
GACACTTCATAGGCGGCCTTGGCCGCGTCCAGCACCTGGAAGAACACCACTCCGTCCACG
CGCACCACCGCATTGTCCTTGGTGATGACGTCCTGGCTGGGCACGTCGAGCACCTGTTCC
ATCATGTTGATCTTGCGGCCCACGCCGTAGACCACCGGAATCAGGAAATGCAGGCCCGGC
GTCATCGTGTGGGTGTAGCGGCCGAAGCGCTCCACGGTCCACTCGAATCCCTGCGGCACC
ATGCGCACCGTCTTGAACAGCACGATGACGCCAGCGACCAGAACCACGATTGCCAAGAAC
GATGTTGGAAACATGTGCGACTCCTTCCCCGATGCGAACGATCCTTGCCCAAGTATAGGC
CTGTGCGTGGAGTGCCCGAATGCGCTGGAAGACGGAACGCACGCGCGGCAGATCATCGAT
GGGGGCAATCACGCAGGCGGCGCATAGGCGCTGCGCATGACCAACCTTACGCGTGTGCGC
GGCGCTTGATCAGTACGCGCGTGATCCCCTCGCATTGCGCAGTGCAGCAGCCACGGCGAT
CTGTCTCGGACCCGCCGAAGGCAGTTCTTCCCGCGACGCATAAGAAGGTGTGGAGAGATA
CCGCCTCAACGTGCAGCGCGATAGCGAGGCACTGCATGCCTGTGACCCACCCGCACGAGC
GCACTCAACCGGAGCGCGGCGAGAACATGATGATGGCCATGCCCAGCAGGCAGCAGCCGG
CGCCAAGCAGATCCCACCGCGTGGGTGTCACCCGGTCCACCCACCACAACCACAGCAGTG
CGGTGGCGATGTAGACGCCACCATAGGCGGCATACACGCGGCCGCTGGCGGCAGGGTGCA
AGGTCAACAACCAGACGAACACCGCCAGGCTGAGTGCCGCCGGCAACAGCAGCCACACGC
TGCCGCCTTTGCGCAGCCAAAGATAAGGAAGGTAGCAACCCACCAATTCGGCCACCGCGG
TGGCCACGAACAACAGCAGCGTGGTCAGTGCTGCGCTCACTGCGCGGCGGGCTCGTCACG
CTTGACGCGTTGCCACAACGCTTCTTGTTCGCTCAGCGACAACGCGTCCAGCGCGGTGCC
GTCGGCCTGGGCATATGCCTCCATCGCGCGGAAGCGACGCTCGAATTTCAGGTTGGCGTG
GCGCAATGCCGCGCCCACATCCACCTTGGCATGCCGGGCCAGGTTGGCACAGACAAACAG
CACATCGCCCAACTCGTCTTCCAGTCGTGCCTGGTTGTCGGCGACCGGGCCACGCGCAAA
CTCCACGCGCAGCTCATCGATTTCTTCCTGCAGTTTTTCCAGCACCGGCGCCGGGCCGGG
CCAGTCGAAACCGACCCGCGCCGCGCGCGACTGCAACTTGGTGGCCCGTTGCCACTCCGG
CAACCCGCGTGCGATGCCGGCCAGCGCGGAGCTGTCTTTCTCTCCCGCCGCACGGCGCTC
CTCGCGCTTGATCTGCTCCCAGTTGGCGCTCACTGCCTGCGCGCCATCCACCTGCTGCGC
GCCGAAGACATGCGGATGGCGACGCACCAGCTTGTCGCTGATGCTGGCGACCACGTCGGC
AAACCCGAAGGCACCTTGCTCAGACGCCATCTGCGCGTGAAAAACCACCTGCAACAACAG
GTCGCCCAATTCGTCCTGCAGGCCGGGCAGGTCGTGGCGATCGATCGCATCGGCCACTTC
GTAGGCTTCTTCGATGGTATACGGCGCGATGGTGGCGAAGGTCTGTTCGACATCCCACGG
GCAGCCCTGCTCGCGGTCGCGCAGGCGCGCCATCAGCTGCAGCAGGTGCGCGACGTCGCC
GCTGGAAGGAGGTTGGCTCATCGGATCTCTCGTTGGGTACGGCGGGGCGGCAGGCTTACA
CCAGCCAGTCGCGCCACGGCAAGCCGGGGTCGCCCAGGGCGATGAAGTCGCCATTGAGCA
AGGTGTCGCGGCGGTTGTAGCGGAACGGCTTGCCGGTGCCGGCCGCGAGCAACGCGCCAC
CGGCGGCATGCAGCACGCACTGGCCAGCGGCGGTGTCCCACTCGGAGGTGGGACCGAAGC
GCGGGTACACATCCAGCTCGCCTTCGGCGATGCGGCAGAACTTCAATGAGGAGCCCTGCG
CCACCACGTCGATCTGGCCCATGCGTTCCAGCGCGGCGGCCGTGCGTGCATCGCGATGCG
AGCGGCTGGCGGCGACCCGTAACGGGGCAGCAGCGGGCGTGCGCGAATGCAGCATTTCGT
CGCGGTCGCCATCGCGGCGGTAGGCGTTCTCACCGCGCGCCGCATACCAGACCCGTCCAT
CGACCGGCGCCTGCACCACGCCGAGCACCGGCGCGCCCATGTGGATCAGGGCGATGTTGA
CGCTGAACTCGCCATTGCGCTTGACGAACTCGCGCGTGCCATCCAGCGGGTCGACCAGCC
AATAGCTGGTCCAGTACTGGCGTTCTTCCCAGGCCACGTGGACAGACTCTTCCGACAACA
CCGGCACATCCGGCGTGACCCGGCGCAAGCCTTCCACGATGACGCGGTTGGCGGCCAGGT
CGGCCTGGGTCAACGGGCTGGCGTCGGCCTTGATCTCGACAGCGAAATCCTGCGCGTACA
CCTCCATGATGGCGTCGCCGGCCTGGCGCGCGATCGCGATCACGGTCTCGCGCAATTCCA
TCGGGATGCGGATCATGGGTTGCGCTCCAGCCACTCGCGCGCAATGAACAGGGCCGCCAG
GGAGCGGCCCTCGGAGAAGTCTTCGCGCAGCATCAGTTCGTCCAGGCGTGCCAAGGGCCA
GGGGATGACATCCAGTTCTTCGGGTTCGTCGCCGGGCAGACGCTCGGGGTAGAGGTCGCG
CGCCAGCACCAGCCAGGATTGGTGACTCATATAAGTAGGAGCAAGCGTCATGGCGCGCAG
CACCTGCACCTGGCGCGCGCCGTAGCCGGCTTCTTCCTTGAGCTCGCGGTCGGCGGCCTG
CTCGGGCGTCTCGCCGGCATCGATGCGGCCCTTGACCAGGCCCAGCTCGTAGCGGTGCAC
GCCAGCGGCGTACTCGCGTACCAGCAGCACGGTCTGCGCATCGAGCATCGGCACCACCAC
CACCGCGCCGTGGCCCTGGCTGAGCTGACGTTCGTACAGGCGCCGCTCGCCGTTGGAAAA
TTCCAGATCCAGCTGCTGACGCCGGAACGGCCCTTCGCCCAGATCGGTGATCTTGTGGAT
GGTCGGCAGACGCGTGCTCATGCGCAGCACGCAGCGGCGGAGCCGGCCGATAGAATAGGC
AGATGCATCGACATGTTCATGAGCCCGAAATCCTAGCAGACCCGGCAGCCTTCGAAGCTG
CCGAACATTGGCGGCAACGCGATCTTGCGGTGGTGTGGCACCCCTGCACCCAGATGCGCG
AGCACCCGCACACACTACCCCTGGTGCCGATCGCACGTGGCGACGGCGCCTGGCTGATCG
GCCACGATGGCCGCCACTATCTGGATGCGGTCAGCAGCTGGTGGACCAACCTGTTTGGAC
ACGCCGAACCGCGCATCGGCGCGGCCATCGCGCAGCAGGCCGGCAGGTTGGAACAGGTGA
TGCTGGCCGGCTTCACGCATGCGCCCGCCGTGCAACTGGCCGAGCGGCTGTTGGCCATCG
CGCCGCGCCAGCCCGACCGCGCGCCACTGGCCAAGGTGTTCTACGCCGACAATGGCTCGG
CCGGGGTGGAAGTCGCCTTGAAGATGGCCTTCCACTATTTCCACAACCGTGACGAGCACC
GCCGCACGCGTTTCATCGCGCTGGAGAACGGTTACCACGGCGAGACCATCGGTGCGCTGT
CGGTGGGCGACATTCCGCTGTACCGCCGCGTGTACGCGCCGCTGTTGCTGGAATCGATCT
TCGCGCCTTCGCCCGATGCGTACCTGGCCGAGCCGGGACAGAGCGCCGAGGACTACGCGT
TGCAGGCGGCCGATGCACTGCAGCATCTGCTGGAGCAATCCCCGGGCGAAATCTGCGCCT
TGATCCTGGAGCCGCGGGTGCAGTGCGCCGGCGGCATGCGCATGTATCACCCGGCCTACC
TGCGCCGCGCGCGCGAACTGTGCGATGCGCATGGCGTGTTCCTGATCGCCGACGAGATCG
CCACCGGCTTTGGCCGCACCGGCACCTTGTTCGCCTGCGAACAGGCCGGCGTGATGCCGG
ATCTGTTGTGCCTGTCGAAAGGACTCACCGGTGGCTTCCTGCCCCTGTCGGCGGTACTGG
CCACGCAGCAGCTGTATGACGCGTTTCTGGATGACTCGCGCGAGCGCGCCTTCCTGCATT
CGCACAGCTACACCGGCAACCCGCTGGCGTGTGCGGCGGCGCTGGCGACGCTGCAGATCT
TCGCCGACGACGACATCATTGCGCGTAACCAACGTACCGCTGCACACATGACCCAGCTCG
CTGCGCAGATCGGCGAGCACAGCGCGGTGGCCGACGTGCGCCAGGCCGGCATGATCGTGG
CCTTCGAGCTCACCCAGGGCGGCGACAAGCGCACGCCCTTCCCCGCCGCCGCGCGCGTGG
GCCTGCAGGCCTACCGCGCTGCATTGGCACGTGGCGTGGTGCTGCGCCCGTTGGGCGACG
TGCTGTACTGGATGCCGCCGTATTGCGTGGACGACGCACAGCTTGCGCTGCTTGCCGACA
CCACCCGCCACGCCATCGCCAAGGCCGTTGCATGCGCCTGACCCGTTCGTATGTTGCATT
GCCGCTGCACAGCGGCGGCGATGTCACGCTGCCGGAGGAATCGGCCAACCACCTGCTGCG
TGTGCTGCGGCTGCGCGAAGGCGATGCCTGCGTGCTGTTCAATGGCGACGGCAGTGACTA
CCACGCACGCATCACCGTGGCCGGCAAGCGCGAGGCGCGGGCTGTGGTCGAGCGCGTCGA
GGCAGTGAGCAACGAACCGCCGCTGGCAATCACCCTGCTGCAGGGCATTGCGCGCGGCGA
GAAGATGGACCTGATTCTGCAGAAAGCCACCGAGCTCGGCGTGACAGCGGTCGTGCCGGT
CAATGCCGAGCGCACCGAGGTGAAGTTGGATGCCGCGCGCCTGGAAAAACGCATGGCGCA
TTGGCGCAGCGTGATTGTCTCGGCCTGCGAGCAATCCGGGCGCGCACGCATTCCCTCGCT
GGCACCGCCTTCCTCGCTGCAGGACGCCGCGCGTGCAAGCGATGCACAGGCGCTGCGGTT
GACGCTGGACCCGCACGGCGAACATCGCCTGGGCACGCTGGCGGTGCAGCCCGGGCAAGA
GCTGATTGTGGCGATTGGCCCGGAAGGCGGCTGGTCACCGCGCGACCGCACAACGCTGGG
CGAGGCCGGCTTTACCGGCTTGCGCCTGGGTCCCCGCATCCTGCGCACCGAAACCGCGGG
ATTGGCAGCGATTGCGGCGCTGCAGTCGCGATTTGGGGATTTGTAGGGCCGGTTGTTCGT
GTGTGTGCGGCACTGGCCAGGCACGCCCTGTCAGGGCTACGTTTCTGTAGGAGCGCGCTC
GGGCGCGAGGGCGTTATCGGTAGAGCCTCATCGCGCCCGAGGGCGCTCCTACGATGTGCT
GTGACTTTCCTGCTTACTTATCCCTGCTTACCTATCGAAGCCGCGCATCTCGACATCGGC
ATCAGCGGGTTGCGTGATGACGGCGCGCAGCAGTCGAATTGGGAATCTTAGGGCGGACTT
CAGCCAGGCACGTACCGCGCTGACCAAGCATTCCGCGGACCAGGCGCTGGCTGTGAGGCG
ATCCGCTCTTATGTAGGAGCGCCCTTGGGCGCGAGGGCTCTACCGGTAGAGCTTCATCGC
GCCCGAGAGCGCTCCTACGTGTGTCCGGCTACACCAGGCGCGTGGTAGCGCTGCGTACCG
AACGCATGCTGCCTCCGCGCCCCGCGAAACCCGGGCGCTTAGCGGCCGTGCTGCAGGAAC
CAGCTGGCGGCACCGATCACGCCAAGCTGGCCATGTTCGACGATGCGCACCGGCACCTGC
TCCAGCGCAGGGCGCAGCGGGCCCTTGTCGAGCAAGCGGGCAGCGAAGTCGCTGCGGGCG
ATGAAGTCGGCAATCTGCGGCAGGAAACCACCGGCCAGATACACACCGCTGCGCACGCCG
TACAACAGCATCATGTCGCCGACCACGCTGCCCATGAAACCGCAGAACGTCTGCAGCGCC
TCGTGCGCCAGCACGTCGTCACCCGCCAGTGCTGCGGCAGTGACCGCAGCCGGGGTGGCG
TGCACCGCCGGCGCGTCGCGCAGCGTGGCCAGCGCGGTATACAGCGTGAGCAAGCCCGGG
CCGGAGAGAAAGTGTTCGGTCGCCACATGGGTGCGCGTGCGGCGCAACTCCTGCAGCAAG
GCCACTTCCAGATCGCTGGCTGCCGCCAGTGCGGCGTGGCCGGCCTCGGTCGGTAGCACC
ACCGAGTTCCCCCCATTGGGAATCCACAGCGCCGCGCCCAGGCCAGTGCCCGGGCCGAGC
ACCAATGCCGGGCCAGGAGCGCCCTGGGCGGGGCCGGACAGCTGCATGACCTGATTGCCG
GTCATGTAATTGGCCGCGTAGGCGACCGCTTCGAAATCGTTGACCAGGTGCAAGGCCTGC
ATGCCGAGCTGCTGGCGGATCTGCTCCGGCGCCAGCACCCACGGCAGATTGGCGGTGATC
ACACGGCCATCTTCCAGTGCATACCCGGCGCTGGCGATCACGCCACGGCGCACCGGCGCG
CAGGACAGCTCGGCAAAGAACGCGGCCATGATCTCGGCCAGGCCCGGGTAATCAGCGCAG
CGGTACTTGCGGTAATCCAGCACGGTGACCGGCTTGCGCGGATCGTTGCTCTCGCAGGCC
AGCGCCAGGCGCACATGCGTTCCTCCGACATCGGCGGCAACGAAGGTTTCGGGGCGCGGA
AATGCCACCGCTTCCATTGGGCTGCTTGCGCTCACGCATTCTCCTGATAAGTGGCAGCGG
GGCCGACATCGTCCTGCTGGCCGACGAACGGCGAGCGGGTAGACAACGTTGTCAGCAATC
GTCCTGTAACGCAACCGTCGCGCGCGTACTGCGTCGCGCGCGCGGCAAATTCCATCATCC
AACAAATATCAGCGCTGGCAATGGTGATTCCGGCACAAACTTTAGTGATGTCGGCTTGAA
TTGCACATCAGCCATAGAAACGGCCGATGGCTGCACACATCGCGTGCGGCCCAATTGCGC
AGCGCCGCTGGCGTTCCGCAAACCACCGCACAAAAATGCTGCATTGCAGCGCAATCGCAG
CCACTTCAGAGATCTGTGACGATGTGTTGACAACGCTGTCAACGCTACGCGAGACTCGAT
TCAAATCGGAGTTCAGGCAGGAGGGGCCATGGACTGTTTTACGACTGTACGGATTGGCGC
GCCCCTCGCCCGGAACATCCAGATTTGCGAGCCACGCGTCATGGGGCGCTGCACTCGCAG
ATGTCGCGTTCGCTCCACTGCACCACCACACGGGGGACACCTCCTCTACCACGCGAATTA
CCGCAGCCGCACTTCGCCCGAAGTTCGGTCAGGCGATCACCGCGATCGGTCAGGGCGTGT
TGTTTTGCCGGCCACGCCGAGCGCGTTGCGCCTCACCACGGGCCATCCGCGCTCAAAGCA
CTAACCAACGAGGTTTAGCCATGCACAGCCGCACCACGACGTTAGCATTCTGTATTACCG
CCGCCCTGTACTACTCCGGCGCTGCCATGGCTGCCGGACAAGAACAGCAAGCCGCTCCGC
AAGCTGCTCCAAACGCGCCCTCGTCCACCACCGAGCTGGACACGATCACCGTCACCGGCT
ACCGCGCTTCGCTGGAGAAGAGCCAGGCGGTCAAGCGCTCGGCCAACTCGATCGTCGACG
CCATCAGCGCCGAAGACATCGGCAAGTTCCCGGACATCAATGCGGCAGAATCGCTCTCGC
ACCTGCCGGGCATCAGCGTCGACCGCCAGTTCGGCGAAGGCGAAAAGGTCAGCATCAACG
GCACCGACCCGGCATTGAACCGCGTGCTGCTCAATGGCCAGACCATCGCCTCCGGCGACT
GGGGCGGCAACCCGACCGACACCAGCGGCCGTACCTTCAACTACACGCTGCTGTCGCCGG
AAATCATCGGCCTGATGGAGGTCTACAAGACCCCCGAGGCGCGCATCGACGAAGGCTCGA
TCGGCGGCACCGTGATCGTGCACACCCGCAAGCCGCTGGACCTGCCCAAGAACACCATCC
GCGGCTCGATCGGCTACAACTACAACGATCGCTCGGAAGAAGGTAATCCGCGCGGCTCGG
CGTTGTGGAGCTGGAAGAACGACGACGAAACCTTCGGCGCGTTGATCTCCGCCACGCACG
ACAAGCAGGACCTGGCACGCGCCGGTATCGAATACTTCGGCTACACCACCGGTGCCAACA
TCCCCGCCAGCGCCACCATCACCGGCGACGGCAGCGATGTGGCCACCGCCCGCGTGCCGG
CCGGCATCAGCAGTGCATTCTTCCAGCAGACCCGCGAGCGCAGCGGCCTGCAGGGTGCAT
TGCAGTGGAAGCCCAACGAGCAGAACGAGTTCAACCTGACCGGTCTGTACATCAAGGGCA
AGTACAACAACTTCAGCCAGGCGCGCTATGTCTGCCCGAACTGTTCTTCTCCGGCAGCCG
ATGGGTCGCTGGACGCGAACGGAAACCAGGTCCAGATCAACAATATGCGTCTGATCGATA
GGGCGACAGTACAGGATGGCGTGGTCACGTCTGCAAATTTCGCCGATAACGGTCTTGCCC
AACCCTATTCGCAGCTGGACACGATCTATCGCGAAAGTACTGTTACCACCAAAAGCCTGA
ACCTGCGTCACGACTGGTCGGGCGAAAAGTGGGTCTTCACCACGCAGGGTGGTTACACCG
AGGCGACGGGTGGCAAGAACCCCGAATACCTGATGAAGTACCTGATGCAGGATGGCGGCT
ATAACTACGCCTTTGATGGCCGCAACACTGCGGTCAATTATGAGAATGGTGGCGCGGCCA
ACTGGGTGTTACCGGGCAATCCGGCAGGCCTGGCACCAGGTCAGGTGGGTAATGTTCCCG
GTACAGGGACGCCTATCATGCAGGCCGGCGGTATCGCCTACCAGAAGAGCAAGGACGACG
AAAAGTACTTCCAGTGGGACGCCTCGCGCGACCTGGAATGGGGTCCGTTCACCAAGCTGC
AGTTCGGCTACAAGTACATCAACCACAACAACGGCGTGGACGCGCGCGGCAATCGCATCA
ACTCCACCGACGCGGTGTCGCTGACACAGTTCAATCCGGGCACCACGCCGAGCAGCCTCT
ATGACGGCCTGGGCGCAAGCGGCGACTTGACCACGTGGCCAACTGCGAACCTTGAGACGG
TTCGCCGTTATCTGCTCGGACAGCCGCAGGGCCCTTACCGCACCGATTTCGGCGCTTCGT
TCCAGGTCAAGGAAATCACTCAGAATTTCTACACGCAGTTGAACTACGAGACCGGCAAGT
GGCGCGGTAATGTAGGCGTGCGCCTGGTCGACACCACCGACAAGTCCGAATACTGGCAGA
GCAACAATGCCGGCAATAGCTTTGACCGTGTTGCCGAGACCAACGACTACCGCAAGGCGC
TGCCGAGCTTCAATGTCGCCTACGACGTCACTGATGATGCGGTACTGCGCTTCTCGGCAG
CCAAAGTTATTGCGCGGCCGCGGTATTCCGACCTGGCCGGCACCTTCACCATCAATAACG
GCAATGGCGGTTCAGGCAACCTCACTGCTGGCGGCGGCAACCCCGACCTAAAGCCTTATG
AATCCACCAACTACGACATTGCTGCAGAGTGGTACTTCGCGCCTTCCAGCATGCTGTCTG
GTGAAGTGTTCTACCGTGACATCAGCTCTTACATCGTCAATGTCACTACGACTCAGCAGC
TAAATCCGGGCCCGCCGGCTGAGCCTGGCCCGTATCAGGTCACCTCACCTGTGAACGTCT
CCGACGCCAAGGTCAAGGGCGTCTCGGTCAACTACCAGCAATCGTTTGGTCTTGGCTTCG
GATTGCAGGCCAACTACACGTTTGCCGAGTCCGAATCCAGTTCCGACTTGAATCTGCCCT
ACCTGTCGCGTGACACCTACAACGTGATCCCTTATTGGGAGCACGGTGATTGGACGGTGC
GCGTGAACTACAGCTACCGCTCCAAGTACTTCACCCAGATCGGTCGACTGTCATCGCGTG
ATTTTGCAGATGCCTACAAGCAGCTGGATCTGAACGCCTCCTACCAGATCACCGATTACA
TGGGCATCACCTTCGGCGCGACCAACCTGCTGGATTCCACCTACCGGGTCTTCAGCAACA
CACGTGATACCCCGACCGCGTTCTACAAGAACGGCCGCGGCTACCAGGCACAGCTCAACT
TCAAGTTCTGATGGTGTGACGGCGCGCCACCGACCCTCCACGGTGGCGCGCCTTTTTTTC
TGTCGTTGCATGGGGCAACGACAGTGCATGCAGTGCACATTGAGTGGACCTGGCCATCGC
CCTTCGCTGAAGGATGATGGCCAGTCCCGCTTCCGCAACCACGGGCCGGATGCCTGATGC
CGGTGCGTCTTTGCCCACAGGAGTGCAGTTCCCATGACGACCGATAGCCGCCTTGCGGCT
CCATCCCGCCGCCACGCCGGAGCTGCACCCAGAACGCGAATGCTCGCGCTCGGTCTGTTG
CTGGCGTTGCCTGCCGCCACGCTCAGCGCAGCGCAATCGCCCACCGCGCCGACCGCCACC
ACGCTCAGCCCCGAGGTCATCGACCAGCAGTGGCTCGACGCCACCGCGCAGTACGCGCCC
GAACGCGCACGGCTGGTGCGCGAAGCGCAAGCCGGCGCGCGCAAGGGGCCGTTCCGTCCC
GACTGGGCCGCATTGAAGGCGTACCAATCACCTGCGTGGTACGACAACGCCAAGTTCGGC
ATCTTCATTCACTGGGGCGTGTTTTCGGTGCCGGCCTTCGGCAGCGAATGGTATTCGCGC
AACATGTATCTGGAAGGCTCCAAGGAATTCGCGCACCACGTGGCGACCTATGGCCCGCAG
GCCAGCAGCGGCTACAAGGACCTGATTCCCAAATTCACCGCACCCAAGTTCGACCCGACT
GGCTGGGCCAAGCTGTTCCGTGAATCCGGTGCGCGCTACGTGGTGCCAGTGGCCGAGCAT
CACGATGGCTTTGCGTTGTACGACTCGAAGTTGTCCGACTGGACGGCGATGAAGATGGGG
CCCAAGCGCGACCTGCTGGGCGAGTTGTCCACCGCGATCCGTGCGCAAGGCTTGCACTTC
[truncated: 4,679,628 more chars]
