# Supplementary material for: Comparative genomics of the black rot pathogen Xanthomonas campestris pv. campestris and non-pathogenic co-inhabitant Xanthomonas melonis from Trinidad reveal unique pathogenicity determinants and secretion system profiles
Source: PeerJ. 2022 Jan 3;10:e12632. doi: 10.7717/peerj.12632 (PMC8734464; doi:10.7717/peerj.12632)
Supplement: Supplemental Information 2 [file peerj-10-12632-s002.zip › Ar1PC2.fasta]

>contig00001 len=897897 cov=27.2 corr=0 origname=NODE_1_length_897897_cov_27.248844 sw=shovill-spades/1.1.0 date=20201008
CCAGGCGTACAGGCTGTGCGTCGTGACACCCAGCCGCTCGGCGACTTCTGCCACCTTGAA
CCCACGATCAGTCACTTGCCGGACCGCCTCGATCTTGAACTCATCCGTATATCGCTTGCT
GCTCATAGGCACCTCCGAATCCACCATTTTCCATGGCCTTGAGATGTCTAGGAAACCCTG
GGCGTATCACTGATGCTCAGCCTGTTGGGAAAGGCATGGGTCATCTTCCGCGTCAATGCC
TTCGTCGTCCCGGCCAATTCTTCGGTGAGGCGAAGCGAATCGGAGAACTACTCACCAAAC
TTGCATTCTAAAGTCACTGCAGGAGATCAACATGGGACTATGCAATTCAAAGAGCGTGGC
AGGCTCAGTGGTAGGCTCACCTATAGCAACTTCACCTGAGCATTATCCAACCAGCGCCAC
AGAGCAGACCACGCCTTTTAGGCCTTCATCTCCCGAGGCGTCCATGTCACCCAGCTTGCA
TGACTTGGCGGCACTCGGCTCTCCCCGAGCAAGGCGGGCCCGCTCGGGGAGAGCCGCCAG
TCCCTCCGGCACCGGCATCATGGCAGGGCGAGTGTCCTTTCCTTCTTCGTCGTCCGGACC
TACGCTCGCGGCTCAATTGCAGGACTTCATTGAAGCGCTGGAGCACGCCGAGCGTCAAGG
AAAACAATATCCGGCGGCCGAACTCGATCAGAAGTTCCAGCCACAGGTGGTGGCGGCCCA
GAATCACATCCACCCCAATCTCGATGTAAAGGTCTTCGATGCGTCGGCATCCGAGCCGCA
TGCGTTGCGGCAAGCTATTGTCAATACCGGGCGGGGTCAGCGGTGGCGCGCCGTCGTTAA
CGTGGAGCGGATCCATGGAAAGGGAGCGCCAAGCCATGGCATCGCGGTGGACGTGTCGGG
AGTCCGTGGCAAGGTGTCCGTCTTGGCGGTCGACAGCGTATGGGGATGCGCCGACACGCT
GTCCGTCATGACCGCCGCGTTGAAGGGCGTGAAGAACGCGACGCTGACCATCCTCAACAC
GGGCACGCAGAAAGATGTCATCAACTGCAAGACCTTCGCCCTGGCGAATGCGAAGGCGAT
GGCGGATAACGATGACTTGATGGTGGATCTCCACAAGAAGAATTTTAGAGGGAAGATCGT
CGGGACGGGCGATACCGTCAATGACGTGGACGTCACGATCGCGCGCGGCTCTGACGTGCT
CTATGCGAGCTTCTTCCAGCACACGACGTCGAAGGACGTTTTCGACGATCTTCCCGAGCA
TATCCGGGAACCGCTGGAGGAGAGCTTCGACCAGAACTTCCGGGAGATCGAGGCAGGAGG
CAAGCGCAGGGCGTACAACACCTCCATCCAGCAGGAGAGGCTCAAGTACCTACGGGATGC
GCTGCTTTTCGCCGACGCCGAGTACTGGAGCTAAGCGCTCAAGGAACCCACGGGGTGCCC
CTGAGATAATTGAGGGTCGGCAGGGATTCGTGAAAAACCTTTGCTGACAGCGAGTTAGCT
CACTTTTTGCTGTTTTTTACACGAATCCTTGCCGAACCTTGTGTACCAATCCTTATGCGC
TGAAGCTGCTAGTGCAGGGCACGGCAGTGGTCACCCGCAACGCGGCCAATTTCAGCCGAC
AGGAGTGACTATCGTCAACCCGTGGGAGCAGTCGCCATGAACGCCTACGAGTTCAAGATT
GTCTCCAATAGCGGTACTCAAGCGATACAGGGCTGAGTTTTGCCCGTCATCGCCAAGCTG
CGCTAAACTGCTGTCGCAGCTTACTTTTTTGTTCTGCTGCTTACGTTGTCTTATGCGTGG
TTTTCCTAGGCATGGCGCGTTGACGTCAAACTCATAATCCTTTGGTTCCAGGTTCGAATC
CTGGTGGGCCCACCACACGATGCGAGGTTGTGTTTTTTGATCGCGTCCCGCACTGCTGAC
GCCGACTCCGATACGTGTGGTGATGTCGCCTAGATTCAAAGCTGATAGAGCACAGCCCTA
GCCGGAGACGGATCTGCAGAAGCGCTTCGTGGTCGGCATGCCACTAGCCTGCATGCGTCT
TGGGTTCGCGGTCTTTGCTGTCAAACGAGCACGACCGTATGGGTAGCATGCAGGGCGCTA
TGATCGGGGCTGCTTCCCTGGTCCTCGACTATGCTCATTGCACCGTATCCGAAAAATGAG
CAGGCGCGCCTTCGCCTCCTGCGTCAGCTCGATATCCTGGACACAGCGGCAGAAGAGGTC
TTTGACGAGATCACGCGCGAACTGGCCGAGAAATTGCAGGTGTCCACCGCATTGATTTCG
CTGGTGGACGCAGACCGGCAATGGTTCAAATCCAGAGTCGGTCTCGATGCCTGCGAAACA
TCGCGGGACGTGTCTTTTTGCGCGCATGCAGTGGGTGCGGGGGAGGCGCTGTTTGTGCAT
GATGCCTTGACCGATGTTCGATTCAAGGACAACCCGCTCGTCCAAGGGCCGCCCTACATT
CGCTTCTATGCAGGGATACCGCTACGCAGCGAAAACGGTCTGGTCGTGGGAACCCTCTGC
GCCCTCGACGCCCAGCCAAAAGAGCTGAATGAGGACGAGCTGCGGTTGATGAATCAGCTG
GCGGAAAAGGCCAGCCATTATGTCTTTAGCCGTTTGAAGAGCGACCTGTCATCGAACCTG
GAAGCGGATGCGAAGCAGATAGGCTTCGACTTCTCGCCAATCGCCATGGCGGTGTTCGGT
GCCGATGAGGCGCTGGTCGCTGTCAACACAGCGTGTTGCGACTTATTGGGAATGACCAAG
GCAGCGTTGGTTGCTTCTTCCGCCAACGCACTCTGGAAAGGCGATTCGAACGAACGCTTA
AGCTTGAAAACGCGCGCCCACGATAGCGGTGTCCTTCCCGTCACCTTGAACGCGGGCAGC
TTCTCGGGCAAGCGGATCTTGCTGCAGGTGGTGACGAATGCGCAAACCTCACCGTCTTTT
GTTGCACTTCTCTTTCCAGAAAACGTGGGTGCGTCGTGGTCGAAGCTCTAGACTCTGCGC
GCGACGGGCTGGGCCGCCTCTTCGGATTCAGATTCCTTTCCTGTCGACAAGTAGATGCAT
GAGCGACACACCTCATAGGGCGGGAAACGCATGGTAGTTCCCTTCAATTGGCAACGCGTC
ATTCTAAGATCTGTTCCCTATTTTGCGGCGGCAATGATCCTGTTGATGGTCGGCACCAAC
GCCTACCAGACATGGACGGGATACCGTTCCGCATTGGACGCGGCCCGTAGCACAACTGAG
AATCTTGCCCACTCCGTGGGGCAACATGCGGATGATGCAATCAAGGACGCCGACATACTC
TCCATGAGCGTGGTGGAGCGAATTGAAGGCGACGGATTCGAGAACATCGACAGGAATCGG
CTCCATCTTCTCTTCCAGCGTCAGGTACGCAGCCTTCCGCAATTGCACGGAATCTTCGTT
TACGACGAAAAGGGTAACTGGATAGTCACCGACAAGGACAAGGTTCCTGCGTCGGCCAAC
AATGCCGACAGGGAATATTTCCACTATCACAAGGCGCATGCGGGCGAGCGTGTGCACGTC
GGCCCTGTGATTACCAGTCGTTCGACCGGCGAGCTGATTATTCCGGTGTCCAGGCGAATC
AATAACAAGGATGGAAGCTTCGGAGGGGTTTTTCTAGTGACTCTTCGCGTGCAGTACTTC
AGTAGGTTCTATGCCGATTTCAGAATGGACGATCAAGGTGTGATCGTTCTCGCAGATCAA
AACGGAACCATCATGGTGCGTCATCCATTCGACACGAACATGATTGGTAGAAATATCGCC
AAGGGGGATATCTTTTCGAAGTACCTGCCGCATGCATCGCGGGGCGTGCACATGGTGGTT
GCGATCACTGACAAGGTGGAGCGTATGTATGGCTACGAACGCCTCAATCGCTATCCGCTT
GTCGTACTGGCCGGCAAGTCAAAGCGTGCAATTCTTGAGTCGTGGTACGAGAGTTTGTAT
GGCTCATTGATCATGCTCTGTCTGATCCTTCCGATTCCAGTCCTCTTTGCGACCCTTATT
TCGCGCCAGATAAAGACAACGCTGAAAGTCGAAGATGAGCTGCGACTGGCGTATGCCGCA
GTGGAAGCCATTGCCATGCAGGACAGCCTGACTGGTCTGGCGAACCGCAGGCAGCTTGAT
GTGGTTTTGCCTGCCGAGATCAAGCGCGCAAAGCGAACATCGCAGCCGCTCGGCGTGATC
ATGGTCGATATCGATTATTTCAAGCGGTACAACGACTATTATGGCCACCCTGCAGGCGAC
CTCTGCATCAAGGCAATCGCCAATGTGCTGAAGAACCACACGCGGCGCGCTGGCAATCTC
GCTGCCAGGTACGGTGGAGAAGAGCTCACTGTGTTGCTTCCCTCATGCGACCAGGCTGCG
GTGCTGGCAGCAGCCGAGCGCATTGTGGAGAGTATTCGTGGGCTGCAGATTGCGCACGAC
GACAGTCCGGAGGGCTACGTTACCGTCAGCGTCGGGGCATATAGCTATAGCGCGTTCAAC
AAGGAGGTTGATGCAAGCGGGCTATTGAAATGCGCCGACGATGCGCTTTACGCGGCAAAG
CAGGCTGGACGCAATCGCGCGCGCTTGAGCGCGTAGCCGCTGGCGCGCGGGGAACTGGTG
CAGTGGGGAACGGTGTCCGGCGTGACGCCGGCGCTGTGGGTGCTGCACACCTCGCGGCGG
CTGGCCGCGCCCAAGGTGCGCGCGTTCGTGGATTTTCTGTGCGCGCGCTACCCGGACGGG
TCACTGGTGTTGCAGGGCTGACGATTGCGGGTGGCGCGTGCAGCGGCGTGGGGGCGTGTG
GCTACGCTTTCTTTGGCGACACCCACATCGCAATCACTGCGCGGAAGACGGTGTCTCCGG
CGGTGTCCTTGATCAGCACTTCCACCGGGTACTCCCTGGCCACATCGAAGGTGGGTGACG
GGTCGAGCGGGCGGGCTTCGGCCACCACCGCGGTCGTGGCTTTCTTGAGGTACTGCACGT
CCATGCCGCGCGGGATCCAGCGATGCGTGGCGGGCACGGTCACCTCGGTCATGGTGCCGC
CGGCCAGTTCGGCCGCGTTGCACATGGCGATCGCATGCACGGTGCCGATGTGGTTCAGCA
CCTTGCGCCGCTTGCGCACGGCCACCACGCACTGGCCGGGGCGCAGCACCGCAAAGCGCG
GGGAGATCGAGCCGAAGTAGGGCGCCTTCAGGCACAGCAGCCGGGAAAACAGCCATTTGC
CGCCCGGCAGCGGGCTTAGCCGTGTCCAGATGTTGAGGGTCTGCGATTGCGTGTCCATGT
GCTGCGTTCGCTGTGTGTGAGGGCGGGATGGTCGAAACATACCATGCAGTATGGTGACCG
CTGCAAGCGCTACGCAGCACCGCCCGATCTGGCTGTGCAGGTGTACGCCAGCCGGTGCAG
CGGTTAGCGTTGCGCTGCCATCGCCTGGCGCAGCCGCACGGGCGTCCAGTGCTCAGGCAT
GCTCAGGACACGGTCCGCCCGGACCACACACAGGACGGACCCATGCTGTACGTGCTGATC
GCGCTGCTGTTGATCGAAGCGGTGCTGATGCTGTGCTGGAACCGCTGGTACTGCCGCTGG
GGCGTGCCCCTGTATGTGCGGCGCATCCCGGCCACCGCAACGGCGCTGGCGCACTTCCCG
TTGGGCCGCATCGAGATGACGCTGGATGACTCCGCGTGGGCGCCGCTGGTGTTCCACCCG
CTGTCGGAAACAAGCAGTGCGTTTCGTGAAAGCGTGTGGATGCGCGTCAAGCCGAAGTAC
GCGCCGGTGATGCGTGGCGTGGTGGTCGTGGACAAGCGCGATCGTGAAATCCGCATCGTG
GGCCTGTGCAACTGGAGCATGCTGTGGGTGGCGCTGATGCTCGTCCAGGCGCTGCCGGTG
GTGCCGCTGCCAGTGCTGGCATTTACGGTCTTGCTGGGCGTGATCTATGCCATCCAGCGG
CATCGCTTCAACCACGTGAGCGATGTGGCGGCGCGCTTGCTTGCCGAGCCCGCGCCGTGG
CGGCCTGAGGTGCGTGTGTAGCGCCGTCAGGCCGGTGCATATTGCTCGGACATGACCTGA
GGCGGTACTGCCAGATAGCGTTCGAACGCGGTGACCAGGTGATTGAAGGTGGCGCGGATG
CGTGGCACATCGCGCAGGTCTTCGTGGGTCACGATCCAGGTGGTAAGTGCGGGCAGTGCG
ACCTCGGGCAGCACCTGCACCAGGCATGGGTCTGCCTGGGCGATCGGGCATTGCGCAATG
GCGATGCCCAGGCCGGCGCGTGCGAGCGCAAGTTGCGCAGGGTGGCTGTCGGTGCGGGTG
GCCAGGCGGTCACGCAGCAGGTGCGGATGCAGCGCGCGGGCCAGGCTCAGGTCGGCGCGG
TTGCGAGCGGGGCCGATGAGCTCGTGTTCGAGCAGTGCCTCTACCGTGGCCGGCGCGCCA
CGGCGCGCGATGTAATCGCGGTGCGCAAACAAGCCCAGGGCGATCGCACCGACCTTGCGT
GCCACCAACGCGCCTTGCGTGGGCGGCTGCATGCGCACGGCAATATCGACTTCCTGCTCC
AGCAGATCCGCCGGCGTGTTGCTGAGCACCAGCTCGGTGACGATATGCGGATGCACCTGG
CGCAAGCGCGCCAGCATCGCCGGCAAAACTTCGACGCCAACAAAGTCCGACACGCTGATC
CGCACGGTGCCGGCCACCAGCCCGGGCGGTGCAGACGCCAACCGCACGAACATCGCCGAG
GCACGCGCCATGGTGCGGGCCGCCGCTTCCAGCCCGCGCGCTTCGCTGGTGGGGATCAGG
CCGGTGATCGCACGGGTGAACAAGGTGGTGCCCAGCGCGGCTTCAAGCGAAGCGATGCGT
GCACGCACGGTGGGCTGGGTAACGCCCAGCTGGCGCGCGGCAGCCGAGAGACTGCCGGTG
TCGAGAACCGCCAGGAAGGTGCGTTGATCTTCCCAGGCGATGTCGTGACTCATAAAAAGT
TTTCCGGCGGCTGGGCATGTTTTGTCAGTTCCATGCTAGCCGCTGCAACGGCACTCTTGC
GCTGCTCTGCAGTGATGCCACATGCAGGCGAACAGCACCTACCGCTGAGATCGCTTGGTG
CCGTTGTGCGCATCACGTGTGGGCGAAGACAGCGCTGGAATGCAGCCTCTGCGGCGGTGC
GCAGCGCCACCGGTTGTGCTGGGTGTCCACAACGCGGCGATGCACAGGTTGGTCGCGCTG
ATGTGGTTGCGCGCTTGCGATGCGGTCGCGTCTGCCACGGTGTAGCGGCCGGTTGTGCGC
TCGGCGGATCAGGCAAGGATTGCGGAGGATGCGGCTACCGGCTCCGCACACGCCTGCAGC
ACAGTGTTCCCCAGCGCAGTGCAGTACCGCGCGTTACTTCAACAGGAGGAATTCCCATGC
AGCACGCAACGTCTCTGGATCAGTATCGCTTGCTCGGCCGCTCCGGTCTGCGCGTCTCGC
CGCTGGCGTTGGGCACGATGACCTTCGGCAAGGAATGGGGCTGGGGTGCCGATGAAGCCG
ACGCCACGCGCATCTTCGATGCATATGTCGAGCGTGGCGGCAACTTCATCGACACCGCGG
TGAACTACACCAACGGTGCGTCCGAACGCATGCTGGGCCGGCTGATCGCCGACAAGCGCG
AGCGTGTGGTGGTGGCGACCAAGTTCACCATGGCGCGCGACCCGGGCAACATCAATTCCG
GCGGCAATCACCGGCTCAACCTGATGCGCTCGGTGGAAACCAGCCTGCGCCAGCTCGCCA
CCGACCGCATCGACCTGTTGTACCTGCACGCCTGGGACTTCACCACCGCGCCGGACGAAG
TGATGCGCGCGCTGGATGATCTGGTGCGTGCCGGCAAGGTGCTGTACCTGGGCATCTGCA
ACACGCCGGCCTGGCGCGTGGCGCAGCTGCAGACGCTGGCGGACCTGCGTGGCTGGTCGC
CGTTGGTGGCCCTGCAGATCGAGTACAGCCTGGTCGAACGCACGGTCGAGCATGAGCTGA
TGCCGATGGCGCGTGAGTTGGGCTTGGGTGTCATGCCCTGGTCGCCGCAGGGCGGCGGCA
TTCTCACCGGCAAGTACACGCGCGCAGATCTCTCCGACGAGAACGGCGCGGAGGTGGCTG
CCAGCCGCAAGGGCGTGATTGCCTCCACCGGGCATCTCAACGCGCGCTCGCTGGACATCG
CCGATGTGGTGGGCGAGGTCGCCGACGAACTGGGTGCCTCACGCTCGCAGGTCGCATTGA
CGTGGACCTTGCGCAACCCGGCGGTGGTTGCGCCAGTGATGGGCGCGCGCACGCTGGAGC
AGGCGCTGGACAACTTCGGCGCATTCGACCTGACGCTCAGCGATGCGCAACTGCAGCGGT
TGGATGCCGCCAGTGCGCCGGCGCCGATCTTTCCCGAGCGATTCATCGGCCGGCCGATGG
CGCAGCAACTTATCTACGGCACCGGCAGCGTGCAGCTGCGCCGTTGAGCACAGGAGTACC
GCACATGAGCACACACACCGCATTGCCTGCCGTCCTGCTGGCGGCCGTGCTGTGGCTGCC
CGGCGCACAGGCGGCCAGCGTGGCCGCCCCCGCCGCAGCCGCACAGCACGACACCCCGCA
CATGGCTGCGCACAACAAGCAGCTGGTCGATACCGCGTTCAAGCAGTGGGCGGCCGGCGG
CAGCGGGTTGTTCGACACGCTGCTGGCCAGCGATGTCACCTGGACCATCGAAGGCTCCGG
CCCGTTCGCCGGCACCGTGCATGGGCGCGACGCGCTGGTCGACAAGGCGGTGCGCCCGTT
GGCCAGCCGCCTGTCCACGCCGCTGCGGCCGCTGCACTGGCAGCTGTGGGCCGATGGCGC
GCATGTGATCGTGCAATGGGAAGGCGCGGCCACTGCGCGCGATGGTGCCCCGTACCGCAA
TCGGTATGCGTGGATCATGCGGATGCGCGACGACAAGGTGGTGGAGGTCAACGCCTTCCT
GGATTTGCCGCACTACACCGATGTGTTGCAACGCATCCCGGACACGGCTGCACGCGCGGG
CAGCCCATGAACGATACACGGATGCAGCTCGCTGTTGCGGTGGCCATCGGCGCCGGCGCT
GCCGTGCTGTGCGAGCCCACCAGCGCATGGCGCGGCGATGCATCCGGCGTCGGCAGCGCA
GCCTCTTCTTCTCCCTCGGAGCATCTCATGCAACACCATCCGTACTTGGGCATGTGGGTC
ACCGGCGACGGCCGCATCCGTCAGGAGCTACTGCCCACCGGCCGCTACGACGAAGCCCGC
GGCACACGCAAGAGTGCCTATCAAGGCCGCTATGAAGTGGAAGGCAATCGGATCCAGTAT
TGGGACGACACCGGCTTCACCGCCGATGGCACGTTCGTCACCGCCGATGAACTGCATCAC
GGTGGCATGGTCTTCTATCGCGAAACTGGCGAGTAACGAAGCCACACAGCGCTGCAGTGT
GGAATGCCACTGCAGCGTGCGTGACCAGACACACCGCTTCAACCCGCAGCGCAACGCACC
GTTGAATCTCTGCTCCGGCCTTCGCCTCCGCGCCGGTGGCAAAGCCTGCGCGCAATCCGG
AGGCGTCATTGCATCGGAGACAACATGAAGACAGTGCTGATTTCAGGATCCGGATCGGGC
ATGGGCCTGCTCACGGCGCAAACGCTCATGCGCGCGGGCTATGTGGTGTATGCCGGCGTG
CGCGACCCCGACGGGCGCAGCAAGGAACGCCGGCATGCGCTGGAAGACTACGCACGTGCG
CACGCCGCGCAGGTGCGGGTAGTGGACATGGACATCCACAGCGAGGCGTCCTGCCAGCGC
GCGGTGGAACAGGTGGTGGCCGAGCACGGTCATCTGGATGTGGTGATCCATAACGCGGCG
CATCTGTATATCGGCATGGCAGAAGGGTTCACTGCCGAGCAGTTGGCCGACAGTTTCAAC
ACCAATGCGGTGGGCGCCCACCGGCTCAATCGCGCGGCATTGCCGCAGCTGCGCAAGCAG
GGCCACGGCACCTTGCTGTATGTGGGCAGCACCATCACCCGCATCGTTGCGCCATTCATG
ATGCCGTACGTTGCCGGCAAATATGCACTCGATGCAGTGGCCGAAACGACCGCCTACGAA
GTGCAGCCGCTGGGCATCGAAACCGTCATCGTCATGCCCGGCACCTTTATGGACGGCACC
TCGCACTTCCAGACCGCGGTGCATCCGCAGGACACCCAGGCCGTGGACGGCTATGCCGCC
GTGCAGCCGGAATTCGACAACTATTCGCCTGGCCTGCGCCGGTTGTTCCGCGATGCGCAG
CCGGCGCCGGTGCAGGCGGTGGCCGATGCGATTGCCCGCGTACTGGCCTTGCCGGTAGGT
GCCAAACCACTGCGAATCACCGTGGATTTTGCCGATTACGGTGCGGAGGCAATCAACGCC
GTGGTGGAGGCGCAGACCGAGCGCGTGTTCCGCATCATGGGCATGGAGCGCCTGCGCAGT
GTGGCAACGCAGTCGTCAACATCCTGAGGGGTGAGACGATGCAGGGGCCGCCATACGCGG
CCCCTGCATTTGCGATCACGCCGCCGCCTGCTCCGGCAGCTTGGCAATCACCTTGATCTC
GAACTGGAAGCCGTACAGCCAGGTCACGCCCACAGCGGTGACGGTCGGGTAGGGCGGCGG
GCCCCAGTGCGTGGCCCACTGCTTGAACACGACGTCGAAGATGGTGTCCGGGTCGACCAT
GAACCAGGTGACGTCGATGACGTCGTCCCGCGTGCAGCCCGCCGCGGCGAGTACCGCGTC
GAGGTTGGAAAACGCCAGTGCGATCTGGGCGTCCAGGTCGGGTTCGGGCGAGCCATCGTC
GCGGCTGCCGACCTGGCCGGAGACAAACAGCAGGCCCTCCGCACGGAGGGCGGGCGAGTA
GCGGTTGCGCTCATACAGCGCCTGACGGCCTGCGGGGAAAACAGCGTCACGTGTTGCCAT
GGGGTATCTCCTATGTGGGCAACGTGCCCATCGAACGTGCAGCCACAGTAAGCAGCGCGC
GGCAGCGGATAAATCCCTGCCAGCGCACATGACTATTTGTAGAATCCAAACAATTGAGCA
GACCGCAGGATGGCGATGGATCGGTTCGATGCAATGCAGGCATTCGCACGTGTGGTCGAG
TCCGGCAGCTTCACCAAGGCCGCCGACACCCTGCAGATCAGCAGGGCAACGGTGACCCAG
CTGGTGCAACAGCTGGAGGCGCGCCTGCGGGTGACCTTGCTCAATCGCACCACGCGCCGT
GTGGCGGTCACCGCCGATGGCGCGGCCTATTACGAGCGTGTGGTGCGCTTGCTGGCCGAC
ATGGACGATGCGGAAACCAGTTTGTCGGTGGCATCCAGCGTGCCGCGTGGGCGCTTGCGC
GTGGATGTGCCCAGCCCGCTGGCGCGCCTGATCCTGATGCCCGCGCTGCCGGACTTTCAT
GCGCGGTATCCGGATATCCAGTTGCACATGGGCGCCAGCGATCGCCGCGTGGATCTGATC
GGCGAGCAGATCGACTGCGTGGTGCGCGGCGGCACCATCACTGATCAATCGCTGGTGGCG
CGGCACGTGGGTGACCTGCAGGCGGGCGTGTATGCAGCGCCCGGCTATCTCGCACGCCTG
GGCATGCCTGCGCATCCACGCGAGCTAGAAGACACCGCCCACCGCACCGTAGGCTTCATG
CGCTGGGGCGATGGCGTGCCGTGGCCACTGGTGATGCAGCGCGATGGCGAACACGTGCAG
GTGCACGGTCGCTACGTGGTGGCCAGCGACGACGGCAATGCCTACCTGGCCGCGGGGCTG
GCCGGCATGGGCGTGTTGTGGTTGCCGCAGTACATGGCGCGTGCACCGCTGAGCCGCGGC
GAGCTGCTGCCGGTGTTCGCGGACTGGCAGCTGGACCCGATGCCGCTCTCGATCGCCTTC
CCGCCCAACCGGCACGTGAGCGCGAAGCTCCGCGTGTTCATCGATTGGGTGATTGCGTTG
ATGGCCGAGCATGCGCCGGTAGTGCAGCGACCGATGGCGTAACGGTCTACGGGCGATGTG
GTGATCATGGTGATCACTGCGCATCCGTGGGAAGCGACGTGTCGGGCGACGTCATCGCCG
GTGAGGTGCGCCTTCCTGCGCGCTTGCGTGGTGCACGCTGCGCTGTATGCAGTGACTCAG
CCTCGCCAGGCGCTGCCGCACGCCAGCGGCCGCAGTGCGGCCGCAGTGCGGCCGCTCACT
CGCGCAGCTCACGTCGCACCGGATATTGCCAGCCGCTCAGAGCGGCGTACGGCGAACGTG
CGTAGATCCATTGCAGGCGCGCGTCGCCATCGGCACGAAACGCGGGGTCAGCGGCGAGCT
TGCGTTCGAAGTCGCTGCGCAAGGCTGCGTCGTGTTGCAACATGCGTTCGGTGAAACGCA
CCAGCTCGGCGCCGTAGAGGCCGCTGTCCGGGTTGCCGGCGTGGCGGAACAGGCCGCTGG
CCAGCAGCGAGTCGCTGCTTTGCGGCTCCAGCAAGGCGGCGGCCAGCATGCGCATCGGCT
GGTCGGAAGGAATGCGAATGCTGCCGGGCGCAAAGGTTTCTTCCACCTGCGCGCTGTGCG
GGGTGTTGCTGCCGGACTGCTTGACCATGCGGGTGCGCTCCACGCGCAACTGGCGTGGCT
GCTGCAGGCGCTCGTACTGAATGCCGTGGGCATCCAATCGCGCGACCACATCGGCGTTGC
CGGGCGGAATCCACCAGGCCTGCGGATAGGTCACCGCCTGGGTCTGGCGATAGCCGACCA
CCGGCATGGTCCAGGTGGCATCGCGGCCTTCCCAGCGCAGCTCCTGCCGGCCCGATGCCG
GCGACAGCGCACGCGTGTAGGTCACGCCCTTGAAGGGCAGCTGCGCGATCGGCTGCTCCA
GGCGCTCCCAGGCCACCATCAGTTCGGCGGGCCGCGCGGCGCGGTCGGTGCGTTTGGCGG
CGGCAATGCGCGTGGCATCGCGGGCCACCAAGCGCAGCGCCACTTCCAGCAGCACGTAGT
CGCCGAGCACGCGCTGGCGATAGGACTTGAGCCGGTGGTTCTCCACCAGCACGGTGGGGA
TGCCGGCAAAGTCGCCGTAGCCGGTGGAATAGCGCGGGCCTTCCGGCGAGTAGCGCAGGC
CCGAGCGCGGGTCGTTTTCGTCGATCAGGCTGGGGTAGATGGTGGGGGTGTGGCCCTGCG
TGCGCAACGCGGCATCGACCGCCGGGGTGAAGCGCTGCTGCAGCCAGCCGGCAGTGGCGC
GCGAGCGTGCATACGTGCCCCAGCCAGCGAAGGTGTAGGTGATGTCGTATTGATGATCCA
GCCCTTCGCTGACATGCAGGTCGATGTACAGCGCCGGGTCCAGCCGGTGCAGCAGCGCCA
CCACCGCGCGGGCTTCCGGCGTCTCGAGGTTGAGATAGTCGCGATTGAGGTTGATGCCGC
GCGGGGTACTGTTCCAGCCCGCTCCCTGCGGGCCACGCAGGGCCGCGCCCACCAGCGGGC
CGCGCTGCTCGTGGCCATCCACATTGAGGATCGGCACGAACACGAAATCCACCTGGTCCA
GCAGCGCATCCTTGCCGCCCTGCGCGATGTCGCGCAACAGCATCAGGCCGGCGTCCTTGC
CATCGATCTCGCCGGCGTGGATGCCGGCCTGCGCCAGCACCACCGGCTTGCCGGCGGCTC
CTTTGCGGGCGCGCACCAGCAACAGGTCGCGGCCTTCGCTGCTGGTGCCGAACACCTCCA
GCGACAACAGTGGCGAGGCAGCGACCAGGCGCTCCAGCCACGCGCGGGTGTCCGCATAGT
TGGGCGTGCTGACGAAGTCGCTGCGTTCGGCCGGCGTTGCCCACTCGGCATTCGCCTTCA
TCACCAGCGACTCGCTGGCGCCATGCCAGGCGCGTACCGGCGGCAGTGGCGCGCGGGTGT
CCAGGGCTGGCTGCGCGGACGCGTGCAGGCTTGCCAGCAAGGTCAGCGCGAGCAGGCTGG
CACGGGCGGGGGTGCAGCGCGGCGCGGTGGCGGCGTCGCCGGCGATGGGGTTGCGGGTGG
AGGTGCGGGGGCAGGCGGCCGTGCTGGGGAGAAGGCATGCGGTGATCAGGGTCTCGTTGA
CGGATACGGTGCGGATGCAGCGATATTTCGTAACAGAATAACATTGCACTTCCTGGTGCT
TCAGTGGTTCCGGCAGGCCAATGGACGTCGCTCCACAGGCAGCCGCGTCCGCTTTGCAGG
TGAATGCATGCAGATGGCGCGCGCCGACCGAGCTTTTAAAAAGCGGTGTTCTGGAGCAAC
GCAAACAGCTGCATCACTGCGCCACCGGCGACGCATCAGGCGGCCACCGCCCCGACGCCG
CGAGCGCGGGGCGCAATGTGATAACGTATCAATTCATTTGTAATGACCGCTTGCCATGTC
ATCTGCCGCGCCGCCTGTTTCCGCCATTTCCCTTGTCGACGTCCACGTGTCCTACCGCGG
CCGCGCGGTATTGCAGGGGCTGCACCTGCAGGTGGCGCCTGGCAGTGTGTATGCGCTGCT
GGGTGGTAACGGCGCGGGTAAGTCGTCCACGCTGTCGGCGTTGCTGGGCTTTGTGCGGCC
GGTGTCCGGGCAACTGCAGGTGGATGGTGTGGACCCGGTGGCCAACCCTGGGCTGGCGCG
GGCGCGCCTGGCGTATCTGCCGGAAAACGTGGCGCTCTACGAGCACCTCAGCGCGCTGGA
AAATGCCGATTACCTGCTGGCGCTGGCCGGGCAGCGGCGTAGCCCGGAGGCGATTGGCAC
TGCGCTGGCCGCGGCCGGGCTGCAGCGCGAGGCATGGACGCAGCGCCTGGGTGGTTTTTC
CAAGGGCATGCGGCAAAAGGTGGCGATCGCCGTGGCCACCTTGCGCGAGGTGCCGGTGCT
GTTGCTCGACGAACCCACCTCCGGATTGGACCCGCGCGCCATCGGCGACTTCAACCAGCT
GGTGAGCAGCGTGCGTGCGCGCGGCGGCGCGGTGCTGATGGTCACGCACGATCTGCTCGG
TGCAGTGGACGTGGCCGACCGCATCGGCTTTCTGGAAAACGGGCGCATCGTCGATGAAGT
CGGCGCCGGTGACAGCGGCTTCGACGTGCGCACCCTGCATGCGCGCTTTGCGCGGCCGCA
GGACCGCGCCGCATGAGTGCTGTGCTGTGGGTGGCACGCGAAGAACTGCGCTACATGGCA
CGCAACCGGTCCGCGGCCATCGGCCTGGTGTTGCTGATGGCGTTGACGCTGGCGGCCGCG
CTGACCGCCGCGCAGCATCAGCGCGAGGTCTCCGAGTTCCGTACCCGGCAGCAGCAGGCC
GCGCAGCAGGCGTTCGAAGCACAGCCAGACCGGCACCCGCACCGCGTGGTGCATTACGGG
CACTTCATCTATCGCCCGTTGCCGGCACTGGCGGCCTTCGATGCCGGCGTGGATGCCTTC
ACCGGCAACAGCATGTTTCTGGAAGGCCACCGCCAGAACACCGCCAATTTCGGCGACGTG
CGGCAAAGCTCGTTGCTGGTGCGCTTCGGGCAACTCACGCCGGCGTTCGTGCTGCAGGTG
CTGGCGCCGTTGCTGCTGGTGTTCCTGGGCTACGGCGCAGTGGCGCGCGAACAGGAAACC
GGCACCTTGCGCGTGGTGTTGCTGCAGGGCGCCACGCGGATGCAAATACTGAGCGGAAAA
TATCTGGCCCTGGCCGCAGTGGCGGCGGCCTGCCTGTTGTCGGCGCTGATCGGCTTGGTG
CCGGTGGCGGTGCTGCCGGGGCAGGGCGTGCGGGTGGCGGTATTGGTGCTGTCGTATGCG
GCGTATCTGCTGGCATGGTGCGCGTTGGTGCTGACGGTGTCGGTGCTGTGCCGGCGTGGC
CGCGATGCCTTGCTGGTAGCGCTGGCGCTGTGGGTCTGGCTGGCCCTGCTGGTACCGCGG
GTGGCGCCGGATGTCGCCAATGCCGCGTATCGCCTGCCCACGCGGCTGGAAACAGACGTG
GCGATCCAGCGCGATCTGCGCACACTCGGCGACAGCCATAACCCCGATGACCCGCACTTT
GCGCAGTTCAAGCAACAGGTGCTGGCGCAGTACGGCGTGCAGCGGGTGGAAGACCTGCCG
GTGAACTACAAGGGCCTGCTGGCACTGGAAGGCGAACGCCTGACCGCCAGCCTGTTCGAA
CGCTACGCGGCGCGCGATTCGGCGATCCAGCAGCAACAGAATCTGTTGGTGCGCATGTTT
GCGCTGCTCAGCCCCACGGTGGCCTTGCGCGAGGTCTCGATGACGGTGGCCGAGACCGAT
CTGCGCGCGCACGAACGTTTTCTCAGCCAGGCCGAGCGGTATCGCTATGGCCTGGTGCAG
CAGCTTAATCAATTGCAGGCCGATGCGGTGAGCTTGGCCGACGACACCGCCAAGGATGCC
GGTGCCGACCAGCGCAAGCGCATCGATGCCGCGCATTGGCACCGCATTCCTGTGTTTGCA
TTCGAGCCATCGGCCACGGCGCAGTTGCTGCACGCAGGGCGTGCCAGCCTTGCCTTGCTC
GCCGGCTGGTTGCTGCTGTCGCTGTGCCTGGTCACGGTCGCCGCGCGGCGGATGGGAGTG
GCACGCTGATGGCCGTGTGGCGCTACGAATGGCTGTTGCTGCTGCGTGCACGCGCGGCGG
TGGCGGGGCTGGCCTTGCTGGTGCTGCTGGGCGTGTGCAGCCTGGTTTCCGGGCACCACT
TCATGCAGGCACAGCGCCACAACATCGCACGCATCGCGGCCTTGCAGCAGGAAGACATCG
CCGCGGTGCAGGCGTATGTGGCGCGCAGCAACGATGCCGGCAGCGCGGCCTATTACAGTT
TCCATCCCACCTGGGATCCGCCTGCGCCACTGGCGTTTGCTGCGGTGGGCATGCGCGATG
TGTCGCCGTACATCCTGCGCGTGCGTGCGCTGGGCCTGGAGGCGCAGATCCATGACGGCG
ACAGCTACAACCCCGAACTCGCGCTGGCTGGCCGCTTCGACTACGCATTCGTGGTGGTGT
TCCTGTTGCCGCTGTTTGTCATTGCGTTGTTGTTCGACCTGCGCTCGGGTGAACAGGCGG
CCGGGCGCGCGCGCATGTTGGCGGCGCTGCCCGGATCTGGCACGGCGCTGCTGGCGCGGC
GGGTGACGGTGCGTGCGCTGGCGGTGCTGCTGTGCCTGGCGTTGCCGTTTGCGGTGGCCG
CCACGCTCAATGGCGTGCCGCTGGGCCAGCAACTGGCAGTGCAGGCGCTGACTTGCGCCT
ATCTGTTGTTCTGGGTGGTGGTGGCGGTGCTGGTGGGGCGGCTGCCATGGCGGCCGGCCG
CGCATGCCACTGCGCTGGCCACGTGCTGGGTGGTGCTGGCGCTGGTGGCACCGGCGCTGG
CGCATGTGGCGATCAACCAGGCGGTGCCGGTCAATCAAGGCACCGAGATTGCGCGGCTGC
AGCGCGAAGCGGTCAACCACGCCTGGGACATTCCGCGCCAGGACACCATGCAAGCGTTCT
ACGCGCGCCATCCGCAGTGGGCGGATTCGCCGCCGCTGACCGATGCATTCCACTACAAGT
GGTATTTCGCCTTCCACGCCAACGGCGATGCGCAGGTGGCACCGCAGGTGAGCGCGTACC
GGCAAGGCCTGCTCCGCCGCGAAGCGCTGGCGCAGCGCGTGGCCGCGGTGTTGCCACCGG
TGGCGCTGCAGGCTGCATTGACGCGTCTGGCCGGCACCGATCTGCAGGCGCAGCTGGCCT
ACCAGGACCGCATCCGCGACTACCACCGCGCACTGCGCACGTACTACTACGGGTTTCTGT
TCCGCGATCGCGCGTTTACCGGGGATGACTTCGCACGCGCGCCGCGCTTTGAAGCGATGG
CAGACCCGGCGTCCTAGCGGCGCATTCCCGCATCACCGTCGCATCGATGTTTTCGTGTGC
TTTCATCGCGACAGCCGCCCACCGGCGGCTTTCTTTCAGGAGTCCTGCCCCGTGTCCAGT
CTTCTTCCGCGCCGCCGCGCTGTCTCGACGTTGCCGCTGCTTGGCGTGCTCGCCTGCGCC
GCCGCACCGGCCATTGCGGCCGAGCCACAGGCGCGCAGCCTGGACGCGGTGCAAGTACGC
AGCGACTACGCACCGTACCGCGCACTGACGGTGACCGGCGCCACCAAGACCGAAGCACCG
CTGCGCGATCTGCCGATCAGTGCACGCGTGCTCGACCACAGCTTGCTGGAGGATGCCGGC
GTCACCGATCTGGCCGGCGCGCTGGACATGGCCAGCGGCATCACCAAGGCCAATAACCTG
GGCGGGCTGTGGGACAGCTATTCGATCCGCGGGTTCACCGGCGACCCCAACTTCAGTTCC
GACTACATGGTCAACGGCTTCAACGCCAGCCGCGGTTACAACGGCCTGCGCGATGGCGCC
AACACGCAGAGCGTGGAAGTGATCAAGGGGCCAGCGTCTGCGTTGTACGGGCGCGGCGAG
CCAGGTGGTGCGGTGAATATCGTCACCAAGAAACCCTTGTTCGATGCGCAGCACAGCGTG
GACCTGTCTGCGGGGCGCTTTGACAGCTACCGCGCGGCGCTGGACAGCACCGGCCCGCTC
AGCGAAACCGTGGCCTACCGCGTGAATCTCATGCACAAGGACCAGCACAGCTTTCGCGAC
ACGGTCGATAGCGACGCCACGCTGCTGGCGCCGTCGCTGCTGTGGATGCCCACGCCCGAC
ACTACGGTGTCCTACGAGCTGGAACTGCTGCGCATCCACACCCCGTTCGATCGCGGTGTG
ACCGCGATCGATGGCGATGCCAATCGCTTGCCGGCGTCGCGCTTTCTGGGCGAGCCGGGT
GATGGCGACATCGATCTGCATTCCACCGGCCACCAGGTGTTCGCGGTGCATGGTTTGAAT
CAGACTTGGTCGTTGCAGGGCGGTGCCACGTATCGCGACAGTGGCATGCGCGGCTTTTCC
ACCGAGCCGTGGACGCTGCAGGCCGACGATCGCACGCTGCGGCGCGAGCGCCGCTACCGC
GACTACCAGGGCCGCGACATCGCCGCGCGCGCCGAACTGCTGGGCACGCTCGGCAGCGGC
AAGGTCGCCCATCACGTGTTGTTCGGCATCGATGGCAACCGCTTCAACGACAGTCGCTAC
CAGCTGCGCGCGCGCTCGGCGGCCACGCCCCACAGCATCGACGTGCTGGCACCGCGCTAT
GGCGTGGCGCAACCCGGGCGGTTGGCGCCGATCACCGATACCGACGAGCGACAACAGGTG
TGGGGCGTCTATGCGCAGGACCAGATCGATCTGGGCGCGCGCTGGAAGGCCTTGCTCGGC
GTGCGCTACGACCACTATCAGCAGGACATTGCCAACCGTCTGCGCGCAACCACGCAGCAA
GCCTCCGACGGTGTCATCAGCCCGCGTGCCGGGCTCACCGTGCATCTGGACGACACGCTG
TCGCTATACGCCAGTGCGGCGGCCGGGTTTCGGCCCAATAGCGGCGTGGGTGCCAACGGG
CAAAGCTTCGCGCCCGAGAAGAGCCGCTCGCTGGAAACCGGCCTGAAATACGTGCAGCCC
GGTGAGGGCCTGGAAGCGACGCTGGCGGTGTTTCGTATCGACAAGGAAAACGTGTTGAGC
CTGGATCCGGCCGACACCAGTTTTTCGTTGCCGGTGGGGCAGATGCGTAGCGAAGGCGCA
GAACTGGATCTGCTGGGCAGGCTCACTCCGCACCTGGCCGCCTCGGTGGGCCTGGCCTAT
ACCGATTCGCAGGTGACCCGCAGCAGCGCCGCTGCAATGGGCACCGGGCTGGCGGAAGGG
CGCCGCTTTCCGAACGTGCCACGCTTCAGCGGCAATGCCTTCGTCAACTACGCGCAACCG
TTGAGCGGCACGCGCAGCGCCGCGGTGGGGGTGGGCGTGTCGCGCACCGGTGAGCGGCTG
GGGTCGGTCGACAGCAACACCGGCTTCGTGTTGCCGGCCTACACGGTGTGGCGCCTGGTA
GGCCATTACGACCTCAGCGAGCGTCTGCGGCTGTATGCAAAGGTGGAAAACCTCACCGAC
CGCCGCTACGCCGCGTTTTCATACAGCGAACAATGGGTGTATCCGGGCGCGCCGCGCACC
TGGACGGTGGGCGCACGGCTGAGGTTCTGAGGTGCGCGCCCGTTCGTCTGCTGCGCGGTC
GCCGTGCAGGACGCTGCGCCGTTGCAGCGGGCGCTGCATAGCACGCGAGACCGGATCGAA
AGAGTCCCCAGAAGGCGATAGTGCGCGCGCCGCGATGGCGACGTGCGTTACGCACATCGC
ATTCGTGCGGCTAAGCGCGGCTAACAAACCGTAGCGAGCAGTCGTCAGGTGGGTGCGGGC
GGCGCGGAGGAAACGGAATGTACGTGGGTACGTGCCGATTCCGAGCACCGGCCGCGCCCG
CCTGGCGGCTGCGCAGTCGGTTTGATCGCTGCTCTAAGCGCGTCGCTTCGGCGCCGCGCT
GCGGCTGCGTTTCTTGCCCGGCAATGCCGGTGCCGGCGCTTCAGTGGCCAGTGCGCCGCC
GTGCTGCAGCTGCTCCATCCACGACAAGGCATCGACGTAGGCGAGGAAGTGCTGCAGATA
GCCGGGCGCTTGCGCGCGCATCAGGCTGATGCATCGATGCACCAGCACGCTGGAATTGAG
CGGGCCGGCATCGGCGGGTGCGTCCTGCAGCGATTGCCGCACCTGGCTGGCGGTGCGCAC
GGTGGCCCAGGTGCGGCGGAAGTCGTCCAGCGCCGGCAACTCGGGGAATTGCGGAGCATG
CGCGGCATTGCCGGTGCTGCTGTCGCTGAGCAGTGCGGTGTGGCCGGCCATCTGCGTGAG
CAGCTCGCTCAGTGCCTGGCGTGCGGAGACCGGTGCAGGCGCAGGTGCGGCGCTGCGCTT
GTTGCGCGCGCGCGATTTGGGCGCGGCTGCTGGTTCTGGCGGCGCAGGTACGGGCACGGA
GACCGGCGCCGGCTGCCGCGCCTGTGCATAGGCCGTCACCAACGCGGCGAGCTTGTCTTC
CAGCACCTGACGCACGGCCGGCGGCTGCGTGGCGGCACGTGCCTGCAAGGTCTGCATCAG
ATGGAAGCGCACCGGGTCGCGCTGGTCGGCGCCTTGCGCGCGCCACTGTTCCAGCTGAGC
CTGGGTGGATGACGCGGTGCGGCTCATCGTGGTGCGGCAGTAGCGGTGGCCGACGGGCGC
GGAATCGGCGCGATTTCCACACGGCGGTTCTTGGCGCGGCGCGTTTCGTCGGCGTTGGAA
TCCACCGGCTGCTGCGAGCCGAAAGCGGCCGCGAACACCGAAGAGGCGGGCACGCCTTCG
GCGATCAGCGCACGGGTGACGGTGAGCGCGCGTTGCGCGGACAGTTCCCAGTTGTCGGCA
TAGCGACGGTTGCTGTCCAGCACCGGGCGGTCGTCGGTGAAGCCGCTGATCATCAGGATC
TCTTCGCGCGACACCAGGTACTCGGAGAGTGGCGCGGCCAGGCTCTTCAACACCTCGCGG
CCTTCCGGCTGCAGCTGGTCGGAATTGAGCGCAAACAGCACGCTGCCGCGGATGCCGATG
CGGCCGTTGACCAGGGTGACGCGGCCGGCGGCCAGCGGTGCGGCCAACGCCTGTTCCAGG
GTCTTGCGGCGCTGCGCTTCGGCCTGGCGTTGCTTGACCTCGTCGTCCAGGCGGCTGGAC
AGCTGCAACTGCACGCCGATCACGCCGACCAGGATCAGCACGAACGCGCCCAGCAGCACC
GACATCAGGTCGCCGAACGCGGCCCAGATCGGTGCGGCGGATTCGCCATCGAGGTCGATC
TCATCGCTCATGCCGGCTGCGCTCCGTTGGCGTCCACGCGGCGGTCATCGAGCAGGCGCA
GTTCTTCGATGATCTGCTTCTGCGAGAGCATGCTCAGGTCCACCACTTCGCGCGCCTGCG
CCACGTAATACGCCAGCTGATCGTCGCTGCGCGCCTGCGCTGCATCCAGTGCGCCGGCAA
TGTGCTGCAGGCGGTCGTTGAGCTCGCCGGTGGAGGTGCTGAACAACTGCACCGCGTGCC
CGAACGCATCGCCCAGGCTGGCCACTTCCACCGCGCTGCCGGTGACCTGCGCGGCCACCG
CTTCGAGCTTGCTGGTCTCGGTGCCGATCTGTTCGGTGAGCTGGCTGCCCACACGCTGCA
GCAGATCGGCCGAGGTGCTGACCAGTGCGTCGACGGCGACGCGTTGTTCGGTGGAAGCGT
GATTGACCGCGTTGAGCAAGGTGTCCAGCGTGGCGAGCAGGCGGCTGCGCTCTTCCAGCA
TCGCGGTGTCGCGCACCATGCTTTCGGAGAGGTTCTGGCGCAGCTCGGCCACCACGTCGG
CAGCGGCCTTGGGGGCTTCGGCGGCGATCTGCATCAGGCGCGACACTTCGGCAATGGTGG
CGCTGGCCTGTGCCTGTGCCTGCGTGGAAAGCTCGCTGGCGGTGGCGGCCAGGGTGTCGC
AGATGGCCTGTTGTTGCTGCGCCACCTGCTGGCCGGTGTGTTCCCATTGCGCGCTCAGGC
GCGTGCTCATCGCGGTGAAGCGCTCGCTCCACAGCGCCAGGCGGGTGTCGTCGCGTGCTT
CCAGTGCGGCCTGCAAGTCAACATGCGCCTGCTGCAGGGTGCCGATCAACGCGGCGGCGT
GCGCCTCGCTGCTGGCGGTGGCTGCGCTCAGTGCGCCCTGGTGCTGAGCGGCCAGCTCCG
CGCTGGCCTGCTGTTGCTGCGCCAGCGCGGCATTCCAGGCATCGGCGGTCTGGCTGCTGG
ACTGTTCCAGGCGCGCGGACACCGCATCCACCAACGCTTCGGAGCGGGCTTCAAACGTGC
TGGCGAAGTGTGTCAGCGTGGTGTGCAGTGCATCGGTCAGGCTCTGGTTGGCGCGTTGCT
GCTCGCTCGCTGCCGCCGTCCAGGTTTGCGCGGCAGTGGCGGTGCTGGCAGCGAAGCCGG
TGCTCAGCCCATCGAGCTGTTGCTGCACCGCCTGGCCCACGCCGTCCTGCAGCGTGGTGC
TGTGCTCGGCAATCTGCTCCAGCGTGCGCTGCAATTGCGCGCTGAGCGCCTGGGTGGACT
GCTGGTGTTCGGCCAGCACCGCGGCCCAGCCTGCGGCCGCCGCGGCGGTGCTGTGCGCAA
CGCCATCGTTGAGCGCAGCCAGTTGCTGCTGCACCGCCTGGCCAAGGTTGTCCTGCAGTG
CGGTGGTCTGCGTGGCGAGTTGTGCGAGGGTGCTCTGCAGTTGTTGTGTGAGCGCCTGCT
GGGCCTGTTCCTGCGCGGTGAGCGCGGCCTGCCAGTTGGCAGCGGCAGCGCTGGTGCTGC
GTTCGAATCCGTCTGTCAGCACGCCCAGCTGCTGCTGCACGGCCTGGCCCACGCTGTCTT
GCAGGGCGGTGGTCTGCTGCGCCATCTGTGCGAGCGCATGCTGCAGCTGTTCGGTCTGCG
CCTGCTGCGCACGTTCCTGCGCGGTCATCGCCGTGCTCCAGTGCGCGCTGGCGGCACTGG
CACTGTGCGCAAAGCCGGTGCTGATGCCTTCCAGCTGCTGCTGCACCGCGTCGCTGATGC
GCGCATGCAGGGCGGTGGTTTCCTGTGCGATGCCGGCCATGGTGGCGGCCATCGCCGGCT
GCAATGCATCGCCCACTGCGCGGGCGCTGTCGGCCACACCGGCCTGCAATGACTGCTGCA
GGGACTCGGCCAGGCGCAGGTAGGCAGCTTCGGTGCGCGCGTGGAAGTCGGCCTGCTGCG
CGGTGAGCCGTGCATCGGCGGCGCTGCTGTGCTGTTCGATGCTGGCCATCAATGCCTGCA
GGCGGTCGATCAGGGCCGGCATCAGCGCGCTTTGTTGCTGCTGCAGCTTGAAGGTCTCGC
CGCGCTGGTGCGCGTCCGAATACGGGTGCAACGCGGTGGCGATCTTCAGGTCGAGCTGTT
GCACGGCCTGCAGGCGCTCACGCCGGCACAGCGCCGACAGCAGCCCGAGCATGGCCGAGG
TGGCAACGCCGGCGATGGAGGTGCCGAACGCGAACGCAAGGCCTTCCACCGGTGCCGCCA
GCGAGCCGCGGATGGCCTGCAGGTCGGTGGCGCTCTGCAGCGCAAAACCGGTGCCCTTGA
GCGTGGCCATCATGCCAAGCAGGGTGCCAAGCATGCCCAGCAGCACCAGCAGGCCGACCA
GGTACGGCGTGAGCACCGGCGCCGGCAGCGCCACGCGTTCGCCCTGGATGCGCAGGCGCA
CGGCGTTGCGCAGCCCGGCGGGCACGGTCTGCAGCCAGTCGGCCAGCGCCGCGGGTGCGC
TGCTCACACCTTCGAGCGCCTGCTCCAGCGCAATGGTGGCCTGGCGGTAGCGGTACAGCT
CCCGCGCACCGGCGATGTAGCAGGCACCGATGACCGCGGCGACCAATGCGCCGAGCGGGT
TGGAGCCGAGGTAACCGATGCCGACCCAGCACACCGCCAGCAGGCCAACAAGAAACACGA
AAACGGACACGAGAGTTCTGAACATGACGTCCCAATTAGCGGGTGCGAAGCGCTGCAAGC
AGGCCTTCGATAGGGTGAAAACGAACTTCCAGTTCGGCGAGCAACACGCTCTGCAAATCG
TTGCGGAACACGTCCAGCCAGGCATCCGAGCCGGGGCGTGCTGGCGCGGTGTCGGTGTCC
TGCGCGGGGTGGTGGGCCGCGCGCAGGCGTTCGAAATGGGTGCCGAGCAGGGTGGGCACG
GTGGCCAGCAGGCTCTGCTCGCGCGGGCTGAGGGTGAGTTCCATCACCGCGTCCACTTCG
GCCAGGCGCGCCATCTCGCCGTTGCCCGATTGCGCCAGCATGTCGCGCAGCCGGCCGCGC
AAATCGCCGGTGGTGCTGCGCATGCCGCGCTGCATGGCCAGGTAGTGCTGCCGGAACGGT
GCGTAGTCGGCCAGTGGTGCGGGGGCGCCTGCGGCCGCGGCGGCGCGGGCCTCGCTGCGC
AGCCGGGTGAGCAGCGTGTCCAGCTCGGTCACGCAACTGGTGGCCAGGGTGGCGCGCAGG
CGCGCGCAGTCGTCGGCACCGATGGCGTTCACCTCGGGCAGCGTTTCGGCGTCGGGCAGC
TTGCCGTCCAGTGCCTTGGACACGGCAACGGCGCGCGTCCAGTCGATCCACTGGCTCAGC
CGATCGGCCAGCGCGTGGTTGGACTGCGCGACGTGGACGTCGGTGAGGCGAGCGAGCAGG
CGAATGAACGCCGGGCCCGAGAGGGGCGCCCGTGGAGGAGCTTTCGCCATTCTTCCGGTC
AAAGACCGCGCATTTTACACGGGAATGACAGCCGCTCCCTTTGCCTGGGCGGGCGGGCGC
TGCGGCGGGCGGTGGCGTTCATGGAGGGGGAATGGGGAGTCGGGAATGGGAAATGGGGAA
TCGGGAATGGGGAATCGGGATTCGTCGGGGCGCGGGGAGATCGCGGGGAGATGGGAGGGG
GATGGGAGGGGATGGGCTTTCCTCCAGGCGGCTGCTTGACCATGCAAGCTTTGCCGGTCG
CAGCGCGGGCAATGTCTGTGGGGAGAGGCAGCCATTGCCCGCAGCGCCTGCATCCGGCCG
ATTCATGAGGCCTGTTCATGACCCCATGCCGGGAAACGAGCTCCGGGCGGCGCCTGCGTT
TGCTACAAACGGGTAGGCATTGGCGGCTGTCCGAGCCGCCGCGTGCGCCGGCTGATTCAG
GCCGATCTGGCAGTGCCAGGCCCTCGCCAGCGCCCAGGCGCGCGGTGGCGCGCCGCCCGC
CCGTCCCCCTCAGGAGCACCCACATGAAGTTCGACACCCCCGCAGGCGCCACGCCCGCCG
ACCAGCTCAAAGTGCTGGGCCAGCCGGTCGATCGCGTGGACGGGCCGCTCAAGGTGACCG
GGCAGGCCCACTACGCCTATGAATGGCATGACCAGCCCGGGCAGATGGCCTACGGCTACA
TTCTCGGCGCGGCGATCGGCAAGGGGCGCATCACCGCACTGGACACTGCCGCCGCACTCG
CCGCGCCCGGGGTGATCGCGGTGCTCACCCACCAGAACGTGCCCGCGCTGGGCACCGGCG
ACTTCTATGTGCAGCGGTTTCTGGCCGCGCCGCAGGTGGACCACTACCATCAGCCGGTGG
CGGTGGTGGTGGCCGAGAGCTTTGAACAGGCCCGCGCCGGTGCGGCGCTGGTGCGGGTGC
GCTACGCGCGTGAGCGCGGCCACTACGACCTCGCCGCCCAGCAGGCCAGTGCCCCGGTGG
CGCCACAGGCGCCGTTCGGCGGGCCGCCACAGACCGCCCAGGGCGACTTCGCCGCCGCCT
ATGCCGCCGCGCCGTTCACCGTGGATGCCACCTTTCGCACGCCCGACCAGGCGCACGCGA
TGCTGGAGCCGCACGCCACCATCGCGCGCTGGGAAGGCGAGCAGCTGATCTGCCACACCG
CGATCCAGCAGATGAACTGGGGCACGCGCGACTTGGGCAAGGCGCTGGGCATGCCCAAGG
AGCGCATCCGGCTGCTGTCGCCGTTCATCGGCGGCGGCTTCGGTGGCAAGGGCACCGCAC
AGGCGGATCTGGTGCTGGCGGCGCTGGCCGCGCGCATCACCCGGCGGCCGGTCAAGCTGG
CCCTGCAGCGCCCATTGATGTTCAACAGCACCATTCACCGGCCGGCGACCCTCCAGCGCC
TGCGGCTGGGCGCCGGCGCCGACGGGCGGCTCACCGCGATCGGCCATGAAAGCTGGTCCG
GCAATCTGCGTGGCGGCCGCAGCGAGCCCACCCCCTTGTCCACGCGCGCGCTCTATGCCG
GTGCCAACCGCATGACCGCGGTGCGGCTGGCGGTGCTGGACCTGGCCGAAGGCAATGCCA
TGCGCGCGCCCGGTGAGGCGCCAGGGATGATGGCGCTGGAAGTAGCCATGGACGAACTGG
CCGAACGCGTGGGCATGGACCCGGTGCAGCTGCGCATCGTCAACGACACCCAGGTGGACC
CGGAACAGCCGCAGCGGCCGTTCTCCACGCGGCCCTTCATCGCGTGCCTGCGCAGCGGCG
CGCAGCGCTTCGGTTGGTCGCGGCGCAACCCCACGCCGGCCAGCGTGCGCGACGGCCGCT
GGTTGATCGGCATGGGCATGGCCGCGGCCATTCGCGGCGCGCCGATCTCCAAGGCCGCTG
CGCGTGCGCGGCTGGACCGCAGCGGCACGCTGACCATCGAAACCGACATGACCGACATCG
GCACCGGCAGCTACACCATCGTGGCGCAAACCGCGGCCGAGCTGCTCGGCCTGCCGCTGC
ACCAGGTGGTGGTGCGGCTGGGCGATTCCAGCTTTCCGGAAACGCCCGGTTCCGGCGGGC
AGCAAGGTGCCGCCTCGGTGACTGCCGGCGTGTATGCCGCCTGCATGCAGTTGCGCGAGA
CGGTGGCGCAGCGCCTGGGCATGCCGGTGGACCAGGCCCGCTTTGCCGACGGCCAGGTGC
ACGCCGGCCCGCGTTCCATTGCGCTGGCGCAGGCGGCCGCCGGCGGCGAGCTGGTGGCCG
AAGACGCGATGGAGTTCGGCACGCTCAAACAGCAGTACGCGCAGCAAACCTTCGGCGCGC
ATTTCGCCGAGGTTGCGGTGGATGCCGACACCGGCGAAATCCGCGTGCGCCGGTTGCTGG
CGGTGTGCGCGGCCGGGCGCATCCTCAATCCCAAGACCGCACGCAGCCAGGTGATCGGCG
GCATGGTGATGGGCGTGGGTGCGGCGTTGATGGAAGACATGGTGGTGGACACCCGGCTGG
GATTTTTCGTCAATCACGACCTGGCCGGTTACGAGGTGCCGGTGCATGCGGATATCCCGC
ATCTGGAGGCGCATTTCATCGACGAGGTGGACCCGACCATGTCGCCGTTGAAAGCCAAAG
GCGTGGGCGAACTGGGGCTCACCGGCGTGGCGCCGGCGCTGGCGAATGCGGTCTACAACG
CCACCGGCATCCGCGTGCGCGACTACCCGATTACGCTGGACAAGTTGTTGGCGCAACTGC
CCCGGCGTGCGGGATGAGTGGTGGTTGCGCGTGGTGTGCTGCGGCAGTGCGCAGTGAGCT
GATTGCGTCGTGATCTGGGTCGGTCACAGGTGTTGCCGGAGCTGTCTTGCAACGAAGACG
CCGCAAGAAGCAGTCCTGGCACACCCGCCTGACCGGGGTTTAGACGTGCTGCATTTGAGT
GGGCAAGTAGGGTGCTCGCCAACGCACTTGAAGCGGGAAATTCGTTCATTCCAAACGCAG
ATGCGTGGCCAGGCGGTTCGAGAGTAGAGCCGTAGCTTGGGAAGCTGCAGCGCGTATCGC
GAGTGCTCGCACTACGAGCAGATGCGAGCGTGCCTGCTGGCCATGCAACTGGTTCCACAG
TTGAGTGCGCCTGCAGCGTCAACAATGCATTTGGATAATGCGGATGGACATGCTCTGCTG
CGGATGTGTCCTCCGTGTCAAAAAGCGCTGCAGAATCGCGGTGTTGGCGGCCGCAGACAC
ACTGTTTCAGGCCACGCGACGCCAGCAATTTAACCGATTCAGGTTCGCCGCCGCTGTCGC
CTGGTGGACCCGGTTTTGTAAGGTGAACGGGTATAAGCTGCGGGCCGGGGACATTCCCCA
ACGAGGTAAACACAATGGACCGCTCTGACATGCAAGTGTCCGATCTGCTGGTCTTGGAGC
TGCAAGGGTTCCACGACGCCTATGGCAGTGGACCGGACTTCTGGGACGCTTATCAACGCA
TCATGACCACCGCCGCACAGGCCGGTGGCGACGTCATCGCGCTGGCCAACGAAATGGCTG
CGCTGGCACAAGGTCTCGGCGCGGTCGGCCGCGCGCAGCTGTTGTAATCCGCTGAGCGCG
CATGGCGCTATGGCGTAGCGCCATGCGCGCTGCCGCTACACGGCTCACTCCACGCTGCCG
CAGTGTTCACGCTCTGCCTGCGGCGCCTGCTTCTAGACTCCATGCAATCGATGGCACGCG
CTGGTGGAAACACGAGCACTGCCAGTCGGGGCGTCGTCTGGCAACCGTGCAGTGCACCGT
TGCCATTGCATGCGTCCGTTTGCGCAGCGCGCCGCCCCAACCCGCTGGATGCGACCAGTC
CCGCCATGTTGAGGAGTACGGTCGTGAATGAAGAAGAAGGGTGCGTGCGTCTGCATCTGG
TGGGCGGCCCGCAGGATGGGCAGACGCTGCAGGCCGATTCGGCGCCGGAATTGTTGATCC
CCGAGGGGTATCAGATTTCACCGTGGCCCGGCGGCGAGTTCGGCATCCACTGGCGGCACG
AACTCAATCTGGCCTGCCCACATGATTCGATGCCCGAAGGCGACGTGCATGACGCGCTGG
GCGTGCACTGGCGGCGGTATCTGGTGCTGCGGCGGCAGGAGGACTAAGAGCAGCTATCAA
CACGACTGCGCAGCCGCCAGGCGGGCGCGGCCGGTGCTCGGAATCGGCATGTACCCCCGT
ACACTCCGGTTCCTCCGCGCCGTCCGCACCCACCTGACGACTGCTCGCTACGTTTTGTTA
GCCGCTCCAAGCGGGCAGGGCGCTGTTCGACCCGGCATTCCGCAGCGCAAGCGTTCGATT
GCTGCAGCCGTTGTCGTTGAGGTTTCGCTTGGTCATTGCGCGACTGTTTGCCCGCAATGC
GCTTGATGACGTTGAGCTGCTCTACCTGCCCTGGTCGTGCCAAGTGCAGCGGATTTCCCG
CTGGCCGGCTCGTCTAGCAGAAACGGCACAGCCTGCAGCGATGATCAACGTTTGATGTTG
GTGACAGGCGCCGTGCGCGGCAGTGGTGCGGCGCAGGCAGCAGATGCATCGGTAGGCACA
GCGACTGCTCGCCTCAACCGCAAAGCGCATACGGCACGACAGCGGCGCCTGGCCGGCTGT
CGTCTTGCGGCGTGCTTATTCCGTGTCCGCGTCCGCGGCGGCCTTGGCGGGCGCAGCTGC
TGCAGCCGGGGTCTCCGGCGCGCCACGCTTCTTTTCACGGCGCAGCGGCGTGTCGCCCAG
GCGCTCGATCGCACCGCCGGACTTCTGGAATTCTTCCAGATCGGCGGCCAGGCGCTGTTC
GGACAAACGCGGCTTGCCCGGCTGGTTGCTGACGGTCATCGACTGGCGGCGGGAATTATT
CATCGCAAATCCTCATGCGTTGTAGAGCGTCAAGGGAATGCCCCGCCGGCGTTGATCGTC
GTAGGTGGCACGCACGTCGCGGCAATACGGCCCGGACATGACGAAGCGACGGCAGATCGC
CGGGCGCGTTTCGTAGATGGAGCAACACATGCGCGCGGCATCAATGGCCACGCACCAGCC
TTCCTCGTCGCGCGCCATCACGTGCCAACCTTCCGGTGTCACGCTGGTCAGATGGTGTGG
GATGCGGTCGGTTGGATCGACCAGGACGGTGAGCCGGCAACAGACGGCGTCGCAGCGTTC
GCAGAGATTCTTGATGGAAAAGGCCAGAAAGATGAGGAGGCGACACCGGACTCCGGCCGC
CCTTGCACCATACACCCTGGGCGTATCCGGGTGTGAACCGTACCCGGGCGGCAGCTGTAT
CAGACACGTTAGGCCGCGCATTGGCGTGGATGTAGATGGCACTGTGGCTGATCGCTTTGG
GTGCCGATCGAAAGATGCAGCACTCAACAGCGTCCTGTGTCTGCATGCTCCGCATGCAGT
GCGCCGGCCAGGGTCCCGATGTCGATCTGCATCGTGCGAGCAAGGCCAGCTGCGTCCATC
GCCTCGTACCGAGAGTGCGGCGATGCCAAGCGCCACGCTCCAGCCAATCGGCAACGCGTT
GTGTTTGTGCAGCACATGCGAAGGCGGTTTTCACTGCCATCGGCGATGCACGGCCGTAGC
GTGTGCGAGTACGCGGGTCTGTCTACCCGCCCTGCAGGAGAACCCCATGAGTACATCCCA
TTCGACCCCGTCCACGCACGCCGCCAACACGCAGCACGAGCAGGCGCACGAGGAGGAAAA
AAAGCAGGACGAACGCCAGGACGAAGCGGTGGAAGAAACTTTCCCGGCCAGCGATCCGGT
CTCGCCGTTCGTACCGGCCAAGGCGCCGGACTAAGCGCCGCTATCCAAACGACCGCGCAG
CAGCCAGGCGGGCGCGGCCGGTGCTCGGAATCGGCAGGTACCCCCGTACACGCCGGTTCC
TCCGCGCCCTCGCACCCACCTGAAGACTGCGCGCTACGTTTTGTTGGTAGCTCTAAAGCA
GTCCACGCGCGCTGTACGCGTCACTCAGCATCAAGTGCAGGAACGACAACGGCGCGGCCC
TCGGGGACCGCGCCGTTGTCGTTCCTGCAGGATGCGTGTGCCGATCAGGGCGTCAACACC
ACCTTGCGGCAATCGTCCTGCTTCTTGTCGAACACCTCGTAGCCACGCGCGGCCTCGGCC
AGCGGCAACCGGTGCGAGATGATGGCGCTGGGCTTGAGCTCGCCATTGCCGATGCGCTCC
AGCAGGTAGGGCATGTGCTTCTGCACGTGGGTCTGGCCCATCTTGAAGGTGAGCCCCTTG
TCGAACGCATCGCCAAACATGAAGGCATGGATGAAACCGGCATACACGCCGGGCACGCTC
ACCGTGCCGCAGCGGCGGGTGGCGGCGATGCACTGGCGCAACGCCACGCCGCTGCTGCCT
TCCAGCTTCAAGGTGGTCAACGCGGTTTCCAGCGCACTGCCTTCGGCTTCGAACCCCACT
GCCTCGATGCTGGCATCCACGCCGCGGCCATCGGTCTGCGAGACGATGATGTCGGCCGGG
TCGTCGATCTCGTCGAAGTTGATCGGGATGACACCGTAGGTGCGTGATGCGAAGTCCAGC
CGGTAGGCGTGGCGGTCGACCATGAACACCCGTTCGGCGCCCAGCATGCGGCAGCACGCC
GCGGCCATCAGGCCGACCGGGCCAGCGCCGAAGATGGCCACGGTGGACCTCTGCTTGACG
CCTGCGTCCACCACCGCCTGGTAGCCGGTGGGCAGGATGTCGGAGAGGAACAACACCTGC
TCATCGTGCAGGGCATCGGGCACCACCAGCGGGCCGACGTTGGCCTTGGGTACGCGCACG
TATTCCGCCTGCCCACCAGACAAACCGCCATAAAGATGGCTGAAGCCAAACAATGCCGCA
GGCGGGCGCATGTCTTTGTGGTTGAGCGCCGCACCCTTGCCGGTGTTGGTAGTTTCGCAG
GCCGAAAATTCCTGCAGCAGGCAGTGGAAGCACTGGCCGCACGCCACCACGAACGGAATC
ACCACACGGTCGCCCGGACGCACTGCGGTGACATCCGGGCCCACCTCTTCCACGATACCC
ATGAATTCGTGGCCGAGAATGTCGCCAGGGCGCAGGTCGGGAATCTTGCCGTGATACAGA
TGCAGGTCCGAACCGCAGATCGCGGTGGCGGTCACCCGCAGGATCAGGTCGTCGCGTTCC
ACCAGCAACGGGTCGGGTACCGTTTCAACCCGCACATCGCGCGAGCCGTGATAGTTGAGG
GCGAGCATGCAGTTCTCCGTGAGGGCCGGCGGTCAGCGGCAACGCACGCAGTGTTGATGG
GGCGGCGTTAAAAACCTCAGCACGGCGCGTGCGTGTGATGTGGACGCGCACGCGCAGCGA
CGCGGTGTTGATGCGCAGGTCACGCGTGGCTAACCCCGCCGCTCGCAGGCTGGATCGACT
CGCACGGTGGCTGTAAGCAGCTCGCGCCGCTGGCCATCTTCAACAATCCACACTCTGCAG
GAGACCGCAATGGGAAGCATCTTGAAGCTCGTGACCGCCGGCGCCGTGGGCGTCATCGCC
TACAAGGCCTGGCAGCGCCGCCAGGGGTTGGCGACTGATACGCAGCAGGGCGATACGCAG
CAGGACGGCAGCACGCCGCCGCACGGCGACCCGCTGCGCGGTGCCCTGCAGAATGACGCC
CAGCGCGATACGCAGCACGCTGCAGGCGGTCGCGCGCAGGCGCTCGGTGCGTTGTCGGTG
TTCCACGAGCAAGAGCGCACCCTGGCGCAGCTGGCCGTCACCAAGGGCGTGGTGGGCGAG
GTGCTGGAGTTCGCCCGCAAGATGGACCAGGCGCACAGCGCCGCACTCACCGACCTCAGC
CGCTTCGGGCCGGATCGCAGCAGTGCGCAGGCCAAGTCCACGCTTGCCCAGTTCGAAACC
GGTCGCAAGCGTCTGGACGGATTGCATGCACAGGAGTTCGAGCGCGAATACCTGCAGGCA
TCGGTGATCAGTCATGAAAAGGCGCTCGCCGTGCTGGACGCGCAGGTCAGCAGCGAGCCG
GGCTCCAGCGACCTGGGCAAGGAGCTCAAGCGCGAGCGCGACATGATTGCCGAACACCTG
GAGCATGCGCGCGGGCTCAAGGCCAAGCGCACGCAGACGCATTGATCTGACCACCAGCGC
ACCTGGCAGACATACGCCAACGGAATACGCCAATGAGCACAGCAGACGCAAACCGCAAAC
CCACCGACATGGAACACGTGAGCATCAGCGAGGAATGGGAGCTGCAGTATTGGGCCCTCG
AACTGGGGATGTCTGAAGACGATCTGCGGGCTGCGGTTGAGGAGGTCGGCAACGTCACCA
CCAAGCTGCGGGATTATCGGCCGCCGCATTGAGCGGTGTGTGATGTCTGCTTGCAGGCTG
TGCCTGGCCGAGCTGTAGGTGAGCGTTGCCGGGTGCCTGCTGAGTTGATCAGTAGTGGAA
GTGATGGGAAGCAAGGGCGGCCACGGTCGCCCTTGTTCTTTTCGCGTAGGCAGATCGCAT
TCGAGGGCATCGATTGCATCCAGATCACTGCACGTGCGTAGGTACCACAAGCTACGAAGG
TGCTTGTTTCCGCTTTTACATCCTCGTGTTCGTTCGACCACCAAAGTCATGAGAGATTGC
CGCATACCGGCACTCGCCCTGTGCTTGGCTGCGTGACGATTTGCTGCGCTGTTGTGATTC
TGATGGTGGCTTAGCGTGGTGTCGTCAGATACCTGGACCGACCCAAAGCGCAGGCAGCGC
GCCCCGTAGCTGGCAGCTGCGCGCATTAAATCGCGGAAGCTCTGTCCGGGCCGACGCGGC
ATCAATTCTTCATGGCCCCCTCGTTGCTCAGTCCCCTGGTGGGCTACGAGCAGCACTCGC
TGATGTTTGAGTAGCTGCCCGAAGGCGGAGATGGCAGGGCAACGTTTCGCATTCGCATCC
TGCCTGTGCCGCCTCGTCTTAACTGAGGCCGCTTCGTCTCGCTGAGTGATCCAACTGTGT
CTGCGTGTACCGAGCGCCACGCCCCGGAAGTAGGCTTGCGCTGCTGCCACGCTTCTCAAA
AACGCAGGTCTACTTCAGCCCCGCAAAGCTCAGCAACGCAAGCCTGCGCGCAGCCATACC
GCCCCTCACGCATCTTCCGCCACCGGCTGTTCGAAGCCCGCCGCCTGGCGTTGCCATAGG
CTGTCGAACACGCCGCCGCGTCCACGCAGTTCGGCCGGGCTGCCGTCTTCGACGATGCGC
CCGTCCTGCAGCACCACGATGCGATCGAAGCCGATCACCGTGGACAAGCGGTGGGCCACC
GCCAGTACCGTGCGGCCGCGCATCAGGTGGTCCAGTGCGGACTGGATCTCTGCCTCGGAT
TCGGTGTCCAGCGCGGAGGTGGCTTCGTCGAGGATCAGGATCGGGGCGTCCTTGAGGAAC
GCACGCGCAATGCCCAGGCGTTGCCGCTGGCCGCCCGACAGCATCACGCCGCGCTCGCCA
ACCAGCGTGTTGTAGCCCTGCGGCAGTTCGCGGATGAAGCCATCGCAGAAGGCGTGCCGT
GCCGCAGTGTGGACCTCGGCATCGCTGGCTTCCGGGCGGCCGTAGCGGATGTTGTCGGCG
ATGCTGCGGTTGAATAGCGCCGTTTCCTGCGGCACCACGGCAATGCGGTCGCGCAGGCTG
TCCTGGCTCACGCTGCGGATGTCCTGGCCGTCGATCAACACACGGCCCGATTCCACATCA
TCCAGCCGCTGGATCAAGGCGATCAGCGTGGACTTGCCGGCGCCGGATGGGCCAACGATG
CCCACCTTCTGCCCGGCGGGAATGTGCAGATCCAGTGCCTCGATCACCGCAGGGCGGTCC
GGGTAGGCAAAGCGCACGCCTTCAAAACGCACGTCGCCTTCGGCCAGCGCCAGCGGTGCA
TCGGCATCGGGCAGGGCGTGCGGCTGCAGGATGATCTGCAAGGTATCGGCGATGGCGCCC
AGCTGCTGCGTGGTGTCGACCAGGGTCAATGCCAGGTCGCGTGAGCCGTGCAGGATGCGG
AAGGTCAAGGCACTGACCAGCACCACATCGCCGGCACTCACCGCGCCGCCGCGCCAGACG
CTGATCGCCCAGATCAGCATGCCGCCCGCCATGATCGACAGGCAGATGTCGTGGATGACG
CGGGCTTTTTCCACATACATCCAGCTTCGGCGGTGCGCGACCGCCTCGTGGCCGATCTCC
TGCGCCAGGCGCGCGCTCTCGCGGTCGCGTGCGGCAAAGGCCTTGATCGTCCACACGTTG
GACACCGCATCCACCAGCTCGCCGCCCACGCGTGCGGCCTGCGCGGCAAAGCGCTGATGC
TTGGCACGGCCGCGGATGCCGAAGCCGGTAATGATCGCGGCCACCACCGCCACAAAACCG
ATCAAGGTGGCGGCCATGCGCCAGTCCACGGTGAACAACACCACGATGGCGCCGATGAAG
TCGACGATGGGCGGCAGGATCTTCCACGCCAGGCCGCCATAGATCTGCCCGGCCGCGGTG
CCCAAGGCGGTGATGCGGTTGCCCAGCGCACCGGCAAAATGCTCGGTGAAATAGCGCATC
GGGTGGCCGGTGAGATGGCGGAATAGGTCCACCCGGATATCCACCACGCTGGCCACCACG
GTGCGGCAACCCAGCCAGCCGCCCAACCGCCAGAACAGGTTTTCCACCGCAATCAACCCG
ATGAACAGGCCCAGCGGCGTCCACACATCGGCCTGGATGCGCTGATCGGTGGACATCGCA
TCCACCAGCAGCTTCATGCCGTACTGCACCGCGACCGCGCAGCCGGCGGCGCCGATGATC
AACACCAGCAGCCCACCGAAGTGCCACGGACGTTGGCAGATGTAGTGCCACAGAAAACGT
GCCGGCCTGGCCGGCAGCAACTCCGATTGCGCAGCGGCCGCGGTACTCATGTGGCGATGT
CGTCCAGGGCAAACTGTGGTGCGGAGAACCCGAAGCGCACCTGTTCGTGGCGCAGCTGCG
CGGCCAGTTGGGCATGCACCTCGCGCTCGCCGGCCGCATCGGCGTAGCCGAGCAGGCCGG
TGGGGCAGTGACGGTTGTTCTCCCAACCGGGGTAGTCGAGCACCGGATACAGGCACAGCC
CTTCCATCGCCACACCGCGCTGCAGCGCCAGCGCCACTTCGCCGCCCACGTGATCGAGCC
AGCGGGCGCGGTGGTCGCCTTCGGCGCCGGTTTCTGCCACCACGATCGGGCGCTGATAGC
GCTGCCAGATCTCGCCAAGCATCTCCGAGAACGGGCGGTAGTCAGGCGAATCTGCCGCGA
TGGTGGCCCCGCCCAGATACCACTGATTGTTGGAGTAGTAGTTCACGCCAATCATGTCCA
GATACTGCGGCGCGCCGCCCAGGCCCGGCCATTGCGTGCCGCACAGCATGTCCCAGGCTT
CGAACTGCGCCTGCCGCAGACGTTCGGCTTCGCGCCGTGGCCCGGGGCGGTCGTTGGACG
CGGCCACATGGATCGCCGGGTCCACCTGCACGAAGCGCGCGCGCGGCTCCACGCTGCGCA
CCGCCTCGATCGCGGCGATGCTCGCGCGCACCAGTTGGTGCTTGAGCTCGAAGCCACGCC
CGCGCGCCAGTGGATGCATGCGGCCCTGATCGCCACCGGCCCAGGCCCAGTACGAAATCT
CGTTGAGCGGTGCGTACACCGGCACCGCGTCGGTTTCGTTCTTGACGCACTGCGCCACCG
CGGCGCTGAAACGCGCAAAGCGCTCTACGAATTGCGGGCGCCAGATATCCACGTCATCCG
GCCACCCGTAATGGCACAGGTCCCAGATCACCTGGGTGCCGGTGGCCTGCGCGGCATGCA
GCATCGGCAGGAAACTGGACCAATCGTAATGGCCGGGCCGCTGCTCGATCAGATGCCAGC
GCAGCCCGTCGCGTACGGTGCGCAAGCCATGCGCGGCCACCGCGCGGTAGTCGTTGGCCG
CCCAGCGGTCGTGCCGGGTGCCGGCAATCAGATCGAGCCGGCGGCCATCGCGGCGGCGAT
GGGTCGAGCACTCGAAACCGGCCATGAAAAAACTGTCGAACACTGTGGGGGTATGCATCT
CACATCCTGCTGCACGACGCGCGCCGGAGCCACGTCGCATCGTCAAACCAGTGGCCGGCA
GCACATGGCTGCCGGCTAGCGCGGTCATGCCTCATGCGGCGAGTTCGGCGCGGCGCTTGT
GCTCGGCATCTTCGATGCGCTTGTACAAGGCCAGCGCCTGCCCCACCACCTGGTCCATGT
TGTAGTACTTGTAGGTGCCCAGCCGCCCAAGGAAGGTGACGTTAGGCGTTTCCGCGGCAA
GCCGCTCGTAACGCCGGTACAGCTCGGCGTTTTCCGCACGCGGAATAGGGTAGTACGGGT
CGCCCTCGGCAGACGGATACTCGTGGGTGATGCTGGTCTTGGGGTGCTGCTGGCCGGTGA
GGTGCTTGTACTCGGTGATGCGGGTGTAGGCGACCTCCTCGGCGGGGTAGTTAACCGTGG
CCACTGCCTGAAACTGCTCCTGATCCACGGTGCTGTGTTCGAACTTCAACGAGCGATACG
GCAGCTTGCCGTAGCAATAGTCGAAGTACTCGTCGATGGGCCCGCAGTACACCAGCTGGT
GGTAGTCGAGCTCGTCGCGGATCTCGCGGTAGTCGGTGTTGAGCATGACCTTGATGTTGG
GGTGGTCGAGCATGCGTTCGAACATGCGCGTGTAGCCGTGCAGTGGCATCTGCTGGAAGG
TGTCGGTGAAGTAGCGGTCGTCGTCGTTGGTGCGGGTGGGCACGCGCGAGGTCACCGACT
TGTCCAGCTGCGAGGGATCCAGCCCCCACTGCTTGCGCGTATAGCCACGGAAGAAGGTCT
CGTACAGTTCGCGGCCCACCTGGTTGATCACCACGTCTTCGCTGGTGCGGATCTCGGCCA
CCGGTTCGGCGCGGCTGGCCAGGAAGGCGGCGGCTTCTTCTTCGCTGCGCAGCTGCAGGC
CGTAGAGTGCGTTCAAGGTGGTCATGTTGATCGGGATCGGTACCTGCTGCTCGCCCACCT
GCGCCAGCACGCGGTGTTCGTACGGCCGCCACTCGGTGAAGTTGGACAGGTAGTCCACGA
TGCGCTGCGCATTGGTGTGGAAGATGTGCGGCCCATAGCGATGGATCAGCACGCCGGCAT
CGTCGTGGAAGTCGTAGGCGTTGCCGCCGATATGCGGGCGGCGGTCGACCACCAGCACGC
GCTTGCCCAGGCCGGCGGCCAGGCGTTCGGCCAGCACGCTGCCGGCAAAGCCGGTGCCGA
CAATCAGGTAATCGAAACCACGCCGGCGGCTGCCGCCGCTGCGCTCGGTGGCCAGCGGTG
CGCCGCCGGAAGCCTTCAGGGTGTCCATGTGATCTTCTCCTTCATCAAATCGTAGGTGTG
ATCCCAGGACATATCGCCCAGCACCGCGTCGGCGCGTTCCAGCAGCTGGTCGCGGTTGGC
GCTGTCCTGCAACGCGGCCTCGCAGGCGGCGATGAATGCAGATGGGGTCTCGGCGATGTG
CACTACATCGGTATCGCCGTAGGTGCGCACTACATCGTGGATGGGCGTGGACACCACCGG
GCAGCCGCCCGCCAGGTATTCGGGTGTCTTGGTCGGGCTGATGTAGCGCGTGGAGGCGTT
CAAGGCGAACGGCATCAACGCCACGTCCCAGCCGGAGAGATAGCCGGGGAGTTCGTCGTA
GGTCTTGCCGCCCAGGTAATGGATGTTGCTGGCACGCGGCAGCTCGGCCGGGTCGATCTT
CACCACCGGGCCGATCATCACGAACTGCCACTGCGGGCGCCGCGCGGCGATCTCGCCCAG
CAACGCCACATCGAACCGCTCATCGATCACGCCGTAGAAGCCCAGGCGCGGGTGCGGGAT
GTCGGCCTGATCCGGTGGGTCGTCCTGCGCAGTGCGCGCAGCGGCGAAATGCGCCACGTC
CACGCTGCTGGGGAACGGGTGCGCATTGGCATGCAGGGCGCGCTTGGCTTCCCAGATGCT
GTAGCCGCCGGTGAACACCACATCGGCGCGCTGCAGCAGCTCGCGTTCGCGCTGCACCAG
CTCCGGCGGCGCGCCACGGAAGGCCGACAACTCGTCCATGCAGTCGTAGACCACCGTGCG
TGCCTGCAGGTGACCGCTGAAGCGCAGGCTCATCGGCGTGTAGTACCACAGCACCAGATC
GCGCACGCCCAACTCGGCCAAGTAGCCGTCCAGCAACTGGCGCTGCACCTGCGTGGCGGC
GTCGCCGTCGCAGTCGGCCGGCAGCCGCGGCACCAGTACCTGCACGCCGCCTTCTTCGCC
ACGCACCTGCAGCCAGGGCTCGGGCTCGTCGCAGGCGATGGGTTCTTCCCAGAACAGCAG
GTTGGCGTCTTGCGCAAAGCGCGACATCAGATGTTGCGGGCGCTGGTAGACAAAACTCCA
GCGCAGGTGCGACAGGCACAGCAGGGTCGGGCGTGTGGCATCGAACTGCGGTGTGGTCGC
CGATGGCACGGCACGGCGGCTCTTGCCGATGTCGTATTGAAAGTGTCCAGCCCAACTCAT
GCAAGGTCCTCGATCGGGGGAAGGGGAGTGGCGCGTCAGGCGCCCGAATGCCCGTGTGCG
GGCAGCAAGGCACGCGCGGGCTCGTGACGGCGGCGGCCATCGCTGCCGGGCAGCAGCTTG
CGCAGCGGCGCCACGCGTTCGCCCATCGGCGCGGTGGCGCGTGGGCGCACCAGGCGCGAT
TGCGCATAGCCTTCCGGATGCAGCGACTGCCAGCGCCAGGTATCGGCACACATGCGCTCC
AGGTCGTACTGCGCCTTCCAGCCGAGCAGGCGATTGGCCAGCGCGGTGCTGGCGTAATAC
ACCGCCACGTCGCCATCGCGGCGCGGGGCAAACTGCAGCGGAATGCGCCGCCCGCTGGCC
CGCTCGAATGCGGCGGCAACTTCGAGCACGCTGTGGCCCCGGCCGGTGCCCAGGTTGACC
ACCAGCCCCTGGCGCTCGTGGTGCAGATACTCGATGGCATCCACATGCGCGCGCGCCAGA
TCCATCACGTGCAGATAGTCGCGCACGCCGGTGCCGTCAGGGGTGGGGTAGTCGTCGCCG
AACACCTGCAGCGCATCGCGGCGGCCCACTGCCACCTGGGCGATGTACGGCATCAGATTG
TTCGGCACGCCACGCGGATCTTCGCCAAGATATCCGCTGGGATGCGCGCCCACCGGGTTG
AAGTAGCGCAGCAGCGCGGCGTTGAATTGCGGCCAGGCCGCGCTCAGGTCGCCGATCATT
TCTTCCATCATCAGCTTGGTGCGCCCGTACGGGTTGATCGCCTTCAACGGCGCGTGTTCC
TCGATCGGGCTGGTGTTCTCGTCGCCGTACACGGTGGCGGACGAACTGAACACCAGGTTG
GCCACCCCCGCAGTGCGCATCGCGCGCAGCAGCGCCAGCGTGCCGGTGACATTGTTGTTG
AAGTAGCGCAGCGGCTCGCGCACCGATTCACCCACCGCCTTGAGCGCGGCGAAGTGGATC
ACCGCCTCGATCCGCTCGCGCTGCATCAGCTCGGCGAGCTCGGGCGCACGCACGTCCATG
CAATGAAATGCCGGGCGCGCGCCAATCAGATGGGCCAGGTGGTCGAGCACGCGCTCGGAT
GAATTACTCAGATTGTCGACGATGCAGATCTCATGCCCACGCCGCGCCAATTCAACGCAA
GTGTGGGAGCCGATGTAGCCGGTACCGCCGGTGACCAGGATTCTCATTGCTGTGGGCCTT
GTGGGGGCGCGGGCGCGCGAGCTAGCCAGTGGCGCGTGCTGCGCCGGATCGCACGTCCGG
GTGCGCATGTGTGATGGCCCTGATTCCCAAGGCGCACTGCTTCACCGCCGCGTGGTGCCT
GCGGCAAGAAGTGGAAACGCGGAAGAGGTCATGCATCACGATCCAGTGGTGTCTACGGTA
TGGATCGCGCCGTTAGAAGAAACGCAACAGCAAGTATGCGCAGCGCGAGTGCGGCCTTGA
CCGGAAAATCACGCACGGACGTGGCTGCCAGATGCAGTGTCTGATGTGCGCGCATCTGCA
GTGATGCTCAAACAAAAACGCCACTCGAGTGAGTGGCGTTGTAGAACGCGGATACGCTGT
GTTGGTCAGAGCGTGACCGCGCCACCGGAGATGGTGAGCAAGGTGCCGGAGGTGTAGCTG
GCGGTATCGGAGGCCAGCATCACGTAGGCCGATGCAAGCTCCACCGGTTGGCCGGGGCGG
CCCATCGGCGTTTGCGAGCCGAAGCTTTCCACCGAGTCTTCGTCCATGCCGGCGGGAATG
AACGGTGTCCAGATCGGGCCCGGCAGCACCGCATTGACGCGGATCTGCTTTTCGGCCAAC
ACGCCGGCCAACCCGATGGTGAGATTGGCCAGCGCACCCTTGGTTGCGCCATAGGGAAGG
ATGTTCGGCGTGGGCTTTTTAGATTGCACCGAAGCGGTGTTGATGATGGAACCGCCGTCC
TTCATCAACGGCACCGACAAGCGCACCAGGTTGAACACTGCGTGCACATTGGTATCGAAG
GTCTTGCGCCACTCGTCCAGGGTGATTTCTTCGAAGTTTTCGAAGTACTTCTGGTAGCCG
GCGTTGTTGACCAGGATGTCCAGCCCGCCGAACTCGCTGTTGACCTTGTCGATCAAGGAC
GCAGCCTGGTTGGGGTCGCTGATGTCGCAGCCCACCAGCAGTGCGCGCACGCCGGCTTTT
TCGATCAACGCACCGATGCGTGATGCGTCTTCCTGCTCATCCGGCAGGAAGGCGATGGCC
ACATCCGCGCCTTCGCGTGCGTAAGCGATGGCCACGGCAGCGCCAATGCCGCTGTCGCCA
CCGGTGATCAACGCGCGCTTGCCTTTCAGTTGCCCGTGGCCCACGTAGCTGTCTTCGCCG
TGATCCGGGCGCGGGTCCATCTTGTCAGTCTTGCCGGGGAAGCCCTGTTGCTGCGGCTTG
AATGGCGGGCGCGGGTAGTTGGGCACGGGCATGGTGATCTCCTGACGGGGAAGGAAGCTG
GACGGTCAGTGTGGCCACGCAGAAGTAAACATCGGGCATAGGCGATGTCGCCGCGATGTG
TGTTGGCTACGCACACCGCCGCGCGGCACTCACTCGCTGCTGATTGCGTCGGCTCACCAC
GCAGTATTCATGCGTTTTTGCTGTGCTTGCTCGAATACTTTCGGCATCAGAGGAGCGTAC
AGATGATCTTTCGTCGTCATGGTTTGTCGTTGTGTCTGCTTGGGCTGACGCTGCTGTTTA
TCGCCGCACAGGTGTATGCGGGGTTGCATGCCTATAACGAGGAACTGGCACAGTTGGGCC
AGGCAACCCTGACGCTGGGCCAGTATCTGCGCAGCGGGCACTTCATCTCTGCGTTGTTTG
AAAACTGGGAAAGCGAATTTCTGCAGATGGGCATGTATGTGCTGCTCACCGTCAAGCTGC
GCCAGGTGGGCTCGGCCGAATCGCGGCCGCTCGATCCTGATGAAGAAACGAGCGAGATTG
CGCCGGGCCGCACCCCGTGGCCGGTGCGTAAAGGTGGCCTGTGGTTGCGCCTGTACGAGC
ACTCGCTGGCCATCGCCTTCGGTGTGCTGTTCCTGCTGAGCTTTGTGCTGCATCTGCTGG
GAAGCTGGCGGCTGGAGCTGGCCGAGCGCACGCAGCAGGGCCTGCCGCCGATCAGTTTGC
TGCAGCACTTCACCGATGCGGCGTTCTGGTTCGAGTCGATGCAGAACTGGCAGAGCGAAT
TCCTGGCGGTGTTCTCGTTGGTGGTGCTGACCATCTGGTTGCGGCAGAAGGACTCGCCGC
AATCCAAGCCGGTGGCCGCACCGCATTCCCAGACCGGTGGCTGAGGGGCGCTGCCTTCAC
GCAACGCTGCTGCGCCTTCACTCTTCGGCAATGCGCGCGTGCCTAGCGTTGACCACAACA
AAACTGTGTCCAGAGCGGAGTGCATATGGGGACCGAACCAAAAAAACCGTGGGGTCCGGA
AGACGACCAGAAGAAGCCGTTCACGCCACAGGAGCGGCGCAACGAGGACGTCAAATGGAA
GGAGCACGACATGCCCGATGAAGACCGTGACGTCAACAAGGCCGACCCGGAGCACGACTA
CGAACGTCCGGACGGCTCCGAGCGGCGTTGACCGCCGCGCATCGGTGCAGATAACAACGC
CCGCATCTTGCGGGCGTTTTTTCATGTGGCGGGAAACGCAACGCGCACTTCAGCATCAAT
GATGGTGGTAGCCCACATCCGCAGCGATCTTGCCGCGGAACACCCGGTACGACCACGCGG
TATAGCCCAGCACCAGCGGCAGCAGCACGATCAAGCCCACCATCGGGAAGATCTGCGATG
ACGGTGGCGCCGCCGCCTGCCAGATGGTGTAGCTCGGCGGCACCAGGTACGGCCACATGC
CCAGCACCAGGCCGATGAAGCCCAGCACGAAGATGGCCAGGGTCAACAGGAACGGCGAGG
CATGGTTGCGCGAGGTGTTGCCGGCGCGCCACAGCAGCATCGCCACCACCGCGGTGATCA
CCGGGATCGGCGACAGCCACCAGAAGTTGCCGTGCTCGAACCAGCGCGCCATCACGTGCG
AACTCAAGAACGGCAGCCACGCGCTCACCAGCACCATGAAGGCCACCACCACGCCCACCA
GCGGGCGGGTGAGCTGGCGCGCCAGTTCGTGGGTGCGGCCATCGGTCTTGAGGATCAACC
AGGTGCTGCCGAGCAACGCATAACCGAACACCAGCGCCACCCCGGTGAGGATGGTGAACG
GGCTGAACCAACCGAACACGCCGCCGACGTAGCGGCCGTTGTCCAACGCCATGCCTTCCA
CCAATGCGCCCAGGATGATGCCTTGCGCAAAGGCGGTGAGCATCGAGCCGCCAATGAACG
ACAGCGTTCACAGCCGCCGCGAGCGATGCGCCTTGAAGCGGAATTCAAACGCCACGCCGC
GAAACACCAGCGCCATCACCATCAACAGCACCGGTAGATACAGCCCGGAGAGGATCACTG
CATACGCGGTAGGGAACGCCGCAAACAGCCCGGCCCCGCCAAGCACCAGCCAGGTCTCGT
TGCCGTCCCAGATGGGCGCGGCGGTGTTCATCATCAGGTCCACTTCCTGCTCGTCGCGCG
CAAACGGTGCCAGCATGCCCAGCCCCAGTACGAAGCCGTCCAGCACCACGTACATCAGCA
CGCCGAAGCCGATCACGCCGAACCACACCACCGGCAGCCAGTAATTCAGGTCCATGGCGC
GTGCTCCTGTTCCAGGGATTCATCGGCCGCCGACAACGGCCGCGCAGGCGTGTGTTCGCC
GCTGGCCACGTCCGGGCCATCGCCTCGCGGTTGCGGGCCGGTGCGGATCAGCTTGGCCAA
GTACCAGATACCCCAGCCGAACACGAAGGCATAGCCGGCCAGGTAGACCGCCAGCGACAC
CGCCACCATCGCGGTCGATTGCGGGCCCATCGCATCGGCCGTGCGGAGCAGCCCGTACAC
CACATACGGTTGGCGGCCGATCTCGGTGACGAACCACCCGGCCACCAGCGCAATGAAGCC
GGCCGGTAACATGAGGTTCCAGGCAATGATCAGCGGGCGCGCGTGCAGCCGTCCGCGCCA
CCACGCAATGGCCGAGATCCAGGCCAGCACCAGCATGGCCATGCCCAGGCCCACCATGAT
GCGGAATGCGAAGAACACCGGCGCCACCGGCGGGCGCTCCTCGCGCGGCACCGAGGTGAG
CGGGGCGATTTCGCCATCCAGCGAATGGGTCAGGATCAGGCTGCCTAGGCGTGGGATCGC
CACTTCGTAATCGTTGCGCTCGGCCTCGGCATTGGGCACGCCGAACACCACCAGCGGCAC
GCCATTGCCGTCGCCATCGCTGTGCCAGTGCGCTTCCATCGCCGCCACTTTCATCGGCTG
GTGTTCCAGCGTGTTGAGCCCGTGCTGGTCGCCCACCAACACCTGGATCGGCAACACGAT
GGCGGCAAACGCCACCGCCAGCCGCAGCATCAGCGCCGCCGCGTCCACATGCTTGCGCTT
GCGCAGGTAGTACGCGCCCACGCCGCCCACCACAAAGCAGGTGGTGATGAACGAGCCCAG
CGCCATATGGGTGAGCCGGTACGGGAACGACGGGTTGAAGATGATCTGCAGCCAGTCCAC
CGGATGCACCACGCCATTGACCATGTTGAAGCCGCGCGGGGTGTGCAGCCAGCTGTTGGA
CGAGAGGATCCAGAACGTGGACACCAACGTGCCCAGGGCCACCATGCAGGTGGCGAAAAA
ATGCAGCCGCTCGGACACGCGCCCCCAGCCAAACAACATCACGCCGAGGAAGCTCGCCTC
CAGAAAGAACGCAGTGAGCACTTCATAGCTGAGCAGCGGGCCGATCACCCCGCCAGCGAT
GCGGCTCAGCTCCGGCCAGTTGGCGCCGAACTGGAACGCCATCACGATGCCGCTGACCAC
GCCCATGCCAAACGACACCGCGAAGATCCGCAGCCAGAAGAAATACAGGCGCTTCCATAC
GTCGTCGTGGCTGCGCAACCAGCGCCATTCCAGAAACCCCAACAGGCTGGCCAGCCCGAT
CGTGAAGGCGGGGAACAGCACATGGAACGAAATCACGAACGCAAACTGGATGCGGGAAAG
CAGCAACGCGTCCACAGACATCTCCCTAGAGGGCGGGCTGGGCAGGCGCGGGCAGGCCAG
CCGCACCGGCCCCGCTGCGTGCGACGCCGGCACAGGCCGCACGCAGCAAGCAACCACGCT
GGCTGAGTGCAGCTGGCACCGCAGCCGGCATCACGCCCGCCTGGCGCGCAGGTACGCCGC
GCTGACGCAACACTGCGCGAACAGGGTCCGCGCCCAGGCCAGGCGCGACCGTGATCGGCT
GCACAGATCGGCGTTCGCGCGCTACCGGGCGCTGTCGCGTCGCGTGTTCAAGCACGACGC
AGATGGCGCAGGCAGCGCGGGGCCAGCCAGTCCGCCAGAACCGCGTTCATCGAGCCCGGC
GTCAGGCACAACGCGTCGCGCACGGCGGCAATCGCCTGCTGGTCGGTCAGCTGGGGATGC
GCATTCCAGGCATCGCAGACCGCGCGGATGGTTGCCTCCGGGATGCCGTCGAACGGGTAA
TAGCCAAGCTCGCCACGGCGGTGCTCGGCACGCCAGTGGGCCAGTTCCGCCTGCACATCT
GCACGCGGATGCGCAGTGCGTGGCTGCGCCGAGAGTGCATTCATGGGACACCTCATCACC
TGTGTCGCCTCAGTGTTGGCAGCCTGCGCGCAGGTGCACGTGAGCGGTTTCTACACATGG
TGCTGACACGCGGTGCGTAATTTGTGGGTAAGTCAGTCGCCCGGGCGGGAGCCCATGAAG
GGTTCAGTCCGATGCGTCACGATGCATTGGCTGCCGCTGACTCCGCTGGCATCCTTGCCG
CTTCGTTCTGAATCAACCGAGCTGATCCATGGCTCCGTGCCACCGGCCGCAGATTCTCGC
GGTCGCTCAGGCCCAACCCTTTGCAGTACTTGGCGCGTGTGCGGGATTGGCACGCCGACC
GGGCCGGACCATGACGCTTGGCACTGGTAGAACCCGCTGTGGCCGGCGAACGTCCGAAGG
CGGTGTGGCGAGCTCTAGCCGCAACCGGGGCAAGCGTGGGATGGTTCCGCTGTCAGCGGG
TGAAGGACCGGGGGATGACAGGCTGCGATCTTCGCGCCGTCGTCACAATTTTCAACCGAA
CATGTACTAGTCATTGCGGACAGAAGCGCCTATGGACCGTCTTTCCTGCGCCATCATCGA
CGACGACGTGGAGTTCTGCGATCAGGTGGTGGAGTTGGCCACCGATAGCGGCTTCCGCGC
CAAGGGGATGCATTCGCTTGGCGAAGCCAGCCATTGGCTGGACAGCAACTTCCCCGATCT
GCTGGTGGTCGACGTCGGCCTGCCCGACGGCAGCGGCTTCGACCTGATCGAGCGGCTCGA
CCCGGACCACACTCCGCAGATCGTGGTGGTGTCCGGCGACTACGCGCGCGAGACCCAAGG
CCGTGCGCATCAGTTCGGTGTCAGCGAGTTCCTCACCAAGCCGTTCGCCCCCGAGCGTCT
GGAGCGGGTGCTGGGCGGGCTGCGTGAGGCGCAGCAGGGCAACCTGGGCATCGTCGGCAA
CAGCGACAGCATCGTGGCGTTGCGCAAGGACATCGTGCGCGTGGCGCCGACCGATCTGAA
CGTGCTGGTGACCGGCGAAACCGGCACCGGCAAGGACCTGGTGGCGCGCGCCATCCACCG
CGTGTCCGGGCGCCGCGGGCGCTTTGTGCCGGTCAACTGCGGCGCGATCCCGGAAGAACT
GCTGGCCAGCCAGCTGTTCGGCCACGAGCGCGGCAGCTTTACTGGTGCCGACCGCCGCCA
TGCGGGCTTTTTGGAACAGGCGGCCGACGGCACGCTGTTCCTGGACGAAATCGGCGAGAT
GCCGATGCGCCTGCAGGTGTACCTGCTGCGGGCGATCGAGTCGCGCACCTTCATGCGTGT
GGGCGGCAGCGAGGAGATTTCCTTGAATGCACGCGTGGTGGCCGCCACCCACCAGCGCGT
GCAGCGCGACCAGGCGGTGCTGCGCGAGGACCTGTTCTATCGACTCAACGAATACCCGAT
CCAGGTGCCGCCCCTGCGCGAGCGCCGCGGCGATGCGCGCCTGCTCGGCCTGCGCGTGAT
CGACGAGCTCAACGCCACCTACGGCAAGCGCAAGTTGCCCACCAAATCGCTGTTGCGCTA
TTTGGCCCACCACACCTGGCCGGGCAACGTGCGCGAGCTGCGCTCGTTCATCCGTTACCT
GTACCTGCGCACCGATGGCGACCTGCTCGTCGCACCCGAGGTGGAGCAGACCGTGCCGCA
GGCCGACGAAGACGGGCTGCTGATTCCGGCCGGCTGGACCATGCGCCAGGCCGAAGACGC
CATGATCGAAGCGGCGCTGGCACGCACCCGCTACAACAAGAAGGCGGCCGCGCGCGAACT
CGGCATCAGCGTGCGCACCCTGCACAACCGCCTGAGCGACAAGGACAACGCGTGAGCGAT
GCGGCCCACCTGCGTCGCCGCGAGCTCATGCATCAGCTGCGTAACCGGCTCAATGTGATG
GGCTTCGCGCTGTATTCGCTGCGCGCGGAAGCCCCTTCCAAACCGCTGGACACCCTGCGC
ACCGCGCACCAGTCCGCGGTGGAGCTGCTCAATCAGCTGGGCGAAGAAGAGCGCGCGCTG
CAGCCGCCCGCAGAAACCGCGCCGGATACGGCCGATCAGTGATGTTCGACGGGCGCCTGC
TGGCGGCTGAGTAGCATGGTGATGGTGCGCGGGTTGTAGGGCTTCATGCAGTACGACAGA
TGCGCATACCGCTGTGGCAGCGTGTAGCGGTCGTAGCCGGAGCAGAACGAAAACGGCACG
CCACGCGCCAGCAACGCATCGGCCACCGGGAACACCGCCTGGCCGCGCACATTGACATCC
AGCAGGGCGCCATCGATGCCGATCCCCGATGTCACCAGTGACAGTGCTTCGGGCACGTTG
CCCACCGGCCCCACCACCTTGGCACCGGCCTCGGCCAATAGATCGTTGAGTGATTCGGCC
AGCAAATAATCGTCTTCGACCACCAGGATGCGGCGGCCGCGCAGGGGGCTGTCGTGCATG
GGATGACTCCGGTAAGACGCTAAGGTGTAGAGAGTCGCGCACCACATCATGTACGCAACG
TCGGTTAACGGCATGCGTAAGCGGGCACGTCAGACCTGCACATTGAGCGGCCAGAAGCGG
GGTGTCATGGCAGGCAATGCCGGTTTGCGCGATCATCTACGTTCTATGGCGGCCAGTTGT
CGCTGGCTGATGCGACTCTCATGACCGATACCCCAATTCGCAGCGACGTCCACAGCGACG
TCGCTGTACATTCCGCCCTTTTCATTCTGGGCGTGGGCGCCACCGGGCTGGATGCCACGC
GGCTGGCCGAACTGCTGGAGACCATCGGCAACGGGGCCAACCTGGCGGTGATGCTGCTGC
TGCGCGACCGCGCGCTGCTCGACGAAGCGCGGCTGCGCGACCTGCTTGGCCCTCAATCCC
AGCAGTTGGTGGCGCCGAGTGACGGCGACCGCTTGCAGCCAGGCCGCTTCTATCTACCGC
CGGCAGATACCCTGGTCACGCTGGAAGAAGGCCGCCTGCGTCTGCGACCGCTGGATGGCG
AAAGCGACCATGGCCTGATCGACAGCTTCTTCGTCTCGATGGCGCACGACCAGGACGGCA
ACGTCATCGGCCTGATCATGGGCCGCGTGGATGGCGACGGCACGCTGGGCACGGCGGCGA
TCAAGGAATGCGGTGGGCTGGCGTTGGTGGTGGACGATGCGTCCCTGCACGGGCTGGATC
TACATAGCGCCAGCAGCCCGGCCGCGGTGTCCGACGATATCCTGCCGCTGCCGCGCGTGG
CCGCACGCATCTCCGCGCACATGCAACGGCATCACGGTGTTGCGCATGCCGTGCCGGAAG
GCGTGCGCAGCGGCGCGGAGAGCAATCAGCTCAGTCAGGTCGCCGGTATCCTGCGCAACA
CCACCGGGCACGATTTCCACGGCTACAAGCGCGCCACCTTCCTGCGCCGCGTGCAGCGAC
GCATGCAGGTGGTGCAGGTCGATACCCTGGACCACTACCTGGATGTACTGCGCAGCCGCC
AGGACGAGCCGCTGCTGCTGTTCAACGATTTGCTCATCGGGGTGACCCAGTTCTTCCGCG
ACCGCCGCGAGTTCGAGTTCCTGGAGCAGCAGGTGATTCCGCGGCTATTCCAGGGCAAGC
AGAATGGCGACAACCTGCGCGTCTGGGTGCTGGGGTGTTCCACCGGGGAAGAGGCGTATT
CGCTGGCGATGCTGCTGCGCGAACATGCCGAGACGCTGGAGTCGGTGCCGCAGATCCAGA
TCTTTGCCAGCGACATCGATGGCCGCGCGCTGGCCACCGCACGCGTGGGGCGTTATTCGT
CCAGCATCGTGGGCGAAGTGGCGCCGGAGCGCCTCAAGCGCTGGTTCACCAAGGAAGGCG
ACACCTACGCGGTGAGCAAGGAGTTGCGCGAGCTGTGCGTGTTCTCCCAGCACAGCATCG
TCAAGGACCCGCCGTTCTCGCGGCTGGATCTGGTGTCGTGCCGCAACTTGCTGATCTATC
TGGATGCCGAACTGCAGAACCGGGTGATCCCGCTGTTCCATTTTGCATTGAAGCCGGGCG
GCTACCTGTTCCTGGGCAATGCGGAAAACGTCTCGCGCCATGCCAAGTTGTTTGCACCGG
TGGAGCGCAGCTTCCGCGTGTTCCAGAAGATCGACGCCGAGACGCGGCTGCATTCCACCT
TTCCGTCATTGCCGCCGGCGCGCCCGGGCAAGGTGCCGGCGCCGGTGCAGCGCTTGCGCT
CGTCCAGCCAGGCGCTGGTGCGTGCGGGCGAGCGCATCGCCGACCGCTACGCGCCTGCGT
ACGCGGTGTTGGACGAGCACTTCTATGTGATGCATTTCTCCTCGCAGGCCGGGCGCTTTG
TGCGCCCCGGCAGCGGCCCGCCCAGCCTCAACCTGCTCAACCTGGTGCACCGCGACCTGC
GCCTGGAACTGCGCGGGGCGTTGAGCCGGGCAGAGTCGGAGAATGCGCCGGTGCAGGTCA
AGGGCATCCAGATGCGTGGTGACGGGGTCACCTGGGCGGTGGACATCTTCGTGGAGCCCA
CCTCCGATTCGGAGGTGCCGCGTGGCTATGTGGTGCTGTTCCAGGAAGTGGAATCGCGCG
AGCTGGCCGAACCGGCCGCACGCGCGCCTGCCTCCGACAACGAGCACGTGCAGGTGCTGG
AGAACGAGCTGCGTATCACCCGCGAACGCTTGCAGGCGATGATCGAGGAGCTGGAGAGCA
CCAACGAGGAGCTCAAGTCCTCCAACGAGGAGTACCAGTCGCTCAACGAAGAGCTGCAAA
GCGCCAACGAAGAGCTGGAAACCTCCAAGGAAGAGCTGCAGTCGGTCAACGAGGAAGTCA
CCACCGTCAACGGTGAGCTGGCGCATCGCGTGCAGGAGCTGGCGCATGCCAACAGCGATC
TGAAGAACCTGCTGGAAAGCACCCAGATCGCCACGGTGTTTCTGGACAACGAACTGCGCG
TGACCAACTTCACCCCGGCGGTCACCGACATCGTGCCGCTGGTGGAAAGCGATATCCATC
GCCCGATCAGCCACATCAAGATGCGCGTGGCCTACGAGGAATTGCAGGACGATGTGCGCC
GGGTGATCCGCACGCTGGCGGTGCTCGACCGCGAGGTGGAAAACCCCACCACGCGCGCAC
GCTACATGGTGCGTGTGCTGCCGTACCGCACGGTGGACAACTTCATCGGCGGGGCGGTGA
TCACCTTCATGGATGTCACCCCGCTGACCCGTGCCGAAGATGCGCTGCGCGGTAGCGAGC
AGCGCCTGCGCACCTTGATGGAGGGTATTCCGCAGCTGGTGTGGCGCTCGCTCGATGGCG
GCCGCTGGACCTGGTCCAGCCCGCAATGGTCGGCCTACACCGGCCAGACCGATCAGGAAA
GCCGCGAGCTGGGTTGGCTGGAAGCGGTGCACCCGGACGATCGCGAACTCACCATGGATG
CCTGGCGCGACTGCCCGGCCAGTGGCGGGCTGGATGTGGAGCACCGGCTCTACAACGCGG
CCGAGCGCGGCTACCGCTGGTTCCATACCCGCAGCGCGCCGGTGCGCAACGACGATGGGC
ATGTGCTGGAATGGCTGGGCACCTCCACCGAGTCGGATAACCTGCGCCGCCTGCAGGAAG
AGCAGCGCGTGCTGGTGACCGAGCTGCAGCACCGCACCCGTAACCTCATCACCGTGGTGC
AGTCGGTGGCGACGCAGACCATGCAGAGCAGCGGCACCATGGACGAGTTCGCCGGCAAGT
TCGAAGACCGGCTGGCCGCGCTCTCGCGCGTGCAGGGGCTGCTCTCGCAGGCAGAGAATG
TGCCGGCCACCATCGGCGCGTTGTTGCGCATGGAGCTGGATGCGCTCGGTGCCGAGCCCG
ATCAGCGCCGCATCATCCTCGACGGGCCGGACGTGGCCTTGCGCAAATCCACCGTGCAGA
CCCTGGCACTGGCATTGCACGAGTTGGCCACCAACGCACGCAAGTACGGTGCGCTGGCGG
TGGACACCGGCACGCTGACCATCCGTTGGCGGGTGGAGACCAGCGAGAACGCGCCGGCAC
GGCTGGTGTTGTCGTGGGTGGAAGAGGGTGCCAGCCTGCAACAGCGGTCCGTGCGCGCGG
ACGCGGGTGGCTTCGGCAGGCGCCTGATCGAAAAGGCGTTGCCCTACAGCCACGGCGCGC
AGACCCGCTACGAGCTCAGCGACACGCGATTGGAATGCGAGATCCAGCTGCCGCTGACGT
CGGTAGACGACTGAGGGCAGCGCCCCACGTTGTTGGGGCGAAGGGATGCGGGTTTGGTGT
CGCGTCCCTGCAGGGCGGCGGCGCTGCGTGTAAGTCACATCGCGCGCAAGCGCGCTCCTA
CGCTGTGCGTTGCATTGGCGTCGCTGGCGGCAATGCGGCAGGCGTGGCGTCGGTGCAGCG
ACGTGTCTTGGTTGTGCGTTGCCGGCGGTGAAAGGGGCACGCGCAGCTGTGCGGCGCGGT
TGCTAATGCTGCCCAGACATACCGCAGTGCGCCGCTATCGCAGTCTTGCCCTTCAAGGGC
GCCTGGCCGCCGGTGGCAGCAAGAACTAGTGCGATGACACTGGCGCGGCGCAGTGCGTGT
CATTGCGCTGCGCCACGTGCCCGTTGTTTCGGCACGCATGCAGCGCGTCTGTCTGCTGCC
CAGCGTGATGGCCGGCCTGTGTGCCGACAGCCAGTGCGGGTGAATGTGCGATGCATTGCC
TGAGTCTGCTCGATCGTTTTCCTGCGGACTCGTCGCATTGGCGTGCATGTGCTGCGCATC
TCTTGCACACGTACAAAGGCGTTCGCAACACAGCTTCAAACGTTGATGCAGATGCGCTCG
CTGGCTATGCCATAGGCGTTTCCATACGCCTGCGTTATGGAAATTCTTGCGCGCCGATGC
AGTTCTTGCGGCGTGATGTGAGAAATTTTTGAAGACGGCGTCGTGGCGGCCTTGGCATGA
CTACATTGCGCAGGCGTGCGGTCGTCAAATAGTTGGCGCGCTATTTGCGTAGCTGTGTGT
GTCACCGCGATTCGCACAGTGGAGCAGTCATGATTACGCGCATTCTTCAGTTGTCCGCCA
GGGTGGCGAGCAACGCATGGGTCGAGGTCGGCGTGGGTGCCGATGCCGACATTCTGGTCG
CCGACCGCGGCGGTAAGCGCGAGGAGCGTGCCACCTTCGGCCGCCGCGCGCCCGGTCAGC
AACGTTCGCTGCACATGCAGGAGCCAAGCTGGCTGGGCGGTGTGGATCTGGCCATCTGGG
AGACCCAGCGCTGCGCGATTCCGTTATGCGGTTTCGTGTGCACCGCCTCGGTGGATGGCA
ACACGGCGGCCACCTGGTTGAGCCCGGACAACCGCGCGCTGTACGCGGCCGGGCTGCGCA
ATGTGATGGATATCGGCGGCCGCCTGCAGATGGGGTTCTCGTTGCTGGTGGCCTCGTCGT
CCAGCATGCCCACGCACCGGCCGTTGTGTATCGATGGCGATGTTGCGCAGTGGTTGCAGC
TCAGCGGCCATGAGGCAATGCGCCATCTCAGCCCATGGCGCCTGGAGCGTTGCGCTGCAG
CGGCCGGCGTGCGCCCCGAATGGGCAGCGGAAGGACGCCCGGCGCCGCTGTTACGTGCTT
GAGCGCCTGCGCACCGGGCGCGCAGCAGAGCACATGAAGAAGGGGCGCGCTGCGCCCCTT
GGTGTTTCAGTGAAACCGATACAACGATGCCGAGTGGGCAGCGATGTTGTCCCGACATGA
CCGAGGTCAGGTGTCGTCGCCTTCGCTATCGCTATCGCTGTCTGCGCGGGCACGTTGCTG
GGCCTGCTGATGGTCCTGCTTGCCATACGTGCCGCTCTGGCCAAAGTTGGGCTGGGTCTG
GCCGTCGCGCTCGGCATGGCCGTCCGGTTCGCCTTCGCCGAGCCCACCGCCATGGCCATG
CCCGCGCGGGTAATAGGCTTGCGGCTGGCCGTCCTGCGGTGGCGCGGCATCAGCGGTGTC
AGCGGCAGAAGGATCCTGCCGGCCACGGCCGTCGACGGACGCATCGCCGCCGTCGCCGCG
GTACGCCGACTGGCGTTCGTCGTGGGTCTCCAGTTTCGGCTTGTCGTTCATGGCAACTCC
TGTGTCGTGCGGTGAGCAAAAACGCCCGGGCCGCGAACGGCCCGGGCAGTCATGCGCGGT
TGCGCGGTGGGATCAGCGCTGGATATCACCGGTCGTGGAACCGGCGCCCGGGCCGGCGCC
AAGGTCTGCGCCAGTGACGCGGTCCAGCTCCGGGTTGGACAGCAGGCGCAGCGACATCGC
ATCCAGCGCCTTGGTCTGGGTGGCATCGAGCGCCACCGTGGCCAGGCCGTCGCCGCCATC
CACTGCAGCCTGCTGCTCGCGGTCGGCGATGACTTCCCACTGCTCGCCGGCATTCCACGG
GCCGACCATGTCGCCTTCGCCCTGCGACATGTTGTAGTACTTGTCGGTGAAGCGCGGGTC
GCCCGGCAGCTTGCCCGGCGGGAAGTTGGGTTCGATCGAATACAGCGCCTTCTCGAACGA
CTTCTGATGCGCCACTTCACGCGTCATCAAAAAGCGCAGTGCATCCACAATGCCCGGATC
GTTGGTCACATTGATCAGGCGCTCGTAGACCAGCTTGGCGCGTGCCTCGGCTGCGATGTT
CGAGCGCATGTCGGCGGTGGGGCAGCCGATGGAATCCACATACGCGGCCGTCCACGGCAC
GCCGGCCGAATTCACCAGCGCCGGACCGCCACCGTAGAGAATCTGCTGCGTATGGCTGGT
GCTGTTCTGGGTCATGTTGCGCATCTCCATGGCTTCTTCCATGCCTTCGGAGAGCACCGC
CTTCGGGCCCTTGTTGAGCATCGCAATGATCGAGCCGATGATTTCCAGGTGGCTCAATTC
TTCGGTTGCGATATCGAACAACAGATCTTTGCGCCCCGGATCGTCCTCGCCCAGCGCCTG
GGTGAAGTAACGCATGGCCGCAGCCAGCTCGCCTTGCGGTCCGCCAAATTGCTCGAGCAT
CAGCGTGGCCAGATCCGGATTCGGCTCGGCAACGCGGACGGTGTACATCAAACGCTTGTT
ATGCATGAACATGGGTTTCGCTCCATGACTGGCGCCAGGCAACAACTGCCACTGCAAGAG
CGGACAGGACGCGGGGCTGGCTTGCGGAGGGAGACCTGCTGGGGGTCAGCAGGAAACGCG
GGGCGGGCAGGCCGCCCCGCGCGGAACATCAGGCCGCCTTGCTGGCCTGGGATGCTTTCT
GGTTGCCGCCCTGTTCGGCGAGCAGGGTGAGCTTTTCGTCGGTGGCTTTTTCTTCTTCCA
GCGTTTCCAGCAGCAGCTTCAACGCATCGGCATAGCCGAGCTGCTTGGCGAGCGCGGCAA
TGGTGCCGTACGAGGCAATCTCGTAATGCTCCACCTTCTGCGCCCCACCGATCAGGGCCG
CATCGCGCACCGGGCCGGCTTCGATCGAGTCGATAACCTCACGGCTCTCTTCGACCAGGC
CTTCCATCGCCGCACACTTGATGCGCTTGAGCTTGATGCTGAGCAGTTCAACCACCTGGT
CGATACGTTCGACCTGGCCCTGGGTTTCTTCCAGATGCGTTTCGAAGGCCTGCTTGAGCT
TGGGCTCGGTCGCGGCGCGGGCCAGGCGCGGCAATGCCTTGGTCAGCTGCTTCTCGGCGC
TGTAGATGTCGGACAGTTCGTGGACAAACAATTCTTCAACGGTTTTGATCGCCATGAGTG
GCTCCTTTCTGGGTGGACGAAGGGGATAGGGCGGCGGACTAACGCTTGGCGGTGACGCCT
TCCAGTTGTTCGCGTTCAAGAAACGCGACGACGATGGCTTCCTGGTGTTCGATCAACCAC
TCGGCCATCTCGATTTCCTGCTGCAGGATTTCTTCGCAGATCTGCGCGACCTCTTGCTCT
CCCGCGCTGCGCGCAGCAACCACCAGCGCGCGGTAGGACGCAATTTCCAGATGCTCGAAG
GCGTAGCTGATACCCACGCCCTTGGTGACCTCATCGGTCATCATCGAGTTACCCGCTGCG
TGCATGCTGGCGAGCACACTGCTCAACATGCCCTTGGCGGTGGGGATGCTGCCGTTGAGC
AATTCCAGGCAACGCTGCACGCCTGCCGACTGCTGCTGGATTTCCTCCACGTGCTGCTCG
ATGCGGCGTTTGAGTTCGGGGTAGTGCTCAATGCGCGATGCCATGGCGGCCATCATGGTT
TCGGCCTCTTTTTCAATGGCGTATGCATCCTGCAGCCACTTCACCAAACGTTCCCTGGAT
TGCATCGTTGTCATCGTTGGATCTCTGCGGTCATGTCGTTGCGTGGTGCCTACGCTAATC
AGCCGAGTGTTAGGACGATTGGTGCATGCGGTGAACCCGGTGCGATGGCGGCCTGTTCAG
TCCGCGCAATGCGATGGAGCGCATCGATGCACCACGCCGGTTCGATCGACGCAGAGCGCG
CCAACGCCGCGTGGAAACCGTCTTGCAGAATCGTGCGCGCGCAGGTTTCGCGCACGTCGG
TTTCGGCGGTGGCGCAATCGCGCGGCACGCTCACAGCGAACCCATGCGCAGCGGCATCGA
TGGCGGTGGCCAGCACGCAGACATCCAGCGCCACGCCGGTGATGACCAGGTGCTCCACCT
GCAGGTCCTTCAGCAGCGGCGACAGTGGCGTGTTCAAGAACGCTGAGTGCTTGGGCTTGA
GCAACTGGTAGTCCTGCGGATACGGCGTGAGCAGGCGCGCGATCTCGCAGCCACGCGCAT
CCACTTGCGAGGCCAATGCGATCAGCGCCGGAAGGTCCGCATGCCAGTCGGCGAAATTGT
CATTGGCGTAGAGCACCGGCCGTTGTGCCTGCCGGTAACGCTGGGCCAGCGCATCGATGC
TGCGCGCGGCGCCCTGCGCGCGATGGGCGAGTTGCTCGCCCCCATCGAAATCGAAGCGGT
TGAACATGTCCACGATCAACAGGGCAGAGCGCTGCGTGCTCATGGGCGTGCTCCCATGGC
AAGCGGCGCCATGCCCGGCCGACGTACGCGCCTGTTGCAGGGGGGCGCAGGTCGCAGGGC
GGGGCATGGCCGTGGGGCACGGCGACCGCGGGTCAGTGCGCTGGCAGAGAAGAATGTCGG
CATGCAAGCCTCCTCGTCAGTGGTCACGCACGAGGCTAAGCACGCTGCGTACAGCGGCAA
TGAACGCGGCGTCGACGCGGCGTCTGCACCGGCCTGCTCGCCGGTGCGTTACAACAGGGC
TTCCTGCACAACGGACCACCGCAATGACGCCACTGGATAAACCCCTGCGCCGTGAACTGC
GCATCGGCGAGCAGTCCTACACGCTGACCATCGACCCGGACACGCTCAAGCTGGTGGAGA
AGGGCAAGCGCAAGGGCGTGGTGCTGCGCTGGGAAGACCTGGTCAGCGGCGATGCCGCCT
TGGCCAGTGCCCTGCAGGCGTCGCTGCAGGGCTAAGAGCAGCGATCAAAACGACTGCGCA
GCCGACAAGCGGGCGCGGCCGCTGCCTGGAATCGGCATGTATCCCGTACACGCCGGTTCC
TCCGCGCCGCCCGCAGCCACCTGACGACTGCTCGCCACGTGTTGTTAGCGGCTCTAAGTG
GCGTTAGAGCAGCGATAAAAACGACTGCGCAGCTGCCAAGCGGACGCGGTCGCTGCGCGG
GATCGGCATGTACTCCCGTACACGCCGGTTCCTCCGCGTTGCCGGCACCCACCTGACGAC
TGCTCGCTATGTTTTGTTAGCAGCTCTTAGGCAAACAGACGCGCCAGTTCGCGTACCGCC
GCTTCCGATGCAGCGCGGTCCGGCGCGCCATCGGCGTTGTTGTAGTCGTTGGGACCTTGC
GACTGCACCAGGATGCCATCGCGACGCGGCACCACGTTGAGATTGTGGCCGCGCCACACC
AGCCCATAGGTGACCTCCGGTTGCGGGATCAGCCGCGCGGTCTGCCCACGAATTGGAATG
ACGCTTTCATCGCCCAGCAGCGCACGCGCGCCGTAGCCGGTGGCATTGATCACGCACTTC
TCGCGCAGGTCGGCGAACTGGCGGGGGCTGTCGAAGCTGCGCGTGTGCAGCTCGCCGCCG
GCAAGCAGAAAATCATCCATCAGCAAGCGTGCGTAGGTGCTCAGGTTGAAAGTGAGCTGG
CTGTAACGGCGCACGAACGGCACCGGGAACGGATGCGCGCCGGCGGCCACCTGCTCGGAG
TGCGGCCCCAGGTCGCCGAGCAGGTCGCGTTCCAGCGGTGGATAGTCCGGCTCGTGTGCT
TCGGGCGAGGCGATGCGTTGGTCGAACGGCACGTCCGACAAGGCGTAGCCATCGCGCCAT
TCGATCGGCTCGCCCGGCAAGCCGAGCAGGGTCTGGTAGCGCCGGAACGAGATGCGCGCC
ATCTCCTCCCAGCGGGTGCGAAACGCCGCGGTGGCCTCGGCGCTGGTGCACACGCGCGAG
TCGGGCGACCACACGCCGGTGGCATAGAACGAGCGCACATCCGGCAGCTGCTCGCGTGCG
TAGATGCGCACGCGCAGGCCGGCGCGTTGTGCCACCAGCGCGGTGGTCAGGCCGATCGCA
CCGCAGCCGATCACTGCCAGTTCGCGCACATCGGCATCGGCGCTACGCACCAACCGCAAG
GCGTGCTCGGCCGCACCCCACGACAACGACCAGCCGCTGCCACCATGGCCGTAGTTGTGC
ACCACGGTCTTGCGGCCGATGCGCTCGGCTTCGATCCGTGGCCCCTGCGCGCGGAACGGG
CGGGTGCAGCCATTCACCGCAATGATGCGATCGACCGATGCGCGGATCGGCGCCAGCGGC
GGCGTGGCAGCGAACCCGACCGGCTGCGCGGCAGGCGCTGGCGCCACGCCAGGGGCCGAT
GGCATCACCAAGGCGTTGCGGCTGGTACGCGTTGCCGCCCAGCCACCGCTGGATGCGAGC
GCGAGCACGGCGGCGCTGCCTTGCAGGAAATGACGACGATGCATGTGGCTCCCGGTGCAG
TGGACGGCAGGCGGCGAGCATACTGCGCAGGCTGCCGCCGTCCGCGCGGGGCGCCTGCGG
GTTTGCTCCGCCGAACCGGCAATTGAGGGCGCGTTTGCGCCCATTCGTCGCCTGGGCCAT
TGCGCGCGCCGCGTGCCGGCTATGCTCGCCGCGTCCACCCACCGAGCCATCTGCCGTGTC
CGCCAGCGTGTTCCTGATTGTCCGCATCGTGTTTGCCTGGGCCGCCGCGCTGATCGTGGC
CGGCATCATGTGGGCGCAGCTGTTCGGCTCGGCAGGCTCGTTCTTCGGGTTGGTCAGCAT
CGTGCTGATGGTGATGGCGTTGATGAGTTCGATCACGCATGTGCGGCGGGTGCGCTTGAT
TGCCGGGCGCCTGGACCACGATGCCTTGTCGAGCCGGCAACGCCGCCAGATCGAGATTCC
GCTGGATGCGCAGGCTGCCTTTGCGGTGGTCGAAGATGCGGTGCGCGCCCTGCCGCGCGT
GGAGGAGGTGGAGCCTGCACCGGGCAGCTTGCTGATCCGCGCCAAGGTGCGCCGCATCGA
CCCGTACGAAGGGCGCCAGCCCTCGCGCTGGAATCTGTTTGCGCGCTTTGCGATCAAGCG
CAACCAGGTACTGGTGACGGTGACACCGGGGCAGGGCACCAGCAGCGTCACGCTGTTGTG
CGAGCCCGATGCCGGCGCCTGGGTGGACCTGTTCGCGGTGGATGAGGGCAGCAACTATGA
AAACGCCGAGGCGATCAACCGCGCGGTAGTGCGCCGGGTCGGCGAGCAGCGTCGCGACGA
ACAGGCTGCAGCCGAACAATCGGTGATCGAAAAGGAGCTGGCGGTGGCGCGCTTGAACCT
GCTGCACGCGCAGGTGGAGCCGCATTTTCTCTACAACACGCTGGCCAGCGCGCAGGTGTT
GGCGCGCACCGATCCGCCGCGCGCCGACATCATGATCGGCCACTTGATCCAGTACCTGCG
CAGCTCGCTGCCCAGCGCCGACGGTGCCATCGCCACCCTGGGCGAGGAACTCGAACGCAC
TCAAGCCTATCTGGAAATCCTGCGCATCCGCATGGGCACGCGGCTGGCGCTGCAGGTGGA
AGTGCCCTACGAACTGCGCACGTTGCAGCTGCCGTCGATGATGCTGCAGACGCTGGTGGA
AAACGCGATCAAGCACGGGCTGGAAGCCAAGCCCGGCGGTGGCACGGTGTGGATCCTGGC
GCGCCGCCAGGACAACCAGGTCACCCTCACCGTGGCCGACGACGGCCAGGGCTTCAACAA
CCACAGCCACGGCACCGGCATCGGCCTGAAGAATCTGCGCGAGCGCCTGCAGCTGATCTA
CGGCGGCAAGGCGAGCTTTGCCATCGTGTCCAACTTCCCCAGTGGCGTGGCTGCCACCAT
CAGCTTGCCGCTGCCGGCGGTGTCATCGCCGGTTGCAGCATCTGCCGCTGCCGCTGCCGC
GCCACCGCCGCTGCCCAGCACTGCCGCCGCACACACGCAGGTGCAGGCATGAGCGCACTG
CGTGCGGTGATCGCCGAAGACGAAGCGCTGCTGCGGCAGTCCCTGCTCGCACTGCTGGCC
GAGGTCTGCCCGCAGCTGCAGGTGGTGGGCGAATGCGAAGACGGCGCCAGCGCGCTGGAC
ACCATCGCCACCCAGCAAGCGGATGTGGTGTTTCTGGACATCCGCATGCCCGGCCTGACC
GGCATCGAGGTGGCACGCGCGATGCGCGAGGTCAGCCCGCGCACCCAGGTGGTGTTCGTC
ACCGCCTACGACCAGTACGCCATCGACGCGTTCGAGCAGGGCGCGGTGGACTACCTGCTC
AAACCGATCAACCGCGAGCGGCTGCAGGCCACCTGGCAGCGCGTGCAGCAACGCGCCGCC
GCCGGCCAGCCCGATGGCGCCATGCTGGAGTCGCTGCTGCAGCGCCTGGCCGCACGCCCG
GCCGCGGCCAGCGCCGCGCCGCCACTGGCCTGGCTCACCGCCAGCAGCGGCCGCGAAACG
CGGCTGATCGCCCTGGATGAGGTGGCCTATTTCCAGGCCGACCAGAAATACACCACGGTG
ATGACCGCCGCCGGCGAGGCGATCTTGCGCACGCCGCTGCGCGAGTTGCTCGACGTGCTG
GACCCGCACGTGTTCAAGCAGATCCACCGCTCCACCATCGTCAACATGAAAGCCGTGGCC
TCGGTGGTGCGCGACGACAGCGGCAAGGGCCGACTGGCGCTCCGCGGCCGCAGCGAAACG
CTCACCGTGAGCCAGCCCTTCATGAGCTTGTTTCGCGGCATGTGAGCCCCGCATCCCGTC
TTCCCCCATACCGCATCGACTGAAAGGATTGCCGCCATGCGCTTGCTCGCTTCCCTGGTG
TATTGCCTGCTGGCCCTGGCCGGCTGCCACGAACGTAACGGCACCACGTCCATTACCCGC
GCCACCAGCGAGGGCCGCGATGTGCTCTTCAGCAAGACCCTGGCCACCGCCAGCGAATTG
AGCATGCATTGCCTGGCCAGCAGCAGCGGGCAGTGCCATTACCTGGTGTACGTGGAGCAG
TGCGCCGGCCCAGCGGCGGGCGCCGGCAAGGCTGCGGCCTGCGCCCGACAGACGCTTGAC
CGCTTCACCCTGGCACCGGGCCAGGAGCGCGCCGTACGCGGCGTGAGCGGGCAGGCGCAC
ACCTGTGTGGACATCAGCGCCCCCGGGGCGGATTGCCACGGCTGATGGTGCTGCCGATGT
GCCACGCGCGCGCTGCAGCGGTTGCCCTGAGCAGCCCTGCCACTTCGAAACCATCGGCAG
CAATGCGGCAGCGCGTTACGCACGCCTGCTGAATACGCACTGACGGCAAGCGGCCGCATC
TGCGAGAATTGCCGGCTTGTTGCCGTTGCACGGCGTCTTACTGCCAGGCCTGTCATGTCC
GAACACTCGTTGCGCCGCGATGTCGGCCCCTTCGCCCTCATGCTCACCGGGCTCGGCTCG
ATCATCGGCTCCGGCTGGTTGTTCGGCGCCTGGCGCGCTGCCGGCCTGGCCGGCCCCGGC
GCGATTTGGGCCTGGATCCTGGGCGCGGCGATCATCACCACCATCGCGCTGTCGTATGCC
GAACTCGGCGCCATGTTCCCAGAGTCTGGCGGCATGGTGCGCTACAGCCACTACTCGCAC
GGCTCGCTGGTGGGCTTCATCGCCGGCTGGGCGAACTGGATCGCCATCGTGTCGGTGATC
CCGGTCGAGGCCGAGGCATCCGTGCAATACATGGCCTCCTGGCCGTGGCCTTGGGCGCAA
AGCTTGTATGTGCAGGCGCCGGGTGGGGCGGGCGAGTTGTCGGTGCCGGGGTTGCTGATT
TCGGCGGTGCTGGTGCTGGTGTATTTCCTGCTCAACTTCTGGAGCGTGAAGCTGTTCGCG
CGCTCCAACACCTTGATCACCGTGTTCAAGCTGGTGGTGCCGGCAGCGACCGGCGTGGCG
CTGATCGCCAGTGGGTTCCATAGCGAAAACTTCAGCGTGGGCATCCACGGCGATGCGCAT
GTAATCGACCTGGCCGCCGTGCTCACCGCCGTGGCCACCGCCGGCATCGTGTTCAGCTTC
AACGGCTTCCAGAGCCCGGTGAATCTGGCCGGCGAAGCGCGCAACCCGGGGCGCAGCATT
CCGTTCGCGGTGCTGGGCTCGATCGCGCTGGCCACGGTGGTGTACCTGATCCTGCAGGTG
GCCTACATCGGCGCGGTGCCGCCGGAGTTGCTGGCCAAGGCCGGCTGGCACGGCATCGAT
TTCCGTTCGCCGTTCGCCGAGCTGGCCATCATCGTCAACCTGCACTGGCTGGCCATGCTG
CTGTACATCGATGCGTTCGTGAGCCCCAGCGGCACCGGCATCACCTACACCGCCACCACC
GCGCGCATGGTCTACGGCATGGAAAAGAACGGCACCTTGCCGGCCGCGCTGGGCAAGCTG
CACCCGGTGTGGGGCGTGCCGCGCATGGCGATGTTCTTCAACCTGGCGGTGTCCTACCTG
TTCCTGTTCTTCTTCCGGGGTTGGGGCACGCTGGCGGCGGTGATTTCGGTGGCGACGATC
ATTTCCTACCTCACCGGGCCGATCAGCGCGATGGCGCTGCGCCGCCACGCACCGGACATG
CACCGCCCGCTGCGCATCGCCTTCCTGCCGATCCTGGCCGGCGTGGCGTTCGTGATGGCC
ACCGAGCTGCTGTACTGGGCGCGCTGGCCGCTGACCGGCGAGATCATCCTGCTGATGGTG
GTGGCGCTGCCGGTGTACTGCTACTACCAGGCCAAGCAGGGCTGGCCGGACCTGCGCCGC
AACCTCAAGGGCGCGGCGTGGATGGTGTGTTACCTGCCGATCGTGGCGCTGCTGTCCTGG
GCCGGCAGCACCGATTTCGGCGGCCATGGTTACCTCAGCTACGGCACCGACCTGGCGGTG
GTCGCGGCGGTCGGGCTGGTGTTCTACATCTGGGGCGTGCGCAGCGGATGGCGCACCCCG
TCGGTGGAGCAGGCGGTAGCGCGCGCCTGAGGATCAGTGCCGCGTTGCACCCGCGCGGTG
ATGCGCATGCGGTTGCACGCTGAGTGATGAAACGCAAAAGGCCAGTGCACGTGCACTGGC
CTTTTGTTTTGAAGGGGTGTTGCGTGAGCGTGTGGCGCGGCGTCTTCATGCAGCGCAGGT
GGGTGGTGCTCTCACGCTGCGCGTCTCAGGCGTTGACCACCAGCCGCGGCGCGCCATCGA
ACCGGTCGAGGTCGCGCAACAGCTCGGTATAGCGGCGCAGGCGGCCCATTTCGCGCATGT
TGACGATGTCCTCGTGGCGCAGCTCGCGCTTGGAGGTCACTTCCTGCTTGTAGCGCAGCA
CTTCCGGGTAGCGGCGCGCCATGTCCAGCGCATCGGCCACGCATTCCACCGTGTCGGCAT
CCGGGGTGACGCGCGCGCGGGAGTTGAAGGCGCGCAGCCAGCGCTCGAAACCGGCGCTGT
GGTCGAACAGGTCGGCGATGTACCACATCACGAACAGGATCGACGCCCACGAGGTGAAGA
TGATCACGATGCGGCTGAAGGTGAGGTGGTAGTCGTTCTGCCAGAGCTGGTGGGTGATCA
CGCCCAGCAGGATCAGCGAGACCGTCTGCCAGCCGATGATCGAGGCGATCACCCACTGTT
TCTTTGCCACGCTGAGCAGGTCGACCTCTTCGTCGAGCTGCGCGTCGGTCTTGTCACGCC
AATGCGCAACCTGCTCGTCGAACGGGAGTCGGTGGAGTGCGTTGTCCTGCAGCAGCAGGC
CCAAACCTTTGAACAATGCGATCATGACGAGCTCCTGACGGATGGCTGGTACGAGCGACT
TGCGACTGGCAGGTGCCAGATGCCCTAGTTCTAGCACTTTCACGCGGCTTGGCAATGGCT
GAGCCCTGCACCGGCCGGGCCTTCCTGCGTCATCGCGCGCAAAACGCCTGATTTGCGGCG
TTTTATTGCGGTGCGGCACCGGTGGCGCCTGCTGTCGTGCTGCACTGCACACTGCGCAGG
AGTGCCTGGCCGGTTCCGACTCTGCCGCGCCAGAAGTACAGGATGCGTGAGCGGCAGCCA
TCGCGACATGGTCTTGCAGGGAGCCCGCGTATCATTGCGCGCATGTCTGCCGTCCTGCGT
ACGCTCACCGCCCCCGCCGCTGCACAGATCCGTCGCTGGGTGCTGGATGCCTTCCCGCGT
GGCGAGAGCAGCATCGAATACGATCAGCCCCTGGGCGACGCCGGGCTGTTCGGCCCCGAC
AGCGTCACCTGGCGCATCCATGCGGAATTCCCCGGCATGCTCGCCGGTGGGCTTTGCGCG
CTGATGTTGCAACTGCTGCACCCGCGCGCGCTGGCCGGGGTCTACGACCATTCCAACTTC
CGTGCGGATCTGGTCGGCCGGCTGCGCCGCACCACCAACTTCGTTGCCGGCACCACTTAC
GCGCCGCAGGCCGAGGCCGAGCGGTTGATCGCGCGGGTGCGCGCCATCCACAGCCACATC
GTGGGCCACACCGCCGACGGCATGCCGTACCGCGCCGACGATCCGGCGCTGCTGACCTGG
GTGCACGTGACCGAAGCCTACGGGTTCCTGCAGGGCTGCCGCCGCTATTGCCGCGACGTG
CCAGTGGACATCGCCGACCGCTACTACGACGAAGCGCGCCGCGTGGCCGAAGGCCTGGGC
GCCACCGATGTACCCGCCAGCGAAGCGCAGGTGGCGGCGTACTTCGCCCAGGTGCGCGGC
GAGCTACGCATGGACGCGCGCTCGCGCGAGGTGCTGGAGGTGCTGACCAGCATCCAGCTG
CCGGTGCCGGCCGCGCGTTTGTCGCGCGGGGTATTCCTGGGCGCCGGCAACGCCCTGCTG
CCGGACAGGGCCAGCGACATGCTGCAGCTGAGCAGCACACAGCGCCGCCAGGCCGGCGCC
TCGGCGCGTCTATTGCGCCGGCTGTCGCCGCTGTTCCGGACCGCGCTGCGCGACGGCCTG
TCTGCGCGCGCCTGCCGCCGCATGCAGCTGCCGCCGGCGGTGTTGTTGCAGTGGCCCGAT
GACGCTGTGGCGGTCGCATAGACGCAGGCGCGTCGTATCACGTTTCATCGTCACGGACTT
TCGCGCCAGCGCGCATCCATACGAACGCGCCTTACCCGTAGGAGCGCGCGCGCGCGCGAT
GGGCCTTACCGATCAAGCGCCGCCGGTTCACTCATGTGCAGGCACCGGGCAAGCACTGCG
CAGGCCTGCAAGGCTGCTTGCCGCGATGGCGTACGCACGCCTTGCTACGTCAGCTTACAA
GCCCTTGACTTCGCCGTGCGTCGCAATCGCAGCGGCATTGCGAACAATCTGCTATTGCAC
GGCATCACGGTACGCAGGCTTTGCAGTTGCAGCGGAGTGGCTGCGCGGGTGTTCTCAACG
GTTTAGGCGTTCTCGGTAACGCCCATCGCGCGCGAGCGCGCTCCTACGGGTGAGGCGCGC
TGGCGACGTCTGGCGGTGAAAGCGTGAGGTGGCGCTGCGTAAGCAGGCTTTGCAGTTGCA
GCGTAGTAGCTGCGCGGGTGTTCTCAACGGTTTAGGCGTTCTCGATAACGCCGCATCGCG
CGCGAGCGCGCTCCTACATGTAAGGCGCGCTGGCGACGTCTGGCGGTGAAAGCGTGCGGT
AGGGCGGCGTGAATGACGGTAAGCAGGCTTTGCAGTTGCGGCGCAGTTTGTTCTCAACTG
CTTACGCGTTGTCGGTAACGCCCATCGCGCGCGAGCGCGCTCCTACGGGTGGGGCGCGCT
TGTGAAGTCTGGCGGTGAGAGCCTACGATGGGTTGGCGCGCACGGGCGCAACGCGCTTAC
CAGATTTTGACGCGCTGCTCCGGCGCCAGATACAGCTCCTGGCCCTGGGTCACTTCGAAG
GCCGGGTACCAGGCGTCGAGGTTGCGCACGGTCTGCGCGCGGAAGCGCCCGGGTGCGTGC
ACGTCGGTGAGCACTGCGTTGCGCAGTGCCTCGTCGCGGTACTTGCCGCGCCAGGCCTGT
GCAAAGCCCAGGAAGAAGCGCTGGTCTGGCGTGAACCCGTCCAGTGTCTGCGGTTGCCTG
CCCTGCAACGACAGCTGATACGCGTCGTAGGCGGTGGCCAGGCCGGCCACGTCGGCGATG
TTCTCGCCCAGGGTAAGCTTGCCGTTGACCGACAGATCCTCGAATGGTTTGTAGCTGCCG
AACTGTGCGGCCAGCGCGTCGCTGGCGGTCTCGAACTTCTTCAGGTCCTGCGGCGTCCAC
CAGTTGTGCAGCTCGCCATGTTCATCGAACAGCGCGCCCATATTGTCGAAGCTGTGGCTG
ATTTCATGGCCGATCACCGCGCCGATCGCGCCGTAATTCACCGCATCGTCGGCGGCCGGG
TCGAAGAACGGCGGCTGCAGGATCGCGGCCGGGAAGATCAGGCGGTTTTCCAGCGGCACA
TTCAGCGCGTTGACCTCCTGCGGCAGCATGTACCACTCGCCGTGATCCACCGGCTTGCCC
AGCTTGGCCAGGTTGCGGCGGTACTCGAACAGCTCGGCACGTTCGACATTGCCCACCGCA
TCATCGCGCCGTACCTCGAGCGCGCTGTAGTCGCGCCAGGTGTCCGGGTAGCCCACGGCC
ACGGTGAGCCCGGCGATCTTGGCCTTGGCGTGCTGCTTGGTCTGCGGGCTCATCCACGCC
AGCGCGTCGATGCGCTGGCCGAAGGCGGCAATGATGTTCTTGGCCATCGCTTCGGCGCGC
GTCTTGGTCTGCGCACTGACGTATTTCTGCACGTAGCGCTTGCCCACCGCTTCGCCCAAC
GCGGCGTTGGTGGCGTCGATGCCACGCTTCCAGCGCTGGCGCTGCTGTGGGGTGCCTTCC
AGGGTGGTGCCATAGAAGCCGAAGCGCGCGTCGGCAAACGGCTTGGACAGGTACGGCGCA
GCGCGGTCGAGCGCGCGGAAGCTCAGGTAGTCCTTCCAGGTCTGCAGCGGCTGCGACTGC
ACCAGCCCCGACAGTCCGGTCACCGCCTGCGGCTGCCAGACGATGAAGTCGCGCTGTGCC
TTCAAGCCTGCGGCTTCGAAAAATGCGCCCCAGTCCAGGCCGGGTGCCTTGCGCGCGAAG
TCGGCCTGGGCCCAGGCATTGGCGCCGTCCTGCACGTTGTTGGTTTGCTCGGCACTGGCA
TGCACGCGTGCGATGGCGGTTTCCAGCGCCAGGATGCGCTCGGCCTTGGGCGCGGCATCG
GCAATGCCGGCAAGTTCGAGCACGTTGACGATGTAGGCGCGGTACGCCTCGCGCATCTGC
GCCATGCGCCCGCCATCCAGATAGAAGCTGCGCTCGGGCATGCCCAGGCCGCCTTGCACC
AGGTACGGCACATACCGCTGCGGATGATGCAGGTCTTGCGACACCCAGAGGCCGAACAGG
CGGTCGGTGTAGAAATCGGTGGAATTGAGCAGGTCCACATCGGCGCGCAATTGACCGCCA
AGGGTGCGCGCCAAGGCTTGCTTGTCCTCAAGTTGCGCGATGGCATCCAAGGCCGGTTGC
ACCGGGCTCACGCCCTTGGCCTCGATGCCGGCCTCGTCCATGTAGGCGGCGTAGTAGTCG
CCAATCTGCTTGTCTTCGCCGGTGACGCGGTCGTTGGCGGCGTCGCCTTCGATGATGTCG
CGGCTGTGCTGCTCGGTCTTCACGGTGATGCTGGTGAAGCTGTTGAAGCTGGAGCGGTCT
TCCGGAATCTGCGTGGTCTTGACCCAGGTGCCGTTGGCGTAGCCGAAGAAGTCGTCGCCC
GGCGCCACGCTGCGGTCCATGCCGGCCACATCGAAACCGAAGTCGCCCAGTTGCGGAGTG
CTGGGCGCCGCCTTGCTGGCATTGTTCGCCGCCGAGGTGCCGCCATCGTGGTGGCAGGCG
GTAGTGACCAGCAGCGTGGCCATGGTGGCGGCGATCAGGACAGGGCGGTGCAAAGAGACC
ATGCGGTGCAACTCGAAACCGGAACAGACTTCGCAGTGTAGGTCTCTGGCGCAGTCGCGT
CCTGGCTCTGGCGGGTGGTTCGCGTGAGGACGGGTCTTGCGGACACGCCTGGTTCAGCGC
CGCCGTTGATACCAGAAGCCCAGCGCGTCGCGGGTCTGCAACATGCGCCGCCCGCGCCAC
AGGAACCGCAACAGCAAGCCCACATGCTCGCGCTTGGAAAAACTGCGCAGCTTGCGATCG
GAGGTGTGCACGGTCTGGCGCAGGATCACAAAACGCCCGCAGCGCGCCAGGCTGCGGCTG
AGCGCGACATCTTCGCCGGCGTAGTAGCGCGTATCGAAGCCGCCGGCGCTCGCGAATGCC
GCGCGGGTACAGAACAAAAAGCAGCCTGGCGCAATGCCGCTGAGCCGGAAGATCCAGCCG
AACACGGCCTGGGCCATGCGCTCCACCCACACGCGCTTGCCATGCAGATGCACGCGCGCG
CCACCGCCCACCGCACCGGCATCCAGTGCCGCAAGCGCGGCGGCCATCACCTGCGGATTC
ACCTGCGTATCGGCATCCAGAAACAGCAGGCGATCACCTTGGGCGGCCTGGGCGCCGGCA
TTGCGGGTGGCGGCGATGTGCCGCAACTCCACCTCGATCACGCTAGCGCCGTTGGCACGC
GCGATCGCCGCGGTGTCGTCGCTGCAGGCATCGGCCACCACGATGGCTTCGTAGTCCAGT
TGCATGGCCTGCGCGCAGGCATGCAGGCACTGCAGCGTCTGCCCGATCAACGCGGCCTCG
TCATGGGCGGGAATCACGCAGGAGAGCATTGCAGTTGCACTCGGTGGCCTAACGACCCGC
GCAGTGTGCAGGGGATGCGCGGGCCATGGCGTGAGCTGACGCGTCCGCAGCGCCTGCGGA
CGCTTGGTGTGGCTCAGCGGTTGACCGCGCCCATCATCGCTTCGGGATAGCGGGTGCCTG
CCGCTGCCTGGGGCGGAAAGATGGCATCGATGCGGGCGAGCTCGTCCGGCATCAGCGCCA
CGTCCAGTGCGGCGATGTTTTCTTCCAGATAGGCCAACCGCTTGGTGCCCGGGATCGGCA
CCAGGTCCTGGCCCTGCGCCAGCACCCAGGCCAATGCCAGCTGCCCGGGCGTGACGCCCT
TGTCGGTCGCGATCGCCTTGACCTGTTCCACCAGCTGCAGATTGCGGGTGAAGTTCTCGC
CCTGGAAACGCGGCGAATGGCGGCGATAGTCGTCGGCATCGAAGTCGTCCGGCGAGGCGA
ACGCGCCGGTCAGGAAGCCACGCCCCAGCGGCGAATACGGCACGAATCCGATCCCCAGCT
CGCGCACGGTGGCGAACACGCCGTTGTCTTCGGGCTCGCGCGACCACAGCGAATATTCGG
TCTGCACGGCGGTGATCGGGTGCACCGCGTGCGCGCGGCGGATGGTGTCGGCGGCGGCTT
CGGACAGGCCAAGGAAGCGCACCTTGCCCTGTTCGACCAGGCGCGCCATGGCGCCCACGG
TGTCTTCGATCGGCACGTTCGGGTCCACGCGATGCTGGTAGTACAGATCGATGTGCTCCA
CGCCCAGGCGGCGCAAGCTGGCCTCGCACGCGCTCTGCACGTAGGCCGGGCTGCCGTCGA
TGCCGCGCACGGACGGGTCGTTGGGATCGAGCTTGATCCCGAACTTGGTGGCCAGGAACA
CTTCATGCCGGCGCGAGGCGATCGCCTTGCCGACCAGCACTTCGTTGGTGTGCGGGCCGT
ACATGTCGGCGGTATCGAGCAGGCTGATGCCGCGGTCGAGTGCGCGGTGGATGACCGCGA
TCGAGCCGGCCTCGTCGCTGCGATCGCCATAAAAGGCGCTCATGCCCATGCAGCCGAGGC
CCAGAGCGGAAACGGTGGGGCCGGAACGGCCAAGCGAGCGGGTGTGCATGGTGGGGGAAA
CTCCGTGCAGGGGTGAGAGGGCGGCAGGATCGCGCGCGGGGTGTTAGTGCGGCGTGGCCC
GTTGATCGGGCGTGCCCAACGTGGACATCGGACGCGGGTGTCAATCAGGTGTGTGTGGTG
AATGTAGGTGACAGCTGCACTGCATGCGCGCGCGCTGCGCCCTTGGTGTTGCTGTTGTGG
AGGCGTGATGTGCGATCGATGCGGCAGAGGTCGAACGGCAGTGTGCGGTGGCGACGTTTC
GCGAGCGAAGTGCATCAAGTCCGCAACGACCACGACGCACGCACAGCGCCATTGGTCTAC
AGCGACACCGTGCATTTCTCGTTTGCGTACCATTGACTGCTGCGGCGCACGTGCACAACA
ACTGCAATGCTCCGCCTGCAGGCCGGCTACCGCGCGACGCGCGACCACCCGCACTTACAA
CGTCACAACCTGCGCGCAGCGCCGCAATCAACGCCGCAACGGACTGCGCGCAAGGCCAGG
CATGCACACAGCACATGTCTGGCCCTGCACTGGATCAACCCTTGAGCTTGGCGGCGATTT
CAGCCACACGCTTGCCGAGCAACCTGGCGGTTTCCAGATCGCCGCTGCGCGGTGCTTCCT
CCGGCGATGCGTCCGAGGGCGAGATGGCCAGTGCGCCACCCCAGCCGGCGGTCCAGTTGA
TGTCCTGCGGGCCGTGCGCCTTGGTGTTGGACGGCGGCAGGCCGGTGCCGACCCAGACCT
GGCCATGCTGCTGCGACAGGGTCCAGAAGTACTGGATGGTGGCGTACTTGTCGCCGTTGA
CCGAGGCCGAGTTGGTGAAGCCGGCGGCGACCTTGTCCTTCCACGCCTGCGTGAACCACG
GCTTGGAATTGACATCGGCGAACTTCTTGAACTGCCAGGCCGGCCCGCCCATGTAGGTGG
GGCTGCCGTAGATGATGGCATCGGCCGCGCCGATCGCTTCCCAGGCCTCGTCGGGCAGGT
TGCCGTCCTGGTCGATGCGGTACAGCGTGGCCTCGCCAACGCTGGCGGCACCGGCGTGCA
CAGCCTCGGCCTGCTTGACGGTATGGCCGTAGCCACTGAAATAGACGATGGCGATCTTGG
TCATGTGCACTCCTGGGTTAAGGGAAGCGCCCATGGAAGCACGCGCCAGCGTGCAGATTA
ATGACCGCGGGCGGGACGAACTGTTGCCGAGGCCGCCAGGCCCGGGGCTGGGTCGCCGAT
GTGTTCCACCAGGTAGTCGATGAAGCTGCGTACCTTCGGCGCCAGGTGGCTGCGGCTGGT
GTACACCGCATAGATGCCGATGTCGGCGAGGTGGTAGTCGGGCAGGATGCGTACCAGGCG
GCCGGCGGCGATGTGCTCGTCGGCGAGGAAATCCGGCTGGATCACCACCCCCTGGCCAGC
CACTGCGGCCGCGCTCAGCACGTGGCCGTTGTTGGCGCGCAGGCCACCGCGCAGGCGCAC
GTCGATATCGCCGTCAGGCCCGTAAAAGCGCACATCGTCGCCGGTGGGCGCGTAGTGATA
CAGCAGGCATTCGTGGCCGGCCAGGTCGGCCGGATGCTGCGGGGTGCCCGCGCGTGCCAG
ATAGGCCGGGGCCGCGCAGGGCACCAGCCGCACCGTGCCCAGCTGCCGGGCAATCAGGGT
GGGCGCGGGCTGGCGGGTGATGCGCAGCGCGACATCGAAGCCTTCTTCGACCATGTCCAC
CAGGCGGTCGGACAGCGACAGGTCCAGTTCCACCTGCGGGAAACGCGCGCGGAAGCCGGG
CAGCAAGGCGGCCAACTGTACGATGCCGAAACTCACCGGTGCATTGACCCGCAGCAGCCC
GGACGGCGCCAGCGCCTGCGCGCCCACCGTGGCTTCCAGGTCGTCCAGGTCGGCCAGCAG
CTGCAGGCAGCGCTGGTAATAGGCGGTGCCGGCGCTGGTCAGGCTGACCCGCCGGGTGGT
GCGGTTGAGCAGGCGGGTGCCCAGCCGTTGTTCCAGCGCGGCCACCTGCCGGGTGATGTT
GGCAGTGGAGCGGTCCAGTGCATCGGCGGCGGCGCTGAAACCGCTGCGCTCGGCTACCGC
CACGAACACGCGCATTGCATCCAGGGTATCCATTGGCGGTCGATTGTTGCCGTAGTCGCA
ATAAATTATCCGAATTGGCGCGGTTTATCCGATTTTTGCACCGCATACCCTGTGCACCTT
GGCTGCCATACCGGCGCCGCCCCGGAGTTCGCCCATGTCCGTCCTGCCCTCGCTGTACAT
CTCGCATGGCTCGCCCATGACCGCGCTGCGGCCGGGCGAGCTGGGGACGCAACTGGCCGC
GCTGGCGCAAGGCCTGCCGCGCCCACGCGCGATCGTGGTGGCCAGCGCGCACTGGTTGGC
ACGGCGGCCGCTGGTGGGTGCTGCCTCTAAACCCGTCACCATTCACGATTTCGGCGGTTT
CCCGCCGCCGTTGTACGAGATCGAGTATCCGGCCCCGGGCGACCCGGCGCTGGCGCAGCA
GGTAACGCGCCTGTTGGAACTGGCCGGCCTGCATCCGCAGCAGGACCCGCAGCGCGGCCT
CGACCACGGCATCTGGGTGCCGCTGCGCATGCTCTACCCGCAGGCCGACATCCCGGTGGT
GCCGCTGTCGATCCAGCCGGAACTGGGCCCGGCCCACCAGTTTGCGGTGGGTCGCGCGCT
GGCGCCGCTACGTGCGGAAGGCGTGCTGGTGATCGGCTCGGGCAGCATCACCCACAACCT
GCACGACCTGCATCAGGGCTATAGCGCCGAGCGCGAGGCACCGTATGTGCGTCCGTTCAT
CGACTGGACCGAGCGCAGGCTGGCCGACGACGACGTACCCGCGTTGCTCGATTACCGGCG
CCAGACACCGCACGCCGCGCGTGCGCATCCCACCGACGAGCATCTGTTGCCGTTGTACGT
GGCGATGGGCGCGGCCGGTGGCGACCGGCTCGGTGCGCAGCGGATCGACGCCGGCATCGA
TCAGGGCCTGATCGGCATGGATATCTACCGCTTCGATGGTGCGCCGGCGGTGGACCAACC
GGTGGCTGCGTAATCGGGCGTGCGCGGTTGCTGTGCGTTGGATCGGCGCAGTGGTTGGAT
GGCTGCTGCATGGCCATCGTTGCCAAGCGCTGCGCCGCGCTGCGTGAGCGGCGGGCTTCA
CGCAGGGCCGCATCACGGTGATGCCGCATGAGGTGAACAGGCGCGGCGCGCTGCATGGCG
CGCCAGCCCTGAAGGGTTCACCGGCTCAGGGCGCCAGTCTCACGGAGTGAGACGCAAACC
GGCATGCTGTCTGGGTGAAACTCCTCGACAAGCTCGCTGTCCTCGCCGACGCCGCCAAGT
ACGACGCGTCCTGCGCCTCCAGTGGCGCCAACAAGCGCAATTCGCTCGGCACCGGGGGCA
TCGGCAGTACCGAGGGCATGGGCATCTGCCATTCGTACACGCCCGACGGCCGCTGCGTGT
CGCTGCTGAAGATCCTGCTCACCAACTTCTGCGTGTTCGATTGCGTGTACTGCGTCAATC
GGGTGTCCAGCAACGTGCGCCGCGCGCGCTTCACGCCGGAAGAAGTGGTGACGCTCACGC
TGGATTTCTACAAGCGCAATTACATCGAAGGCCTGTTCCTGTCCAGCGGCATCATCCGCA
ATTCCGACTACACCATGGAGCAGTTGGTGGAAGTGGCGCGGCAGTTGCGCGAGGAGCATC
ACTTCGCTGGTTACATCCACCTCAAGACCATCCCCGATGCGTCGCCGGAATTGCTGGCTG
CCGCCGGCCGCTACGCCGATCGTCTGAGCATCAATATCGAATTGCCGACCGAGCAGGGGC
TGACCCAGCTGGCGCCGGAAAAGAGCGTAGGCGGCATCCGCGCAGCGATGGGTGAGCTAC
GCTGGCGCATCGAAGAAAACCAGCTGGAGCGCAAGGCCGAGAAAGTGCGCCGCGCCAAGC
CGCCCAGGTTTGCGCCGGCCGGGCAGAGCACGCAGATGATTGTGGGTGCCGACGGTGCCA
ACGATCGCAGCATCCTGGACACCAGCCACAATCTTTACGGCAATTACCGGATGCGCCGGG
TGTATTACTCGGCCTTCAGCCCGATCCCGGATGCCTCCTCCAAGCTGCCGCTGCAGGCAC
CGCCGCTGCAACGCGAGCATCGGCTGTATCAGGCCGATTGGTTGCTGCGTTTCTACGAAT
TCAGCGTGGAAGAAATCGCGCCGTCGCAGTCCAGCGGCATGCTGGACCTGGACGTTGACC
CGAAGCTGGCCTGGGCGCTGCGCAATCCGGAGCGGTTTCCTGTGGACTTGAATCAGGCGC
CGCGCGAGATGTTGTTGCGGGTGCCGGGCCTAGGGACCCGCAACGTGGAGCGGTTGTTGT
TGTCGCGGCGGCATGCGCGGTTGCGGGTGGGAGATCTGGCGCGGTTGCGGGTGCCGATGA
AGAAGCTGCTGCCGTTTGTGAGTGTGCTGGATCATCATCCGCGGCAGCGGTTGGATGATC
CAGCGCGGTTGCGGGCGCAGTTGGCGCCTGCGCCGCGGCAGGCAAGTTTGTTCGATTGAC
GCCGGTCCCTTCTCCCGTCGGGAGAAGGTGCCCGAAGGGCGGATGAGGGTACGGTTGCGC
GCGATCATGGGTGCTTGTGTCTTGTTCGACTCATTAAGTGCAGAGCTTTCGCGCCTGTCG
GCGCGAGTCACTTTTGTTTCGGCAAAAGTCACCACAACCATTTCGCCTGACGTGATCCGG
CGCGATACAGCCGCACCGGTGTCCTGCGCTCCTCGCCATACGCGGCACGGCGCCCAAACT
CGCTGCGCTCAAACAGGGCGCCTCTTCGGCCACATATGGCTGCGGTGCTCGGCTCGCTCC
AAGGCGACTTGGTGCAGCAAAATCAACGGCGACAAGCGACAAGCGACAAGCGACAAGCGA
CAAGCGACCAGCGACCAGCGACCAGCGACCAGCAACCAGCAACCAGCAACCAGCAACCAG
CCGTATCAGTCGCAGCAATAACCGCAAAAGCCCGCGAAAAAATCGCAACAACGCAGCGAG
AGTGCCGCCAGTAGAGCGCTGGCGAGATCGGAAATCTTGAGGTCAGGTGCAAGCGATGTT
CAGCGCTGAAGTTGAGCCAGGTTGGAGTCTTGATGCGTGGCGTGCGTTGGCGCGGGCCGG
GTGGTGTGCGCAGGTGGGGCCGGATGCGGTGGATTGGAATGGGGCGCGCAGGGTGGGTTG
TTGATGGGGCAGGGGGTGCTGGATTTGCCGGCGGTGGTGGCGGGGCCGCGGGTGTCTGCG
GAATTTCTGCAGCTGGCGTCGTCGGTGTTGTGCCATCGCGATGTGCAGCGGCATGCGGTG
CTGTACCGGTTGTTGTGGCGGATTGCCTCTGGTGAGCGGGCGTTGCTGGAGCGGGCCACC
GATGTGGACGTGCATCGGGTGATGCAGTGGCAGAAGGCCGTGCAGCGCGATTCGCACAAG
ATGAAGGCCTTTGTGCGCTTCCGGCGCTTACCGGGTGAGGAAGAAGAATTCGTGGCCTGG
TTCGAGCCCGAACACTGGATCCTGGACCGGGTGGCGCCGTTCTTTGCGCGGCGGTTTGCC
GGGATGCGCTGGGCGATTCTCACGCCGTACCGCAGCGTGCGCTGGGATGGCGAAGCGTTG
ACGTTTGGCGAGGGCGCGGCGCGCAACCAGGTGCCTGCCGACGATGCGCAGGAAACGCTG
TGGCGTACCTACTACGCGCACATCTTCAATCCGGCGCGGCTCAATCCCACCATGATGCGG
CAGGAAATGCCGCAGAAATACTGGAAGAACCTGCCCGAGGCCACGCTGCTACCGGAGCTG
ATCCGCGAGGCGGGCGTGCGTGTGCGCGAGATGGCCGAACGCGCGCCCGAGCCGGTGCGG
CGACGGGTGCCGGCAGCGCCTGCGGCGCTACCAGCCGTAGCTGCGCAGAGTCTTGCGCAG
CTACGCGTGGCCGCGCGCGATTGCCGGCGCTGCGACCTATGGCAGCCGGCAACGCAGACG
GTGTTCGGCGAAGGGCCGGACGACGCGGCGGTGATGGTGATCGGCGAGCAGCCGGGCGAC
GAAGAGGATCTGAGCGGGCGGCCGTTTGTGGGCCCGGCCGGGCGCTTGTTCAATCAGGCG
CTCGGCGAGCTGGGGATCGATCGGCAGCGTTTCTATGTCACCAATGCGGTGAAGCATTTC
CGTTTCGAGCAACGCGGCAAGCGCCGCTTGCATCGCAATCCCGAACGCAGCCATGTGCAG
GCGTGCAATGGCTGGTTACAGGCCGAGCGTGCGCAGCTGCGGCCCGCACAGATTGTGTGC
CTGGGCGCGACGGCGGCGCAGGCGGTATTGGGGCTGGGCTTTCGCTTGATGCAGGAACGC
GGGCAATGGCAGCGCCTGGACGATGGCACACCGGTGCTGGCCACGGTGCATCCATCCTGG
GTCTTGCGGCAGGGCACGCCGTCGGCGCGCGAGGCCGGCTACCGCGGATTTGCCGCGGAT
CTGGGCCAGCTGTTGCAGGCACCGCCAGCGTAATTGCCGGTGTCGGTGCAAAAAAATGCG
CGTGCAAACGCACGCGCACGGTGTCGCAGTTCGAACGACACCAAGGGAACGGCGTGAATA
CCGGCCGTTCCGTCACCGCCGCTTCGCGGTGATGTCGCAGCCCGCGAGAGCCGCACCTGG
AGCGACTGGATCGTCACAACGGTGCCGCATGTCGCAAGGCCTGCACAGGCGTAGGAGCGC
CCCAGCACGCAATCAGGCATCCCAGTGACGCGTCACGCGTGCCGGGGCGCTCCTACATGA
AGCAGTGCAACGCGCTCTGAAAAAAACCGCCTGTGCGTGTGGTCGATCACCGCAGGCAAG
CAGCGGTGATCAGCCGCACAGGCATGCCGATTACGGCATCAGCACCTTGTCGATCACGTG
GATCACGCCATTGCTCTGCATGACGTCGGCCGTTGTGACGGTGGCGGTGTTGCCCTTGGC
ATCGGTCAGGGTGACCTTCTTGCCGTTGAGCTTTGCAGTGAGCGGCTCGCCCTGCACGGT
GGTGAGCGTGGCGCTACCGCCCCCGGCCTTGATCTTGGCGATCAGCGAGGCGGCGTCCAC
CTTGCCGGCCACCACGTGGTAGGTCAGCACTTTGGTCAGCGTGGGCTTGGATTCGGGCTT
GAGCAGCGTGTCCACGGTGCCGGCCGGCAGTGCGGCAAACGCGGCATTGGTGGGCGCGAA
CACGGTGAACGGGCCCGGGCCCTTGAGCGTGTCGACCAGGCCGGCCGCCTTTACTGCGGC
AACCAGGGTGGTGTGGTCCTTGGAATTGACGGCGTTGTCGACAATGTCCTTGGTGACCAG
CATCGGTGCGCCACCCACCATGGGGTTGGAGGCGGCGTAGACCGGCGCAACGGCGCTGGA
CAGGGCAATGGCGGTGGCAATGGCAAGCGACTGGAGAGACGTCTTCATGGACAGCGATCC
TTTGAGTGGACGATCGCCTGGATGGCAACCGTACGCTTCAATACGCCGGCCACTCCGGGG
CGGATGCATCACGCCGCGTCGACATTTCCGCTTGCGTTCGGACTCGTGACAGAAACGTTA
TGCCGCTGCACGCTGAGATCGCCGGCCGGCGCGCCCACCTGTCGCCGCACCGCATGCATG
TCGCGGACCGGGCGCACTTCGATACAGCCGGTGGCCGCCCAGGGGAAGGTGGCCGCGATG
CGCAACGCCTCGTCCATGTCGGCGGCCTCGATCAGGTTGAAGCCGCCCAGCACTTCCTTG
GTTTCGGCAAACGGCCCATCGCTTACGCGGACCGCGCCGCTACGTACGCGCACGCTGCGT
GCGGTGGTCGCCGGGTCCAGTTGTTGCGCCTGCAGCAGCTGGCCTTGCTGGTGCATGACA
TCGGCGTTGGCGAAGCAGTGCCGCATCATGCTGTCGGCCTCTCCATCCGGCAGCGTATCC
AGCAAGGTGGCATCCAGATAGACCAGCAACAGAAACTGCATCGGCGCGTCCTCGCAATCG
TCTGCTGCCGAGTGTAGCCGGCAGGCCTTGCGCTGCGGCGGTTCCACCCCCGCGCGCAAA
CGCGGTATGTTCCATCATCGGTGCCGTGTTGCGGTGCCACATGCCTTGCCGCGCCGCGGC
CGATTTTTTTCTGGGTTTTGCATGCATTCGATTGATGTCGTCCTCGCCATGTTGCTGGCG
GTCGCGGCCAGCGGTTACCTGATCCGCATCCTGCCGTTCTCGTTGCCCTTGCCGTTGGTC
CAGATCGCGCTCGGCGCGGTGGTCTCCGGTGTGTTCGATGCCGGACACGAGCTGGAACCG
GAGTTGTTCTTCCTGCTGTTCCTGCCGCCGCTGCTGTTCCTGGATGGCTGGCGCATTCCC
AAACAAGGCCTGTTCCGCGACAAGGCGGCCATCCTCGAACTGGCGCTGGGGCTGGTGGTG
TTCACCGTGGTCGGGGCGGGCCTGCTGATCCACTGGCTGATCCCGGCGATGCCGCTGGCG
GTGGCGTTCGCGCTGGCGGCGATCATCTCGCCGACCGACCCGGTGGCGGTGTCGTCGATC
GCCTCCAAGGTGCAGATTCCCAAGCGACTGATGCACATCCTGGAAGGCGAGTCGCTGCTC
AACGATGCCTCCGGCCTGGTGTGTTTCCAGTTTGCGGTGGCTGCGGTGCTCACCGGCACC
TTCTCGGTGGCGACCGCATCGCTGACCTTCCTGTGGGTGGCACTGGCCGGCCTGGGCCTG
GGCGTGGCGACCACCTTCGGGTTGAGCCGCATCCAGGCCTGGATCTGGCGCCACTTCGGC
GAAGAACCCGGTTCGGCGATCCTGGTCAACCTGCTGACGCCCTTTGCCGCCTACCTGCTG
GCCGAAGCCTTCCACGCCTCGGGCATCCTGGCGGCCGTGGCCGCCGGCATCACCATGAGC
TACGTGGAAATGGCCGGCAACGCGCCGGGCAACATGCGCCTGCAGCGCTCGGCGGTGTGG
GACACGGTGCAGTTCACCTTCAACGGCATCATCTTCGTGCTGCTGGGCGAGCAGCTGCCG
GGCATCCTGGACGGTGCGGTGCGCAGCGTGCAGGAGGCCGGGCACCTCAATCCGTGGTGG
CTGGCGGTCTACGTGGCCACCATCAGCGCCAGCCTGATGGCGCTGCGCTTTGTGTGGGTG
TTCCTGTCGCTGCGTTGGAACCTCTTCAAGGCGCAGCGGCGTGGCGAGGCGCATGTGAGC
CCGCCATGGCGGATCGTGGTGGCGGTGTCGCTGGCCGGCGTGCGCGGCGCGATCACCCTG
GCCGGCGTGCTCACGCTGCCGCTGGTGCTGGAAGACGGCTCGCCGTTCCCGGCCCGGCAG
CTGGCGATCTTTCTGGCCGCCTCGGTGATCCTGGTGTCGCTGCTGGTGGCCAGCGTGGCG
TTGCCGCGCCTGCTGCGTGGCCTGGAGTTGCCCGAGGAAGAAGACGAGCAGCTGAAGGAA
GACCTGGCGGTGAAGGCCGCTTCGCAGGCGGCGCTGGAGGCGGTGGAAAAACTGCGCCAG
CGGTTGGTGGAAGACAGCGCGCATGCCGAGCGCTACAACGCCGCCGCCAACCAGGTCAGC
CAGCGCTATCAGCGCAAGCTGGGCGCGGTGGACATGGCCGAAACCGACCCGGAAGAGGCG
GGCGCCTTCGAACAGGCACTGCGCCAATTCCGCCACGCCGCGCTGGTGGCCGAGCGCAAC
GAGCTGTTCAAGCTCGCCCGCCGCCGCGAGATCTCCGACGACCTGTCGCGCCGGCTGGTG
CGCAATCTGGATCTGATCGAGTCGCGAAAGCGGGCGTGAGCGCGCCTGCGGCGCGCGGGA
ATTGGGAATTGGGAGTGGGGAATCGTAGAAGCCGGGGCGGCGCTGCTGCCTCTGCTGCGT
AGGAGCGCGCTTGCGCGCGATGGGGCTCTCTCGGTGAAGCCGGTCGATCGGGAATCGAGA
ATCGATAAGCGTAAAACCCAGCGCGGCAGTGCGGCTCTGGCTGCGTAGGAGCGCGCTCGC
GCGCGATGGCGCCGTCCCGGTGAAACTTCTCCCGCACAGATGTGCGCCTGCATCTCACAT
CGGCCATTCGCGAAACGCACTCCAACGGCCCCGTTCGCTATGCACAGGCACGCGCTGGCA
ACGGTCGGGAGACACCATCCCATCTTTACGCCTCCCATCTTCATGGCGCACGGCCTACCC
TGTGACGCTGATCGTTCCAGTGCAGAACCCAATGACTCCGATCGTTTCCATCCAGGGACT
CAGCAAGACCTACGCCGGGGGATTCCAGGCGCTCAAACGTGTGGATCTGGACATCCAGCG
CGGTGAGATCTTTGCATTGCTCGGCCCCAACGGCGCCGGCAAGACCACCTTGATCAGCAT
CATCTGCGGGCTGGTCAATCCGAGCACCGGCACCGTGCTGGCCGATGGCCATGACATCGT
GCGCGACTACCGCGCCGCGCGTGCCAGCATCGGGCTGGTGCCGCAGGAGCTGGCCACCGA
TGCGTTCGAAACGGTGTGGGCCACGGTGCGCTTCAGCCGCGGCCTGTTCGGCAAGCCGGC
CAACCCGCAATATCTGGAATCGGTGCTGCGCCAGCTGTCGTTGTGGGACAAGCGCAACAG
CAAGATCTCCACCTTGTCCGGCGGCATGAAGCGGCGCGTGCTGATCGCCAAGGCGCTGGC
GCACGAGCCGCGCATCCTGTTCCTGGACGAACCCACCGCCGGCGTGGATGTGGAGCTGCG
CCACGACATGTGGCAGATGGTGCGGCGGCTGCGCGAGCAGGGCACCACGGTGATCCTGAC
CACCCATTACATCGAAGAAGCCGAAGACATGGCCGACCGGGTCGGTGTCATCAACCGCGG
CGAGCTGGTGCTGGTGGAAGACAAGCACACGCTGATGCGCAAGCTCGGCAAGAAGCAGCT
CAGCTTGAGCCTGCAGGCGCCGCTGCAGGTGATTCCCGCGCCGCTGGCCGACCTGCCGCT
GGAGCTGTCCGCCGATGGCAGCAGCCTGATCTACACCTTCGACACCCAGGCCGAGCAGAC
CGGCATCGGTGCGCTGCTGCGACGGCTCAACGAACAAGGCATCGATTTCAAGGACCTGCA
TTCCAGCGAGAGTTCGCTGGAAGAGATCTTCGTCAACCTGGTGCATGGCGCACGCAACGC
GGAGGTGCGCGCATGAACCTGCATGCGATCGGCGCAATCTACCGCTTCGAAATGGCGCGC
GCGTTCCGCACGCTCACCCAGTCGATTGCCTCGCCGGTGTTGTCGACCTCGTTGTACTTC
GTGGTGTTCGGCGCGGCGATCGGGTCGCGCATGGGCGCTATCGACGGCATCAGCTACGGC
GCCTTCATCATCCCCGGCCTGGTGATGCTGTCGCTGCTCAACGAAAGCATCTCCAACGCC
TCGTTCGGCATCTACATGCCGCGCTGGGCCGGCACCATCTACGAGGTGCTGTCCGCACCG
GTGGCATGGTGGGAGATCGTGATCGGCTATGTGGGCGCGGCAGCGACCAAGTCGGTGATG
CTGGGCTTGCTGATCCTGCTGACTGCGCGGCTGTTCGTGCCTTACGAAATCGCGCACCCG
GTGTGGATGCTGGGCTTTCTGGTGCTCACCGCGCTGACCTTCAGCCTGTTCGGTTTCATC
ATCGGCATCTGGGCCGACGGCTTCGAAAAATTGCAGGTGATCCCGTTGATGGTGGTGACG
CCGCTGACCTTCCTGGGCGGCAGCTTCTACTCGATCAACATGCTGCCGCCGATCTGGCAG
AAGGTCACCTTGTTCAACCCGGTGGTCTACCTGATCAGCGGGTTCCGCTGGAGCTTCTAC
GGCAAGGCAGACGTGCACATCGCGGTGAGTACCGGCATGACCTTCCTGTTCCTGCTGGTG
TGCCTGGGCGTGGTGGCGGCGATCTTCCGCAGTGGGTATCGGCTCAAGGTGTGAGGCGTG
AGTGCAGTGGTTTTGTCGGCCGCATTTTGGTGGATGCCGTCGGAAGTCCAGGTCAAACGT
CGCAAGTCCGGATCAAACGCTGAGTGGGTCGAGGGCGCGGTGCCCTCGCCACTTACGGGA
CACGCCGTGAACCCGTCCCTGGGGGCTCGGTGGCGGCATCCATGCCGCCACACGGTCCCG
CAAGCGGCGAGGGCACCGCACCAACGTCTGTTGGTTGCTTCGTTGAAAGCCATGCACACC
GACCATTGGATGCCGACGGAAGTTCAGGTCAAACGCGTCGGAAGCGCAGATCAAACGCTG
AGTGGGTCGAGGGCGCGGTGCCCTCACCGCTCGCGGGACACGCCGTGAACCCGTCCTGGG
GGCTCGGTGGCGGCATCCATGCCGCCACACGGTCCCGCAAGCGGCGAGGGCACCGCACCA
GAACGTCTGCTGGTTGCTTCGTTGAAAGCCATGCATACCGACCAACTCGACTGGTCCTCG
CCCGCTAACCGTCGCGGGACCTGACGCGGCATGGATGCCGTGTAGCGCTGACATGGACGT
ACGGACAGCATGTCCCGCGATGGTGGGCGGGTGAGCCCCTGCACCTAGTGCGCGGATCAG
CTGGCCTGTCGTCGCCTGGCGTGACGTGGTGTTGTCAGCCGCGCTTACTCGGCAGCAGGC
TTGGCGTCGCTCTTGGTGTCCAGGTAATAGGCCACCACCTCGCCCTTGACCTTCATGGTC
ATCGGATTGCCGCGGCGATCGCGCGCCTTGCCGGCCTGTACCTTGATCCAGCCTTCGCTG
ATCGAATACTCCTCGACGTTGTCGCGCTCGATGCCGTTGAAGCGCACGCCAACACCGCGG
CTCAGGGCGTCGGAATCGTGAAACGGGCTGCGTGCATCGATGGCCAGATGATCGGGAGGG
GTATCGCTCATGGGAAAGGGCGTCATGACGACCGGGATGACCGTCTTCGGCCGCACAGGA
TACGGGCCTGCGCGGCGATGACCAGCCCCCTGCAGGCGGCCGCGGGCGGCGTAACGGTTT
GCATGGCGCGCGTCAGGCGGCACACTTCACGCTGAATCTTTCTGTGAGACCCCCGCCATG
CCCGACAACAGCGCCGATTACGAAGACGACGACGGCCTGCCCGCCGATCTGGAGGAGGCC
GATGACGTCGACGATCATCCTGGGCGGGTCTGGAACCTGCTGGTGCTGATCAATCCCGGC
GACGAAGAAACCGCGCTGGGCCAGTTCGACGCCTGGCGTGAAGCGCAGGCCGAGGCGGAC
GAGGACGACGAAGACGATGCCTGGCTGTGGGCGCTGAAGGACGCCATCGACTGGCGTTCG
GGGTTTTACGTCGACTGGAAGGACACCGATTCGTTCATCGCTGCCATCGACGAGCTTAGT
TCGCGCTGGAACCTGCGCATCGACTGGGGCGGTGACCTGGATGACGAAGACTTCGCCAAC
GGCCTGGGCGTGCCCGACCTGATGGCGGTGGCCTTCGACCGCCTGCGCGAGCACGGGTAT
TCGCTGTGGAACTGGAACACCGGCGGCGACGCCTACGCCGGCTGGATCGCGCTCAGCCGC
GACGACGACGCGATGCTGGCACTGACCTCGTTGATGGACGTGGAAGTGCGGCTGGGGAAT
GAGGCGTTCTGAGGCCGGGATTGGGGAATCGGGAGTGGGGATTCGCAAGAGCGGTCCCCG
GGGGCTGTTGCAGTGTGGGGCGCTTAGGAATACGCGCTGTGGCAACGAGTGGAAGTGTGG
CCTGGCGCTGGATCATGCAGGCTATGCAGCGACGCTAAGCCTTGGGGTGTGGCTAGTTGG
GTGATGTGGTGAGCATGCCGAGCATCCACGAAGGCCGCCACCAACCGCCGCGTAGGAGCG
CGCTTGCGCGCGATGAAGCTCTCCCGATAACGCCTCATCGCGCGCAAGCGCGCTCCTACA
CAAGCGTGATGTCGCTGCGGTCTGGATGGTTGCTGCCCCGATGCGCGTGCGTGCGAGGGC
AAGCCTTGCAGTCGAACGCATCCAGGCCGGAAGGCCTGTTTCGTAGGAGCGCGCTCGCGC
GCGATGAAGCTCTCCCGGTAACGCCCCATCGCGCGCAAGCGCGCTCCTACACAAGCGTGA
TGTCATTGCGGTCTGGATGGTTCTGCTCCGACGCGCGTGCGTGCGTGGGCAAGCCTTGCA
GTCGAAGGCATCAGGCCGGAAGACCTGCCGCGTAGGAGCGCGCTTGCGCGCGATGAAGCT
CTCCCGGTAACGCCTCATCGCGCGCAAGCGCGCTCCTACACAAGCGTGACGTCATTGCGG
TCTGGTACTCGGGCATGCAACTGGCGACACCCACCGATCAGGCGCAGTTACCAATCAGGC
CGCAGCCACCGCTTTTACGATTCCCGATTCCCAACTCCCCAATCCCCGCCTCCTCAAGGC
ACCTCCCCCCGGGCCTGCGCGCGCGCATTGGCGATCAGCGCCTTGAGCAGGGCGCGGTCG
GTATGGCGGGAGATGGCGATGGCGCCGAGGGCGATCGCCTCGGTGCGTAGCGGGGCGGGC
ACGTCGTAGTGCGCGCCGCTGAGTTTGTTCTGGAAGGCGCGGCGGGGAATGCCCAGCCGC
GCCGCCATTGCATGCAGCTCGTCCAAGGTATCGCCGAGCAGGTGCGCCCAGCGCTGGTCG
CGCCACAGGTGCACGGCATCGTCGACGTAGACGGCCACCGGCTGGCCTCAGGCCTTCTTG
CTCTTCTTTTTCTTAGCGCCGTCGGTGGCGTCGGCGTCGTCCTGCGCGGTTTCGGCCGCG
CTGTCGTCAGCATCGGCGTCCGTGGCATCGGCGTCCGCATCGGCCGCATCAGCGGCGTCA
TCCGCATCGGCTGCCACTGCATCGCTGTCGCTGTCGTCTTCGCCTTCTTCGCCTTCGCCT
TCGCCAGCGTCATCGCCGTCGGCGTTTTCGAACTCGGACACCAGCGTGGTCAGGTATTCC
TCGGCGGTCTTGCCTTCTTCGGCGGCCAGGTCGTCGATCATCTGCTGCAGCTGGGTCGAA
TATTCCAGCGAGATGGTCTTGCCTTCCTTCTCCTGCAGGTTGGCCAGGTGCTTGAGCATG
GCCAGCATCGGGACCGGGTTGTCGGCGCTGCCCATGGTCTGGCCGCCGATCGACAGCATC
CACTCGCTGCCGCCCTGCAAACCGATCGCGGCGACGACGCGGCCGTCGGCATCCTGCAGC
ACGGCGTGGTTGGTGACCTGGGGCGCCTGGCCCAGACGGACGATCGGGCGCTTGGGTTGC
TGCTTCTTGCGCTTGTCGCGCTTGGCCTTGGAATTGCGGGACATGGTGTTCTCGACGCTG
GAAATGGCCGGCCATTCTAGGCGCTTGTGCGCGCCACGGCTCGGACGGGCCCTGTGGTCC
GCGCGGGGACGCTCCCGATCAGCGCGCCAGGCGGTGCGAAAGCCCACCCGCCAGCGACGC
CTGGCGCGTCAGTTCGGCTGTGCCGACTCGCTGGTGGCCACCCGTGGCGCGGCGATGGCC
GCTTCGGCTGCCTTGGCGAGCGCGGCCGCCGAGGCCACCTGCGCGCTGGACGACACCCGC
GGCGGCGCTGGCTTGGTGCCGGCCGCAGCAGGCGCAGGCACCGGCGTTGCGGTGCCGGCA
GCGGCCGGTGCAGGTGCCATTGTGCTGCTTCCGGCCGCTGCAGGTGTGCCCACCGTGGCG
GTCCCGGTGGCGGCAGCGCCGCTCAGGTCCGGCACATGGGTGTCGGCATCGGGAATGGGC
TTGCCCAGTGCCACGCCCTGGTCACTGCCGGCCAGGGCCGCCTGCTCGGCGTCCTGGGTC
ATCACCACGATGCTGATGCGGCGGTTGATCGGGTTCTGCGGGTTGGTCTTGTCGAACAGC
ACCGACGAGGACAGCCCCACCACGCGGGTCACCTTGGCATCGGCCATGCCACCGCCCACC
AGCGCGCGGCGGGCGGCGTTGGCGCGGTCGGCGCTGAGTTCCCAGTTGGTGTAACCGGCA
TCGCTGCTGTAGGCGGTGGTGTCGGTGTGGCCGGTGATGCTGATGTGGTTGGGCACCTGA
TTGATGAAGCTGGAGAGCTCGCGCAGGATGTCCACCGTGTACGGCTTGAGCTGGTCGCGG
CCGATGTCGAACATCGGGCGGTTCTGCTTGTCCACGATCTGGATACGCAGGCCATCGGGC
GTGAGGTCGAGCAGCAGCTGGTCCTTGAACGGCTCCAGCGCCTGGCTCTTGTCGATGGCT
TCCTTCAGGTCCTGCATGAGCGCTTCCAGGCGCTTCTTGTCCTTGGCGCGGCTATCCACG
TCGGTATCGGCGGCGTTGTCGCGCTTGCGGCCCATTTCGTCCTTCTGCCCCTTGGCCATG
TCGGCGGTGCCGCCGAGCTTGATCATCGAGGTGCTGGCGCCGCCGGGCCCGTTCATGCCG
GGCGAGGGCGCCGGCGATTTGCCGGACAGCGGGCTGGGATTGCGGAAATATTCGGAGATC
GCCGCGCGCTGTTCCTTGGTGGTGGCCGCCATCAGCCACAGCACCAGGAAGAAGGCCATC
ATCGCGGTCACAAAGTCGGCGAACGCCACCTTCCAGGCGCCGCCATGGTGGCCGCCGCCC
TGGACCTTCTTGACCCGTCGGATGATGACGGTGGATTTGCCCTCGGCCATGACCGCGTCC
TACTTGATCGTCTTCAGGTGCGTTTCGAAATCACCGAAGCTCGGGCGCACGTTGGAGGGC
AGGGTCTTGCGCGCGAATTCCAGCGCAATCTTCGGGTTGTAGCCACGCAGGCAGGCCAGC
AGCGCGGTCTTGACCGCTTCATAGATGCGCCCGTCCTGCTCGGCACGCGCTTCCATCGCC
GCCGACAACGGCGACACGAAGCCATACGCCAGCAGGATGCCAAGGAAGGTGCCGACCAGC
GCGGCGCCGACGTGGTGGCCGATCTCTTCGATCGGCCCGCCAATCGAGCCCATGGTGATC
ACGATGCCGAGCACGGCCGCCACGATGCCGAAGCCGGGCAGGCCATCGGACACCTTGCTC
AGCGCATGCGCCGGTGCCAGGGCTTCGTGGTGATGCTTTTCCAGTTCCAGCTCGAGCAGC
GGCTCCAGCTCGTGCGGCTCGATGTTGCTGCCGATCATCAGGCGCAGGCAGTCAGTGATG
AAGTCCAGCAGATGGTGATCGGCCAGCACCTTGGGATAGGTGCCGAAAATGGTGCTGTCC
TGCGGCTTTTCGACATGGTCTTCCAGGGCCATGAAGCCGTCGCGGCGGGCCTTGTTCAAC
AACTCGTAGATCAGGCTCAGGGTGTCCTTGTAGTCGTCGGACTTGTACTGCGGGCCCTTG
AACACGCCCATGACGCCGGTCAACGTTTCCTTGACGATCTTGCCTGGCGTGCTCACCAGG
AACGCGCCCAGCGCCGCGCCACCGATGATCATCAGCTCGTACGGTTGCCACAATGCGCCC
AGCTTTCCGTGCGACAGCACATAGCCGCCGAGGACACTGACGATGACGACGATGAAGCCG
ATGATGATGAGCATGGCGCAGCCGGGAGCAAGCTAGGGTTGCTGTTTGTTTCGGCCCGGG
CGGCGGATTCTTGAAGCGCGTGACGTGAAGATGTGCGCTGCGACTGAACGCATTAGCCCC
TGCATCAGCCCACGCCGCTCGCGTCCGCCTGCGTGCATTTGACGGCCTCGCCGCCCGCCA
GCGTTAGCGTTGCCTCGCCCGCGTGCGCCCAGAAGGCGTTGCCGTGGATGTCCGCGTAGC
GGGCGCCAGTCGGGGCGTCGGCATGCGTGAGCAGTAGGGTGCGGCCGTTCACGTTCAGCT
GCACGGCCTGGGTCGCCGCATCCGTATGCACGCCCACCACCTGCTCGCCGCAGCGCCACT
GCGCAGTGGCCGATGGAGCGGGAGTTGGCGCGGTTGGGGATACGCCCGCCGGGCGGGGCG
GCGGGCCGCCCACGCTGGCGTCGATGATGGCCGGCGTGCTGCCGGCCGCTGGTGAGTCGG
CTGCGGCAGGCGGGCGATCGTTGCCGTTGCAGCTTGTCAGGGCCAGGGCCAGGGCGAGCA
GGCTGGCCAGGCGTAGCGGGGAGACCGGGTGCATGTGACGCCTCCTGTCGGATCAGGGTG
CCGCAGCGCCGGTTGACGCTGCGGGACTGTCAGGACCGGTGCGCCGCCGCGCGCATCAGG
CCGGTTGGGTGTCGGCGCCTGCACGCTGCAGCGGATTGGGCAGCGGCTGGCCGTCTTCGG
TGAACGCCAGCGAGACCGAATTGAGGCAGTGGCGCTCGCCGGTGGGCGGCGGACCGTCGG
GAAACACGTGGCCCAGGTGGCTGTCGCAGCGCGCGCAGACGATTTCAGTGCGGATCATGC
CGTAACCGGTATCGCGGATCTCGCGCACATGCGCCGGGTCGTAGGGCGCAAAGAAGCTGG
GCCAACCGGTGCCGGAATCGAACTTGGCATTGGAGCGGAACAGCGGCAGCCCGCACAGGC
GGCAGGTGTAGACCCCGTCGAGCTTGTTGTCCAGGAACACACCGCAGAACGGGGCCTCGG
TGCCGTGGTGCAACAGCACGCGCTGCTCCTCGTCGCTGAGCCCGGCAATCAGGGCATCGC
GCTGGGCGGGGGAGGGCGGGGTGAGGTCGAACTGGCTCATGGGGCTCTCGCATGCGCTCG
CTGGCGGGGTGCCGGCGCCTGCCCCTGTGATGTGGGCAGTGCGCGCTGGGTTCAACCGCT
GGCGCGAAGCCGACCGGCGCGCTGGTCGTCACTGGAGGAACGCAATGAATGCTGTGCGGC
CGTGTCGGTACCGATGCCCGGAGATCCTGCGGGGGAGGAGCGCTGCGTTTTCGCATGGCG
CCGACGTCGCCGAAGCGTTCAGGGCCCGGCGGGGTCCGTGTATTGCCGCCGCGTGCCGGC
GGCCCCATTGATTGCCTATCTCTCATGCAACGTGGTGCCCGACATGACGATCTCATCCTC
AACGCGCGGCCTGGTGCTGTGTGGCCTGCTGGCTGCCGCCGGCACGGTACTGGCGCAGTC
GGCCACCACCACCCGCTCGTCCAACACCCTGCAGCCCATCACCACGCCCACGCCGGTGCA
GCCCACGGTCGCGCCGCCGCGCCCGGTACAGCCAACCCCCACGATGACGCCGGTGCCGTC
GCAGTTGGGCCAGCGCCCCAACGCCCCGACCATCCCGACCCGCGGACCGGCACAGACGCC
GGTGGCCCCGGCCGGCAGCCAGGTGCCGGCCAGCACGCCGATGGTCTACGACCGCAACGG
GCGTTTGCTGCAAGGCATGCAGCCGGCCGGCCCCAACCGCGTGCTGGACACCAAGACCGG
CCGCTACTACGACGCATTACCAGCCGGCGACGGCATGCGCGTGGTGCGCTGAGAGCGCTG
TGCGGGCCGCCGCGTGCTGAAGCACGCGGCGGCGGTGTGGCCATGCAGTTCGCAGCTCGC
AGTGCTTTTAGCGGCGAACTTGTTTAGCGGCGAACTTGCGCAAAGCTGCGCAAAACTCAA
TGGCGATTCGGCAGGTGGAAGGCAGTCTCGGCAGGTTTGCGGCAACCGACCAACGTCCGC
CAGCTTCGACTACGCCGGTAGTTCCACTTCGCCATCAGTCGGCCAGAAGCCCTTAGTCAC
ACCATCCCGTCAAGCATTGCGACCCCGCGGGGCATCTGCGCAACTCGGCCGCTAACCCGC
TAACCCGCTAACCCGCTAACCCGCTAACCCGCTAACCCGCTAACCGGACCGGTCACGGTC
AACCGCGAATCCCGATTCCCCAATCCCGATTCCCGACTTCCATTCCTACCCCTCAATCGG
CAACGCCAGCGTCTCCTTCACCTCTTCCATTACGATATAGCTCTTGGATTCGCGCACGTG
CGGCAGGGTCAGCAAGGTGCTGCCTAGCAACTTGCGGTACGAGGCCATCTCGCTGATGCG
GGCCTTGAGCAAATAATCGAAATCCCCCGAGACCAGATGGCACTCCAGCACGTTGGGCAG
CTTGAGCGCGGCGCGGCGGAATTCTTCGAAGATGTCGCCGGATTTGTAGGCCAGGCTGAT
CTCCACGAACACCAGCAGGCTGGCCTTGAGGTAGTGCGGATCCAAGCGCGCGTAATAGCC
GGTGATGGCGCCGTCGCGCTCCAGCCGGCGCACGCGCTCGGTGCAGGGCGTAGTGGACAA
ACCCACCCGTTCGCCCAGTTCGGTAAAGGAAATCCGGCCCTCCTGCTGCAGGATGCGCAG
GATCTTGCGGTCGATCTTGTCCAGCTCACGCGCGCGGGTGGCCATGGGGTCTGTGTCCAG
GCGGATTTGACAGGAAGTTTCGCTGCGAAGCGGTGCTGATTCCAGAAATAGCACTGCCTG
GCTCGCAATATACTGCGTCTAAACGTCTCCCTCGGCACCTGGTTCTGGGGGAATGCTCTC
TTTGAGGAGAACGACATGCGGGTGCTCATTCTCGGTAGCGGCGTCATCGGCACCACCACC
GCCTGGTATCTGGCGCAGTCCGGCTGCGAGGTCACCGTGGTGGACCGGCAACCGGCTTCC
GGGCTGGAAACCAGCTACGCCAACGCCGGCCAGCTCTCCTTCGGCTACACCTCGCCGTGG
GCCGCCCCCGGCGTGCCGGGCAAGGCGGTGAAGTGGCTGTTCGAACAGCATGCCCCACTG
TCGATCCGCCCCACCCGCGACCTGCGCCAGCTGGCCTGGCTCAGCCAGATGCTGCGCAAC
TGCACCGCCGAACGCTACGCGGTGAACAAGGCGCGCATGGTGCGTTTGTCCGATTACAGC
CGTGACTGCCTCAATGAACTGCGTGCCAGCACCGGGCTGGAATTCGAAGGCCGCCAGCTC
GGCACCACGCAGCTGTTCCGCACCCAGCAACAGCTGGACGCGGCCGCGCAGGACATCGAG
GTGCTGGCGCAGTACGGCGTGCCCTACGAGCTGCTATCCCCGGCGCAGATCGCCCAGTAC
GAGCCCGGCCTGGCCGGCGGTGGCGCGCAGATGGCCGGCGCGCTGCACCTGCCCGAAGAC
CAGACCGGCGATTGCCGGCTGTTCACCCAGCGCCTGGCCGACCTGGCCACGCAGGCCGGC
GTGCAATTCCGCTATGGGCAGCAGATCGAGCGCCTGGAGCATGCGGGCGGCGAAATCACC
GGCGTGCAGATCGACGGCCGCCTGGTCACCGCCGACCGCTATGTGCTGGCATTGGGCAGC
TACTCGGCCGATCTGCTGCTGTCGCTGGGCCTGCATCTGCCGGTGTACCCGCTCAAGGGC
TATTCGCTGACCATCCCGATTGTGGACGCGCAACGCGCGCCAACTTCCACGGTGCTGGAC
GAGAGCTACAAGATCGCGCTGACCCGCTTCGATGAGCGCATCCGCGTCGGGGGCATGGCC
GAGGTGGCCGGCTTCGACCTGTCGTTGAATCCGCGCCGCCGCGCCACCCTGGAAATGGTG
GTCAACGACCTGTTCCCCGGTGCTGGCGATCTGGCCCAGGCCGAGTTCTGGACCGGCCTG
CGCCCGGCCACGCCGGACGGCACCCCGGTGGTGGGCGCCACGCCGTACGCCAACCTGTTC
CTCAACACCGGCCACGGCACGCTGGGCTGGACCATGGCCTGCGGCTCCGGCCGCTACCTG
GCCGACCTGATGCAGGGCCGCACGCCCGAGATCGATACCGAAGGCCTGGACGTGTTCCGT
TATCTGTCCACGCGCAGCACGCGCCCGCACCGGGAGGCCGCGTAGTGCGTCCTGCGCAAG
CGTTGATCGACCTGGACGCGTTGCGTCACAACTACCGCCTGGCCCGGCAACTGGGTGGCG
GCAAGGCACTGGCAGTGGTCAAGGCCGACGCCTACGGCCACGGCGCGGTGCGCTGTGCGC
AGGCGCTGGAACCGGAGGCCGACGGCTTTGCGGTGGCCTGCATCGAAGAAGCGCTGGAGC
TGCGCCAGGCCGGCGTGCGCGCGCCGATCCTGCTGCTGGAAGGTTTTTTCGAGCATGACG
AGCTGGCGCTGATTGCCGAACACGATCTATGGACGGTGGTCGCCACGCCCTGGCAGGTGC
GCGCGCTGGCCGAGTTCCGCAGCCCGCGCCCTTTGCGGGTGTGGTTGAAGCTGGACAGCG
GCATGCATCGGCTCGGCCTGTCGCCGGAAGATTTTCGCGCCGCATGGCTGCATTTGCGCG
GCTTGCCGCAGATCGACTCGCTGGTGCTGATGACGCATCTGGCACAGGCCGACGAGCTGG
AGTGCAGCCGCACCGACGAACAGGCCGTGGCGTTCGCGCTGACCTGCGGCGGCATGCGCG
CGGAAACCAGCCTGCGCAATTCGCCCGGCCTGCTCGGCTGGCCAGCGCTGCGCAACGATT
GGTCACGCCCGGGGCTGATGCTGTACGGCGCCAACCCGTTCCCGCAGCCGAGCGAGCTCA
CCGCGCAACTGCGCCCGGTGATGACGGTGCGCTCGCGCATCATCAGCGTGCGCGACCTGC
CGGCCGGCGAGCCGGTTGGCTATGGCGCGCGCTTCGTTGCCGAACGGCCCACGCGCGTGG
GCGTGGTGGCGATGGGCTATGCCGACGGCTACCCGCAGTTCGCGCCCAACGGCACGCCGG
TGCTGGTGGATGGCCAGGTGTGCCCGCTGATCGGCCGTGTGTCGATGGACATGCTCACTG
TGGATCTCACCGAGCATCCGCACGCCGATGTGGGAACGCCCGTGCAGCTGTGGGGCGACG
CGCCGCAGGTGAGCACGTTGGCCGCGCAGTGCAATGTCAGTGCATACCAGCTGCTGTGTG
GACTCAAGCGCGTTCCGCGTCACTACAGCACCCCTGCACACGCGTAACGCCGCTGCGCGC
TAACAACACTGCTTCGCAGGCTTGAGCTGTAGGGCGTGGCGCAGTGGATGCCCAGATCAA
CACGAACGCAACAACGGCGCCCTGAGGCGCCGTTGTCTGTTCCAGCATGGCGTGCGTGTC
GCGCTTTGCGCGTGCTGCATCAGCGCTGCGCGGTATTTCGATCACGATCGCCGCGGAACT
GCTTGCGCACCCAGTCGTCGATCATCGCTTTTTCAAAGCGCAGCGGGTCGGTGTCGTTCA
CGCGCGGGCCGCTCGTCAGGAACGCCGAATCCACCAGCTTGCGTTCGCCCTGGTCGATCA
CCGCGCCACTGGCATCGGTCAACGTGTATTCGAAGCTCATGCGCGGCGGGTAGATGTCCT
TGACCACGCGCACGTCCTGCATGCGTGGGCCATGCCATGGCTCGTACTGGCCGGCGCGGC
GGATATCGGTGATGGCCACGCTGAGGCGTTGGCCGTCCGGCAGCTGCCGCTCGGCGCTGC
GCTGGAAATAGGTGGCCAGCTGCGTCACCCAATCGCCGCGCTGTGCTTCCCAGCGGTTGC
CGCTGTAGCGGATATCGGAGAACTGCGCCGGGTCGGTCCAGCGCACTTGCACCGGGCCAT
CGCTGGACAGGGCGCGCGGGGCCTCCGGATCGGTCACGTTGCGCACCCCGGCGGTGGCCC
CGGTGCTGGCAAGCAGGCCGGCGAGCAGCAGGCTCGCGCTGGACACAAGCAAACGTTTCA
TGGAAAGCCTCCAGAAGAGATGGCCGGCAACGCCGGGCACAGGATCAGTGTGGGGCCGCC
CTGCACGCCCCGCAACGCACGCTGCGCCTGGGGCTGGCATCGCGTTGCCGCCCGGTTAAT
GCAGGTGGCCGCGGTGCTGACGGAGGGTTCACCAGGCCTGCGCTTCCGCTTCACGGCCCA
GCCCGGAAGATCGCTGCCATGGACACCTACCCCCGCACAAAATCAGCCCCCTCGGCGCCG
GCACACATGCCGTCGGACGTGCGACTGCAGTTCATCGATTGGGCAAAGCAGCACGGCCAC
AATCCGGCCACCGGCGCTGCCGCCTTCGTGGCCCTGCAGAGCGATCTCGACCTGGACATG
GCCACCCGCAGCATGCCGTTGGAACCGGGTGCCGACGCCCGCGAAGCACTGCGCGAGCAT
CTGGCCGCGCTGGCGCGCCAGGTTGATGTGGCCGTGCAGTTTCCACCCGTGTACGCCTAC
ACCTCGGCCACCGGCGCGGAGTACCGCTACTCGCTGATGCTGGTCATCGCCGAGGATTGC
GTGGAGTGGACCGGGCGCGTCTGGCAGGGCCTGGACTACCAGGGAATGCTGACCGGCCGC
GGCCAGGGCCCGCGCGCCAATTACACCCAGCTCGCACGCATGGCGCTGGAGCGCGAACTC
GACCAGGAGCGGCCGCGTTATGTCCAGTCCTGATCTGGAACTCATCCTGCCGCAAGGGGC
GCATGTCGCCGATGCGGACGACAGCTTCAGCCAGCAATGCCGCGACGAATGCGCCCGGCT
CGGTCTGTCGCGGGTGCGCCTGCTGCTGCTGGACGCCGACTACGCGCGTTCGGGCCTGTG
GCGCGAAGAGGCGCAGCGCTGGGTGGACGAGCAACTGCGGCGCGAAGGTGAATGGGCATT
TCGCGGGTTGGTGGCCGGCATCATGCTGCTGAGCGCAGGCATCGTGGCGGTGGCCGCACT
GCTCTGGTAGCAGGGCGGCAGGCTGGGCGATCCTGCGGCGTGCGAGCGCGGTGTGCACCC
GCCGACGACATCGGACATGGTTTCATCCGCTCGTCATCCGCCCTGGCATCACCCGTGGAC
CCTGATTTGAGCACTTCAGCCCTCAGCCCCGAATCGATCGTCGCCGCATCGGCGCCCGTC
GCAGAGCCGACGCTGGATTCGGGCATGTACCGCGAAATCTTCGACAACGTGGACGCTGGT
TTCTGCATCATCGACATGGTGTTTGAAGGCAACCGGCCCACCGATTACATCTTCCGTGTC
ACCAACGAGGCATTCCAGCGCTACACCGGCCTGTCCGAGGTCGCCAATGTCTCGATGCGC
AGCCTGCGCGCCGATCATGAGCAGGAATGGTTCGACCGCTACGGGCACGTGGCACTGACC
GGCAATCGCATCCATTTTGAAATGCAGGCCAAGGCGTTGAACCGCTGGTATTCGGTGGAC
GCGTTTCGGGTGGGGCCGCCGGAGCTCAAGCGGGTGGCCGTGCTGTTCATGGACATCACC
GAGCGCAAGCGCGTGGAGCGCGAGTTGGCTGAGAGCGAGGCGCGCTTCAGCGCGCTGGCC
GACGGCCTGCCGATGCCGGTCTGGGTGCTCGACGCGCAAGGCGTGGTGCGTTTCGTCAAT
AGCGCCTATGGCGAATTTTTCGGTGTGGATATTTCCAGCGGCACCGTATCGGCCTGGAGC
GAGTTGCTGCATCCGGAAGACGTGCCGGTGTTCCAGTTTGAATTGGCGGCCTCGCTGGAA
GAACAGCGTGGCCTGCACGCGCTGGTGCGCGCCCGCCGGCACGACGGCCAGTGGCGCTGG
ATCGAGATGACCGCCACTCCGCGTTATTCGGCCGACGGCCGTTTCATCGGCCTGGCGGGC
AGCAGCCCGGACGTGACCGAACAGCGCGAAATCGCCCTGGCGCGTGAGCAACTGCTCGAA
TCCGAGCGCAGTGCCCGCAACGAGGCCGAAAGCATGGCGCGGCTCAAGGACGAGTTCCTG
GCCACCTTGTCGCATGAGCTGCGCACGCCGCTCACCACCATCCTGGGCTGGAGCGAGCTG
CTGTTGCAGCGGGTCGAAGAGGGCCACCCGAACTACAAGGGCCTGTCGGTCATCGCCAGC
AGCGCCCGCGCGCAAAAACGCCTGATCTCCGACATGCTCGACCTCAGCAGCATGCTGCTG
GGCAAGGTGCAGCTGGAAGTGGAATCGCTGGATCTGGCCGAGCAGGTGCGCGAAGCCCTG
GGCGCGCAGGAGCCGGTGGCCGAGGGCAAGGATCAGGTCCTGCAGTTGCATGTGCCGCCC
ACGCCGTGTCTGGTGCTGGGCGATGCTACGCGGCTGCAGCAGGTGTTCTGGAATCTGCTG
TCCAACGCGATCAAGTTCACGCCCGCGCACGGCCGCATCGATGTGACCGTGGAGCACGAC
GACGGCCACTTCATCGTTTCGGTGCGCGATTCCGGCGACGGCATCGCTTCGGAATTCCTG
CCGCATCTGTTCGGCCGGTTCCGCCAGGCCGACGCCACCACCACCCGCCAGCACGGCGGC
CTGGGCCTGGGCCTGGCCATCGTGCAGCAGCTGGTGGAAATGCACGGCGGCCAGGTCGGT
GCCACCAGCGGCGGGCGCGGCAAGGGAGCCACCTTCACCGTGCGCCTGCCCGAGCATCAG
CCCGACCAGGCCAAGCGGCCGCGGCGTGAACTGCGGCGGCGGCTGATGTCCGAACAGATC
GTGGAAGCACGCGCGCTCAACGGCCTGCGCTTGCTGGCGGTGGAAGACCAGCCGGACATG
CTCGACTATCTGCGCCGCCTGCTAGAGGAGCAGGGCGCCGAAGTGGTGACCGCCGGCAGC
GCCACCGATGCGTTGGCCCTGATCGACCACCGTGGCTATGCACGCTTCGATCTGATGCTC
ACCGACATCGGCATGCCGGGCATGGACGGCTACGGGCTGATCCGCACCGTGCGCGAAAAT
ATGGGCCTGGATGCGACCGCATTGCCGGCGGTGGCGGTCACTGCGTTGGCACGCGACGAC
GATCGCCAGCGCGCGCTGGCCTCCGGCTTTCAGGAACATCTGGCCAAGCCGTACAGCGTG
GCGCAGTTGGTGACCGCGGTGCGCGCCGCGCGCGAACCGGCCGAATGATGCAGTGCGCTT
GATGCGATGCGATGCGGCAACCCGGCCGCATCGCATCGCATTTCGGCGACTGGGCCACTC
GGTGTGTTTGCTGCATCGTTCACGGCCGATGGCCTAGCGTGCGGGCTCCCCTTTCGGAGA
TCGCGCGATGCCCAAATACGCCCCCCATGTCTATACCGAACAGGCGCAGATCGCCACGCT
GGAGCATTGGGTGAAGCTGCTCGACGGGCAGGAACGCGTGCGCATCGAGCTGGACGACGG
CAGCATGATTGCCGGCACCGTGGCGGTGCGTCCCACCATCCAGACCTATCGCGACGAACA
GGAACGCGAAGGCAGCAATGGCCAGCTGCGCATCGACCATCTGGATGCCTCGCAGGAGCC
GCAATGGATCTGGATGGATCGCATCGTGGCGGTGCATCCGATGCCGCTGGGCGCCGACCC
GCAAGTCATGCCCTGACAGGCGGCCTTTACAGGGTGTTTACTTCTCGCAGGCGCGTCACC
GGCATCATGCCCGACTGTCGCAACTGTTCAGGATTCCGCCCGCAATGAATGCTCCCGTCT
TGAAGCTCGCCCGTTGGCCGTTGCCGCTGCTGACCGCCGCCGTGCTCGCCGCCTGCGGCG
ATACCGCCACGCTTGAGATCGCGCAGGGCACCGGGCCGAATCCGCAATTGCCCGAACCGG
TGAAACGGCTGATCCCCACCGTCAAGGTGGCGCCGGTCAAACGCTGGGCCGCCAACGCCA
AACCGATCGCCGCCGACGATCTGCAGGTCAATGCGTTCGCGCGTGATCTGGATCACCCGC
GCTGGGTGTATGTGCTGCCCAACGGCGACGTGCTGGTGGCCGAAACCGCCGAACCGCCCA
AGCCCGACGATGCCGGCGGCGGTGGCCTGCGCAAGAAAGTGCAGGGCGCGATGATGAAGA
AAGCCGGCGCGGTGGTGCCCAGCGCCAACCGCATCACCTTGCTGCGCGATGCCGATGGCG
ACGGTGTGGCAGAAGTGCGCACGCAGTTCATCAGCGGCCTGTTTTCGCCGTTCGGCATGG
CGCTGGTGGGCGATCGTTTCTACGTGGCCAATGCCGATGCGCTGGTGAGTTTTCCGTATG
CGCCCGGCGACACCCACATCACCGCCAAGCCGACCTTCGTGGCCAATTTGCCGGGCGGCC
TCAACCATCACTGGACCAAGTCGCTGCTGGCCAGCGCCGATGGCAGCAAGCTGTATGTGG
GTGTGGGTTCCAACAGCAACGTGGCAGAGAACGGCATGGAGGCCGAGCTCAATCGCGCTG
CCATCCTGGAGATCGACCCGGCCACCGGCAGCAGCCGCGTGTTCGCCAGCGGCCTGCGCA
ACCCGGTCGGCACCGCCTGGGAGCCGCAGAGCCAATCCTTATGGGTGGTGGTCAACGAGC
GCGATGAAATCGGCAGCGATCTGGTGCCCGATTACCTCACCTCGGTGCGCGACGGCGGTT
TCTACGGCTGGCCGTACAGCTACTACGGGCAGCACGTGGACGAACGCGTGGAGCCGCAAA
ATGCCGAGCTGGTGGCCAAGGCGATCAAGCCGGATTATGCGCTGGGCCCGCACACCGCCT
CGCTGGGGCTGAGTTTCGCCAGTGGCAGCCTGTTGCCACAGCGTTTCCGCCAGGGCGCCT
TCATCGGCCAGCACGGCTCGTGGAATCGCGACCCGCCCAGTGGCTACAAGGTCATCTTCG
TGCCGTTTGCCAACGGCAAACCCGCCGGCAACCCGATCACGGTGCTGGATGGGTTCCTGG
ATGCCGAAGGCAATGCCCAGGGCCGGCCGGTCGGGGTGACGCCGGACAACAGCGGCGCGC
TGCTGGTGGCGGATGATGTGGGCAACGTGATCTGGCGGGTGACACCAAAAACGCGCTGAG
GCTGGCGCGGCACAAAAAAACCGGGCAGTGCCCGGTTTTTTGCTGCGCGTGCGGTGGGCC
GCTAGCGCGGCGCTTCCGGAGAGGCATTGAAGCGGCGAGCGTAGTCGCGTTCTTCGCTGA
TCCGGGTGACTTCCTCATCGGCCATTTCCGGCGCGCCATACACCGCGTAGGCCACGCTGC
CGTCGTCGCGTTCACCGACCTGATGCAGCCGGTAGCGGGGCCGCCCGGCGCCGGTGTTTT
CCGGGTAATGCAGCGGTGGCGGGGTGTCATCCAGGTCCATCTCGCTGTTGTCTACAACTC
CACCTACGAACAGGGCTCGCATTGCGTATCTCCAGTGTGGGCGTAATTGCAGCCTAGGTC
GGTGGATGTTGCGTGCGCATCAATACCCCGCATAGGCGCCGCAACGAGCGCGGCAGGCAG
CCCGCACCGGTCCCTTACAATGGGGGCCTGTTCCTGACCCGATGATCCGATGGCTGGCCC
GCACGATGCTCCGCTTCAAGCCCTGTTCCTGCCGTTCGCGCAAGGGGTGCTGTCCTGGCC
ACAAGGCCCGGTGCTGTTCCTGCGCGCGCGCGATGGCTGGCCGCTGCGCGAGCATGCCGT
GGCCGAGGCGCTGACCTGCGAACAAAGCTTCCGCCCGTTCGCCGAGGCGCTGGAGCGCAG
CGGCTGGCAGGTGCGCGAGGAAACCGAGATCGAGGCCGACACCACCCGCTATGCGATGGT
GCTGGTGCTGCCGCCCCGCCAGCGCGAAGAGGCCCGCGCCCTGTTTGCGCGTGCGGTGGC
GCTGACCGCCCGCGGCGGCTGCGTGGTGGCCTGCCAATCCAACAACGAGGGTGCGCGCTC
GGGCGAGGCCGATTTGCGCCAGCTCACCGGCCTGGCCGGCAGCCTCACCAAGCATCACTG
CCGCACGTACTGGAGCGGCCCGCTGCCGGGCAGTACCGATGCGGCCTTGCAGGCGCGCTG
GGCGGCACTGGATGCGCCGCGCAAGATCCTGGACGGGCGCTTCGTCAGCCGCCCGGGCGT
GTTCGCCTGGGACCGCATCGACCCGGCGTCGGCGTTGCTGGTCGAGCATCTGCCAACCAC
CCTGGCCGGCCATGGCGCCGATCTGGGTGCCGGCTTCGGCTATCTCTCCGCCGAAGTGCT
GGCGCGGTGCCCCAAGGTCACCGCACTGGATGTCTACGAAGCCGAAGCGCGTGCGCTGAA
CCTGGCGCGGCGCAACCTGCAAGGCAGCGCGCATCCGGCGCAGCTGCACTACCACTGGCG
CGATGTCACCGCCGGGCTGGTCGCGCAATACGACTTCATTGTCAGCAACCCGCCGTTCCA
CACGCCCTCGCGCGCCGACCGGCCGGACATCGGGCAACGCTTCATCGCGGTGGCCGCGCA
GGCGTTGCGCCCGGGCGGGCAACTGTTGCTGGTGGCCAACCGACATCTGCCCTATGAGCA
GGTGCTCAACGACAGCTTCGGCCAGGTCCGCGTGGCGGCCGAGCGCGATGGCTTCAAGCT
TATCGCCGCCGTGCGCGGGCGAGGAGCGCGCGCATGAAGCTGGTCAAGCACATTGCCAAT
CTCGGCTATGGCAGCCGCAAGCAGGTGACGCAGCTGTTCCGGCAGGGCGCCATCACCGAT
GCGGCCGGCGAGGTGTTGTACGCCGACGATCAGGTGGACCACGCCGCGATCCGCATCGAT
GGCGAGCCACTGGATCCGCCGCCCGGCTTCAGCGTGCTGCTGCACAAACCCAGCGGCTAC
ACCTGCTCGACCAAGGACACCGGCCGGCTCATCTATGAGCTGCTGCCACCGCGCTTTCGC
CTGCGTGCGCCGGTGCTGGCGCCGGTGGGGCGGCTGGACCGCGAGACCAGCGGCATGTTG
CTGATGACCGACGACGGCGCGCTGCTGCACCGGATCATTTCGCCCAAATCCGCGTTGGAC
AAGGTCTACGACGTCACCCTGGCCGAGGACCTGCGCGGCGATGAGGCGGCCTTGTTCGCC
AGCGGGACGCTGCTGCTGGAAGGCGAAACCAAGCCGCTGCTGCCGGCCGAGCTGGAGGTG
CTGGGCGCGCGTCAGGCGCGGCTGACCCTGCATGAAGGCCGCTACCACCAGGTACGCCGC
ATGTTCGCCGCCGCCGGCAACCACGTGGTGGCGCTGCACCGCAGCCGCATCGGCGGGCTG
TCGCTGGATGGGCTGGACGCCGGGCATTGGCGCCCGTTGGGGCCGGACGATCTGGAAGTG
TTGTTCGGGCGCGGTGACGCCGCATGAGCGCCACCACGCCGCTGCCGTTCTGGCCGCAAG
CGGTGATCTTCGACATGGATGGCCTGATGCTCGACAGCGAGCGCGCCATTACCGCCTGCC
TGGCACAGGCCGCCGACGAGCATGGGCTGCAGATCGAGCCCGCATTCTGGTTGCGCATGG
TCGGCACCGGTGATGCCGCGTGCCGGCGCCTGCTTGGCGAGCGCATCGGCACCACGGCCA
TGGAGCACGTGCTGGCGCGCTGCCAAGGCTTGTACGACGCCGCGGTCAGCGCGGGCATTG
CGCATCGACCCGGCATCATTGCGCTGCTGGAGTTCCTCGGCGCGCACGGCATGCCGCGTG
CGGTGGCCACCTCCACCCAGCGCCCGCTCGCGTTGCGCAAGCTGGCTGCCTCCGATCTGT
TGTGGCGTTTCGATGCGGTGTGCACCGCCAGCGATGTCGCGCACCCCAAGCCGGCGCCGG
ATATCTACCTGCTGGCCGCGCGCACGCTGGGCGTGGACCCTGCGCAGTGCCTGGTGCTGG
AAGATTCACCCACCGGCGTGCGTGCTGCACTCGCTGCGGGCATGGCCCCGATCCAGGTGC
CGGACCTGCTCGCGCCCGATGCCGAGGTGCGTGCGCTCGGCCATCGCATCGTTGCCTCGT
TGATGGATGCGCAAACGTTGCTGGAAGCGCGGCTGGCCTGAGATGGTACGGGTGGTGGCA
ATCGCGCCATGGCCTCAACGTTCGTCATCGCTGCGTAGTTGCGCGCGCGATGTTTGCTCT
AGTGCAGGTGGTGATATGTCGCAGCGATTGGTTGATTCGCAATGCCTAGTCACCGCTGCG
TGCGCTGCAGCGGATACGCAACCAACCTGTGTCTAGATAAAACTCGCCGCACAGACGATG
CCGCCTCAGACGTACTGCATCTTGCGCGACATGCCGCCGTCGACAATGAAGTCCTGCCCG
GTCACAAAGCCCGACAGCTGCGGCGCCAGCAGATATACCGCCAATTGCGCGATGTCCTCC
GGCGTGCCGACGCGGCCAACCGGATGCTGGGCATGATCGCGCCGCGAGAGCTTGGGGACG
CGCCGCCGCGCCGGTGCACGCCAGGCATCGGTACTGATCCAGCCGGGGCTGATGCTGTTG
ACGCGCACCTGCGGGCCTTCGCTCAGCGCCAGCGCATGCGTCATCGCCACCAGGCCACCT
TTGGCGGCGGCATACGCTTCGCTATGGGGTTCGGATTGCCAGGCGCGCGTGGAGGCGATG
TTGACGATGGCGCCGCCATCGGCGGCCTTTGCGAGCGCGGGCAGGGCATGCTTGCTGCAC
AGGAACGCGCCATGCAGGCTCGAGAGCCGGCGCTGCCATTCCTGCCATTCCAGTTGTGCC
AGCGCGGCGATATGCGGGTCGGGAACGCCGGCATTATTGACCAGGCCGTCGAGCCGCCCG
AAACGTTTGAGCGCGGTGGCGACCAGGCGCGCGGCATGTGGTTCGCGCGCGGCGTCGGCA
CGCACGAAGGCGCTGCGGCGCGGCAGTGCCCAGTCCTGCAGGCAGGCCTTGCCCGCATCG
GCATCCAGATCGCCAATCACCACGCTGCCGCCGGCACCGAGCACGGCCTGCGCAATGCCG
CGGCCAATGCCTTGCGCACCGCCGGTGATGATCACCACGCGGTCCTGCAACGGTGCGGGA
TTCCAGGCGGAAACAGCGGGAACCAGAGCCATGGCGTGCGATTGCGTCAGCGAACGGGAA
TTCCACTGTAACCGTTGCAATGTCAGCGCCACAGCAAGATGCGGTGCGCTTGTGGCCGCT
TTGCACACCCCGCGCATGTCATCAGCATTTCATACGAATTTCTTTTCATGGCGCGCGCCG
ACATGGCCGCCAGGGAGCGGCCCGGCTCCTCCCCCATCGGAAAACCTCATGACCTTTGCT
CCCGTGCATCCTGCGCGTCGTCCTCGCCATGCCGTGTTGATGCTCGCCGTCACTGCCGCG
CTCACCTCCGCTACCGTGCAGGCACAACAGGCCGGCGCTGCGTCCACGCAGACCACCGAG
CTGGATCGCGTGCAGGTGCTGGGCAGCTACGCGTCCAGCCTGGAGCGCGCGCTCAACGAC
AAACGCTATGCGCCCAGCGTGATCGATTCGATCGAAGCCGAAGACATCGGCAAGTTGCCT
GCGCAGAACGTGGCCGAAGCACTGCAACGCCTGCCGGGTGTGACCATCGAGCGTGATCGC
GGCGAAGGCGTGTATGTGCGCGTGCGCGGCCTGGGGCCGAATTTTCAGGTCACCACGCTC
AATGGGCAGACCATGGCGGTGAACGAGAACGTGCGCAATTCCGGGCAGACCGGCCGCCAG
TTCCGCTTCGACACCTTGCCGGCCGAACTGGTCTCGGGCCTGGAAGTGATCAAGAGCCCG
ACCGCCGCGCTGGATGAAGGCGCCATCGGCGGCGTGGTCAACGTCAAGACCTTTCGCCCG
CTGCAATTGGGCAATGCAGAAACACATCTGTCGGCCGAACTCAGCCACCCGCAGCTGGCC
GATGAGAACGACCCGCGCGTGTCCGGCCTGTACAACTGGGTCAATGCCGACAAGACCCTG
GGCGTGCTGTTCGCCGCTGCCTACGCCGAGCGCAGCCTGCGCCAGGATCGCGTCAACGAG
ACCTACTGGGAGCACTACGCCGATGGCATCGACGGCAACGGCGATGGCATTGCCGATACC
GGCGCCATCTACGCGCCCTCGGCCATCCGCCCGACACTGGAACTGGAGCAGCGCAAGCGG
ATCGGCGTGGCCAGCTCGATCCAGTTCGCGCCCAGCGAGGCGCTGGAATTCAACCTTGAC
CTGTTCTACGCGCGCCAGCAGGTGGACTACGACGAGTTCGCGATCGGCACCGGCTGGGAG
CCGCGCAACATGCGCAATCTCAGCATCGCCGGCAATGCGGTCACCGCGTTCGATTACCAG
AACGGCCAGGTGCAGCTCTCGCGCGAAACCTCCGGCATGACCGACGAAAACCGCAGCGTG
CGTTTCAGCGGTGCCTGGCAGGGCGATGCGTGGAAGCTGCAGGGCACCGGCTTCGTGTCG
CGTGCGCACAGCTGGAACGATGCACCGATCCGCCGCACCCGTCTGCGCACCGGCACCACC
GTCGATCAGCGCGTGGTGTTCCCCACCGCCTCCGGCAACAATCTGCCGCAGTGGTCCTTC
ACCGATGGCTATGACCCGACCGATCCGGCGCAGACGCCGGGCCGCCGGCTGGAGTGGCGC
ATCATCGACGCGGTGGACCACGAGCGCGCGCTGCAGTTCGATGCCGATCGCATGCTGGAA
GGCGGCGTGTTCAGTGCGCTCAAGCTGGGCGCCAAATACCGCACCCGCGAGCGCCGCTAT
GACCGCACCGACCTGGTCAACAACAGCATCGCCGGCCGGCGCTTTGATGCCAGCTATTTC
TACCCCTCATTGCCGGTGAGCGACATGCTGGACGGTGGCAACGGGCAGCTGCCGCGGCAG
TGGCTGGCACCGCGCGAAGCGCCGTTCTGGGGTGACTGGCCGACTGCGGCGGATCTGGCC
AACAGCCCCACCAGCGAAGACCTGCAAAATTCCTACCGCGTGCTTGAAGACATCAGCTCG
GCGTATGCGATGCTGGAATTCTCCACGCCACTGGGCGGGCGCGATGTGCGCGGCAATGTC
GGTGTCCGCGGCGTGCATACCCAACAACGCACCGAAGGCCATGCCAATCTCGACGGCGCC
GCACAGCCGGTGGTGTTCGAGCGCAGCTACAACGATGTGCTGCCATCCTTGAACGTGGCC
TACGACCTGCGCCCGACCATGGTGCTGCGCGGCGCCGCGGCCAAGGTGATCACCCGTCCG
GATCTCACCGATCTGTCTTCCAAGCTCACCTTCAACTCCAGCGGCGAAGTGCTCACCGCC
AGCGGCGGCAACCCGAACCTGGAGCCGTTCGAGGCACTGCAGTACGACCTCACCTTCGAG
TGGTACACCTCGCAGTCGTCGGCGCTGGTGGCCGGCGTGTTCTACAAGGACATCAGCCGG
TTCGTGCAGACCCAATTCTCCAACCTGGACTATCAGGGACGCCGCTATCTGCTCTCGTCC
AAGGTCAACGGTGGCAAAGCCAAGGTGCAGGGCGTGGAGCTGGCCTGGCAGCAGGTCTTC
ACTGGCTTGCCGGCGCCGTTCGATGGCCTGGGCATGCAGGCCAACTACACCTGGACCGAC
AGCGAAGCCAACTACGTGGACGGAGACACCACCTTCCAGGATGCGTTGGAAGGTGTGGCC
AAGAACAGCTACAACCTGGTCGGTTTCTACGAGAAGGGGCCGCTGTCGGTGCGGCTGAGT
TACAGCTGGCGCGACGACATCGTCAACTCGGTGGGCACCGCCGATATCGCCACCAACAAC
ACCCGCGCCTACGGCACGCTGGACGGCAATATTTCCTGGCAGATCACCCCGGCGCTGGCC
GTGTTCGCCAATGCCATCAACCTGACCGGTGAGGTGCAGCACATGTATGTCGGAGACCAC
CTGTTCTCCGGCTATACCGACTACGGGCGCACCTACTCGCTCGGCCTGCGGGCGAACTTC
TGATGCGCACGCTGCAGACCCTCGCGGCGGCCGTGTGCCTGTTGCTGAGCAGCGCGGCGC
CGGCGGCGCAGGTGGAGGTTGATACCGCGCCGCCGGCTGCCACAGACCAGGACGCCGCGC
CACGCCAGTGGCTGGCCGGCGACCATCATGTGCATAGCGAATGGAGCGTGACCTGGGACC
GGTCCACGACGCCGCCCACGCCGATCCGCGGAGGTGATTCGCCGTACACGCGCAGCCGCA
ATGCGCAGCAGGCCGCCGCCAACGGGCTGGCGTGGATGGTGCATACCGATCACGGCGGCC
CGGGCCATTCGCGGGTGACCCGCACCCAGGCCTGGCCAGCGCTGCAGCAGGCCAGGCGCG
CGGTGCCGGCGCTGATCCAGTTCCACGGGATGGAATTCGATGTGCCGGCGGCCGAGCATG
CGTCGCTGATCATCGCACCGGGTGCCGACGAGCAAGCGCAGCTGGAGCGGCTGGAGCGCG
ACTACAACCGCGCCGAACTGCTGGACGGCAGCCTCCGCGATACCGAGCCGGCGATGCTGG
CGGCGCTGCACGCCATGCAGGCGATGCAGCCGCAGCCGCTGCTGATCGTCAACCATCCTT
CGCGCACAGCAACAGCGCCCGGGGTCTGGGGCAAGGTCACTCCGGCGGAGTTGCGTGCAT
GGCAGGACGCTGCGCCGCAGGTGGTGATCGGCATGGAAGGCGCACCCGGGCACCAGGCCG
ACACCGCGCATCGTGGGCTGTATCGCAATGCCGGCGCGCCGACGTTGGGGGGCTTCGACC
AGATGACCGCACAGGTGGGCGGCGTGTGGGACAGCCTGCTGGCCGAAGGCCGCCATTTCT
GGATCACCGCGACCTCAGATTCGCACCGCAACTGGCGTGATGGCGGTGCGGAATTCGACC
CGGGCGAATACAGCAAGACCTATGTGTGGGCGCACCGCGATCCGGCCGACATCCTGCGCG
CGTTGCGGGCCGGGCAGAGTTTTGCGGTGACCGGCGATCTGATCGATGCACTGGAGCTGC
GTGTGGAGTCGGTTGCGGCCGATGGCCGCGCCCGCGCGCACGCCGGGATGGGCGGCACGC
TGCAGGCTGTGGCAGGCACGACGCTGCAAGTGCGCGTGCGCATGCACGAACCGCAGCAGC
CCAACCGCCACGGCCAGCGTCCGCAGGTGGCGCAGCTGGAGGTCATCACCGGTGGCACGC
AGCGTGGCGGCGGTGTGCGCACGCAGGTGCATCGCATTGCGCGCGCGGCGTTGCTGTCGC
AGGACGGTTGGCTGAGCGCGCAGGTGGACGTGCCGGAGTTGGCCGGTGGTGGCTTCGTGC
GCGTGCGCGGCAGCAACACGGACGAACCCACCCCGCAGCCAGATGGCGCCGGCGAAGATC
CCTGGCAGGATCTGTGGTTCTATTCCAACCCGGTGTTCGTCACGCCGGCGCGGTGAGCTG
CGGCGCGTGGCGATCTGGCCCTTGCGGGCGCGCAGCTGTGACCAGGCGTGATCGGCGCGT
GTCAGCACGCGGACGTGAGGCCCACGCCGCCCGCATGCAGGCGACGTGGTAATGCGCGGT
GCCTCAATGCGCGGCGCCGTGCAACACCCGCTCCCAGCCATCGCGGCCGAGGCGTTCGAG
CGTTTCGATATTGCGCTCCACGATCACATCCGGGTCCGGGAAGGCGGCCACCGCGCGTTC
CACGCTGTCTTCGCGCAACAGGTGCAGGGTGGGGAAGGGCGAGCGGTTGGTGAAGTTGGC
CACGTCATCGGCTGCGGCGCCGGCAAACTGATAGTCCGGATGAAAACTGGCCACCTGCAG
CACGCCCTGCAAATCCAGCGCCTCCACCGCCGCGTCGGCGTTGTCGAGGAAGTCGTTGTA
GTCCAGGAAATCGGTGAGCACGTCCGGGTGCACGATCAGCGTGGTGTCGATCTGCTCGGC
CGGCGTGTCGCGCAGCAGCAGCAGTTCCTCGGCCAGCTGTTCCAGCAGCGCTTCGGGCGT
GCTCGCATCGCTGAGTACCAGCCGCACCTGTTCCTTGACGTAGACCGCCTTGGCGAACGG
GCACAGGTTCAGGCCGATCACCGCGCGCTCGATCCACTGGCGGGTGGCGATCAGGGGATC
GGTGGGGTCGGGTGTGGAGGTCATCGTGGCGGCAGCAGCGTGATGGCGCGCCAGTGTATG
CGATCGGGCTTTGGGCACGCGCTGGGGGCGCGGATGACGGTTCGCTCTGCTGCTGCCAGC
GGAGCGGGCGACGGCCATGGCGCGCCAGCCGCCCACTCACCATCGATGCGTCAGTCAGGC
ACTCAACCCCGCATCAATCGCGGAAGTTGTCGAACTGCAGCGGCAGCTCGAAGTCGGCCT
TCTTCAACACTGCGATCGCGTCCTGCAGGTCGTCGCGCTTCTTGCCGGTGACGCGCAGCT
TGTCGCCGTTGATCTGCGCTTCGACCTTGAGCTTGGCTTCCTTCAACTTGGCCACCAGCT
GTTTGGCCTGCTTCTGCTCGATGCCCTGCTTGACGGTGACCTTTTGCCGCGCACCGGCCA
GGTTGGTCTCCACATCGCCAAACTCCAGGCAGCGCACATCGATGCCACGGGCCAGCAGGC
GCGCGCGCAGGATGTCAGTCATCTGCTTGACCTGGAAATCGCTGGGCGCGGACTGGTTGA
TCACCTTGCCATCTTCGAGCTCGAACTTGGCTTCCACGCCCTTGAAGTCGAAGCGGGTGT
CCAGCTCGCGGTTGGCCTGATCCACCGCATTGGTCAGTTCGTGCTTGTCGACTTCGGAAA
TCACGTCGAAGGACGGCATGGCAATTCCTCTTCAAAAGATCGGCAGCCAGTTTAAGACCC
ACCCGCATGCGATGACAGGGGCAGCGGTGGCGCGTGCACCGGTTGCGGCTGGCAGGGATG
GGCGTGCGCGCGAATGCCAAGCACGTACATCGACGATGCAGCCCGCGCACCTGCACGCGA
TTACGCGCGCCCAGACCCTGCGCGACGCCGGGCAGCGCAGGCGCTGCATGCACCGCAGCG
GTCGCGAACCACCGTCTGCCCCGGCGATAATGCCGCATGTCTTTGACCGCGCCCGCTCCC
CGTTCCCCGTTGCCTGCCATCGCCTGGATGGTGGCGGCAGTGGCGTGCTTTTCGCTGATG
GATGCCGGCATGAAGCTGTTGTCGGCCAGCTACCCGCCCTTGCAGGTGACCTTGTTGCGT
GGCGCGGCGTCGTTGCCGTTCGTGCTGGTGTGGGTGTTCGCCACCGCCGGGCCGCGCGCC
ATCATCCCGGTGCGCTGGGGCCTGCATCTGCTGCGCGGGGTGCTGGGCATGGTGATGATC
GGCTGCTTCGTCTACGGGCTGAAGCGCATGCCGCTGTCCACCGCCTACACGCTGTATTTC
GTCGCGCCGTTGCTGGTGGCCGCGCTATCGGTGCCGCTGCTGGGCGAACACGTCGGGCCG
CGGCGCTGGACGGCCATTGCCATCGGCCTGGTGGGGGTGATCGTGGTGCTGCGGCCGGGC
GTGAACGGGCTGATCTCCTTGCCGGGCCTGATGGTGCTGCTGGCGGCCACCGCCTATGCC
ATCGCCGCGATCACCGTGAGCTTGTTGACCCGTACCGACACCCCGCAGGCGATGGTGGTG
TGGTTCCTGCTGTTCATGGCGATCGGCGCCGGCCTGCTGGCCGTCCCGGATTGGGTGCCG
TTGCGCGCCGAGCACGCCTGGCTGATCGCCGGCATGGGCCTGGCCGGGGCGTTGGGGCAG
GTGGCGCTGACCCAGGCCTTCATGCGGGGCGAGGCCTCGATGATCGCCCCGCTCGAATAC
ACCGGGCTGGTCTGGGTGATCGGCTGGGACTGGCTGCTGTGGCAGACCCTGCCCGACGCG
TGGACCTGGACCGGCGCCGGCATCATCGTCGCCAGCGGCCTGTATTTGTTGCGCCGGGAG
CGGATCCGGCAGGCCGACAGGCCGCCGCCGTTGGATAGGCCGTAAATGGGGAATGGGGAA
TCGCAGAGGCCAGCGCAGTTGCCCTTGGCTCTTGCGATTCCCGATTCCCAATTCCCAATT
CCCAATTCCCAATTCCCAACTTAGAACCGAATGGAATGACGCCCGTAAACATTGACTGGT
AGGCTTCACGACCCCCCAATCGGTCCCGCGCGGTGATCCAGTTCCAGCGCCTGCACAAGT
CCTACACCGTCGACGGTCGCCAGATCGTGGCGCTGCATCCGCTCGACCTGCGGATCGGCC
CCGGTGAGGTGTTCGGCATCATCGGCCATTCCGGCGCCGGCAAGTCCACGCTGATCCGGC
TGATCAACCGGCTGGAAGAGCCCACCGGCGGGCGCCTGTTGATTGGCGACGAAGACGTCA
CCGCGCTGAACAGCACCGGCTTGCGCGCGCTGCGGCGCCGGGTCGGGATGATCTTCCAGC
ACTTCAACCTGCTGTCTTCGCGCACGGTAGCCGGCAACGTGGCGTTCCCGCTGGAGCTGG
CCGGCACGCCGCGCGCAGAGATCGATGCGCGCGTGGCCGAACTGCTGGCGCGGGTGGGCC
TGGAGCAGCACGCCACCAAGTACCCGGCGCAGCTGTCCGGTGGGCAGAAGCAGCGCGTGG
GTATTGCGCGGGCGCTGGCCACCCGCCCGCAGATCCTGTTGTGCGACGAAGCCACCAGCG
CGCTGGACCCGCAGACCACGGCCTCGGTGCTGCAGCTGCTGGCGCAGATCAACCGCGAGC
TGGGCCTGACCATCGTGCTGATCACTCACGAGATGGAGGTGATCCGCCGCGTCTGCGACC
GCGTTGCGGTGCTGGACGCCGGCAAGCTGGTCGAAACCGGCCCGGTGACGGAGGTGTTCC
TGCATCCGCAGCACCCCACCACCCGGCGCTTCGTGTCCGAAGCCGAGCATGTGGACGAAG
CCGAGCTGCACCGCGATTTCGAAGCGGTGGGCGGGCGCATCGTGCGGCTGACCTTCCTGG
GCAACGGCACCTACGAGCCGGTCCTGGGCCGCATCGCCCGCGAAACCGGTGTGGACTACA
ACATCCTGTCCGGGCGCGTGGACCGCATCAAGGACACGCCCTACGGGCAGCTCACCGTTG
CCCTGACCGGTGGTGACCAGAACGCGGCGCGTGCCGGGTTCGTGGCCGCCGGTGTGCATG
TCGAGGACCTGCGCGTATGAACCTGCTGCCCATCGCCGCCGCGCCCGGCTTCTTCCGGAA
TCTCGATGCCGCCAAGTGGGGTGACATCGGCCAGGCCACGCTGGACACCTTGCTGATGCT
GGCCGGCGCACTGCCGTTGACCCTGCTGATCGGGCTGCCGCTGGGCGTGGCGCTGTTCCT
GTGCGGGGCGCCGCAACTGCGCCGCCGGCCGGTGCTGTACGGCGCGCTGGCCGCGGTGAT
CAACCTGCTGCGCTCGGTGCCCTTCATCATCCTGATGATCGCGATGATCCCGCTCACGCT
GATGCTGATGGGCACCTCGCTGGGCGTGCGCGGCGCGATCCTGCCGTTGGTGGTGGGCGC
CGCGCCGTTCTATGCGCGGCTGGTGGAAACCGCCCTGCGCGAAGTGGACCGCGGCATCAT
CGAGGCCAGCCAGGCAATGGGCGCGACCACCCGCCAACTGGTCTGGCGCGTGCTGCTGCC
CGAAGCGCGGCCCGGCCTGATCGCTGGCGCCACCGTCACCACCATCGCGCTGATCGGCTT
CACCGCCATGGGCGGCGCAATCGGCTCCGGCGGCCTGGGTGATGTGGCCTACCGCGAAGG
CTATCTGCGCTCGCATTCGGATGTCGCGCTGATCACCGTCATCGCGCTGCTGGTGCTGGT
GCAGTTGCTGCAGATGCTCGGCGACCGCCTGGTGGCGCGTTACAGCCGCCGTTGAAGTAC
ATGGCCTGCGGGGCGGTGGCCGATGCCCTCGGGGCCATCGCTGGCCCGCACGGGGCAGCG
TGCGCCACCGCAGCCAGTGGGCGCGTGCGCTGCCGCAGTCCGGCAGGCCCGCGCCTGCAT
CGCCCCGGCGCGGGCGGTCTGCTAGGTTTGTCGTCTGCGGCGGCGCCGCGGTCCTCCTCC
TCCCACGGATCCCTACATGAGCACATTTGCGTTTCGTTCCCTTCTGGCTGCCGCCACGCT
GGCGCTGGCGTCCTGCGGCGGCGGTGGCAGCAGTGGCGGTGACACCCTCACCGTGGCCGC
CACCGCGGTCCCGCATGCCGAAATCCTGGAAGTGGTCGAACCGCTGCTGGCCAAGGACGG
CGTGAAGCTGGACGTGCGCGTGTTCAACGACTATGTGCAGCCCAATGACCAGGTCGTGCA
GAAGCAGATCGACGTCAACTACTTCCAGACCGAGCCCTACCTGGACGCCTACAACCGCGA
CCGCAAGAGCCAGCTGGTGACCGTGGTGGGCGTGCATATCGAACCGTTCGGCGCGTACTC
GCGGCGCTTCAAGTCGCTGGCCGACCTGCCCAGCGGCGCGGACGTGGTCATTCCCAACGA
CCCGAGCAACAACAGCCGCGCGCTGATCCTGCTCGACAAGGCCGGCGTGATCAAACTCAA
GGATCCCAGCAACGCGTTGTCGTCGCAGCGCGACATCGTGGACAACCCCAAGCAGCTGAA
ATTCCGCGAGCTCGATTCGGCGATGCTGCCGCGCGTGCTGGACCAGGTGGATCTGGCCCT
GATCAACACCAATTACGCGCTCGACGCCGGGCTCAATCCCACCCGCGATGCTCTGGCGAT
CGAAAGCAAGGACTCGCCGTACGTGAACTTCCTGGTCGCACGCGCCGACAACAAGGACGA
TCCGCGCGTGCAGAAGCTCGCCAAGGCACTGACCAGCCCGGAAGTGAAGGCTTTCATCGA
GCAGAAGTACAAGGGCGCGGTGCTGCCGGCGTTCTGAAGTCAGGTGATGCGCGCGCCGTA
ACCGCACGTGCGGGCAGGGCGCGCGATGGCGATTGGCAGCATCGCGTCCGCAGCCTTGCG
CGGCAGCGCCGCAGATAGCAGCCATCGCCTGGCAACCGGTTGCTGAGCGCCAAACGCAGC
ATGTTCGTTGCTTGAAGGTGTGCGCACGACCATTGCGACTGGCCTTGCCCCACCGTTGCG
TCACCTTTGGCGGCATGGATGCCGTCAAGGAGCCTGCAGGGATGTACGTGCGGCGTGCGC
TGCGGTGGTGGGCGGGCAAGCCCTGCAACAGCGTCACTGTCCAGATGCTCTGCAAAACCA
CTGCCAGAACTTTCTGCAATGGATGCATCGATCGGCACGCTGATCGGCGCAGCCCCGCAG
TGGCTGCGCCATCTGGGACTGAGCTGCCGCACGCGCATGTCGACACGCACCACACTCCAC
ATCGGTTTTCATTGCACCTGCCGGTTCGCAAACCAACCGACGCCCTTCCTCATACTGCGC
TACCGATACTCTCCTGATGCCCCTCCTGCTTGCCATTCCCTTAGCCGTGATCATCGCCCT
GGCGGTGTTCGCGGTGCTGTTCCCGCTGTCGTTGCTGCAGCGCTTCCGCGTCGGCACCGC
TCGCCGGCAGGCACGCGGCTGGCTGTTGCTGATCAACCTGGTGTCGGCGGCGGTCTCCAG
CGTGCTGTTCGTGGTGTTCACGCTGATTGCCGCGGCGTTCTGGCCGGGGGCGATCAGCCA
TGCCGCGTTTGGCTGGGCCTGCGGGCTGGTGTTGGGAGTGGTGGCGCTGCGCCTGACCCG
CTTCGAACGCAACACGCAGGGCCTGTTCTACCGGCCCAACCTGTGGCTGGTGCTCGCGCT
GACCGGCTTGGTCCTGGTGCGAATCGTTGCCGGCCTGGTGCAGGGCTGGCGCAGTACCTG
GCACGGCGTGCCATGGCCGGTGGAAGGCTGGCTCAGCCACGCCAGCCTGCTGGGCGCGGC
CGGTGTGTTGCTGGGTTACGCGTTGGCGTATGCCACCTTGCTGTGGCGGCGCTGGCGCAG
CGCCCGCCTGCGTGGCAGCGTCTATTGGCGCTGAATCGCATGGCGCGATCGCAGCATCCG
TGAACGCAAAAAAACGGGCCCGAAGGCCCGTTTTTTCATACGCACGCGTGTTGCTTGCGC
GTGTTGACTGGACGTTGCGCTTAGAAACGCGCGCCGACGCCGAAGCCGACGGTCCACGGA
TCCAGTTCCAGCTCGCTGCCGGTACCGGCACCACCCACACGCAGTTCGGGACGCGAACGC
ATGTAACGGGCGTCGGCGCGTGCGAACCAGGTGGAGTTGATGTTCATGTCCACGCCCACG
GTGCCGATCACGCCCTTGGCGGTATCCACGCCCACGTGCTGACCGGTGGTGGAGGCTGCG
TCGATCTTCTCGTTGCTGAAGTTCGACTCGTAGTAGCCCACGCCCACGAACGGACGGAAC
ACGTTGTCGGCCTGGCCGAAGTGGTACTGGCCGCTGATCGCGATCGGCTGCTGCTCGACA
GTGCCCACCTTGCCCACGCCATCGGCGTTGACGCGGTGGTTGAACTTGTCGGCTGCGCCC
CACAGTTCGACGGCCCAGTTGTCATTGATGTAGTAGCTGGCGCTCAGGGTCGGCGCCGGG
CCACCGTCGACGTCCAGGCCAGGAGCCGGGTCGTTCTTCGGCTTGATCAGCGCAACGCCG
CCGACCACGGCCCAATGCTTGCCGGATGCGGTGTCGCTGCTGCTGGACATGGCGGTCGAA
GAGGTGTCACCGGTGTAGGTGGCCTCCTGCGCGAACGCGGACGGTGCAATCGCAAGTGCG
GATACAGCAGCCAGGCTCAGGATGGAAATGGAACGCATGAGGGTCTCCTCGTCTTATTGT
TAGGCCCTTGGAGTGGGCCGCGCCAAAGCTATTCCTGAAAATCTGAATCCACGCCCACCT
GCGGCTCGCTAAAATTTCGTTTGTTCAGGAACTTTCCCGAGAAGACCGTGATTGCTGGAT
TCAATGCTGAAAGTGCATTCACGCAGATGCGTTCGCCGTGACGATGCAAACACCGCTGTT
GCGTGGATTGCCCGCAGAAATTGCGGCGGATTGCCGTGTACTGGTGCTGGGATCGATGCC
CGGCAGCGCTTCATTGCATGCGCATGCCTACTATGCACATCCACGCAATCGCTTCTGGCC
GGTGATGCAGCAATTGCTCGGCATCGATGCAGACGCGCCGTATGACGCACGCCTGCAGCA
ACTGGCCGAGCGCGGCGTCGGGCTCTGGGATGTAATCGGCGAATGCGCACGCCGCGGCAG
CCTGGATGCGGCGATCGTGCCGGGCAGCATCGTGGTGAATCCGCTGCCCGAGCGGTTGAC
CACGCTGCCGCAGCTGCGCCTTGTGGTGTGCAACGGCAGTGCCGCCGCGCAGGCGTGGCG
CCGCCACGTGCAACCGGCGTTGTCGCCGCCGCTGACGCGCCTACCGGTGCAGGCCGTGCC
CTCGACCAGCCCGGCCAATGCTGCGTGGTCGCTGCCGCGTTTGTGCGCGGCGTGGCAGCC
CGTGCGCGATGCGCTGCGCTAGCTGGAAGGCGTGGCATATCGCGCGCGCGGACGTTCTCA
GCGCGTTGCGGCGCGCGCATGCAGCACCATCCCGCCGCCAGAAGTCATGCCTGCCTTAGG
CACACGCGCGGCGGTAGCGCGCTGCGCATCATCGGCCACAGCACATAAGGGAGAAGCTGG
ATGGCAATCACGTACCGGACCACGTTCGCCATTGCACTGGCTGCCTGCCTGGCCGCGGCT
AGTGGTGTGGCCAGTGCCGATGAGCTGCACTGCGAGGTCAACACGGACTACGACCTCACG
CTCAATCCGCGCAGCCTGATCCTCATCCGCGACAGCGGCACGCCGCAGCGGCTGGTCATG
CGCAAGGGCGCGCTGTTCGTCGACGACCGCTGGGTGACGTTGAGCGACGACGATCGCAAC
CGTCTGGTCCAGTTCGAACAGCAGACCCGCGCCGTGGTGCCGCTGGCGCAGGAGGTCGGG
CGCGAGGCGGCCGATATCGCCATTACTGCGCTCGGCGAAGTGGCGGCCGGCTTCAGCCGG
GATCCGTCGGCCACCCGGACGCAGCTGGCCAGCGTGCGCGACAAGGTCGACCTGCGCCTG
AAGCAGAGCTTCGGCAAAAGCCAGCTGACGCCGGTGGATATCGACGATGAAATCGGCACG
CTGGTGGCGGAGATGCTGCCTCAACTGATCGGCGATGTGGTGGCCAGCACGGTGCAGGCG
GCGATGACCGGCAACGGTACGCAGCTGCGCTCGCTCGACGGCCTGGAGCAGCGCATCGAG
CGGCTGGTCGAGCCGCAGGCGCGCGCGCTGCGGCCGCGTGCGCAGCAGTTGTGCACGCGG
ATGGAGGCGCTGGACGCATTGGACAATGCGCTGGCGTATCGTCTGCCGTCAGGCGCGCCG
TTGCAGCTGTTGCAGGTGGATCGACGCCCTGCCAAGTAAGCGTGCAGCCCCTGCGCGGAC
GCTGCATCCCGCCACGCGTGCGATTTTTTCCGCGGCAATGGTTGGCGCTGCGGCTCCCGG
CCGGCCACAATAGGGGTTTCCCCATTCTGTTGCCGGAGTTCCCGTATGGCCGAAATCAAG
GAAGCACTTGTCCCCGATATCGGTGACTACAGCGATGTCCCGGTGATCGAAGTGCTGGTG
TCGGTCGGCGATACGGTCAGCAAGGACCAGAGCCTGGTCACGCTGGAATCGGACAAGGCC
ACGATGGAAGTGCCCTCGTCGGTGGCAGGCGTGGTCAAGGAGATCAAGGTCAAGGTCGGT
GACAGCCTGTCGCAGGGTGCGCTGGTCGCACTGATCGAAGTGGCCGATGCCGGTGCCGAG
ACGGCTGCGGCGCCAGCGCCTGCCGCTGCGCCCGCCAAGGCTGCACCTGCTGCCGCACCT
GCGCAGGCTGCCAAGGCCGAGCCGGCCGCGCCTGCCGCATCGTCCGACGGCGGTCAGGTC
GAGGCCCGTGTGCCGGACATCGGCGACTACAGCGGCGTGCCGGTGATCGAAGTGCTGGTG
GCGGTGGGCGACACCGTCGCCAAGGACCAGAGCCTGGTCACGCTGGAATCGGACAAGGCC
ACGATGGAAGTGCCCTCGTCTGTGGCCGGCGTGATCAAGGAGCTCAAGGTCAAGGTCGGC
GACAGCCTGTCGCAGGGCGATCTGGTGGCGATCATCGCTGCCAGCGATGGCGGCGCCGGT
GCGGCGCAGTCCCCGGCCAAGCCCACCACCGACACCGCTGAAACCGCCGGCAAGGTCGAG
CCGGTGGCCGTCCCGGCCGAGCCGGACAAGCTGGCCCAGCGCGAGATCGCGCAGGTGCAG
TCGGCACGGTCCACCGCGGCATCGCAGCCGGCCCAGGCAGCGCCCGGCACCCCGAGCAGC
CCGCCGGTGACCTTCGATGCCGACAGCGTGCTGCCGTCCAAGGTGCCGTATGCCAGCCCG
GTGGTGCGCGTGTTCGCGCGCGAGCTGGGCGTGGATCTGAACCAGATCAAGGGCAGCGAG
AAAGGCGGCCGGATCACCCGTGAAGACGTGCAGCGCTTCGTCAAGGCCGCACTCAGCGGC
GGCGCGCCTGCCGCAGCCGGTGCCGCACCGGGCGGTGGTGGCAACGGCCTGAACCTGCTG
GCCTGGCCGAAGGTGGACTTCAGCAAGTTCGGCGAAACCGAAACCCAGCCGCTGTCGCGC
ATCAAGAAGATTTCCGGTGCGAACCTGGCGCGCAACTGGGCCATGATCCCGCACGTCACC
CAGTTCGAATCGGCCGACATCACCGACCTGGAAGCCCTGCGCGTGGCGCTGAACAAGGAA
AACGAAAAGGCCGGCATCAAGCTGACCATGCTCGCCTTCCTCATCAAGGCCAGTGCCGCG
GCGCTGAAGAAGTTCCCCGAGTTCAACGCCTCGCTCGACGCGGCCGGCGAAAACCTCACG
CTGAAGAAGTACATCAACATCGGCTTTGCCGCTGACACCCCGAACGGCTTGGTCGTGCCG
GTGATCCGCGACGTCGACAAGAAGGGCGTGCTGCAGATCGCGCAGGAAAGTGGCGAGCTG
GCCAAGAAGGCACGCGACGGCAAGCTGGGCCCGGCCGACATGAGCGGCGGCTGCTTCTCG
ATCAGCTCGCTCGGTGGCATTGGCGGCACCGCGTTCACGCCGATCATCAATGCACCGGAA
GTGGCGATCCTGGGCGTGTCCAAGTCGGCGATGCAGCCGGTCTGGAACGGCAAGGACTTC
GCACCGAAGCTGATGCTGCCATTGTCGTTGAGCTACGACCACCGCGTCATCGACGGCGCG
CTGGCCGCGCGCTTCACCACCTATCTCAGCCAGGTGCTCGCCGACATGCGACGCGTCCTG
CTGTGAGAGCAACGCTGCTGACGCTCGCCCTGCTGGGTGTGCTGCCGTGGTCGTCCGCGG
CCGCACGCGAGTGCGCCAGCACGCTGGGCCGCGGCTGGCCGCCGGCGGTGGGCAACTACG
GCACCGCGGTGACCACGCTGCTGGATGGCGGCGCCAAGCCGATGCTGTCGTTGCTGACCC
TGCCCACGCGTGGTGTCGAAAGCGGCATCGCGCTGGTGCCGGGCAAGTCCGGCAGCGACT
GGACGGTGCGCTTCAGCCGCGCCGACGAGCGGGTCTACAGCTGGGTCAGCCAGACCGACC
GCGGCGCGGTGCAGTTCCGCACCGAACAGACCCCCGAAACCGTCGAGATCCCGATCCCGG
CGGCGCTGGCGCAACGCCTGGTCGGCAGCTGGACCACGGCACTGACGCAGCTCGCGCCGA
GCGGCCAGACCGCGCCGGTCACCGAGGGCGAAGTGCTGTCGTTCCTGGTCGATGGCGTGC
GCTACAGCGGCACGCGCCCGAGCTGCGGCGTTGGCGAGTTGCTGTTGCAGCAGGCCGCGC
TGCTGATCGAAGCCAGCGAAGGCAAGGAAAAGAAGCGCGACAAGCGCTGGACCCAAATCG
AATCGTCGCTGGATGAACTCCAGCAGACGCTTGCCGGCACCGCCGGTTAAGCCACAGGAG
AAGCAAATGGCGGTCATTGAAATCAAGGTTCCGGACATCGGCGATTACAGCGATGTCCCC
GTCATCGAAGTGCTGGTCGCCGTTGGCGACAGCGTGGTCAAGGACCAGGGCCTGGTGACG
CTGGAGTCGGACAAGGCCACGCTGGAAGTGCCGTCCTCGGCCGCCGGTGTGGTGAAGGAA
CTCAAGGTCAAGATTGGCGACAACCTGTCCGAAGGGGCAGTGGTGTTGCTGCTGGAGACC
GAAGGCGAGGCCGCTGCCGCACCCGCCGCGCCGAAGGCCGAGACCAAGGCCGAGACCAAG
GCCGCTGCGCCTGCTGCGGCCCCCGCGGCCGCCGCACCCGGCAGCAAGCCGCCGGTGACC
CCGTCGCACCGCGCCCCGGCCGAACCGGCCGCGTCCAAGCCGGCGCTGGCCAGCGGCAAG
GCCGCCGATATCGAATGCAAGATGGTGGTGCTTGGCGCCGGCCCTGGCGGCTACACCGCC
GCGTTCCGCGCTGCCGACCTGGGCCTGGACACGGTGCTGATCGAGCGCTACGCCAGCCTG
GGCGGCGTCTGCCTCAACGTCGGCTGCATCCCGTCCAAGGCGCTGCTGCACGCCGCCGCG
GTGATCGATGAAGTGGCCCACGCCGGCGACTTCGGCGTGGACTTCGGCCAGCCCAAGATC
ACCCTGGACAAGCTGCGCGAGTACAAGGAAAAAGTGGTCGGCAAGCTCACCGGCGGCCTG
GCCAGCATGGCCAAGCAGCGCAAGGTGCGCACCGTCACCGGCGTGGCCAGCTTCGTCTCG
CCCAACGAGCTGGAGATCGTCGGCGACGACGGCAAGACCCAGTTGCTGCGCTTCGAGCAC
TGCATCATTGCCGCCGGTTCGCAGGCGGTGAAGCTGCCGAACTTCCCGTGGGACGACAAG
CGCGTGATGGACTCCACCGACGCGCTGGAACTGCACGACATCCCCAAGACCCTGCTCGTG
GTCGGCGGCGGCATCATCGGCCTGGAAATGGCCACGGTGTACAGCGCGCTGGGCAGCAAG
GTCACCGTGGTCGAGTTCATGGATCAGCTGATGCCGGGCGCCGACAAGGACCTGGTCAAG
CCACTGGCCGACCGCCTGAAGAAGCAGGGCGTCGAGGTCCATCTCAAGACCAAGGCCACC
GACGTCAGCGCCGATGCCAAGGGCATCACGGTGTCGTTCGAAGCGGCCACCGAAGGCGAA
AAGCCTGGCCTGCAGGCCACCGCCTTCGATCGGGTGCTGGTCGCGGTGGGTCGCTCGCCC
AACGGCAAGAAGATCGGCGCTGACAAGGCCGGCGTCACCGTCACCGAACGCGGCTTTATC
CCGGTGGACCGGCAGATGCGCACCAACGTGCCGCACATCTTCGCCATCGGCGACATCGTC
GGTAACCCGATGCTGGCGCACAAGGCCACCCACGAGGGCAAGTTGGCCGCCGAAGTGGCC
GCCGGCGAGAAGAAGGAATGGGTGGCGCGGGTGATTCCGTCGGTTGCCTATACCAATCCG
GAAATCGCCTGGGTGGGCGTCACCGAAACCGAGGCCAAGGCCAAGGGCTTGAAGGTGGGC
GTGGCCAAGTTCCCGTGGGCCGCCAGCGGCCGTGCGATCGGCATCGGCCGCACCGAAGGC
TTCACCAAGCTGATCTTCGACGAAGAGACTCACCGCATCATTGGTGGTGCGATCGTCGGC
GTGCATGCCGGTGATCTGCTGGCCGAAATCGGCCTGGCCATCGAGATGGGCGCCGAAGCC
GAAGACATCGGCCACACCATCCATGCGCACCCGACCCTGAGCGAGTCGGTCGGCATGGCG
GCCGAGGTGTACGACGGCACCATCACCGATCTGTACATTCCCAAGAAGAAGTAAACCGCA
CCGCGTCTTGTGTGCTGACAGCGCCCCGCATTGCGGGGCGTTTGTCGTTAGGCAGGCATG
CCTGCGCATAACCGATTCGAAGGTCGACTCGACGGCGGATGCCAGCGCACGCGTGATGTG
CGCCGGTATCGGCAAGGGCAGCGTTGGGCGCGTCCTGTCCATCCTGCGCGAGCAGTGGCG
CGTGCTGCCACGCGCTGGCGCCACTGCGTGCGCGAATGTGGCTCCATCACCGCAGCATCG
TGCGACGCTACTGCAACCGCGATGCTGCAACCACCAACATGACCCCGCAGCGCAGCTTGC
ACGCCAGGCAGCGCGCTTGCACCATCGAGCCGCGGACACCGGGTTCGCGCCTGGGGAGAC
AACGGATGGTCAAGGTAAGGATGTCGGCGTTGCTGGTCGCCGCAGGGTGCGCGTGCACAT
CGCTGAGCGCGCACGCCCAGACCACCGTCATCACCGCCGCCCGCCTGCTGGATGTGCAGG
CAGGACGCTATGTGGAGCGCCCGCAGATCGACGTCGTCGCCGGCCGTATCACGCGTGTCG
GTCGCCAGGGCGACCCGCTGCCACCACAGGCGCAGCGCATCGACCTGGGCGAGCGCACGC
TGTTGCCCGGGCTGATCGACATGCATGTGCATCTCACCGTGGATCCCACATTGGGCGGCT
ACAAGGGCCTGGAATACACCGACAATTTCTGGACCGTGGTGGGCGTGGCCAATGCCGCCA
AGACGCTCCGCGCAGGGTTCACCACGGTGCGTAATGTTGGTTCGCTCAACTACGACGATG
TCGCGCTCAAGCAGGCGATCGAGCGCGGCACCGTGCCGGGGCCGCGTATCGTGCCGGCGA
CCTACGGCATCGGCGCGACCGGAGGGCACTGCGATGCCACCGAGTTCCCGCCATCGGTGC
GCGTCACCGGCCCCGGTGTGGCCGATGGCCCGGATGCGATCCGCGCGGCGGTACGCACGC
TGCGCAAATACGGCGCCGAAGTGATCAAGTTCTGCGGCACCGGCGGCGTGCTGTCCAAGA
CCGACAGCGTTGGCGGGCAGCAATACAGCCTGGAGGAAATGCGCGCGCTGGTGGACGAGG
CGCATCGCCTGGGCTTGAAGGTCGCCGTGCATGCGCACGGCACCGCCGGCATCAACGATG
CGATCCGTGCCGGCGCCGACACCATCGAGCACGCCAGCCTGGCCGATGCCGAATCCTTCA
AGCTGGCCAAGGCGCACGGCACCTGGTTTTCGATGGACATCTACAACGACGACTACATCC
TGGCCGAGGGCGAAAAGAACGGTTTGTTTGCCGAGTCGCTGGAGAAGGAGCGCCAGATCG
GGCGCAAGCAACGCGAGACCTTTCGCGCCGCACATGTGGCGGGCGTGCGGCTGGTGTTCG
GTAGCGATGCCGGCGTGTATCCCAACGGCGACAACGCGCGCCAGTTCGCCAAGATGGTGG
AGTGGGGCATGACCCCGCTGGAGGCGATTCGCGCCGCCACCGTAGACGCCGCCGATGCAT
TGGGGCGCAGTGCCGACGTCGGCGCCATCGCGCCGGGGCGCTATGCCGATCTGATCGCGG
TGAGCGGCGATCCGCTGCGGGACGTGAGTGTGCTGATGCAGGTGGAGGGCGTGATCAAGG
GCGGCGAACGCGTCGCCGATTGAAGCGTTGCAACTGATGCTGCGCTGCGGTGTTACGGGG
CAGTGCGGCAGCGCGGTGCAGTGCATGAGCGCGTCACGCTCTGCCAGCGAGCATTGATCT
ATCGCGCAGCACGCGGTGTGTGGCACGTGCAGTGGTGCGGTTTTTCATCAGCCTGGATAG
CAGGTAGCCGCTGGCGGTGGCGCTGCGATCACGCATGAAGCACGCGGCAGGCAAGCAGGG
GGGGTATGCGGTGAGACGCGCATCCCAGGTTTACGCTGCGATCGCGCATTGCGCATGCTG
CACGCAATGCGTGGAGTAACGCGCAGATGCAGACGCAGGCGCAGATGCAAACACCAAAAC
CACAACGCCCCGCACAAGGCGGGGCGTTGCGTCACACAGGTGCAGCGCAGATCAGAACGC
GAACGTCACGCCTGCAACCGGGCCCTTGAACTCCTGCTTCAGGCCGATCAGGCCATCGCT
GCCGCGCTGGTCGACGTCGAGCTTGAACCAGTCGTAGCCGGCGAAGATGCCGAAGTTCTT
GGTGAAGCGGTATTCGGCCATCGCATTGGCACGGCTCAGGTCGCCCGAGTAGTCGCCAAA
ATCGCCCCAGCTGGTGTTGAGGTACTGGCCCTGCACGTTGAACAGCCAATGCTCGCTCGG
ACGTGCGGTGAAGCGGATACCCACCACCGGTGCCACGCCGTCTTCGCTCTCGTCGAGCAC
GTCGCCGGTGAACACGTCACCCAGGTCGGCGTAGGCGTTGGCCTCGACCTTGGCGTATTC
GGCACCGATCTGCAGGCCCAGGCTGAATTCCGGACTGTCGACGACCGAGTAGTCGTACAC
CAGGCTGGCCACCTGGTACTTGAGCTCGCCCTTGATGAAGCTGCCGCTCGGCACGGTGAA
GCCACCGGCGCTGACGTCTTCGCCCAGGGTCTCGCGGCGATCCTTGTCGTACTTGAAGTA
GTCAAAGATCAAGCGCTGGCGGGTGCTCATGCGGAACACGCCATCGATGCGCGGCTCCCA
TTCCTTGCCACCGAAATCGAAATCCTGGTCCAGGGAGATTTCGTTGCCAGCCACCACGGT
GTTGCCACGCAGGGTGTTGTCGTTATCGATGTTCATCGCGCCAAGACGGATCTGGAAGCG
ATCATCGGTATCTTCGGCGTGGGCAGGCGCTGCATAGGCAGCGGCCAAAACGCACGGGAT
GGCCAGTGCGAGCAGGTGTTTCATGGGGAGCTCCGTATTCTTGGTAGGCAGGCGATCGGG
CCTGTGGCGCGCACTATCGGTAAAAGCGCGTCCACCAAAAGTGAAAGCGTTGTGGTACCG
AAGTGAAGAACTTCCTAGCAATCGGACAAAACGGTCCGCTTGGCCTGTCCCGCGACATCC
GGGTCAATACGCACCATTGTGGTGTCTGAGCGCTGTCACACCACCGCGGAGGTCGGCGGA
TTGGACCGGAGGTGGGAAAGTGGGGGTGCGACAAAATGCGTCATAAAAGCAGGAGCCCCG
GTCTCCCAGGGCTCCTAGACGCAGCCTGCAGTGGAACCTTTCGACGAGGATGTGCAGGCC
TCGCAGGTTCTGACAGCCGGTTTGTGGCAAAGTTCCTCCCGTTGCGTGGCACCGGCATGG
TGCGTCGCAATAAGTTCATGACTTCTCCCGGTTGTCTCGCAATTTGTCCAATTGCTATAC
TTTCGCGGCTCGACGAGGCGCATCTGCGCTTCCCACCCATCCACACGCAAGGTACCCGTA
GTGCTGAACTCCGTTGACGCGGGTCGGCGGTTGATGCTGCGCGCTGCGGTATATCCGCTT
GCCGCTGTAGCTATAACCAGTCTGGGCTTGCTGCTGATGGGGCCCCGTTACTCTGCCGGT
CTGGCATTGACCGGGTTTGCGACGGTGTTGGGCGGCTGGGTGGCGGCGCGGACGGCGCTG
GGGGGCGGCATCCAGGCGGCGGGCATTGCCATGGTCCGTCTGATTCTGGCGATGGTGCTG
AAGTGGGTGTTGGTTTTCGTGGCGCTGGCGCTGGGCTTTGCCCTGTGGCGGCTGCCTCCT
CTGGCCTTGTTGGCGGGTATCGCCATCGGGCTGATTTTTCAAGTTCTGGCTCTGGCCAGG
CGTTGATTCGAACTTAAAGGGCTCCGGACACATGGCGGGCGAGGCAGCAACACCTACCTC
CTATATCCAGCACCACCTGCAGAACCTGGTTTATCCGGTGCGGGATGGCGGCGGCACGTT
CTGGACCATCCACGTCGACACCCTGGTCATGGCCGTGTTGATGGGCCTGGTGATGGTCTT
CGCATTCTGGATGGCCACGCGCAATGCCACTGCCGGCGTGCCGGGCAAGTGGCAGGCGTT
TGTTGAGATCTGCCTGGAATTTGTCGATCGCCAGGCCAAGGACACCTATCACGGCAGCAG
CAAGCTGGTGACCCCGATCGCGATCACGATCTTCTTCTGGATCCTGTTGATGAATCTCAT
CAAGATGATCCCAGCCGACTTCATCGCCATCCCGCTGGGCTGGGCTGGCATCCACGCCTG
GAAGCCGGTCCCCACCGCCGACGTCAATGCCACCTTGGGCATGTCGATCAGCGTGTTCTT
CCTGATGATCGTCTTCTCGCTGCGCTCCAAGGGCGTGGGCGGCATGACCAAGGAATTCCT
CACGGCGCCGTTCGGCAAGTGGATGATGCCGTTCAACCTGCTCCTGAACATCGTCGAGTG
GCTGAGCAAGCCGATTTCGCTGGCGATGCGACTGTTCGGCAACATGTTCGGCGGCGAGAT
CGTCTTCCTGCTGATCTGGGTGCTGGGCGGTGCGGGCATCGCCGGCATGGTCGCCGGCGG
CGTATTCGGCCTCGGCTGGATGCTGTTCCACCTGTTGGTGATTCCGCTACAGGCCTTCAT
TTTCATGATGCTGTCGATCGTGTACCTGAGCCTTGCGGAAGACAGTCACTGAGTTTCGTT
TCACCCTTCATCCGCTTTATCCCGATTTATCCATCACCCTTAGAAACTTTCGTTCGGAGA
TCACCATGTACCTCGCCGTCCTGACCAACCTCGCCCAAGTCCAGAGCTCCACCGTCCTCG
CCGTCGGCATCATGATCGGCCTGGCCGCGCTGGGTGCCGGCCTCGGTCTGGCCATCATGG
CTGGCAAGTTCCTGGAATCTGCCGCTCGCCAGCCGGAACTGATCCCGGTGCTGCAGGTCC
GCATGTTCATCACCGCGGGCTTGATCGACGCCGCGTTCATCATCAGCGTCGCTGTCGGCC
TGCTGTTCGCCTTCGCCAACCCGCTGGCCCAGGTGTTCATCGAGCGTCTGTCGCAGGCTG
CCGGCTGATCCAGCGGTAGCAGGATGTGGACGCAGCCATTGTGGTTGCGTCCGCGGATGA
AGGTCGGAAAGCGTCGCCATGCGGTGGCGCTTTCACCCCTAAAGAGCGATTGAGCGACCC
ATGGACATCACCCTTACCATCTTTGCCCAGGCGCTGGCCTTCGCCGGTCTGATCTGGATC
GTCGCGACCAAAATCTGGCCGCCGCTGTTGAAGGCGATCGAAGAGCGTCAGCAAAAGATT
GCTGAAGGTCTGGCTGCGGCCGACCGGAGCCAGAAGGATCTGGCGCAGGCGCAGGAGAAG
GTCAACGAGGCGCTGAAGGACGCACGCACCAAGGCCAACGAGATCATCGACCAGGCCCAC
GCGCGCGCCAATCAGATCATCGAAGCGGCCAAGCTCGAAGCGATTGCCGAAGCCAACCGT
CAGAAGGATCTGGCCCAGGCCGAAATCGACGCATCGGCCACCCGTGCCCGCGAAGAACTG
CGCCGTCAGGTGTCGTCGCTGGCTGTCAGCGGTGCCGAAAAGCTGCTCAAGCGCGAAATC
GATGCCACTGCCCACAAGGCACTGCTCGACGAACTGGCAGCGGAGATCTGATCGATGAGC
CAGGCCCTCACACTTGCCCGTCCCTACGCCCGTGCCGCATTCGCGATTGCGCGTGAGGGC
GGCAAGTTCGCGCCCTGGTCCGATGCACTTGCGTTCTCGGCGCAGGTCGCCGGCGATCCG
CGCGTGGCTGCGCTGTTGCTGAATCCGGCGCTGCACCAGGATCAGGCGGTGACGCTGCTG
GCGCCGCCGGCTGCCGAAGCGGACTATCAGCGTTTTCTCGGCCTGTTGGCCGATGCACAA
CGGCTGGCCCTGCTGCCGGAAATTGCAGGGTTGTACGAGCAGTTGCGTGCCGAAGCCGAG
CACGTCGTGAAAGCGACGGTGACCTCGGCCACCGACATGAGCCCGGCCGAGCTGGCCACG
ATCACTGCCGCGCTGAAGAAGCGCTTCGGCCGCGAGGTGGATGTCACCACCGCGGTGGAC
GCTTCGCTGATCGGCGGCGCGGTGATCGACACCGGCGAGATGGTCATCGACGGCTCGCTG
AAGGGCAAGCTTGCGCGCCTGCAGAACTCGCTCGCCCACTGAATTCACATAAACGCATGG
CCTTCGCGGCCGGCACCTAGGACTGAACGATGGCAACCACGCTCAACCCCTCCGAAATCA
GCGACCTGATCAAGACCCGCATCGAGGCGGTCAAGCTGTCCGCCGAGTCGCGCAACGAAG
GCTCCGTGACCAGCGTGTCCGACGGCATCGTGCGCATCTTCGGCCTGGCCGACGTGATGC
AGGGCGAAATGATCGAACTGCCGAACAACACCTTCGCCCTGGCGTTGAACCTGGAGCGCG
ATTCGGTCGGCGCGGTGGTGCTGGGCGATTACGAAAACCTGCGCGAAGGCGACGTGGCCA
AGACCACCGGCCGTATCCTGGAAGTGCCGGTCGGTCCTGAGCTGCTTGGCCGCGTGGTCA
ACGCACTGGGCGAGCCGATCGACGGCAAGGGCCCGCTGGGCGCCACCCAGACCGCACCGG
TGGAGCGTGTGGCCCCGGGCGTGATCTGGCGCAAGTCGGTCGACCAGCCGGTGCAGACCG
GTTACAAGTCGGTCGATGCGATGATCCCGATCGGCCGTGGCCAGCGCGAGCTGGTGATCG
GCGACCGCCAGACCGGCAAGACCGCGCTGGCGATCGATGCGGTGATCAACCAGAAGGGCA
CCGGCATCAAGTGCGTGTACGTGGCGATCGGCCAGAAGGCCTCGACCGTTGCCAACATCG
TGCGCAAGCTCGAAGAAAACGGCGCGCTGGCGCACACCGTGGTGGTGGCGGCGACCGCGT
CCGAATCGGCCGCGATGCAGTACATCAGCCCCTACGCTGGCTGCACCATGGGCGAATACT
TCATGGACCGCGGCGAAGACGCGCTGATCGTGTACGACGATCTGTCCAAGCAGGCCGTGG
CCTACCGCCAGATCTCGCTGCTGCTCAAGCGCCCGCCGGGCCGCGAAGCTTACCCGGGCG
ACGTGTTCTATCTGCATTCGCGTCTGCTCGAGCGCGCTGCGCGCGTGTCCGAGGAGTACG
TGGAGAAGTTCACCAACGGTGCGGTGACCGGCAAGACCGGTTCGTTGACGGCGCTGCCGA
TCATCGAAACGCAGGCTGGCGACGTCTCCGCGTTCGTGCCGACCAACGTGATCTCGATCA
CCGACGGCCAGATCTTCCTGGAAACCGACCTGTTCAACGCCGGCATCCGTCCGGCCGTGA
ACGCCGGTATCTCGGTATCGCGCGTCGGTGGCGCGGCCCAGACCAAGATCATCAAGAAGC
TGTCCGGCGGCATCCGTATCTCGCTGGCGCAGTACCGTGAGCTGGCGGCGTTCGCGCAGT
TCGCCTCGGATCTGGACGAAGCCACCCGCAAGCAGCTCGAGCGCGGTCAGCGCGTCACCG
AGCTGATGAAGCAGAAGCAGTACGCGCCGATGTCCATCGCCAACCAGGCGCTGTCGATCT
ATGCCGTCAACGAGGGCTACCTCGATGAAGTGCCGGTCAACAAGCTGCTGGCGTTCGAAG
AAGGCCTGCACGCGCACTTCGCCAACACCCAGGGTGAGCTGGTCTCCAAGATCAACACCA
CCGGCGGTTGGGACAACGACATCGAAGCCGCGTTCAAGAAGGGCATCGAAGAGTTCAAGA
CCACGGGCAGCTGGTAAGTCCAGCTGCGGGAATCGGGAATAGAGAATCGGGAATCGTCAA
AGCGGGTTGGCTGTGCCAATTCCCCACTCACGATTCCCCATTCCCACTAAGTGAGCGAAG
CGAGCGAGTATGGCAGGTGGACGCGAAATCAAAACCAAGATCAAGAGCGTGCAGAACACC
CGCAAGGTGACGCGCGCGCTCGAAATGGTCTCGGCCTCCAAGATCCGCAAGGCGCAGGAA
CGCATGAAGACCTCGCGTCCCTACGCGCAGGCCATGAAGCAGGTGATCGGGCATCTGGCG
CAGGCCAGCACCGACTATCAGCATCCGTTCCTGGTGGAGCGTGAGCAGGTCAAGCGGGTC
GGCTACATCGTGATCTCTTCCGACCGCGGCCTGGCCGGCGGTCTGAACAACAACCTGTTC
CGCAAGATGCTGGGCGAAGTGCGCCCGTGGCAGGACAAGGGTGCCGAGATCGACGTGGTC
ACCATCGGTCAGAAGGCCTCGGCGTTCTTCCGCCGGATCAAGGTCAATATGGTCGGCAGC
GTCACGCATCTTGGCGACAGCCCGCACATCGAGCAGTTGGTGGGCGTGATCAAGGTGATG
CTGGATGCCTTCACCGAGGGCAAGGTGGACCGCGTGTATCTGGTCTACAACCGCTTCGTG
AACACCATGACGCAGAAGGCCAGCTTCGAGCAGTTGCTGCCGCTTCCGGCCGCCGAGCAC
AAGGTGGCGCACCACGACTGGGACTACCTGTACGAACCCGATGCCGCCACCGTGCTGGAG
CACGTGATGACGCGCTACATCGAGTCGCTGGTGTACCAGGCCGTGCTGGAAAACGTGGCC
TCCGAGCACGCCGCGCGCATGGTGGCCATGAAGGCCGCCAGCGACAACGCCAACAAGATG
ATCGGCACCTTGCAACTGGTCTACAACAAGGCGCGCCAGGCGGCGATCACCCAGGAAATT
TCGGAAATCGTCAGCGGCGCGGCAGCCGTATAGCCGGGAATAGGGAATGGAGAATCGGGA
ATGGTCGAGGCAGCAGCGCTTGATCTTCCCATTCCCGAATCCCGTTTCCCCATTCCCGAC
ACCAGAATCGAACAGACATTAGTGGAGTTATCCAAATGAGTCAGGGCAAGATCGTTCAGA
TCATCGGCGCGGTCGTCGACGTCGAATTCCAGCGCAATGAAGTGCCGAAGGTCTATCACG
CGCTGAAGGTCGAAGGCACCGCCATCACCCTGGAAGTGCAGCAGCAGCTCGGCGACGGCG
TCGTGCGCACGATTGCGCTCGGCTCCACCGACGGATTGAAGCGCAACCTGCTGGCCACCA
ACACCGAGCGTGCGATTTCGGTGCCGGTTGGCGCCGGGACGCTGGGCCGCATCATGGACG
TGCTGGGTCGCCCGATCGACGAAGCCGGCGACGTGCAGGCCTCGGACCATTGGGAAATCC
ACCGCGCTGCGCCGTCGTACGAAGACCAGTCGTCCAGCACCGAACTGCTGGAAACCGGCA
TCAAGGTGATCGACCTGATGTGCCCATTCGCCAAGGGCGGCAAGGTCGGCCTGTTCGGCG
GCGCCGGCGTCGGCAAGACCGTCAACATGATGGAACTCATCAACAACATCGCCAAGGCGC
ACTCGGGTCTGTCCGTGTTCGCCGGCGTGGGTGAGCGTACCCGTGAGGGCAACGACTTCT
ACCACGAGATGAAGGACTCCAACGTCCTGGACAAGGTCGCGATGGTGTACGGCCAGATGA
ACGAGCCGCCGGGCAACCGTCTGCGCGTTGCGCTGACCGGCCTGACCATGGCCGAGTACT
TCCGCGACGAGAAGGACGCCAGCGGCAAGGGCAAGGACGTGCTGTTGTTCGTGGACAACA
TCTACCGCTACACGCTGGCCGGTACCGAAGTGTCCGCGCTGCTCGGCCGCATGCCGTCGG
CGGTGGGTTACCAGCCGACCCTGGCCGAGGAAATGGGCGTGTTGCAGGAGCGCATCACCT
CGACCAAGAGCGGTTCGATCACCTCGATCCAGGCCGTGTACGTGCCCGCGGACGACCTGA
CCGACCCGTCGCCGGCGACCACCTTCGCCCACTTGGACTCGACCGTCACGCTGAGCCGTA
ACATCGCCTCGCTGGGTATCTACCCGGCCGTGGATCCGCTGGACTCCACCAGCCGCCAGA
TGGACCCGCTGGTGATCGGCCACGAGCATTACGACACCGCCCAGCGCGTGCAGCAGACCT
TGCAGAAGTACAAGGAACTGAAGGACATCATCGCGATCCTGGGCATGGACGAGTTGAGCG
AAGAAGACAAGCAGTCGGTGTCGCGCGCACGCAAGATCGAGCGCTTCTTCAGCCAGCCGT
TCCACGTGGCCGAAGTGTTCACCGGCTCGCCGGGCAAGTACGTTTCGCTGAAGGACACCA
TCCGCGGCTTCAAGGCGATCTGCGACGGTGAATACGACCACCTGCCGGAACAGGCGTTCT
ACATGGTCGGCAGCATCGAAGAAGCGGTCGAGAAGGCCAACAAGATGAGCGCCAAGGCCT
GATGCGATCCCAGCCGCTGTGCGGCTGGAATCGAGAATCGGGAATCGGGAATCGTAAAGG
CGGGTCATCGGTGAATCGGAATTGAGAGGAATGGAAAAGCGCGCAGCATGCCGCTCTTTC
GATTCCCCACTCCCGATTCCCGATTCCCGCCTCACACAGTGAGGCACCATGAGCACTATC
CGTTGCGACATCGTCAGCGCCGAGCAGGAGATCTTCCGCGGTGAGGCGACCCTGGTCGTG
GCGACCGGGGAACTGGGCGAGCTGGGCATCGCGCCCAAGCACGCGCCGCTGATCACCCGT
CTCAAGCCAGGCAAGGTGGTGGTGACCACCGCCAGCGGTGAGCAGCTGGACTTTGCGATC
TCCGGCGGCATCCTCGAGGTGCAGCCGCAGGTGGTGACCGTGCTGGTCGACACTGCCATT
CGTGCGCAGGACATCGACGAAGCGGCTGTGCGCAAGGCCAAGGAAGAAGCCGAGCGTCTG
CTCGCCAACCGTGGCGACACGGTGGACGTGGAACAGGCGCAGCGCCAGCTGGCCGAAGCC
ACGGTGCAGTTGCAGGCACTGGAGCGGCTGCGTCGCACGCTCAAGCATTGAGTTGCGAGA
CAGCGCACCACGCGAAAACGCCGGCCTTGTGCCGGCGTTTTCGTTTTTGGCGATGTGCCT
GCGGTGGTCGGCATCGTTGGACACAACCAGGCGGCACACTGCCGGCCCGGGTCGCACTGC
TACCGGCGATGCTGCGATAGCGCGATGCCCTTCACCTTCAACGAGGCAACCCCCATGACC
CGCCTGACCGATGGCCTACGTGGTTGCGCGCTGACCGGCGCGCTTGCCGTGGTGTTGCTG
GGCTGTGCGTTGCCGGCGCGCAGCCAGCCACCCCTCGCGCCGTTGCTGGACAAGATCGTC
GAGCGCAACGCGATTGGCGACGCGGTGGCGTTGAGTAAATGGGATAGCGGCAAGCCAGTG
CTGGATCAGGCACGCGAAGCGGCAGTGCTGCAGAACGTGCGCGACCAGGCGCCGGCGCAT
GGGCTGGACCCCGACGATGCAGCGCGGTTCTTCGGTGCGCAGATCGAGGCCAACAAATCG
GTGCAGTACGCGCTGCTCAACCGATGGCATGAGCGCGGCCGTGCGCCGGACACCGCGCGG
CCAGACCTGTCGACCTTGCGTGTGCGGCTGGATGCGTTGCAAGGCGAACTGCTCGATGCC
CTGGCCGAAGCCGCCGCTGCACGCGCCGCGCCCAACTGCCCGGCCAGCACGGCGCGGGCG
GCGGCGCAGTATTCCGCGCAATGGCAACTGGATGCGGTACACCGCGCCGCGCTGGTTCGC
GGTCTGGGCGATTTCTGCCATTGATCTGGCTGAGGCGTGTGGTGTGGGGATTGTGTGTGC
GATCTCACGCCCATGACTGATGCGGTGAGCGAGCCGTTGCTGCGCGTCGCTTAAGGTGCA
CGAGAGCGGTTAAACGTAACGACTAATCGTCAGGTGGTTGCGGACGGCGCGGAGCAACTG
GCGTGTGCGGGGTACATGAGGATTTCGAGCACCGGCCGCGCCCGCATGGCAGCTGCAGAG
TCGTTTTGTTGGCTGCTCTTAATCGGCCGGGTCATCAAACCGCAGTGCAAGTGGTACGTC
ACTACGGCGCGGTTCCCTAAAGCAGACGTCACTGCGGCGCCGTCCCCTTAGGAGGGGGAC
GCTCCAATCAAGCGATGTACGCTGCCAGTCACGCCGCTCGATCTGTTTGCATGCCAGCCG
TGCCGGCGCTTCTGCCTGGCGTCGCTGAGTAGCACCATGATCGCGCAGTCTGCGCTTACA
ACGATCAGCGATACACCACGTGCCGGCCAACGAAGAACGACACGATCGCAAGCCCGCCTT
CCACCAGCGGCTTGGCCAGCCAGGCCTGGCGCAGGCCGACCAGATCCACGGTGGCCGAGA
GTAGCCAGGTGCTGATCACCGTCAACGCCAGCCACATCACCGCAAAGCGCGCGAAGCGCT
GCCAGCCCAGCCGTGCATCGCCCTGCTGGGCGAAGGTGAAGCGTCCGTTGAGCCAGAACC
CCAGCGTGGCGCCACTGATGCGCCCGAGCAGATTGGCGGGCACTGCCGGCATGCCGGCGG
CCGTGCACGCAATGAAAATGCCGCAGTCCACGGCCAATTGCAGGGCGCCGATCATCGCGA
ACTGGCCGCCTTGGCGGAACAGGCTCATGTGCTGGGGAGGTCGAGAGGGGCGCCCATCCT
AACGGCAGCGGCGCTTAAAAATCTGTCATCGGTGCCTGTTGCAGCCGCGATGGTCACGAC
GTGCGCGGCAGCCAGCGACTAGAATTCAAGCCATCTTTTGCGATGGAACCCTGCAATGAC
CCTGCCTCTGCACGTCGTGATCCTGGCCGCCGGCGAGGGCAAGCGCATGCGCTCGGCGCT
GCCCAAGGTGCTGCAGCCGCTGGCCGGCCAGCCGATGCTCGCGCATGTGATCGCCACCGC
ACGGGAACTGCAGCCGGCGGCCATCCATGTGGTGCATGGCCATGGTGGCGCGCAGGTGCA
GGCCGCATTCGCCGACCAGCCCGATCTGCAGTGGGCCGAACAGCGCCAGCAGCTGGGCAC
CGGGCATGCGGTGCAGCAGGCGCTGCATGCAGTGCCGGACGCAGCGACCGTGCTGGTGCT
GTACGGCGATGTGCCGCTGATCCGCAGCGAGAGCCTGCGTGAGCTGCTGCACGCGCCGGG
CCGCATCGCGGTGCTGGTGGCGGACCTGGCCAACCCCACCGGCTACGGGCGCATCGTGCG
TAACCCGGAAGGCAAGGTTGCGGCAATCGTCGAGCAGAAGGATGCCGATGACGAGCAGCG
CCGCATCCGCACCATCAACACCGGCATTCTCACCGCCGAATCCACCGCCTTGCGGCGTTG
GCTGGGTGGGCTGTCCAACGACAACGCGCAGGGCGAGTTCTATCTCACCGACGTGTTCGC
CCGCGCCGCGGCCGATTACACGCCTGCCGACATGGTGCAGGTGTCCGACCCGCAGGACGT
GGAAGGCGCAAACGACCCGTGGCAGCTTGCCCAGCTGGAGCGGGCCTGGCAGCTACGCGC
CGCCCGTGCGCTGTGCCTGCAGGGCGTGCGCATGGCCGATCCGGCGCGCGTGGAGCAGCG
CGGCCGCGTGCAGGTGGGACACGATGTGCAGCTTGATATCGACGTGATCCTCGAAGGCGA
GGTGACCCTGGGCGATGGCGTGGTGATCGGCCCGTTCGTGCGTCTGCGCGATGTGCAGCT
GGCCGCCGGCACCCAGGTGCGTGCGCACTGTGACCTGGAGGGCGTGGTGACCGAAGGCGC
GGTGCAGATCGGGCCGTTTGCGCGGTTGCGCCCGGGCACCGTGCTCGCCGATGGCGTGCA
TATCGGCAACTTCGTCGAAACCAAGAAGGTGGTGATGGGCGCCGGCAGCAAGGCCAATCA
TCTGACCTACCTGGGGGATGCGGTGGTCGGCAGCAAGGTCAACATCGGCGCCGGCACCAT
CACCTGCAACTACGACGGGGTGAACAAGTCGCAGACCACGATCGGCGACGGCGCCTTTGT
CGGTTCCAACAGTGCGTTGGTGGCACCGATCGAGATCGGCACCGGGGCCACGATTGGCGC
CGGCTCGGTGATCACCCGCGATGCACCACCCCACCAGCTCAGTGTGGCGCGGCCACGTCA
GACCGTGATTGAAGGCTGGGAGCGGCCCAAGAAGAAGTAAGTGCCTGTGTTCCCGCGAAA
GCGGGCTGTGCGTTTCCGGCACGACACATGCGCTGCGGACGCGATGCATCACGCCGAAAA
GCTCAGGAGCTCCTGCATGCGCATGCGACCCTCCATTGCGTGGTTGATGGTGTGGCTGGC
ACTTGCGGGTGTCGCGCCACATGCAGCCGCCGCACCGGTCTACCGGCTGTATCTCGCCCC
TAACGGCGATGACACGGCAGCCGGCACCAGCGCTGCCACCGCGCTGCGCAGTCTCGCTGC
CGTACAACAGCGGTTGATCGCGCAGCGGCCGGCTACGGCGGTAGATGTGATCATCGCCGC
GGGAACGTATGAGCGGCAGTCGGTGCAATGGCACGTCATCACCGGCGCGCCGCTACGCTT
CATCGCCGCACCCGACAGCGCGACGTCACCGGTGTTCGACGGGCGCGGTGCGGCGACCTG
GTTCACCTTGCGAGGCGGCAAGGACGCGCCGACCCGTGTGACGTTCGCCGGCCTGACGAT
CCGCAATTACTGGATGGCGCTGGATCTGGGCAGCAGCAAGCGCAGCGCCGATGGCAACAG
CGACAATGTGATCCGCGATATGCGCTTCGAACGGATTGGCGGCGTGTACGGCAGCAGTCC
TGAAGCGGCCTACGCGTATGCGGCGATCCGGCTGCAGAACTCACGCAACAACCGGATCGA
GCACAATCGCTTCAGTGCCGTGGAGAACGATTCCCAGACGGCGAGCTATGTGCACGCGCT
GTATCTGGCGCGCAGTTCTTCGGGCAATCGCATCGAGGACAACAGCTTTATCGACATCAG
TGGAGATGCGATTCGCACCCGCGATCGCTCGGATGCCACGCTGGTGCAGGGCAACCGCTT
CATCAGGGCCGGCAAGTACGCGGCGTTCTCCGACTGGTTCAAAACCGATGGCGAATGCCC
GTCGCAGGGCGGGCAGTTCATTGGCAATACCGTCGGGCAGGGATATCAAGGGCCCGTTGC
CCCGACGCGCACCACTGGCGCCGATGATGCCTGCGGCCCCTTGCAGCGGCCACGGATCGA
AGCACGGGCAACGCTGCGCGATGATTGAACGCGCTGCGACGTTGATTGCAGGGGATGATC
CAGCTGCGCGCGAGTGCACCACGTGCAGCTGCCGGCTGGTCGCGCAACCCCTCAACACGG
CGTGCAGCGGCCTTGGCGCTTAGAGCAGCTATCAAAACTACTGCGCAGCCGTCAGGCGGG
CGCGGCCGGTGCTCGGAATCCTCATGTACGCCGGTACACTCCGGTTCCTCCGCGCCGTCC
GCATCCACCTGACGACTGCTCGCTACGTTTTGTTAGCCGCTCTTAGCTGCCCGGATCCAG
CGGCAACAACAACGTCACGCACAGGCCGCCGTGCTCGCGGTTGTGCAATGAAATACGGCC
ACCATGCGCTTCGGCAATTTCGCGCGTCAGCGCCAGGCCCAGGCCGGTGCCATTGCGCTT
GGTCGAATAGAACGGCATCAGTGCGTTGTGCAACACCGCCTCGTTCATGCCATTGCCGCG
GTCCAGCACTTCGATGCGCAGCCACTGCGGCAAGCGGGTAACGCGCACCGCCACCTCGCT
GTTGGGCGGCTGCGCCTCACTGCAGGCTTCGTGTGCGTTCTTCAGCAGATTGAGCAGCGC
GTGTTCGATCTGTGCGGCATCGATGCGGCTGGAGACATCGACAGGCGTGCCCTCCAGCTG
GAACGGAATCTGCTGCCGCAGGCGCTCCAGAAACGGCGCCCATTCGATGGTCTGCAACTG
CGGCTGCGGCAGTTTGGCAAAGCGCGCATAGCCGCGAATGAAGCCTTCCAGGTGGCGCGC
GCGTTCTTCGATGGTCTCGAACACCGTGCCCAGCCGATCGGTGCGCTCACGGCGCAGCAG
CTCGGCGCCGGAGTGCGCCAGCGAGGCGATCGGCGCGAGCGAGTTGTTCAATTCGTGGCT
GATCACCCGGACACCTTCTTCCAGGTCTGCACTTCCTGGCGCCGCAGTTCGGTGGTGAGG
GTGCGGATCAGCAGCAGTTCGTGGCCGCGACCGTTCAAATGGAAGGCGCGGCGCGACAGG
TGATAGATCTGCTCGTCGTCTTCATCGTCGCCGTCTTCGCGTACCGCGAACAGACAGTCG
CCACCACGTGCCAGCGCGTCGCGTAGTTCGTTGGGCATGCGCTCCAGCACGTCGTCCAGA
TGCTGCCCCTCGAGCTTGCGGCCGCCATGCAGCAGCTTGCGCGCCGCGTTGTTGGAAAAC
CCGATGCGGCGCAGGCCATCGCCGCCGGGCACCACCAGCAACATGGCCACCGGCGTGTTC
TGCAACATGGTGTCCAGCATCAGTTCGCGCTGCACCAGATCGCGCCGCTGCGCACGCAAG
ACCTCGCCCAATTCGGCATGCGCCTGTACCAACTGCGCCAGCTCGTCGTTGCCGCGCCAG
TACACACCGAAGTTGTATTCGCCATCGCGGTAGCTGCTGGTGGTGCCGGCCAGGGCGCGG
AACAGCGAGCGCATCGGCGCGGTGGCGCGCTGCAGGCTCCACCACATCGTCAGCAGTACC
ACCACGGCCGACACGGCAGCCACTTGCCAGCCACGGTCCAGCCAGTAGGCAATGGCCCAC
GGCAAGGCGGCAGCCAGTACCAGCACCGGGAGCAGGCGCAGAAACAGCGAGAAGGTGAAG
GAGCGCGACGGCATTGGTCTAGTCCTGGCTGATGCCGTAACGGTCCATGCGCCGGTACAG
CGCCTGCCGGCTCAAGCCCAGATCGGCCGCAGCCTGCGCGATCACCCCTTGCGCGCGCGC
CAAGGCCTGTTCGATGCGTGCGCGATCCGGCTCGCCACCGGGCAGCGGGGCTGGACGCGC
AGCGGCACTGCGCGGCAGGTTGAGATCGGTGGCCTCGATGCGCACGCCCTGCGCCAGCAA
CGTCGCGCGTTGCAGCACATTACGCAATTCGCGCACGTTGCCCGGCCAGCTGTGGCGTTG
CAGTGCATCGCGCGCTTGCGGCGAGAGCAGGGTCTCGCCCGCCAGGAAATGCTCGGCCAG
CGGTGCGATGTCGCCCGGCCGTTCGGCCAGTGCGGGCAAGGCGATTTCGACGGTGTTGAG
GCGGTAGTACAGGTCTTCGCGAAAGCTGCCATCACGGATCATCGCCGGCAGGTCGGCGTT
GGTTGCGCTGATGACGCGCACCTTGGCGTGCCGCTCGCGATTGGAGCCCAGACGCTCGTA
GCGGCCGGTTTCCAGCACGCGCAGCAACTTCATCTGCCCGGCCAGCGGCAGATTGCCGAT
TTCGTCCAGGAATAGCGTGCCGCCGTCGGCCGCTTCGAACTTGCCCTCGCGTGCCTTGTT
GGCACCGGTGTAGGCACCGGCCTCGGCGCCGAACAGCTCGGCTTCGATCAACTCGCCCGG
CAGCGCGCCGCAGTTCAGCGCGACGAATGGCCCGCGCTTCACCGCGGAATTGGCCTGGAT
GATCTCGGCGATCTTTTCCTTGCCGCTGCCGTTGGGCCCGGTGATCAGCACCGGCAAATC
CGATCGCGCGACCTGGCAGGCCAGCGCGATTGCCCGTTCGCTGGCGGGGTCGGCAAACAC
CGCGCCGCGCAGATCGTAGCGCTCGGCCAGCTGTTCGCGGCCACGGCGTTCGCGGTTGCG
ACGGCGCTCCAGCTCGCGGCGGGTTTCGGACAATTCCAGCAGGTTGTTGACCGTGGTCAG
CAGCTTGGTGTCGTCCCAGGGCTTGGCGATGTAATCGGCCGCACCGGCCTTGACCAGGCC
GACCGCACTGCCCAGGTGCGTCCAGGCGGTGAGCAGGATCACCGGCAGGTCGGGGTGGCG
CTGGCGGATCTGTGCAAACAATGCTTCGCCCTCCTCACCGGAGGTGGTGTCGGCGGTGAA
GTTCATGTCCTGGATGACCAGGTCGAATTGCTGCTCTTCCAGCAAGTCCAGCCCTGCCTG
CGGCGCATGCGCATGCCGCGATTCGATGTCATGCAGCGAGAACAGGACCTCCAGCGCCAT
GGCGACCGCGCTGTTGTCATCGATGATCAGGATCTGCGGCATCGCGGTCTCTTGGAGGGA
AGTAGTACGCGTCAATGATCGCAGCATACGGCGCCAGCCGGCGTTGCCGCATGCCATGGC
GGCATGTCGGCTGGCGCCGCAGGGCAGAGCATCCTGCGTGATGCGTGCGCCGCCAGAGAG
CCGGTGGAATGTCTCGCGTGCGACCAAGACGGGCTGCCGTGCGGGTCGTGGTGGCGATGG
GGGCGGCGGTGGCGCGGGCGGCAGCAACGGGGCATACAGTGACGCGGCCCAGTGCAGCGT
CAGCGGTGCCTGCGCACGTACCACCTCCACGGTCACTGGTGTGCCTGCTGCGGCGCGCAA
GGCGCGCAGTAGATCCGCCACGCTAGCGATGCCCTGGCCATTGACCGAACGCAGATGGTC
GCCCTTGCGCAGTTGCAGCGGCAGGGTGTTGCTGGCATCGGTGACCAGCAGGCCAGCGGC
GGCGCTGGTCAGGACCAGCGTCTGTGCGTTGTGTTGCCAGCGCAGGTGGTGATTATCGAC
GCGCAACACCTGACGATCGTGTCGGTCGTCAGCAGTCTGCGTGACGGCCTGCATCGGCGT
GCCGCTGCCGGCATGCAGCGCACCCGCCGCGGTCCCTACTGCGAGCGCGCTGACTGCGAT
GAGGGAACAGGCGAGAGGGCGCATAGGGATCCTATCCATCGAATTGAGTAATGCAGTCGC
AGGGATCTGTGGCTGGAACGCCTGCAGCGAAGGCTTCCGGCCACACCTGCGGATCTGCTT
GAGGCAACGGCTCATGGAATGCCTCAGGCGCTGCGCGTGGCGACGGCCGGAGGTACCGCA
GCCGCGCGGCGTGCCGGCCAGAACACCGCGATCTGGCCAAGCGCCCACAAGGTCACTGCC
CCGATCGGCAAATAGACCAACGGCAGGCGTGGCAGCTCGTAGCGGGCCATCAGCCACGGA
TTGATCGAGTACGCCATGAGCATGCCAAGCACGATGCCGATCGAGGCGAGCAGGAAATTC
TCGACCTGGAAATAGCGCAGGATCTGCCCGCGGGTGGCACCCAGTGCACGGCGGATGCCG
ATCTGCTTGGTGCGCTGCTGCACCCAGAAGCTGGCCAGGCCGACGATCCCTAGCGCGGTG
ACGATCAGCAGTGCGATGCTCATGGTGACCAGCAGCCAGGCCATCGAGCGATCCTGGCGA
TAGAAATTTCGACGCATCTGCTCGAAGACTTTTGGTTGCTCGATGATGCGACTTGCACTG
TTCTTCTCCAGTGCTGCCACTGCCTGACGCAGGACCTCGTCACGGCGCGCCGGATCGGTG
CGTAGCAGGTAGCGGCCGCCGTCCTTGTAGGTCGTCTTGACCGGGGTCAGCATCGAATCG
TCGTAAACGGCCGCGCCACCATAGTTGTTGACACGCGCCAGATGCTCCACGATGCCGACG
ATCTTGATGGGCGTCGCGTCGCGATAGATCGATTTCCCCAATGCGGATTGGCCTGGGAAC
AGCTTGTCGGCCGCGCTTTTGGTCAGGATGGCGCTTGGGATGATGGCCGTCTTGTCATCC
GACCAGGTGAATTCGCCTTCCGTGAAACGGCGCCCCTGTATCAATGTCAAGCCCATCGTG
TCAAGGGTCTGACTGTCGCCGGTGTAGTCGTTGACGTCGATCGTTGAGTTTTTCTGGTCA
GCCGTCAGTTTGAGGCCGCTGACCCACATGCTGTCACCATAAGGAATCTGGCTGACGCTG
GAGGCATATTTGACGCCGGGAATACGACGCAGCGCAGCCAAGTCCGTATCGGTGAGTGCA
CGCGCCTCTTCGTCGCGTCCGATGCCGCTGATGGTGAGCGTCACCAGTTCATTCTCTGCC
AGCCCGCTGGGGCGTTGTGTCCGTTCCAGGCGATCGCCGATCAGGAACAGCGCATTGGAG
ATGATGGCGCAGCTGAGGGCCACTTCGAGCACGATCAACGCAGCAGCCGTCTTGTGACGC
TGCAGGGTGGACAGGATGGGGCGGATTTCCATGAAAGAGTCCTTGATGGGGGCTGGCGAA
CGCTGCGAGATAGCCGCGCTGTTCGAAAGATCAGCTCACTGCGCTTTGAGTTGAATGGCA
GGAGGTATGCTGCAAGCGCGCCATGCGGGGAGCATCCCGGCCACGACGCTCGCCAAGAGC
GCAAGCGCAAATGTCGCCAGCAGCATCACCGGGTCAAGCTTTGCCAGATCCGCATATTCA
GCGGGTTGTTGACGCACGCCCCACAGGCCCAGCATGGCGAGGCCCAGCCCCAGGATGCCG
CCGGCCAAACCGATCGTTCCGGCCTCGACCAACGACTGCGCGAAGATGCTGCGCTTTGTT
GCGCCCAGTGCCCGTCGCACACCGATCTCTCCACTGCGGCGCATGAACTTGGCGAGCAGC
AGGCCAACCGTATTGACCAGGCACACCAACAGAAATCCGAAGGCCAACCATGTCTGTAGA
CGGACATCGCTGGGAACCACCTTCTGGAAGTCCAGCCACTCCATCACACTACGCAACTGG
ACGTTGGTCGGCTGCTCGTAGCGCCCGGCACGACGTTGCTGATCCGAATAGTTTTCAAGG
TACTGGCGGTAGGCCGTGACCTTTTGCGGGCTATCCAGCTGCACCCAGTATTCAACCCAG
GAGCAAGCGGCATTGATGTCTTCCGGTGAAATGCTCTCGCCCCAGCACGAACGCTGACCA
CTGCTTGAAAGCTTCAGTTCCATCGCGGTGCTGAAGGGCAGCAAGAGCTGCTCGGGCTTG
TCGTAGGCTCTGCCGCCCAAGTTGTAGAACGCCGGCGTCAAGCGCCAATCGCGAATAACG
CCTATCACCCGCATGATGTTGCGGTTGACGTTGACCGTGCGGCCAACGCTGTTCTCGCCA
TTGAACAACTTTTTGTTGAGCGCCTCCGACAGCACCACGACCCGCGCACGGCTGCCATCG
TCATTGGTTGTCCAAGCGCCGCCATAGAGAAACGGCACGTTGAACATCGAAAAGAAATCA
ACGGATGTGTACCGTGTGTCCAGCATCATTGGACGCAACGATTTGTTCTCCGGCTCCAAG
GGAACGGTGCCGGCGCTCATCAGCGCTTGCTGATCACCACGCTTCTCCCGGAGCAATGCC
TCGGCATCAAACCGCGTCAATTGATTCAGTGCGTCGTCGTCTTGATAGCCCAATGAGCGC
GCATCCAGTTGGGGATGGAACAGCACGCCACTTTTTCCGGGGATCGGATCGCCAGACAGA
ATGTAGAACACCGTCAACGTGGTCATGCTGGCGCCGATGCCCAGCGCGATGGCGAGCACC
ATCAGTGCGGTAAGCACCTTGTTGCGGCGGAAGCTGCGCACCGCGAGATTGAAGTAATAG
CCGAACATGCCGTGCTCCTCAGTCAACCAGGGTGGATGCGACAGCAGGCGCACGCATCAG
GCTGGGATTGCGTTCCAGATCCGTGGCCTGGCCATCGACGATGTGCACGTTGCGCTGCGC
GCGTGCGGCCAGTTCCGGGTCATGGGTGACCATCACGATGGTGGTGCCCTGGCTGTTGAT
TTCTTCCAGTAACTCCATCACCCCGCGTGCCATCTGCGAGTCGAGGTTGCCGGTGGGCTC
GTCGGCGAGCAGCAGGCGCGGGCTGCCGGCCAGTGCGCGTGCGATGGCGGCGCGCTGCTG
CTGGCCGCCCGACAGTTCGGTGGGGTAATGCTTCAGGCGCGAGCCCAGGCCGACCTTGGT
CAGCGCTTCTTCGATGCGCTGCTTGCGCTCGGCGGCGGCCATGCCGCGATAGCGCAGCGG
CACATCGACGTTGTCGAACAGGTTGAGGTCGGGAATCAGGTTGAAGCCCTGAAAGATGAA
GCCGATCTTCTGGTTGCGCAGACGCGAGCGCGCGTCGTCGGAGAGATGGCTCACATCCTC
GCCGTCGAGCAGGTACTGCCCGCTGGTGAAGGTTTCCAGCAGCCCGGCCAGGTTGAGGAA
GGTGGTCTTGCCCGAACCCGATGGCCCGGTAACGGCGACGAATTCGCCTTCGCGCACATG
CAGGTCGAGCGAGCGCAGCGCATGTGTTTCCACCTGTTCGGTGCGGAAGACCTTGGAGAC
CGATTGCATCTTGAGCATTGCCGAAATCCTTGTGCGAAGAGAAAGAGAAGAGTGCGAGTC
AGTGCACGGTGACGCGCGGGGCGTCGCCGAAGTTGTCGGCGCCGGAAACCACCACGCGGT
CGCCTGCCTGCAGGCCGGAGAGCACCTGCACTTCGCCCAGGCTGCTGACACCCAGCTTCA
CCGGGCGGCGCGCGGCAGTGTTGCCTTCCATCACATAGGCGTAGCTGCCACCGGATTGTT
CGACGAAGGGGCCGCGCTCGACCTTGAGCACATTGCGCCGCGTGTCGATCACCACCCGCG
CGCTCATGCGCTGGCTCTGACGCAGGCCGGGCGGTTGCTTGTCGGTGAAGCGGATGCGCG
CGGTGACTTCACCATTGACCACTTCCGGCGAGACCGCCGAAATGGCGCCGGCGAAGGGTT
CGCCACTGCCGCTGGTGAGCTGGGCCGGCATGCCGATCGCCAACTCACGCGCAAAGCTTT
CCGGCACCTTGATCTCGACTTCGAACTTGGACAGATCCACCACGCCGAGGATGGGCGCAT
TGGCGGCCACCTGGGTGTGCTGCACCGCCTGCACCTGGCCAACCTGGCCATCGAACGGCG
ACAGCAGCGTGAGCGCATCGACCTGGCGTTGTACTTCGGCCACCACCGCGCGCTGGCGGT
CGGCCAGCAGCCGCTTGTTGCGCGAATCCAGGTCCGCGCCCTGGCCCTTCAAGGCGGCAT
CGCGCTGCGCGTGTTGCAGGTCGATGTCGGTCTTCTTCAAGGTGTCCTGTGCCTTGGCCA
GTTCCACCTGCGGCACCGCGCCGCCATCGTAGCCACGCTGGTAACGCTCCAGGTCGCGCA
CGGCGGCCTGCTTGTCGATCTTGGCCTGGTCGGTGAGCTTGCTGGCGCTGGCCCGGGCGA
GCGTGGCATCCAGGGCGGCGCGGCTGGACTCGGCCTCCAGGCCGGCCAGGGTGGCCTGTT
CCTGCGCCAGCTTGCTGCGCAGCTCGGGGCTGTCGATGCGCGCGAGTTCCTGGCCCTGCT
TGACCACGTCGCCGGCCACCACGCTCAGCGTCACCGTGCCGGCAGAGATGGCGTACAGCA
CCGGGCTGTTGGCGGCGATCACGCGGCCGTCGGCGGCGATGTCGCGCACCAGATCGCCCT
GGCTCACGGTGGCGATGCGCACGCGGGCGGCGTCGAACGAGCGGCTGCCGGCGCTCCAGG
CGGTCACCGCCCAGCCAATGCCGGCGAGGACCGCCAGCGCGGCAATGCCCGGCCACAGCC
AACGGCGCCATGGCGTGGTCTGGGAGGAGGTGCGGAGTACCTGGTCCTGTGCGGAGGTGT
CGCGGATCATGATCGGCTTGCTCGGTGGCGTGAGTGCCTTGAAGCAGGACGCGTGCCAAC
CCGTAAGCTATTGATGTGTATTGATTTATTCGGGGGCGATGCAGTGTCCGCAGTGTCCGC
GGACACTGGCGCGGACAGCCTGTCCGGTCGAGGTCATGCAGCGGACATCGGCGGACACGC
TAAAATGCGCGGCTTCACTCCAGAGGTTGTCCTATGTGCGGCATTGTCGGCGCCATCGCC
GGGCGCGACGTGGTTCCGGTCCTCATCGAAGGGCTCAAGCGTCTGGAGTACCGGGGCTAT
GATTCCTCCGGCATCGCGGTGCTGGACGGCACGCAGGTACGCCGCGTGCGCCGCACCGGC
CGGGTGGCGGAAATGGCCCAGGCGGCGCAGGCCGAGCAGTTCGGCGCGACCCTGGGCATC
GGCCATACCCGGTGGGCCACCCATGGCGGCGTCACCGAAGCCAATGCGCATCCGCACATC
AGTGCCGGCGTGGCGCTGGTGCACAACGGCATCATCGAAAACCACGAGGAGCAGCGCGAA
AAGCTGCGCGCGCTCGGCTACACCTTCGAGTCGCAGACCGATACCGAAGTCATCGCGCAT
CTGATCCATCACCATCTTGCCGATGCGGGCGATCTGCTCACCGCGCTGCAGCGCACGGTG
AAGGAACTCACCGGCGCCTACGCGCTGGCGGTGATGAGCCAGGCCGAGCCGGAACGCTTC
GTCTGCGCGCGCATGGGCTGCCCATTGCTGATCGGCGTGGGCGAGGGCGAAAACTTCGTC
GCCTCCGATGTCTCGGCAATCGTGCAGGCCACCCGGCAAGTGATCTTTCTGGAAGAGGGC
GACACCGCCGAATTGCGCCGCGATGGCGTGCGCGTGTTCGACGCGAGCGACGCGGCGGTG
GAGCGCCCGCTGCACCTGTCCGATGTCTCATTGGCCTCGCTGGAGCTGGGCCCGTTCCGC
CACTTCATGCAGAAGGAAATCCACGAGCAGCCGCGTGCGCTGGCCGACACCATTGAGGCG
GCGATCGATGCCAAGGGCTTCCCCGCATCGTTGTTCGGGCCCAATGCCGATGCGGTACTG
CGCGACATCGAAGGCGTGCAGATCCTGGCCTGCGGCACCAGCTACTACGCTGGCCTGACG
GCGCGCTACTGGATCGAAGCGATCGCCGGCTTGCCGTGCAGCGTAGAGATTGCCAGCGAA
TACCGCTACCGCACTGCCTATGCCAACCCGAAGCATCTGATCGTCACCATCTCGCAGTCC
GGCGAAACGTTGGACACGATGGAAGCGCTCAAATACGCCAAGTCGCTCGGGCATCTGCAC
ACCTTGTCGATCTGTAACGTGCCGGAGAGCGCCATCCCGCGCGCCAGCGAGCTGGTCTGC
TACACGCGTGCCGGTGCCGAGATCGGCGTCGCTTCGACCAAGGCATTCACCACCCAGCTG
GCAGTGTTGTTCCAGCTAACCATGGTGCTGGGCAAGCTGCAGGGCCGCATCAGCGACAGC
GAAGAAGCCGATTACCTGGAGCAGCTGCGCTTCCTGCCCGGTAGCGTGCAGCACGCCTTG
AACCTGGAGCCGCAGATCATGGCCTGGGCCGAGCGTTTTTCGCCAAAGGAGAATGCGCTG
TTCCTCGGCCGCGGTTTGCATTACCCGATCGCGCTGGAAGGCGCGCTCAAGCTCAAGGAA
ATCTCCTATATCCACGCCGAAGCCTACCCGGCTGGCGAGTTGAAGCACGGCCCGCTGGCG
TTGGTGGATGCCACCATGCCGGTGGTGGTGATTGCACCGAATGACCGGCTGCTGGAAAAG
GTCAAATCCAACATGCAGGAAGTGCGCGCGCGGGGTGGCGAACTGTTCGTGTTTGCCGAT
CAGGACAGCCATTTCAGCGAGTCCGACGGCGTGCACGTGATCCGCACACCGCGCCACGCC
GGCGTGTTGTCGCCGGTGATCCACACCATCCCGGTGCAGTTGCTGGCCTATCACACCGCC
CTGGCACGCGGCACCGACGTGGACAAGCCACGGAATTTGGCTAAATCGGTGACGGTGGAA
TAACGCCGAAATCGCGCACTGCACAATTGCTAGCAGCGTCGTGAGCACGCAGCTTTCTCC
TACGCGGCGCCACATTGATGCATGGCTGATGGCTTTTCAAAGAGCGCGCCGCACCGCCGC
TAGCAAAGCCATAAGCCGCAGCCATCCCGTAGGAGCGGCCTAGGCCGCGAACGCGTTTCC
TATAACGCTGATGCTTTCTCGGTCGAGCGTTCGCGGCCAAGGCCGCTCCTACGCGAGGCA
GCAGATGACTGATTAGCGCTCGCACAGCCGCTCTGCCAACAGTTTGGCCCGGAATATGCT
TTCGTCTCTGCGAGGGTCACACCACGCAGGAGGACACATGCACGAGTCTTTCAAGCAGGG
CGCGCCGGCCGAACTGTGGCAGGCGCTGGTACGTGAGGCGGCGCAGCGCATCGCACAGCC
GCTGGACGAATGGCGCGAGCACTATCTGGTGTTTGTCTTGCTGCGCTTCCAGCGTGATGC
GCAGCTGGTGTCGCGCACTCAGGCGCTGGCCTGGCTGCATGCGCAGTCGCAATCGGGCAG
CGTGCGGGCGGACGCATTACGCGATGTCGGCGACGGCTGTCTGCTGATTGCCGGCCTGTT
TCCCGGCGTGGCGCAGCGGCGGCGCTTGAACGTGGACTACTTCATCGAGCTGGGGCGTGG
CGCCTATGCGGAGGTGGCCGACACGCGCTGCAGCGATGCCAGTCTGTTCGCGCAACTGGC
CGGCAGCTATCGCGAGCTGGTACGCACACTGGCCGCGTTGCGGTCGCCACGTGCCTGGCA
GGAAGGTGCACACGGCATTCTGCACGCCTGATCCATCACGCCCGCCAGGGGACGTCCCGA
CAGCGGCGTGGGGACGGCCCTGACTGCCAAACGCCCCGCGCCGGCCCACACTATCCCTGC
AGACTTGATCCGCCGGGCGACGTCACGTTGTCTTCAACGGATCAATCCTGTGCCATCGAC
CGCCGCACAGATGTGCGGTGCTGTCTTGCCGCACTGCGTGGGGGCGCGCAGTGCGGCCCT
CATTCCCGTGGAAAGGACTCTCATGAACGTGTTGATTGCCGCACTGCTGTGTGCGCTCGC
TGGTACCGCCGTGGCGCAGGACATTCCGCCAGGCTATGCCGGTCAGGGCGGGATGACGCT
GCAGGAGATCGACCCGGCCATCTACGCGTATCACTACGACCATGGATTCACCGGCGAAGA
TGCCATGGGTTGGGATCCGGCGTTGCAGTTCGCCTGGTCGCGTCTGGCCGCCGCCAAGGT
GTGTGCGCAACAACCGGTCACCGATGCGGTGATCGCCAAGCTGGTCGAGCAGTATGGGCA
GTCGGCCGACGTGCATGAGATCAACGGCATCACCTTCCATGAAGCGCAGATGCGTGCCGC
TGGCACGTTCTGTACGCCTGCGCGCAGTGCAGATGCCACTGCAGTGGTGCCCGCCTTTGC
GGCGGGTGATTTTTCGCAGGCAACCGCCTACGCCGCGGCAGCCACTGCCGGCACGCTGGT
GGTGGCTGCGGCAGACGGCCAGACGGCTGGCGCCGCGCTGTCCGATACCGAGATGGCCTT
GGCGCCCTCGGCAGACTGGGCCCTGCAACTGCCGTTGCATGCGCAGCTGAGCGTAGGTTC
CAACGGCCAACCCAACGGCGACGAGATGCTGCGCGTGGTGCGGCGTGGGCATACCGGCGC
ACTGGTGGGCGTGCAAATTGCCACCAATCTGTTGACCCTGAAATATGGCGGAGCCGGTGC
GTCCATATTCAATAAAAGCCAGCTCAAGGGCGAAAAGATCAAGGACATCGGCAACCCGGG
CTATGTTCTGCAGCGCGATGCCGTCAACACGCATCTGAAGCGTTATTTCACCGGGCATCC
GGCGGCCATTCCGGTCGAACCGTTCCCGCTGCAGGTGGTGATGTCCGACTGGCTGCTGGT
CTATCAGAGCCTGGGCGACGAAAAGTCGCCTTATGAGCTGCGTTACGCCGTGAGCATCGG
TGGCGAACGCAGCGGCTTGCTCAAGCGCAAGGCCAGCCCGGTGAACCTGAGCTGCCAACC
GACCCCTCGCACCGCCTCATTGGAGGAGTGGGAGGCCGACAACTACGCCTTGGTCAAACA
GACCGCGCAAGCCTACGCCGACGAGTGCGCGGCCAAGTTCGCCGAACGCCTGCCGCAATG
GTTTCCGGACACCGCGACGGTTGCGGCGTCAAACTAGCCAACGTAGTAATCGGGATCGTG
CGTATCCACCGCAGAACGCGCCATAGGCAGGCTACAGCGCGTGGCTGGCTCGGCGAGCGG
TCGCGCGGTTCATCTAGGCGCTTCCACACCACCGACTAGAGCGCAGGGCTTTGTAGTTGC
GCCACTTAGAGCAGCTATCAAAACGACTGCGCAGCCGTCAGGCGGACGCGGCCGGTGCTC
GGAATCCTCATGTACCCACGTACACTCCGGTTCCTCCGCGCCGTCCGCACCCACCTGACG
ACTGCTCGCTACGTTTTGTTAGCCGCTCTTAGCAAAATGGGCGTAAGCCTATTCGGCCCA
CGCCCATTCTGTTTTGCACAATCAAGAACAGAGCTATTAAACAGCCGCGCGTGACTGAGT
ACGCTGTTGTTCTTGCTGGTCCTGTACCTGCAGAGTTTGCAGGGATTGTGCTTCCTGGCG
AACCGCGTTGCTGCTTTGTTCTAATGGGCGCTCTGCAGCGGCTGCCTTATCCGTGTAGAT
CCGCTGGTGCGCGGGGTCGCTTGGCTGACCCTGTACCGCGAACAGTCCACTGCCGTCCTT
GCTCTGCATCACCGCGTCGATGCGCTGCAGGCCGCTGACCTTGGCTTCGAACGCCAATGA
GCCAGCCGCATTTTCCAATGCGCGACGGTCGGTGAATGCAGTCGGACCCAACTGTTCCAG
CTTGCTCACGGCCTGGTTGTACAACGGATTATCGGGGTTGGTTTTTTCCGACAGCAATGG
CGTTTTCTCGGCCTGCTTCAGCGCCTTGAGCGTATCGCCGCCAACGACGCCATCTTCCTG
CAGTCCGTGTGCACGCTGAAACGCCTTGACCGCCTCACCCGTTCGCTGGCCGTAGGCGCC
GTCGGCGTTGAGCTCATTGCCCTTTGCGTCCTTGTAGCCCAACTGCTGCAAGGTCTGTTG
CAACTTCAGAACCTCCGCGCCATGCGCCTTCTCGCGCAGCAAGCCGGATGTTTCTGCAGC
CGTTTGCGCATGCGCCGGTTTATGCGTGTTGCCGTCGTGAGACTGCTGCTTGCTCTGACT
GCGGTCCTGCAGCAACTCGCGCGCCTCGAATAGCGGGTCGCTGGCATAGAGCTTGACGCC
CTTGGCGTGCTTGCGTTCAAGATAGGTATCCAGCGAGCTGAGCTCGACGCCTTCACTACC
ACGCGACTGGCTGATCTTGAGTTCGCCATCCTTGGGGTCGCGCACCACCATGGTGATGTG
GTCAATGCCCTTGTAGCGCCCCTTGTCCCAACTCTGGGGGCCATTGTCCTCGCCAATGAT
CATGCCCTCTTTGAGGTTATGGGCAGTGACGTCTTTGCCTTGGATCAGGACCCCAGAGCG
TTGTTCGGCCTTGCGCAGCAGTTCTGATGCACTATCGAAACCAGGGCTGAACTTTTCGTC
TTTGGTGAAGATGACCTTGCCGGCGCCCTCGTTGATTTCACCCATGGTCGCGTTCTGCAT
CTCGACCACCCAGCCAGAACAATCGACCTTGCCCTTGTCCGGATCCTTTGCTCCCAGGCC
GTACTTGACGTGGTCGTATTTGTTGGTGAGGTCATAGGCGGCATGGAGCGCGATGCCTTG
CGCTGCAGCCTTTTCCGGTTGGGCAGGTGCGGACGGTGATGGCGCAGATTGCGACGGTGT
CTGCTGCGTGGCCGAAATGGGCTCGATGCCTTTTTCAGGAATACGGATACGGTCCATCTT
CGTATCCCAGTACTGCACGAACGTCTGTGCCATGTCCTTGTCCGACATGCGCCGGAACGT
CGCCGAATCGACACCCGTCAAAGACTTCAGTTCTTTTTCGCCGACATTGTTGAGGATGTT
GGCGCGCGTGCTCTCAAGCCCGAAAGATCCAGTGGCGATTGCGGTCTGAAGAGAGCGGTA
ACCGCCGGCGCCCTGCTGATGGGCCATGTACATGTCCAGGCCATCAGGCGCCGGTTTGCC
CGACAGATACGGCCGGCCATCGCGTTCGTGCCGGTCAACCAGGCTCGTCCGGTTATCCAG
GTACAGCCGCGCTGCGGCGTCGGTATTGACCACTGCATCCAGCTCACGTCCAGCGATGCC
GTATTGCTCGGCGGTCCGAGGAGTGAACTGAAAGAGCCCCTTCGCACCAGCGGCTCCGCG
ACTGGCCAACTCGTCGAAGTTGCCGCCTGTCTCTACGTGGGCAAAGCGCATGAAGTCGTC
AAGCGGAATATTCCGCTCGGTTGCTTCGCGTTCGATGATATCGAGCACTTGGGCTCGTGA
GTAGTTCGTCGGCATCGCTCAAGGTCCTTGATTGAGTGCTGCAGCCACGTGGCTGCAGCG
GTACGCCGCCCGAACCAATTCCTTTGGTTCTGTATTAAGGGGCCGGCAAATACGATTTCT
GGGCCGCATCGTAGCGGTATTCAACCGTTTCGTCACCCCCGCTCGTCGGCGGGTCAGCCG
AAACAGTTACCCGTAGTGCTGGCAGGCCGGGTTGCTGGACAAACGCAAGCCTGCTGCTGT
TCTTGACGCAAGGAATCTTCCCAGGCGCATCCTCGCCGCAATTTGCACTGTTGTCCTCCC
CGGCCGGGATATTGCCGATATACGTCCAATGCTTGTCGTTGACGTCATCGGTTTCCTTCG
GGTTGAACACGAGTGCCTCGTAGGAAAGGATCCGTACGCCCGACTGCAGGCTCCACGTCG
GCACGGTCAGGACCAGCCGGCCGTCGTCGGTGACAAATGTCTGTGGCTTACGTGTCGTGT
CGACGGTATTGCCTTGTTCCATTCCACCGAATTCGCCGATATAGGGCTCTGCGCCAAGAA
GCTTCCATGGCGACTTGCTACCCGGCTCGCTGGTGACGAAGGTGGCGTGTGCCAAGGTCA
CCTTGGTGCCCGGCGCGGGATAGTGGTTTTCGCGCTCTGCACCGAAGAGCTCGGGCGTTT
CCCATGCGAAGCCGGTGTAATAACGTGTACCGCCAAGTTCGAACTGAAAGCCGTACCAGT
AATTAATCCAGCTGCCGTTGGCCACCTCGTAGGAAAGGGCACCGTCGCCATCCACATTGC
TGATGAAGTACAGCACGCTGTCCGGACGGGGCGGCTGTAGTTGCTGGGTGGATCCCTGGG
TTGCGTCCTGCATGGGAGAAGCATCCTTATCTGAAGGCTTTGTGGCGGTACTGGCTGCGT
GGGGAGTCGCCTTTGAAGCCGCGGCATCCGGTGGCGACGGCTTGCATGCGGCGATCGTTG
CTAGCGCGAGGATCAGCGGGATCTTCCTGACGAGCATTGGGGTGCATCCATTGCGGAGGG
CGCGGAAAGTCTACTCCAGCCCGGCTGCCTGTCCAGCCGCCGAACCATGCCCGGCGCGGC
GGCTGGACAGGGCCTTTCCTGCCCCTTGTTTCAACGTCTGCAACCGTGCGGTGTGGCATA
TCTGCAACCGATCACTGCCAGCGACAGGACAACCGCCGGCAAAACGCCTGCGCGCTTATG
CCAGCGGCGTGTTCGAGATGATCTCCACCCAGTAGCCATCCGGGTCCTTGATGAAGGCCA
GGTGCTTCATGCGGCCGTCTTCCAGGCGTTTCTGGTACGGCACGCCGAGGCTGTCGAAGC
GTGCGCAGGCTGCGTGGATATCCGGCACCGAGATGCAGATGTGGCCGAAGCCGCGTGGGT
CGCTGTTGCCGTTGTGGTAGACCGCACCGTCCTGGGTTTCGGTGCCGTGGTTGTGGGTGA
GCTCGAGCACGCCGGGGATGCCGGCCATCCACAGGCGGCGTGCGGCGTCATCGTCGGGCA
CTGCAGTGCCTTCGGGCAGCAGCGCGAGGAAATACAGGCTGAATTTTGCTTCGGCGAAGT
CGCGGGCATCGAGCAGGCGGAAGCCGAGTACGCGGGTGTAGAAGTCCAGCGAACGCGGGG
CGTCCTTGACGCGCAGCATGGTGTGGTTGAACACGAATCCCTGTGTGTCTGCCGGTGCGG
CCGTGGCGCCGGGGACGTGTTGCAGGTCGGTCAAGGGCATGGGGCTCTCCTGAGAAAGGT
GGGGGGAGGGCAGCGGTGCTGCAGTGACTGTCATGGTACTGGGCAGGCAGTGGCGGGGAT
GTCTGTTTTCATTGCTGGCTGTGCGCTGGATTTTCGGCAGGGGCAAAGGCATGGGCAGAG
GCAAACGTAGAGGCAGAGGCCACAGCCATGCCAAAGCCAGAGACGGATCCAAAGTCGAAG
CTACACGCCCACACTCATACCTACGGGCACAGCCACCGCCAAACCACAGCAAGCGCAGGG
CCAAAGCCAAAGCCAAAGCCAAAGCCAAGCAGAGGCTGGCCATGAGGGCGACAGACGGAA
GCGGTCGCCAATGACTGCTGCCAGTATTTTGGGGCCAGACATGCCGGCCCCTCCGCAGCG
CCGGCTAGAACCACACCCGCACGCCGGCGACGAAGCGCGATTCGCGGGCGGGAGTGTCAT
CACCGTCGTCACGTTGTGCGCTATCGCCGAAACGGCGGCTGTGCACCCAGCCGATATATG
GCGCGAATTTGCGTGTGATCTCGTAGCGCAGCCGCAGGCCTGCTTCGACCTCTTCCAGCC
CGCTGCCGATGCCGCGCCGGTCATCGTCGGTAAGTGCGACGTCGGCTTCCACGCGCGGCT
GCAGGATCAAGCGATTGGTGAGCAGCACGTCGTACTCGGCTTCCAGCCGAAACGCCGCGC
GGCCGCCGCTGCCCAGATAGAGCGTGGCTTCGGTTTCGAACTTGTACGGGGCCAGCCCCT
GCACGCCGATGGCTGCCCAGCTCTGCCGCTGGCCAGGAGCGAGATCCTGGCGGGCGCCGA
GCAGGACATCCCACCACGGTGAGATGGCATGGCCGTAGAAGGCTTCCAACGAGGCGTCGT
GGGTCTGGCCACGCCGGCGCTCGCCTTCGCTGCGCAGCCACAGCCGGTCAATGTCACCGC
CGAGCCAGGCGCGCGCTTCCCAGTCCTGGCCGCTGCCGGTGTGGTTGTCGGAGGCCTCCA
GTCGGTCCAGCAACACGTAGTGATTGATGCCTGCTCCATGCATCGCATGACTGCGCAGTG
GTGCGAACGCCGCGGCAATGTCGTCTGCGGTGGGAGCAGGAATCGGCTCGCGTGGCGAGG
TAGTTACGGCCGGCGCGGTGTGTTGATGTGCTGCTTGCTGTGCGGTGGATGCTGGATCCG
CGTGCAACATGTCGTGCATGTCGTGATGCTGCATGCCGGCGTGGTCCATTGTCTGCGTCG
CTGGCGTGGCGTGTGGCGGCGTGCCGTCGGCACTGTGGGCGTGCTCTTGCGTTGGGAATG
CCGAGTCCGCTGGATCGGCGTGCGGCATGTCGTGCATGGCGTGGTGCTGCCTGCCGGCGT
TGTCCATTGTCTGCGTCGCTGGCGTGGCGTGTGGCTGTACGCCGCCGGCACCGTGTACGT
GCGTTTGCGCTTGATGTGCCGAGTCCACTGCCGAAGCGGCATCGGTTGCAGGCGCTGCGG
CATGTGCATGCACTGCCGCAACGTCATCGGAATGCTGCATGTCATGCACATGCGCGGCCT
GCTCTGTGTGCTGCATGTGCGCGTGATCCATTTCCACTGGTGGCGCGGCCTGCGTGGCCC
GCTGCAGAGAAGACGCTGATGTCGACGTTGAAGCAGACGCCGAAGCAGCGCCAGAGACTG
AAGTGGGCGCGGATGCAACAGCTCCCACCGCAGCTTCATCCACATCATCCACACGCGTGG
GCGCAGGCATCTCCATCGCCTGCGCACTGTCCACCTGCACTGCTGTCGCAGCATGCATCT
GGTGATGCGCATGATCTTGCGCAGTTGCGGTCGCGCTGGCGATGACGGCGACCAATAGAA
CATGACGGGCCTGCATGGCGTTCATGCCTCCACCCGCACTTCGCGCATCATGCCCGATTC
CATGTGGTAGAGCAGATGGCAGTGGTAGGCCCAGCGGCCCAGCGCATCGGCGCGTACGCG
GTAGCTGCGGCGTGTCCCGGGCGGCATGTCGATGGTGTGCTTGCGCACCTGGAAGTTGCC
ATCGGCATCTTCCAGATCGCTCCACATGCCGTGCAGGTGGATGGGGTGCTGCATCATGGT
GTCGTTGACCAGCACGATGCGTAGCCGCTCGCCGTACTGCAGCCGCAAAGGCTCGGCCGA
GGCGAAGGCGATGCCGTCGAAAGACCAGGCAAACTTTTCCATATGGCCGGTCAGGTGCAA
CTCGATTTCGCGGCCCGGTGCGCGGCCGTCCGGGTCGTCGAACAGGCTGTGCAGATCGCC
GTAGCAGAGCGCGCGGCGGCCGTTGTTGCGCAGGCCAACGCCAGGATCGTCCAGGCGTGG
TGCGCTGGCATTGCTGCGCATGTCGATCAGCGGGTTGTGGTCTTCGCTGGCGGGATGGTG
TGGCGCGCGCGAGGGCGCGCTGGCGTGGCCGTGCGGTTGCATGGCGTGCGCAGATGGATC
GTGCTGCACGGTGTGGCCCGCATGCGGATCCGCCGGCGATGCGCCGTGCTGTGCCGGCAT
GTCATGCATTGCGCCATGCGCCATGCCATCGCCGTGCCCCATGTCCTGCATGGTGAGGAT
GGCGCGCGGATCCTGTGCCGGAATCGGCGCCTGCAAGCCGTGGCGCACTGCCAGCGTGCC
GCATGCAAATCCGGTGCGGCCCATGTCCTGTGCGAACAGCGTAAAGGCATCCTGGCCGAT
GGGTTCGACGAGAACATCGAAGGTTTCGGCGGCGGCAATGCGCAATTCATCCACGCTGAC
CGGATGCACATACTGGCCGTCGGCGGCGACCACGGTCATGCGCAGCCCGGGGATGCGGAG
ATCGAAATACGTCATCGACGAACCATTGATGAAACGCAGCAGCACCTTTTCGCCAGGCTT
GAATAGTCCGGTCCAGTTGCCGGCCGGCGCCACGCCGTTGAGCAGGTAGGTGTAAGTGTT
GGCGTTGACGTCGGACAGGTCGGTCGGGGTCATGCGCATGCGCCCCCACATGCCGCGGTC
GGCCAACGTGGCGCGCAGCCCGTCTTCGCGCGCATCACGCACGAAGTCGCCCACGGTGCG
CTGGGCGTAGTTGTCGTGGCTGGGCATCTGCTTGAGCCGGCGGAACAGCGCGGCCGGGTC
CAGATCGGTCCAGTCCGACAGCAGCACCACGTGCTCGCGATCAAACCGGTAGGGCGGCGG
TGCCAGCGGGTCGATCACGATCGCGCCGTACAGCCCGGCCTGCTCCTGGAACATCGAATG
GCTGTGGTACCAGTAGGTGCCGGATTGGCGCAGCGCGAAGCGGTACAGGTACTCCTGGCC
CGGTGCGATGCCGTCGAAACTCATGCCGGGCACGCCGTCCATGTTGGCCGGTAGCAGCAG
GCCGTGCCAATGCACGGAGGTGAACTGGTCGGCCAGGGCGTTACGCACCCGCACGCTGAC
GGTGTCGCCCTCGCGCCAGCGCAGCGTGGGCGCCGGCAGCGACTGGTTGACGGTGATGGC
GCTGCGCGCGCGGCCGGTGAGGTTGACCGGCATGCGGCCGATCTGCAGCGACGCGGCGCT
GCTACGCAGGACGGCGGGCGTCGCGTAGGTGGGGGTGGCGCGTGCCTCGCTGCGCCACAG
GCCGGTGGCCGCGGCAACGCCGCCCAGCGCCAGGCCGTGCACGAAGCGGCGGCGGGCCAG
CCCGCCATGGGACAAGGGATCGAATGACATGAAGCCTCCAGGCGCGGCCCGCAGGGTGCA
GGCAACGCGCATCGCAATGGGCCCTGCGCATGCGCGCAGGGGCGACGACGGCTGCTGCCG
TCGAGGCTCAGGCGATGGGAGGTCGGACTGGTTGCTCGGGCGCCGGGTTGGCGCGCCCCT
CGGCCATGGCGTCCGGCATTGCGGGGCGGCCGGCCAGCGCCGCAGGCACCGCCGGCAGCG
TCAGCAGGGCCAGGCTGCAGTGCTGCAGGCAGTCGCAGCTGCCCAATTTGCAGCAGTCGC
CTTTGCCCGCATGCGCCGCATGATCCGTGTCCGGCAGCGGCATCGCAGCGGGCGAGGCCA
TGTCTTCATGACACGGCAGTGCGTCCGGCGCGGCCGCGTGCACGCCATGCGCGGTCGCGG
CCATCGCCGCCGACCCCACCACGGCCGAGCCCATGGCCGGCATCGCCATGCCCACCGACG
CCCACGCGCCGGTGGCCGTATTGGCAACCAGGCACAGGCACAGCAGCAGGCGAAGCAGGC
AATGCGGCACGGGCAATCGGGCGAGCGGGCAGGTGCGCCGAGCATACCATCGGCGCCGTG
GCCGCCCGGATGACCCGCCGCCCATGGCATATGCGCGGCGGCGGTAGAATCAACGCTTCT
CTCGCAGCACAGCCTTGCCATGTCGCAGCGCCAGTGGGTGGCCGCCGCCATCCAGAAGAT
CGAAGCCGATTTCAACCGCTCGGCCGATACCCACCTGATTCCTATGGACCTGCCGGGGTA
TCCGGGCATCGACCTGTACTTCAAGGACGAGTCCAGCCACCCCACCGGCAGCCTCAAGCA
CCGGCTGGCGCGCTCGCTGTTCCTGTACGCGCTGGCCAACGGCTGGCTGCGCGAAGGCCG
GCCGGTGATCGAGGCCTCCAGCGGCTCCACCGCAGTGTCCGAGGCTTATTTCGCGCGCCT
GCTGGGGGTGCCCTTCATCGCGGTGATGCCGGCCTCGACCTCGCCGGAGAAGATCGCCGC
CATCGCGTTCCAGGGCGGGCGCTGCCATCTGGTCGAGCGTGCCTGCGACCTGGACAGCGC
CTCGCACCAGCTGGCGCGCGAGACCGGCGGGCACTTCATGGACCAGTTCACCTACGCCGA
GCGCGCCACCGACTGGCGTGCCAACAACAACATCGCCGAGTCGATCTTCAAGCAGCTTTC
CGAAGAGCCGCACCCCATTCCGGAGTGGATCGTCTGCAGCCCCGGCACCGGCGGCACCAG
CGCCACGCTGGGTCGCTATGTGCGCTACCGGCGCCACGACACCCGCATCCTGTGCGCGGA
CCCGGAGGTGTCGGTGTTCTTCGACGGTTATTGCCGCGCCGTGGACGGGCAGTGCCCCAA
GGAACTGGCCATCACCGGTGGCTCGCGCATCGAAGGCATCGGCCGCCCGCGGGTGGAGTC
CAGCTTCATCGCCAGCTGCGTGGATGTGATGATCAAGGTGCCAGACGCACTGAGCCTGGC
GGCCATGCGGCATGTGAGCGCCACGCTGGGCAAGCGCGTCGGCGGCTCCACCGGCACCAA
CTTCGTCGGCGTGCTGCAGGCGGCCCAGCGCATGCGTGACGAGGGCCGGCAGGGCTCCAT
CGTCACCATCCTGTGCGATGCCGGCGAGCGTTATGCGCACAGCTACTACGACCCGGCCTG
GTATGTGGCGCGCGAGATCGACGTGGACGCCAGCGACGCGGCCATTGCCGCGGCCGTGGC
CGGCGCCGCGTTACCCGCCCTGCCTTGTGCTGCTCTGGAATGATCGCCATCTGCTAGGTG
CGGCTGTCGCAACGCTGCGCGCCACCAGGCGTGCGCGCTCGGTGGCGGCATCGGCGGTGC
TTCACGCACACCTGGTGACCGACACAACAGCCGCATCCTGACGAGGCCACGCGCGGTCCT
GCGCGCCCTCCGATGCCCCCTGATTCACCCTATTGCCGGAGCTCCCATGACCAACCCGCT
GCTCGATTTTTCCGGACTGCCGTCCTTCGATACGATCCGCCCCGACCATGTGGGCCCGGC
GATCGATCAGCTGCTGGCCGATGCCGAGGCAGCGGTGAAGGCGGCCGAACAGGTCAGCCC
GGTCAGCTGGGACAGTTTCGTGGTGCCGCTGGATGATGCCACCGAGCGCCTGTGGCGCGC
CTGGGGCCAGGTCGGCCACCTGCAGGCGGTGATGAATACTCCCGAGCTGCGCGAGGCCTA
CAATAGCAATCTGCCCAAGGTCAGCCGCTTCGGCAGTGCACTGGCGCAGAACCTGGCCCT
GTACGCGCAATACAAGGCGCTGGCCGCCTCGCCGGAAGCTGCGCACTACGACGAAGCCCG
GCGCAAGGTGCTCGACAACGCGCTGCGCGATTTCCGCCTGGGCGGCGCCGAACTGGACGA
CGCCTCCAAGGCGCGCTTTGCACAGATCCAGGAAGAGTTGTCCGGCCTGGCCGCCAAGTT
TTCGCAGAACGTGCTCGACGCCACCGACGCGTGGGCGCATGTGACGCAGGACGAGACCCA
GTTGTCGGGCCTGCCGGCCGAAGTGGTTGCCGCCGCACGCGCGGCAGCGGAAAAGGACGG
AGTTGCCGGCTGGAAATTCACCTTGCAGATGCCGTGCTACCTGCCGGTGCAGAGCGATGC
CGACAGCCGCGAACTGCGCGCGCTGTTGTACCGCGCCAATGCCGAGCGCGCCTCCGAATT
CGGCGACGCCGCGCTGGACAACAGCGCCACCATCCAACGCATCCTGGCGCTGCGCGCCGA
GCTGGCACAGCTGCTCGGCTTTGCCAGCTACGCGGACTATTCCATCGCCACCAAGATGGC
GCAGAGCCCGGATGAAGTGATGGGCTTTCTGCGTGATCTGGCCGTGCGTGCCAAGCCGTA
TGCACAACAGGATCGTGCCGAACTGGAAGCCTTTGCGCGCGACGAACTCGGCCTGGAGCA
GCTGGAAGCCTGGGACCTGGCGTATGCCGGCGAAAAGCTCAAGCAGGCGCGCTACAGCTT
CTCCGAGCAGGAAGTGAAGCAGTACTTCACCGAGCCCAAGGTGCTGGCTGGCCTGTTCGA
TGTGATCCATAGCCTGTACGGCCTGACTGTCAAACCCGATAGCGCGCCGGTCTGGCACCC
GGACGTGCGCTTCTATCGGCTGGAAGATGCGCAGGGCGCACTGGTGGGGCAGTTCTATCT
GGATCTGTACGCGCGCGAGGGCAAGCGCGGTGGTGCATGGATGGACGACTGCCGCAATCG
CCGCGAGACCAGTCAGGGTGTGCAGACGCCGCTGGTGTATCTGGTGTGCAATTTCGGCCG
TGGCAGCGGCGATGCGCCGGCCACATTCCGGCACGGCGAAGTCACCACGCTGTTCCATGA
AATGGGCCACGGCCTGCATCAGTTGCTCACCCGTATCGGCGAGCTCGGGGTGGCCGGCAT
CAACGGCGTGGAATGGGATGCAGTGGAGCTGCCCAGCCAGTTCATGGAGAACTTCTGCTG
GGAATGGGAGCGCGTGCAGGCGATGACCGCGCACGTGCAAACCGGCGAGCCGCTGCCGCG
CAATCTGTTCGACCGGCTGCTGGCCGCGCGCAATTTCCAGAGCGGCATGTTCACCGTGCG
TCAGCTGGAATTCGCGTTGTTCGACATGCAATTGCACAGCAGTTTCGATCCGGCCCAGGA
CAGCGTGCTGGAGTTGATCGAGCGCGTGCGCGACGAAGTGGCGGTGAATCGCCCGCCGAC
GTGGAATCGCTTCCCGCATCAGTTCAGCCACATTTTTGCGGGCGGCTACGCGGCCGGGTA
TTACAGCTACAAGTGGGCCGAGGTCCTCAGCGCCGATGCCTACGCGGCGTTCGAAGAAGC
GCCCGAGCAGGTGGCCGACACCGGCGCGCGGTTCCGGCATGAAGTGCTGGCGCGTGGTGG
CAGCCGCAGCGCAGCGGACAACTTCCGCGCCTTCCGTGGACGCGCGCCCAAGATCGACGC
GCTGCTGCGGCACAACGGCATGGCGGGCTGAGCCTGCCAGGCGTGCGCCTGCCGTCGCTG
GCAGGCGCTGCGTTCGCAGTGCATGCGTTCGCCGTGGAGTGCGGTGGTTTGTTTTATGGC
GCATCACCCGGCAGCGCACCGGCGTTGCAGGTGCTTGCGGCCGGAGAGGGTGTGCCGTAA
ACCGGCGAGGCCTCCATCGCAAGGCGCGTCAAGCAAGAGATACGCGCAAATATCGAACGG
ACCAACCGCGAGCGGGCCGAGATCGATGCGGCCAGGCGCTTGCAGCGCAAGCGTGATCAG
GCCCGTATGGCGTGCGGCAGCAGGCAGCGTGCGGCTGAGCAGAGCGCTTCCAGGGAGTCG
AATGGGCAGCCCACCAGCGTCGGGACGGCGGTGGAAGATTGCGACCGATTGCGGGACGAA
TAAGGTGCTGCACCTGCGCTTTCGCGCAGGGCGGTAAAGCGTGATTGCACCTCACTGCGC
TCACAGGTGCGTGTCGTCAACACGCATGCTGGCAGGGCTGCCCGGTGTAAGCATTTGCAC
CACACGTCCCCGCACAGATGCAAGACAGGCAAGCCCTTGCACCGCGCGGACACGGATCGC
ATCTCCGTCTCCGCGTATCGGCACAACGCGATCACGCGCGTCCGCATGCCGCCATTACAC
CCGGCCGAACACCAGCACGCCGTTGGTGCCGCCGAAGCCGAAGCTGTTGGACATCACCGT
GTTCAACGTCGCCTCGCGTGTAGCGCGCAGGATCGGGAAGCCTTCCGCGCGCGGGTCGAG
TTCGTCGATATGCGCCGAGCCGGCCATGAAGCCATCGCGCAGCATCAGCATGCTGTAGAT
CGCCTCGTGCACGCTTGCCGCACCCAGCGAATGACCGGACAACGCCTTGGTCGAGGACAG
CGGTGGCACGTTGTCGCCGAACACCTCGCGCACCGCGCCCAGCTCGGTGGCATCGCCCAG
CGGGGTGGAGGTGCCGTGCGTGTTGAGATAGTCGATCGGGCGATCCAGCCCTTGCATCGC
CATGTGCATGCAGCGCACCGCGCCCTCGCCACTGGGCGCGACCATGTCCGCGCCATCGGA
GGTCACGCCGTAGCCCAGCAGTTCGGCATGGATGCGGGCGCCGCGCGCGATGGCGTGGTC
GTAGTCTTCCAGCACCAACATGCCACCGCCGCTGCCGATGACGAACCCATCGCGTTGCGC
ATCGTAGGGACGCGAGGCCACCGCCGGGCGATCGTTGAAGCCGGTGGACAACGCGCCCAT
CGCATCGAACATCACGCTCATGGTCCAGTGCAGTTCTTCGCCGCCGCCGGCAAACATCAC
ATCCTGCGCACCATGCCGGATCAGATCCGCAGCCGCGCCAATGCAATGCGCCGAGGTCGC
GCAGGCGGCCGACAACGAATAGCTCAGGCCGCGGATCTTGAAGGCAGTGGCAAGCGATGC
GGAGACTGCCGAACACATCGTGCGCGGCACCATGTACGGGCCTACCTTGCGCACGCCGCG
TGCGCGCAGCAGATCGGCTGTTTCCACCTGCCACTGGCTGGAGCCGCCGCCGGAGCCGGC
AATCACGCCGGTGCGCAGGTCGCTGACCTGCTCGGGCGACAGGCCGGCATCGGCAATGGC
ATCGCGCATCGCCAGGTAGGCGTAGGCCGAGGCATCGCCCATGAAGCGCTTGAGCTTGCG
GTCGATCAATCCGTCCAGGTCGATGTCCACCGCGCCGCCCACCTGGCTGCGCAGACCCGC
TTCGGCATGGTCGGGTAATGCGGTGATGCCCGAGCGGCTTTCGCGCAGCGCGCTGGAGAC
CGTGTCCAGGTCATTGCCCAGGCACGAATTGATGCCCATTCCGGTGACGACAACACGGCG
CATCAGAAATTCTCCGTCGAAGTGAACATGCCCACGCGCAGATCCTTGGCGGCGTAGATT
TCACGCCCATCCACCAACATGCGCGCATCGCTCTGTGCCATCACCAGCTTGCGGTTGATG
ACCCGGCTGATCTCGATTTCGTAGGTCACCAGCGTTGCGGTGGGCAGCACCTGGCCGGTG
AATTTCACCTCGCCACAGCCCAGCGCGCGTCCGCGGCCCGGCGCACCGATCCAGGTGAGA
AAGAAGCCGGTCAGTTGCCACATCGCATCCAGGCCGAGGCAGCCGGGCATCACCGGGTCG
CCGATGAAGTGGCAATTGAAGAACCACAGGTCCGGGCGGATATCGAGCTCGGCGCGGATC
AGGCCCTTGCCGTGGCTGCCGCCGTTGTCGTTGATCTCGGTGATGCGGTCGAACATCAGC
ATCGGGTCGTTCGGCAGACGGCCGCTGTTGGGGCCGAACAATTCCCCGCGCGCGCTGGCC
AGCAATTGGTCACGCGAGTACGCATTTTGACGAGTCATCACGAACGGTTCCCTGCAAGAG
CAAAAGGCGAGGGCGGCAAGCGTGCATGAGCCCGTACGGTTCAATCAAACGTTTTATCCG
TACGCATGCGTAGTGTTTTCAAGCAATTGCGCACTGCAGCAACTGCGGGCCAACGACTGG
CGCAAGGCATGAGACGCGGCTGATTTATCATGCGCAGCAAGACTGTGCTGGGGAATCTGG
CTTGATGCGCAAGATCGTTCACGTGGACATGGATGCGTTCTACGCGTCCGTGGAACAACG
TGATGATCCGTCGCTGCGCGGCAAGCCGGTGGTGGTGGCCTGGCGCGGCGCGCGCTCGGT
GGTGTGCGCTGCCTCGTATGAAGCACGCACCTTCGGCATCCGCTCGGCGATGCCGGCCGT
ACGCGCCGAGCGCTTGTGCCCGGATGCGGTCTTCGTGCCGCCGGATTTCGCACGCTACAA
GGCGGTGTCGCGGCAGGTGCGCGAGATCTTTCACCGGCACACCGACCTGGTCGAGCCGCT
ATCGCTGGACGAAGCGTATCTGGACGTCACCGAAGCCAAGACCGGCATGCAGTTGGCCAC
GGAAATCGCGCAGCTCATCCGGACCCAGATCCGCGAAGAAACCCAGCTCACCGCGTCGGC
AGGCATCGCGCCCAACAAGTTCCTGGCCAAGATCGCCTCGGATTGGCGCAAGCCCGATGG
CCAGTTCGTGATCGCGCCCAGTCGCGTGGATGCCTTCCTGCTGCCGCTGCCGGTCAACCG
TATTCCCGGCGTGGGCAAGGTCATGGATGGCAAGCTGGCGGCGTTGGGCATCGTCACCGT
GAGTGACTTGCGCTTGCGGCCACTGGAAGAACTGCAGGCGCATTTCGGCAGTTTCGGGCA
AAGCCTGTACCGGCGTGCACGCGGCATCGACGAGCGGCCGGTGGAGCCGGACCAGGAAGT
GCAATCGGTGTCGTCCGAGGACACCTTCAGTGAAGATCTGGCACTCGATGCGCTGGACCC
GCACATCCAGCGGCTGGCCGAAAAGACCTGGCATGCGACGCGGCGCACCGAGCGGATTGG
CCGCACGGTGGTGCTCAAGCTGAAGACCTCCAACTTTCGCATCCTCACCCGCTCGTATAC
GCCCGAGCAGCCGCCGGCGTCGTTGCAGGGGCTGGTCGATATCGCGCTGGGGCTGACCCG
GCGCGTGGAGTTGCCGCCGGAGACACGTTACCGCCTGGTCGGCGTAGGCCTGAGCGGTTT
TGCCGACCCTGAGCTGCAGGCCGCGGTGCAGGGCGAATTGTTCGGCGAGGTGCCGCAGCC
GTAACGCGCTGACGCGGTCTGCGGCAATGGCCGATGCCGCGGTCGCACCCGCACGCATCG
CGTTGATTGCAGCCGTGCACTGACACGTCCTGAATCAGCCGCTTCGTACACTGCGCGCAC
CCCCACGCAAAGGCGACGCGATGTTTCCGTATCCGCTGGTGATCTTCGACCTGGATGGCA
CGCTGGTGGACAGCGCATCGGATATTGCCGAGGCCCTCAACGGCACCTTGCAGGAACTTG
GCCTGCAGCAGTTTCCCGAAGCCACCGTGCGCAGCTGGATCGGCGAGGGTGTGCACACGC
TGCTGGCCACCGCGTTGCGCGAAGCAGGCAGCGACCGCGATGTGGACGCCGAAATGCCGG
TGATGATGCGCCACTACGAAGCCAGCCTGCTGCATCATCCGCGCTTGTATCCAGGCGTTG
CCGAGGCCTTGCCTGCGTTGCGCAGCGCAGGCGCCACGCTGGCGTTATGCACCAACAAGC
CGGCGCGTTTCATCCAGCCCTTGCTCGAACACCTGGGCATTGCGGCGCAGTTTGCGACGG
TGCTCGGCGGCGATTCGTTGCCGCAACGCAAGCCTAGTGCAGCGCCCTTGCTGCATCTGG
CGCAGCAGTTCCAGTACGCGCCCGCGCAGTGCCTGATGGTGGGCGACTCGGCCACCGATG
CCGCCGCTGCGCAGGCCGCCGGCATGCCGTTGGTGATGGTGCGGTATGGCTATCTGCGTG
GCTTCGATGTGGAGCACGCCGGCGCGGTTGCGGTGATCGACGACATGCGCGCGCTGCTCA
TGCTGCACTGAGCACGCGCGTTGGTGAGTGACGGATAACGCGGCAAATCAGCGGTAGTGG
ATGCGTCCTTTGCCGAGGTGCATGACGCATGCAGCGCGCTGACGCAGTGTGCAATGAATC
GCATATGTGTAGATGCGCGGATCGCGAGAGTGTCCGCGAGCGAGGGTTGAGGTCCACGCC
CGGCGTGCGGCTGGACCAGTGCGGCCGGTTCGGCAACACCCTCAGTCCCAGCCTCATAGC
GGCGCCTCGAGGACTGAGCCACGGGCAGACGTTAAGCGCTTCGCTCGTGCCGACCTTGCA
GGCCGCAGCGGGGCGCTAGTGGCCGGTCACACATGCATATGCGCTACGTGCGGCCGCGTT
ACTCGTCGTGCGTGGCGGGTTGCGCGTCGTCCCCGGCCACGTCGGTGGCATCGTCTGCCG
TCGCGTCACTGTCGACGCGCGCGTAATGCACGGTTTCCACCGGGCCACCGACCGGGCGGC
CACGTGCGGCCGGCGGCAGTGCGCTGGCCGCTTCGTATTCGGCCAGCAAGGCATGCCGGC
GCGCTTCCGGCACTTCCTGCCAATGGCAATCGGCAAGCGCACCTTCCAGCGAATACAGCA
GATTGAGGCTGGGCTTGAATCCGGCACGACGCACTTTTACAAACGCGCCCACCGCGCCCA
CGGCCTGCAGGTCCTGCTGGGTGCGCAGGCCCACCTGGCGTAGCCAGGCCGCGCTCTTGG
GGCCGATGTTGCGCAGCCGTTCGGTGGTCACGTCAACGCGCCGACGAAGACCTGCGCGAT
GGCTTCCAGTCCGCGCTGGTCGTCCGCGTCGAAACGGTCCAGTTCCGGGCTGTCCAGGTC
GAGCACGCCGATCAGCGTGTCGCCTTGCACCAGCGGAATCACCAGCTCCGACCGCGACGC
CGAATCACAGGCGATATGCCCGGGAAACGCATCCACATCGGCGATGCGCTGAGTCTGCCG
GGTACTGGCGGCGGCACCGCACACACCCTTGTCCAACGGGATGCGCACGCAGGCGGGCAG
CCCCTGGAAGGGCCCGACGACCAGCTCGCGGCCGTCGTAGAAATAGAACCCTGTCCAGTT
GAGCGACGGCAGTGAATTGAAGATCAGCGCGGCCAGGTTGGCAGCGTTGGCGATCCGGTC
CGGCTCGCCGTGCACCAGTGCCTGGGCCTGGGCGGTGAGCTGGGCATATTGTTCCGGCTT
GCTGCCGGTCAGCGAAGAGGTGGCGAACATGCGCAAAGTCTAGCAGCGGCCATCCGCAGC
GTCGTTGCGACGCCACGGAGCAGGTGCGCGGGCTGCAGGGCCGGCAGGACCCCAAGGGGC
GCGCCGCGCACACGACCATCCCGGGCCGCGCGCCGCATATACCGGCCAGCCAAGCGGCCC
ACGATGCATTGGTTCGTTTCAGAAGGCATGGCAGATGCCACGCAGGCGCGTGCAGCCAAC
GCCCGCACGGTATGCTGCGCGGCCTCTCCGGCAATGGCGGCGCGGCCGCAGGAACAGGTG
CATGCAGTTTCCCGCCTTCTACGTCACTGGCACCGATACCGGCATCGGCAAGACCGTTGC
CAGCACGGCTTTGTTACATGCGGTGCGAGCACGCGGCCACACCGCAGTGGGCATGAAGCC
GGTGGCCAGTGGCTGCGTCGCAACCCCGCAGGGTTGGCACAACGAAGACGCGCTGGCGCT
GCAAGCCGCCAGCCAGCCGCAGCCGGACTACGCCACCCTCAATCCATATGCGTTGCCTGC
GGCGTTGGCCCCGGAACTGGCTGCCGCCGATGTCGGCGTGAGCCTGTCGCTGGTGCCGCT
TCAGCTGGCCTTTGCGCAGTTGCGCGCGCAGGCCGAGGTGGTGGTGGTGGAAGGGGTCGG
CGGCTGGGCGGCGCCGCTGAGTGCGCAGCTGGATCAGGCCGATCTGGTGCGCGCACTGCA
GCTGCCGGTGGTGCTGGTGGTGGGCGTGCGCCTGGGCTGCATCAACCATGCGCGCCTGAC
CGCCGCGGCCATCGCCGCCGATGGCCTGCGCTGCATCGGCTGGATCGCCAACGAGATCGA
CCCGCAGATGGAGCGCATCGAGGACAACATCCGCATGCTTGGCCAGCGCCTGGCGATGCC
GTGCTGGGGGCGCATTCCGTGGCGCCCCAACGCCCAGGCCGAGGCCCTGGCGCAGCACAT
CCGCCTGCCGCAGTGAGCGCAGCGGCTTTGCGCGCGGCCGCATCGAAAGGGCCGGCCGAC
GCCTGCGCCGGTCACCAGACAATAAAAAAGCCCGACAGAGGGAGGGATCTGTCGGGCCGG
GTTGCATGGGGGGAGGGACCCATGCAAAGACGCTGAATTTTGGTAGCCGTTACTTGCGCC
GGGTCTTGCCTGTTGCGCCGGTCTGATCGCTGCCGGTCTCGAACTGCTGCTTGGCAAACT
GCCCAAGTTCGCTGGACATCTTCAGCCCCATGCCAACCACTTCCTGGTTGACCGACGCCA
GACGTTCCAGGTTGTCGCGGGCCAGTTGCAGCCCTTTCGGCCAGAGCGTCTGGTAGGCGC
CCACATCGCGCGCCTGCGCAAACTCACCGAAGAAGCTGGTGGTCGCGTTGACGTTCTGTT
CCAGCGTGTCCAACGCCAACTGGTTGGCACGGGCTGCCGCTGAAGCAAACTGACTGGTGA
AGCTGTTTTCGAACTGCGCCGACATCGCGAACCCCTTGGGGAAGCCTGTGACCGTTTGTT
GCGTCGCAGCATACGCGGATGTTGTTGCGATGCAACCTGTTTCCTGAAAATTTTCCAACC
GACCTGAAAAGTGGTTTCCAATCAACCGCTTGCGTTGCGCTCAAAACGAGAAAGGCCGCC
TCGGAGGGCGGCCTTCGGTCACCATTTGCGCCAATCAACCGCGATAGCGGCAGCCGGAAG
TGCAGGTCTCGTGCACCACGATTTCGCTCAACTGCGGCAAGGCCGGCTTGAGCTGCTGCC
AGATCCAGATGGCCAGGCGTTCGCTGGTGGGGTTTTCAAGCCCCTCGATGTCATTGAGGT
AGTGGTGATCGAGCCGGTCGTAGATCGGCTGGAAGGCAGCCTTGATGTCGCCGAAGTCCA
TGATCCAGCCGGTCTCGGCACCCGGTTCGCCGCTGACATGCAGCTCGACCCGGAACGAAT
GCCCATGCAGCCGTGCGCACTTATGGCCCGGCGGAACGTTGGGCAGCCGGTGGGCGGCCT
CGAGCGTAAATACTTTGAAGATATCCATGGCGTTGATCGGCAGGCGCGTGCAGAGGAAGG
TGGGCCGGACGTTGCCGGCGTCGGTGTGGCTGACAGGACAAGGGCCGCATGGCGGCCCTT
GTCGTTACCGTCAGTCGCGGGCGTTAGGCGCCGCGGCTGGCCGGCCGGCCACTGCCACCA
CGACCACCGTCGCGACGGCCGGCACCGGCGCCGGCAGTGGCCTGACGCGGCCCGCTGCTG
CGCTGGCCACCCGGCTTCTTCGGGCCGGCATGGGCGTGCGCCTGACGCGGTGCATCGCCA
TGCGGGCGACGGGCGTGGCTCTTGCGCGGGGCGCGATCGCCACCCGGCTGCTCGGCACGG
CCCGGGGCGCTGTTGCCCCAGCGGATCGGGGTCTGCGGCTCGTAGCCCGGCACGTCGCGG
ATTTCCACGTCGCGGCCCAGCATGCGCACGATCTGACGCAGCAGCTTGGCTTCGTCCTGT
GCCACCAACGAGATCGCCTCGCCGGTCGAACCGTTACGGCCAGTGCGGCCGATGCGGTGC
ACGTAGTCCTCGGCCACCATCGGCAGGTCATAGTTGATGACCTTCGGCAACTGGTCGATA
TCGATACCGCGCGCGGCGATGTCGGTGGCCACCAGCACGGTCACGCGGCCGGCCTTGAAG
TCGCTCAGTGCACGCATGCGCTGGCCCTGGCTCTTGTTGCCGTGGATCGCCGCGGTCTTG
ATGCCGGACTTCTCCAGGAACAGCGCCAGCTTGTCGCTGCCGTGCTTGGTGCGTGCGAAG
ACCAGGGTCTGCTCGCGGCTGTCCTGCGCCAGCAGGTGCAGCAGCAGGTCGCGCTTGCGC
GCGCCATCGACCGGGTGCACGCGGTGGGTGATGCTCTCGGCCACGGTGTTGCTCGGGGTG
ACCTGGATCTGCATCGGGTTGCGCATGAACTCCAGCGCCAGCTGCTTGATGTTCTCTTCG
AACGTGGCCGAGAACAGCAGGGTCTGACGGTCCTGGCGCGGCAGCTTGGTCAGGATGCGT
TTGATGGACGGCAAGAAGCCCATGTCGAGCATGCGGTCGGCTTCGTCCAGGATCAGCACT
TCGATGCCGGACAGGTCCACGCTGCGGCGCTCGATATGGTCGATCAGCCGGCCCGGGCAG
GCGATCAGCAGGTCCACGCCACGACGCAGCGCATCGAGCTGGTTGCCCATGCCCACGCCG
CCGTAGATCACCGCGCTCGGAATGCGCAGGTACTTGCTGTAGCCGCGCAGGCTGTCGTGC
ACCTGGGTGGCCAGCTCGCGGGTGGGGGTCAGGATCAGCGCGCGCGGCTTGCGCGGGCCG
TTGACCGGCTGCGGGGTGGTGCCCAGGTGCTGCAGCAGCGGCAGGCCGAATGCGGCGGTC
TTGCCGGTACCGGTCTGTGCGCCAGCCAGCAGGTCATGGCCGGCCAGCACGAGCGGGATC
GCCTGCTGCTGGATGGCGGTGGGGGTTTCATAGCCCTGCTCGGCCAATGCGCGCAGCAGG
AAGGGCGCCAGGCCCAAGGATTCAAAAGACATCAGGAAGCTCCAAGTAAAGCGTCGCCAC
CAGGCAGAGCCCGGAGCGCAGACGCATTGCAGATGCAAAAAAGTGAGGCTCGGAGCGTTC
CCGTGAACCGCGCTGCGAGATGGTGGAACAACCCAATCAAAGAGCGATGGGTTTGTCGGC
ACCACGAAAGGCGTCGGGTGGGGCGGGCGAGCGGATCGATCGATCCTGGCCTCGCCGGCG
GTCCCTAAGGGAAACGGACGGCCGCATGCAGACCCGGCAAGTGTACGCCCGATTGGCGCG
CTGCACAAAACTGTGTGATCGCGGTTGGGGAACGGGTCAGTTGTTTCAGCTGCAACCACC
TCGCGCGACAGGTCGTACAATCAGCGCTTCAGCCACAGCCGCAGGACGGTCATGAAGCTA
GGTTCCCTGAAGGAAGGCGGCCGCGACGGCTGCTTGATCGTGGTCTCGCGTGACCTGACC
AGCGCGGTGCGCGCTACCGGCATCGCGCCGACGCTGCAGCGCGCGCTGGAAGACTGGAGC
AACGTGGCGCCGCGGCTGAACGCCCTGGCGGACTCCCTCGACGATGGCAGCGCCGATGGC
GTGTTTGCGCTGGACATGCAGGCGCTGGCCGCGCCGCTGCCGCGCGCCTACGAGTTCGTC
GATGGCAGCGCCTACCTGCCACACGTGGAGCGGGTGCGCCGCGCGCGCAACGCTGAAGTG
CCCGAGAGCTTCTACACCGATCCGCTGATGTACCAGGCCACCAGCGCCGGCTTCTACGGC
CCGCGCGACGCCATCAAGGTGATCAGCGAAGACCATGGCATCGATCTGGAAGCCGAATTG
GTGGTGATCACCGACGACGTGCCGATGGGCGCCTCACCTGAGCAGGCGGCTGCGCATATC
CAGCTGATCGGCCTGGTCAACGATGTCTCGCTGCGCAACCTGATTCCGGCCGAGCTCGGC
AAGGGTTTTGGGTTCGTCCAGTCCAAGCCGCGCTCGGCGCTGTCGCCGGTGTTCGTCACC
CCCGACGAGCTGGGCGATGCCTGGCGCGACTGCAAGGTCCATCTGCCGCTGGTGACCCAC
GTCAACGGCGCCTGGTTTGGCGCGCCCGAGGCCGGCCACGACATGCAGTTCGACTTTGCC
CAGCTGATTGCGCATGCCGCCAAGACCCGGCCGCTGTCGGCCGGCACCATTGTCGGCTCC
GGCACCATTGCCAACCAAGACACATCCCTGGGCGCCTCCTGCTTTGCCGAGCAGCGCGTG
GTGGAGACCTTGCGCGATGGCAAGCCGAGCACGCCGTTCATGGCGTTCGGCGATGTAGTG
CGCATCGAGATGATGGACGCGCAGGGCCACAGCATCTTCGGGGCGATCGAGCAGCGCGTC
GAACGCCAGCCGCTGCCATGAACCAGATGCCGATGCTCACGCATGCGGCAGGGCAGGGGC
AGGCATGAGCGCGCCCCTGGAGCTGTTTTCGTACTGGCGCTCCAGCGCCGCCTATCGCGT
ACGCATCGGGCTGCAGCTGAAGGCGCTGGCCTACGTCGCGCACCCGGTGCATCTGGTGCG
CGATGGCGGCGAGCAACACGCCGCCGCTTACGCGCAACTCAACCCGCAGGAGCTGGTGCC
GACGCTGCGGCACGGGCAGGTGGTGATCCCGCAGTCCCTGGCCATCCTCGAATATCTGGA
CGAGGCATTGGCGGACAGCGCGCCGCTGTTGCCGACTGGCCCCGCCGCGCGTGCGCGGGT
GCGGGCGCTGGCACAGGTGATCGCTTGCGATGTGCATCCGCTCAACAACCTGCGCGTCAC
CCAATTCCTGGAGCACACCTGGGACGTCTCGCCAGCGCAGCGCCATCACTGGACTGCGCA
CTGGATGCAGCAAGGGTTGGCAGCGCTGGAAACCCATCTGGCGGGCGACGCACAGACCGG
GCAGTTCTGCCACGGCGACACGCCGGGCCTGGCCGATTGCGTGCTGGTGCCGCAGCTCTA
CAACGCGCGCCGGTTCGCCGTGGAGTTGGCGCCGTATCCGACGCTGCAGCGGATCGAACA
GGCCTGCCTGGCACTGCCGGCGTTCGATGCGGCACGGCCGGAAGTGCAGCCTGACGCGGC
AGTGTAGATGCGGGGAGTTGCCGGCTGCATCTGCCCTTCGGGCAGTCTCCTGTAATGCGG
GGGCGCGCAGAGCGAGCGACGCGCGTGCGGCCGCTGATGCTCACGCCGGTCTACTGCAGG
GTGCTGATCTGTGGCTTGGCTGCAGGGCCCTTGCCCACCCACCATCGCGGGACACGCTGC
AAGGACGTCCTTGTAAGAGCTTACGCGGCATCTATGCCGCGTCAGGTCCCGCGACGGTGG
GCGGGCAAGGACCAGTCAAGATGGTCGGTGCGCGTAACCATTCTCAAAGCAACCAGCAGA
CTTTCTGGTGCGGTGTCCTCGCCGATCGCGGGACCATGTGGCGGCATGGATGCCGCCACT
GAGCCTCCACGGAAGGATTCACGGCGTGTCCCGCAAGCGGTGAGGGCACTGCGCCCTCGA
CCGACCAGGCGTTTTGCTCTGGACTTGTCACTGCATCCAGCAAGATGCGACCAACAAAAC
CACTGCGCTCACCGCCAGGCGGGCGCACGCTACATTTTGTTGGTCGTTCTAAATAAACCC
ATGGCTGATCTTCGGCGCCGAGGCCGACTCGTAGTCGGCATACGGATCGTGCTCGCCGGA
GCCGCCTTCGGAAAGACGGAATTTCAGCGCCAAGCCGTCGCGCGAGTCGGCCGCGCGCAG
CGCTTCCTCCTGCTCGATCTCGCCGGTCTTGACCATCCGGAACAGGCACTGGTCGAAGGT
CTGCATGCCTTCTTCCAGCGACTCCTCCATCGCCTGCTTGACCTCGTGCACCTGCCCGCG
ACGCAGCAGGTCGCGGATCATCGGCGTGTTGAGCAGCACCTCGGTGGCCGGGCGGCGGCG
CCCGTCCAGTCCCTTGACCAGGCGCTGGGACACCACTGCGCGCAGATTCAGTGCCAGGTT
CATCAGCACGTTCTTGTGCGCGCTTTCCGGGAAGAAGTTGAGGATGCGCTCGATGGTCTG
GTCGGCGTTGTTGGAGTGCAGCGTCGCCAGGCACAGATGGCCGGTTTCAGCGAAGGCGAT
CGCCGCCTCCATGGTTTCGGCGTCCAGGATCTCGCCGATCAGGATCACGTCCGGCGCCTC
GCGCATCGCGTTCTTCAACGCGCTCTGGAAGGCGTGCGTGTCCAGGCCCACCTCGCGCTG
GTTCACGATCGACATCTTGTGCTTGTGCAGGTACTCGATCGGGTCCTCGATGGTGAGGAT
GTGCCCGGTCGTGGTGCTGTTGCGGTGGTCGATCATCGAGGCCAGCGAGGTCGACTTGCC
GGAGCCGGTCGAACCGACCACCAGCACCAGCCCGCGCGGCGTCATGATGACGTCCTTGAG
CACCTGCGGCAGGTTGAGCTCCTCGATGCTCGGGATCCGGCTGCGGATGGCACGGATCAC
CATGCCCACTTCGCCGCGCTGCTTGAACACGTTCACGCGGAAGCGCCCGGCGTCGGACAG
AGCGATGGCCATGTTGAGTTCCAGCTCGCGCTCGAACTGCGGCACCTGGCCTTCGTCCAT
CAATGAGTAAGCGATTTTCTTGACCATCCCCGGCGGCAACCCCGTATTGCCGAGCGGGTA
AAGCTTGCCTTCGATCTTGATGTACACCGGCGCGCCGGTGGTCAAGAACATGTCCGAGGC
ATTCTTTTCGGTCATCAGCTTCAGGAAGTAGCCGATATCCATGCGCAATGGTTCCCCAAC
AAACAGCAGCGTCTCGTTGCAAGTCCGCCGCAGGCTTCCGACAATGGCCGTGCTCGAGAC
TTCTCGCTACGGCTCCCCTAATGACGGTTAGCTTCGCATACTTGCGGCGATCCCTGTATG
GCATCGCCTGTTTCATGGTTCTCTCCGCTCCCGCCGCCGCCCAGGTGGCGCCGGAGCTCA
CTGCCGCCGAACAGGCCGTGCAACGCGCCACCCAGGCCGATGCCGACCAATACGCCCCTG
ATCTGTTCAATCTGGCCCGCCAGGAACTGATGCAGGCCCAGCAGGCGCAACTGGACAAGC
GCCAGCGCAAGCAGGTGCCACAGCTCGCCCTGCGCGCCGCCGCCGATGCCGACCTGGCCA
AGGCGCGCAGCGAAGAGGCGGTGGTCAGCGCCCAGCTGGAGCAACGCCGCAAGGAAGTGG
CGCAACTGCAGAACAGCCTCAACACCGGGGAGGGCGGCCGATGAAACTGCGCCCCTTCCT
CTATATCGGTGTGCTGAGCCTGGCCACGCTGCCGTCGCTGGCGATGGCGGCCAAGGACGA
CCCGCAGGCCGATGCGCTCACCCGCCGGCTGGCCGCGTTGCAGAACGACCCGCAGACCAG
TGACCTGGCTCGCTACGAGCGTCTGCAGGCGCAACAGACCGTGGCGGCCTTGGCCGAAGC
CAAGCGCCGCGACCGCGATGAGCTGGTGTTCCTGGCCGGCCGCCGGGTCGAGATTGCCGA
GCTCACCGCCCGCACGGCGCTGGCCCGGCGCGAGCTGGACCGTCTGGAAGGCACCCGCAA
CGACTTGCTGATCGAAGCCAGCCGTCGCGATGCCTCCCGCGCCCGGCAGGAAGCCGAACG
CCTGCGGGTGCAGGCGCAGATCCAGGCCGAGGAAGCCGAGCGCATGCGCCAGGCGGCCGA
GCAGGAAACCCTGGCGCGCCAGGATGCCGAGCTGGCCCTGACCAGCGTGGCCGGCAAGCA
GACCGCCAAGCTCAACGCGGCCCAGCAAAAGGCCCTGCAGCTCGCTCACGAAGAGGCCGA
ACTGGTGGCCGGGGCCAAGCTGCCGTCGTCCAAGGTCGATGGCCGCGGCGAAGTGTTCTC
GCTCGGCAGCGACGCCTTTGGCGGCAAGACGGCCCTGGCCGGTGCCGGTTCCGGCCAGGC
CAAGGCGCTGGCCGAGTACCTGCAGATCGGCAAGAAGGGCCGGGTCACCATCGTCGGCTA
CGACAGCGACGCCGCCACGGCCAAGAAGCGTGCCGAGGCGCTTCGCGATGCCCTGGTCGC
CGGTGGCGTTGCCGCCGCGCGCTTGCAGGTCAGTGGCACCAAGGGCACCGCCAGCAAGTC
GCGTGCGGCTGAGGTCGTTGTGCTGCCGTAGGCCAAGTGGTTGAAGTTAAGGTCTTTTAA
CCGGCGGATGACGCCCGGTTGAACCGCGGTCACTGATTGACGCGGGGAACGGCAAAAGCA
GCCGTTTCGGCCTTGAACGCCCCCCGCGACCGGCGTAGGGTCGTACCTCCAGGCAGCAAC
TCCGCTGCCTGGAAAAGTACGGAGGGCCGGGCCAGTGACGCAGAGGCACGCAGCGACGCA
ACACGGTGGAATGGTTGGTGGTGGTTCCGCCCATGTGTCGGCCTTTGCAACGCGTTGGTC
TTCCATCCCCAAGCTGCGCCCCGTGCCTTCGCTGGCCGGGGCGTTCTTGTTTTAAGTGAA
GGAGGTAACGCCATGTTCGAAGGGCAACCGCAGACCGAAATCGACGCATTGATGAAGTCC
GATCCCGAGTTCAAGCAGCTCTACCAACGGCACAAGCTCTTGAACAAGAAATGCATGGAT
GCCGAACTCGGGGTGCTCCCGATCGACGACGTGACCTTAGGCCAGATGAAACGCGAGAAA
TTGCAGGCCAAAGAGAAACTCACGCGGATGTACGACCAACTCACGCACTGATCCTCCCAC
TGCTAAGAACAAGTTCACCGTCGCGGGCGGTGGCGGCCTCCTCGTCGGCTTGCCACCGTC
CGCGTCGCCTTTTCTGGCAAGCGGTCATTGCGTGGCAGGGCGCCGGATCTACGCCCGCGC
TCATCGGCGCGCTCAATCGCTTCCTGTCTGAATGAGCATTCCCCGGCGGTTCGTCGGATA
ATGACCGGTCTAGCCCGCGCGGCGCAGCGACGATATCCCGATGGCGATCCATTCCTCCGT
ACTCGAACTGATTGGCAATACGCCGATCGTCAAGGCCCAGCGCCTGGACACCGGTGTCTG
CGAACTGTTCCTCAAGCTGGAGGCATCCAATCCGGGCGGCTCGATCAAGGACCGTATCGG
CTTGTCGATGATCGAAGCGGCCGAACAGCGCGGCGACCTGAAGCCCGGCGCCACCCTGGT
GGAAGGCACGGCCGGCAACACCGGTCTTGGCCTGGCACTGGTGGCGCAGCAGAAGGGCTA
CCGCCTGATCCTGGTGGTGCCGGACAAGATGAGCCGCGAGAAGATCTTCAATCTCAAGGC
GATGGGCGCCGATGTGGTGCTGACCCGCTCGGACGTGGCCAAGGGGCACCCGGAGTATTA
CCAGGACCTGGCCGCCAAGATTGCCTCGGAGACCCCGGGCGCCTACTTCATCAACCAGTT
CGGCAACCCGGACAACCCGGCTGCGCATGAGTTCGGTACCGGGCCGGAAATCCTGGCGCA
GATGGACGGCCAGCTGGACGCGATCGTGTTCGGCTGCGGCAGCTCCGGCACCATGACCGG
TCTGTCGCGCGCCTTCGCTACCGCTTCGCCGCAGACCGAGCTGGTGCTGGCCGATCCGGT
GGGCTCGATCCTGACCCAGTACATCGAAGAAGGTACGGTGAGCGAGAAGTCCGGCAGCTG
GCTGGTCGAAGGCATCGGCGAGGACTTCCTGCCGGATATCTCCGATTTCTCGCGGGTCAA
GAAGGCCTATTCGATCAGCGATGCGGAAAGCTTCCACACCGCGCGCGAGCTGCTGGCCAA
GGAGGGCATCCTCGGCGGCTCGTCCACTGGTACGTTGCTGGCCGCGGCGCTGAAGTACTG
CCGCGAGCAGACCACGCCCAAGCGCGTGCTGGTGTTCGTCTGCGATACCGGCAACAAGTA
CCTGTCGAAGATGTACAACGACTACTGGATGCTGGACAACGGCTTCCTGGAGCGCGAACA
GCACGGCGACCTGCGTGACCTGATCCTGCGCCCATACAACAAGCGCGACACCGTGGTGGT
CGGGCCGAAAGATCTGCTGACCACCGCCTACCAGCGCATGAAGCTGTACGACGTGTCGCA
GTTGCCGGTGATCGACGATGGCGAGCTGGTCGGCATCGTCGATGAGAGCGATGTGCTGCT
GCATGTGTATGGCGACGAAGCACGGTTCCGCGACCCGATCTCCACCGCGATGGTCAGCAA
GCTCGACCGTCTGGACGTGGCCTCGCCGATCGAAGCGCTGCTGCCGGTATTCGATCGCGG
CCAGGTCGCCATCGTCATGGACGGCAACCAGTTCCTGGGCCTGATCACCCGTATCGACCT
GCTCAACTACCTGCGCCGCCGCGTGCAGTAATGCGTGCCGCCGCCGTGCATGCTCGCATG
AGACGCACGGCACGGGCCATTCAGGCCTGCTTGCTACAATCCGCCACTTTTTCCGGGAAC
CTCCATGTCCAACCGCACCGCAAACAGCCACGATGGCGAGCGCGCACTGTCGCTCGCAAC
GCTGGCGATCCATGGTGGACAGTCGCCGGACCCCAGCACCGGGGCGGTGATGCCGCCGAT
CTACGCGACGTCCACCTATGCGCAGTCCAGCCCCGGCGAGCATCAGGGTTTTGAGTACTC
GCGGACCCACAACCCCACGCGTTTTGCCTATGAGCGCTGTGTTGCCGTGCTGGAAGGCGG
CACCCGCGGGTTTGCCTTCGCCTCCGGCATGGCCGCGACCTCCACAGTGATGGAGTTGTT
GGACGCCGGCAGCCACGTGGTAGCGACCGATGACCTGTACGGCGGCTCGTTCCGCCTGTT
CGAGCGTGTGCGTCGCCGCACCGCCGGCCTGGACTTCAGTTTCGTCGACCTCACCGACCC
GGCCGCGTTCGAGGCCGCGATCCGCCCGACCACCAAGATGGTCTGGATCGAAACCCCGAC
CAACCCGATGCTCAAGCTGGTCGACATCGCCGCCATTGCGGCGATCGCGCGCAAGTACGG
CCTGCTGGTGGTGGTGGACAACACCTTCGCCTCGCCGATGCTGCAGCGCCCGCTGGAGCT
GGGCGCCGACCTGGTGGTGCATTCGGCCACCAAATACCTCAACGGCCACTCGGACATGGT
GGGCGGCATCGCCGTGGTCGGCGACAACGCCGAACTCGCCGAACAGATGGCCTTCCTGCA
GAACTCGATCGGCGGCGTACAAGGCCCGTTCGACAGCTTCCTGGCCCTGCGCGGGCTCAA
GACCCTGCCGCTGCGCATGCGCGCGCACTGCGAAAACGCCCTGGCGCTGGCGCAGTGGCT
GGAGACCCACCCGGCGATCGAAAAAGTGATCTATCCCGGCCTGACCTCGCACCCGCAGCA
CGCACTCGCCAAGCAGCAGATGTCCGGCTTCGGCGGCATCGTCTCGATCGTCCTCAAGGG
CGGCTTCGAGGCAGCCAAGCGTTTCTGCGAAAAGACCGAACTGTTCACCCTGGCCGAATC
GTTGGGTGGTGTGGAAAGTTTGGTCAATCATCCCGCCGTCATGACCCATGCCTCGATCCC
TGTGGCCCGCCGCGAAAAGCTTGGCATCAGCGATGCGCTGGTGCGGCTGAGTGTGGGGGT
TGAGGATGTGGGGGATTTGCGGGGGGATTTGGAGCGTGCGCTTGAGGCGTCTCAGTCTCC
ATGACAGATTCTTCGCAACGTCAGGGCATCGTCGCCTCCTGGCGGAATGGTCTGGCTGGA
CTGCATCTGCAGGCGTGGGTGCGTCGGCAGACATGGCTGCAGCGCTTCTACCGGATGTTT
CCGACCAGCTTGCGCGGCAGGGTATCTGCCGCACTGTCCGCCCGCTCGGTCATTCAGACG
CGTTTCCAGCGTACGTCGGCCTGGGAGCGTGCGGCCGGTGAGGCCCGTGCATCCCTGGAT
GCAGAGATGCAAAATGCTCCGCCAACTCCGACGCCTACGGTTGCGGCAGGAATCAATATT
CTTGGCTACATCCGTGGAGAGTTCGGGCTGGCAGAAAGTGCCAGGATGTACGCTCGTGCG
CTGATCAATGCGGGCGCCTCGGTGTCTCTGTATGACCTGGATATGGGGCTTCCCCACTCC
TGGCGGGACCGCAGTATGGATGCCTTCATCGATCAGCGCATGCCGCATCGCGTCACCATC
GTGTTCGTGAATCCTGACTATCTGGAGGCCGCCTTCGAACAAGTTGGTCGCGCCAGACTG
GCTGGTCATTACGTGATTGCCTGCTGGTTCTGGGAGCTGGAAGTAATCCCGAGTACTTGG
CTACGCGCCATTGAGCTTGTAGACGAGATCATGGTTGCGTCACAGTTCATTGAAAGCGCG
TTTCGGCACGTGACGGATAAACCGATCATGCGAGTGCCTCTACCGGTATCGGACTTGCGG
GACAGCGGTCTGCAGCGAGAGGACTTTGGCCTGCCGGCTGGCAAGTTCACCTTTCTTTTT
AGCTTCGATTTCCATTCGGTTGCTGCCAGAAAAAATCCGCAAGCCGTGGTACACGCTTTT
CAGCAAGCGTTTCCGAACAAGCGCGATGATGTGCACCTTGTGTTGAAGTCCAGTAACGGC
CACATGTATCCCGAACAGATGCGCGAACTTCTCGCGCTTGTGGTGGGAGATGCGCGTATC
CAGCTTCGGGATGAGGTGATCGACAAAATGCATGTTCGTGCGCTTCAGCGTTGCTGCGAT
GTCTATGTCTCTCTGCATCGCGCCGAGGGCTTCGGTTTGGGTCTGGCCGAATGCATGTCG
TTGGGCAAGCCCGTTATCGCAACCGGATGGTCGGGCAATAGGGAATTCATGACCGAAAGT
AACTCCGTGCTTGTTCCGTACGATCTGGTGCCTGTTGCTGGAAGATACCCCGAATCTGAG
GGCGCGCAGTGGGCCGAGCCGAAAGTTGCAAGGGCAGCCGACGCCATGCGTCGCCTCGCG
GATGACCCGGAATATGCGCGAGCCATTGGCGAGGCTGCAAGAAGAGACGTCGGTTTGAAG
CTGGCTCCAGACAGGGCGGCCCAGGCTATTTTGTTCAGGACTGCGAATGTCTTAGCGGCA
AGTTGAGGCGCGGCTGCCATACCGTGTTCCTGATGTTGACGCCGGCCGCTTACCAAGTAG
TGACTATTTCAGAGGTAGCAACGTTGGACATGATTCGGTCCGTATGGGCCTTCCGATACT
TCATCCTCTCATCGATCAGGAATGATCTGCGCCTGCGCTTTTTGCGCAGCAAGCTCGGCG
CCTTGTGGATGATCATCCACCCGCTCATGCAGGTGCTGATCTTTGCAACGATCCTCTCGG
AGGTCCTGGCAGCAAAGTTGCCAGGCGTCAATAACGAGTTTGCTTACGCCCTGTATCTGA
TGGCCGGAACGCTTTGCTGGACCCTGTTTGCCGAATGCATTGGCAAGTGTGTTTCATTGT
TCGTGGATAACGGCAATCTGATGAAGAAGCAGGCCTTCCCGCGGATATGTCTCCCACTCA
TTGCCGGCGGCACCGTCATGGTGAACAACCTGCTGCTGTTCCTGGCAATCATCATCGTGT
TCGCGATTCTGGGGCACACCTTGGGCCCGCAGGCAGCCTGGCTGCCGTTGCTGATGCTGC
TGACGTTGGCTTTCGCGATGTCGATCGGATTGCTGCTCGGCGTCTTCAATGTCTTCGTGC
GTGACATCGGGCAGGTCGTGCCGGTCGTTCTGCAGGCAATGTTCTGGGTGACGCCTATCG
TTTACACCATCGATATCCTTCCCGCGCAGACCCAGGAACTCTTCAAGCTCAATCCGCTGT
TCCCGCTTGTCAGCGCCTATCAGGGAGTACTTCTTTACGGGCGTTCCCCGGAGTGGATCG
AGCTTGTCCCGCTCATGCTGGCAACCCTCGTCCTGTGTGTCCTGTCGTTGGTCGTTTTTC
GCCGCGCGAGTGCCGAAATGGTGGATGCCCTATGAGCCCTGTGTTGATGGTTGAGGGGCT
TGGGAAGTCCTACCGTGTCTGGGGTAGCGAGTGGCTACGCGCTGCCAGCTGGTTCGGGTT
GAAGGTCAAGCCGCGAGAGGAGCACTGGGTTCTGCGGAATGTCGGGTTTTCGGTCGCTCC
GGGTGAGTCGATCGGGATCATGGGGCGCAATGGTGCCGGAAAGAGCACATTGCTCAAGCT
GATCACCGGTACGTCGCAACCTACTGAAGGACGCATCATCCGGCATGGCCGTATTGCCGC
GATTCTCGAGCTCGGCATGGGTTTCAATCCGGACCTGAGTGGCAGGGAGAATGCCAGACA
TTCTGCCGGGCTCATGGGTTACACATTGGAACAAATCGACAAGGTGTTGCCAGAGATACA
GGAGTTTGCCGAGATCGGAGAGTACTTCGATGAGCCGGTACGCACCTACTCAAGCGGTAT
GCAGGTGCGCGTCGCGTTTGCGGTGGCCACCGCATTTCGACCCGATTTACTCATCGTCGA
CGAAGCATTGTCGGTGGGCGATGCGTATTTTCAGGCGAAGTGCTTCAAGCGCATCCAGTC
TTACAAGGACGAGGGCATGACGCTCATCCTCGTCAGTCACGCGGTCGGAGATGTTGTCAA
ACACTGCGATCGTGCCATTTTGATCAAGGACGGTAGCGTGTATGCCGACGGGCCCTCGCG
TGAGGTCTCCAACCTTTATCTGGACGAGTTGTTCGGCAAGAAGCCTGCCTCGCTTCAGGT
ACAGGCCGACGATGCACCAGGCCAGATGCACGCTGGCGATGAGGATATCTTTCATACGCG
CCCTTACTACAATGCCGGTGAACATCGCTGGGGGCAGGGCGGTGCGCGAATAATCGATTA
TGTCGTTGTCAGCGGCGGGGAGGAGTTTCCTGCTCGCGTAGAGAGCGGTACCAGGACGGT
ATTTTACGTCAAGATCGCCTTCGATCAGGATTTTGACAGTGTAGTGCCCGGGTTTTTGAT
TAAAACCCTCGAGGGTCTATTCCTCTACGGCACCAACTCCTTCCTATCCAGTGAGGGGCG
GTCCGGGATTTCGGTAAAAGCGGGACAGGTCATCGTCTGCAAGTTCAGCATGCCTCTCGA
CCTCAATGAAGCGAACTATCTGGTCTCGCTCGGCATTTCCAGTGGTGACCCGCTTGTGGA
ATTGACGCCGCTGGATCGTCGTTACGACGCCATCGTGCTGAACGTCGCAAGAGGGATGCA
ATTCTGGGGGATGATGGACCTCAAGGCCGATTTCGAAATCGTAGAAGCGTTGTCATGACG
GCGTCAGGATCTACCATCACATCAGAGAACATCAGTCATGACTGAAACAATGCATCTTGG
CGCGCGCGTGGCCGCTCTTCCTGAGAAATATCAGCCGATTTTCGGACACCCCGAGCTTTC
GGAGGGAAGTTCGCGCGGCTGCGAAGACAGGTTTGTGCTGATTCGCGAATGTGCGCAAAG
GCTCCAGGGAGAGCTTGGTCGCCCACTGCGGGTGCTGGATCTCGGCTGCGCCCAGGGATT
TTTTTCATTGAGCCTGGCGGCCGAGGGGCATCAGGTCCACGGTGTGGATTTTCTGGATCT
CAATGTCGATGTGTGTCAGGCGTTGGCCCAGGAGCACCCGACGTTCGCTGCGTCATTCGA
GCACGGGACCGTGGAAGATGTTATCGCGCGGCTTGATCCAGACCAGTACGACCTTGTCCT
GGGGCTGAGTGTCTTCCATCATCTTGTGCATTCCCAGGGAATTGCGCGGGTGGCGGGATT
ATGCCGCAAGCTCTCCGAGGTCACCGACGCCGGGATCTTCGAGCTGGCATTGCGTGAGGA
ACCCCTGTATTGGGGGCCGTCGCTGCCGCACGACCCCGCAGAGTTGTTGACCGATTATGC
TTTCACCAGATTGCTGGCGAGGCAGGCAACTCACTTGTCTTCTATTTCCAGGCCGCTGTA
CTTTGCCAGCAGCAAGTTCTGGTACGTGGGCGAGGCTGTCGGCAGGTTCAGTTCCTGGTC
GGGCGAGGCGCATGCCTATGGACGCGGAACGCACCAGTACAGCAGGCGCTATTATTTCGG
CGACAAGGTGTTCGTCAAGAAAATGACGATGGGCATCGGTGGGCGCGCCGAAATCAATTG
GCAGGAATTCAATAACGAGGTCGAGTTTCTCAGAAATCCTCCTGCATCGTATCCCGTACC
ACGGCTGATTGCGGCCTTGGACGATGCATCGGATTTGTTCCTCGTCAGGGAGATGGCCGG
CGGACGCCTGCTTTCGGAGTTGATCGACGACGGCTCGCCCTACGATCCGGACAAAGTAGT
CTCAGAATTGCTTGAGCAATTGGTAATGCTCGAGCGCGTGGGTCTTTATCACAATGACGT
GCGTTGCTGGAATGTTCTGATTTCGCAGGAAGGCAAGGCCATTCTGATCGACTACGGCGC
CATTTCTGCCGAAGCCACCGATTGCTCTTGGCTGGGGGACTTGTTGCTGTCCTTCCTGAT
TACGGTCAAGGAGATCCTGCAACGTCGCATTGTTCCAGCCAGTCCCGGTCGGGAGCCGGC
TTTGGACTTCATGACGCTTCCTCCTCGTTATCGCAATGCCTTCATCCAGGCATTTGGGGG
AGACCAGGCACGCTGGACGTTTGCAGGGCTGCAAGAGTGCCTGGCGCGCTCTGAACCGGT
TGCATTGCATGCGCCCGAGTGGACATCGCTTTACAGCCACATGCAACAGGCGTTGCTGAG
CTACAACACGCGCCTTGGCGCCCTCTATGCGCAGAACGAGCATGACCGTGTCGAGCTTGC
GGCACGCGCCTCCTTGATCGAGCGCATACACGTAAGTGCTCAGCAGGCCCAGGAAAAGCT
TGCAACCTTTCAGCTGGAAGCTGAGACGGCCCATAACCGCTACCGCGATCTGGAAAAGGC
GAGTAGCCAACTGCAGGAATGGGCAAAAGACCTGGAAAAGCGCACTGCAGAAGCCGAGGA
CAGGGAGAAACAGCTTAACCAGGGTCTGGCGGATCGGGAGGCCGAGAACGCAAGGCTGGT
ATCGCAGATTTCAGTGCTCGAGTCTGAGCTGGAAGAGCGTCAACGGGTTCGTGAACTGTC
GGAACTGCTTGCCGCTGACCTCAGTCGACTGGTCGAAGAGCGCGATGGCATGCAGGTCAG
CATGTCGGAGATGGAGCGCGTCAACACGCAGCAGCAGTCAACCATCGACGAACTGCAGGC
GAAAATTGTTTCTCTGGTTCAGCGCGTCAATAGGTCGGAGACTGCCGGCGCCGCGGACGC
ACGCAGGGTGAAGGAGCTGCAGCTGGATCTGTCCCATCGCTTGCAGGCCCTCGAGGACGC
ACGTAGCCGAATTCGTGAACTTGAGTTGGCAGTGGATATGCTGGAGGGCCAGATCGGAGA
GCTTCATACGAGCCGCTCATGGCGTGTGACAGCACCTTTGAGATGGGTCACCATGAAGGT
GACCAAGCGTGGCGGACCTCTCGTGGTTCATGCACCGCAGCGGCTGGAGCGCACAGAGCC
TGTGCTTGCGGAGGATGAGGTGGTAACGCCCGCCGATGTAGCCATCGACAAGCAGCTGGC
AGCGCTGGACCAGTTGGGCAGCCGGATCAGGAAAGCGAAGAAGTAAGGACACGGATTGCC
ATGTATCGGCAAGGACATCACGAGGGGGAATGTAGGTGAAGAGAGTTATTGTGCTTGGCG
CGCAAGTGCCGTTTGTCAGAGGCGGTGCGGAGCTGCTCAACGAAGAGCTTGTCAAGCAGA
TCAATCTGTGGGGAAAGCAGCGCCAGGTCGTCGCAGAACTGGTGCAGCTACCCTATAAGT
GGTATCCAGAAACAGAAATTCTGTCTTCCATGCTGGCATGGAGATTGTTGAATTTGAACG
AAAGCAATGGGCAGAAAATCGATCTGTGCATTTGCACCAAGTACCCGACGTATGCGGCCT
CGCATGCCAATAAGGCGCTTTGGCTGGTGCATCAGCATCGAGTGCTTTATGACCTGGAAC
GCACGCGCTTCGATCATCCCCACCTGACGGCGAAGGATTCGGCGGTGCGTGACGCCCTGC
GGGCGTCCGATCGGGAGCTGCTGGCGGAGATCGAGCCCCGGTATACCATTTCTCAGACGG
TTACCGACCGGCTGCAGCAATACAGCGGTCTGGGCTCTGAGGTTCTCTATCCGCCGTCCA
AGCTGGCGCCATTCATCATCTCGGGAGACTACGGCGACTACGTGCTGTGCATCGGTCGTC
TTGAGTCGATGAAGCGTCCCGATCTGCTGATCCGGGCTGCGAAGCATGTCCCCCATGCCA
AGGTGGTCATCGCCGGAACCGGTGCCAGCGAGTATGCCCACTCTTTGGCACCGCTGATCC
GCGAGCTGGGCCTGACGGATCGCGTCGAGCTTGCGGGTTTCGTGGAAGACGAGAAGCTGC
TTGAGCTGATTGCCAACTGCCGTGCGGTCTTCTACTCGCCGGTGGATGAGGATTATGGAT
TTGCGACCTTGGAAAGCTTCGCCGCCTACAAGCCGGTCATTACGGTGAACGATAGCGGTG
AGGTTGGCAGGATCGTCGAGTCCACCGGTAGCGGTTGGGTCACAAGTCCTACACCAGAGG
CGATCGCTGAAAGCCTGCTCGATTGTTATGCGAAAGGACCGGCGCAACTGCGTGCATTGG
CTGAGGCTGGTCAGCACATGAGTACTTCCATTACCTGGGATCGCGTGATAAGCAATCTGG
TGGAGAGCCGGCTTTGAGTACGCCGTTTCGCGTCGCGATGGTCGGGCCGCATCCTCCGGA
GCGCTCAGGCATTGCAGAGTACACGGCAGGCCTGTCGAACCTGCTGCGAGATCAAGGGCT
GCAGGTCGATGCGTTTACTCTGGACGATCTCACTCGATCCGGCGTGAACGTCGTCGTCGG
CAGATTGCTAGACGCCGATGCGATCGTGTACCAGATGGGGAACCATCCAGCCTTCCACGG
CTGGATGCTGCCCCTGATGGCAGCAGCGCCGGGAATCGTGCACCTGCACGACCTTGTCCT
GCATCACATGGCTGCCGGAGTGCTTAACGACGAAGGCCGTCTACTGAATGGCGATTATCT
GGGTCTGCTGGAAAAGTGGTGTTCCGTCACCGATGTCAGGAGCGCGAGCCTGGCGCTTCG
CACTGGATCGCCTGTATGGAATCGGGAAGACGTGGTGCGTTTTCCGCTGCATCAAGTGGC
CACTAAGCTGGCCACCGAGGTAGTGGTGCATTCACAGTATGCGGCTGATCGCGTCACCAG
GGATTTCCCTTGGCTTCCCGTCACGGTAGTGCCGCAACTGTATCCGGTCGTTGCTCCGCA
CCGCGTCCGCGATGGCCTTCGCACCATCGCACTGTTGGGCGGCGGACAGGCCAATCGCCG
CTTTGACTGGGTCGTACAGGCATTGGCGATGATCGACGCCGATCTGGATGAACCGATCAC
GCTGGAGATTGCCGGCCAGGTGGAGGAGTCCGTACTTTTACAGCTGGAAGCCCTTGCCGA
CCTGCGTAACGTGCGGCTGGTCAACCACGGTCATGTTGACGATGATCAGTTCTGGAAGGT
CTTCGAGCGCGCGGATCTGATGATCGCGTTGCGCCAACCGACGATGGGCGAGGCTTCGGC
AGTCGTGTGCAAGGCGATGCAAGCTGGCCTTCCGAGCGTCGTCTCCGATCACGGGTGGTA
TGCAGAGCTACCCGCTTCGGTCAAGAAGCTCGCGCCGGACACGGAGTGCCCGCAAGCCCT
GGCCGCCTTGCTGCGCCAACTGGCGCTTGACCCGGCAGCGTATGTCGCATGGGCCGAGGA
ATGCTCTGACGCAGCGAGGCGGCCGGCGCTGGATCCGTATGTCGCCACCGAACAGTATGC
GCGCCTGCTGAGACGGCATCGTGTCGTCTCCGACTTCAGGGACCAGGTTGCCGATGCAGT
CGTGAGCCTGAAAGTCGAAATCGACTCGCCACTAGTCGAAGAGCTGCATCGAATCGACGT
GCTGAGCAGCCTGCGGGGGGACCGCTGGGTGAATCCCGCCCTGGCAGCATTGAAGGATCA
GGAGCTGGATTCGAATGCGCGTGTGGTAGGTGCAACAGTAGGACCCTATCCATACAGTCA
GCCGTTGCCGGAAGACGCCTTTCAGGGCCACGCTGCCGTTCCCGAGCAGGAGATGCTGGT
TGCCCAACCATCCAGCATGGTCTCCTTGCGCGTTGAGTTGACCAACAATAGTGCGTACTC
ATGGTTCAGTCCGCTCGGTCACGCACTGCGGCCGTTCGGTATTTACCTCGGACACTTCTG
GATTCATGCCGAAACACCGACGGCAGTAGCCGAACAACCTCGTCATTTTATTCACGATGC
TGTCGCGCCGATGTCCTCTGCAGTTCACGATCTCATAGTCCGTGCTCCGGCAGTCGCAGG
TGACTACTACCTGGAGATTGATCTAGTCCAGGAGTCGGTCTGTTGGTTCAAAAGCCGTGG
CTTCTCACCGGCTCGACTTCTCATTCGAGTAGAAGCCGCCCAATATTGAGCGGCGCACTC
ATCCACCCCAGGTCCTTATCCATGAAAAATATTATGAAATCTCCTGTTTCCTTCGGCTCC
GTGGCCGTCCTGGCGACGGTGATCGCATTCACTGGCTGCTCAAAGGCCCCGGAGGCAGAA
CAGCCAGTGAAGGCCGAGCCGCAGCAGGCTGCGCAGACCACCGAAGCGGGCGGCATGTCG
ACTCCGCTGACGCAAGATCAGGTTGGTGCACGCTACGCCATTGCCTCGGAGCCGGGACTG
GTCAACAACGGCGAACTGGTACGGATTGCAGTGTCTGTCACCAATTCGAGTAAGGTCGCC
ATCAACTCGAAGGGTACCTTGCCGGTCAACCTCGCAATCTCTCTGGTAGACAGTTCCGGC
GCTTTATCGGCGAAGGATTTCGTACGCGCTGTGCTTCCAGCTGAGGGGATCCCTGCGGGT
GCCTCTGCCGAGGTGATCGCCGAGGTGCCTGCCCAGGCCGTGATCGGGAAGAGTCTGCGA
TTTGGGTTGGTACAGGAAGGCGTCGCCTGGTTCAGCGATTTCAAGATCGAGCCGCTCGAC
TACGGCCCGTTCACCAGCTGCGCCTATCAGGGCAAGCAGACGATATGCGGTGCGGGTGGA
AAGCCGCTGTCAACGCGTTGAGCTGCACCGTGCGTCGGGGACAGCCCGATCCTGCATCGG
CTTAAAGCCGGAACCAATACGTAAACAAGAGAATGCGTTAATGAAAACTGCGTTGATTAC
TGGAATCTCGGGTCAAGACGGCGCTTACCTGGCAGAACTGCTGCTGGACAAGGGCTACCG
CGTATTTGGCACGTATCGCCGTACGAGTTCGGTCAATTTCTGGCGGATCGAAGAGCTTGG
AATTGCAGCCCACCCGAATCTCAACCTGATCGAATACGATCTGACGGATCTAGGGTCGAG
CATCCGTATGCTTGAAAGCACCGGAGCCACCGAGGTCTACAATCTGGCGGCCCAGAGCTT
CGTGGGTGTGTCTTTCGATCAGCCGACCACAACGGCGCAGATCACCGGTATCGGTCCGGT
CCACCTGCTGGAGGCGATCCGTCAGGTGAACCGGGATATCCGCTTCTACCAGGCCTCGAC
TTCGGAGATGTTCGGCAAGGTGCAGGCGGTCCCTCAGATCGAAAGCACGCCGTTCTATCC
ACGCAGCCCCTACGGGGTTGCTAAGCTTTACGCGCACTGGATGACGGTGAACTACCGTGA
GAGTTACGACATCTTCGGATGCAGCGGAATTCTGTTCAATCACGAAAGTCCATTGCGTGG
GCGTGAATTCGTGACGCGCAAGATCACCGACTCGGTGGCCAAGATCAAGCTAGGCCAGCT
GGACTGCATGGAATTGGGCAACCTGGACGCCAAGCGTGACTGGGGCTTCGCTCGCGAATA
TGTCGAAGGAATGTGGCGCATGTTGCAGGCCGACGAGCCTGACACCTTCGTTCTTGCCAC
CAACCGTACCGAGACTGTGCGTGATTTCGTGAGCATGGCATTCAAGGGTGCGGGCATCGA
CGTCGAGTTCCGTGGGAAGGACGCTGAAGAAACTGCGGTGGACACTGCCACCGGCAAGGT
GGTCATGCGTATCAACCCGAAGTTCCACCGCCCTGCAGAAGTGGAGCTGCTGATCGGCGA
TCCCGAAAAGGCGGCCCGCATCCTTGGCTGGAAGCCTGAGACCACGCTGGAGCAGCTGTG
CCAGATGATGGTCGAGGCCGATCTGAAGAGGAACGAGCGTGGCTTCTCATTCTGACCTGA
CGGGCAAGCGGGTTCTGATCAGCGGAGCGTCCGGGTTCACCGGACGCTACATGACTCAGC
AGCTCAAGGAACAGGGCTGCACGGTCATTGGCGTCGGGACGCGTTCGGACGGTGCCGGCA
TGGGCAGTACCGACGAGTTCTGGCCGATGGATCTGCGCGACGCTGCCGACGTCGCTCGCA
CCGTTTCGCAGGCCCAAGCCGACTACGTTGTGCATCTGGCGGCAGTAGCCTTTGTCGGTC
ATGGGGATGCCGACGATTTTTACCGTGTCAATCTGCTCGGCACGCGTAACCTGCTGCAGG
CGCTGGCCGCAAGCCAACGCAGCCCGGAGAGGGTGCTGATCGCGAGCAGTGCCAATGTCT
ACGGCAATGCAACCGAGGGCGTGATCGACGAGTCGGTCACGCCCTCGCCCGCGAACGACT
ACGCGGTGAGCAAGCTCGCCATGGAATATGTTGCCAGCTTGTGGCGCGAGCGCCTGCCCC
TGGTGATTGCTCGCCCCTTCAACTATACCGGGGTCGGTCAGGCGACCAATTTCCTGATTC
CCAAGATCGTTTCCCATTTCGCATCGCGTGCCTCTTCCATCGAGTTGGGCAACACCGAAG
TGTGGCGCGATTTCGGCGATGTTAGGTCGGTCGTACTGGCTTACCGCAAGCTCCTGCAGG
CGCCAGCGGCCGAAGGGCAGATCGTCAATGTGTGTTCGGGTGTCGCCAGTTCGCTAGGGG
ACATCATCAGGATCTGCTCGAAAATCACCGGCCACGACATCGACGTCCAGGTGAATCCCG
CGTTCGTTCGGCAGAATGAAGTCAGGAAGTTGCTTGGCAGCAATGCCAGATTGCAGGAGC
TGATCGGCGATTGGCAGAGTCTTGCGCTGGAGGACACGCTGCGCTGGATGCTTGAAGCTG
CAAGCACTGAGCAGTGAGAGCAATCCAAGGGCATCATTGAGAGCAATCGAGCTTCGGCTG
GAATTCAGCCGAAGCTCGCTTTGCGTATGCTTGGTGGTGTTTTTTGTGCAGCGTTATCGT
GGAGGCTCACGCACCGGCATTCGCAAGAAACCGCGCCGAGTTAAAGGAGCGAGTAACACG
CCGGCGTTGGTGCTTCCCGGCCGGCCTATCTGCCGCAATTGGACTTGCAAATTTCAAAAC
TGGTCAGCCCGAAGGCAAGCAGCCGCTGGTCTGCAGACACGCCGATCTGGGCGGGAGAGA
CCGGTATTTCGTAGTTCAGGACGATATGCACCACCTCACCCGGCTGGCGGGTTGTGACGG
GAATCCGTAGTGCCAGCGGCATTGCTTGTGCTGCAGTGACGCGGGTGTCGAGCGCTTGAA
CGCCGTTGACCGTGGCACGGATGCGCAGCGCTTGCTTTGGGCCTGCCAGAAACGGGTTAC
CACGCAAAATCACCGTTGTTCTGCCGGCCGTTGTTGGGCTGACACGGTAGCGCAGCGATG
AGCTTGTGCCTGCGGACCAGACGCCCCATGCCTCGTCGGACGACCAGCCTTGTGTGAGCA
GGCTGCGCAGCGACGGGAGGGTGATGCTGGTATCTGCCGCAGGCTCGGTGACCGCTGCGT
CCTTGGCAGCCTCGACGCTTGCAGGCTTTGCACCCCCTGGTAGACGGAAGACCACAACTG
CGCCGTCTTCGCGCGCCATCGCCGGAGGTGCGCCAATGGCCTGTGTCCATTCAGCAATGA
CGTGCGCCCCTTGGTCGGCGTAACCTCGCTTGTCGATGTAGACAGCGTCGAAGCCGAAAC
GACCAATCGCCTGGAGCTGTGCTGCGGCGGGTTGGGTTTCCAGATTCCGGTAGAACAGGT
CGCCCTCACGCCCCTTCATGCCCGCGTAGCTCCACTTCAAGTGCTGCGAGTGGACGAATC
CCACCGCAAGGTCGTATGCGTGCAAGCCATTCTTGGGCGGCACTTCCGGAAACGCCATGT
AGGGCAACTGGTAAACCGCTGCACCAACAGGCAGGGCAGCTTCAATGCTGCGGATGAAAC
GCTTGTCCTGCTCGTACGCAGTACGCGCGCTGGATTGACACTGGCCGCACACAGCCGATG
TCTGGTCCCAGATGCCGAAGACGAGCATGCCGGCGGCAGCGACCGAGGCGATGGTCATGC
GGTGCCGACGCCCCACTTTGTCGGACAGCATCTGCACTGCAATGGCTATCGCAGCGAGAG
TGCTGAACGTAATGAAGATGCTGGCCCGGTTCCAGCCGCGGATGGAGGGCGATACAACGT
GCGCGAAGAGTGAGCCAAGCCCACCGATGGTCATGAATGTTAGAAGGACGCCAGAGAGAA
TTGCCAACAGGGCAATGCGTTCTTCATTACGCTGCCCGGCCAGGCGCGCAAATGCGACCA
GCGCCAGGATGGCAAGACCGAGGGAACCGATCAGGCCCAGGGAGGCAGTCGTGTTCTCGT
TGATCAACGGTGTGCTGGCCATGTAGCTGGCCGTGACATTGGCTAGCTTCGGTAGCCTGT
GGTCGGGTCGCGGCAGGATCAACTGCATCAACTTCACGCCGTAGATCTCTGACTCCGCTG
GCGCGCGGGCAGCGACTTCCGGATTATGACCGTTGATCCGTTCATTGATCACGTTGGGTG
CGACATTTGCCAGCGTGCCAAGCGCGAGGAAGAAAATGATGGGTGCTGCGAGGCGGCTGA
TGGACTTCCAGTTCTTCTGGAACAGCGCCATGAGGCAAGCCGTTCCAATCAGGATCAGTC
CGAATGCCGTGTAGTAAACGCCGAAACAGCTCAGGACCAGGTACAGCGCAGCAAGCGCGA
TCTTGCGTGCGGGCCGGGCGCTCCAGAAATCCAGCGACGTGTCGGCACGTGCAATCCGGA
TCGCAAGCATGAAGTAGATCGGGATGCCGAAGTACCAGGTGTAGAAGATGTGCTGCAAGC
GCAGGAAATGGAACGGCGCCAGCGTAAAGAGCATGGCGGTGGTAAAGGACAGAGAACGAC
CGACGCGCAGCCAGCGCATCACCCAATATGCCGTCAGAAAGTTTGCGGCAAAGCCCAGCA
AGAAGAACAGATTGAGTGCTGCGGCGCTGCTGCCGGTCAGCATGCCGGCAAGCTTCAGGA
ACAGGAAGCTGCCGGAATCTGCACCGGGATAATCGAGGAAGGAGGAGCCGAATGGGAAGC
CGCTACGGGCGTTCTCGAAGATCCATCCTTCCATCGCTCGCTGCGTCAGCCAGAGGCTGC
TCAAAGCGTCGCCGCTATACGAAAGTGGATAATCCAGCACAGGCAACAGGCCCGCCCGCC
AGCCGACGAGCAGGACGCTGCCTGCCACTATGGACAGAACGGCGCCTAACAGCAGGGGCA
GCCATTCGGCTTTGATAAGGGGGCGGGCCGGCGTCGTAGGAGGAAGTAGGGTGCTCATGT
AATCCACAGTTCAAGAATAGATGCGCTGCGCCATCGGGTGCTTGCAGGCAGGCGTGGTGG
GGTGACATTCTGCGCGGCGTCTGGCTCAGCCCTGGGGGGAGTCTGACTTGGGAGCCTGCA
ACAACAATTTGCTCAGGATGAACGACACCGGCAGCGTGACGACGATGGAGATCAGCGGAC
CGAGCGCCGCAGGCACGCCCAGATGCCCTACGCTGAGTTTCAGCGCCAAGGCCCCAAGTG
CGTAGGTCACCAGATAGATGAGCGGAAACGCCGCAAACTTCAACCAACTGTGTTCGGCAC
GAAAGACATAACGGGTGTTGATCAGGTAACTGAGCAAGATGCCAGCACAGAAACTCGCAA
GATAAGCCCACTGATAATGCATGAAGCGAAGGAGCACCCAGTACAGCACCAGGGTCAGGC
CCGTGTTGAGTGCTCCGCCCAGCAGGAAGCGCAGCGCTACGGACACCAATGGCCGATGCC
GCCCAAGCAGGGCATCGGCCTGTGGGGACTCATCCGCCCGCATTCGCCAGACTCTTGAAG
GACGCGTAATCGCGGATGTACTCATCGGTGTCGTAGGGCTCGGACGCAAACACCAGCAGC
ACGGCGTCTTTGGAATACTTGTACTGCGTGCCCCAGATCATCGGCGGCAGATGGATGCCC
TGGTTGGGCGAGTTGAGTTCGACATCGATGCGGCGCGTACCGTCGTCCGCCAGCACCCTG
ACCGAACCGGAGACGCAGACGAGAAATTGATGGCAGCGCTTGTGCGCATGCTCGCCACGG
GTCTCCTGTGTGGGTACGCCGTAGACAAGAAAGTACCGCCGCGCATTGAAGGGCAGGAAG
CTGTCGAAGTCGCCGACCGACAGGGACCCGCGCATGTCGGCAAAGCTGGGCATCTGGTAA
AGCTTGACGCCGGGAACGACGGTATCGGTGATGCCCTGGCCTGCGGGCAGTGAAGCCGTC
TTGCTCGCATCCTTGTCGGACACGTAACCCACGATGCGCGCAGGATTGCCAACCACGATC
GCATTGGGCGGTACCGAGCGCGTGACCACCGCACCAGCGCCAATCATCGCGCCACTGCCG
ATGGTGGTGCCGGCCAGAATGGTCGCGTTGGCGCCAATCGAAGCGCCCGATTCCACGACG
GTGCCGAGGAACTTCTCGGGATACACCCGGCTGCGCGGGAACAGGTCGTTGGTGAAGGTG
GCGTTGGGGCCCACGAAGACATCGTCGCCCAAGCGCACGCCGTCCCATAGTTGCACTCCG
CACTTGATGGTCACACGATCGCCGACCACAACGTCGGACTCAATGAACACGCCGTCGCAG
ATATTGCAGTCGCGGCCTAGGCGCGCTCCGGGAAGCACGTGCGCGAATGCCCAGACGCGG
GTGCCCTCGCCGATGTTCTCGCTCTCGCAAAGGGCATTGGGATGCACGAAATGACTCACG
GTTTATCCTTTTTGAAGTTTTCGACCGACTGAATGATCGACAGCGGACGTGCCTTGGTAT
TTTCGAACGCATGCCAGGCGTAGGTACCCACGATACCCAGGCCCAATGAATTGAGCGCGC
CGAAAAAGAGAATGGTCAGGATGGTCAGGGTATAGCCCGGCACTGCGACGAGTCCGGAAA
ACTTCGCGGCCAGCACCAGCGCACCGAGCAGCGTGGTAAATGCCAGCGCGATCAGGCCCA
GCGCCGTCAGCATGCGGACCGGCAGGTCGGTGAACGCAAAAACGCTGTCGGACAGATACC
GCAGTTTCTTGCTCAGGGTCCAGGCGCTCTTGCCGTGCTGCCGCTCGCGCCGCTGGTAAC
TGACGAATTCGCGCTTGCCGCCCAGCCAGAACAGCTGCGCAAGCAGGCTGGAATGGGCTT
CGTTCAACAGCAACAGCCGCTCGAGGAAACCACGGCTGACAGCGAAGATATCCACGCCAC
CCTTGGGAATGTCCTTGATGACCATGCGCCGGTAGGTTGCCCAGAACAAGGTCGACGCCA
GCTTCGAGGCCGCCGGATCGCTGCGCGCTTCGCGCACGCCGAAGGCCACGTCATAGCGCT
CGCTGACATAGCGCTGCCAGAAGTCGATCACCAGCGTGGGGGGTTCCTGCAGATCGGCGG
CCATGACCGCAGTCAGGTCCCCGGTGCTGAGCTGCAGCCCGGTGCGGATTGCCGGAAACG
CGCCGAAGTTGCGGGTCAGCGTTGCCAGTTGCGAACGGAATGCGCAACCGGGCAATTTTT
CGCGCAGCAAGGCGTAGCTGCGATCCGGGCTGCCGTCGACGACGAAAACCGCTTCGAAAT
CCCCATCCACGCTGCGTGCGATGAAGTCCACGGCCTGTAGCAGGTCATCGATCGAACCCT
CGTTGCCATAGATCGGAACGACGAGGCTGAGAGAAGGCAATTGCACGTCGCTCAGAACCG
GTTGCATGCTTCGATGACCCGGTCGACTTCCGCGTCGGTCAGCTCGGGGAAGCAGGGCAG
TGTGGTGACGCGCGCCGCATCGGCTTCCGTGTTTGGCAGTACCACTGAATCAAATGCACC
CGCATGGCAGGGCTGACGGTGGTCACACAGCGGGTAATGGACTTCCGTCTGCACACCGGC
GGCCTGCAAGTGTGCACGCAGTTGCTCCCGGTCATCGCAACGCACGACGTAAAGATGCGC
CACGTTGTCAGCTCCCACCTGGCCGGCTGCTTCGATCCTGGGGTTGGACAGCCCCTGGGC
GTAGCGGTTGGCGATCTCCCTGCGACGCTGGTTCCAGCCATCCAGCAGGGGAAGCATGTA
CCGCAGCATGGCGGCCTGCAGCTCGTCGAGGCGACTGTTGCGGCCACCCCGCAAGCTGTT
GGTGTACTTGGCTGTCCATCCGTACTGACGCAGTTGCGCAGCTCTGGCGGCCAGCTCGTC
GTCGTTTGTCACGATCGCGCCGCCATCGCCCAGTGCACCCAGATTCTTGGTCGGGTAGAA
ACTGAAAGAGGCAATATCGCCGAAGCTGCCGGCGCGTCGGCCATTGCGCTCTGCGCCATG
CGCCTGTGCGCAATCTTCCACCACCTTGATGCCGCGTGCGTGGCAGAGCGCGACGATGGC
CTCGATCTCGGCCAACTGACCGTACAGATGGGTCACGATCACGGCCTTGGGCGTGGTCTT
GCCCGCGAGCGCAGCCTCCAGTGCGGCGACGGACATCAATCCCGTGCCTGCACCGATATC
CACGAAGATCGGCGTCGCACCACAGGCCAGAACGGCGCTGGTGCCGTACATGGCGGCATT
GGCCACCACGGCGACCCGATCGCCCTGGCCAATGCCCAGTGCCTTCAGCGAGAGTTCCAG
GGCGTCGGTGCCGTTGGCGACGCTGACGCAGTGGCGGGCGCCACAGTAGCCGGCGAACTC
CTGCTCGAAGGCCTTCACGTTCGGGCCGAGGACGTAGTAGCCGCTGGCGATGATGTCGCC
GGCGATCTGAGACAGCTTGTCCTGCAAGGGAGCGATGTGGCGGGAAAGCGAGTTGACAGG
AATCAGAGCGTCCATGGGATCCGCAGAGTTTGAGTAGATGTGAAAGTTGGAATGACGTGC
CGCCTAGTGTGGGGCACGGTTGTACTGATCTTTGAACCAGACGATATCGTCTGGCTCCAG
GTAGCTACCGGATTGAATTTCGAACAGTTCTGGCGGAACGTTGTCCGGATTCTTCAAGCT
GCGCGTGAGACCCTGCGGGCCGCGCAACGCCCATGAACGAAAGTACGCCGCTGTTCCAGA
AGTCCCTTTCCGAAGCGGTGAAGGTCTCAGCTGTCGCCAGATCCGGGTTCTCCACAAAGC
GGTCAGAGGCACAGGGAGGGAGTCAAAGAAGGCATTGTAGATCGGTCTGAAATTATAGCG
ACACGTTCTGCCAGGACGGATCATTTGTGCGCCACTGCCGGTCGACCGCATCTGGATTCT
TCAAGAAAACCGCGTAGTCGGGAAGAGTACGCGGTGTGCTTGCCCCGGGCTCAGCTCAAC
GCCTGTTCCAACTCCGGCAACAGCGTGAACAAATCTCCCACCAACCCGATATCGGCAATC
TCGAAGATCGGCGACTCCGGGTCCTTGTTGATCGCCACGATCGTGCCGGCGTCCTTGATG
CCGGTCAGATGCTGGATCGCGCCGCTGATGCCGATGGCCACGTACAGCTCGGGGGCGATG
ATCTTGCCGGTCTGGCCGACCTGCAGCTCATTGGGCACGTAACCGGCGTCCACCGCGGCG
CGCGAGGCGCCCACGGCCGCGCCGAGTTTGTCGGCCAGGCTGTAGATGTGCTTGAAGTTC
TCGGCCGAGCCGACGCCGCGGCCGCCGGAGACCACGCGCTTGGCGCTCTGCAGGTCGGGG
CGGTCGGAGCTGCCTGCGGCCAGTCCGATGAAACGGGTGTGGGTCGGGAGTGTGGCATCG
ACATTGACCGCCTCGACCGCCGCGCTTCCGCCGCCGGCCGCTTCCGGCCACGAGGCGCTT
CGCACGGTTGCCACCACGATCTGGTCGGCCGGCGCTTTCACGGTGATGATCGCGTTGCCG
GCGTAGATCGGGCGCTTGAAGGTGTAGGCATCTTCGACCGACATCAGGTCGGAGATCTGG
TTCACGCCCAGCAACGCCGCCACGACCGGCATCAGGTCCTTGCCGAAGGTGGTGGAGGGG
CCGAACACGTGCGTATAGCCCTGGCCGGCAAGCTGGGCGATCTGCGGCCCCAGCACCTGC
GCGATGGCATGTTCGTTGGCGGGGTTGGCCACCGTCAGCACGCGTGCGACGCCCGCCAAC
TGCGCGGCCTGCGCGGCAACCGCGGCAGGGTCGGCCGCCAGCACGACGACGTCGATGGCC
TCGGCCGACACGGCGAGCGCGGCGCTCAGGGTCTTGGCGGTGGCCGCGTTGAGCTGGCCG
TTGAGATGTTCGGCAACGATGAGAACCTTGGCCATTACAACAATCCCTTCTGCTTGAGTG
CGGCCACCAGTTCGGCGGCATCCTTCACCATCACGCCGCGGCTGCGCTTGGCCGGCGCTG
CGTAGTGCGTGGTGGTCAGACTGTCGTGGGAGTCAACGGCCAGGTCTGCAAAGGCCAGCG
TTTCCAGCGGCTTGCTCTTGGCCTTCATGATGTCCGGCAGCTTGATGAAACGCGGCTCGT
TCAGGCGCAGATCGGTGGTAATGACGGCCGGCAGGTCCACTTCCAGCGTTTCCAGGCCGG
CGTCGACCTCGCGCGTCACTGTAGCCTTGCCATCGGCGACCACCAGCTTGCCGGCGAAGG
TCGCCTGCGGGCGGCCCCACAACGTGGCGAGCATCTGGCCGGTCTGGTTGGCGTCGTCGT
CGATCGCCTGCTTGCCCAGGATGACCAGGTCCGGCTGTTCCTTCTCGACCAGCTTGAGCA
GGGTGCGGGCGGCGGTCAACGGTTGAATCGCCGCGTCGGTCACCACGTGGATGGCGCGGT
TGGCGCCCATGGCCAGGCCGTTGCGCAGATGCGCGGCCGCGTCGGCCGGGGCCAGGGTGG
CGACCACCACCTCGGTGGCGATGCCGGCGTCGCGCAGGCGCAACGCCTCTTCCAGGGCGA
TTTCGTCGAACGGGTTCGGCGAGAGCTTGACACCGTCGGTCACCACACCGGAGCCATCCG
GCTTGACCTGAATGCGGACGTTGTAGTCCACCACGCGCTTGTAGGCGACGAGGATTTTCA
TCGTGTACGAGATCCTTCAGCTATTGCGGGAAGGCCCGGCCGCGGCGGCAGGCTCGGGAG
TGCGTCCATTCTAACCGGGGGCGGCGTACCGTGCGATGGCGTATGGATGCTGCGCTGCGG
CAGTCGGACGCAGCGATGTGGGCGATGCTTAAGCTCGGTCTTGCCTGGACCATATATCCT
GTGTGGCTTGAAAATGCAGCGCGGGTGCGCGCGACCAGGAGGGTAGATAGTGGCGACTTG
GCTAGTAACCGGCGGGGCCGGCTTCATCGGCGGAAATTTTGTTCTGGAGGCGGTCTCTCG
CGGGATCCGCGTGGTCAATCTGGACGCGCTCACTTATGCGGGCAATCTGAATACGCTGGC
GTCGCTGGAAGGCAATGCCGACCATATCTTCGTCAAGGGCGACATCGGTGATGGAGCGCT
TGTGACTCGCTTGCTGCAGGAACATCAGCCGGACGCGGTGCTGAACTTTGCAGCCGAAAG
CCATGTCGATCGCTCGATCGAAGGCCCTGGCGCCTTCATCCAGACCAATGTGGTCGGCAC
TTTGGCCCTGCTCGAGGCAGTGCGCGACTATTGGAAAGCACTGCCGGACACGCGCCGTGA
TGCCTTCCGCTTCCTGCATGTGTCCACCGACGAGGTCTATGGCACGCTCGGTGAGACCGG
CAAGTTCACCGAAACCACGCCGTATGCGCCCAATTCGCCGTACTCGGCGTCCAAGGCGGC
ATCGGATCATCTGGTGCGCGCGTTTCACCACACCTACGGGCTGCCGGTGCTGACCACCAA
CTGCTCGAACAACTACGGTCCGTATCACTTCCCCGAAAAACTCATTCCGTTGGTCATTGC
CAAGGCGCTGGCTGGCGAGCCGCTGCCGGTCTATGGCGATGGCAAGCAGGTGCGCGACTG
GTTGTTCGTCAGCGACCACTGCGAGGCGATCCGCACCGTGCTGGCCAAGGGCCGGGTCGG
CGAGACTTACAACGTGGGCGGCAATTCGGAGCGGCAGAACATCGAGGTCGTGCAGGCGAT
CTGCGCGCTGCTGGATCAGCATCGCCCGCGCGAAGATGGCAAGCCGCGTGAGAGCCAGAT
CGCCTACGTCACCGACCGCCCCGGGCACGATCGTCGGTATGCGATCGATGCCTCCAAGTT
GAAGGACGAGCTGGGCTGGGAGCCGGCGTACACCTTCGAGCAGGGCATCGCGCAGACCGT
GGATTGGTACCTGACCAACCAAACCTGGGTCCAAGGCGTGCTGGATGGTAGCTATCGACT
GGAACGCATCGGCGCAACGGTTTAACGCGCGCACCCCCGGCACGAGCCCGCGCGTTTTGG
TGCAGGCTGCCCTAAAGGAATATCTGTGATGACACAACGTAAAGGCATCATCCTGGCGGG
CGGCTCCGGCACCCGCCTGTACCCCATCACCAAGGGCGTCAGCAAACAGCTGCTGCCGGT
GTACGACAAGCCGATGATCTACTACCCGCTGAGCGTGCTGATGCTCGCGGGTATCCGGGA
CATCTTTATCATCAACACGCCGCACGAGCAGGCGCTGTTCCAGTCGCTGTTGGGCGATGG
CGCGCAGTGGGGCGTCAATATCCAGTACGCCGTGCAACCCAGCCCGGACGGGTTGGCGCA
GGCCTATCTGATCGGACGCGACTTCGTAGGCGGCAAGCCGAGTTGCCTGGTATTGGGCGA
CAATATTTTCCATGGCCACGGTTTGACCGATACCTTGCGCCGCGCCGACGCGCGCGAGCA
GGGTGCGACGGTGTTCGGCTACTGGGTCAACGATCCGGAGCGCTACGGTGTTGCCGAATT
CGATCAGCACGGCAAGGTCATCGACATTGCCGAAAAGCCGGAAAAGCCACGCTCCAACTA
TGCGGTCACCGGTTTGTATTTCTATGATGGCAAGGCCAGCGATTATGCGGCTGCCTTGAA
GCCGTCGCCGCGCGGCGAGCTGGAAATCACCGATCTCAATCGTTGCTATCTCGATGCTGG
CGACTTGCATCTGGAGCCGCTGGGTCGCGGGTATGCGTGGCTGGATACCGGCACGCATCA
GTCTTTGCACGAAGCGGCGAATTTCATCGAGACCATCCAGATGCGACAGGGCTTGCAGGT
GTGCTGTCCGGAGGAGATTGCATTCGGTCAAGGCTGGATCGATGCCGAGCAGCTGGAGCG
TCTGGCGGCGCCGTTGTTGAAGAATGACTATGGCAAGTATTTGACTGCATTAGCCAAGCG
TGGGGCTGTCCATTGAAAGTGATCGAAACGACGTTGCCCGGCTGCGTCGTCATCGAGCCT
GCGGTCTTCGGTGATGAGCGCGGTCAGTTCTTCGAAACATGGAATGCGGAGCGCTTTGGG
CAGCACGGCCTGCCGACGAGTTTTGTTCAAAGTAACGTCTCCACGTCCGCCAGGGGCGTG
CTACGTGGTCTGCACTATCAGTGGCCTCGACCGCAGGGCAAATTGGTGAGCGTGCTTGAA
GGCGAGGTGTACGATGTCGCGGTGGATATCCGCGCTGGGTCTCCCCACTTCGGGCGTTGG
ACCGCTGTTTTACTGAGCGCAGAAAATCGACGCCAAGTCTGGATACCTGAAGGCTTTGCA
CATGGTTTCGCAGTACTTTCAGAGAAAGCATTGTTCAGCTATCTGTGCACCGATGTGTAC
GTCAAGGAAGCGGATGCAGGCGTGCGTTGGGACGATGCGGCGATCGGGATCGATTGGCCG
GTCAGCGATCCGTCGCTGTCCGCCAAGGATGCCAAGGCGCCGTTCCTGGATGAGGTGCCA
GTCGATCGTTTGCCGGTGTATAGGCCGTGACCACGCTGGTGTTCGGTGCGAACGGGCAGG
TAGGGGCGGAACTGCTGCGCGCATTGGCTGCCGATGGCGCGGTGCAGGCGACGACACGCA
GTGGCCGATTGCCTGATGGTAGCGCGTGCGAGACCGCAGACTTCGACGCACCGGAAACTT
TGCCAGCCTTGCTGGACCAGATTGGCCCGTCGCTTGTCGTCAATGCTGCGGCCTACACGG
CAGTGGATCGCGCCGAGCAGGATCGCGTCAGCGCGATGCGGGCGAATGCGCAGGCACCTT
TGACCATTGCGGCATGGTGTGCCGCCCGTGACGTGCCGCTGGTGCATTACTCGACCGATT
ACGTCTTCGACGGCCAGGGCACCGCCCCCTATCTTGAGGATGCCCAAACCTCGCCGCTAG
GCGTGTATGGCGAAACCAAGCTCGCTGGTGAGAACGCCATCCGTGCTTCCGGCGCGCAGC
ATCTGATCCTGCGTACGGCATGGGTGTACGCATCGCACGGCGGGAATTTCCTGCGCACCA
TGTTGCGTGTCGGCGCCGAGCGCGACGAGCTACGCGTGGTGGCCGATCAGATCGGAACGC
CGACGCCGGCGGCGTTGATCGCCGATATCACTGCACAGTTGCTTCGGCAACGCACCGCCG
AAACATCGGGTACCTGGCATCTCACTGCTGCAGGGCAGACCAGCTGGCATGGCTTTGCCG
AGGCGATCTTCGAAGAGGCTGTGAGCGCAGGACTGCTGCCGCGTGCGCCGCGCGTGGTAC
CGATCACCACCGCAGACTATCCGACCCCTGCGAAGCGGCCGGCGTATTCGCGGTTGTCGA
TCGAGAAACTGCAGCGCGATTTCGACATCGTGCTGCCGGAATGGCGACCTGGCTTGCAGC
GCGTGATTGCCGAAGTCGCCGCTGCCAGACAGTAAAAGTCGCGGCTCAGATCGGTGGCAA
CCACGCTGCCTGCCGACGAAATGAGAGCCGCAAAAGCAAACAGCCGGGAATCCCCGGCTG
TTTGCTTTTGTGTTGCATAAACCTGCAAACGACCGATCAGGTACGCCCGTAGGTATCCTC
AAAGCGCACGATATCGTCTTCGCCCAGATAGCTGCCGGACTGCACTTCGATCAGTTCCAG
CGGCAATTTGCCCGGGTTCTTCAGGCGATGGGTGACGCCCAGCGGGATGTAGGTACTCTG
GTTTTCGGTCAGCAGCAGCACTTCTTCGCCACGGGTGACCTCGGCGGTGCCGCTCACCAC
GATCCAATGCTCGGCGCGGTGGTGATGCATCTGCAGGCTGAGCGTGGCGCCCGGCTTGAC
GGTGATGCGCTTGACCTGAAAACGCTGGCCCATGTCGATCGAATCGTAAGCGCCCCACGG
ACGATAGACCTTGCGGTGCCAGGTCGCCTCGGAGCGGCCGGCCGACTTGATCTGGCTGAC
CACTTCCTTGACCTCCTGGATGCGGTCGCGGTGGCCGACCAGCACGGCGTCGTCGGTTTC
CACCACCACCACATTTTCCAGGCCGACCATGGCGATCAGGCGTGAGCCGTACGCGTAGGT
GTTCTTGCAGTCCAGCTGGATGACATCGCCGTGGTGCGCGTTGCCCTGACCATCCTGCTC
GGAGACGTCCAGCAGCGACGACCATGAACCGACATCGTTCCAACCGGCATCCAGCGGCAC
CACGACCGCATCGGCAGTCTTTTCCATCACCGCATAGTCGATCGAATCCGACGGGCTGGA
GGCGAACGCATCCTTGTCCAGACGGGTGAAGTCGGCGTCGCGCTTGCCGCCTTCCCAGGC
TTTCTGGCACGCATCGGCGATGGCGGGCTGGAATTTGCGCAGTTCTTCGAGGTAGCGCGA
GGCGCGGAACAGGAACATGCCGCTGTTCCAGTAGTACTCGCCGCTGGCCAGATAGCCCTG
TGCAGTGGCCAGATCGGGCTTCTCGACGAAGCGCTCGACCGCAGTGGCGCCGGTGCCGAC
ACCGGCCTTGATGTAGCCATAGCCTGTCTCGGGCGCGGTCGGCTTGATGCCGAAGGTGAC
CAGCTTGCCCTGTTCTGCGGCAGCTGCCGCGACGGTCACGGCAGCCTGGAAGGCGGCCTC
GTCACGAATCACATGATCGGACGGCAGCACCAGCAGCAGCGGATCGCCGCCGTTGCGGGT
GGCTTCCAGTGCGGCAACCGCAATCGCCGGGGCGGTGTTGCGGCCCTTGGGCTCGAGCAG
GATGGCCGATGGCTTCACGCCCAGCTGCTGCAACTGCTCGGCCGCCATGAAGCGGTGCTC
TTCGTTGGCCACCACGATGGGTGCGTGCGCCGCCACCGGAGCGGAGCGCAGCCAGGTGGC
CTGCAGCATGCTGTGCTCGCCGACCAGCGGCAGGAACTGCTTCGGGTACGATTCGCGCGA
CAACGGCCACAGGCGCGTGCCGGAGCCGCCGGAAAGAATGATCGGAAGGACATCGCTCAT
GAGCGGGGGAAACTCCAGTGCGTCAAAGTGGGGGAAGATGGTAAATCAGCCGCGTAACAG
GTTGGAAATTTCCTGCGTACGCGTCTCCAGCAGTGCAGCATCGCCGCGCGTTTCCACGTT
CAGACGCAGCAGCGGCTCGGTGTTGGAGCTGCGCAGGTTGAAGCGCCATTGCCCGAAGTC
GGCGCTGATGCCGTCGGTGTAATCCAGCTCCGGTGACTGATCACCGTAATGCGCCATGAC
GCGTGCAACCGCGGCCTTCGCGTCGTCGACCTTGAAATTGATCTCGCCGCTGCAGGGGAA
CTTCTGCATGCGCGCTTCGACCAGGTCCGCCAGCGAACGGCCCGATTGCGAGACCAGCTC
GGCGATCAGCAGCCACGGAATCATGCCCGAGTCGGCGTAGGCGAATTCGCGGAAGTAATG
GTGCGCGCTCATTTCGCCACCATAGACGGCATTTTCGCTGCGCATCTTTTCCTTGATGAA
GGCGTGGCCACTCTTGCACAGCACCGGAATGCCGCCGGCGTCTTCCACCATCTCCACCGT
GTTCCAGGTCAGGCGCGGGTCGTGCACGACCTTGCCGCCGGGCTGCTTGGCCAGGATGGC
TTGCGCCAGCAGGCCGACCAGGTAATAGCCCTCGATGAAGCGGCCAGTGTGATCGAAGAA
GAAGCAACGATCGAAGTCGCCATCCCAGGCAATCCCGAAGTCGGCGCCGTGTTCCTTGAC
CGCCTTGGCGGTGGCGTCGCGGTTTTCCGGCAGCAGCGGGTTGGGGATGCCGTTGGGGAA
GTTGCCATCGGGCTCGTGGAAGACGCGCACGAATTCGAATGGCAGATGCGGTGCCAGCAG
GTCGACGATCAGGCCGGCGCCGCCGTTGCCGGCGTTGACCACCAGCTTGAGCGGCTTGAG
CGTGCTGCGGTCTACGTAGCTGAGCAGGTGCTCCAGATACGCGGTCTTGTCGGTGCGGCT
GTGCTCGGCAGCGGTGGGCTCGCCTGCAGCGGCAGTGTCGGCCGCGACCGTGTCGCGGAT
GGCGAACAGGCCGGTATCGGAGCTGATCGGCCGCGCCTGCTCACGCACCAGCTTCATGCC
GTTGTAGTCCATCGGGTTGTGGCTGGCGGTGACCATCACGCCGCCGGCGGCCTTGAGGTG
ATCGGTCTGGAAATAGACCTCCTCGGTGCCACACAGGCCAATGTCGATCACCTCGCGGCC
GCTGGCACGCAGGCCGGCAGACAGGGCTTCCTGCAGTGCCGGGCTCGCCAGGCGCACATC
GTGGCCCAGGACCACGGGCCCTTGATCCAGCTGCGCCGCCAGTGCCACGCCGATGCGGCG
GGCCAAGTCCTCGTTGAGTTCATCCGGCACGCGGCCGCGAATATCGTAGGCCTTGAAGGC
GGGTAGCGTCATGGGCAATTCCTCGGGTGGGGGACAGCCGAGTTTAGCGGCTGCGCCGTG
TCTTGGGTGTGGCGGAATTGCGACCGAGGACAGGGAACAGTCAGCGGCTAGAATGCCCGC
TTCGCATCAGCGAGGTGAGAGCGGTGATGAACCAAGTTGCAAGGGGGGCGGGCGCCAAGC
GCTATGCCGATGCCAAGGCGGCGCTGGCCGGCGTGGTGGCCGATGGACAGACGCTGGCGG
TTGGCGGCTTCGGGCTGTGCGGCATTCCGGAAGCCTTGATCGCTGCGCTGCGCGACAGCG
CGGTGAGCGGCCTGACGGTGATTTCCAACAACGCAGGCGTGGATGGCTTCGGCCTGGGCC
AATTGCTGGCGACCCGCCAGATTCGCAAGATGATTTCGTCTTATGTGGGCGAGAACAAGG
AATTCGAACGCCAATATCTGGCCGGCGAACTCGAGCTGGAATTCAACCCGCAGGGCACGC
TGGCCGAGCGCCTGCGTGCGGGCGGTGCGGGCATTCCCGCGTTCTACACCGCCACCGGCT
ACGGCACCATCGTGGCCTACGGCAAGGAGACGCGCGAGTTCGATGGCAAGCATTACGTGT
TGGAAACCGCGTTGCAGGCCGACGTTGCGCTGATCAAGGCGTGGCGCGCCGATACTGCCG
GCAACCTGGTGTTCCGCAAGACGGCGCGCAATTTCAATCCGGCCTGTGCCATGGCCGGGC
GCGTCTGCATCGCCGAGGTAGAGGAGATTGTCGAGCTCGGTGCGATCGATCCGGATCAGG
TGCATCTGCCCGGCATTTATATCGACCGCCTGGTACTCAACGCCACTCCGGAAAAACGCA
TCGAACAGCGCACCGTGCGCCAGGGAGACAAGTAATGGCCTGGACCCGCGATCAGATGGC
GGCACGCGCCGCGCGCGAACTCACCGACGGCGCCTACGTCAACCTGGGCATCGGCCTGCC
CACGCTGGTGGCCAACCACATTCCCGACGGCGTGGACGTGTGGCTGCAATCGGAAAACGG
CCTGCTCGGCATCGGCCCGTTTCCCGGCGAAGACGAAGTGGACGCGGACCTCATCAATGC
CGGCAAGCAGACCGTGACCGCACGCTCGGGTGCCAGCTATTTCGGCAGCCACGATTCGTT
CGCCATGATCCGCGGTGGACACATCGACCTGGCGATCCTCGGCGCGATGCAGGTCACCGA
CCGCGGCGACCTTGCCAACTGGATGGTGCCGGGCAAGATGGTCAAGGGCATGGGCGGCGC
GATGGACCTGGTTGCCGGCGTCAAGCGTGTGGTCGTGCTGATGGAACACGTGGCCAAGGA
CGGCATGCACAAGATCCTGCCGCAGTGCGACCTGCCGCTGACCGGCGTGGGCGTGGTCGA
TCGCATCATCACCGACCTGGCCGTGTTTGATGTGACCGATGGCGGGCTGGTGCTGGTGGA
GGCTGCAGAGGGCGTTGGGTTGGAGGAGCTACGCGCCAAAACCGGTGTTGCGTTCGTTGT
ACAAACAAGAGGCTAGATGTTTACGCTGCAATTCGCAGGGCGCCGTCAAGGCGCCTTGCG
TGCATATCGGTAAGGTTGGGCGGATGGTGTTTTGGTGATGCCCAGTGTTTGTTCGACCGT
GGTGACGCGATGCCCCGAATGGGTCACTGCAAGACCGACGAAGCGCTCGATCGCATGCGC
AAGGGTGCCATCGATCTGTCCCTGTTCGTTTTCAAATTCGCTCGCATGAAGATGCGCGTC
CAGCAATGGGCGTAGCGCCTCAAGCCTTGCCCAGAACATGCTGCCGGAAGCAAACAAGCT
ATTTGTGTCCGGCGCATCCGAGCCTGTGCGAACAGTAAGATAATCCAGTGCGTCAGCATT
GCCGCCGATAAATTCGGTCACCGGTAATAGATGATCTTCAGGTGCCGCGAGACCGACAAG
CGGATCGGTAGAGAACGCGTTCACGATCGCATCGACCCGCTGCGGCCCTAGCAATGCGGT
GAGCATCTCGCCCCGCCATGCATTTCCGTCATCGCGATGGGTCGATTTCTTGGTATGCAG
CTTCAAAACCAGCTGCACGTTCTCATCGAGTAGCCGATTGGCCACGTGTAGGAAAGGCAG
GATGTCGCGGCCACGATTTTCAAAGCCTTCCACCTCGGCCTGGATGCCGCGGCGCTGTAT
GCACTTAGTGACTTCGATGACCTTCGTGAGGTCGGTCGTGATGATGATGCGCAGCGGAGT
TCCGCACTCCACAATTGCGTCGAGCATCTCGTCCAGTACATCGAGATACCAAGCGTGCAA
GACCACGCATGCGCTTGGCGAACATATCTCGGTGGCGACATCGGGTGCACGCGTCAGTGC
CTGTCGTGTTGCATCCAGCCATGCGTATCCCAAGCGCGCATCCGGTTCGAGTACTGCACC
CTCAGCCCACTCGTTCCATGCATTGATGAACACCATGCGGTGCGCGGACGGCGCATTGGC
GAGGCGATGTTGCACGGTGCGCGCGAGCCAATCACGGTAGCGACGCGGTGATGCATGCAG
ATAGATGCGTCCTTTCCCCGAACGGCGCGGTTCGTTGTCCCAGCCCGGGTTGACACCTGG
ATACAGCGTGTAATCGCGTAGCGGTCGCTGTTCCATGTCGCGCGCAAGTTCTCTCCAGTC
GAGCACGTCGCCACTGAAGTCCGGATTCACCAATCGCTGTCTTGCAGTGACCGAAGGTGG
CGTACTCATATTGGGAGGAAATTCAACTGCCGCATCAAATCCGATGTCGCGCGGATCCGG
ACGTTCGAAGCCTTGGACATAGGCAAGATGAATTTCACCGATGCCATTGTCGCGGCACCA
ATTGCGCCAGCGTGCTGCGGTCTGCACAGGCTCGGGCAGTAAATGTGGCCGATAAACCAG
CAACAAGGGGCGGTCACCCACGCGCAGATATTTAGGATTGCGCATATACCTTGCGACGTG
GGCGATAAAGGCCAGATCGTCGTCCGCACTGTGAGCCTGATCGATCAAAACATCGTGACC
ACGGCCATCCCAGCGCCGCGCCCATTTCTCGTTCGCCCAGCAAAGGCAGAACGGCAACGT
GATCGAGGTGTCTGCGTGCCATTGGGTGATCGGCATTTCCAGCAAGGTCTTGCCGGCGAA
CCAATAGAAATAGAAGCAAAATGCGCCTAGACCGTACTCCTGTGCCAGTCGAGCCTGCTC
GCGCATGACATCAGGAGCGCGAAGATCGTAGAAGCCGAGGTCAGCAGGCAGTCTGGGCTG
TTGATGTCCCTCAAATTGCGGAAGAGTGCGGGAGACATTGCGCCATTCGGTGAAACCCTT
GCCCCACCATGCATCGTTTTCCGGGATAGGATGAAATTGCGGCAGATAGAACGCAACCAA
GGTTGCCGGAAGCGTTTCGGGTAATGCAGTCGTGCGATAAGCCACATGGCCAATCGCCGC
TTCATCACTACGTGCTGTGGGGCGCCGCGAAATCGCATGGTTTGCGCGGCCACGTACAGG
CTCGGGTACCCAATCGGCATGTCGGTCCAGAAACCAGCTACGCCACCGGTCGCGTGTTGC
ATCGCTTAAAGGGATGACACGAAACCCAGCGCGCAGCAGCCCAAATAAGTGGGCGCGCGC
GCGTGCCTGGATCGAGCGATCGAGTGTACTCACAGATTCTGGTAGTTCGGCCCCGAACCA
CCCTCCGGGGTGACCCAGGTGATGAGCTCGTAGGGGTCCTTGATGTCGCAGGTCTTGCAA
TGCACGCAGTTGGCGGCGTTGATCTGCAGGCGCTTGCCGGAGGGGCTGGTGGTGTCTGCG
ACCATTTCGTAGACGTTGGCCGGGCAGAAGCGGGTGCAGGGGTTGTTGTATTCCTCCACG
CAGCGGGTGGCGCAGATGCTGGTGTCAAGCACCTGCAGATGCACCGGTTGGTCTTCGTCG
TGTTCGGTGGCGGCGAAGTAGACCGCCTGCAGCCGATCGCGTGGGGCGAGCTCGCGCTGG
AAGTAGTCGCGTTTGGGCTGTTCGTACTCGCCGAGTTTGTGCATGGCCGACCAGTCCGGC
TTGTTTTTCAGTGTCCACGGCGAGGCGCCTTTGAGCGCGGTTTCCCAGGCGGCATTGAGC
ATGCCCAGCCACAGTCCCTTCTTGAAGCCGGGCTTGATGTTGCGCACCTGCTTGAGTTCG
GCCATGGCATCGGAGGCGCGCAGCTTGGCGTCGAAGCCCTGTGGGGCTAGCTGCGATTGC
ACCAGGTGCTCGGCGGCCAGCATGCCGCTGCGGATCGCCTGATGGGTGCCCTTGATCTTG
GGCACGTTGAGCAGGCCGGCGGTGTCGCCGATCAACAGCGCACCCGGCATTTCCACCTTG
GGCAGCGATTGCCAGCCGCCGGTGACGATGGCGCGCGCGCCGGCCGACAGGATGCTGCCG
CCTTCCAGCAGGGGCTTGATCAGCGCGTGGTTCTTCCATTGCTGGAAGGCCTCCCACGGC
TGGTAATTGGGGTCGCTGTAGTCCAGCCCGCTGACGTAGCCCAGCGCGATCTGGTTGTTG
TCCAGGTGATACAGGAAGCTGCCGCCATAGGTGCGGTTGTCGGCCGGCCAGCCGAGCGTG
TGCACGATCTTGCCGGGGCTGACGCGGCCCTCGGGCACCTGCCACAGTTCCTTGATGCCG
ATCGAATAGCCCTGCGGGTCGACATCGGCAGTCAGGTCGAAGCGCTTGAGCAGGCGCTTG
GTGAGATGGCCACGTGCGCCTTCGGCCAGCACGGTGACCTTGGCGCGGATGTCGATACCG
GCAGTGTAGCCGGTCTTGTGCGACCCATCCTTGGCCACGCCCATGTCGCCGATGCGCACG
CCCACCACCTGGCCGCTGTCTTCGTGCAGGGTTTCAGCGGCGGCAAAGCCGGGGTAGATC
TCCACGCCCAGGGCTTCGGCCTGCGGAGCGAGCCAGGCGCACATGGCGCCCAGGCTGACG
ATGAAGTTGCCGTGGTTGCGCATGCCTGGCGGCACCACCGGGAATTTGCGCGCACTGTCC
TTGCCGAGAAACCAGAATTCGTCTTCGGTGGCGGCCACGCACACCGGCGGCGGGTGATCG
CGCCAGCCCGGCAGCAAGGCATCCAGCGGGCCGGGTTCGATCACCGCGCCGGAGAGGATG
TGCGCACCGATGGTGCTGGATTTTTCGATCACGCACACGCTCAACGCGGGGTTGAGCTGT
TTGAGCCGGATCGCGAACGACAGCCCGGCCGGACCGGCACCGACGGTGACGACGTCGTAC
TCCATCACGTCGCGCTCGACCGTCTCTGACGCTTGCGCGCCGATTCCCGCTTCCGACATT
GCTCCGCTCCCGTTGGCTCGATGGCTGGGGTGCATTTTCCGGGATTGCATGTGATGGCGG
CAAATCGCGTTGATTCATCCGCCGCTGCCGGTGCGCCCGGACACGCGCATGCTAGCGTTT
GCGCATGAACATACGCATTGCACTGCCGCAAGCTCAGGTCCACTGGTGTCGCGGCTGGTT
GCAGGCCGCGCACGCCGATGCGCTGATGCAGGCGCTGCTGGACCAGGTGCAGTGGGAGGT
CCATCGCATCCGCATGTTCGGGCGGGTGGTGGATTCACCGCGTCTGAGCAGCTGGATCGG
CGATGCGGATGCCAGCTATCGCTACTCGGGCACGCAGTTTGCGCCGCAGCCGTGGCTGGA
GGCGCTACAGCCAGTGCGTACGCGTCTGCAGGATGAGACCGGCTCCCCGTTCAACAGCGT
GCTGGTCAACCGCTACCGCAGCGGAGCCGACGCGATGGGCTGGCATAGCGATGACGAGCC
GGAGCTGGGCGCGCAACCGGTGATCGCATCGCTAAGCCTGGGCGCGGCGCGGCGGTTCGC
CTTCAAGCATCGGCACGATGCGGCGTTGAAGCAGACCCTGGAACTCGGCCATGGCGACTT
GTTGCTGATGGGCGGCGATACCCAGCGCCATTACAAACATGCCTTGCCGCGCACCGTAAA
ACCGGTCGGCGAGCGCATCAATCTGACCTTTCGCCAGATTGCGGTGCGCGTGTCCCAGCG
ATAAAAGAGCGGCTAACAAAACGTCGCGAGCGGTCGCCTGGCGGTGAGCGCAGTGGTCAG
GTCAAACGCTGGGTCGCTCAAGGGCGCAGTGTCCTCACCGCTTGCGGGACACGCCGTCAA
CCCGTCCCTGGGGGCTCGGTGGCGGCATCCATGCCGCCACACGGTCCCGCAAGCGGCGAG
GACACCGCACCAGACAGTTTGCTGGCTGTTTTACTGAAAGCCATGCACACCGACCATCTC
GACGGGTCCTTGCCCGCCCACCGTCGCGGGACCTTACGCGGCATGGATGCCGCGCAAGAG
CTTACAAGGACGTACTTGCAGCGTGTCCCGCGATGGTGGGAAGGCAAGGGCCCCCGCAGT
CATGCAGCAGATCAGCCGCTTTGCGGCAGCCCCAGGCGGGCGCGGCCGGTACTCGGAATC
GGCATGTACCACTCGTATGCTCCGGCTCCTGCGCGCCGTCCGTGTCCACCTGGCGACCGC
TGGCTACATTTTTTTGGCTGCTCGCTTGCGCTTACAACGCACGCGGCAAGGTCTGGCTGT
CCTGCTGACCGGTGATCAAGGTCCAACCCACCAGCTCGGTGGTGACCTGGGTCAGGGCCT
GCTCGAACGCGGCCGCGACCGCAGCGGTGTCGGTGCTGCTCGAGGGGCGGGCCACGGTGA
ACGTACGCGATGCCACCACGCGCTGATCGGAGGAATGCAGCAGCTTGGCGTTGAGCTCGA
TGGTGGCAGCCGGCAGCGACTGGCCGGCATAGTCGGACTCGAAGCGGCGCACGTCGATCG
CCAGTTTGTAGTCCGAGCGGATCCCGGCGCCGATGCGCGCAACCGCGGCGATCTTGCCGG
AGTCTTCGAACGCGCGCACCACGCTGTCTTCCAGCATGTCGGTGGCCGGTTGCGCCCAGC
CGGCGCCGTGATAGACCTGCAATTCGCCGGGGGTCGGGCGCACATTGATGCGCTGGCTGT
CGATGATACGCGCGGCGCTGGGCTTGGCCACCGAGAGCTGCCAGCTCACCTGCGGCCACG
CTGGATTTGGCGTGACGCGCACGGTGGGGGCGTAGATCGTGGCCGGCTTCTGGTCGCCAC
CGGTCAGGACCGAGCAGCCGCCCAGCGCCAGCAACGAGACGCACAGCAGGGGACGCAACA
GGCGCATGGCAGTCATTTCGGTTCGAACTCCTTGGGTGCGTCGCGGCCGAGCAGGTAGCG
CGCAGGGTTGTTGTCCAGTTTGTCGCTGACCCGGCGCAGATCGCGGATCAGGCCGCGCAA
CTCGGTGAGCGTGGGGCCCAGCTGACCCAGGCCGTCGTTGGCAAAACTATTGATGGCCGC
GCGATTCTCGCCAAGGATGTTGTCAGCGTTGCCGGCGGCCGAGTCCAGCTTGACCAGTGT
GGCGTCGAGTTTTTCCAGGATGCCGGGCAGCTGCTGCACCAGGTTCTGGTCCAGCCGCTT
GATGGTGCCGTTGGTGGTGGTCAGGGTGGTGTCCAGATTGCGCGCGGCATCGCGCGCGCT
GACGATCAGCGCCTGCATGCCTTCGTCGCGATCGGCGATGCCGCCGCTGATCTTTTCCAG
GTTCTGCAGCGTGGCAGTGATGCTGGCCACGTTCTTGTCCGAGAGCATCTGGTCCATGCG
CTCGACGATGCGGTTGGCGGTGTCGGTGATGTTCTGCAGCGCCGACGGCGTGGTCTGGAT
GATCGGCGCGTCGCTCTTGTCGATGGTGGTCAGCGACGGCGCTTCGGGCGTGCCGCCAGA
GAGCTGGATGATCGAAGGGCCGGTCAGGCTGGTGATGGCCAGCTTGGCGCGGGTGTCGCT
TTTGATCGGCGTGGTGGAGTTCACCCGCACATGCGCCACGACCTGGCGCGGGTCGTTCGG
CGCCAGCGTCAGCTCGGTGATCGAGCCCACCGCGATGCCGTTGTACTGCACCGCGCTGCC
GACCGACAAGCCGGTCACCGCCTCGCGGAACACCACCCGGTATTGCTGCCAGGTGCGGTC
GGAGGAGTATTTGGCGGCCCACAGCCCGAACAGCAGCAAGGCCAGGCCGGCCACGATGGT
GAAGGCGCCGATCAGGACGTAATTGGCTTTGGTTTCCATGCTCAGGCGGTCTCGGTGGAG
GCGGTCTTGGCCTGGCGCGCGGCACGCGCACGGGGGCCGTGAAAATATTCCTGGATCCAG
GGGTGATCGACTTGTTCGATTTCGGCCAGCGGGGCGTTGGCGATCACCTTGCGATCGGCC
AGCACCGCGATGCGGTCGCAGATGGCGTACAGCGTATCCAGGTCGTGGGTGATCAGGAAC
ACGGTCAGGCCCAGGGCCTGCTGCAATGTGCGGATCAGCCGGTCGAAGGCGGCCGCGCCG
ATTGGATCCAGGCCAGCAGTGGGCTCGTCCAGGAACAGTAGCGGCGGGTCCAGTGCCAGC
GCCCGCGCCAGGCCGGCGCGCTTGCGCATGCCGCCGGACAATTGCGAGGGCAGCTTGTCC
AGCGCGTCGGCGGGCAGGCCGGCCAGCTTGATCTTCAACAGCGCCAGTTCGAAATACCAG
CGCTCGGGAAATTCGCCGTGATGCTCTTTTAGCGGCACCTGCACGTTCTCGCCGACGGTC
ATCGAGGAAAACAGCGCGCCGTCCTGAAACAGCACACCGGTGTTGCGGGTGATGTGCTGG
CGATCGACGAAGCGGCCCGAGCGCGCATCCGCGCCCAGCACCTGGATACTGCCGGCATCG
GGTTCGCGCAGGCCCAGGATGCTGCGCATCAACACCGACTTGCCGGTGCCCGAGCCGCCG
ACCACGCCCAGGATCTCGCCGCGGCGCACGTCCAGGTCGAGCTCTTCGTGGACGACCTGA
CTACCGAACCGGTTGGTCAGCCCGCGCACCGAGATCGCCAGCTGGTCGTCGTCGGTTTCG
GGAGTGGTGATTTGGGATTCGGGATTGGTCACAGTAGGCCTCTCGCGAGCGCGGAGACGC
CTGCGCTTATGCTTTGCACGAATCCCGAATCCCCAATGTCGAATCTCGGCCTCATCACCA
CCCCATCTTCATGAACCACAACGCCGCAATCGCGTCGAGGATGATGACCAAGGAAATCGT
CTGCACCACCGAAGAAGTGGTGCGTTCGCCCACCGACTGCGCGGTGCCGCTGACCTTCAA
ACCCTCCAGGCAGCCGATCAGGCCGATCACCAGCGCAAACAGCGGCGCCTTCGACAGGCC
GACCAGGAAGTGCCGCAGCTGGATGGTGTCGTGCATGCGCGCCAGATACATCTGCGGCGG
AATGTCCAGATCGAACGCGCCCACGGTGACGCCACCGGCCAGGCCGGCGATCATCGCGAT
GAAGGTCAGCAGCGGCAGGGTGAAGATCAGCGCCAGCAGGCGCGGGATCACCAGCAGGTC
GATCGGGTCCAGGCCCAGGGTGCGGATGGCATCCACTTCCTCGCGCGATTTCATCGCGCC
GATCTGCGCGGTGAACGCGCTGGCGGTGCGGCCGGCCAGGACAATGGCGGTGAGTAGTAC
GGCAAATTCGCGCAGGAACGCGATCGACACCAGTTCCACCACATAGATCTCCGCGCCGAA
GTCGCGCAGGATCGTCGAGCCCAAAAACGCGATCACCGCGCCCACCAGGTACGACAGCAG
CACCACCAGCGGCACCGCATCCAGCCCCACCTGTTCCATGTGGTGCACGGTGGAGGTGAG
CCGGAAGCGGCGCGGTTCGTGGATCAGTCGCGCGATCTTGACCAGGTTCTCGCCCAGGAA
GCTGTTGAGCTCCAGGATGCCCTGGCCCACGCCGTGGGTGGTGCGGCCCAGACGGTCGAG
CGCGGCGACAAAGCCGTAATCGCGCTTGGGCTTGGGGCGCTCGTCGTTGAGTTCCTCGAT
GGTGCACACCAGTGCCTGGTGCTCGTCGCGGAAATCGATGGCGTCTTCTTTCAGGCCCAT
GCGGCTGGCAAAGCGCAGCAGCTGCAGTACCCCGGCCGAATCCAGTTGCCCGATGCCACG
CGCGTCGATGCGGCGCACCCCGTCGGGAACGGCTTGCAGCAGCTCGGCCTGGGGCAGGGC
GGTGGCCAGGACCCAACTGCCGGCGAGGCGTACCTCGGCATGGTCCTGCGAGTCTTGTTC
TATGCGTGGCGGTTGCGGTTTGATCATGGGCGGCCTGTCCGTGGCGTCAGCATACAGTGG
CTGGCGTGAGCGAATGATGGGGAGTAGCTGCGCGCACGGCGACAGCGACCGGCGATGGCG
ACCACGGGCCAGGCGTGCTGCGCATACACTGGCGTCCTCGCCCAGGCGCCGCTTCGATCC
GACCCGCCACGCATGTCTGCTGCCACCGTTGTTCCATCGTCCGCCGGCGCAACCTACGCG
CAACGTGTCGCCTTCGTGTCGGAAATCGCCGGGCGCCTGCATTCCTATGGCACCACCGCG
CAGCGGCTCGAGGCGGCGGTGATCGGCCTGTCGCAGAAACTGGGGCTGGATTGCGAGCCC
TGGTCCAATCCCACCGGCATCATCCTGAGCTTCAGCGACCCGACCAAGTCGATCGGCTCC
AGTGACATCACCCGCGTGATCCGCCTGGCGCCGGGCGAGAACGACCTCTACAAACTCAGC
GTCGCCGACTACGTGGCCGACAGCGTCGCCAGCGGGCGCATGAGTATTGCCCAGGGCCAC
ACGGCCCTGCGCCGTCTTGACCGCGAGACGGACCGGCGCGGCAAGGCCCTGCAGGTGCTG
GCGTTCGGCCTGGCCGCGGCCGGGGTGGCCGGGCTGTGGAAGCTGCCGTGGCTGGACATC
GCCACCGCCGGGGTGATCGGCATGTCGATCGGGCTGCTCACCCAGTACACCGACAAGCGC
CCGGCCACCAAGGAGGCCGGCGAAGCACTGGCCGGGCTGCTGGCCGGCGTGGTCGCTGCG
CTGGTGGCCTCGCTGGTCGGCCCGCTCAATCTCAATACGGTGATCATTGCCTCGCTGGTG
GTGCTGCTGCCCGGTATGTCGCTGACCAATGCGTTCAACGAGTTGGCCAGCCAGCATTGG
GTGTCGGGCACGGCGCGCCTGGCCGGTGCGGTCACCACGGTGCTCAAGCTCACCGTGGGC
GCGGTGATTGCGGTGACGTTGACCCAGTTGGTGGGCTTGAACCCGCAGGTCGCCGCGGTG
CGCCCACAGGCCGGCTGGGTGGAATGGGCCTCGCTGCTGGTGGCCGCGTATGCGTTCGCG
GTGCTGTTCAAGGCCAATCGCCGCGATTATCTGTGGATCATGGCGGCGGCCATGTCCGGG
TATGTCATCGCACGTTATGCCGGGCATGCCTGGGGCGGGCCGGCCGGCGTGTTCGCATCG
GCGATGGCATTGACCGCCGCCGGAAATCTGTTTGGACGTGTGGTGCAAAAACCCGGTGCG
CTGATCCGGTTGCCGGGCATCATCATGCTGGTGCCCGGTAGCACCAGTTTGCGCGGGTTT
TTGACCCTGGTGCAGCAGCAGGATGTCACCGTCGGCCAAGCTGCACTATTGGCGGTCACC
AATATCGTGATGGCTTTGGTGGCCGGATTGCTGTTTGGCAATCTGCTGATCCCGGCCCGC
AAGAATTTATGACAGGCCCGAACGGCGCCCAATAAAAAACGCCGGCAGTGCCGGCGTTTT
TTATTTGCCTTGAATCACGCAGCCTTGGCTTTCTTGGTCGCGCGCTTGGTGGCGGTTTTG
CGCGTGGCCTTCTTGGCGGTGGCCTTCTTTGCCGGCTTTGCGCCGCCGTCCTTCTTGATC
AGGAAGTCTTCGACCTTCTTGCCGGCAGCGGTCAATTCAGCCAGCCAGCGCGGCTGCTTG
CCGCGGCCGGTCCAGGTTTCCTGGGCATTGGCGGGATTGCGGTATTTCGGTGCAACCTTG
CCCAGCTTGCGTCCGGCACGCGGACCCGGCTTGCCGGCGGCGGCCGGACGGCCCGGGCCG
GCACTGGCGGCGGCGCCGAACAATTCTTCAATGGAATAACCCTGGGCTTTCGCGGCGCGG
GTCAATTGGGTCCGCACCTTGGCAATCGGCGCGCGCTTGGCGACCACCGTCTGCTGCTTC
TTTGCATTCTTGATCAGTGCGCCCAACTGCTTGGCCGACAGGCCGGTGAGATCGATCGAC
ATCACTACTCCGGAAAATTGAGAGGGAAATTAAGAGCAACTAACAAAACGGCGACATATT
CGAATGGCAGGCGCGGCCTGCCATCGGTTTTCTCTGGAGCGCGTCCATGCGAAATCCTGC
GCACCATCCCAAACCGCACGTCACGCTTTGCTAGTTGCTCTCGGAATGCCATTCCGTGGC
AGCGCCGGACATCATAATGACAGAAAACCCATATGACAAATGCGCCGAATTACTTCGGCG
CAGTGTGTTCATCCAGCGGGAGGATATTGCCCGGGTTTGATCAGTGCCCAAGCCGGGAGA
ATAACCCGGCCTTATCCAGGTTTTCTGCCGATTCGGCGGTGCGGGCGCGATATTCAAAAG
TCCCGGCTGCCAATCCACGCTCGGACACCACCACGCGGTGCGGAATGCCCAGCAGTTCCA
TATCGGCAAACATGGCGCCCGGGCGCAGGCCGCGATCGTCCAGCGCCGCGTCGATGCCGG
CGGCGATCAATTCCTCCAGCAAGTCACCGGCCGCGGCAGCCACCTGCGCGTCCTGCTTGG
GGTTGATCACGCACACCACCACCTTCCACGGCGCCATCGGCGCGGGCCAGACAATGCCGG
CGTCGTCGTGGTTCTGTTCGATTGCCGCCGCCACGATGCGCGAGATGCCGATGCCGTAGC
AGCCCATCTTCATCACCGCGGCCTTGCCGTTTTCGTCCAGCACGGTGGCCTGCAGCGCTT
CGGCGTATTTGCTGCCGAGCTGGAACACATGGCCCACCTCGATGCCGCGGGTCAGGCGCA
GCTCGCCGCCGTCGCTGGCACGGTCGCCGTCGACGACATTGCGCACGTCGGCCACGGTCT
CCGGTTCGGGCAGGTCGCGGCCCCAGTTGACCCCGGTCAGGTGCACGCCCACCGCGTTGG
CACCGACCACGAAATCGGCCATGGTCGCGACGTCGCGATCGGCAATGATGCGAATCGGCT
GGACCGGCTGCACCGGGCCCAGGAAGCCGGGCTCGCTGCCCAGGTGCTGACGGATCTCGC
TTTCATTGGCCAGCCGGTAGTCGGCCATGCCGGCGACCTTGGCCAGCTTGATCTCGTTGA
CGGCGTGATCACCACGCACCAGCACCAGCACGAAGCCGGCGGTGGTCATCACCGCTATCG
ACTTCACCGTGCGCTGCAGCGGCAGGCCCAGCAACTGGGCCACGTCTTCGCAGGTCTTCT
GGGTGGGTGTGTCCACGCGCTGGAGGGTCTCGCCGGCAGCCGGGCGCGGTGCGGGCAGGG
CGGCGCTGGCGGTTTCCACATTGGCCGCGTAGTCCGAGCCGGTGGAGAACGCCAGCGAGT
CCTCGCCCGATTCGGCGATGACATGGAATTCCTGCGAGGCATCGCCGCCGATTGCGCCGG
AGTCGGCCTGCACCGCGCGGAACTCCAGCCCCAGCCGGGTAAAGATGCGGATATAGGCGG
CCCGCATGTTGTCGTACTCGCGCGCCATGTCCGCATCGGTGAGATGGAACGAATAGGCGT
CCTTCATCAGGAACTCGCGTGCACGCATCACGCCGAAACGCGGGCGGATTTCATCGCGGA
ACTTGGTCTGGATCTGGTAGAAATTCAGCGGCAGCTGCTTGTAGCTGTTGATTTCCTGGC
GCGCGAACTCGGCCGCGGCTTCTTCGGCGGTCGGGGTGTAGCAGAACTCCTGTTCCTTGC
GGTCCTTGATCTTCAGCAATTGCCCGCCGAACTTTTCCCAGCGGCCGGTTGCGTCCCACA
GCTCGCGCGGCTGGATGGTGGGGAACAGCACTTCCACCGCCCCGGCGCGGTTCATTTCCT
CGCGCACGATGGCCTCGACCTTGCGCAGCACGCGCAAGCCCAGCGGCGACCAGGTGTACA
GCCCGGAGGCCAGCTTGCGGATCATGCCCGCGCGCAGCATCAGACGGTGGCTGACCAGCT
CGGCGTCGGCCGGGGTTTCCTTGGTGGTGTGCAGGTGGAACTGGGAAAGACGCATCGGGC
TTCGCTTGAGGCGGAAAGCCGATAGTTTGCCAGTGTCGTGCCCTGCAGGTCATCGGCGAT
GCCCCGGCGGCGCGTTGCGTGCACCGGCGCGTGGCCGGTGCGCAGGGCTCAGGTGCTGGG
GCCGCCGGCCGGTGCCGGCTTGCAATAGGCCTTGGCGGCGGCCTCGGCCAGATTGCGCTG
CGCGGCGCGCGCTTCCGGGTCCAGCGGGGTGCCAGGCTTGCCGTCGCCGGCGCCCATGGT
CACTTCGCCCTTGCCGCTGAGCAGCTCCAGGTTGCGGCGTGCGGTGAGGCAGTCGGCCGA
TTCGGGCGCGGCCGTTTCCGGCGCGGCGATGGCGGCGGTGCCGCTGCGCGCGTCGATCCG
GCGCGACTCGTAGCGCTGGCCGGTCGGGGGCGGGGTCTCGGTGTAGTGGGTCACGCCCTT
GGCGTCCTTCCACTTGTATAGATCGGTGGCGCCGGCGGCGGCGCTGACCAGCATCAACAG
GGCGCAGAGCCCGGACGACAGGTGCATGAGGCTTCCCCTAGATGATTCCCGGGGCGATTG
CAGCATTCAGCGACCGCCGTGGCAAGTGATCGATGGGCCGGCAGGGCGCATCAGGCCGGG
CCGCGCTACCGCCGGACGGACCTCAGGCCCTACACTTGCCGGATGGATGAAATGAGACCG
CCCCCGCGTTCGCGCACGATCTACCTGCTGCCGAACCTGTTCACCACCGCCGGGTTGTTC
TCCGGCTTCTACGCCATCATTGCTGCCGCCAACGGCCAGTTCGTGCAAGCCAGCATGGCG
GTGTTCGTGGCCGCGGTGATGGACGGGCTGGACGGCCGCGTGGCGCGCCTGACCAACACC
AGCAGCGAATTCGGCGTGCAGTACGACTCGCTGGCTGACCTGGTCAGCTTCGGCATGGCG
CCGGCGCTGGTGATGTATCACTGGTCGCTGTCAGCGTTGAAGTTCGACAGCAGCGTGATG
GGCCGGGTCGGCTGGTCGGCGGCGTTTCTGTATGCGGCCTGCGCCGCGCTGCGGCTGGCG
CGCTTCAACACCCAGGTCGGCGTGGTCGACAAACGCTGGTTCATCGGCCTTGCCAGCCCG
GCCGCGGCCGGCTTGATGATGTCCTTCGTGTGGGCCTTCGCCGACGACAGCCTGGGCCTG
GATGGCGAGCAGCTGCGCTATGTGGCGCTGTGCGTCACCGTGGTGTCGGCGTTGCTGATG
GTCAGCCGGATCCGTTTCTGGAGCTTCAAGGGCGGCGAACGCGGCCCGCGTGCCGACCGG
GTGCCGTTCCTGGCGCTGGCGATCGCGGCGGTGGTCATCGCGCTGCTGGTCATCGACCCG
GCACGCTCGCTGCTGGTGATCGGCGTGCTGTACGCCTTGTCCGGCCCGGTGATGTGGCTG
TGGCGGCGCGGACGCAGGACGCCCGAGCTGCCATGAGCGAGATGGCCGTCGCGCCGGTGT
GGTCGGACCTGCAGGTGAGCTGCCTGCAGGCGATGGGCCACACCGTGTATCTGGACCGCG
ACACGGTGGAGGCCGAACCGGCGCCTGCCGTGGCCGAGGCGCCGGCACCGGTGCGTGAAC
CTACGCGCCCGCAACACGCCGCGCCTGCGCCCAGCGCAGCACCTGCCGCACGCCGCAACG
CACCGGCTGCGCCGTCCGAGCCACCTGCCGATGTCAGCGTTCGACCGTCCGCGCCTGCCG
CACCGCGGCGTGGTCGTGTGGGCATGCCCGACAGATTGCAGATTGCCTTGTTGCGTGCAT
CCGGCTGCAATCCCGGTGATCCGCAGACCCAGGCGTTGATGGCCTCCTGGCCTCTGGCCG
AATTGCGCGGCAACCCGGCCGCCAAGCGCGCGCTGTGGCCGCAGCTGCGCGCCCTGCGCC
GGCGCCAGGGCCCGGCGTGAGCGCCATGAACGCGCCGATGCCCACTGCCCTGCGCGCGAT
GCGTGAGAGCGACCTGGACGCGGTGATGGACATCGAGCGCCGCGCGTATCCGTTTCCGTG
GACGCGCAGCATTTTTCGCGATTGCCTGCAGGCCGGGTATCCGGGCTGGGTGCTGGAGCA
GGCCGGGCAGATCATTGGCTACGGCGTGATCAGCATTGCTGCCGACGAGGCGCATGTGCT
CAACGTCTGCATTGCACCGGAAGCACAGTCGCAAGGGCACGGCCGTGTGTTGCTGCGCGC
GCTGATCAAGGCGGCCTGCGACCGTGGCGCGCGGCGCGCGTTCCTGGAAGTGCGCCCGTC
CAATCCGTCGGCGATTGCCTTGTACCACTCCGAAGGGTTCAACGAGATCGGGCGACGTCC
GCGCTACTACCCCGCGCACACCGGGCGCGAAGATGCCCTGGTGATGGCGATCGAGTTGTT
CTTCGAAGGCATCTCCTGACCGATCGTGTGGCGCGCAGGCTTTGCGACGCCCTGGTGTGA
CTTGACTGATTGAAGGCTGGCCGCGCCGCTGCGTGGCGGGCGCGTATGTGCTGACGCTCG
GCACCATCATCGAACGTGCATGCAGGTGTACGCGCTTGCACGGCATGCGTGTGTGCATGC
GTCACAGCTGACGAAGCGAACGCAACGTGCGTGCGGCCACTTCTGCTCATCATGCGACGC
ACGCGCTGATTGATACCCCGCGGTATTGGACGTGTGTGCGCATGATCGATCACTGCGCTG
CACATCGCACGGAAGTGCACGTCACCGGCAATGCGTTTTGCTGCGTTTGTGCGGTCTCCA
GCGCTCAGTGATGTGTCCTGATCGCGCTGCTTGATGTGCCCTCTCACATCCGCGATCACA
CATCGTGCTTGCGCTGCTGCACGCCACCACGCGCTGCACGTGATGTTGCATTGCAGTGTC
CTCGCTGCTGTCTCCGCGTGTCTGCGTCATCGCGTTTTGTCTTCTCTTGAATGTCCCGCA
AGCGTTTGCGTGACAGCGCGTGCACATCGACACATCGCCTAGATACAACCGATTGCGATG
CTCCTAGTATCCGTGTCGCGGAAACTGAAAAGTACACAGATGAAAAGTACGTTCCGCGCG
CTCTAGTCGAGCGATGTGCCGCTGCGCGGTGCGTCGAACTTATCCGAGGGAGACATCAAG
ATGAAGCCGAAATTCTCAACGGCGGCCGCCGCGTCGCTGTTTGTCGGGTCGTTGCTGGTG
ATTGGCGTTGCCAGCGCCGATCCTGCACTGGAAGTTGCCACGACAGGCTGGGCCACGCAG
AACGGTGGCACCAAGGGCGGCTCCAAAGCCGCGGCCGCCAATATCTACACGGTCAAGAAC
GCTGCCGAGCTGAAAGCTGCGTTGAAAGCCAGTGTTGGCAGCAACGGACGCATCATCAAG
ATCAGCGGCGTGATCGACGTCAGCGAAGGCAAGGCCTACAGCACCACGGCCGACATGAAG
AGCCGCGCGCGTCTGGACATTCCCACCAAGACCACCTTGATCGGCATCACCAGCAACGCG
GAAATCCGCGAAGGCTACATGTACGTCAAGGCGAACGACGTCATCATCCGCAACATCACC
ATCGAAAATCCGTGGGATCCGCAGCCGGTCTGGGATCCGGACGATGGCAGCGCGGGCAAC
TGGAACTCCGAATACGACGGGTTGACCGTGGAAGGCGCCAGCAACGTGTGGGTGGACCAC
GTGACCTTCACCGATGGCCGCCGTACCGATGATCAGAACGGCACCGCCAACGGCCGCCCG
AAGCAACACCACGATGGCGCGATGGACGTCAAGAAAGGCGCCAACTACGTGACCATTTCG
TACTCGGTGTTCAAGCTGCACGAGAAGAACGATTTGATCGGCTCCAGCGACAGCGCCTCC
AGCACCGACAGCGGCAAGCTCAAGGTCACCATCCACAACACCATGTTCCAGGACATCGCC
GCACGTGCGCCGCGTGTGCGCTTCGGTCAGGTGCACCTGTACAACAACTACCACGTCGGC
AGCACCAGCAATAAGGTGTATCCGTTCTCGCATGCGCATGGTGTCGGCAAGGAATCGAAG
ATTTTTTCCGAGCGCAACGCATTCGAGATCAGTGGCGTGAGCAGCTGCGACAAGATCGCT
GCCGACTACGGCGGCAGCGTGTACCGCGATCAGGGCTCGTTGCTCAACGGCAAGGCGCTT
TCTTGCTCGTGGAATACCAACATCGGCTGGACGCCGCCGTATACCTACAACCTGCTGTCG
GCCGACAAGGTCGCCGCCGACGTCAAGGCAAAAGCAGGTGCCGGAAAGCTGTAAGCGTTA
CCACGTGCAGTGCCCGGCAACGGGCACTGCACGTGATGGGTTGCAGCTATGCCGAGGGTG
CACGTGCAGCATAGCGAAAATATACTTTTAAATAATTTACATAACCGATAGCATCGGTCG
TGTCCGCTAGGGGACTGGCCGATTCGGCCTGGGCGGATGCAGTGCTGTCACGGGGAGCGC
GTCGCGCATGCGACGTGTCATTGCATCACTCATTCAAGAGAATTCAACACCATGTCGACT
GCATCGACAGTTGTGGGTCGTACGGTTGTGGGCGTCGTTCTGGGCGCTGCGTTGTTGTCG
GGCACCGCGTATGCGGCAGACCCTGCACTGGAAGTGGCCACCACCGGCTGGGCCACCCAG
AACGGCGGCACCAAGGGAGGCTCCAAGGCGGCGGCGGCAGACATTTACACCGTCACCAAC
GCGGCCCAGCTCAAGGCGGCCTTGAAGGCCAAGGCCGGCAGCAACGGCCGCATCATCAAG
ATCAAGGGTGTCATCGACATCAGCGAAGGCAAGGCCTACACCAAGACCTCGGACATGAAG
AGCCGTGGTCGCCTGGATGTGCCGACCAAGACCAGCCTGATCGGCGTCGGCACCAATGCC
GAAATCCGCGAAGGCTTTTTCTACGTCAAGGCCAACGACGTCATTGTGCGCAATCTCACC
ATCGAGAATCCGTGGGATCCGGAGCCGGTGTGGGATGCCGACGACGGCGATGCAGGCAAC
TGGAACTCCGAATACGACGGGTTGACCGTGGAAGGCGCCAGCAACGTGTGGGTGGACCAT
GTGACCTTCACCGACGGCCGCCGCACCGATGATCAGAACGGCACCGCCAACGGCCGCCCC
AAGCAGCATCACGATGGTGCGATGGACGTCAAGAAGGGCGCCAACTACGTGACCATTTCG
TATTCGGTGTTCAAGTCGCACGAGAAGAACAGCCTGATCGGCTCCAGCGACAGTGCATCG
AGCACCGACTCCGGCAAGCTCAAGGTCACCATCCACAACACCTTGTTCCAGGACATTGCC
GCACGTGCGCCGCGTGTACGCTTCGGCCAGGTGCATCTATACAACAACTACCACGTCGGC
AGCACCAGCAATAAGGTGTACCCGTTCTCGCATGCGCATGGCGTGGGCAAGGAATCGAAG
ATCTTCTCCGAGAACAATGCCTTCGACATCAGCGGCGTGAGCAGCTGCACCAAGATTGCC
GGCGACTACAAGGGCAGCGTGTACCGCGATCAGGGCTCGTTGATCAACGGCAAGGCACTG
ACCTGCAGCTGGAACAGCAACATCGGCTGGAAGCCGCCGTATACCTACAACATTCTGCCG
GCCAACAAGGTGGCAGCGGACGTCAAGGCCAAGGCTGGCGCCGGCAAGCTGTAACGCCGA
GCACATCCTGCACCGCTGCGTCATGCAGCGGTGCGAACGCAGCACACAACGCCTGCAGCG
ATGCAGGCGTTGTGCGTTGTTTGTAATGGCGTGTGTGCTGTGCCGATGGCTTGCGTGACA
GGCCGCGCAGCGTGGGTGACAAGGCCGACCCGGATGCTCGTTTAACGACGCGCACGGCCT
GGCGATTCAGTTGGCGCTGTTGTCGGAGCGCCACGTGTTCCGGATCGGCGAGACCCGTGG
TTGCAGGGATGGAGTGCAGGGCATCGGTGGCCGCGCCCATCTCGATCGCGTGGAGCAGAT
CAACGGCGCGCCGATGGTGTGCATGCTCACTACCGCGATCGGTTGGAAGCCGCGTGATGC
GTACAGCCGGTTGCCGACCGCGGCGGTGCTGGCGGATAGGGGCGCCGGAGGACCTTAGAG
CCGCTAACAAAACGTAGCGAGCAGTCGTCAAGTGGGTGCGAACGGCGCGGAGGAACCGGA
GTGTACGGGGGGACATACCGATTCCGGCCGCCGGCCGCGCCCGCCTGGCGGCTGCGTAGT
CGTTTTGATTGCTGCTCTTAACCGGTAAGTGCCGCAGCCGGATGGCTGCGGACAGTGCAT
GCATCAAACGCCTGCGCCATGTGGCGCAGGCGACGTGCTTCAGAGCTTGGCGCGCTGCTC
GCGCAGACCGGTCAGCTGGGTGGTCCAGTCGTTCAAGCGTGCGCGTTCCTGCTCGACCAC
CGCCGCTGGTGCGTTCTGCACGAAGGTGGCGTTGCCGAGCTTGCCGTTGCACTTGCCGAT
CTCGCTCTCCACGCGCTTGATCTCCTTGTCCAGGCGGGTGCGTTCGGCATCCATGTCGAC
CAGGCCTTCCAGCGGCACCAGCAAGGTGAGCTCGCCCACGATAGCAGCGGCGGCCGGCGG
AGCCTCCTGGCCGGCGGCCAGCCAGTCGATGGCTTCCAACTTCAGCAGGAACGCCAGCTG
CGAGGCGAAACGCGCCACGCGCGCACGGTCGTCGCTGCTGCCGGCCTGCAACCACAGGCG
CACCTGCTTGGATGGCGGCACGTTCAATTCGCTGCGCACGCGGCGCAGTGCCGAGACCAT
CGCCTTGAGCCATTCGATATCGGCTTCTGCACCGGCGTAACCGCTGGTGTCGACATCGCC
ACGCTGCGGGAAGGCTTGCAGCGAGATCGTGTCACCGGTAATGCCCAGGCGCGGCGCCAC
CTGCTGCCACAGTTCTTCGGTCACGAACGGGGTGAGCGGATGCAGCAGCCGCAACAGTGC
TTCCAGCACGTAGAGCAGCGTGTGGCGGGTGCTGTCGGCGGCGTCCTGCACCGCGCCGTT
GAGCGCAGGCTTGGCGAGTTCGACAAACCAATCGCAGAACGCATTCCAGGCGAATTCGTA
CAGCGTTTGCGCGAGCAGGTCGAACCGGTAATTGGCGTAATGCGCCTGTGCTTCGGCGGC
CACCGCGTCCAGACGCGCCAGGATCCACCGTTCGGTTTCGGTCTGCGGTTGCGGCACGCC
GCTGAACTGTGCGCCTTCGGTGTTCATCAGTGCGAAGCGCGTGGCATTCCACAGCTTGTT
GCAGAAATTCTTGTAACCCTCGGCGCGGCCCAGATCGAACTTGATGTCGCGGCCATGCGT
GGCGAGTGCGGCGATGGTGAAGCGCAGCGCGTCGGCGCCGTGGGCGATGATGCCGTCCGG
GAATTCCTTGCGTGTGGCCTTTTCGATCTTTTCGGCCATGCGCGGCTGCATCAGGCCGCT
GGTGCGCTTGGCCACCAAATCTTCAATGCTGATGCCGTCGATGATGTCCAGCGGGTCGAG
CACGTTGCCCTTGGACTTGGACATCTTCTGGCCCTGCGCATCGCGAATCAGGCCGGTGAT
ATAGACATCGCGGAACGGCACCTGCCCGGTGAAGCTGTCGGTGGCCATGATCATGCGCGC
CACCCAGAAAAAGATGATGTCGAACCCGGTGACCAGCACCGACGACGGCAAGTAGCGCGC
GAAACCGCGCTCATCCATCGCCTGCGCATCCGGCCAGCCCAATGTGGAGAACGGCCACAG
CTGCGAGGAGAACCAGGTTTCCAGCACGTCGCTGTCCTGATGCAAGGCAACCTCTGCACC
CAGACCATGCGTGGCGCGCACCTGCGCTTCGTCGTGGCCGACATAGCACTTGCCCGCCTC
GTCGAACCACGCCGGAATGCGGTGGCCCCACCACAGCTGACGGCTGATGCACCAATCCTG
GATGTTTTCCATCCAGTGGCGATAGGTGTTGATCCAGTTCGGCGGCACGAACTTGACCTG
GCCGCTTTCTACCAGCTCCAGGCCACGTTTGGCCAGCGCATCCATCTTCACGAACCACTG
GTCGGTGAGATACGGCTCGATCACCTGGCCGGTACGGTCGCCGCGCGGCACCTGCAGCTT
GTGGGGTTTGGTTTCCACCAACAGCCCGAGGTCTTCCAGCTCGGACAGCACCAGCTTGCG
CGCGTCGTAACGATCCAGGCCGCGGTAGCGCTCCGGTGCGTTGTCGTTGATGGCGGCGGT
GACGGTGAACAGGTTGATCAGCGGCAAGTCATGCCGCACACCCACCTGGTAATCGTTGAA
GTCATGCGCCGGCGTGACCTTGACCACGCCGGTGCCGAACGCGCGGTCCACGTAATCGTC
GGTGATCACCGGCACCAGACGGCCGGTCAGCGGCAGCACGATCTGTGCGGCATGCAGGGT
GGCGTAGCGCGCATCGTCCGGGTGCACCATCACCGCGGTATCGCCGAGCATGGTTTCCGG
GCGCGTGGTGGCCACCACCAGGTAATCGCGGGTTTCGCGCAGGGTCTCGACGCCATCGGC
ATCATGCTCGACGTGTTCGTAGGTCACACCGTCGGCGAGCGGGTAGCGGATCGACCACAA
AAAGCCGTCTTCTTCGACGTTTTCCACTTCCAGATCGGAGATGGCGGTCTTCAGCACCGG
GTCCCAGTTGACCAGGCGTTGGCCGCGGTAGATCAGGCCCTGTTCGTACCAGCGCACGAA
CGCCTCGGTGACCGCGGCCGAGGGCTGCGGGTCCATGGTGAAGGTGCTGCGCGACCAATC
GCTGGAGGTGCCCAGCCGGCGCATCTGGCGCTCGATGGTGTCGCCGGATTGCGCCTTCCA
TTCCCACACCTTGGCGATGAAGCCCTCACGCCCCAGCGTGTCGCGCGTTTCGCCCTTGCC
TTCCAGCGCGAGGTTGCGCGAGACCACCATTTCCGTGGCGATGCCGGCATGGTCGGTACC
CACCTGCCACAAGGTGTCGTAGCCGCGCATGCGGTGGTAACGCACCAGCGCATCCATCAA
GGTCTGCTGGAACGCATGCCCCATGTGCAGCGTGCCGGTCACGTTCGGCGGCGGCAGCAA
CACGGTGTAAGGCTCGCCGCTGCCGGACGGCTTGAAATGCCCGGCCGACTCCCACTGTGC
GTACAAGCGCGATTCGAACGAGGAGGGGTCGTAGCTGGAGGCGAGTTGTGTCATGGTGGA
ATCAAAAGGAGACTGGAAATTTGAATGATCGAAGCGGCGCTAGTTAGCACCAGAATGCAG
TTTTTTTCGTTTTTCAGAGATGGGAAGTAAGGTAATTGGAAAATCTGTCAGTGATTCATT
GCGCCATAAGCTTGTGTCAGCTTACGCAGTCCATCGCGAAACTTACAGAAGCTTGGAGAC
TGATTGAGCTCTACATCCATCTTGGGGCAGATATGGTCGGCCCATGCATGCTTGACCTCG
CCAGGTAGCGGTCAGCCAGCTTTCATGATGGCTGCAGATCCGCCAGGGTGAACTGCGTCC
GCCAAGAGCTCCCAGGTTCCACAGATGCTGTCCTGCTGGTAGCCCGAAAGTATTTCTTTT
CTTGCTTTTGGATAGGCAGCGAGCACAGCTGGCTTGTCACCCAGGAACCAGGATTCCATT
TCCTCGATCGCGAGGCGAAAAAGAGTCTTCGGCGCCGGATTGCACCGCTGCAGCACGGCT
TTCAAATCGGCCAGGAAAGTAGCGCAGTCGCGTCGATCACTATCTAAGACAACAACTACT
GCGTCTACGCCTTGCGTCCTGCCGTACCCGCTGAGGAGTCTGGGAAGCTGGTTCAATAAT
GCGCGCTTCGCAGGGTCTGCAGTAGTCGAAAGGCCGGCTGGTAGTCGTCCGATTCCTTTG
TAGGGGTGGATGCGCCACGTATGCGGTTCTCCATGGAGCCCGATGACGGCTGGCAGCAGC
ATGCTCACCACCTTGGCGCCAGAACTGTCTTCCACAAGGACTTCAATATGCATACTTATT
TTGTATCCAAGTAGTCGCCATACCAAAGTCCACCGAGGGGCAATCCTTCTTCTACGAGAT
TACGCACCAAATCGATATCGGACGCCCGGCAAATGGTGGAAAATCCATTTTTTCCTTTCT
CGAGTATCCAGACTTCCTTGGTTGAAAGTGCATCTACGAAATAGGGCTGGTGGGTGGTGA
CGAAGATCTGTGGGGCGTTCTTCTTTCCCGTGGCATGGCTTCGCAGTTCACTCGCAAGTG
AATCGAGTAATCGATGGTAAAGACCGTTCTCGGGCTCCTCGATGCAGATAAATGGTGGTG
GTTCAGGATCTTCCATCAAGAGCAGGTATGCAAATATTTTCAGCGTTCCATCCGACATCT
GGCCAGCATAGAAGGGATCGTTGAAGGCACCATCGTTGAATTGAAGAAGCACGCGTTTGT
CTTGCGTCACAGTTGTTCTGATGCTGTGCACGCCAGGAATTTTTGCCGCGATACGGTCAA
GGATTGTTTTGAAACGTTCTTTATGTTCGCGTTCCATATATTGAACGACGTTTCCGATGT
TTTCGCCATGCACATCGAGATGTCGCTGAGCCCCGGCCGAAGGTATGGAGCGTGCAGAGT
CCGGGTGGAAATAGGAGAGATACCAGCCTTTCAGGAAGTCGCGGAAACGCTTGATGCGCG
GATGCTCTTTCAATGTGCCAAGAGTTGCAATTCCCAACTGGCGCAAATCAGTGAGCTCCA
CATCCTCTTGAGCGCGATCTTCTTCGCCGCTGGATGTTTCCACCGCTTCTTCGCCAGCCC
ATACCTTTCCAACGCCGTGATGCAGGCGTAAGAATGGGTAGGGGCGGCCGTGTTTCTGTC
CTTTGCGACGTTGCTTGAGAACCTCTGACTCGACGAATGGTCGCCCGCTGCTGTCCAGAT
TGATGGCCAGCTCGTAGGTGATGGGGCGTTCGCCCTTGGCTTCTCGGTAATAGATATCGA
ACCGTATGGATTCCTCAGTTCCCAAGGAGCGCATGCGCTCAAAGCCTCCGCGTTGTTTAT
CGTCGCAGGCCGATTCCACGTCCTTCGATAAGCAGTCGGCGACAAAGCCGAAGGCATCGA
ATAGCGTGCTTTTTCCGACACCGTTCTTGCCGATGACAACGGTGAAAGGAGTCAGCGGAT
CACCCTGCTGTTCAGCAGATAGGCGTCCAAGCGTGATATCGCGCAGCGCGCGATAGTTGC
GGACACGAAAGCCTTCGATTAATGCCATATCCTTCCCCTACATGTCGTATTTCGTGAGTT
CCAGGCCCAGGGCCTTGTACTGCTTCCAGCGTTCGCGCAGCGGTTCGCGGGCGGCGGGGT
CGGCGGGCACCACTTCCAGCACGCGGTCGCAGGCGCCCAGGTACGGGTCGTCGCGCAGGT
TGATGACCAGCGGGCGCGAGGGCGCGGCGAACTCGGGCGTTGCGATCAGCACCGGCGCCA
GTTCGTCTTCCTCATCGGTGCCGGCGATCTGGTGCGGCACATAGGCTTCGTCGTCGAACG
CCCACAACAGGTCATCCAGCGCCTCGGCCTGTGCGGCATCGCGCGCCAGGATCAGCGTGG
ACAGGTTGGCATCGTTGGCCTTGCGCGCCAGCTCGCAGACCAGCCGCAGCGGTTCGTCGA
GGAAGCGCGGTTTGGCGATCAGGTAAAAGTCGGCACGGGGCATCAGGGCAGGGAATCGGG
AGAGGAGAATTGGGAATGGTCACGGCACCGCCGCGACCTCGAAGGTCGCGGCGGTGCCTG
AAAGGAAAGGGCTTTCACGATTCCCTATTCCCGATTTTCAATTCCCACCTTCGGCGCGGT
CCAGCAACCACTGGGTCAGCAGGCCGACCGGGCGGCCGGTGGCCATGCCGCGCTTGCCTT
CGTCGCTGGCCACGCCGGCGATGTCCAGATGCGCCCAGCGCTGGTTTTCGGTGAAGCGCG
ACAGGAAGCAGCCAGCGGTGATCGCGCCACCCCAGCGGCCGCCGATGTTGTAGACGTCGG
CAAAGGTGGAATCCAGCAGGCCCTGGTATTCGTCCCACAGCGGCAGGCGCCAGGCGCGGT
CGAACACGTGCTCGCCGGCGGCCAGCAGTTCATTGGCCAGATCGTCGTGCTTGCTCATCA
ATCCGGCGGTCTGGTGGCCCAGGGCCACCATACAGGCGCCGGTCAGCGTGGCCACGTCCA
CCAGCGCTTCGGGGTTGAAGCGCTCGGCGTAGGTCAGCGCATCGCACAGGATCAGGCGGC
CTTCGGCGTCGGTGTTGCCGACCTCGATGGTCTTGCCGGACATGCTGGTGATCACGTCCG
AGGGACGATAGGCATTGCCGTCGATGGCGTTTTCCACCGCCGGCACCACCACCACCAGGT
TGATCGGCAGCTCGGCCTTGACCGTGGCCACGAAGGTGCCGATGACGTTGGCGCCGCCGC
ACATGTCGTACTTCATTTCCTCGATGCCGCCCTGCGTCTTGAGGTTGACGCCACCGGTAT
CGAAGGTGATGCCCTTGCCGACCAGCACGTAGGGGCGCGCCTCGCCGCCGCCGTTCCACT
TCAGCACGATCAGGCGCGGGCGGTTGGCCGAGCCACGCGCCACCGACAACAGCGAGCCCA
TGCCCAGCGCTTCCATCTGCTGCTCGTCCAGGATCTCGGCCTCGGCGCCGGGGAACTTGC
CGGCGAAGGCGGCCGCGGTCTCGGCCAGGTAGGCCGGGGTGCAGTAGTTCGGCGGCAGGT
TGCCCAGCTCGCGGGCGAACTCCACGCCTTCGGCGGTGGCGATACCCACGGCCAGGGCGC
GGGCGTCGTCGCCGGCGATCGCCAGGGTGGTCAGGCCGGTGTCGTCGACCTTCTTCTTGC
CCAGCGTGGCGGTGTAGCGGTAGGCGGCATGGTCGCTGACGATGACGGCCTGGCGGATGT
TCCAGGCTGCGTCGCGTGCCTTGACGGGCAGTTCGGTCAGGGTGAGCAGGGCGGTGCCGA
TCGGGCCGGTCTTCAATGCGCGGGCCGCATCGCCGATGGCCTTGAGGTAGGGCGCCACGC
CAAACTTGGCGGCATCGCCCAGGCCCACCACCAGCACGCGCGGGGCCTGCACGCCGGGCA
GGTCATGCACCAGGCTGGTGGTGCCGGTCTTGGTGGCCACATCGCCCCGTGCCACCAGCG
CCGTCAGGCGGCCCTGGCTGGCGCTGTCCAGCGCCTGGGCAGCGGGCGAGAGGGTCTTGT
CGGCGAACGCGCCAACCACGATGCAGTCGACGTGGGCGCTTGCCGGCGCGTCTTGGTTCA
GGGTGAATTGCAGGGCCATTGATCAGATTCCGTAGGCAAATCCGTACAATCGCGGGCTGT
TTACGCCAACCTGACTAGGCTGGCGGCGCCGCGAACGAATCCGAGAGTTTAAAACAAGCC
CACCCTATGCCGAAGCTCGATCGATATCTGCTTAGCGATTTCACCCAGAGCTTCCTGGCA
ACCCTCATCGTGCTGCTGGTCGTGAGCGTGGGCGGGGTGCTAGTGGATATCCTCGGCAAT
ATTGCCGATGGCCGTATCCCCGCGCGGTTGCTGCTGTCCCAGGTGGGTCTGCAATTCGTT
GCCTACCTGCCGATCATCCTGCCGCTGGCGCTGATGCTGGGCCTGCTGCTGGCGCTGGCG
CGGCTGTACCGCGATTCAGAAATGGCGGTCATCACGGCGATTGGCATCGGCCCGCGGCGC
ATGCTGCGCCCGATCCTGTGGCTGGTGGTGCCGGTGGTGGTGGTGATTGGCGCCTGCTCG
TTGTGGCTGGGCCCCTGGGCCAGCCGCACCGCCGAGCTGATGCTGGAAGACGCCAACCGC
AGCGTGGTGATGGCCGGCCTGGAATCGGGCAAGTTCACCCCGTTGTCCGGCGGCGGCGTG
GTCTACCTGACCACCATCTCCCCCGACGGCAAGGGCCTGGGCAAGGTCTTCATGCAGCGC
CAGAAGGATGACCGCATCGACGTGGTCACCGCCGAGCGCGGCGCCATGTTCTTCGAGGGC
AAGACCGACCGCTACCTGCGCCTGGAAGATGGCCATCGCATCGAAGGCCCGGCTGGTGCG
CAAGGCCTGGACTACCGCTTGATGACCTTCGCCAGCAACGATGTGGCCCTGCCGGACCGC
ACCAAGGCGCACGACGCCAACGACCCGGAAGTGATGTCCACGTTCAAGCTCATCGGGGAT
GCGCGGCCGATCGCGCGCGCCGAGCTGCACCGGCGCCTTGCCCCGCCGCTGCTGGCGCTG
GCCTTCGCATTGCTGACCCTGCCGCTGTCGCGCAGTGCGCCGCGGCAGCAGCGCTACGGC
CGCATCATGCTGGCGTTTCTGGCCTACCTGGTCGGCACCAACCTGATGATCGTCGGCACC
CAGTGGATCGCCAACGGCAAGGTGCCGGGCGCGCTTGGGCTGTGGTGGCTCACGCTGCCG
CTGCTGGCGGTATCGATCTGGGCCTATGCCCGCGATGGCCGGTTGTCGCGGCCGAGGGCG
CGCGCATGAAGCTGATGCCGCGGGTCCATGACTGGTATGTGGGGCGCGCCGTGCTGTTCA
CGGTGCTGCTGACCTGGGCCGTGCTGCTGGGCCTGGACGTGGTCAACGCGTTTGCCAGCG
AGGCCAAGAGTATCGGCCAGGGCAGTTACAGCTTTGGCCATGCCATCGCCTTTGTCGCCT
ACACGGTGCCGCGCCGGGCCTACACCTTGTTCCCGACCGCGGCGGTGATCGGCGCGCTGA
TGGGCCTGGGCCAGCTGGCGGCGACCTCCGAGCTGACCGCGTTGCGGGCGCTGGGCGTGT
CGCGCAAGCGCATGTCTGCCTCGGTCGTGGTGGCGATGGCCTTGCTCACCGCGACCATGG
TAATCAGCGGCGAGACCGTGGGCCCGTGGGCACAGAGTCAGGCCGATACGCTCAAGACCA
GCGCCCGCTATCAGAGCGATATGACCTCGGCACGGTATTCCGGCCTGTGGGCGCGCGAAG
GCGATACGTTCCTCAATGCACTCAGTGGCGAGGAACAGTTGCTGGACAATGGCGGAACTG
CGTTGACCCTGCACGACGTGCGGCTTTACCACCTCGATGCAAACGGGCAGATGCAGCAAC
TGACCTACGCCGCGGTCGCCGAGCACCGTGAGGGCCGCTGGACGCTGCGTCAGGTGCGCC
GTGATACCTTTCAGGCACGATCCGTGCAGCGCGAGACCTTCCCCGAATTGCCGTGGCAGT
CGCAGCTCAACCCCAAGGCGCTGGCGGCCGGCCTGGCCAAGCCGCGCAACCTGTCTGTAC
ATGATCTGGGGCAGAGCATCGAGTATCGCCGTCGCAACGGCCTTGATGCCAGCGATTACG
AAGATCAGTACTGGAGCCGCTGGTTCTACCCGCTCAACGTGCTGGCGCTGTGTCTGGCGG
CGATCCCGTTCTCGTTCGGTTCGTTGCGCAGCGGCGGCCTGGGCAAGCGCTTGTTCCTGG
GCATCCTGTTCGCGCTGGGCTTCTGGCTGCTGCAGCTGTTTTTCGGACGCATGGCCGGTG
CGCTCAAGCTCGACTACCGCATCGCCTATGCCTTGCCGCCCATGGTGATGCTGGGAGTCT
CGGCGTGGTTGTTCCGGCGGCGCAGCAGCTGATGCGCAAGCGCTGGCTGAGTGTTTTCGG
CCTGGTGCTGTGCGTGCCGTACGCTGTCCTGATCGTGCAGTGCCTGCGTTGGGCACACGA
TCCGCAGGTCGATTACAAAAGCCGGTTGGTGTGGAAGCAGTTACCGGTGCTGCTGCAGTC
GATGGTCGCAGAAGGCCTGGGCCTGACAGTGCTGCTGGGTTGGCTTCCCTGGGCAATGGC
CTATGTGCTGATGGCGGCGCCCATGTTCGTGGGGCTCTACCTGTTGGGTAAGGTGGTGGA
AGACACCATCAGAGGTCATCACCCGTTTTGGAAGGATGCTTCCAACCCCGGTGCAGACAA
GTAGTGAGTTGGGCGCCTCGTTTCCGTGTTTGACAGACGTGCAAACGCGCTGGGTGACAC
GGTGCAGTGCACGGCCATGCGCCTTGATCGGGTAGTTGGGCCGTCGAACTGGCACGGTTT
TAGCCACCGGCAAGTATAGTTGCGCGGCCGCCGCGTCCCGCTGCGACGGCAGGCGTCCAG
GCGGCACCTAACCTCACGCTGCCCGGGAACGTCAGGTCGGTTTTTTTGCGATCCGCTGCA
GCCTGGTGCCACTCGCGCGGTCATGCCAGGTCAGCCGGTCGCGATCCAGCCATGCCCACC
AGAATCCCACGCCGCCCAGGGCCAGCGACAGCGTGCCGACGGCATAGCGGATCCACAACG
CGCGCCAGCAGGCTTGCGGGCCGGTCAATGACAGTCGCCACGGGCGCATGCCCAGCGTCT
GGCCCCCATGGCGCCAACTCACCGTGGCGTAGACACCCGCCGCAATCCAGCAGCACAGCC
ACAACAGCCACTGCCAGCCGCTGAAAGGGGCGATGTTCTCGCGCGCCGGATGCCCGGCCA
GGGTGAACCCCAGCGTGAAGCCGGCCGAAAGCATCATCCATAGCGCCAGCACCGGCCAGG
CGTCGTAGCACAGTGCCAGCAGTCGCCAGCCCACCAGAGCAGGTGCGCGTGCGGTCAGCG
GGGCAGGGATCGAGGTCATGCACGCGAGCATAGCCGGCGCGGGCGATCGGGCAAGCGGGC
GATGCGGGGCTACCGTCAGCGCAGCGGCAGGCCCTAAGCTTGGGCGATGTCTGCCAGCAG
TCCCGCCGAACGCCGCCAACGTGCCCAGCAACTGCCGCCCCTGCGGGCGGAGGACGATCA
GGCGATCCAGCGCTTCCTGGATCGGTTGTGGGCCGAACAGGGCGTGGCGCGCCAGACCCT
GGACAGCTATCGGCGCGATCTGGAAGGGCTGGCGCGATGGCGCGATGGCGCCGGCGGTGG
CCTGCAGGGCGCCGACCGCAGCGCGCTATTCGACTATCTGCGCTGGCGCACCGAGGCGCG
CTACGCGCCGCGCAGCAATGCGCGCCTGCTCTCGACCCTGCGCGGCTTCTACGCGCTGTG
CCTGCGCGATGGCGTGCGCAGCGACGACCCTACCGCGCTGCTGGATCCGCCGCGCTTGCC
GCGCTCGCTGCCCAAGGCCCTGACCGAAAGCCAGATCGATGCGCTGCTGGCGGCCCCGGA
GATCGGCACGCCGCTGGGCCTGCGCGATCGCGCCATGCTCGAACTCATGTATGCGGCCGG
CCTGCGCGTCAGCGAGCTGGTCACGCTGCCGGCCGTGGCGATCAACCTGCGCCAGGGCGT
GCTGCGGGTCACCGGCAAGGGCAGCAAGGAACGGCTGGTGCCGCTGGGCGAGGAGTCCCA
GCACTGGCTGGAACGTTATCTGGAGACCGCGCGGCCCACGTTGTCCGAACGCAAGGCGGT
GCCAGCGGTGGACGGGCAGGTCCCCCTGTTCATCGACGCCGCGCGCCGGCCGCTGAGCCG
CCAGCAGTTCTGGGGCCTGGTCAAACGCTATGCAGCGGTTGCCGGCATCGACCCGGACAC
GGTCAGCCCGCATGGTTTGCGGCACAGTTTTGCCACCCATCTGCTCAATCACGGCGCCGA
CCTGCGCGCGCTGCAGATGCTGCTGGGGCACAGTTCGCTCTCCACCACCCAGATCTACAC
GCTGGTGGCGCGCCAGCATCTGCAGACCTTGCACGCCCGGCATCATCCGCGCGGCTGATG
CCGCGATTGCGAGCGGTGCGGTGGCTGCGAGCGGTTGCCGCAGCCAGCTAGGCCTTCCCG
ATGCTCCCGACCGGTGCGGCACTTACGCTTCGCTCCGGCCGCGTCGCAGTTCGCCTCTGG
GCGCTTCGATCCGCCCGCCATTGCATCGGGCGCATGCGCGGCGCCTGCAACGAAGCGGTC
CAGCGAACGCGGCCAAGCTTCATCCGCGCTGTGCGAGAATCGCGCCATCCCACTGCACTG
GATGCGTGAATGTATCGTCTTGCCATCGCCGCATTGCTCGGCGCGATCAGCCTTACCGCC
TGCGCGCAGTCTTCGCAGCCGGCCGCGAGCAACACCGCCGCCAAGCCTGCCGCCGCACCG
GCCACGGGCAATGTGGACCAGCGCGTGGGCGCCGCGCTCAAGGCGCTGGACCCGGATTTC
AAGCCGGACTACATCGGCGCGGCCCCGTTCCCGGGCTTCCGCGAAGTGGTCGTCGGCGGG
CAGGTGCTGTACGTCAGCGATGACGGCCGGTACCTGATCCAGGCGCAGCCGTTCGACATC
CAGAACAAGCAGTTCGCCGCCAGCGAGGGCCTGCTGGCCTACCGCCGCAAGCAGCTGCAG
ACCGTTCCCAAGGCCGACCGCATCGTGTTCGCGCCGGCCAACCCGAAGTACACCGTGACG
GTGTTCACCGATGTGGAATGCGGCTACTGCCGCAAGCTGCACAGCGAGATCGGTGAGCTC
AACAAGCAGGGCATCGCGGTGGAATATCTGGCCTTCCCGCGCATGGGCCTGGGCAGCCAG
GACCACAAGGAAATGATCGCGGTGTGGTGCGCAGCCGACCGCAAGCAGGCGCTCACCGCG
GCCAAGTCCGGCCAGCCGGTCAACGCCAAGGACTGCAAGAACCCGGTGTCGATGGAGTAC
ACCCTGGGCCAGCGCCTGGGCGTGAACGGCACCCCGGCGATCTTCGCGCCCGACGGCACC
CAGCTGGGTGGCTACCTGCCGCCGGCACAGCTGCGCGAGGCGCTGGAAAAGCGCGCGGTC
ACCACGGCGGGCGGCAGCCGCTAAGGGCGGTCATGCCGGGCCAAGCCCGGTAGCGCACGA
CCGCGGTCTCTGGCCGCGGGACATCAACGAAGGCCGGGATGCATGAGTGTCCCGGCCTTT
GTGCTGTCTGGGCTGCACGCATGCGCACTTGCCCGCTGCGTGTTGTGTAGGGCATGGGCT
GAGGCCAGGTTGAGACCAAGCTCGCCTGGCCGGCCACAGCAGGCCGCAGCGACGGGTCTA
CAGAAGCTCCGCAGCCCGCCTGATCGGCCGGAACGCGGCAAAGGCGCCCGGTCGGCGCCG
GCCGGCCAACCTCCGTTACAATAATCGGCCCCGTTTCTGACACGGTTCCCCGGACATGAT
GGTCCTCGAGGGCGCTTCCGCCCTTTCGCCGTTCCGCCGCGCTCGGCTCGAAACCCGCCT
GCAAACGCTCGTCCCCGCGCTGCGTCTCACTGGCGCCTGGCACGTGTACTTCATCCGTGC
CGATGCCGGGCGCACGCCCGACCAGGCCACCTTGCAGCGCATCCTGCAGGCCGAGCCGGC
GCCTGCGCCGCGCGATGAGGCTGCCTCTTCGCGCTACGTGGTGCCACGGCTCGGCACGCT
GTCGCCGTGGTCGAGCAAGGCCACCGAGCTGATGCGCGGAGCCGGGCAGCCGATCCAGCG
CGTGGAGCGCGGCACCCGGATCGATCTGGCCGGGTGGCCGGAAGGCGAGGCCGATCAGGC
CGCGGTGGCCAAGCTGTTGCACGACCCGATGACGCAATCGTTGCTCGGCTCGGCCGCAGC
GGCCGAAGCGCTGTTCAACGTGCCCGATCCCGGCCAGCTGGAACGCATCCCGCTGGATGC
GCTGGAACAGGCCAATGGCGATCTGGGCCTGGCACTGGCGCAGGACGAGATCGACTACCT
GCGCGAGCGCTTTGCCGCGCTCGGCCGCGACCCGGCCGACGTCGAACTGATGATGTTCGC
GCAGGCCAACTCCGAGCACTGCCGGCACAAGATCTTCAACGCCAGCTGGACCATCGACGG
CAAGCCGCAGGAGCGCTCGCTGTTCCGGATGATCAAGCACACCCACCAGCAGACCCCGCA
GCACACCTTGTCGGCCTATAGCGACAACGCGGCGGTGGTGGAAGGCGTGCCGGCGGCGCG
GTTCCGCCCCGATCCGGCCACCGGCGAATACCGCAGCGAAGCGGTGGTGCCCTCGGCCTT
CGCCATCAAGGTGGAAACCCATAACCATCCCACCGCGATTGCGCCGTTCCCGGGCGCGGC
CACCGGTGCCGGCGGCGAGATCCGCGACGAAGGTGCCACTGGCCGCGGTGGCAAGCCCAA
GGCCGGCCTGACCGGGTTTTCGGTGTCGCATCTGCGCATCCCGACCTTGCCGCAGCCGTG
GGAAGCGCCGCGCGCGCTGAATCCGCGCATGGCGCCGGCGCTGGACATCATGCTCGACGG
CCCGCTCGGCGGCGCGGCATTCAACAACGAGTTCGGCCGGCCGAACCTGCTTGGCTACTT
CCGCAGTTTTGAGCTGGCCGAAGGCCAGGGCCTGACCCGCGCCTACGACAAGCCGATCAT
GCTGGCCGGCGGCCTGGGCGCGATCGACCGCAACCAGGTCGAAAAGCTGCGCCTGCAACC
GGGCGATGCGGTGATCGTGCTGGGTGGCCCGGCGATGCTGATCGGTCTGGGCGGCGGCGC
CGCCAGTTCGGTGGCCGCCGGTGACAGCGCCGAGGCGCTGGACTTTGCCAGCGTGCAGCG
CGAGAACCCGGAGATGGAACGCCGCTGCCAGGAGGTCATCGACCACTGCGTGGCACTGGG
CACCGATAACCCGATCCGCTGGTTCCACGACGTGGGCGCCGGTGGCCTGTCCAACGCGAT
CCCCGAGTTGCTGCACGACTCCGGCGTGGGCGGGGTGATCGACCTGGCCAGGGTGCCGAG
CGACGACCCGTCGCTGTCGCCGCTGGAGTTGTGGTGCAACGAATCGCAGGAACGCTACGT
GCTCGGCGTGCCGCAGGCGCGCCTGGACGAATTCGCCGCGATCTGCGCACGCGAACGCTG
CCCGTTCGCCGCCGTCGGCGTGGCCACGGCCGAGGAACGGCTGGTGGTGGGGTATGGCGT
TTTTGACGCAGCGAATCGGGAATCGGGAATCGGGAATCGCAACAGCGCGTTGCCGGCTGC
CGAGGCCGCTTCCGCCCATTCCCTATTCCCCACTCCCGATTCTCCGCTCCCGATCAACCT
GCCCATGGACGTGCTGTTCGGCAAGGCGCCGAAAATGCACCGCGATGCCGTGCATCCGGC
GGCGCCGCAGTGGCCGGTGCTGCAGACCGGGGCGCTGGATCTGCAGGAGGCCGGGTTGCG
CGTGTTGGCGCATCCGACCGTGGCGTCCAAGAGCTTTCTGGTCACCATCGGCGATCGCAG
CGTGGGCGGGCTGACCGCGCGTGAACAGATGATCGGGCCGTGGCAGCTGCCGTTGGCCGA
TTGCGCGATCACGCTGGCCGGGTTCGAGACCTTCGATGGCGAAGCGATGTCGATTGGCGA
GCGCACGCCGCTGGCGCTGCTGAACGCCGCGGCCTCGGCGCGCATGGCGGTAGGCGAGGC
GATCACCAACCTGTGTGCGGCGCCGGTGCAGACGCTGGACAGCATCAAGCTTTCCGCCAA
CTGGATGGCTGCCGCCGGACACGCCGGCGAAGACGCCTTGCTGTACGACGCAGTGCGCGC
GGTCGGCATGGAACTGTGCCCGGCGCTGGAGCTCAGCATCCCGGTGGGCAAGGACTCGCT
GTCGATGCAGGCGCAGTGGCAGGTCGGGAATGGAGAATCGGGAATCGGGAATGGTGAAAC
GCCAGCACCGTCCGCTTCTGCCATTCCCGATTCCCGACTCCCGATTCCCGGTGAAACGCT
GAAAAGCGTTTCACCGGTATCGTTGATCATCAGTGCATTTGCGCCCGTCAGCGATGTGCG
TACGCAGCTCACTCCGTTGCTGCAGCGCGAGGATGAGAGCGAGCTGTGGTTGATCGGCCT
GGGTGGCGGCAAGCAGCGTCTGGGTGGGTCGGTGCTGGCGCAGGTGTATGCCGATGACAG
TGCGTTGCCGGCCTTCGGTGGTGAAACACCGGACCTGGATGACCCGCAGCGGCTGCGCCA
GTTCTTTGAACTGATCCGCGATGCACGCGAGGGTGGATTGTTGCTGGCGTATCACGATCG
CAGCGATGGCGGTGCGTTTGCCGCGCTGTGCGAAATGGCGTTTGCCTCGCGCCAGGGCCT
GGATATTACGCTCGATGCCTGGGGCGATGATGCCTTCCGCAGCCTGTTCAACGAGGAATT
GGGCGCGGTGGTGCAGATCGCCAATGAAGACCGCGCCGCGTTTGCCGATCTGGTTGAGCG
GCATGCACTGACCGAATGCGCGCAACGCATCGCACGCCCCACCGGCACGCCGCGCGTGCG
TGTCAGCGGCCAGGGCCGGGTGTTGGCCGAATGGCGCTGGGAAGCGTTGTTCGATGCGTG
GTGGTCGGTGACGCACGCCATGCAGAAGTTGCGCGACAACCCGGACAGTGCCGACGAGGA
ACGCGCGGTGGCCCGCAACTTCCAGGCGCCGGGGTTGCGCCCGAAGCTGGTGTTCGACCC
GTCCGAGGATGTGGCCGCGCCATTCGTGGCGACCGGTGCACGGCCGAAGGTGGCGATCCT
GCGCGAGCAGGGCGTCAACGGCCAGATCGAGATGGCCTACAACTTCGAGCGTGCCGGGTT
CCGTGCGTTCGACGTGCACATGAGCGACCTGATCGAAGGCCGCGTGGACCTGGCGCAGTT
CGCAGGGTTTGCGGCTTGCGGCGGCTTCAGCTACGGCGATGTGCTGGGCGCCGGCCGCGG
GTGGGCCACCTCGATCCTGGAGCGTGCGGCGCTGCGCGATGCGTTCGCCGCGTTCTTTGC
GCGCAGCGATACCTTTGCGCTGGGCGTGTGCAACGGTTGCCAGATGCTGAGCCAGCTCAA
GGACATCATTCCCGGTGCCGAGCACTGGCCGCGCTTCCTGCGCAACCGCAGCGAGCAGTT
CGAAGCACGCACGGCGCTGCTGGAAGTGGTGGAATCGCCGTCGATCCTGCTGCGGGGCAT
GGCCGGTTCGCGTATTCCGGTGGCAGTGGCGCATGGCGAAGGCCGCGCCGAATTCGACAC
GGCGGTGGATCAGGCCGCGGCGCGCGTGGCACTGCGCTTCATCGACGGTGACGGCGCGGT
GGCTAGTCAGTACCCGCTCAATCCGAACGGGTCGCCCGACGGCATCACCGGCCTGACCAG
CACCGATGGGCGCGCCACCATCTTGATGCCGCATCCGGAGCGCACGCCGCGCTCGGTCAA
TCTGAGCTGGCATCCGGCGGGCTGGGGCGAGGACTCGCCGTGGCTGCGCATGTTCCGCAA
TGCGCGGGTGTGGTGTGGTTGAGTGATGTGACGCGGCATCGGGTGATGCCGCGTTGAGAG
CGTCAACGAACGGCCGTGTGCAGCAATGCACACGGCCGTTGTTGTTTGGGTGATCGGATC
GCACGAAAGCTGCGCGCCCGTCGCTGCAATGCGCGCTGATGCCGCCGCAGTTGGCGAGCA
TCGGCTGTGGGGGGGCGGGGCGCGTACCGCCGAGCTGGCGGGCACCGATTGGACGCGGAC
GCTACGCCAACATCCACGGGAGAGGAGGCTCTCCCAGCGTGGCATCGCAATGTTGTTGGC
CCGAATCAGGCTCACATGGATGCAGCGGTGCTGGATGAGCGGCGCCTACCAAGGATTGGG
TGCGATTTGGCTGCTGCACGTCAGCTGCGCAGATGCAGGGGGGGCTGAGTCAGTGCCCTG
CACCTGCTCAATCCAGCGTGGCCGGTGGTCGCGTGTCTGCATCGCATGTTTCTAGAATCT
AAAGAAATACCTGATTTTCTATTAACTTAAATGCTGATTGGTATTTATCAAAAAATAATA
TATTTGCATGCGTGAAGTTAATCTCATCCGGATCTTGCTTTCAAATGGATTCTGTCGGCG
TTGCGAGTTATAAAATTTCTGCCATATTTTTTCGGCATATCTATCTTTTTGCTGCTTTGC
GCTGTCTATTCCGTCGACAAAAGGTGGGCGATTGCGTTTCACTAAACCCTAAGGGCGGCT
TGAGCTCACGGGCGTGGTGATTGTTTTCTTCATGCCGGACCAATCGCAGTCAGGCCTCAA
TGAAGCAAACTGAGTTGAATGACGGTCGTGAGCGGCGCGTTTATGGCGGAATGGGTCGCA
TGCCTGCACGTTGAAAATACGCGGGCGATCGGCACCGTTGCTCGGCACCAGCCAGACCGT
GCGCCTCAGCGCGCCGCGTGCCGGCACCTACATCGTCAAACTCGATGGCGCCAGCTTCGA
CGGGGTCAGCCTGCTCGCGCGTCAGTGATCCGACACGCCGTGCTGCGCAACGCGCACGGC
GACGATTTGTTGGCGCCCGCGACGCATCCGGGCCCGGCTGATTCCGGCAGCGGCCAACGC
GGGGAGCGTTGGCCGCCGGCCTGACCGGTTTCCTGCCCATTTTTTGCGCAACCAAGCCTG
CTGGCGTCCTGCCAGCGGGTTTTTTTGTCTTGCCCGGACACGCCTATTCAGCGTGGCGGC
GTGCGGCATGGCGTGACCTAGGTGGCTGTTTTCCAAAGATTTATCGAAAAACTAATAAAG
CCAGCCTGAAGCGTGACGTCTATCACGCTTATGCACGTGGCGTGTCAAAAACTTGACGCC
CGATTTGAGCGCTGTTAACACTTCGCCAAGTTCTATGGTTGGGTAGCGTTCATTTTTTGA
CTATCCCAAGGTGCGGGGAATTCCGCGCACCGCCACCCGGCCCATGGCGCCAGTAACCAC
AGGGGGATCGCATTGGCTGGAAGGCTTCTGCGGTGGTGGGGAATCGCTAAAAACCAGTCC
ACTTCAGGAGCAGGACGTCGATGAATCGGATTTATCGCAAGGTCTGGAACAAATCGTTGG
GTGTGTGGGCCGTGGCATCGGAATTGGCCAGCGGCGACAGCCCGGGAAGCGTGGCATCGG
CCGCGCTGATTGACCGCCGTCAGGGACTCTCCCTGGCCGCCGCGATCGCCCTGGCGCTGG
GTAGCGCCGGCATCGCCATTCCCCTTTCCGCCAGTGCGCAGTCGGTTGAAGTTGGCCGCG
GCGCGTCGGCACCTGCCGCCCATGCCACCGCGATCGGTGCAGGCAGCAACGCCAGCGCCA
CCGGCGCGGTGGCCACCGGCGCCGATAGCAGCGCCAGTGGCGTCAACAGCAGCGCGATCG
GCCGCCAGACCAACGCCATCGGCGAAAACGCAGTGGCCATTGGCTACAACAGTTTCGTGC
GCCAGGCCGGCGAAAACGGGGTGGCACTCGGCGCCAATGCCGGCGTGACCGGCGCCAATT
CGGTGGCGCTGGGCGCCGGTTCGCGCACCCACGAAGACGACGTGGTGTCGGTCGGTAGCG
GCAATGGCCGCGGCGGCCCGGCCACGCGCCGCATCACCAACGTGTCCGCCGGTGTCAACG
CCAACGACGCGGTCAACGTGGCGCAGCTGCAGGCCGTGTCCGAGGTGGCCGAAGACACCG
CCACGTTCTTCAAGGCACAGCCGGGCGACGACAGCATCGGCGCATATGCCGATGGTGCTG
GTGCGGTGGCTGCCGGCGATGCCGCCAACGCCTTCGGCAGCGGCGCGCTCGCCGTGGGCA
GCGGCGCCAATGCACTGGCCGACAATGCCACCGCCATGGGTGCGAACGCGCTTGCGGTGG
GGCAGAACAGCGCCGCATTCGGCTACAACGCGCAGGCCAACGGGCCGGGCAGCGTGGCGG
TGGGCGGAGCCGCCGTGGACGAAGACGGCAACCCGCTGATCACCAATGGCGGTGTGCCGG
TTGACACCGGTGCCACCAGCGCCGGCGTGGGCGGCACCGCGGTGGGCGCCAGCGCCAGCG
CGGATGGTTTCGCCGCCTCGTCGTATGGCGTGGGCGCTTACGCGGCCGGCGCGCAGTCGT
CGGCATTCGGCGCGGTGTCCAACGCCACCGGCGACTACTCCACGGCCGTGGGCACGCAGA
CCAGCGCCAGCGGCACCAGCAGCACCGCCGTCGGCGGCCCGGTGGATCTGATTCCGGGGC
TAGGGTTCTTCGTGCAGACCCAGGCCAGTGGCGAAGCCGCCAGCGCGCTTGGCGCCGGCG
CAATTGCCTCGGGCACCTACACCACGGCGGTCGGCACGCTCAGCGAAGCCTCGGGCACCG
AAGCCACTGCAGTGGGTTACTTCGCCTATGCACCGGGCGAAGGTGCCACCGCGGTAGGCC
CGGAGTCGTGGGCCAGCGGTGAACTCAGCACCGCGCTCGGGTATTACAGCACCGCACGCG
GCACGAACTCGGTGGCCTTGGGCGCCAATTCGGTGGCCACGCGCGCCGATACGGTGTCAG
TGGGCGCAGCCGGTGCGGAGCGCCAGATCACCAGCGTCGCCGCCGGCACCGAAGGCACCG
ATGCGGTGAATCTCAACCAGCTCACCGCGGTGTCCGACGTTGCATCCGCCACTGCGCGTT
CGTTTGTCGCCACCGGCGACGGCGCTGCGATTGCAGAAGGCGTCGACAGCGTTGCGGCAG
GTTCCAACGCTGCAGCGTTCAACGATTACAGCACCGCGCTGGGTTCCAGCAGCGTGGCAT
CGGCGCAGGGCGCAACCGCAGTTGGCAGTGGCGCCAATGCCACCACCGATAACGCCACGG
CAGTCGGTTTCAACAGCACCGCAGTCGCGGAAAACACCACCGCGCTCGGCGGCAACAGCA
GTGCCTCGGGTGATGGCAGCACCGCCGTGGGCGGTGCAACCCGGGCCACCGCCAGCGGCG
CGACTGCGCTCGGTTACGAGAGCATCGCCAATGGCGCGGACTCCACTGCACTGGGCGTGG
GTAGCGTGGCGTTCGGCGGCACCAGCACCGCTGTGGGTGGTGCAAGCGTGGCGTTCGGTA
CCGACAGCGCTGCTTTCGGTGCCAATGCCGCTGCAGGTGGCACTGCATCCACCGCGATCG
GCGCAAACAGCAATGCCTTCGGCGAGCGCACCGTTGCACTGGGCGGTGCCAGCAATGCAT
CGGGCGACGAGAGCATTGCGCTCGGCGTGAGCAGCCTGGCCTCTGCGCTGGGCACCACGG
CGGTCGGCAGCAACGCCAATGCCAGCATTGCCAATGCCACTGCGGTCGGTTTCAACAGCA
GTGCCGGCGACGACTATGCCACCGCACTCGGCGGCGACAGCAACGCATCCGGCTATTTCA
GCACCGCCGTGGGCGGCACCAGCATCGCGAATGGGCGTGGTGCAACGGCGATCGGTTACG
AAAGCATCGGCAATGGAGCGGCATCGACCGCGCTGGGTTTTGCCAGTGTGGCGTGGGGTG
AGGGTGGTACCGCCATCGGCACCGAAAGCGTGGCCTACGGTGACGACAGCACCGCGCTGG
GCGCGAATGCGTATGCAGCCGACACTGGCTCGATTGCCGTTGGCACCTACGCAAACGCGT
ACGGCCCACGTGCGATTTCGCTCGGTGGCCAATCCAATGCGGCTGGCGATGAGAGTATCG
CGCTGGGCTGGGAAGCGCAGGCTGAAGGCGACCAGGGCATTGCGCTGGGCGCGGGCAGCC
AAGCCGATGCGTACTCCACGGCCATCGGCGGCTACGCCACCGCCAGTGGCGCCTCTGCCA
CGGCAGTGGGGAACAACAGCCGTGCCGTTGATGGCTACGCCACCGCGCTGGGTAGCGACA
GCATGGCATCGGGAAATTTCAGCACGACCGTGGGCGGCGCCAGCGTCGCCAGTGGGCGCG
GAGCAACGGCGATCGGTGCTGAAAGTGTGGCGCGAATGGATCGCGACACCGCGATCGGCA
CCGAAAGTGTGGCCGATGGTGGCGACAGCACGGCGTTGGGCGCAAATGCGCGGGCAAGCT
ATGATTCGTCAGTGGCGCTGGGCGCCAATGCGAACTCAAGCAACTACTATTCGGTCGCCC
TTGGCACTTACGCCGTTGCGACGGGTGGAAGCGCCACGTCGATTGGCGGCCAGTCCTATG
CGCCTGGTAACGAGAGCGTCGCCTTGGGCTGGCAATCCAACGCCTCGGGCACGCGGAGCG
TCAGCCTCGGCAGCGGTGCGTATACGCCTGCCGACGACGGCGTTGCGTTGGGTGCAGGTT
CGATCGCCGATCGCGACAACACGGTGTCGGTAGGCAGCGTGGGGAGCGAACGGCAGATCA
CCAACGTGGCCGCCGGTACCGAAGGCACCGATGCGGTGAACCTGGACCAGCTCAACGCCG
TGGCCGGCACTGCCGAGACCACCGCGCGTCTGTATGCGGGCACCGGTGACGGCACCGCGT
TCGCACAGGGCGAAGACGCCACGGCTGCCGGCTCCAATGCCACCGCTGATGCCGACTACA
GCAGCGCATTCGGCGCCAGCAGCCAGGCAACTGCGATAGGCGCGGTCGCCATCGGCAGCG
GTGCCAGCGCCACGGCGCAGTACGCCAATGCGTCCGGCTATAACGCCGCCGCCAGCGGCT
ACGGCAGCGTGTCGACCGGCGCTTTCAGCCAGGCCAGCGGTGATTACGGCGTGGCCCTGG
GCGGCGAAAGCGAAGCTTCCGGTGCGCAGAGCACGGCAGTGGGCGCAGCGGCAGGGGCGT
CCGGTGATGGTGCATTTGCCGGTGGTGCGCTGAGCGTGGCCGAAGGCACCGAAAGCACTG
CACTGGGCTATTTCGCCAGTGCCACGGGCGAGTCCGCCACGGCGGTCGGTGCAGAGAGCG
TGGCCGATGGCACCAGCGCGGCCGCATTCGGCTTTGGCGCCGAAGCCACCTCCAACTACT
CCACCGCGTTGGGTGGCTATTCCACCGCCAGCGGTTTCAACAGCACCGCGCTGGGTAACT
TCAGCACCGCCAGCGGCTCCAGCAGCGTGGCCGTCGGTGGCGATGCCACTGCCTCCGGTG
CGTACAGCATCGCAGCCGGCCAGGCCAGCGTTGCCAGCGGCTACAACAGCGTGGCGGTGG
GTGGCGCCTTGCTCGGCCTGTTGCCGACCGAGGCCTCCGGCGACTTCTCCACCGCGCTGG
GCGGCGCGGCGTGGGCTCCGGGCTTGAACAGCACCGCGCTTGGTAACTTCGCCGAATCCA
CCGGCGAAAGCAGCGTGGCACTGGGTGCCGATTCGGTCGCCGATCGCGACTTTGCGGTGT
CGGTGGGCAGTGCCGGCAACGAGCGCCAGATCACCAATGTCGCGGCCGGTACGCAAGGCA
CCGATGCGGTGAATCTGGACCAACTTACCGCGGTGGCCGAAACCGCGCAGGGCACCAGCA
AGTACTTCAAGGCCAGCGGCAGCGACGACAGCGACGCCGGTGCCTACATCGAAGGCGACA
ACGCGCTGGCCGCCGGCGAAGGTGCCAATGCCAGCAGCGATAACAGCACCGCCGTGGGTG
CAGGTGCGCAGGCGGTTGCCGAGAACGCAACCGCAGTCGGCATGGATGCGCTGGCCAGCG
GCATCGGCGCCGCAGCGTTGGGTAACAACGCCCAGGCATTGGGCGAAAACAGCAGCGCGG
TGGGCAGCAACGCGCTGGCCAGCGATATCGGTGCCACCGCCAACGGTGCCGGCGCGCAGG
CCATTTCGACCTACGCCACCGCACTGGGTAGCGAAGCAGTGGCCTCGGACAACCAGGCCA
CGGCGGTCGGCTTCCGCAGCGCTGCGTCCAACGTGGGCAGTGCCGCCTTCGGTGGCTACA
GCGAATCCAGCGGCCGCCTGTCGTCGGCACTGGGCTACGGCGCAGTGGCGTCCAGCGACT
ACAGCACCGCAGTGGGTGCCGCGTCGCTGGCCTCCGGCGCCAGCGCGGTGGCCGTGGGTG
AATTTAGCGAAGCCACCGGCGATGAAAGCGTAGCGGTGGGCGGCAGCACGTTCTTCGGTT
TCATCCCGGCACGTGCGTCGGGCACCGGTGCAGCGGCCTTCGGTGCCGGTGCATGGGCCA
CGGCCGATTACACCACCGCGATTGGCTGGAACTCCTATGCCGACGGCGTCAACGCCAGTG
CGTTGGGCCAGAGCGCGGCCGCACTTGCGGATAACACGCTGGCGATCGGCGGCAACAGCC
GCGCCGATGCGATTGGTGCAAGCGTGGTCGGCGTGGATGCGTCGGCCACCGGCATCAACA
GCACCGGCGTCGGCCGCCAGGTCAACGTAATCGGCGAAAACGCGGTCTCGGTGGGCTACA
ACTCGTTCGTGCGCGAGAGCGCGGTCAACGGTGTTGCGCTCGGTGCCAATGCCGGTGCCA
CCGGCGCCGATTCGGTGGCATTGGGCTCCGGCTCGCGCACTTACGAAGCCAACACGGTGT
CGGTCGGTAGCGGCAATGGCCGCGGCGGCCCGGCAACGCGTCGCATCGTCAATGTCAGCG
ACGGCGAAGTCGCCACCGATGCGGTCAACAAGGGCCAGCTGGATGCATTGGCGGCCGATG
TGCAGACCACCAGCGGCATGGTGCAGACCACCGGCGAGGGCGTGGCCCGTGCAACGGGCG
ATCGCGCCACCGCCGCCGGTGCCGGTGCCACCGCCAGCGGTGCACGCAGCGTGGCGGTAG
CCGCAGGCAGCACTGCCTCGGCCACCGGCGCCAGCGCGATGGGTGTGGACAGTAGCGCCA
GCGGCGTGAACAGCACGGCGATGGGGCGGCAGACCAACTCCATTGGCGAGAACGGCGTTG
CGCTGGGTTACAACTCCTTTGTGCGCCAGAGCGGCGCCAACGCCGTCGCCCTCGGTGCCA
ATGCGGGTGCCAGCGGCGCCGACTCGGTGGCGCTGGGTTCCGGTTCGCGCACCTATGAAG
CCAACGTGGTGTCGGTGGGCAGCGGCAACGGCCGCGGTGGCCCGGCGACGCGTCGCATCG
TCAATGTGGGTGCCGGTGCGATTGCCGATGCCAGCAGCGATGCGATCAACGGCGGCCAGT
TCTTCCAGTCGCTCAGCAATACCGCCAGCTTCCTCGGCGGTGGTGCGGCGATCGGCGCGC
AAGGCGTGTTCGTTGCGCCGACCTACGTCATCCAGGGTGCCAGCTACAACAACGTCGGTG
CCGCATTGACCGCGTTGGACAGCAAGGTCACCGAGCTGGATGCACGTGGCGGCACCGCAA
CGGCTACCGCTGCACGCACGGTTTCGCTGCGCACTGCAGCGTTTCCGGCGGTGGCTGCAT
CAGCGACGGTCGCGAGCAGCGATGTCACTGACAGCAGCGCAAGCGTGCAGGGCACGCCGA
CCGCTGCGGTCGTTGGCACGGCCACGCCGGCGGCGACCTCGACGGCGGTTGGCAACGCCG
CTGTGGCCAACCACATCACCGGCACCGCGATTGGTGGCAGCGCGTATGCGCATGGCCCCA
ACGACACCGCGATTGGCAGCAATGCACGCGTCAATGCCGATGGCAGCACCGCGGTGGGTG
CCAACACGCAGATTGCTGCGGTGGCGACCAATGCGGTTGCGATGGGCGAAGGCGCGCAGG
TGAGTGCGGCCTCGGGCACGGCGATCGGGCAGGGTGCCCGCGCCAGTGCACAGGGTGCGG
TGGCACTCGGCCAGGGCTCGGTTGCCGACCGCGCCAACACGGTCTCGGTGGGCAGCGTGG
GCGGTGAGCGTCAGGTGGCCAATGTGGCCGCCGGTACGCGCGCCACCGATGCGGTCAACA
AGGGCCAGTTGGACAGCGGCGTCGCCGCAGCCAACAGCTACACCGACAGCCGCTACAGCG
CGATGGCCGACAGCTTCGAAACCTACCAGGGCGATATCGAAGACCGCCTGCGCCGGCAGA
ACCGTCGGCTCGATCGTCAAGGTGCGATGGGCTCGGCGATGTTGAACATGTCCGCCAGCG
TGGCCGGTATTGCCTCGCAAAACCGCATCGGTGCCGGTGTCGGTTTCCAGAACGGCGAGT
CGGCGTTGTCGGTGGGTTACCAGCGGGCGATCAGCCCACGCGCCACGGTGACCATCGGTG
GCGCATTGAGCGGCGACGACAGCTCGATCGGCGTAGGTGCCGGTTTCGGTTGGTAACGCA
CGGTTGAAAACAGCGACGGCGCCGTCGTGCGCCGTCGCGACAGAGCAAGGCCTGAGGGGG
CGGGCGAGGACCGTGGCTTGGCCGGCCAACGGATTCGCAGGGAGTGATGGCCGTACTGAC
GCCTGATCCACGAAAAACTGAAGAGGACTTCACCGTGATCGACAAGAATTTCCGTCTCAA
CCCGCTGACTGGCGCCATCTTGATGATGGCCCTGGGTGCTTCGGGCACCCTCGTTGCTGC
CCCCGCGTTGCAGGTCAAGGAACCGACCCAAGCCGCGCCGGCCGCCAGCGATTTCAGCAG
CCGGTTGATCGTGCGTTACAAGGACGGCACGGCCGCCGCGAGCGATCGCAGCAGCAAGCT
GGGCGTGGTGCAATCGGCGGTGGGCCGTGCCGCACCGGTGACCGGTGCGCGTGCTGGCGC
CACCGCCGCCAAGGCGACCTACCTGCGCAAGCTGGGCATTGGCTCGGACCTGATCAAGCT
GTCCGGCACGCTGACCGCCGCACAGGTGGACAAGGTGGTGGTCGAGCTGAAGAACGACCC
GTCCGTGGCCGAGGTGCAGATCGATCGCATGCTGCGTCCGGTCGAGATCAAGAAGAGCGT
TGCCGCAACCGACGTGACCCCGCAGCTGGTCCCCAACGACCCGCTGTATGCGCAGTACCA
GTGGCACCTGAGCAACCCCAACGGCGGCATCAACGCGCCGGCCGCATGGGACCTCTCGCA
GGGTGCCGGCGTGGTGGTGGCGGTGCTGGATACCGGCATCCTGCCGGGCCATCCGGACTT
TGCCGGCAACCTGCTGCAGGGCTATGACTTCATCACCGACGCCGAAGTCTCGCGTCGCCC
CACCGACGCCCGCGTCCCGGGCGCGCTGGACTACGGTGACTGGGAAGAGGCCGATAACGT
CTGCTACGACGGGTCGGTCGCCCAGGAAAGCTCCTGGCACGGCACCCATGTCTCGGGCAC
CGTGGCCGAGGCAACCAATAACGGTGTGGGCATGGCGGGCGTGGCGCCGAAGGCCACCAT
CCTGCCGGTGCGCGTGCTCGGCCGCTGCGGCGGCTACACCTCCGACATCGCCGATGCGAT
CGTGTGGGCCTCCGGCGGTACGGTCGATGGCGTCCCCGCCAACACCAACCCGGCCGAAGT
GATCAACATGAGCCTGGGCGGCGGCGAGCCCTGCGATCCGGCCACCCAGGTCGCGATCAA
CGGCGCGGTGTCGCGCGGCACCACCGTGGTGGTGGCGGCCGGCAACAGCGGCGAAGATGC
GGCCAACCATTCACCGGCGAGCTGCAACAACACCATCACCGTCGGCGCCACCCGCATCAC
CGGCGGCATCACCTACTACTCCAACTACGGCAGCAAGGTGGACCTGTCCGGTCCCGGCGG
CGGCGGCAGCGTGGACGGCAACCCGGGTGGTTACATCTGGCAGGCCGGCTACGACGGCGC
CACCACCCCAACCTCCGGTAGCTATAGCTACATGGGTATGGGCGGCACCTCGATGGCGTC
CCCGCACGTGGCCGGCGTCGTGGCCCTGGTGCAGAGCGCGTCGATCGGCCTGGGCGATGG
CCCGCTGACCCCGGCGGCGATGGAAGCCCTGCTCAAGCAGGCCAGCCGCCGCTTCCCGGT
GACCCCGCCGACCAGCACCCCGATCGGCAGCGGCATCGTCGACGCCAAGGCCGCGCTGGA
AGCGGTATTGGTGGAGCCGTGCGACCCGGACACCGAGACCTGCGCGCCGGCCGCCATTGC
CCTGACCAACAAGGCGCCGCTGACCGGCCTGAGCGGTGAGTACAACAGCTCCACGTTGTA
CAGCTTCGAAGCCAAGGCCGGTGCGGTGCTGAGCTTCATGACCTACGGCGGCACCGGTAA
CGTGTCGGTCTACGTGAGCTTCGAAGCCGAGCCCACCGCAACCGATTACGACGCCAAGTC
CACCCGTCCGGGCAACAGCGAAACGGTGCGCTTCACCGCACCCAAGGCTGGTACCTACTA
CATCAAGCTGGTGGGTGCAGGGGACTACGCGAAGCTGACGCTCGTCGCGCGACAGTAATC
GCTGCAATAGTGTGACCGAATGCCCCCGGCCAATCACCGGGGGCATTCGTTTTTCAGGGC
CTTTCGCAGTGGTGCGGTTGATCGTCGCGGCAAACTGCTACAGTCGGCGCCGGACTTGTG
GAGACGAGTGTGAACGCGGTTGCCGTCGATCCAATTGAGCAGCGAAGTGCAGAAACGCGC
ATCGTCGAAGCACTGCTTGAACGCCGTCGTCTGAAGGACACCGACCTGCTGCGCGCGCGC
CAGCTGCAGGCCGAATCCGGCATGGGCCTGTTGGCGCTGCTGGGCCGGTTGGGGCTGGTG
TCCGAGCGCGATCATGCCGAGACCTGCGCCGAGGTGCTCGGCTTGCCGCTGGTGGATGCA
CGCCAGCTCGGCGACACCCCGCCGGAAATGCTGCCTGAGGTGCAGGGCCTGTCGCTGCGC
TTTCTCAAGCAATTTCATCTGTGCCCGGTCGGCGAACGCGATGGCCGGCTCGACCTGTGG
ATTGCCGATCCCTACGACGATTACGCGATCGATGCGGTGCGCCTGGCCACCGGCCTGCCG
CTGCTGCTGCACGTGGGCCTGCGCTCGGAAATCGACGACCTGATCGAGCGCTGGTACGGG
CAGGGCCGCAGCGCAATGGGCACGATCGTGGAAACCGCCGACGGCGATGCCAGCAGCACC
GACGACATCGAAGCGCTACGCGATCTTGCCTCCGAAGCGCCGGTGATCCGCCTGGTGAAT
CTGGTGATCCAGCACGCGGTGGAATTGCGCGCCTCGGACATCCATATCGAACCGTTCGAA
AGCCGGCTCAAGGTGCGTTACCGCGTGGATGGCGTGCTGGTGGAAGGCGAAAGCCCGCCG
GCCAAGCTCACCGCCGCGGTGATCAGCCGCATCAAGATCATGGCCAAGCTCAATATCGCC
GAGCGCCGCCTGCCGCAGGACGGCCGCATCATGCTGCGCGTGCAGGGCAAGGAGCTGGAT
CTGCGTGTCAGCACCGTGCCCACCGCGCATGGCGAGAGCGTGGTGATGCGTCTGCTCGAT
CGTGAAACGGTGGTGTTCGATTTCTACAAGCTCGGCTTCACCGAAGACTTCCTGCCGCAA
TTTCGCAAGGTGCTCGAACAACCGCACGGCATCATGCTGGTCACCGGGCCCACCGGTTCG
GGCAAGACCACCACGCTGTACACCGCGCTGAGCCAGCTCAACACCTCCGACGTCAAGATC
ATCACTGTCGAAGACCCGGTGGAATATCAGATCGAAGGCATCAACCAGATCCAGGCCAAG
CCGCAGATCGGGCTGGATTTCGCCAACGCGCTGCGCAGCATCGTGCGCCAGGATCCGGAC
ATCATCATGATCGGCGAAATGCGCGACCTGGAAACCGCGCGCATCGCGATCCAGTCCGCG
CTCACCGGCCACCTGGTGCTCTCCACACTGCACACCAACAACGCCGCTGGCGGCATCACC
CGCCTGCTCGACATGGGCGTGGAAGACTATCTGCTGACCTCCACCATCAACGGCATCCTG
GCCCAGCGCCTGGTGCGCAAACTCGACCTGGCCAACGCCGAACGCTATGCCGCATCGCCG
GAAGAGATCGAACGCTTCGACCTGCGCCGGCTGCAGCCAGACGGCGAGATCTTCCTGTAT
CGCCCGCGCGCCACGGCGGCAGCGCCCACCGGTTACCTGGGCCGCACCACCATCGTCGAG
TTCCTGGTGATGAACGACGAACTCCGCCGCGCGGTGATGCGCCGCGCCGGCATGGGCGAG
ATCGAGCAGTTGGCGCGCAAGTCCGGCATGCGCACCATGTACGAAGATGGCTTGTCCAAG
GCCTTGCGTGGCGAAACCACCATCGAAGAAGTCCTGCGCGTCACGGAGGATGCGTGAGAG
CAGCGAGTGCAGCAACGCGCGCAGGCTGCGCGCTATCTAACGCTGATAACGCGGGCTTTC
AGGCAGTCCCACGCATGCGCTACAACGCAAAGGCCCCCGCACCCATCGCCCACAGCGCCG
CGCGTTTCCCAAATCCCAAATCCCGACTCCCAAATCCCCGAGACCAAGCGCTCCACCCCA
TTCCCGATTCCCAATTCCCAATTCCCGGCCTCCCAGCCTAATGCCCCTGTACCGCTACAA
GGCGCTCGATGCGCACGGCGAAATGCTCGATGGTCAGATGGAAGCGGCCAACGATGCCGA
GGTGGCGCTGCGTCTGCAGGAGCAAGGCCACCTGCCGGTAGAAACGCGTCTGGCCACCGG
CGAAAACGGTTCGCCGTCGTTGCGCATGCTGTTGCGCAAGAAGCCGTTCGACAATGCCTC
GCTGGTGCAGTTCACCCAGCAGCTGGCGACGCTGATCGGCGCCGGGCAACCGCTGGACCG
CGCGTTGTCGATCCTGATGGATCTGCCCGAAGACGACAAAAGCCGCCGCGTCATCGCCGA
CATCCGCGACACCGTACGCGGCGGCGCGCCGTTGTCGGTGGCGCTGGAACGCCAGCACGG
GCTGTTCTCCAAGCTCTACATCAACATGGTGCGCGCGGGCGAAGCCGGCGGCAGCATGCA
GGACACCCTGCAGCGCCTGGCCGACTACCTGGAACGCAGCCGCGCACTCAAGGGCAAGGT
GATCAACGCGCTGATCTACCCGGCGATCCTGCTGGCGGTGGTCGGCTGCGCGCTGCTGTT
TCTGCTTGGCTATGTGGTGCCGCAGTTCGCGCAGATGTACGAAAGCCTGGACGTAGCCTT
GCCGTGGTTCACCCAGGCGGTGCTGAGCGTTGGCCTGTTGGTGCGCGATTGGTGGCTGGT
GTTGGTGGTGATTCCTGGCGTGCTCGGTCTATGGCTGGATCGCAAGCGCCGCAATGCCGC
GTTCCGCGCTGCGCTGGACGCTTGGCTGCTGCGCCAGAAAGTCATCGGCAGCCTGATCGC
ACGGCTGGAAACCGCGCGGCTCACGCGCACGCTGGGCACCTTGTTACGCAACGGTGTGCC
GCTGCTCGCCGCGATCGGCATCGCGCGCAACGTGATGTCCAATACCGCGCTGGTCGAAGA
TGTGGCCGCCGCGGCCGACGACGTCAAGAACGGGCATGGCCTGTCGATGTCGCTGGCGCG
CGGCAAGCGGTTCCCGCGGCTGGCGCTGCAGATGATCCAGGTGGGCGAGGAGTCGGGCGC
ACTGGATACCATGCTGCTCAAGACCGCCGACACCTTCGAGCTGGAAACTGCGCAGGCCAT
CGACCGCGCGTTGGCCGCGCTGGTGCCCCTGATCACCCTGGTGTTGGCCTCGGTGGTGGG
GCTTGTCATCATTTCGGTGCTGGTACCGCTGTATGACCTCACCAATGCCATCGGTTGAGC
GTGGTGGCCGCGTGCGGCGCGCAGCAGGCGTAGATGTGCGCCTGGCAACCGGCGTGCGCA
TCGCTGATGACGCGCTGGCTGCCGCTCCTCTGCGTGCAACTGGCGACATCGCTTCGCATG
CTGCCGCGCGCTCCCGTGTACACGCACCACATTCACCACAACGTTTCGGTGACCGCATGA
CACCCATGCGGGAACCATTGCAGTGCCGGCCTTGTCATCTTCTGGCGGCAGCATCCTTCA
TCGACGTGCAAGGAAATCGTTCATGATCAAGCGTTCCATCACCCGCAGTCCGTCGCGCGC
AGGCCAGGCCGGCATGAGCTTGCTGGAAATCATCATCGTCATCGTGCTGATCGGCGCGGT
GCTCACCCTGGTCGGCAGCCGCGTGCTCGGTGGTGCCGATCGCGGCAAGGCGAACCTCGC
CAAGTCGCAGATCCAGACCCTGGCCGGCAAGATTGAGAACTTCCAGCTCGACACCGGCAA
GTTGCCGAGCAAGCTCGATGACCTGGTCACCCAGCCCGGTGGCAGCAGTGGTTGGCTGGG
CCCGTACGCCAAGCCGGTCGAGCTCAACGACCCGTGGGGCCATACCATCGAATACCGCGT
GCCCGGCGATGGCCAGGCCTTCGACCTGATCAGCCTGGGCAAGGATGGCCGCCCCGGCGG
CAGCAGCTACGACTCGGACATCAAGTACCAGTAAGCAGCGACCCATGCGCGTTGCGCGTC
TGCCGTTTCTGTCCCCGCACCGCGCTGCGCCCGTTGTGCGCAGGCAGCTGCGTGGCAGCT
CGTTGCTGGAGATGCTGCTGGTCATCGCGCTGATCGCGCTGGCCGGTGTGCTGGCCGCCG
CCGCGCTCACCGGCGGCATCGACGGCATGCGTCTGCGCAGCGCCGGCAAGGCCATCGCCG
CGCAACTGCGCTATACGCGCACCCAGGCCATCGCCACCGGCACGCCGCAGCGCTTTCTGA
TCGACCCGCAGCAGCGGCGTTGGGAAGCGCCCGGCGGCCATCACGGCGACCTGCCCGCTG
CCCTGGAGGTGCGCTTCACCGGCGCACGGCAGGTGCAATCGCGCCAGGACCAGGGCGCCA
TCCAGTTCTTCGCCGATGGCGCCTCCACCGGCGGGCGCATCGATCTGACCATCAAGGATG
CGCGTTGGCGCGTGGACGTCGGCTGGATCACCGGCGAGGTGCGTTCCGGCCCGCTGCGGA
CGCCAGCGCCATGAAGCATCAGCGCGGCTATTCGTTGATCGAAGTGATCGTGGCCTTTGC
GTTGCTTGCCTTGGTGCTGACGCTGTTGCTGGGCTCCTTGTCCGGTGCGGCGCGGCAGGT
GCGTGGGGCCGACGAAAGCACCCGCGCCACCTTGCATGCGCAGTCGTTGCTGGCCGTGCA
GGGCATGGAAAAACCGCTGGTGCCGGGGCAGCAGCAAGGCAGCCTGGAAGACGGGCATTT
CCGCTGGTCGCTGGATGTGCGCCCGTACGACGAACCGCGTCGCAATGCGCAGGCGCCGGT
AGACCCGAGCGCCCCCACGCTGCTGCAGCTCACCTTGGTGGTGCGGTGGGGCGAGCAACC
CAGCCAGCGCTTGTTATGGCGCACGTTGCGGCTGGTGACGGCCACCGCACAGGGCAACCC
CGCGTGATGCGTCCGCGCGCTGCCGGGTTCACCCTGATCGAAGTGCTGCTGGCCACGATG
CTGCTGGTCGGCGGGCTGGCGCTGGCCTTTGCCACGTTGCGCTCGGCCAGCGCGATCAGC
CAGCGCGGCGAAGCCATTGCGCAACGCAGCGAACGCACGCGCGCGGTAGAAGAATTCCTG
CGTCGCCGGTTGTCTGCGGCGTTGCCGATCGCGATGGGCATCGATACGCAAAGCCAGCAA
CCAATGCTGTTCGTCGGCGAGCCGCAGCGCATGCGGTTTGCCGCCGATGTGCCGGATTAT
CTGGGCCGCGGCGGGCCGTATCTGCATGACGTGTCGGTGGTGGGCGATGGCGAGCAGCGC
ATGCTCACCATTGCGCTGACCATGTTGCAATCGGGCAAGGTGATCGAAGAAGGCAACGCC
TTGCCGGCCGAAACGCTGGCCGATGACGTGCAGCAGGTGAGCTTTCGCTACCGCGGGCTC
GATCCACAAAGCGGTGCGCTGAGCGGGTGGCTGCCGCAATGGGAATGGCACGATCGCCTG
CCCTTGCTGGTGCGCATCGACATCCGCAGCGGCGGCGCGGCCTGGCCGCCGGTGGTGGTG
GCGCTGCCGCAGTCCGGTGGCGGTGGAGCGCTGGCGCAATGAGGACGATGCGCGGTGCAG
CGCTGGTGTTGGTGTTGTGGTTGATCGCCTTGCTCACCGCGATGATCGGCGCGTTTGCGT
TGACCGCGCGCGTGGAAGCGCTGCAGGGGTCCATGCTGCGCAACGGCGGCCAGGCGCAGG
AATACGCACGCGCCGGCATGGAATACGCGCTGTCGCGATTGAGCAGTGGCGAGCCGCAAG
CGCGCTGGCGCCCGGACGGGCGCCGCTATCGTTGGCAGATGGACGATGCCAACGTGGAGA
TCCGCATCATCGATGAGAGTGGCAAAGTGGATCTGAACATGTCCGAGCCAACGCTGCTCG
CCGGGCTGGTGCGCGCAGTGGGTGGCGAAGCCGGGCGCGATGTGCGCCTGGCTGGCGCAA
TCGTGGATTGGCGCGATGGCGACACGCTCACGCAGCCGGGCGGTGGTGCGGAAGACCGCG
ACTACGCCGATGCCGGGCTGCCGTATGGCGCCAAGGATGGTCCGTTCGAAACACTGGGCG
AATTGCGCCTGGTGCTGGGCATGGACGCGGAGCTGTACCGCAAGCTGTTGCCGCATGTCA
CCTTGTACAGCGGCCGTTCGCGCCCGGAAGCGCGCTTTGCCACCGGCCCGGTGCTCACCG
CCATGGGCCTGGATGCGCAGCAACTGCTGGCGCAGCGTGACGCGCCGCTGGGTTTACCAG
GCAGCGACGCGACGCTTGGTGGGACAGACACTTATAGTATCGAGAGCCGGGCACGCCTGA
GTCAGGGACGCGAGGCCGTGCTGCGTGCGGTCGTGCGCACCGGTGCGTCGGCCCTGCCCG
GGTCCGCCTACACCGTTTTGCGTTGGGAAGAGGGAGCAGCAGTGCAATGACCGCGTGGCG
GGATACCTTGGGACGCATTGGCGTTCGCGCCATGCCCGGCGCGGGCGGCTTCTGGCGTTG
GTGGCAGCAATCGTTGCTGGCGTGGTTGCCGCAGCGCTGGCAGTGGCAGCTTGGCCTGTC
GCAGTCACGGCTGCTATTGCAGCTGGATGGCGAGGCGCTGCAGTTGCTGCGTCAGCGCGA
CCAGACCAGCGACACCGTCGCCAGCCTGCCGTGGCCGGTGCAACCGCAGGAAGTCAACGC
GCTGCTGCCCACCGCGCTGGAAGGCTTGCCGCAGCATTGGCTGCTGCCGGCCAGCCATGC
GCTGCGCCGCCCGTTGCGGCTACCTGCCGCCGCCGCTGCACGCCTGCAGGACGTGGCGCG
CTTCGAAATCGACCGGCAAACCCCGTTTACCGCCGACCAGGTGTACTTCGATGCACGCGT
GCTCGACGTGCGCGAAGACGGCCAGCTCGATGCCGAGCTGGTGGTGGTGCCGCGGCGCAT
GATCGACGGCCCGGCCGGCGTGCCCGAGGCATGGAGCAACGCGTTGTCCGGGATCGACGT
GGCCGATGCGCGCGGCGCGCCGTTGGGCGTGAACCTGCTGCCGCCGGCCCGCCGCCTGCG
CCGCAGCGACCCGATGCAGCGCTGGAATCTGTTGCTCGCCGTGGCCGCGCTGGTGTTGCT
CGCGGTGGCCGGCTGGCTGCTGCTGGACAATCGCCGCCAGGCCGCCGACGACCTGCGTGC
CCAGGTGCAGGCCAATGCCGGGCGCGCGCGCCAGGTGGCCGCCGAGCGCCAGCAGTTGCT
GGAACTGGTGGAGGGCGCAGCGTTCTTCCAGCAGCAACGTGCCACGCGTCCGACCTCGGT
GGAAATCTGGGACGAATTGAGCCGCCGCCTGCCCAGCGGCACCTATCTGGAAAAGTTTTC
GGTCGAGGGCGGGCAATTGCAGTTGATCGGTTTGAGCAAGGAGGCCTCCTCGCTGGTGCG
CCGTCTGGAAGGTTCGCCGTTGTGGCGCACGCCGTCGCTGACCGGCGTGCTACAGAGCGA
TGCCGGCCGCAACGTGGACCGCTTCACCATCACCGCCGAATTGGCCGGTCCCGATGCCAA
GGAGGCCGCCGATGCCGCGCAGCGTTAAACGCGATCGCTGGATCGCCTTGGGCCTGTTGC
TGCTGGTGATGGGAGTTGCGTATCTGGTGTTGGTGCACCCGTGGTTCACCCAGCCGATGC
TCGCCGTGCAGGACGACCTGCAATCGCTGCGCGAACGCGAATTGCGTGTACGCGTGCAGT
TGCAACAGGCCCCGCAGGTCAGCCAGCGCCTGCAGCAGGCCAGGCAGACGCTGCAAAGCC
GCCCCGGCTTCTTGCCGGAGAGTTCCGCTGAGCTGGCCTCGGCCGGGCTGGTGCAACGGC
TGGAACGTGCCGTGGTCGATGCCAGCCCGGGTAACCGCAGCTGCGCGATCAGCAACCGCT
CGCCGCTGCAGCCGGAAACCAAGCGCTTCACCCGCGTGGCGGTGCAGGTGCGCCTGCGCT
GCGGCACGCCGGAACTGGCCTCGGTGTTGTACAGCCTGGAAAACGGCACGCCGCGCCTGT
TCGTGGACAACCTCAACGTGATGGCGCAGCGCTACCAGCTCTCGCCCAACGAAAGCGGCA
ATGGCCTGGATATCGCCTTCGAACTGGCCGGCTACCTGCGGCCGGGCAGCAATGCCGGCC
CGGTGAACACCGGCGCCGCGCCTGCCGCCGGGGAGGCCAGCAATGCGCCTTGAAATGATC
GGCCTGCGCACCTGGTTGCTGGCCACCGTGGTCGGCTGGGCGTTGCTGGTCTGCGTGCTG
GCCGTGGCCGGCCTGGGCAAGCGGGTGGAATTGCTGCCCGATGACCCGGCCCTGGTGCAG
CGCCTGCCGGCGTTGCCGGCACCGGCCCCGGAGCGGCTGGGGCCGTTCGAGAAATACGCC
GAGATCGCCGCACATCCGGCGTTTGCCGAAGATCGCCTGCCGCACCCGTTCTTCCTGTCC
GGCAACGACGGCAGCGGCGCCGCCTCCACGGTGCGCCTGACCGGCGTGCTGCTGACCGCC
ACCTTCAAGATGGCCACGCTGACGCTGGATCCGGCCGATTCGGTGCGGGTGCAGCTGGGC
GGCGATGCGGTGAAGGGATACCGGTTGCTGGCCCTGCAGCCGCGCAGTGCAACCATCGAA
GGCCCGGGCGGCACCCAGACCCTGGAGCTGCAGGTGTTCAACGGCCAGGGCGGGCAGCCG
CCAACCGCCATCGGGGGCCGCCCGCAGGCGCCCGGTGCCGTCCCGCCATTGCCGCCGAAT
GTCCCGCCGGCACCTGCAACACCCGCGCCGCCGCCAGCCGAGGTGCCGCAGCAGCAGCCC
GGTGGCCAGGCGCCGCCGACGGTGCCGCCGCAGCGCAGCGATGGCGCCCAGGAAGCACCA
CGCCCCTCCGATGAGCAGATGCGCGCCATCCGTGAACGTATCGAAGCCCGACGCCGCCAG
CTGCAACAGCAGCGCCAGGGCGGCTCCACCCCCGGTCAGACCCAATGAGTGAACGCATGA
CGCCGCGCCTGTTTCCCGTGTCCCTGCTGATTGGCCTGCTGGCCGGTTGCGCCACCACTC
CGCCACCGGACGTGCGCCGCGACGCGCGCCTGGATCCGCAAGTCGGCGCCGCCGGCGCCA
CCCAGACCACCGCCGAACAACGCGCCGACGGCAACGCCAGCGCCAAGCCGACCCCGGTGA
TCCGGCGCGGCAGCGGCACCATGATCAACCAGAGCGCCGCCGCGGCCCCATCGCCCACCC
TGGGCATGGCCAGCAGCGGCAGTGCCACCTTCAACTTCGAAGGCGAATCGGTGCAGGCCG
TGGTCAAGGCGATCCTGGGCGACATGCTCGGCCAGAACTACGTCATCGCCCCGGGCGTGC
AAGGCACCGTCACCCTGGCCACGCCCAACCCGGTGTCGCCCGCGCAGGCGCTGAACCTGC
TGGAGATGGTACTGGGCTGGAACAACGCGCGCATGGTGTTCAGCGGTGGCCGCTACAACA
TCGTGCCGGCCGACCAGGCGCTGGCCGGCACCGTCGCGCCCAGCACGGCCTCGCCATCGG
CCGCGCGCGGCTTCGAGGTGCGCGTGGTGCCGCTGAAGTACATCTCCGCCAGCGAAATGA
AGAAGGTGCTGGAGCCGTACGCGCGCCCGAACGCCATCGTCGGCACCGATGCCTCGCGCA
ACGTGATCACCCTGGGCGGCACCCGCGCCGAGTTGGAAAACTATCTGCGCACCGTGCAGA
TTTTCGACGTGGACTGGTTGTCGGGCATGTCGGTGGGCGTGTTCCCGATCCAGTCCGGCA
AGGCCGAAAAGATCAGCGCCGATCTGGAAAAGGTCTTCGGCGAACAGAGCAAGACCCCCA
GTGCCGGCATGTTCCGTTTCATGCCGCTGGAAAATGCCAACGCGGTGCTAGTGATCACCC
CGCAGCCGCGCTATCTGGACCAGATCCAGCAGTGGCTGGACCGCATCGACAGCGCCGGTG
GCGGCGTGCGCTTGTTTTCGTATGAGCTGAAATACATCAAGGCCAAGGACCTGGCCGATC
GCCTGTCGGAAGTGTTCGGCGGGCGTGGCAATGGCGGTAATAGCGGTCCTTCTTTGGTGC
CGGGCGGTGTTGTGAATATGTTAGGCAATAATAGCGGTGGGGCCGATCGGGATGAAAGTC
TTGGAAGTAGCAGTGGCGCCACTGGTGGAGATATAGGTGGCACGAGTAATGGTTCGAGTC
AGTCGGGTACGTCAGGGAGCTTCGGCGGAAGTAGCGGCAGCGGCATGCTTCAGCTACCGC
CTAGTACCAACCAGAACGGTAGCGTTACGCTGGAGGTGGAGGGCGACAAAGTTGGTGTTT
CTGCAGTTGCTGAGACCAACACACTACTTGTGCGCACAAGTGCTCAGGCATGGAAATCTA
TTCGCGATGTGATTGAAAAGCTCGATGTGATGCCTATGCAGGTCCACATCGAGGCTCAAA
TTGCAGAAGTGACGCTAACTGGTCGATTGCAGTATGGCGTTAACTGGTATTTCGAAAATG
CAGTCACCACGCCATCCAATGCTGATGGAAGCGGTGGCCCCAATCTACCCTCGGCTGCTG
GCAGGGGAATTTGGGGGGATGTTTCGGGTAGCGTTACGAGCAATGGCGTCGCTTGGACAT
TTCTTGGAAAAAATGCAGCTGCGATTATTAGTGCGCTAGATCAGGTAACTAATCTGCGCC
TTCTGCAAACGCCATCTGTTTTCGTGCGTAACAACGCGGAGGCGACGCTTAATGTGGGGT
CGCGGATCCCCATAAATTCCACTTCAATCAATACTGGGTTGGGTAGTGATAGCAGCTTCT
CATCTGTGCAATACATAGACACAGGTGTGATTCTAAAGGTGCGTCCGCGTGTGACGAAGG
ATGGCATGGTTTTTCTCGATATTGTTCAGGAGGTTAGTACGCCTGGTGCTCGACCAGCTG
CTTGCACAGCTGCAGCCACTACAACGGTTAACAGTGCCGCATGCAATGTCGACATCAACA
CCCGACGCGTTAAAACGGAGGCGGCTGTTCAAAATGGCGACACCATCATGCTGGCAGGTC
TTATCGACGACAGTACAACTGACGGAAGTAATGGCATACCGTTCCTTAGTAAATTGCCAG
TTGTTGGCGCACTTTTCGGACGTAAGACACAAAACAGTGATCGCAGAGAGGTTATCGTTC
TCATCACGCCATCGATAGTCCGTAATCCTCAAGATGCGCGTGACTTAACTGACGAGTATG
GCTCAAAATTTAAGTCTATGAGGCCAATGGATGTTCATAAATAATTCGCTAGATTAAAAT
AAGTGGAGAAAATGAAATGTGCATCAAAAAACCATTTAGGTATTTCTTTCTCGCTTTTTT
TTACTTGCTCCGTTTATAGCGGGGAGTGCTAGTGCAGTTCCTTTTAGTGTGTCGTATAGC
GCTCAGTATAGTGGCATACCGCTTTCAAACGCGCTTAATATCGCTACCGGCCATGCAATG
ATGAATGCCTGCTTCAGCAGGGATGGTTGGGGGGAGTCGGCAAAGTCGGCTGAAACATGT
CCGCTGACATCTTATACTTGGTGGCAGGATCCTGTAAGGGGCTGACAGTTATTGCAACGG
TTACCTGCACCCGGGAGATTTAGTAATTCAGAGATGAGGGTGCTCTTTGGTATGTACTCT
GAGTTGCTCAAAATTTGATTGGATTATATTTTTTAGGCTGAAATATCGATTTAGGAATGA
ATGGATCCTGTCATTTTGGTTCCTGTAGGCACCGACGACGAGGCGTTGGATGCCTGTCTG
GGCGCACTGGATGCGGCCACACCCGCCGGCACGCGGGTGTGGCTGGCCGACGATGCGCAG
GCCGGCCCACGCGGGCGCGCGGTAATCGAACACTGGCTGGCGCGCACGCAGCTGCAGGCG
CACCACACCCGCCGCCAGCGCATGCTGGGGGAGGTGGCACATCTGGATGAAATGCTCGCC
GCCTGTGGCGATGCCGATGTGGTGGTGCTCGGCATCGATGCGCGCCCATTGCCAGGCTGG
CTGCGGCAACTGCAGGCCTGCTTTGCGCGCGATGCCGCGATTGCCACCGCCACCCCGTGG
AGCAATGCCGGCGAGGCCTGTGCCTGGCCACGGTTGGGCGAAATCAATCCACTGCCGGAG
GCACCCGAACGCCTGGCTGCCGCCTGCGCGGCGATGCCGCCGCTGCATCCGGAATTGCCG
TCGGCCGCCGGCCATGCAGTGCTGTTGCGCGGCAGCGCACGTCGCAAGGCGGGTGGGCTG
GATGCCAGCAGTTATGGTTCGTGGTACGCCGCGCTGACGGATCTGAGCCTGCGCATGGCC
GGGTTGGGTTGGCGCAACGTGCTGTGCGACACCGCGTTCGTGGCTTCCCCACACGAAGGC
CGCCCGGCCGATGGCGACATGGACGCACTGGCCACGCGATGGCCCGCCTGGCATGCGCGC
CTGGCCAACTTCCTGATGCACGACCCGCTGCGTGCGCAGCGCGAGCAGCTGACGCACCTG
CTGGCCGACCTGCCTCCGCCGGACCCGCAGCGCACCTTGTTCGACGCGTAGCTCGATCGC
GACCGAATCTGCCCGGTGTGCAGGGCGGGAGTAGCGACCGAATGCATAAAAGCCACTGAC
AAGAACGTCTTTGCAGTGGCGAGACAGGCGCAGCGCAGCGGCCATTCAATACGCAATAAA
CCGCTTTTCTAGCGTGCTGCACCCTCAAACGTTCGCGACGCATTGTCCGCCGCGTTGAGG
CTCGCGAACGCAACGAAGTGCGCAGCGCGCAATGCTCACCATCGATTCCCGATTCCCGAT
TCCCGATTCCCGATTCCCGATTCCCGGCGCTACAGCGCCGAATGCGTCGGCGCCTCGGTG
CGCACCACCACATCCAGCGCATCGTGGCGCCAGGATTCGATATCCAGTTCCACCGCGCTG
CCGTCTTCGGCGAAGCTTACCCGCTGCAGCCGAAAGCACGGCGTGCCGGTGGTGGACTGC
AGCAGGATTGCCTGCGCCGCATCCAGGCCGGCCGGATGCATCGACAACTGGCTGCGGCTC
AGGAACAGGCCCAGTTTCTGGTTGAACACGCTCGACAGTGAGCCGGCCAGATCATGGGCG
AGCAGCCCGGGTGCCCAGGCGGCGAGCACCACGTTGGTTTCCAGCAGCACCGCACGGCGA
TCGATCCAGCGCCGCCGCTGCAGCACGAACACCGGCTCTTGCAGGCGGTGCAGGCGCAGC
GCGGCGGCATACACCGTGCCGGCTGGCTGCAGGGTGGCGCTCAGCAGCTCGGTGCGTGGT
TTGCGCCCTTGCGCGGCTACGTACTGCATGAAACCGGCGATGCTGGTGGGGTCGTAGCGC
ACGCGCGGTGCGCTGACGAACCAGCCACGCCGATTCTCGCGGTAGATGCGGCCTTCGGCT
TCGAGTTGCTGCAGGGCTTCACGCAGGGTGATGCGCGTGCAGCCGAAACGCTCGGCCAAC
GCGCGCTCCACCGGCAGGCGCTGGTCCGGGCCCCATTCGCCCGCAGCGATCTGCGCGCTG
ATGGCATCGGTGATGGTGGACTGGCGGGAGACGTTCATGCGGCAATCCGCCGACGGGTGA
CACACAGCATGTGCGGGGAGATGACCGAAAAGACGAGTGCACCGATGGTAATGAAGAATG
CGGCCGCAAACCTGTATCAGGTCACTGCGCGTTAACCGGGGTGCGCTGCCGTTGGGTGTT
CCAGCTGTGCCAGCCATACACGGCAAGGCCCACGAAGCCGGCGTAGAGCAGGGCGGTGGG
GTACAGCGCCTTGCTGACGAACACGCCCACATACACGCAATCCAGCACGATCCACAGCAT
CCAGTTGGCGATGCGCCTGCGCGCGGCCCACACGCTGGCCACCAGGCTGAAGCTGGCGAG
CGCCGCGTCCAGCCACGGCAACGCAGCATCGGTGCGGTGGTGCATGTAGGCGCCCAACGC
GGCAGCGAAGCCGGCGCCAAGACCCAATGACAGCCACAGCTCACGTTTTGGCATTGGCAG
CGGGCGGATGCGCGTCTCCAGTACAGTGCCGCGCTGCCACTGCCACCACCCATATAACTG
CGTCAGCACGTACACGCCCTGCAGCAACATGTCCGAATACAGCTTCCATTGGTAGAACAG
CCAGGCGTAGAGCGCCACGGCCACGATGCCCACCGGCCAGCACCAGCGAATGCGCCGCGC
CGTGAGCCAGACGCCGAGCAGGTTGATTACAACGGCGATGGATTCGAGCAAGGACATGGT
GGCCTGGAGGGGAAATGCGATGTGGGTGGACGGTATGCAGGACGCTGTGTGTTTGCTGCC
GATCAGCTGCACGTGCACGGTGGTGCGGGTGCCGTCATGGCGCTGCACGTGATCGCTGAG
CCTGCAGACGCGCTGCAGGTTCATGCGCTGCGCCGCTACACACGGCGCAGCGCAGCGATT
GCGGGTTAGAAATCCACCTGCACGGTCAGCCGGGCGGTGCGCGGTGCGCCGGGGAAGAGA
TAGGCATCGCCCTGGTATTCGCCCGCATCGCGCCAGTAGCGTTTGTCGAATACGTTATCC
ACGTTCAAGCGCCAGGTGGTGGCCAGCCCGCCCAGCGTGGTGGCGTAACGCGTGCCCAGG
TTGGCCACCGCGTAGGCCGGGACGCTGGCGCCGCCGAGGCGGTCGGCAAACTTGCGGCCG
CTGTATTGCACACCCGCCAGCAGTGCCAGGCCGTCGATGCCGGGAATGCGGTAGTCGGCC
TGCACGCTGGCGCGCAGCTTGGGCGCATTGATGGCCTGGTGGCCTTCGTAGGCGGCGATG
CCGGTGTCTTCGGCACGCGCGCGAATCGCCGCCACGCTGGCAAACAGCTGCAGTTGCCCG
GTCACCGCGCCATCGGCAGACAGCTCCAGGCCACGGTTGTGCAGCCGCCCCTGTTGCACG
TACAGCAGGCCACCGTCGGCCTGCGGCTGGGTGAACTGATAGGCCTGGCGGATATCGAAG
ACGGCGGCGCCCAGGCGCACGCCCTGCAGCTGCCATTTCGCGCCGGTTTCCAGCTGATAG
GCGTTGGTCGGCGGCAGGATTTCATCGGCGTTGTCGGCGAACCATGGTGCGGTGCCACCG
GCAGCCAGGCTTTTGGCGTAGCTCGCATACACGGTGACCTGCTGCTGCGGTTTGAATAGC
AGTGCCGCCTGCGGCAGCAACGCGTCCTTGCGGGTGCGGCGTTCCAGCACGCCATCGCGG
TCGAAGGCGCGCTCGTCCAGGCGCACGTAGCGCGCACCCAGCGCCAATTCCCATTGCGCG
CCAAGGCCAATCCGGTCGGCCAGCACCACGGCGCGCTGGCGGCTATCCAGGCGGCGTTGT
TTCGGGTCCAGCGCGACATCGGTCTGCGCGAAGACCTCCGGGTCGCGATCGATGCTGCCG
CTGCCGACGAACTCATTCACCGACCCGTAGCGGTCGATGGTCCGGCGCAACCAATCGGCA
CCGATACTCAGCTGGTGGTCCAGCGCGCCGGTGGTCACGCGGCCGTCCAGGCTGGCGCGC
AGCTGGTCGTGCACGCGGGTGTCGTCCGGGCTGCGGTAGTCGTAAACGTCGTACTCGCCC
TGCGCACTGAAAAAATTTGGCGTGGCAATGTCCGCGCAGCTGGCCGCGCCATAGCAGCCC
CAGGCAAACGCGGAGAAGTCATTGATGGTTGAGCGGCTGCGCGACGCTTCCACGCTGGCG
CGCCACGTCTCGTTGAACTGGTAGGCATAGCGCAGCTGCGCGTTGAGCGAATCCATCTCC
ACCGGTCGCGACCACGGCTGATACCCGAGCAGGCGATGCACGTCGATGTTGCGCGGCACC
TGCGTGCCGCCCAGCAACTGATACCCGGGCACCGAGCGCTGCTGCCGATGCTGGTATTCC
ACATCCACCTGCAACAACGACTGCGCGGTGGGTTTCCAGTCGCCGGCCAGCGACAGGAAA
TTGCGGTAACCATCGGCATGGTCGACATAGCTGCGGAAATCTTCGCGCGCGGCATTCACG
CGCACGCCCAGCGTGCGATCGGCATCGAACCAGTCGCCCAGATCCGCCGCGATGTAGCGC
GAGCCTTGTTCGTCGGTGCCCAGGGTGACGCTGCGCACATGTTCGGGGCGCTTGGTGCGG
TAGTCGATCAGCCCCGCCGGTTCGTTGACCCCGGATTGCAGCCCGGCCAGTCCCTTGAGG
ATCTGCACTTGCTGCTTGTTTTCCAGCGCGATCGATTGCTCGCCCACCGCGCTCAGCCCG
TTGATGCGGTAGCTGTTGGCGGCGTTGAGCGAGTAGCCGCGCAGCACGAAGTTTTCGTAA
TAACCGATCGGCGCATACGCATCGCCGGCCGAGGCATCGGCGCGCAATACCTCGCTGAGC
ACGCGCGCCTGGCGGTCGAGCAGTTGCTGGCGCTCGATCACCGCAATCGATGCCGGCGCA
TCCAGCAGCGACGTGGCGCCGAAGCCGCTCAGCGTGGTGGCGGCATCGGCGCGCTCACCC
CGCACGTTGACCGCATCCAGTTGGACGGCCGCGCCGTCCGGTTGTTGCTGTGCCAGGGCA
GGCGTGGTGATGCACAGCGCCAGCGCCAAGGCGAGCGGACGACGGGACAGCAAGGAAGGG
CAGGGTGCGTACATGCGCAAGACTCGAAGAAAGGATGAAAGACGCTCAGCGCAGCCGGCG
CGCACGCGCGTGCAGATGCTCGCGCAGGCGACGACCCTCGGGGCTGGCAAACCAGTCCGC
GTGGCCGAGCAGATAACGGTGGTAGGCGATGTCGGCGTTGTCGGCCGAACGGGTGATGCC
GGCGAAGTAGCCGATCTCGCTGAGCGCAAAATCGGCATGCACGATCGGCAGCAACGCCGC
GAGCAGGCGCAGTTGCGCCGCATCCAGCGGGCAGTGCTGCGCGTAGCCGTCCAGCAAGGC
GTCGAGCTGTTCCAGCTGCGGCTCGGCGCGCTGCGCGGTGTCCAGGTTCAGCCATGGAAT
CAGATTGCGTTCGATCGCCGTGGCCAGATCGAACAACGCGAAACTGCGATCGCACAGGCC
GAAGTCGAACACCGCGCTGACTTCGGTGTGGCCCGCATCGGTGTCCCACAACAGATTGGA
GGCGTGCCAGTCGCCGTGCGTCCACAGCGGCGGCAGCGCACCCGGCGCAGAGAGCAACGG
CCAGGCCTGCGCATGCCAAGGCAGCAGATGGGTGGTGATGTCGGCGCGCCATGGCCGATG
GCGCAGATCGGCCGCCAGCGCGGGACGCGATGCCAGCGCCTGTTCCAAGGCATGCAGCGG
GTCTTGCTGGGTGAACAACGCGAGATTGGCCACCAGCACACTGGTCTGGCGCGGCGGCGC
GTCAAATCCCTGCGCGCACATATGCAGGCGTGCCAGCGCGGCGCCGGCCGCGAACGCATG
CGCAACGTTGCAGAATGGGGTCCACGACAGGGCGTCGCGATACGCGTCCTGGCCGCGGCC
CACGCGTTGCACTTCGTAAACCCACTCCGCCTCGGCCAGCGCAGTGCGGCCTTGTGCGTC
GTGCAGGACTTCGACCACCGGCGCGCCAGCCCAGCGCAGATGTGCCATGAAGGCATGCTC
CTGCCGCAGCGTCTCCACCGTGCGCACCCGGTGGTGATGCCGTTTGACGATCACCATGCC
AGCCGCCGTGTCCACGCACGCCGCCGCAGAAAACGGCCGCGCACTATGCCAGCGCACGGC
TTCAATGCCGACGCTCCCTGCGAAGCGCTGCAGCACATGTTGGATCTCGTCGGCGCGCAG
CACCGGCCAATCCGGCATGGCCAGTTCCAGGCCCATGCCATGGACGTGATGCGCCCCGTT
CATGGCTGCCCGCCGGCAACCGCGCGCAGTCTTGCTTGCGGGGTTGGTATAGACCAGGAG
GGTGGGGCCGATCGCTGGGGCCCGGCGTGCATGCCGGCAAGATCAAAGACGGCGCTGCCA
GGCCGTCGTTGCAGCGCAGGCGCCATCAGGCGGCCGCGACGCGGGGAGTGAAAGGGCAGC
GCGAAACCGTGGGGTCGCTGGCCGTCATCTCGAAGCTAAAAAAGTGGGAGGTGCGCCGCA
GGGTGGCGTCCACGGAAGACCGCATGGCGGTTCCGGGCGCGCAGTATGCCCCCTGTGTTT
GCCGACCGCCATGCACCCGGCCGCTGCGGCGATGGCGCTGCGGGCGCGCGGCACGGGATA
ATCGCCAGATGACTTCCCTCTCGATCGCCGCCGTCGTTGTCACCTACCAGAGCAGCAGCA
CGATCGACGCGTGCCTGGCGCGGCTGCGCGCGGCAGAGGGCGTCAGCGAGATCCGCGTGG
TCGACAACGCCTCCAGCGACGACACCCTGGATGTGGTGCAGCGGCATGCCCTGGCCGATC
CGCGCGTGCAGTTCATCGCCAACCCGGACAACCCCGGCTTCGCCACCGCCTGCAACCAGG
GCGCGCGCGACTCGCAGGCGCCGTGGCTGGTCTTCATCAATCCCGACCTGATGGTCGAAC
ACGACACGCTGCGCCGGCTGTGCGAGCGCGCCTGCGGCCATGCCGCGGTGTTGCTGGGAG
TGGAGCAGGTGGACGAACACGGCCAGCCCGACGCTGCGGTACGCCGGCGTGACCCGGACT
TTGCCGCCATGCTGCGTGCGCCGCGCGCCGCCGCCCAGCTCGCCGTGCCTGCGGACCCGG
CCCTGACGCTGCAACCGGTGGACGCCATCTCCGGTGCCCTGATGCTGATGCAGCGCAGCC
TGTTCGACCGCCTGGACGGCTGGGACGGCGGCTACCGCCTGCATGCCGAGGACCTGGACC
TGTGCCGGCGTGCGCGCCAGGCCGGCGCACTGGTGGCGGTGGCCAATGACCTGCAGGTGG
TGCATGTGCGTGGGGTCTCCAGCCGTTCACGCCCGTTCTTCGTGGAATGGCACAAGCACC
GCGGTCTGTGGCGGTATTTTTGCAAGTTCGAGTCCGCGCAACGCGGGCTGCTGGTGCGGC
TTGGGGTCTGGGCAGCGATCTGGACCCATGCGGCGGCGCAGGTGCCCCGGCTGCTACGCC
AACGCTAGTTCGTCGCGTTAAATTTGTGATAAATCCGTGATGCGATAGTGTCTGGAACTG
TGATACGTTTCTCTTAGAAATGTGATCAACGTCGATTGCTTCCTGTCCCTTCCGGGTCCC
CCACCAGGAAATCTGCAATGTCCCTACAGAACGACTCGCGCTCGCGGGTACGTCAGTCGT
GTGCCGCCCCCTCACTGTCCGGCTCGGTTGAGCGGGCGCCAGAGTGCAGCCAGTCCCAAC
GGCGTCCCCTCCAGCGGGCGGCCATGTCGTTGCTTGCGGTGGGTTGCCTGATCGCCGCGC
TGCCTGACACCGCCATGGCCGGTGCCTGGACCCAGCCACAAGGCGACACCCTGGTGATCG
TCAAGGCGCTGCATAGCGATGGACGCGGTTGGTTCGATGACAGCCATCACCGCACCACCT
TCGGTGATGGACAGCAGTTCGATGGCAACGGGCGTAGCCGCCAGGACCAGCTCAATGTCT
ACGTCGAGCACGGCCTGACTGACCGACTGAGCGTCATCGGCAACTTCTATTTCACCGACG
TGGGTTTCAGCAATCACGGCGGAGACGGCCGCACCCGCGCCAGCACCACCGGCTTTGCCG
ATCAGGAAATCGGCCTGCGCTACGCGCTGCCGAGTGCGCAGGACGATGTCTGGCGCAGTT
CAGTGCAGGCACTGGTGAGCATCCCAGCCTATGGCCGCAGCAAGACCTACCATCCGAACA
CCCCTGGTGCGAATTCCGACCCGGCCTTGGGATTGGGTGACTATGGTCTGGAGTTGCGCT
ACAGCCGCGGGCGTGGATACACGCTGGGTGGGCGCAATGGCTATGTCGACCTCGGCGGTG
CGGTGCGTCTGCGCGGCAGTGCCGCCTCCGACGAACTGCGGGTGGATGCCTCCACTGGCC
TGAGTCTGACCCCCAGCTGGCTAGTGCTTGGCGAACTCAACGTGATCCAGGGCTTGGGCA
ACGGGCGTAACAACTTCGACGTGCCCGGCTCTGCTGGTGGCGTCAGTTTCGTTGCCACCG
GCACCAACTACGACCTCACCAAGCTGCAGCTGTCCACGCTGTATACCGCCCCCGGTGGTA
GCCAGTGGCAGGTGGGCTACCAGCAGCCAGTGATGGGCCGCAATACCGGTGCTGCCGGCG
GGCCATTCGTGGCCGCCTGGTGGCGGTTCTAGGGTAGGGCCGACAATGACGGTCACCTGC
GAAATGGACGCGCTGGGACGGGCGCCGGATATCGGTCGCGAACGCGGCTTGTTGGGGCGT
TCGCTGGTGTCTGCCGGCGTCATCACCGACGAGCAACTGCGCGCCGCGCTTGCCTTGCAG
CAACGCTGGAATTCGCGCCTGGGCGATGTGATCCTGGCCCAGCGCGGCGTGCCGGCGCAG
CGGTTCTACGCCATCGTGGCCGCGCACTTCGGGCTGCAGTTCGTCGACCTGGTGCAACAG
CCGCCGGACCCCGAGCTGCTCACCGCCACCGACCTGGATGTGTATGCGCAGCGGCTGATC
CTGCCGTGGCGGCGCGAGGACGGTGTGCTGGTGCTGGCCGTGGCCGACCCGGACCCGGCG
CTGTTCGCCTGGGCGCGCGAGCATTACGGTGCGCAAGTGCGCTTTGTCGGCACGGCCAAG
TTCGACATCATCTGGAGCCTGCAGCGCTACGCCGACGAGCAGCTCACCGACAATGCGCTG
AACCTGCTGGCCGCACACGCGCCTACGTATTCCGCACGCCAGGTGGTCACCCGCGGGCAG
AAGTTCACCTTGTGGGCGATTGCCGCGGTGCTGGTGGCGGCAATCGCCGCATTCCCCATC
ATCACGCTGATCACCATCAATGTGCTGGTGGCGCTGGGCTTTCTGGCGACCTTTGGCCTG
AAGTTACTACTGGTGTGGTTCGGCTCGCGCCACCGCATCGACATCAAGGTCACCGAAGAC
GAAGTGGCCGCGCTGCGCGATGACGATCTGCCGGTCTATACCGTGCTGGTGCCGATGTAC
AAGGAGCCGGAAGTCCTGCCGATCCTGGCCAATGCGCTGCGCAAGCTGGATTACCCGATC
AGCAAGCTCGACGTGAAACTGGTGCTGGAAGCGGACGATTTCGACACCATCGAAGCGGCC
AAGAAGCTCGGCCTGGAAGCATTCTTCGAAATCATCCGGGTGCCGCCGTCGCAGCCCAAG
ACCAAGCCCAAGGCCTGCAACTACGCGCTGCATTTTGCGCGCGGCGAACTGCTCACCATC
TACGACGCCGAAGACAAGCCCGAGCCGGATCAGCTCAAGCGCGTGGTGGCTGCGTTCCGC
AAGGCGGAAAAAGACGTGGTGTGCATCCAGGCGCGCTTGAACTACTACAACGCCGACGAA
AACTGGCTGACGCGGATGTTCACGCTGGAGTACACGCTCTGGTTCGACTTCTACCTGCCG
GCGCTGGAATACCTGCGCATTCCGATTCCGCTGGGCGGCACCTCCAATCACTTCCGGCTG
GACGTGTTGCGGCAGGTGCGCGCGTGGGACCCGTACAACGTCACCGAAGACGCTGACCTT
GGCGTGCGGCTGATCCAGAACGGCTACCGCGTCAACGTGGTGAACTCCACCACGTTCGAA
GAAGCCAACGTCAGCATTCCCAACTGGATCCGGCAGCGTTCGCGCTGGCTCAAGGGCTAC
ATGCAGACCTGGCTGGTGCACATGCGCGACCCGGTGCATCTGTACCGCAGCACCGGGTTC
AAGGGGTTTTGGGGCTTTCAGTTCTTCATTGGCGGTAATTTTTTCATCGCACTGGGTGTG
CCGGTGATGTGGACGCTGTGCCTGATCAGCATGCTGAGCGGTGCACGCATATTTGATGCG
ACCTTTCCACCGTGGCTGGCCACGATCTCGCTGGTCAATCTGCTGTTGGCCAACGCGTTC
TTCGTCTACGTCACGCTGGTGGCCGCGTTCAAGCGCGACTACTTCAAGCTCGCGCCGTAT
GCGCTGACGGTGCCGTTCTATTGGTTGCTGCAGTCGATCGCGGCCTACAAGGGTCTGTGG
CAGTTGATCCGCAATCCGTTCTACTGGGAGAAGACCACGCATGGCATCAGCAAGCATTCC
GAACAAGAGCGCCGCGCCGCACTCGAAGAGTGAGCCGGTCGCCGTGCGCCGCGACAGCGG
GCTGCCGGCGTTCCTGGTGGCGGTGGTGGCGTTGTCGCTGCTGAGCCAGCCGTTGCTGGT
GCAGTCGCTGGGCAGCGCGGCACCGGCGGTGGCGCCCACGGTGGGGTTGCCGGCGACCGG
CTTGCTGACCTGGCTGATCGATGTCGCTGCGCACCGCTGGAACCTGCCGTTCCAGGTGTG
GCCGTTCGTGGCAGTGGCCGCCAATGCGCTGTTCCTGTCGTTGCTATGGCGCGATCTGGC
CGGCGTGTTCGGGCGCGGCTGGGCCAGCGGGTTGACCTTGCTGGTGGGCTGCAACCCGCT
GTTCCTGCTGCCGATTGCCGCCGGTGGCAGCCAGGCGGTCGGCCTGCTTGCGTTCTACGG
GTTGTGCCGCACGCTGCGGCGCCTGCAGGCGCCGGTGGAGGCCTTCACTTACCTGCGCAT
TGCCGGCTGGCTGTGCATCCTGTTGTGCCTGGATCTGCAGACCCTGGCGCTGTCGACGAT
GGTCGCGCCCTGGCTGCTGCTGGTGATGCCGCCGCAGATGCTGCGCAAGGCGCCGGGATC
GTTCTATCTGGTGTGCTACCTGCCGTTCGTGTTCCTGGTCGGCATGTGGGCCTACATCAA
TCTGACCATGTTCAATGCGCCGTGGCCGACGCTGTCCAGCATCGCTGCCGGTGCGCACCC
GCTGCCGCTGCCGCTGCAGGCGCGTGCCGACGGTTGGCTGCCGGCGCTGCGTTGGGGTGT
GGCGGCCGTGGCGTGTTTCCCATTGCTGGCGTTGGTGACGCGCAGCCGCAGCGGGGTGTT
GGCGCGCGGCGTGCTCGCCAGTGCGGGTACGGTGATCTGCGCGGCGGCGCTGTCGTTCGC
GTTCGGCTGGGCCGGTTTCGATGCCTTGCTGCTGCTGTGGGTGCCGGCCGCATTGTTGCT
GCGCGCGCTGCGTGCCGATCAACGTGGCCAGGCCGCCGGCCTGCTGCTGTTGGGCGTGCT
GGGTGCGGCGTGGGTGCAGCCGCAGGGCTGGGGCCGCTGGATGCAGGCGCCATCGGCTGA
ACCGGCACAGGCGCACGGCGAGCCGATCGTGGTGACCGCGATGGCGGCGCTGCCGATGAC
GGACGGGCAGTCTGCTGTGGCAGCGCGCATTGCGCCGCCGGCCGGCGCTGATGCATTGCC
CGCGGTCGCCAAGCCCGTTGCGGCGGCTGACGGGCGCACCGCACCCCCCGGCGCAACTGC
ATGCACGCAACCGTCGGCGCTGTCGTCGAATCAGGGGTCTGCCGCATGCTCAAGCACGTT
CTAAACGCCTGGCTAATGCTGGCGATCTGCATGCTTGCATCCGGCTGCAACGCGGCGCCG
TCGACCTGGATGGGCGCCAACGTCAAGGTGTCGGCCAACGCGCCGTGGGAAAGCGACGCG
GCAGCGCAATCGTTGAATGCGCTGGCTGACACCGGTGCGAGCAAGGCCTTGTTGATCGCC
TTCGTGTGGCAGGCAACGCCGCAGTCCAACGACCCGGTGCTGGGCAGCGACAGCAGCCTG
GCCGCGATGCGCGCAGCGTTGCGGCAAAGCCACGCGGCCGGGCTGCAGCCCACGCTCAAG
GTGCATCTGTGGATTCCGGGGCATTGGGCCGGCGATGCTGCGCCGGCCGATCAGGCATCA
TGGTTTGCCGCCTACCAGCGCGCGCTGCTGCCGCTGGCGCAGCTTGCTGAAGACGAGCAC
GCCGAGGCGCTGGTGATCGGCACCGAGCTGCGCCAATTGCAGGACGCACCGCAATGGCCT
GCCCTGGTGACGGCCGTGCGTGCGGTCTATGGCGGCAAGCTGCTGTACGTGGCCGACGGC
ATGGAGCACGCGGAGACGTTCCGTTACTGGTCGCTGTTCGATGCGGTGGGCACCAGCCTG
TATCCGCGTCTGTCTGAAGCGGCGGCCAAACGGCGGCAGGAGATGGAGGTGGCCGCGCAG
CGCCTGCAGGACCTGGGCAAGCGCGTCGGTAAGCCGGTGTGGGTGGCCGAGCTGGGGCTG
CGTTCGGCACGCGGCAGCCTGGCGGCGCCGTGGGAGAGCCCGGAACAGCGCACCGCGGCG
GTCGATACAAAACTGCAATTGCAGGTACTGCAACAGTGGCGCGCGGTGTTGCAGGCGCAT
GGCGTGGAAGGCATCGCACTGTGGTGCTGGTACACCGACCCCAAGGCCGGCGGTCCCGGG
GATAGCGACTTCACCGTGCAGGGCAAGCCGGCGCAACAGGTGCTGGCGGACTGAGCGCCG
CTATAAAACGACGGCGCAGTGGCCATGCGGGCGCGGCCGGTGCTCGGAATCCGTATGTAC
CCCCCCGAACACTTCGGTTTCTGTGCGCCGTCCGCACCCACCTGACGATTGCTCGCTATG
CGTTGTTAGTCGCTCCAAGCAGGCGAGTCGATGTGCTGGCATCAGGATACTCGCGGTGTG
CTGCGTCCATGGTCAGTCGATGACCGCACTGCAAGGTCGGCGCACACGTAGTCGAGATGC
GCGCGGAGTTCCGTCGTCGCGATCCCGTTAGCTGAGTCGGTCACCGCGTCAGGCGATCCT
CAAACAACAGCCCACCGGGCAGGCGCTGCAACTTCGGAGCCCATGGACAGTGCGTCCCGA
GCCACCTCGCGGCTGCTCGCAACGCGTCGCCCGCAGCCCTCGGCGTGATCGCAAATCCGC
GTCCTGTACGCCCTGAGTCCGCTTGAACGGCCTGACGGATGCAGCGCCGTATGCGTCTGC
TGTTGCGTTCGGCTGCGGCGGGGAACACTGCCGGCGCTCCCCGGTGTCTCAATGCCACGA
CACGCACCCGCACAGCCGCTGCGGGCATAATCCGGCAGCATGATCATTCATTCGCTGCTC
GACACCGATCTGTACAAGTTCACCATGATGCAGGCGGTGCTGCATCAGCACCCGGCCGCG
CAGGTGGACTACCGCTTCAAGTGCCGCACACCCGGCGTGGATCTGGCGCAGTTCATCGAC
GAGATCTCGCGTGAGATCGACGCGCTGTGCCGGCTGCGGCTGCGCGAGGACGAGGTGGAC
TACCTGCGCAGCCTGCGCTTCATCAAGCCGGACTTCGCCGACTTTCTCGCGTTGTTCCAC
CTGGACCGCAAATACCTGACCCTGGCCGCCTCGGCCGCCCACCCGGGCGAGATCGAGCTG
ACCATCCGCGGGCCCTGGTTGCACACCATCCTGTTCGAAGTGCCGCTGCTGGCGATCATC
AACGAGGTGTGGTTCCGCAACACCTCCGAGCCGGATTTTGAAGAAGGCCGCAGCCGCCTG
CGCGAGAAGGTACGCAGCCTGCGCAGCATGCCGGCCGGTTGCAAAATCGCCGATTACGGC
ACGCGCCGCCGCTATTCGCGGCAATGGCATGGCGAACTGCTGCCACTGCTGCGCGATGGT
TTGGGCGAACAATTCGTCGGCACCAGTAATGTGTTTTTCGCCAAGCAATACGGGCTGACC
CCGCTGGGCACCATGGCGCACGAATACCTGCAGGCATTCCAGGCGCTGGGCCCGCGGCTG
CGGGATTCGCAGGTCGCGGCACTGGACTCGTGGGCGCGCGAATACCGCGGCGACCTGGGC
ATTGCGCTGTCGGATGTGGTGGGCCTAGACGCGTTCCTGCGCGACTTCGATCTGTATTTC
TGCAAGCTGTTCGACGGCATGCGCCACGATTCCGGCGACCCGTTCGAATGGGGCGAGCGG
GTGATCGCGCATCTGGAAGCGCACCGCGTGGATCCGCGCACCAAGGTGCTGGTCTTCAGC
GACGGGCTGAACATCGACAAGGTGATGCGGCTGTACGAACACTTCAGCCCGCGTTGCCGG
CTGGCGTTCGGCGTGGGCACCAGCCTGACCAACGACCTGGGCCCGACGCCCTTGCAGATC
GTCATCAAGATGGTCCGCTGCAATGGGCAGCCGGTGGCCAAGCTCAGCGATTCGCCGGGC
AAGAGCATGTGCGAAGACCTGGGCTACCTGCGCTACCTGCGCGATGTGTTCGGCCTGCCG
CCGATGCCGGAAGCGGGTGACCCAGCGCGTCAGTGACTGACGTGTAGCGGCAGGCGGTGT
CGGGAGCTCGGGCACTGCTGTCAGGAGATGACCCAACTGCGCAACACCGCCTGGATCGAA
CTGCAGGCGCGCCAGGCGCGCTTGCTGGTCGAGCAGGGGCGGGCGGGCGAAGCGCAACAA
CTGCTGGCGCGCACTGAAGCCGCACTCGGCAATCAGCTCGACGACCCGCAACTGCTGGCA
GCGCTGGCCGGTGCGCACGCCGACGCCGGCAACACCCCGCGCGCATTGACCCTGGCCCAG
CGCCTGGTCACCGGCGCCACCCCGAGTACCGAAGACCGCCTGCAGTACGCTCAGCGGTTT
CACCTACGGCCACGGTGGCTACTTCAGCCCGCAGGACTATGTGGACCTGGGATTCCCGGT
GCACTGGAGCGGCCGCAGCGCCGGGCAGACGGTGAACTGGAAGGTGGACGCCAACATCGG
TGTGCAGCATTTCACCACCGAAGCCACGCCGTATTTCCCGACCGATCCCACCTTGCAGCA
GGCCGCCTACGATGCCGCCTCGGTCGCGGCGTTGCTGGGCCTGGTCAACCGCTATACCGA
TCCGGTGTACGCGGGCGAAAGCCGCACCGGCGTGTCCTACAACCTCAGTGGCGCGGCCGA
ATGGCAGGTGGCACCGCAGTTGTTCCTGGGCGGGCGCATGACCTTCAACAACGCGCGCGA
CTACAACCAGTTCAGCAGCAATCTCTATCTGCGTTTCGTGCTGGATCGGCTGGGTTCCGC
GCTGGGCCGCGCGCCGCAGGTACTGACTTCGCCGTACGCGGCGGATCACTGAGCCAACGC
AGTGCAGTGCGCAAGGTGTGCGGTGATGCGTGCGCGCGCCGGGCACGTTGCACGCCTGGG
CTGCAGCGGCAATGAAGAACGGCGCCTTGCGGCGCCGTTCCGGTCACACCATGACTGACC
GCCGTGCGTCCGGGTTACGGGCGCATCTTGGTGGCACACACGAACACCGACGCCTGCTGC
AGGCGGCTGATCGCGCCCTGGTCCTGCAGCCCACGCACGTGCTCGTCCATGCAGGTCAGG
TAACCCAGGCGGTTGCCTGCGTTCTGCGTCTTGCACAGGCTGCTCTCGGCCTGGATGTTG
GCGCCGGGAATCAGTCCGCCGGTTTCCACCGTCGGCACCAGCGTGCTGCAGCTGCCCAGC
TTGGTCAGGCCGCGGTTCACCGTCCAACCGATATCGGCAAACATCGCCGGGGTCAGGTCG
ATGTTGAGCTGCGCCTGCACTTCCGGCGTATCGAACGGTTCCATCAGCGCATTCGGCTGC
AGGTCGGTATCGAAGTGCGAGAAAGTCGAGCCACCGGCCACCACGCTGGGGGCGTACAAG
CGGGTGCGGCCCTGGCTGTCGGTGCCCTGCAGCAGTTCCGGGTCCTCGTACAGCCCTGCC
ACCACCGCGGCGCTGCCTTTCAGGCGCGCGCCATCGGCTTGCGAGACCATGATCGCCGGG
ATGGTGATGTCGGTGATCGGCGGTGCGGCATTGCCCATCGTCTGCACGCCGGCCGCGTTG
TTGGCCACGATCACGCCCACCGCGCCATTGAGCTGGGCGTTCTTGACCTTGATGGCGAAG
GCGCAGGTGCCGCGGTCGATCAAGGCCACCTTGCCGGCCACGGCCGCCGCATTGACGAAC
GGAGTTTCGCAACCGTCGCTGGCCGAGGCAGCGGCCACGCCGTCATCCACCGTCACCACC
GAACGCGCCGGGAAATTGCCGGCGCTGGCCAGCGGCCCGAAGCTGGCAAAGCCCACTTCG
AACTTGCCGGCCGCACCGGCGGGCGCGCTCACCTGCAGCAGCGTGCGCGGATCCAGGATC
AACGCCGCCTCGCGGTTGACGCGCGTACCGGCCCACACCGTCCGCCCGGGCGTGCGCATG
GCTTCGGCACGCAGCGCATTGGTCATGGTGGGGTCGTCGAAACGCTTGTTCTGCACGTTG
TCGAAGGCCTGCGCGGTATAGACGTCGGTCAGGCCGGAGCCCGAGCCGAGCACACCGGTG
GTCTTGTTGAGGAAGCCCGCCGCGCCCAGTCCATGGCCGATCTCGTGCATCACCACGTTG
AGGAAGTTGATCTGGCCCTCGGGCGTCTTGCCGTCCAGGCCCAGGTACCAGCCCGACCCG
GCCAGGCAGTCGTCCTTGCCCAGGTCACCGTTGAATTGCGAAAACACGTCGGCCGGATCG
GCCGGGTCGGGTACCAGATCCTGCCCGGCGATCGCATCGCCCAGCGCGGATGGGTACAAG
GTATTGGCCTTGGCACCGGGGAAATTGTTGACGATCCAGTTCGGGCCGGCCTGGCCCAGG
GTGCCGCCGGTGGCGGTACAGGTCAGCCGCGCGAACGAGGCGTACACCTTGATCTCGACA
CTGCTCTGCAGCACCGCGCCCCACATGTCCATGGCGTACTGGTAGGCGATGCGTCGCTGC
TCACCCACCGACCGGCCGGGGTTGCCACCCAGCGGTGCAGCGGCGGTGGGGTCGTTCAAG
CCGACATTGGTGCCGGCATCGCCATTGATCAGGGTGACGTTGGCGGCCGAGGCGTGCAGC
GGCGACAGCGCGGCGGCGATGCCCAGGGACAACAGCAACAGGGGCTTATTCATGCGGCAG
CGCTCCGTGCTCGGCGTGGGCAGGTGGGGTGGTGGCGTCCTCGCTGTGCTCGATCACCAG
GCGGCCATCGGCCTGCCGGGTCGCAACCAGGGAGCTCATCTGGGTGGCCGGCAACTTGCG
CGCGATGGTGCCGTTGGGCAGGCGACGCTCGGTGGCCAGGGCGGCCGCCTCTGTCTGCGG
GACTGCACTGCGTTGGGCGCTGCGCGCAGCCGGGGCTGCGGCGGCCTGCCGGTCCAGTGC
GGCGCTTTCTTCGGCGGTCAGCGCACGCAACTTGCCGGTGACCGGGTCGATACCGACCTT
GGAGCTGCTGGTTCCTGCATCCTGGGCTGCGGCGAGTGCCGGCAGGCAGGCAAGACACAA
CACACCGGACAGCATCCATCCGGGCTTGCGAAAGCTCATCATCGTTGGGGTTTCCTTGGG
TCCAACAGGGGAAATACGCCGCACTGACACCGGCGCTCGGGGCAATCCTTCATTTCCAGT
CTGTTCATGACTGAATCATGAATCCGTGATGCGTGTCAACTTTTTGACACATGGGCCCCT
GAATGCGAAGTCATTGCCTGAAATAGTCATGTCTGCGCTTGCATTGTGCGCGGGATGCCG
AATTGGCCTGAGTGCTCTGCCTGTTCCGAGCTCCGAGGGATGCGATCGGATTGCTTACGG
CAGGTGGAGAGGGCTAGCTGGCGCACGAGGTGCGAGTGCTTAGCGTTGTCATGCCCCCAC
AGGTGTTGGCTTCCGCGTTTTCGACGGGCCTGACCTGAAGGGCGTACGGCAGACGGAGAT
GCCGCGTTGCAGGTGCTGCCGGGAGTTGGCGTGGCATCGCCCAGACAGGCGCGGCGACAT
CGCACACGCCATCGGATGCGCTGCAGGTTGGTCGGCGCGAACGCGCGCTGCTGCCATCGC
TACCAAATTGGAGAGCGGAGTGGTTTCGTAAGGAGTTGCAGTCACCGCGCCTCGCGCGGA
TGCGCAGCTCGCAGGCGGACGTGCAGCGAGTGCAGGTGCTACGTCGCGTAAACCGCAGGG
GCCACATCGCCGCGCGTGCAGCACAACGTTAGTCGCTTGGTCAGGCGCGGCAGACGGTTT
GCGTTTCGCGTTTCGATGGCAGGCGCTGAGACCGCTCGTGCTGCAGTGTGCACGCCACTA
CCATTGGCCTCCCGTCCTCCACGCCATCGGCGTGACGCCCTCAGGTTGCCCATGCACGCC
GTCATCTATCACAACCCTGCCTGCGGCACCTCGCGCAACACGCTGGCCTTGATCCGCCAT
GTCGGCATCGAACCGCAGATCATCGAGTACCTGCGCGACCCGCCAACGCGCGCGACCTTG
CAGGCACTGATTGCCGAGGCCGGCCTGTCGGTGCGCGATGCGCTTCGCCAGAAGGGCACG
CCCTATCTGGAACTCGGGCTGGATGACCCCGCGCTGGACGATGCTGCCTTGCTCAGCGCG
ATGCTGGCGCATCCGATCCTGATCAGCCGCCCGTTCGTGCGCACCGATCGCGGAGTGCGC
CTGTACCGGCCGTCCGAGCAGGTGCTGGAGCTGCTGCCGGCGGCGACCAGCGGCTTCATC
AAGGAAGACGGCGAACGTGTGCTCGACGAGGCCGGGCGCCGCGTTAGTCAGTGAGGTCAT
GCGGGCAACGCGCTAGGACCCAGCAGCACCGCCTGCCGATGACACCGCCGCGGTCGTGGC
CGCGCGCGCAATGCCGCCGCCACGCGCCCGCCAGCGCAGGGTTTGCGCCTCCGGGAGCCG
TTCCGGTTCTGCAGTAGCGCAGCCACTGCGCACCGGTGCTGGCTGGCGTGGGTTTGTCGG
GCTAGGTTTGCTCACCTCACACCACGCGCCACGCTCTACCATCGGTGCATCGTTGATTGG
AGCACCCGCATGATTCGCGAAATTATCCGCATGGGCGACAAGCGCCTGCTGCGCGTGGCG
CCGCCGGTCACCAACCTGGGCAGTGACGAGCTGCACGCGTTGGTGGCCGATATGTTTGAA
ACCATGGACGCCGCGCGCGGCGTCGGGCTGGCCGCACCGCAGATCGCGGTGGACCTGCAA
TTGATGGTGTTCGGTTTCGAGGCCAGCGAGCGCTATCCCGAAGCACCGGCGGTGCCACGC
ACCGCCTTGGCCAACGTGCAGATCGAACCGCTGTCCGATGAGATGGAAAACGGCTGGGAA
GGGTGCCTGTCGATCCCCGGCCTGCGCGCGGTCATTCCCCGCCACCGCGTCATCCGCTAT
TCCGGCTTTGCCCCGGACGGCACGCCCATCGAGCGCGAGGCCGAAGGCTTCCATGCACGC
GTGGTGCAGCACGAATACGACCATCTGGTTGGCCGCCTGTATCCCTCGCGCATCGAAAAC
TTCGACACCTTCGGCTTCGAAGACGTGCTGTCCTACGACCTGTAGTGCGACGCCCACAGC
GCAGGCGTCGCGGCGCAACGCGCATAAGGAAAAGGGCGCCCTCAAGGCGCCCTTTTTTCA
TCCAGCCTCATGACAGCGCCCTCATCCGGGCGCCGTGGTTGGCTTACTTCAACGCCTTGA
AGCGCAGGCGCTTGGGACCGGCGTCATCGCCCATGCGGCGACGCTTGTCTTCTTCGTACT
CACGGTAGTTGCCCTGGAAGAACTCCACGTGCGACTCGCCTTCGAACGACAGGATGTGCG
TGGCGATACGGTCGAGGAACCAACGGTCATGCGAGATCACGAAGGTGTTGCCCGGGAACT
CCAGCAACGCATCTTCCAGCGCACGCAAGGTTTCGATGTCCAGGTCGTTGGACGGTTCGT
CGAGCAGCAGCACGTTGCCACCCTGCAGCAGGGTCTTGGCCATGTGCAGGCGACCACGCT
CACCACCGGACAGCGAGCCGACCATCTTCTGCTGGTCCTGCCCCTTGAAGTTGAAGCGGC
CGATGTAGGCGCGCGACTGGATCTCCACGCCATTGATGTTGAGGATGTCCAGGCCGCCAG
CGATTTCCTGGAACACGTTGTGGTTGCCCTCGAGCTTGTCGCGGCTCTGGTCCACGTACG
ACAGCTGCACGGTCGGGCCCATCACGATCTCGCCAGAATCCGGCTTTTCCGCACCGGTGA
TCATCTTGAACAGGGTCGACTTACCGGCACCGTTGGGGCCGATGATGCCCACGATGGCGC
CCGGCGGCACGATCATCGACAGGTTGTCGATCAGCAGGCGGTCGCCGAACTTCTTGGAGA
CGTTCTTGAACTCCATCACCGAGTTGCCCAGGCGCTCGCCCGGCGGGATGAAGATTTCAT
TGGTCTCGTTACGGCGCTGGTAATCCACCGACTGCAGCTCTTCCAGGCGGGCCAGACGCG
CCTTGCCCTTGGTGCGGCCACCCTTGGCGTTCTGCCGCGACCATTCCAGTTCCTTCTGGA
TCGCCTTCTGGCGTGACTTTTCCTGGTTGTCTTCCTGCTTGAGGCGCTCGTCCTTCTGGG
TCAGCCACTCGGTGTAGTTGCCCTTCCACGGAATGCCGCGGCCGCGGTCCAGTTCCAGGA
TCCACTCGGCAGCGTTGTCGAGGAAGTAGCGATCATGCGTGACCGCCACCACGGTGCCGG
TGTAGCGCGCCAGGAACTGCTCCAGCCACTCCACCGACTCGGCGTCCAAGTGGTTGGTCG
GTTCGTCGAGCAGCAGCATGTCCGGCTTCTGCAGCAACAGGCGGCACAGCGCCACGCGGC
GCTTTTCACCACCGGACAACTTGCCGACGATGGCGTCCCACGGCGGCAGGCGCAGCGCAT
CGGCGGCCACGTCCAGCTGGTTTTCCAGGGTGTGTGCATCGCCGGCGGCCAGGATGGCCT
CCAGGCGCTCCTGTTCCTTGGCCAGCGCATCGAAATCGGCGCCTTCTTCGGCGTACGCCA
GATAGACCGCATCCAGCGCGGCCTGGGCCTGCAGCACGTCGCCCACGCCTTCTTCCACCG
CCTCGCGCACGGTGTGCTCGGGGTTGAGCTGCGGCTCCTGGGCCAGGTAGCCGACCTTGA
TGCCGGCCTGCGGGCGGGCTTCGCCCTCAAAGTCGGTATCCACGCCGGCCATGATCTTCA
GCACCGTGGATTTGCCGGCGCCGTTCAGGCCGAGCAGGCCGATCTTGGCGCCGGGGAAGA
AGCTCAGCGAGATGTCCTTGATGATCTGCCGCTTGGGCGGGACCACCTTGCTGACGCGGT
TCATGGTGTAAATGTATTGCGACATGGGGACTCCGTGGACGCAGGCAGCCCGCCGGCCGA
GGCCGGAGGCAGCGGAAAAGGGATTGCGCCGATTATACCGGCAAGTATTCACCTCCGCCG
GACCGCAGATGCGGCTAAACGGCAGCTTACTTCCCACCTGAATGGGTGTTTTCGTAACCG
ATTCCAGCAAGAAAGCGTTAAGCCGGGCAGCCTCTTAATGCAATTGCGACATCGCACACA
GGAGCAATCCCATGAACCGCAAACGCATCGTCACCGTTGTGCTTTCCTCCATCTTGGCGC
TGGGCTTCGCTGCACCGGCCGCATTTGCCGGGGATTGGGACCGCGACCACGACCGCCGTG
GGCATGACCGCGACCGCGACCATCGGCGCGACTACGACCGTCACGACAACCGCAACTGGC
AGGCCCAGCAGCGCTGGGATGACCGCCGTCGCCGCGATGACCGCCGCGAGTGGCGCCAGG
ACCGCCGCGTCTACAACAATGGCTACCGCGAGGGTTACCAGGACGCGCGCTACCGCGACC
GCTACAACGATCGCCGCGTCTACACCTACCAGCCCGTCCGCCCGGCCTATTACGGCGGCC
CGCGCTATGTGCGTGGCGGCTATTACAACGGCCCGGTGTATGTGATCAACGATTACGACC
GTCACCACCTGCGTCGCCCGCCGTATGGCTATCGCTGGCAGCGCGACAACACCGGCAACT
TCCTGCTGGTGGCGATCGCAACCGGTGTGATCGCCGATCTGGTGCTCAACAACTGAGCCC
CTAGCTGGCAGCGCCCGACCGGGCAGCCCGGTCAGGCCACAGGCATCACATGGGCGCACT
TCGGTGCGCCCATGGCGTTTGTGGGTCCCGTTCCTGGGCCCCGGTGTGCTGCGTCGCAAG
GCCAGTCTGGTCGATTGGTCACCCGTTCCCCGGAGGCTTACAATCGGCGGTCTTACTGGC
CACAGCTGCCCCCCGGAGCTTCTGCATGTTCTCGCGCGACGTCCGACTGGAAACCTACGA
CCCCGAACTGGCCAAGGCCATTGCCGCTGAAGCCGGCCGCCAGGAGGATCACGTCGAGCT
GATCGCCAGCGAGAACTACTGCAGCCCGCTGGTGATGGAAGCCCAGGGCAGCCAGCTGAC
CAACAAGTACGCCGAAGGCTACCCGGGCAAGCGCTACTACGGCGGTTGCGAGTTCGTCGA
CATTGCCGAGCAATTGGCCATTGACCGCATCAAGCAGGTGTTCGGTGCGGACTACGCCAA
CGTGCAGCCGCACAGTGGCTCGCAGGCCAACCAGGCGGTGTACCTCGCGCTGCTGCAGCC
GGGCGACACCATCCTGGGCATGAGCCTGGCCCATGGCGGCCACCTCACCCACGGCGCCAA
GGTCAATGCCTCGGGCAAGCTGTTCAACGCCGTGCAGTACGGCGTGAACGAGCAGGGCCT
GATCGATTACGACGAGGTGCAGCGCCTGGCCACCGAGCACAAGCCGAAGATGGTCATTGC
CGGCTTCTCGGCGTATTCGCAGAAGATCGACTGGGCGCGCTTCCGCGCCATTGCCGACAG
CGTCGGTGCGTATCTGTTCGTGGACATGGCGCACGTGGCCGGCCTGGTGGCCGCCGGTGT
GTACCCCAGCCCGATGGACCATGCGCACGTGGTCACCTCGACCACGCACAAGACCCTGCG
TGGCCCGCGTGGCGGCATCATCCTGGCCAAGGGCGCGGGCGAGGACCTGGTCAAGAAGCT
GCAGTCGATCGTGTTCCCCGGCATCCAGGGTGGCCCGCTGATGCACGTGATCGCGGCCAA
GGCGGTTGCGTTCAAGGAAGCACTGGAGCCGGAGTTCAAGACCTACCAGCAGCAGGTGGT
CAAGAACGCGCAGGCGATGGCGAACACGCTGATCGCGCGCGGCTACAAGATCGTCTCCGG
TGGCACCGAGAACCACCTGATGCTGGTGGACATGATCGGCCGCGATGTCTCGGGCAAGGA
CGCAGAAGCCGCGCTCGGCAAAGCGCACATCACCGTCAACAAGAACTCGGTGCCCAACGA
CCCGCGCTCTCCCTTTGTTACCTCGGGCCTGCGCCTGGGCACCCCGGCCATTACCACCCG
CGGTTACCAGGAACAGGACTGCGTGGACCTGGCCAACTGGATCGCCGACGTGCTGGACGC
CCCGGCCGACGACGCCGTGCTGGCCAAGGTGCGCGATGCAGTGACCGCGCAGTGCAAGAA
ATATCCTGTGTATGGCTGATGCGGAAATCGGGAATGGAGAGACGGGAATGGTAAAAGCAA
CGCTGCGATAGCCCCGCTGTTCCGATTCCCTATTCCCCTCTCCCTATTCCCGGACGTCTG
ATGCATTGCCCCTTCTGCCAGCACAATGACACCCGCGTGATCGATTCGCGCGTGTCCGAA
GACGGGACGACGATCCGTCGGCGTCGCGAATGCGAGGCGTGCGGCGAGCGTTTCAGCACC
CTGGAAACCATCGAGCTGAAGTTGCCGACGGTGGTCAAGAGCGATGGCGGGCGCGAGGCA
TTCGATGCGCGCAAGTTGCGCACCAGCTTCGACCGCGCGCTGCAAAAGCGGCCGGTGTCC
GAAGAACAGATCGAAGCGGCGGTGCGTGCGGTGGTGCACCAGCTGCGGATGTCCGGCGAG
CGCGAAGTCGGCTCGCTGCGGGTAGGCGAATACGTGATGGTGGAGCTGCGCAAGCTCGAC
CATGTCGGCTATGTGCGCTTCGCCTCGGTGTACCGCAGTTTCCAGGACGTGGCCGATTTC
CGCGAAGAGATCGAAAAGCTCGAACGCGAACTCCCGGTCGGCAGCGAGCAGCTGCCATTG
CTGGAAGCAGCCCTGGAACGCGCCGGCAAGCCCGGCAAGCGTTGAGCGTGATGCGCATCG
CGTGCGTTGCCGACACGCCGGACCTCCTGCCTGTCATTGCGCAGGCACATCTCCAGGCCT
TCGGCGCCTTGCTGCCGGACTGGAATTTTGATCAGGCATTGGAAGAACTGCAGAGCCACG
ACCGCGACGGGGTGATTCCCACCACGTGGGTGGCACTGGATGACACGCAGTGGCTCGGCT
CGGTGAGCCTGCTGGAGAACGACGATGCGCGCATCCGGCAATGGTCGCCGTGGCTGGCGT
CGCTGTACGTGCAGCCGCAGGCGCGCGGGCAGGGCATCGGTGAGGCACTGGTGACGCATT
GCGTGCAGGCCGCCGCGCATCTGGGCGTGGCGGCGTTGTATCTATACTGCCAGCCCGCAC
TGGTGCCGTACTACCAGCGCCTGGGCTGGCAGGCGCATGCCGAATTGTTGCTGGGGCCAC
TGCAGATCGTAGTGATGCAGATCGAACCGGCAGTAGTGCGGTGAGCGTGAGCGCAGACAA
CCACCGCTGGATGGCACAGGCACTGCGCCTGGCCGAGCGCGGCGCTTACACCACCCGTCC
CAATCCGATGGTGGGCTGCGTGATCGTGCGCGATGGCGCGTGCGTGGGCGAGGGGTTTCA
TCAGCGTGCCGGCGGCCCGCATGCAGAAGTGTTCGCGCTGCGTGCGGCGGGCGAACAGGC
GCGGGGTGCAACGGCGTATGTGACCCTGGAGCCCTGCGCGCATTACGGGCGCACGCCGCC
GTGTGCGCTGGCCTTGATCGCGGCCGGCGTCACACGCGTGGTCGCGGCGATGGCGGACCC
GTTTCCGCAGGTCAATGGTGGTGGCTTCACCTTGCTGCGCGATGCAGGGATCCAGGTGCA
CAGCGGGGTGATGGAAGCGCAGGCACGCGCGCTCAACCAGGGCTTTCTGTCGCGCGTGGA
GCGTGGCCGCCCATGGGTGCGGGTCAAACTCGGTGCCAGCCTGGATGGGCGCACCGCGAT
GGCCAGCGGCGAATCGAAGTGGATCACCGGCGCCGATGCGCGCGCGGATGTGCAGCGCTG
GCGCGCACGTGCCGGCGTGATCCTGACCGGTGCCGGCACGGTGCTGGCCGATGACCCATC
GATGACGGTGCGGCTGGGCGAGGACACGCCGTGCGTGCCGCCGCTGCGGGTGGTGCTCGA
TGCCGGCTTGCGCACGCTGGCGTGCGCCAACATTCGCCAGGGCGATGCGCCCACCTTGTA
TCTGCACGGCGCCGATGTCACGGCGCCGGCGTTCGACGGCGCGGAGTTTGCCGCGATGCC
GTTGCATGCGGGTCGCTTCGATCTGGCCGCGGTGCTGGCATCGCTGGCCGAGCGCGGTAT
CAACGAGGTGCACGTGGAAGCCGGCGCCACGTTGAGCGGCGCACTGCTGCAGGCCGGCCT
GGTCGATGAGCTGTTGGTCTACATGGCGCCGGTGCTGCTGGGTGAGACTGCGCGGCCGCT
GCTGGCTGGGCTCGGCATCGACACCATGGCGCAGCGGCATGCATTGCAGCTGCTCGATGT
CCGCCACATTGGCCAGGATTTGCGACTGCGCTATGCGCCGGTTGCTACTGCGTAGTTACT
GTGCGGTGCGTTTGACGCCGCATAAAAAGGCCCCGCATGCGGGGCCTCTACGTCTTGAGC
GCGCTGGATCAGAAGCTTGCGCGCACGCCGACCTTGTACTGGTTGGCGTCGTCGATGAAC
TGGACTTCGCCGACCAGGCCCCAGGTGGGGGTGAAGTTCACCTGGCCACCGAGGGTGCCG
ACGAACTCGCCTTCGTCCACGTCGCTGCCATCGATGTAGCCGGCCTTGATCCAGGCTTCG
GTCCGCGGCGAGGGCTTGCCACGCAGGCCCAGGTTGGCGAAGCCGAGGTTGCTCGAGTCC
GACGAGTCGTCGAGCGAGCGGCCACGCAGGCGCAGGTCGGATTCGACCTTGGTGCGCAGC
ACGCTGATGTCGGCGGTGAAGTCGACGCGCTCGGTCATTTCCTGGCGGTAACCGATACCC
AGGGTGGCTTGCTGCAGGGTGCCTTCGAGCACGAAGCCGCCGCCGAGGTTGAAGTCCTTG
TTGGCACGCTCATAGCCGCCGAACACATACACCGGCTGTGCAATCTGCCAGGACCCGCGA
ACGTAGCCGCCGTCGATGTCGTCGGATTCGCCGTTGACGCCGATCTCGGTACGGTTCCAG
CCACCTTCCACGTAGGAATAGCTCAGGCCTTCGGCCGAGGCGGCAAACGGTGCGGCTGCC
AGCAGGGCGGCCAGAATCAGGGTGTTACGCATGGGGTGTTTCTCTCCGAATTGATGTCCG
TGTCTTCGTCCCGTTGCGGGGCGAAAATAGCGACGTCTCCCGCCGCTGCGCGCACTTTAA
CAAAACCTTCACGATTCTGGCTATGGGGAATTTCCCGACATGACGCAGCGTCCTGCCAGG
CATGTCTTGGCAGTCAGCTATCGCCGGAAGCCGCCCTGTAGAATTGACGCGCCGGTTCGC
CGGTACTTACGAACGTCTTCAGGGCGGGGTGCGATTCCCCACCGGCGGTATGCATGCGCA
AGCGTGTGAGCCCGCGAGCGCTTCGCTGCCGATCTCTCGCTGAGAGCACGGCGGTGAAGG
TCAGCAGATCCGGTGCGATGCCGGGGCCGACGGTATAGTCCGGATGAAAGAAGACGGCCA
ACGCGCAGCCCTTGCGGCTGCGCGCGCGCCTGTTTGCCTTGCGGCGTTTTTCGCTCAACT
TTTTTGCGAGAAACGGCTATGTCCACCATGCGTCATCCAGCGTGCTACCGCACGCCAGTC
CAGCGCTCTACGCGCGCCTTGCGGCCATTGCCCACAGGAGCGTGCTGATGTTCACCGGCA
TTATTGAAGGCGTTGGCCGCCTGGCCGCGCGCCAGCCGCAGGGCGGCGATGTACGTTTTA
CCTTCGCCACCGGCAGCCTGCCGTTCGAGGCGGTGCAGCTCGGCGAAAGCATCGCAGTCA
ACGGCGTCTGCCTGACCGTGATTGCATTCGATGCGGCCAGTTTCCAGGCCGATGCGTCCA
CCGAAACCCTGTCGCTGACCACGCTGGGCAGCTTGCAGGAAGGCGCGGTGTTGAACCTGG
AACGCGCGATGCGGCCCACCGATCGGCTGGGTGGCCACCTGGTCAGCGGGCATGTGGATG
GCCTGGGCCAGGTGCAATCGGTGCATGGCGATGCACGCGCGCAACGTTGGCGCTTTGCGG
CGCCGCCGCAGGTGCTGCGGTATGTCGCCAAGAAGGGCTCGATCTGCGTCGACGGTGTCA
GCCTCACCGTCAATGAAGTGGACGATGCCGGGTTCGAGGTCGCGTTGATTCCGCATACCG
TGGCTAATACCGCGTTTTCGGAAACGGCGGTGGGCGCGGCGGTGAATCTGGAGATCGACC
TGGTGGCGCGCTACGTCGAACGCCTGCTTGGCACGCGAGGTGCGGCATGAATTTCGCGCC
TGTCCCCGAATTGATCGAAGAGCTGCGCGCCAGCCGCATGGTGGTGATCGTCGATGACGA
AGACCGCGAAAACGAAGGCGATCTGATCATGGCGGCCGAGTTGGTCAAGCCGTCGGACAT
CAACTTCATGGTCACCCACGCACGTGGCCTGGTGTGCCTGTCGCTGACCCGCGAGCGCTG
CACGCAGCTCGGTCTGGCACCGATGGTGCGCAACAACACCGCGCAGTTCCATACCAACTT
CACCGTCAGCATTGAGGCGGCCGAAGGGGTCACCACCGGGATTTCCGCCTACGACCGCGC
GCATACCGTGCGCACCGCGGTGCGGCCGGATGCCAAACCGCACGATCTCAGCCAGCCGGG
GCACATTTTCCCGCTGATTGCGCAGCCGGGTGGCGTGCTGACGCGCGCCGGTCACACCGA
GGCGGCCAGCGATCTGCCGATGCTGGCCGGGCTGGAACCGGCCGGTGTACTGGTGGAAGT
ACTCAACCCCGACGGCAGCATGGCGCGCCGCCCGCAGCTGGAGGTGTTCGCGCGCGAGCA
TGGGCTGAAGATGGGCTCGATCGCCGATCTGATCGCCTACCGGCTGGCCAACGAACACAC
CGTCGAGCGCGTGGATGAACGTGAGATCGAAACCGAGTTCGGGCCGTTCCATCTGGTGAC
CTACCGCGACCGCATCGCGCACGACCTGCATTTCGCGCTGGTGCGTGGCACCCCGGATCC
GACCACGCCAACCCTGGTCCGCGTGCAGGTGGAAAACCCGCTGGCCGATCTGCTGCACTG
GCAGCGCGATGATTTCGGCGTGGCCGCCACCGATGCGCTGCGCGCGATTGCTGCCGAAGG
GCAGGGCGTGATGGTGGTGCTGTCGGCCCCGCGCGACAGCGAATCGCTGCTGGCACGCCT
GCGCCAACAGCCGGAGGTGGCCGCCAACGCCAAGGATGTGAGCCAGTGGCGCCGCAACGG
TGCTGGCGCGCAGATCCTGGCCGACCTGGGCCTGGGCAAGCTGCGCGTGCTGGGTACGCC
GCGGCGGCAGGTCGGCCTGGCCGGCTTCGGCCTGGAGGTGGTGGAGTTTCTGGAATGCCA
TCCGGGCGCCGCCTCGCGCGTGGCCGCCGCGCCCTGAGCCGGCGGCCGCCACGGCCAGGC
CTGCGCAGGCGGGCCCGGCCGTGGCGTGCAGCCCGGGCGCATTGCCCGGCTGCTGTTAAA
CTTCCCGCCCCCTCGAGTTGCCGACCCGCATGACCCACTACGAAGGCGATCTTCGCCCCA
CCACCGCGCGCTTTGTGATCATCGCCAGCCGCTGGAATGCCCGTATCACCGACGCCCTGG
TGACCGGTGCGCGTCAGAGCCTGGCCGGCAACGGCATCGGCGAAGACGCCATCGACGTGG
TGCGCGTGCCCGGCGCCTGGGAAATCCCGATGGCCGCCAACCGCGTCGCCCAGGGCGGCC
AGCATGCGGCGATCATCGCGCTGGGCTGCGTCATCCGTGGCGATACCCGCCATTACGAAC
ACGTCGCCGACCTGTGCGCCGAAGGCCTGATGAGCGTGCAGTTGCAGACCGGCGTGCCGG
TGCTCAACGGCGTGCTGGCGGTCGAGCGCGTGGAAGATGCCGAGGCACGTGCCGGCGGCA
GCCACGGCAACAAGGGCGAAGAATGCGCCCTGGCCGCACTGGAACTGGTCAATTTGATGG
AGCTGTTGCCATGAGCAAGCCCGGTGGACACGCCCGCCACGGACGTCGTGACGGCATCGA
CCCGGTGCTGCGCTCGCGCGCACGCCGTCGCGCCTTGCAGGCGGTGTATGCCTGGCAGAT
CGCCGGTGGGTTCGCCAAGCAGGTGATCGCTCAGTTTGCCCACGAGCAAGCGCATGAAGT
GGCCGATCTGGCCTACTTCGAAAGCCTGGTGGAAGGCGTGCTCAGCAACCGCAGCGAGCT
GGATACCGCGCTGACGCCGTACCTGGACCGTGGCGTGGAAGAAGTCGATGCGATCGAGCG
CGCCGTGCTGCGCCTGGCCGCCTACGAGCTGTTGTATCGCCAGGACGTGCCGTACCGCGT
GGTGATCAACGAAGCGATCGAAACCGCCAAGCGTTTTGGTTCCGAACACGGCCACACCTA
TGTCAACGGCGTGCTGGACCGCGCAGCCGTGGAGTGGCGCAAGATGGAATCGGGCGCCAG
CGGCGCGTGAGGCGCCGCGGGAATGGGGAGTCGGGAATGGAGAATCGGAAGAGCAACGTT
TCCGACATCTCCTGACGCGCCTTTGCGATTCCCGATTCCCCTCTCCCGATTCCCGTCCTC
ATGCCCGAATTCGATCTGATCGCCCGCCTGCGTGCCCGCATTGCTGCGCGGGCCGATGTG
CCCCTGGGCATCGGTGACGATGCGGCGCTGCTGCAGCCGCCGGTTGGCGAGCAGTTGGCG
ATCACCGCCGATACGCTCAATGCCGGCGTGCATTTCCCGCTGGAAACACGCGCCGCCGAC
CTCGGCTGGAAGACGCTGGCGGTCAATCTCTCCGATCTGGCCGCGATGGGCGCGCAGCCG
CGCTGGTGCACCTTGTCGCTGTCGTTGCCCCACGACGATGCCGCGTGGGTGGATGCGTTC
GCCGATGGGTTTTTTGCGCTGGCCGATCTGCACGGCATTGCTCTGGTCGGTGGCGACACC
ACGCGCGGGCCGTTGTCGTGCGCGGTCACCGCGATCGGCAGCCTGCCACCAGGCGCGGCG
TTGCGCCGCGATGGCGCACGCGTCGGCGACGACATCTGGGTGACCGGTGCGCTGGGCGAG
GCGGCGGCGGCATTGTCGCTGTGGCAGGCCGGCGACCTGGACGTGACGGTGCCGGCCACT
GACGCCGTGCAGGAGCAGTGGCGACAGCACCTGCTGCGCCCGCAGCCACGCGTACAGGCC
GGACTGCGCCTACGTGGGCTTGCCCATGCCTGCATCGATGTGTCCGATGGTCTGTTGGCC
GATCTGGGGCATTTGTGCGAACGCAGCGGCGTGGGCGCGGAACTTGCGCTGGCTGCCTTG
CCGCAGATGCCATCCACCGCCGGCGTCACCGCCACGCAGTACAGCGCGTGGCAACTGGGC
GGCGGCGACGATTACGAACTGTGCTTCACCGCTGCCGTGCAGCATCGCGATGCGGTGCTG
CAGGCACTGGAATTCGCACAAGTGGCCGCCACCCGCATCGGGCGCATCGTCGCCGCGCCC
GGCGTGGTGGTCCACGATGCCAGCGGCAACCCATGGCAACCTCCGCAACGCGGCTACCAG
CACTTCGTCGGCTGAGTCGGTTGGCGCTGTGTACTGCGGGTGGGGTAGGCGCAGGGTGAG
TCTTACGCGTTCGCTTTGATGGTCCATTCGACTGTAATGACCATGCGATTAGCACCATTG
CGGGTTGCGCAGCGAGCGTGATTTTCGAATGTGCAGTGCTACAGCGCCTTTGAATCGGCA
AACGTATTGATCCGACGTATTCGGGCGCAGCTGCGTCGGCCAATCCGAAGTAACAATCTA
ACCGCCTGCCTGCGGCTTAACCGGTGCTCGTCCCGACTCCCTATTCCCGATTCCCGATTC
CCAACCCTTGAGCCATACCGTACCGGCTGGTACGTTCACCACGTTCTCCCCCGAACCACG
GATGCATCGCAGTTGCCGCTGGGCTATCCCGGCCCGGCCTCGCGTGGGAGAACACGATGG
ACAAGCGTTGGATGGGCGGTCTTGCCGCCATGGCGTTGTTGCTGTCATCGGCGTCAGCTC
TGGCCGGTGCCTTCAGCAAGACCTACGAACGGATTCCGGGTTGGGACGGCGCGCAGATGG
GCGCCCTGGTGCTGGTGCCGCAAGGGCAGGGTAGCGGGCCATTTCCGCTGATCGTGATGC
CGGCCAGCTGGTCGCTGCCGAATCTGGAATACCTCGGGCGCGCCACCCAGTTGGCCAGCG
ATGGCTATGTGGTGGTCAGCTACACCTCACGCGGGTTCTGGGATTCGGCTGGGCAGATCG
ACATCGCCGGGCCGGATACCGTGGAAGACGTCAGCGCGGTGATCGACTGGGCGCTGGCGC
ATACGCCGGCCAATCCCGATGCGATTGGCGCCTCGGGCATTTCCTATGGTGCGGGCATCA
GCCTGCTGGCGGCCGAGCGCGACCCGCGCATCAAGGCGGTGGCCGCGCTCAGCGGGTGGG
CGGATCTGGAAGCCTCGCTGTACTCAAATCGCACGGTGAGCCAGCAGGGCGTGGGCCTGC
TGGTAGGGGCGGGTACGTTGACCGGCCGGCCGGGGCCGGACTTGGCCAGGATCGGCGCCA
GGGTGGCGGCTGGCGATTACGACGGCGCGGTGCAGGGCTTCCTGCCGCAGGCCGCATCGC
GTAGCCCCGCGAGCGATGTGGCGGTGCTCAATGCGCGCGGCACCGCGGTGCTGCTGGGCA
ATGCCTTCAACGACGGCCTGTTTCCACCCAACCAGACCATCGCGTTCTACAACCAACTGC
GCGGCCCCAAGCAACTGCTGCTCAGCCAGGGCGACCATGCCACCGCCGAATTGCCGGGCG
CGCTCGGGCTGCCCAACGCGGTGTACACGGCGACCACGCGCTGGTTCGACCGCCACCTCA
AGCAGCTGCGCAATGGCGTGGACGACGAAGCGCCGGTGCGGCTGTCGCCGCGCGCCGGGC
AATGGCTGGACTACCCGGACTGGGCGGCGGTGCAACAGGGTGCCACCCGGTTCGGGCTCT
CCGCGCCGGGCGGGCTGCTCAGCCCCACGGGCGGCTTGATCAACGGCACTGCCAGCGGCT
GGCAGTCGCGCATTGGTACCGACGTGCCGACGCTCGCCGAGTCTGGCGTGGTGCTGGCCA
GTGGGCTGTTGCAGGGAATCGGCCTGCCGGTGACCACTTCCATCCCGCTGGTGAACCGGG
CCGGTGCGGCGGTGTGGGTGGGTGCACCGTCGAGCGGAGTGCGGCGCCTGGCCGGCAGTC
CATCGTTGCGGGTCACCGTGGTGTCCAGCCAGACGCAGGTGAGCCTGTTCGCCTATCTGT
ACCGCATGGATGCGCTGGGCGTTGCACAGCTGCTGACCCACGCGCCGTATTCGCTGCGCG
GCGCAACGCCCGGCACGCCGGTGACGCTGGAGTGGGCGCTGCAGGCCGCCGCAGCAGAGA
TCCCGGCCGGGCAGCGCCTGGTGTTGGTGGTCGACACGCGCGACGCACGCTACACCGATG
CCAGCGGCGGCGGCACGCTGACCTTTACGTCGCCGGTGGCGACGCCATCGGTGTTGAATG
TGCCGCTGCGGTGAGCTTGTTTTGACACTGAAGAGACTCGGCGGCAGGAGGCTGCCGACA
CTCGTCGGATGGGAGCGTGCTTGGGCGTGTGGGCAGGACTTCAGTGCGAAGTGCAGCTTC
GCGTGCGTTAAGACGATAAGCCGGCAGATGGCTGTCGATTGATCGGTGCTTTGGGTTGCG
GAGGATTTGTGTCGGAGTGCATGCATGTGCTCGTGACTGATGCTGTCTTCGCGCATGCCG
TGTCCTGCTTTCAGTGTGTGTCTCATCGCTTCGTCTGCGTTGGCTGCACGGCGCGAACTG
GGGTGACGTTGCAGGGCCCTTGCCCGCCCACCATCGCGGGACACGCCGCAAGTACGTCCT
TGTAGCAACTGTGGTGTTGGAGGCGGCACGTCTGCGCTTGCCCGGTCCTCGGAATGGCCG
TAGCCACTCCAACATCACAGTTGCTCCATGGATGGATTCACAGCGTGTCCCGAAAGCGGT
CAGGGCAGGCCGCCCGCGACCAACCCTGCTTGGACTCGCAGGAACTCCAGCACCTGCCTA
GCGCCATAGCGCTGAAGCCAATTGGGCCCGGCTGCCGAAACAAGCAAGCCAATTCAGCGT
TTTATGCGGAATTTACGCGGCCGCCCCACCAGGTCCATAGCGACTTTACGCAGCGCAGGA
CGAGACTGCGCGCATTGGCGGAGCGGTTCCGCCGTGGACATCCCGATGCACGCTCTTTCC
TGTCTGCCCCATCGGCGCTGTGCGCCCGGTGCGGCAGCGCCTTGTCTTGTTGGTTCGTCC
CTGCCGCATGCAAGCGCGGGCGTTATCTCGCTTGCGCCGCGTTGCGCACCCACGGAGTAA
TCGACATGCCTGCCTGGTTGTCCCTGCTGTGCGGCGTGGCCGTGTTCGTGGCGGCCGCGT
ACTTGTTGTACGTGGTGCTGCGGCCCGAAGACTTCTGATGCGAGTGCGCTCCAATGACTG
AAACATTGCTTGTCTATGCGTTGGCCATCGTGCTGGCGTGGCCCTTGGGTCGCTATCTGG
CGGCGGTGATGCGCGGTGCGCCCATGCGCGGCGACGCCGTGTTCGGCTGGATCGAACGGC
CGCTCTACGCAGCGCTTGGCACGCGCCCGCAGCAAGGCATGTCGTGGCGCGGCTACGTCG
CCGCGTTCCTGCTCAGCAATCTGGTAGTGGGCGTGCTGACCTGGGGCGTGTTCATGACCC
AGGCCTGGCTGCCGTTCAATCCCGATGCCATTCCCAACATGCGTTGGGACACCGCGTTGC
ACACGATGGTGTCGTTCCTCACCAACACCAACCAGCAGCATTACTCCGGCCAGGCGCAGT
TGTCGTACCTGGCGCAGATGACCGGCATTGTCGGCCTGCAGGTGGTGACGCCGATGATGG
GTCTGGCACTGGCGGTAGCAACCTTGCGCGCGCTGTTTGGTGGGCGGGCGGTTGCGAATG
CCAACGACGTTGCAGCAACGGCAAGCGGCCCGCACTCCACCGCGTTGCAGGACGCGACAG
CGAGCTTGGCTACGCACGAGACGCAGCCGTCAATACCGGCAGGCGCGCCGTTGCCCGATG
CAGACGTGGGCAACTACTGGGCCGATGTGATCCGCGCAAGCGTGCGGGTGTTGTTGCCGC
TGTGCCTGCTGTGGACGCTGCTGCTGGGCTGGCAGGGCGTGCCGTCGACCTTGCAGGGTG
CAGCGACGGCGACGCCGCTGGACAGCAGTGCCGGCATGGCCACGCAGACCATTCCGGTCG
GGCCGGTGGCAGCGATGGTGGCGGTCAAGCAGCTCGGCACCAATGGCGGTGGCTGGTATG
GCCCCAACAGTTCGGTGGCACTGGAAAACCCCACTCCGCTGAGCAATCTGCTGGAAACGC
TGGCGCTGGTGCTGCTGCCGATGAGCGTGGTGTTCATGGTCGGCTATCTCACACGGCGCA
AGCGGCTGACCGCGTTGGTGTTCGGCACCATGCTGCTGATGTCGGCGGCATCCACCGGCT
TGCTGCTGTGGTCCGAAGCGCATTCGGTCAGCGCCGCATCGCCCGCGTTGATGGAAGGCA
AGGAAGTGCGCATCGGTGCCGACGCCTCGGCGTTGTGGGCCGCGTTGACCACGCAGACGT
CCAATGGCTCGGTCAATGCGATGCACGATTCGCTCAGCCCGTTGAGCGGGCTGGTCACGC
TGGTGGACATGTTGATCAACGCCATCTGGGGCGGCGTCGGCTGCGGGCTGCAGCAGTTCG
TGGTGTATCTGTTGTTGAGCGTGTTCCTGGCCGGCCTGATGACCGGGCGCACACCGGAAT
TGTTCGGCCGCAAGATCGAAGCGCGTGAAGTGCAATTGCTGGCGCTGTTGATCCTGCTGC
AGCCCCTGGTGGTGCTGGGCTTCACCGCGGTGGCGTTGTCGGTGCCGGCGTGGACGGCCA
ATTCCAACCCCGGCTTCCATGGCATCAGCCAGGTGTTCTATGAGTACACCTCGGCATTCG
CCAACAACGGTTCCGGTTTCGAAGGCCTGGGCGATGCCACGTACTGGTGGAATCTGAGTT
GCGCGGTGGTGCTGGCGCTGGGGCGTTATCCGGCGCTGATCCTGCCGCTGATGGTGGCTG
CGCGCATGGCAACCAAACGCCGTGCACCGGAATCGTCCGGCAGCCTGCAGATCGAAACCC
CCACCTTTGCATTGACCCTGATGGCCATCGTGCTGGTGCTCACCGTGCTGCAGTTCATGC
CCGCACTGGTGCTGGGCCCCATCGCCGAACACCTCGCCCTGGCGGCGTCCTGAGAGTTCC
CGAGCAATGTCTACGATTCCTGTGATTGAAAAGCGTGAGCGCGCCGACGCCAAGTTGTTC
GATGGCGCGGTGCTGCTGGCGGCGATGCGCGCGGCATTTTTGAAGTTGACGCCGCGGCAT
CTGCTGCGCAGTCCGGTGATGGCGGTGGTGATGGGCGGCACCTTGCTGGCAGCGGTGATC
ACCGCCAGCGGGCATGGCAATGCCGGCTTCGGCTGGGCGGTGACGGCGATCCTGTTCGTC
ACCGTGTTGTTCGGCAATTTTGCCGAAGCCATCGCCGAGGCGCGCGGTCGCGGCCAGGCC
GCGTCGCTGCGGCGCGCACGCAAGGACCTGGTGGCGCGGCGCGTGGAAACCGCATTGGGC
GGGCGCGAAACCCGCGTGCCGGCGGCCGAATTGCGCCCGGGCGATTTCGTGCTGGTGTCC
GAAGGCGAGTTTGTGCCTGCCGACGGCGAGATCGTGCGTGGCCTGGCCACCATCAACGAA
GCGGCGGTCACCGGCGAATCCGCGCCGGTGCTGCGCGAGGCCGGGACCGACCGCAGCGGC
GTGATCGGCGGCACGCGCGTGTTGTCCGACGAGATCGTGTTCAAGGTCACCGCCGAGCCG
GGGCAGAGTTTCCTCGATCGCATGATTGCGCTGGTGGAAGGCGCCAACCGGCAGAAGACG
CCGAACGAAATTGCGCTGACGCTGCTGCTGGCGGCGATGACATTGACCTTCCTGATCGTG
GTGGCGTCCCTGCCGGCGATTGCCGGCTTTGTCGGCGTCACGCTGGATCCGTTGCTGCTG
ATCGCGTTGCTGGTGTGCCTGATTCCCACCACCATCGGTGGGCTGTTACCGGCGATCGGC
ATTGCCGGCATGAACCGCGCGATGTCGGCCAATGTGCTGGCCAAGTCGGGCAAGGCGGTG
GAAGTGGCCGGCGACGTGGACGTGCTGCTGCTCGACAAGACCGGCACCATCACCTACGGC
GATCGCCAGGCCACCGTGTTTCATCCGTTGGCCGGTATCGACCGTGCACAGCTGCGCGAT
GCCGCCATGCTGGCCTCGCTCGCCGACCCGACGCCGGAAGGCAAGTCCATCGTCAAGCTG
GCGCGTCAGCAAGGCGCAGTGGCAGTGGAGCCGGAAGACGCGCACTTCATTGCATTCACC
GCACAAACGCGCATGTCTGGCGTGGACCTTGCCGGGCGCAACATCCGCAAGGGTGCGGGC
GATGCGATCGTGGCGTATGTGCAGGCGCAAGGCGCCACAGTGTCGCCGGAGTTGAACGGG
CGCATCGAAGAAGTGGCACGCGGCGGCGCCACCCCGCTGGTGGTGGCGGAAGGCCGCCAC
GTGCTCGGCGTGGTTGAACTCAGCGACGTGGTCAAGCAGGGCATCAAGGAAAAGTTCGCG
CAATTGCGTGCGATGGGCATCAAGACGGTGATGATCACCGGCGACAACCCGCTCACCGCC
GCAGCGATTGCCGCCGAAGCCGGCGTGGACGACTACATCGCGCAGGCGCGCCCGGAAGAC
AAACTCGCGCGCATCCGCGCCGAGCAGGCCGGCGGGCGACTGGTGGCGATGGTGGGTGAC
GGCACCAACGACGCCCCGGCACTCGCACAGGCTGACGTGGGCCTGGCGATGAACTCCGGC
ACTCAGGCCGCCAAGGAAGCCGGCAACATGGTCGATCTGGATTCGGATCCGGCCAAGCTG
CTGGCGGTGGTCGAAGTGGGCAAGCAGCAGCTGATCACCCGCGGCGCATTGACTACGTTC
TCGCTGGCAAACGACGTGTCGAAGTATTTCGCGATCCTGCCCGCATTGTTCGCTGCGGCC
ATTCCCTCGATGGCCGCGCTCAACGTGATGCACCTGTCCAGCCCGCGGCATGCGGTGCTG
GCGGCGCTGATCTTCAATGCGCTGATCATTCCTGCATTGATTCCGCTGGCACTGCGCGGG
GTGCGGTTCCGTCCCTCCAGCGCCACGGCGTTATTGCGCCGGAACATGCTGATCTACGGC
CTGGGCGGCGTGTTGCTGCCGTTTGCCGCCATCAAACTGATCGATCTGGCGCTGGTCGCC
ACCCTGGGTGCCTGAGTCATGACCACTTCTTCCAAGAGCACGACCATGTCTACCTCCCTG
CCATTGCGCGACGATGGCGCGGTGCGCGCGTCCTTCGCCCTCGCGTTGTTCGTGCTGCTC
GGGCTGGGCCTGGGCTATTCGCTGGTGGCCACCGGCATCACCGGCGCGTTGATGCCGGAC
CAGGCGCACGGGTCGCTGTTGCGTGTCGATGGCCGGGTCATCGGCTCGTCGCTGGTGGCG
CAGCCGTTTGCCGACGCGCGCTACTTTCAGCCGCGACCATCGGCCGCCAAGTACGATCCC
ACTGCTGCGGCCGGCAGCAACCAGGCGCGCTCCAATCCAGAGCTGCTGGCGCGGATCGCC
ACCGCACGTGCGGAGATTGCACAGCGCGATGGCATTGCGCCGGATGCAGTTCCCGGCGAG
CTGCTCACCCAGTCCGGCAGCGGCCTGGATCCACACCTGAGCCCGGCCGGTGCGCAGGTG
CAACTGCGCCGCGTCGCCGCCGCCCGCGGTTGGCTGGAGGAACGCGTGGCCGCGCTGGTG
CAGGCCGCCACCGAGCAGCCGCAGTTCGGCTTGCTTGGGCAGCCGCGAATCAATGTGCTC
GCGCTGAATCTGGCGCTTGATCGCGCCGGGCATGGAGCGCCGGGAACGGGGAATGGCGTA
GAGCAACAGCGCTAGTACACCAAGCCAGGGTAGGCTCTTCGATTCCCGATTCCCGATTCC
CGATTCCCGATTCCCGCATGTCTGACGCCCGTACCCAACACGCCGATGCCCTCATCGGCG
AACTGCAGCGCGAACACGGCGGTCGGCTGACCGTGTTCCTGGGCGCGGCGCCTGGCGTGG
GCAAGACCTACGCCATGCTCTCGCGTGCGCGCGAGCGGCTGCGCCAGGGCGTGGATGTGG
TGGCCGGGGTGGTGGAAACGCACGGCCGCAGCGAGACCGCCGCGTTGCTCGATGGCGTGC
CGCTGCTGCCGCGTGTGCAGGTGAGCTACCAGGGGCATGCGCTGGAAGAACTGGCGCTGG
ATGCGCTGCTGGCGCGCAAGCCGCAGCTGGCGTTGATCGACGAGTTGGCACATCGCAACG
TGCCCGGCAGCCGCCACGAGCGCCGCTGGCAGGACATCGTGGAGTTGCTGGACGCCGGCA
TCGACGTCTACACCACCGTCAATATCCAGCACCTGGAAAGCCTCAACGACATCGTGCTGC
GCATCACCGGCGTGCGCGTGTCCGAGACCGTGCCAGATGCGGTGTTCGACCGCCTGCGCG
ACATCGTGCTGGTCGACCTGCCACCGCGTGAGCTGATCGAGCGGCTGCAGCAGGGGAAGG
TGTATCTGCCCGAGCAGGCCAGCCAGGCGCTGCAGGCGTTCTTCTCGCCCTCCAACCTCA
CCGCGTTGCGCGAGCTGGCGATGCAGACCGCCGCCGACCGCGTGGACAGCGATCTGCGCG
ACACCCAGGCCGCGCGCGGTCTGCCGGGCACGGCGGCGTTGCGGCGGCATGTGGTGGTGG
CAATCGACGGGCGCGGCAGCTCGGATTATCTGGTACGGGTGGCGCGGCGGCTGTCGGAAC
GCCGCGACGCGCCATGGACTGTGGTGACGGTGCAGACACGCACCGTGGCCGATGCCGCCT
GGCAACTGGAGATCGACCGCGCGTTCGCGTTGACGCGCCGGCTCGGCGGCGACACGGCGC
TGCTGCATGGCGCCAACGTGGCCGATGCCTTGCTGGATTTCGCCTCGCAAAACGGCGTCT
CCACATTGGTGTTGGGCCGCACTCGCGAGCGCCCGCTGGCACGCATGTTCAACCGAACGC
TGACCCAGCAACTGCTACAGCGCGGCGCACATTACGAACTGGTCATCGTCAGCTCGGGCG
ATGCGCGCGCCCGCGCGCGCCAGCGCTGGCGTAATCCAGGCCAGTGGCTGCAGCGTTACG
ACCTGGCTTACGCCGCGATCGCTGCTGCCGCCGCGGTGGCGGTTGCCTGGGTGATCCAGC
GCTGGACCGACATCGATGACCTGTCGATGGTGTTCATCGTTGCGGTGGTGCTGGTGGCCT
CGCGCACGCGCATGGCCGCGGCGGTGATCGCCGCACTGCTGAGTTTTGTCGCCTACAACT
TCTTCTTCATCGAACCGCGTTTCACCTTGCACATCAGTGCGCGCCAGGGCGTGGTGACGG
TGTGCCTGTTCCTGATCGCCGCGCTGGTGGCCGGGCGCCTGGCCTCGCGCCTGCGCAGCC
AGGTGCTGGCCCTGCGCGCGGCCAACGCGCACGCCAACGCACTGCAGGCGCTGGCCCGCC
AGCTCAGCACTGCGGCCGATCTGGGCCAGGTGCTGGAGGCCGGCCGGCGTGCGCTGGCCA
GCGCGCTCGATGCAGAGGTCTGGCTGCGGCTGGAACAGCGCGAGAGCGAAGCGTCCACCA
GTTTCAGTGCACTGGACCGCAACGCCGCCGACTGGACCCAGCGCCACGGCCAGCCGGCCG
GCCGCTTCACCGACACCCTGGCCGGCGCGCAGTGGTGGTGCCTGCCGGTGCGGCATGAGC
GCGGCACGCTGGGCGTGGCGGCGTTGCGCTTCCGCCAGCAGCTGCAGCGGCAGCGGCCGG
GCCTGGAGCAGCGCCGCCTGGCCGAGGCGATGGTGGAAGACATTGGCCAGGCCGCACTGC
GCACGCGTTTGGTTGCCGATCTGGAAGGCGCCCGCGTCAGCGGCGAAACCGAACGGCTGC
GCTCGGCGTTGTTGTCATCGGTCTCGCACGATTTGCGCTCGCCGCTGGCCTCGATGATCG
GCTCAGCCAGCAGCCTGGCCGAATATGGCGAGGCGATGGACGCCACCGACCGCCGCAGCC
TGCTGGAGACCATCCAGCTCGAAGGCGAGCGGCTGGACCGCTACATCCAGAATCTGCTCG
ACATGACCCGGCTCGGCCATACCGGGCTGACCTTGAAGCGCGACTGGATCGGCGTGGACG
AGTTGATCGGCTCGGCCACGCGGCGGCTGCAGCGCTACCAGCCGCAGGTGCGCCTGCAGC
TGGACCTGGCGCCGGAGCTGCCGGCGATCTGGGTGCATCCGGCGCTGGTGGAGCAGGCCA
TCTTCAACGTGCTGGAAAACGCAGCGAAATTCTCGCCGCCAGGCGTGGCGGTGACGGTGC
AGGCCCGGCTGCAGAGCGGCGCCTTGCAGATCGAGATCGGCGACCAGGGCCCGGGCATTC
CCGAAGACGAGCGCGCGCGTATCTTCGACATGTTCTACAGCGTGGAGCGCGGCGATCGCG
GCCGCCACGGCACCGGCCTGGGTCTGACCATCTGCCAGGGCATGATCGGTGCGCATGGCG
GCAGCGTGGAGGCGCTGGCCGGCCCGCATGGTCACGGCACCACGATCCGCATTACGCTGC
CGCTGCTCGTTCCTGCCGCGCCACCTCCCCCCGATGCCGACTGACCCGACTGCCATTCCC
CCCGCGCGCGTGCTCATCATCGACGACGAGCCGCAGATCCGCCGGTTTCTCGACATCAGC
CTGCGTGCGCAGGGGTACCGCGTGCTGCAGGCTGGCACCGCCGAAGAAGGCCTGGCCACG
CTGGCCGGGCAGGGCGCCGAGCTGGTGGTGCTGGACATCGGCCTGCCTGATCGCGACGGC
CACGAGGTGCTGCGCGAGATCCGCCAGTGGTCCAGCGTGCCGGTGATCATGCTCACCGTG
CGCGCCGGCGAAACCGAGAAGGTCGCCGCACTCGACGCCGGCGCCAACGACTACGTCACC
AAGCCCTTCGGCGTGCAGGAGCTGATGGCCCGCATCCGCGCGCTGCTGCGTCAGGCCGGC
GCCGGCAACACGGTGGAAGAAAGCGTGTTCGACGATGGCCGCCTGCATATCCACCTGGGC
CTGCGCGAAGTCACGCTCGATGGCGAAGCAGTGCCGCTTAGCCGCAAGGAATACGCGCTG
CTCGCGCTGCTGTTCAAGCACGCAGGCCGCGTGGTGACGCAGCCGCAGTTGCTGCGCGAG
GTGTGGGGCCCCACCCATGAAGAAGACACGCATTACCTGCGCATCCTGGTCGGCAAGCTG
CGCCAGAAGCTGCACGATGATGCGGCGGCGCCGCATTACATCGTCACCGAACCGGGCGTG
GGCTTGCGATTTATCGGTGGCGGGCGCTGAGTATTGCGTTGCGGTACTTGAGGGCGCTAT
CTCATTACGGCTGCGCAGTCGCTTTTGATAGCTGCTCTAGGTGCCCAGCGCTTGCGGATG
GCGGGGTTCTAGGGTTGTTCGAAATCAAGCGTGGGCGCTGCTAGGTTTTATCGAGAAAGC
GCTCGCGCCCGAGGGCGCTCCTACCTGGGGGCGGGTCGTGTCATGGCGACTGCTTTGTTG
CCGCGCAGGCGTGAGTACGGATCGATGCTATTTCGAAATAAACAGACGGGCTCATTCGCA
CGCCACCGGCACTTGGTTGCATCACTCACACGCTGAGCAACGAGCCACTACTGCGCCGCC
CACGCAGCGAACGAAAACGCAGCAGCACCCGGCAGCGCGCGTTTGCGGTTTTCAGCTGCC
GGCTTTCTTCCGTGCCGCATTCGCCGCTGGCCAGCACCGCATCCATTATTCCGCGCACAT
CTACCGCTGCATCACGGCGCCGGCGGCAGCACCTTGCCCGGATTCAAGATGCCATCCGGA
TCCAGCGCGGCCTTGATCGCGCGCATGGCCGCGAGGGTGGGTGCGCTGAAGGCCTGGGTC
ATGAAATCGCGCTTGGCCACACCGATGCCGTGTTCGCCGGAGAGCGTGCCTTCCAGTGCC
AACACCAGCGCAAACACGCGCGGCAGTGCCGCCTGCGCGCGCGCCGTTTCATCGGCGTCG
TCCGGGTCATACATGATGTTGACGTGCAGGTTGCCATTGCCGGCATGACCGAAGGCAACG
ATTGGCACCGCGAATTCCACCGCCAGTGCTTCCACACCAGCGACAAGCTCAGGAATGCGC
GAGACCGGTACCACCACGTCCTCGTTGATCTTGCCCGGCTTGATGGTGCGCAATGCCGGC
GACAACGCACGGCGTGCCGCCCATAGTTTGTCGCGCGCGCTGCCATCGGCGGCGATGTCC
AGGCTGAGGACGCCATCGCCATCGGCCGCGTCATGCAGGGCCTGCAATGCGTAGGGCAGG
GTGTCGTGATCGCCATCGGCTTCGATCAACAGCATCGCGCCGGCATCGGGCACGTCGCTG
CCATTGCGGCGCAGTAGCGCAATCGCGCTGGCATCCATGAATTCCAGCATCGTCGGCGTG
GTGGGTTGCGCCATGATGCGCGACACCGCCGCCGCCGCGCTGGCGGCATCGCGGTACAGC
GCACGCACGCCGGCTTGCGCGACTGCGCGCGGGGTCAGCTTCAGCGTCGCTTCGACGATG
ATCGCCAGCGTGCCTTCGCTGCCGACCAGCAAATGCGTGAGGTCGTAGCCAGTGGAATTT
TTGGTGTACGCGCCACCGCAGTGAATGACATCGCCGGTGCCGGTCACCGCGACCAAGCCG
AGCACGTTGTCGCGGGTGGCGCCGTATTTCACCGCACGCGGGCCGCCGGCATTGGTCGAC
AGGTTGCCGCCCACGCTGCAGATCTCCGCGCTCGATGGATCCGGCGGCCAGAACAGGCCG
TGCGGCTGCAAGGCCTGCTGCAAATCGCCATTGAGCACACCCGGTTGCACCACCGCACAG
CGGTCGGCCGGGCGCAACGCCAGGATGCGGTTCATGCGCGCCATCGATACCACCACGCCG
CCGGAAAACGGCACTGCCGCGCCAGTGGTGCCGGTGCCCGCGCCGCGCGCCACGATCGGC
ACGCCATGCGCGCGGCACGCCTGCACGATCGCCACCACGTCATCGGTATCGCGCGGCAGC
GCCACCGCACCCGGCAATGCCCAGCGCCGCGAATCGTCCTCGCCATAGCGGCGCCGCGCG
TCTGCGCCGGTCAGCCAGCCTTCCGGTCCAAGCCGTGCGGCCAGCAGGTCGGCCAGCGCG
GTGGGAAGTCCATCAGTCATGACGCGTGATCCTGTGGTGTCGCGCGTTGGAGGCATCGCC
ACCCAAGCGCCGCGACGGTGAGCGGCAACCACACCCAGCGCAGCTCGGAGAGCAGCACGG
TGAGGCCACGCGTATTGAAGAAATTGCCGGCAAACGGGGAGACCCGAATCGGCCGCCACG
GCGCAAACCAGCGCGCATCGCTCCACGGCCAGGCCAGGGCCACGCCCAGGCCGCCGGAGG
TCATTGCATCCAGCAGCGGATGCGAAGCGGTGCAGATCAACAGAAATACTGCGGCCTGCA
GTGCATCGGCGCGCAGCAGGCGATGCGCGCCGGCACCCAGCGCGGCCGTCAACATGGCAA
ACAGCAGCGAGTGACTGGCGCCGCGGTGGCCGAACGCATCGGCATACGGGATGTGCAGCG
CAAAAGCGGCCACGTCGGCATCGGGCAGCATTGCGGCCACCACGCCGGCGGCAAGCAGGC
GCGGGCTGATGCGTCCGCGCTCGCTGGCACACCAGAGCGCCAGCGGCACCGCGGCGTGGG
TCATGATGGTTGGCATCGAACGGGCTCGTTGCTCAGCAGTCGTCGAGACGGAATGCGTCG
CGGATCCAGTGCAGCAGCGGCGGCTCGCCGCTGGCCTCGACCACATCGAAGCGGCACGGC
AGCGCCGCGAGCGCCGGGTGGGCGGCAAGGAACAGTTGCGCGGCCAGTACCAGCTTGCGG
CGTTTACGGAAATCCACCGATGCCGCGCCGCCACCGAAGCGTGCGTCGCGACGGTAGCGC
ACTTCCACAAACACCAGCATCGGGCCGTCGCGCATCACCAGATCGAGTTCACCGCCGCGG
TAATTGGCGTTGCCCGCCACCAGCCGCAGCCCGGCCTGTTCCAGCTGCGCGCGTGCGGCG
GCTTCCACCGCTGCACCACGCTGCTGGCGGGCCGCCGGCATGGGCTTAGCGGCCGTCGGC
GATCGGGACCGGCCGGCCACCGTTGAAGGTGGACCACGCCGGCGTGCGCAGCACATTGCC
GAACCCATCCAGATGCAGGGTGCCGGTTGCGCCGCGCAGGCCGCCGTCGCTGCCGGTGGC
GAGCTTTTCCAGGTACGCGCTGATCTTCCAGGCGTCGTAGCCGAACGCGAACAGGCGTGC
CGCCGGGCCGCGTGCGCTGGGCAGGGTGCTGGCGACCTGGCTGGCTGCCGGCAGGCCGGA
CACGCCCAGGGCGGTCCAGGTCTCGCTGGGGTAGACGATGCCGTCCAGCGCCAGGTCGTC
TTCCACCTTGCCGGTGCCGGCCACCAGCTGCGAGGTGCCAACGCGCGACTTGCCGGCGAA
CCCGCTCAATGCCAACTGCGGCGCCAACGCGCGCGCGGTGTTGCCGCGCACCGCCAGGAA
CACCGCATCGGCGGTGCCGTAATTGCGCAACTGCGCGCCGATGTCGCCTGGCACATCGGC
CACGCTGATGCTGCCGGCGATGGTGCCGCCGCGTTCGCTGAAACGGTCGCGGAAGGCCTT
GATGGTGCGCTTGCCGTTGTCGTCGCTGGTGCCGACGATCAGCACATTGCGGCGTTCGCG
CGAGAGCAGGTATTCGGCAGCCATGATGCCGTCGTCTTCTGGCGCCAGCGAGAACCCGGC
GCTGCCGCTGGGCGGGGCCTTGTTGTCGGTGGGGCGGTTGAGCGCCAGCACCGGCACCGC
GAGCTGGCCGCGCGCAAACAGCGCGCTGACCTCGTCGCGGCCCAGCGGGCCGACCACGTA
ATCCACGCCCGCACCCACGGCCTTGTCGTAGGCGGCATTGGCGCCGGCGGCGGTGCCGGC
GGTGTCGAAGAAGCGCAGTTCCGGGCGGCGGCGGGTCTCGGCGTAATAGCCGGCCAGCAG
GCCGTCGCGTACCGGCGCCGAGGCGGTGGCCAGGTTGCCGCTGAGCGGCAGCAGCACGCC
CAGCTTCACCGGCGGGCGGTAGCCGTCGCGTTCGGCCGGCGGGCGCTTGCTGGTGTCGAA
GCCCCACTGCGCGTCACGTTCGAAGGCGCGCGGCAGCGGCAGGCCACGGCTGATCAGCGC
GCGGCCGGCGAAGTTGTACAGCGGGTCGCCGGCCGGCAGCGCGGCGGTGCGGCCCTTGAG
CGTGGCGTCGTCGAGCGCGGCAAGCAGGCGCACGATGGCGCGCTGGTTCTCGCTACGCGG
TGTGCCGGTCAGGCTGGCGTCGGCGCGGGCGCGGTCGGCCGCGGCACCGAACAGGTCGCC
GGTGGCTTCCAGCGCGGCGGCGCGTGCCACCAGCCAGCGCGTCTGCAGCGGCTGGGTCAG
CCCCTGCGGGCTGTCGCCCAAGGCCTGCAGTGCCTGCGCGGCCTGCTTGTCGATCACCGC
CAGCTCGCCGGTGAGCAGGTCAAAACGCGCGCGGTCCTCGCCGGTGAGGTGGCGCGCGGT
GACCTGGCCCAGCAAGGTACGGGCGCGTGCGTCGTCGCCGGCATCGTGCCAACCGAACGC
CGCCGCAGCCAGCAGGCGGCTGCGCTGCGCACCGCTGGCGCTGGCTGCCTCGGCTTCCAG
TTGCTGCGCGGCCTCGCGCGGCTTGCCCTGGTCCAACAGCGCCAGCGCCGCGCTCTGTGT
CGGCGAAGCGGTCTGGGTGACGCTGCTGGTCGCGCAACCGGCGGCCAGCATGACCATCAG
CGAGAGGGCGGAGATCCTTGCAACACGCTTGTTCATTTCAGATCCATTGGACAGGGGCCG
CCAGGGCGGACCGTTAAAAACGCTACGATTCTACTCTTTGCCCTTGAGAATGCCGCTGAT
GACGTCCCCCGGAACCCTGCACGTGGTCGCCACGCCGATCGGCAACCTGGCCGACCTGTC
GCCGCGCGCCCAGGAGACGCTGCGCGGTGTGGCCGCCATCTGTGCCGAAGACACCCGCCA
TACCCGCCAGTTGTTGAGCCATTTCGGCATCGACCGCCCGCTGTTGGCCCTGCACGACCA
CAACGAAGAAGCCATGTCCGAGCGCATCGTGACCCGCCTGCGCGAGGGCGAATCGCTGGC
CATCGTCAGCGACGCCGGCACCCCGCTGGTCAGCGACCCTGGCTTCAAGCTGGTGCGTGC
CGCCCGTGAGGCCGGCATCCGGGTCAGCCCGGTACCGGGCGCCTGCGCCGCCATCGCCGC
GCTCAGCGTTGCCGGCTTGCCGAGCGACCGGTTCGGCTTTGAAGGCTTCCTGCCGGCCAA
ATCCGCTGCGCGCCGCGAGCGGCTGTCACGCCTGGCCGGCGAGACGCGCACGCTGGTGTT
CTACGAATCCTCGCACCGCATCGTCGAATCGCTGGCCGACCTGCGCAGTGCCTTCGGCGA
CGACCGCCCCGCGGTGATCGCCCGCGAGCTGACCAAGCTGTTCGAAACCGTGCTCGATGG
CAGCCTGGCCGACCTGCAGGCCCAGGTCGAAGCCGACGACAACCAGCGCAAGGGCGAGTT
CGTGGTGATGGTGCAGGGCGCCGCCGATGCCGCCGACGGCCAACTTGCCGAAGGCCGCCG
CGTCTACGCCAAGCTTGCCGAACACCTGCCACCATCCACCGCCGCCAAGCTGGCCGCTGA
GCTGACTGGTGCGCCGCGTAAGGCGTTATACGGTGGCTGATGTCGTTGTCCCAGGAGCGC
GCTTGCGCGCGATGGAGCGTTCTCGGTCAAGCCCTGATTGCGCGCAGTCGCGCTCCCTGC
ATCGGCCAGCCAACTTGCCGCGCCGTTCTGCACGGCAGCGATAGCGTAGAATGCGCCCCG
GCGGAGTCGGCCAGACAGTCGCGTCACTCGCAAGAGTGCCGAGGAAAGTCCGGGCTCCAT
AGGGCAAGGTGCCAGGTAACGCCTGGGCGGCGCAAGCCGACGGAAAGTGCAACAGAAAGA
TACCGCCTACGTTCCCTTCGGGGAGCCGGTAAGGGTGAAATGGTGCGGTAAGAGCGCACC
GCGAGTCCGGTAACGGACCGGCACGGCAAACCCCACCTGGAGCAAGACCAAATAGGGATC
CATTGGCGTGGCCCGCGCTGGATCCGGGTAGGTTGCTTGAGCGCTGCGGTGACGTAGCGC
CTAGACGAATGACTGTCCACGACAGAACCCGGCTTATCGGCCGGCTCCGCCGCCTTGCTT
TGGGCATCGCCCAAAGCTAAGGCGCCCACGCTTCGTACCGCCTGCGGCAGTACAAAACGC
GGGTCCCGCTCCGGGCATGCCAAATCCCCGCGGCTGTCGCCGCGCCCCCTTGACTCAAGG
GGGCTTGCACTTGGGTGCACTGCTGGGCGCTTTGCCTTGGCTGCGATCAATGCGATCTGG
TTGCTGCGGTCATCGTTACGTGGCTTGGGCTTCGCCTTCGCGGTCTATTTGATCGTTTTT
GGGGCTTGGGCTTCGCCCTCGTGGCCGACGACGCGTTGGTGTTTCCCCTGCGGCCGTGTT
TGGCGCTTAGCCGAATGAGCGGGTGAACAGTTCGTCCAGGGCGTCGATGATGGTTTGGCC
TTGGTCTTTCAGGGAGCCGGCAGGTTTGCTGAGCGCCGCCAGCGGCACCGAGGTCATTTC
CAGGGGCTGCAGGATGACGCTGTGGCCGGACACCGTGAGTTCCGGGGTGAAGCGGGATGG
GGTCGGGGAGTGGGTGGACTTTCGGACCAGGGGCACGACGACGCGGCGAGGTGAGGCGTC
GAAGATCTTTGACTGGACGACCACCACGTACGGGATGTTCTTGTTCTGGCCGACGTTCGC
GTAGACATCGAACTGGTCGGTCATAGCGTGGAGAACTCGTCGGCGAAGGAGCCGTGCGCG
TCGGTGAAGGTCTTCCATTCGCTTGCGGCGCGTTGCAGCTCCATCGCTCTGGCGCTGTGG
CTGTCGCGCTCTTTTGTCACGTAGTCGGCCAGCAGTTCTTCGACCTTTGCCGACAGGTTG
CCGGTCATCGCCCGTGCCTGCGCGGCCAAGTCCGAGTTGATGGTCAGGTTCAGCGGCTTT
TTTTGCGCGGAAGTGTCGTAGTAACGGCTCATGATTGGCATCCCGTCATTCATGCGCACG
CTATGCGCATGAATGCGCATTGTCAATGCATGCCGGCGACGTCCAGTCGTGTCTCGCCCT
GAAAGACACCATCCGGGCCGAAGCGGCGTTCGTGGATGAAGCCGTGGCCGTGGTGGTCCA
CCGCCACGATGGTGCTGGCGCGGGTGCCATAGCTGGCGCCGCGGATGAAGGCCGCCGAGA
GCAGGCGTTCGGTGGCGCGGTCCACGCCGGTGTGCGGGAGGTCAGCATCTGCGGCAGTAG
CGGGGTTGGCCAAGGCCGTCCACAACGGCTGCAGGTCGTCGCTGCCGCTGTCGCACCAGG
CGGCCAGTGCTTGCGTCAGCGCGGTGGTCTTGGGCCAGTGCGCATCCAGCGGGCCGTTGG
ACATGCCGTGGATTCCCGGGGCGAGGGCGCGTGCCAGCGCTGGATGGTTGCTGAGGTGCT
CGCAGCGCTCGGCGTCGCACAGCAGCAGATTGAAGGGCGGGAACTCCTGCCCGGCAGCCG
CCAGTTCGCGCGCGTAGGTGGCCGCGTCCGCGCTGCCGGAGAGGTAATCGGCAATCAGGT
GGCCACGCGAACGGCCGGAGGCAGTGGCCAGCGGGTCGCGCACGTTGGTCACGACGGCGG
CGCGGCCGTCCAGCCCCAGGCCCACCCAGCTGCCGCCGGAGCGCAGGTCGCGGCCGGCCA
GTACGCGCTCGGCCGGCGCCGCCCATTGCGCCAGTGGCGCGGTGGGGCGCTCGTGGAACT
CATCGCGGTTGCCGGCCAGCAGCAGGCGCCAGCGCGGGTGGGTTTTCCAGGCAAGAGCGA
CCAGGCACATGCCTTCTATTGTCGCCCGTTTGCGCAGTTGAGGTCTGCAGCTGGCGCAGT
GTGAAGTGAGACAGCGGTCGGGTTTACATAGCCTTCACGCCCCTGAATTTTTGTTCAATC
TCAAAATCTGAGACGAAACAGCAACTTGTGGATAAGCTTTGAACAAGTCTCTAAAGAGTG
CTGCAACTCATTGATGTGACTAGCGATTTGCGCCTTTGAAAACTGTTGACAACCTTTGAC
GCACTGCTAAGGTGGGCAACGGAGGGAAAACCAGGCTTTTTGTGGTTTTTCGTGGTTCAA
TGATCCCCCAGGCGGATTTTCGAGGTTGCATTCGGTGTTTCAGGGCGAGACGGCCATCAC
GGTGGACGACAAGGGGCGTATGGCGGTGCCAACCGCATATCGCGACCTCGTTGCGCGCGT
GAGCGGCAATCGCCTGGTGCTCACCTACAACCCGTTCGAAGCCGGATGCCTGTGGCTGTA
TGCGGAAAAGGAGTGGGAGCGGGTGCGTGACGATGTGATGTCCAAGCCCAATACCCAGCG
CGTGGTCCGCACGCTGCAGCAGAAGCTGGTGGGTTCCTCGGCGGTGCTGGAGCTCGACGC
CAATGGCCGTTTGAGCATCCCCGCCAGCCACCGCAATGCGGTCGGCATTGAAAAGAAGGC
CGTGCTGTTGGGCATGGGCGACAAGTTCGAACTCTGGAGCGAGCAGGCACATCGCGCACT
GATCCAGCAGACATTGTCTGACGGGGATCTGGGCGATGAATTGCTCGATCTCAGGTTGTG
AGCCGGGGTGCCCGGATGCGCGGTGAAGCGCAGCCCGGTCACCCGGTGTCGCAGCCGCCG
GCGGCCCACGTGCCGGTGCTGTACACCCAGGTTCTCGAAGGCCTGCAGGTGACCGAAAAC
GGAACCTATCTCGATGGCACGTTCGGGCGTGGCGGACACGCACGCGGCGTGCTGGAACAC
CTTGGCCCGGGAGGTCGACTGCTGGTGATGGACAAGGACCCCGAAGCGATTGCCGTGGCC
GAACACACGTTCGGTGGCGATGCGCGCGTGTCCATCCATCGCGGCAGTTTCGCCGGGCTC
GGCCAGGTGGTCGCCGCGGCAACCGTCGACGGCATCCTGCTGGACCTGGGCGTGTCTTCG
CCACAACTGGACGTGGCCGGGCGCGGTTTCAGTTTCGGCAAGGACGGACCGCTGGACATG
CGCATGGACCCCGATAGCGGGCAGAGCGCCGCCGACTGGCTGGCGCAGGCAACCGACCGC
GAGATTGCCGATGTGTTGTGGACCTACGGCGAAGAACGCCAGAGCCGGCGCATCGCGCGG
GCGATCGTGGCGCGCCGTGGCGAACAGCCGTTGCTGCGCACCGCGCAACTGGCCGACCTG
ATTGCCTCGGTGATGCCGCGCGGCGACAGCAAGACTCATCCGGCCACGCGCAGCTTTCAG
GCGATCCGCATCCATATCAATCGCGAGCTGGCCGACCTGGAAGCCGGGTTGGACGCTGCC
CTGGGCGCGCTCAAGCCGGGTGGCCGCCTGGCGGTGATCAGCTTCCATTCGCTGGAAGAC
CGCATCGTCAAGCAGTTCATGGCCCGCTACGCCAAGGCCCCGCCAAGCAACCGCCGCCTG
CCCGAAGCGCAGCCGTTCGTGCCGACCCTGCAACTGGTCAGCGGCGCGATCAAGGCCGAC
GACAGCGAACTGGCCGTCAACCCGCGCGCCCGCAGTGCGGTGTTGCGGGTGGCTGAAAAG
CTGGGAATGGAGAATCGGGAATCGGGAATGGGCAAAGGCCACGGCGCCGCTGCTTCTCGA
TTCCCCACTCCCGATTCCCGATTCCCGACGTCTCCCAACGGAGACGCCCCATGAGCCGCC
TGCTGCTCATCGTGCTGCTCGCCTGCAGCATCGCCTCGGCGATCGGTGTGGTGTACATGC
GCCACATGCATCGCAAGTTGTTCGTGCAGTTGTCCAAGCTCGAACACAGCCGCGATGAAT
TGAATATCGAATTCGGCCGGCTGCAGCTGGAGCAGGCCACGTGGGCGGAAAGCAATCGTG
TGGATCAGGTCTCGCGTGAGCGCATCGGGATGAAGTTCCCGGAGACCAGCGACATCGTGG
TGATCCGCCCATGACAAGCTGGCACGACAGCCGTTTTGCACTGGCAAGCCGCGCACAGGG
ATGTGCGCCATGAAAGCCGGCCGCAACCGCCCCCGCAGCAACTTCAACCTGCGCGGTCGC
CTGACCCTGGTCGGCGTGGCGCTGGGTTTGTGCTCGGTGACGCTGATCGGCCGCGCGGCC
TACGTGCAGCTGGTCAATCGCGATTTCTACCAGCGCCAGGGCGAGGCGCGCTATCTGCGC
GAGCTGCCGATCGCCACCTCGCGCGGCATGATCACCGACCGCAATGGCGAGCCGCTGGCG
GTGTCAACGCCGGTGGAATCGATCTGGGTCAATCCGCAGGAATTGCTGCGCAACCCGGAC
CGCATCCCGGAGCTGGCCACTGCGCTCGGGCAGCCGCTGGACGAGTTGAACGCCAAGCTG
GCGCAGAAGGCCGGCAAGGAATTCATGTACCTCAAGCGCCGGATCAACCCGGACAAGGCT
CATGCGATCGTGGATCTGAAGATCCCGGGCGTGTTCTCGCAGCGCGAGTTCCGTCGCTTC
TATCCGCAAGGCGAGGCGATGGCCCACGTGCTGGGCTTCACCAATATCGACGACCGCGGC
CAGGAAGGCCTGGAGCTGGCCTTCGACGAATGGCTGCGCGGCAAGCCGGGCTCCAAGAAG
GTGGTGCGCGATGCCCGCGGCGCCATCGTCGAGAGCGTGGACCTGGTGCGTCCGGCGCAG
CCGGGCAAAGACCTGACGCTGAGCATCGACCGCCGCATCCAGTTCCTGGCCTACAAGGAG
CTGCGCAACGCGCTGGTCGAAAACAAGGCCGCGGGCGGCTCGATGGTGGTGATGGACGTG
GCCACCGGCGAAGTGCTGGCCATGGTCAACCTGCCCACTTACAACCCGAATTCGGTCACC
GGCATCAACCCGTCGGCGCGCCGCAACCGCGCGGTCACCGACCTGGTGGAGCCGGGCTCG
ACGATGAAGCCGTTGACCGTCGCCACCGCGCTGACCGCCGGCGTGGTGACCAAGGACACC
ATCATCGACACCAACCCCGGCTACATGGCCGTGGGGCGCTTCACCATCCGCGACGTGCCG
CGCAACAACGGCGTGCTCAACGTCACCGGCGTGATCACCCGCAGTTCCAACATCGGCGCG
GCGAAGATCGCGGCCAAGGTGCCGGACCAGACGTTCTACCAGTCGATCCGCAACTTCGGT
TACGGCAGCGCGCCGCATAGCGGATTCCCGGGCGAATCGTCCGGCATGGTGCTGCAGCCG
CAGAAGTGGAGTGGCCCGTCCAAGACCACCATGTCCTACGGTTACGGCCTGTCGGTGACG
CCGCTGCAGATTGCGCAGGCGTACGCGACGTTGGGCAATGGCGGCAAGCTGACCCCGCCC
ACTTTCGTGCGTGGCCAGCACAACGAAACACGCCAGGTGGTGACGCCGGAAGTGGCGCGC
CAGGTTATCGACATGATGGAAACCGTGGTCACCCAGGGCGGCGCCAAAGGCGCGGCGATC
CTGGGGTATCACGTGGCCGGCAAGACCGGTACCGCGCGCAAGAACGGCGCTGGCGGCTAC
GAGCGCGGCCACTACAACGCGCTGTTCGCTGGCCTGGTGCCGGCCACCCGGCCGCGCTTT
GCCACGGTCATCGTGATCAACGATCCGCAGGGCAAGGTGTATTACGGCGGCCTGGTGTCT
GCGCCGGTGTTCCACCGGGTGATGGAAGGTGCGCTGCGGCTGATGGACGTGCCGCCGGAC
GACATCCAGTCGTGGCTGGCCGCGCAGGCGGCCGGCAAGACCGGCCAGCCGGTGGTCAAG
CCGCAGCCGGCGGATCTGGACCCGGCGTTGGTGCCGGACCCGGTGGACGAAGTGTCCGCC
GGCATCCCGACCGCACTGGCACCGGGCGCCGCGCCCGCGCAGCCGGCGCCGTTGCAGGAG
AGCCGCCAGTGATCCGCGCCATGGCGCTGTCGCAGCTACTGCCGGACGTGGCACTTGCAC
GCGATGTGCAGGTGTCCGGCCTGGTGATGGACAGCCGCGCCGTGCGCCCGGGCGATGCCT
TCGTGGCCATCGCCGGCTTCGGTGCGCATGGGCTGGGATTTGCCGCACAGGCGCTGGCCA
GCGGTGCAGCCGCCATCCTGTTCGAACCGCCGGCGCCGGCCGACCTGCCAGTGCCTGCCG
ACGCGATCGCCGTGCCGGGGTTGCGCGCGCGCCTGGGCGTGCTGGCCGACCACTTCCACG
GTGCGCCGTCGCAGGCGATGCGCATGATTGGTGTCACCGGCACCAACGGCAAAACCTCCA
CGGTGCAGTTGCTGGCGCAGGCGCTGACGCTGCTCGGCACCCCCACCGGCACCATTGGCA
CGCTGGGCGTGGGCCTGTACGGCGCTGCGGTGCCGACCGGCTTCACCACGCCGCTGGTGT
TGCAGACCCACGCCGAGCTCGCGCAACTGCGCGATGCCGGCGCGCAGGCGGTGGCGATGG
AAGTCAGTTCGCATGCACTCGATCAGGGCCGCGTGGATGCGGTGCAGTTCGACGTGGCGG
TGTTCACCAATCTCACCCGCGACCATCTCGATTATCACGGCGACATGGCGCAGTACGGTG
CGGCCAAGGCCAAGCTGTTCGCACGCGCCGGGTTGCGCGCAGCGGTCGTGAACCTGGACG
ACGCCTTCGGCCGCACGTTGTTTGCGGCGCTGGATCCGGCACTGCACGCCATCGGCGTGA
GCTCGCGTGCGCAGGCCGGTGCCACGGTGCAGGCGCAGGATTTGCAGCTCGATCACCACG
GCATCCAGTTTACGTTGCACATCGGCGAAGCGGCGCACCCGGTGCGCTCGCCGCTGCTGG
GCCGTTTCAACGTGGATAACCTGCTGGCCGTGGCCGGCGCGCTGCACGCGCTCGACATCG
CACCGGCGCAGATCGCCGAAGTGCTGGGCCGCTTGCAGCCGATCCACGGCCGCATGAATC
GCCTGGGTGGTGCGCATGGCGCGCCGCTGGTGGTGGTGGACTACGCACACACGCCTGACG
CACTGGAACAGGCGCTCACCAGCCTGCGTTCGCATGCGCAGGATCGGTTGATCTGCGTGT
TCGGCTGCGGCGGCGAACGCGACACCGGCAAGCGCCCACAGATGGCTGCCATTGCCGAGG
TCACCGCCGATGTGGCGATCGTCACCGACGATAATCCGCGCGGCGAAGATGGCGATGTGA
TCGTTGCCGACATCCTGCGCGGGTTTGCGCGTCCGGATGCGGCGATCGTGCAGCGCGACC
GGGCTGCCGCCATCCACCAGGCCATCAGCATGGCCGGCGCGGACGACATCGTGCTGATCG
CCGGCAAGGGCCATGAGCCGTATCAGGAAGTGGCCGGCGTGCGGCATGCCTTCGACGATG
CAGCGGTGGCTGCGCAGGCGTTGCTGCCGCGCACCGGGCTGGGGGTGCGCGTATGAAGCT
CACACCGCTGTCGCTGATTGCCCACTTTGCTGGCGGCGAATTGCATGGCGACGACGCCAT
GATTGACGCCGTTGGCAACGACACCCGTGCGCTGGCCAGCGGCAGCCTGTATGTGGCGCT
GCGCGGCGAGCGTTTCGACGGCCACGACTTTGCCGCCGATGCGGTGGCGCGCGGCGCCAG
CGGCCTGCTGGTGGACCGCCTACTGCCGGCACTGCACGTGCCGCAGGTAGTGGTCGCCAA
TACCGAACTCGCCCTGGCGCGCATCGCCGCCGGCATGCAGCGCGACCGCGCCACGCGCGT
GATTGCGCTCACTGGCTCCAACGGCAAGACCAGCGTCAAGGCATTGCTGCTGGCGATTCT
GGCCGAAGCCGGCCGCGTCGACGGCATCACCGCCTACGCCAACCCGGGCAATCGCAATAA
CGAGATCGGCCTGCCGCTGGCGGTGATCGCCGCGCCGGACGATGCCGATCTGGCGGTCTA
CGAAATGGGTGCAGGCAAGCCCGGCGACATCGCCTATCTCACCGACATCGCGCGCCCTGA
CGTGGCCCTGGTCAACAACATCGCGCCGGCACATCTGGAGCGCATGGGCAGCCTGCTCGG
GGTGGCGCAGACCAAGGGCGCCATCTACACCGCGCTGCCGGCCGATGGCGTGGCCGTGAT
CAATGCCGACGACGCCTTCGGTGCCTGGTTCGAACAACAGCTGCTGGCGCAGCCGCTGCA
GGGCCGCCGCGTGCTGCGCTACGGCCTGCACGCAAGCGCTGAAATCACCGCGCGTCAGCT
GCGCCTGCATGCCGCCGGCGCGCAGTTCGTGCTGGTGATCCCGCAGGGCGAAGCGCCGGT
GGTGCTGCCGCTGCCGGGCCGCCACAACGTGCTCAATGCGCTGGCCGCCACCGGCCTGGC
GCTGGGCGCCGGCATTGCGCTGCCGATCATTGCCGCCGGTCTGGCCCAGGCCACGCAGGT
GGCCGGGCGCCAGATTGCACACACGTTGACGACCGGTGCGGTGCTGATCGACGACAGCTA
CAACGCCAATCCCGGTTCGCTGGACGCGGCCATCGATGCACTGGCCGCCGCACCGGGCGA
GGGCTGGCTGGTGCTGGGTGACATGCGCGAACTCGGCCCCGAAGCGCCGGCATTGCACGC
TGCGGCCGGCCGCCGCGCGCGCAACGCCAAGCTCGCGCGCCTGTATGCACTGGGCGCGCT
CAGCGCCGCCGCCGCACAGGCGTTCGGCGACGGCGGCCGTGTGTTCGCCACCCATGCCGC
GCTGGCCGCGGCCTTGCAGGCGGACCTGGCAGCCGCTGCTTCGCAGACTCAAACGCAGGA
CTCTTCTTTGATGCACGAACACACCGGTGCAGTGGCGCGGGCCGCTGCCTCCGTCGCGCC
GCCCACGCTGCTGGTGAAGGGCTCGCGTGGCAGCGCCATGGACCGCATCGTCGCCGCGTT
GCTCGCACCGTCGGAGGATGCCTCCCATGCTGCTTGAGCTGGCCCGTTGGCTACAGCAAC
TGGAGAGCCTGTTCGGGCTGTTCAACTATCTGACCTTCCGCGGCATCCTGGCAGCGCTGA
CCGCGCTGTTCCTGTCGTTGTGGATGGGCCCGGCGGTGATTCGCAAGCTGGCGCAGTTCA
AGGGCGGCCAGCCGATTCGCCAGGACGGCCCGCAGACGCATTTTTCCAAGGCCGGCACGC
CGACCATGGGTGGCTCGCTGATCCTGCTCACGGTCACCTTGTCGGTGTTGCTGTGGGGCG
ATCTGCGCAACCGCTATGTGTGGCTGGTGCTGGCGGTGATGATCTGCTTCGGTGCGATCG
GCTGGTACGACGACTGGATCAAGATCGTGCGGCGCGACCCGAACGGCTTGAAGTCGCGCT
GGAAATATCTGCTGCAGTCGATCTTCGGCCTGGCCGCGGGCCTGTTCCTGTACTACACGG
CCGACGTGCCGGCCGCGATCACCTTCTACATCCCGATGTTCAAGGCCATCGCCTTGCCGC
TGGCCTGCGTGAGCTTCGTGGTGATCGCCTATTTCTGGATCGTCGGCTTCTCCAACGCGG
TCAACCTGACCGACGGCCTGGACGGCCTGGCGATCATGCCGACCGTGCTGGTCGCCTGCG
CGCTGGGCGTCTTCGCCTATGCCTCGGGCAACGTGGTATTCGCCGAATACCTCAAGATCC
CGCTGATTCCCGGCGCCGGTGAGCTGATCATCATCTGCTCGGCGATTGCCGGGGCAGGCT
TGGGCTTTCTGTGGTTCAACACCTACCCGGCGATGGTGTTCATGGGCGACATCGGCGCGC
TGTCGTTGGGCGCGGTGCTCGGCACCGTGGCGGTGATCGTGCGTCAGGAACTGGTGCTGG
TGATCATGGGCGGCGTGTTCGTCATCGAAACGCTGTCGGTGATGATCCAGGTCGCCAGCT
TCAAGCTGACCGGCAAGCGCGTGTTCCGCATGGCGCCCATCCATCACCACTTCGAGCTCA
AGGGCTGGCCGGAGCCGCGCGTGATCGTGCGCTTCTGGATCATCTCGGTGGTGCTGGTGC
TGATCGGCCTTGCCACGTTGAAGGTGCGCTGATGAACGACATGTCCCGCCAGGCCACGCG
ACTGGACGCCATCGGCGGCCGCTATGACCCGTGGCTGCTCAGCGCGGCTGCCACGCTGGC
ATCGCTGGGCGTGGTGATGGTGGCCTCCAGCTCGATCGAGTTGTCGGAGAACCCGTTCTA
TTACCTGACCCGCCATCTGCTGTTCCTGGGCATCGGCGTGGGCCTGGCGTTCTGGGCGAT
GCGCACCGAGCTCAAGACCATCGAGCAGTACAACCAGGTGTTGCTGCTGGCGTGCTTCGG
CCTGCTGATGGTGGTGTTCGTGCCGGGGCTGGGCAGCAGCGTCAACGGCGCCAAGCGCTG
GATCAACCTGGGCGTGTCGAAATTCCAGACCGTCGAAGCGGTCAAGGTGCTCTACATCGT
GTGGCTGTCCAGCTACCTGGTGCGTTTCCGCGACGAGGTCAACGCGACCTGGCCGGCGAT
GCTCAAGCCGCTGGGCGTGGCGATCGCGTTGGTTGGCCTGTTGCTGATGCAGCCGGACTT
CGGCTCGTCCACGCTGCTGCTGGCGATCACCGCCGGCATGCTTGTGCTGGGCGGGGTGAA
CCTGCCGCGCATGTCGATGCCGATCGTGTTCGGCCTGCCGGTGTTTGCGTTCATCGCGAT
CCTGGAACCGTACCGCTTGCGCCGCATCACCTCGTTCCTGGATCCGTGGGCCGACCAGCT
TGGCTCCGGCTATCAGTTGTCCAATGCCTTGATGGCGGTGGGCCGCGGGCAGTGGACCGG
CGTGGGCCTGGGCGCCTCGGTGCAGAAGCTCAACTACCTGCCTGAAGCCCATACGGACTT
CATCTTTTCGGTGATCGCCGAAGAACTCGGCTTTGTCGGCGTGTGCAGCGTAGTGGCGTT
GTACGCGCTGCTAGTCGGCCGCGCGTTCTGGCTGGGCATGCGCTGTGTGGAAATGAAGCG
CCACTTCTCTGGCTACATCGCCTTCGGTATCGGTCTGTGGATCAGCCTGCAGAGCTTCGT
CTCGGTGGGCGTGAATCTGGGCATTCTGCCGACCAAGGGCCTGACCTTGCCGCTGATCTC
TTCGGGCGGTTCGTCGGTGCTGATGACCTGCGTGGCGATGGGCCTGCTGCTGCGCGTGTC
CTATGAAATGGACCGTGCCGAGCGCCTGCGCAGCAAGTTGTCGCCGCACGGTGCCGCGCC
TGCTCCGATGGCACCGGCCGAGCCGTCTGCCGAGCCAGCGCCGGCGCCTGCACCTGCACC
GGTGCGCAAGCCGCAGCGCGAAACCGCGGCTGCCGCACCTGCACCGGTCATGCCGGCCTC
CGTCGCGCCGGCATCTGCCGTGCTGCGCGGGACCAGCCGCATGCAGCCACGCGTCGAACC
CACGTTCGGGAGGATCGCGTGAGCGTTGAGCATGCGCATCCGACGCAGCAGCCTGCACAT
GCCGCGGCATCGGTGCGACCGGTGATGATCCTGGCCGGCGGCACCGGCGGGCATATTTTT
CCGGGCCTGGCCGTGGCCAAGGTGCTGCGCGCGCGTGGCGTGCCGGTGACGTGGCTGGGC
GCCGACGGCGCGATGGAAACGCGGCTGGTGCCACAGCACGCAATCCAGATCGACACGCTG
GCCATCAGTGGCCTGCGTGGCAAGGGCATCGTGAAACTGCTCGGTGCACCCGTGCGGGTG
ATGCGCGCAGTGCGCGCCGCCGGTTTCGTGCTGCGCAAGCGCCAGCCGCGTGCGGTGATC
AGTTTCGGCGGCTTTGCCGCGGGCCCGGGCGGCCTGGCAGCGCGTCTGCTGGGCGTGCCA
CTGCTGGTGCACGAGCAGAACCGCGCGCCGGGCATGACCAACAAGGTGCTGTCGCGTTTT
GCGCGCCGCGTGCTGACCGGCTTTCCGGGCAGCTTCGCTGGCGAAGAAGCCGTGGGCAAC
CCGGTACGCGAGGAAATCGCCGCACTGCCGGCACCGGCCACGCGCCTGATCGGCCGTGGT
GGCCCGGTGCGGCTGCTGGTGCTCGGCGGCAGCCAGGGCGCCCGCGCACTCAATAATGCC
GTGCCGGCCGCACTGGCTGCGCTTGGCCACCCGGCCGTTGACGTGCGTCACCAGTGCGGC
GAAAAGCTGCGCGCCGAAGCCGAGGCCGCCTATGCGCAGGCAGCGGTGAACGCCAGCGTG
GAACCCTTCATCGCCGACATGGCCGCGGCCTACGCCTGGGCCGATTTGGTGGTGTGCCGC
GCCGGTGCCAGCACGCTGGCCGAAGTGTGCGCGGCCGGTGTCGGCAGCGTGCTGGTGCCG
TTCGCCGCCGCCGTGGATGACCACCAGACCCGCAACGCCGAATACCTGGTCAGTGCCGAG
GCCGCCGTGCTGCTCAAGCAGGACGGCACCCTGGCAGTGCGCCTGCAGCAGGTGCTGCAG
ACCCTGCTCGCCGACCCCGCCCGCCGCCTCGCCATGGCGCAGGCCGCCCGCACCCTGGCC
AAACCCGACGCCGCTGAGCGCATCGCCGACATCATTCTGCAAGAGGCAGGGAATGGTAAA
TCGGGAATGGGGAATGGTCAGAGCACAGAACAACTTCAGGAACACACCGTGATTCACCAA
AACAAGCGCACCGATCAGGCGCTCGACGCAGCCAGCGCTTCGCTTCACCCGATTCCCGAT
TCTCGATTCCCGATTCGCACTTCCGCAGGAGGTGCCCAGTGATCCGCCGTCTGCAGGACA
GTGGCGATCTGGTGCGCGCGTTCCCGCGTGTGCACTTCGTGGGTATCGGCGGCACCGGCA
TGAGCGGTATTGCCGAGGTGATGCTGACCCTGGGCTATGAAGTCTCCGGCTCGGACAATG
CCGACAACGCGGCCACGCGGCGCCTGGCCAAGCTGGGTGCGCGCGTGATGCGCGGCCATT
CGGCGGCCAACGTGCTGGGAACCGATTGCGTAGTGGTGTCCAGCGCGATCCGCGAAGACA
ACCCCGAACTGATGGAAGCGCGCAGCCAGCGCATTCCGATCATGCCGCGGGCGGCGATGC
TGGCCGAGTTGATGCGCTTCCGTCGCGGGATCGCGGTGGCCGGCACGCACGGCAAGACCA
CCACCACCAGCCTGGCCGCGGCCGTGCTGAGCGAAGGTGGCCTGGATCCGACCTTCGTGA
TCGGTGGCCAACTGCTGGCCGCCGGTGCCAACGCCAAGCTCGGCGGTGGCCAATGGTTGG
TGGCCGAAGCCGATGAAAGTGATGGCAGCTTCCTGCGCCTGAATCCGCTGATGGCGGTGA
TCACCAACATCGATGCCGATCATCTGGAAAACTACGGCAACGACTTTGCCCGCGTGCAGG
CGGCGTTTGCCGAGTTCCTGCAGCGCCTGCCGTTCTACGGCCTGGCGTTGCTGTGCATCG
ACGACCCGGAAGTGGCAGCGCTGGCCGGCAAGACGCCGCGCCATGTGATGAGCTACGGCA
TGAGCGAAAACGCCGACGTGCGCGCCGAAGACGTGGTGCAGGACGGCCCGCGCATGCGCT
TCACACTGCGCCTGCCCGAAGGCACCACCACGCCGGTGACGCTGGCCCTGCCGGGCCGTC
ACAACGTGCTCAATGCACTGGCTGCTGCGGCCATCGGCTGGCAGCTGGGCGTGGCGCCGG
ACACCATCGCGCGCGCGCTGGAAAACTTTGCCGGTATCGGCCGTCGCTTCAACGATCTGG
GCGAAGTCACCACCGCCAGCGGCGCGCGCGTGCGCGTGGTCGACGACTACGGCCACCACC
CGCGCGAGCTCGAAGCAGTCTTCGCCGCGGCCCGTGGCGGCTGGCCGGACAAGCGCCTGG
TGGTGGCCTTCCAGCCGCACCGTTACAGCCGCACCCGCGATCAGTTCGACGCGTTCGCCG
CAGTGCTCAGCACCGTCGACGCCCTGGTATTGAGCGAGGTCTACCCGGCCGGCGAAGCGC
CGATTCCCGGCGCCGATTCCCGCGCCCTGGCGCGTGCCATCCGTGCACGCGGCCGTAGCG
AGCCGGTGGTGGTCGGCCAGGTCGCCGGTCTGTCCGAAGTGTTGCCCGACGTTCTGCAGG
ACGGTGACCTGCTGCTGATGATGGGCGCCGGCGACATCGGTTATGTCGCCCAGCAGATCG
TCACCGATGGCTTTGTCGGAGCGCCGGCATGAGTACGCAGATCGCTCCCGCGCGCATCAG
CGACCCGGCCGCCTTCGGCCGCGTTGCAGTGCTGCTGGGCGGTACCTCGTCCGAGCGCGA
GGTTTCGCTCAATTCCGGCAGTAACGTGCTCGACGCCCTGCGCGCGCGCGGCGTCGATGC
GCAGCCGGTCGATGGCATTCCGGCATTGGCGCAGGCATTGGTCGCGCAGCGCTTCGACCG
CGTCTTCAACGTGCTGCACGGCCACAACGGCGGCGGCGAAGACGGCATCGTGCAGGGGTT
GATGGAAGCCTTCGGCGTGCCGTACACCGGCTCGAACGTGCTCGGCTCGGCGCTGAGCAT
GGACAAGATTCGCACCAAGCAGGTCTGGCTGTCGCTGGGCCTGTCCACGCCGCGCTACGC
ACGGCTTGCCGCCGGCGCCAGCGCGCAGCAGATCCACGCCGCTGCCGAGCAGATCGGCTT
GCCGGTGATCGTGAAGCCGGCCAACGAAGGCTCCAGCGTCGGCGTCAGCCGCGTGTTCGA
CCAGGCGCAGCTCGACGAGGCCGTGACGCTTGCCGCACGCTACGACGGCGCGCTGCTGAT
GGAACAACTAATCGAAGGCGACGAGCTCACTGTCGCCGTGCTCGGCGATGTGGCGCTGCC
GTCGATCCGCATCGTGCCCAAGGGCCAGTGGTACGACTACAACGCCAAGTACATCGCCGA
AGACACGCAGTACCTGTGCCCGGGACTTGATGGCGACGCAGAAGCACAGATCGGCCAGCT
CGCCCTGGACGCCTTCCGCGCCGCCGGCTGCAGCGGCTGGGGCCGCGTGGACGTGATGCG
CGATGGCAGCACCGGCCAGCTGTACCTGCTGGAAGTGAACACCGCCCCGGGCATGACCAG
CCACTCGCTGGTGCCCAAGGCCGCCCGCCAACTCGGCATCGACTTCGAAGCGCTGGTCTG
GCGCGTGTTGGAGCAGACGCTGTGAAGCGGGGAATGGGGAATCGGGAATCGGGAATGGGT
AACAGCGGCTGCGCTGTTGCCGTTGCGATTCCCTATTCCCGATTCCCCATTCCCGCGCGC
GGAGCGCGCCCATGAACGCCACTCTGCGCATCCTGGCCTGGTTGATCGCGGTGGCGCTGG
TCGCGTTGCCGGTGGTGGCCGTGCTCAATGGCTGGGTGGGCGCCGAGCGGTGGCCGCTGG
CGCGCCTGCGTGTTTCCGGCGATTTCAAGCGGGTGCCGGCCGAGGAGCTGCGTGCGGTGG
TGTTGCCGTATGCGCGCTCGGGATTCTTTGCGGTGAAGCTGCAGGACGCACAGGACGCCA
TCGCGCGCTTGCCGTGGGTGGAAAGTGCGCAGGTGCGCAAGCGTTGGCCGGATGTGCTGG
AAGTGCATGTGGTCGAACACAAGCCGTTCGCCCGCTGGGGCACCGATCGCATGTTGTCCG
AGCAGGGCCGGCTGTTTCGCACACCGCCGTTGCTGAAGGATTTCAAGTTGCCGCAGCTCG
GTGGCCCGGATGCCAAGACCCAGGAGGTGGTGGCGCTGTACAACGAGTCACGCGCGTTGT
TCGCGCCGACCGGCCTGGATGTGGAGCGTCTGGAAATGGATGCGCGCGGCAGTTGGTCGC
TGGGCTTGAGCAACGGCGTGCAGATCGTGATCGGCCGCGACGATGCGCGCGCACGCCTGC
AGCGGTTCGCGCGGGTACTGCCGCAGCTGACTGATCCACAACGTCCGATCGCGCGCGCCG
ACCTGCGTTACACCAACGGCTTTACGGTCGAACGGCGAATGGAGAATGGGGAATCGGGAA
TGGATAAAAAGCCAAAGCCGGTTCCGCCTGCTGCGCCGCACGCGCTGGTCCTTAATTCTC
TGCGCCTCCGTACACCGCTATTGACCATTCCCCATTCCCCATTCGCTATTCCCGGCTTTA
AGACATGAACCGCAAAGGCGACAAATCCCTCATCGTTGGACTGGATATCGGCACCTCCAA
GGTGGTCGCGCTGGTCGGCGAGTACTCGCCCGGCAATCCGATCGAAGTGATCGGCATCGG
TTCGCACGAGTCGCGCGGCCTCAAGCGTGGCGTGGTGGTGGATATCGAATCCACCGTGCA
GTCGATCCAGCGCGCGGTCGAAGAAGCCGAGCTGATGGCCGGCTGCGAAATCCGCTCGGT
GTACGCTTCGATCTCCGGTAACCACGTGCAGTGCAAGAACTCGCCCGGGATCGTGCCGAT
CCGCGATGGCGAGGTAACCTGGAGCGATCTGGAGCGCGTGCTCGACGCCGCCAAGGCCGT
GGCCATTCCTGCCGATCAACGCATCCTGCATGCAATTCCGCGCGAGTATGTGCTGGACGA
TTCGCAGGAAGGCATCCGTAACCCGGTCGGCATGACCGGCGTGCGCCTGGAGGTGCACGC
GCACCTGGTGGTGTGCGCACAGTCGGCCGCGGCCAACATCACCAAGTGCGTGCAGAAATG
CGGCTTGCAGGTGGACGATCTGGTGCTGTCCTCGCTGGCGTCCTCGGTCGCGGTGCTGAC
CGCCGACGAGCGCGAGCTGGGCGTGGTGCTGGTAGATATCGGCGCCGGCACCACTGACCT
GGCCGTGTACGTGCAGGGCGCGATCTGCCACACCGCGTCGCTGCCGATCGCCGGCGACCA
CGTTACCAACGACATCGCGCACATGCTGCGTACGCCGACGCCGGAAGCCGAGCAGATCAA
GGTGCGCTACGCCTGCGCGCTGGCGCAGCTGGCCACCGCCGAAGAAAGCATCCAGGTGCC
ATCGGTGGGCGATCGCCCGCCGCGTCGCATGCCGCGGCATGCACTCGCGCAGGCGGTGCA
GGGCCGCTACGAAGAAATTTTCGAGATGGTGCAGGCCGAACTGCGTCGCTCCGGCTTCGA
GGAAATGGTGCGCGCCGGCATGGTGCTCACCGGTGGCGCCTCGAAGATGGAAGGTGTGGT
GGAGCTGGCCGAAGAAATGCTGCAGATGCCGGTGCGCGTGGGCATTCCGCAGCACGTCAC
CGGCCTGGGCGAAGTGGTGGGCAACCCGGTACACGCCTCCGGCGTGGGCCTGTTGCTGAT
GGGCAGCCAGATCGAACACCCGCGCCGACCGTCGATCCCGACCGGGCGCGCGGGGAGCTT
GTTCAAGAAATTGAAGAACTGGTATCGCGGCGAATTCTGACGAATCGGGAATCGGGAATC
GGGAATCGGTTAAAGCAAAAGCAAGGCGGTTGCGGCAAGGTATGAGTAGAGAGCGGTGAG
AGCGGGCAGGGCGTAATTTTTTGTGTTCCGCTGAGGAAGCGGTGGTTGGCGTGAAGGTGA
GTCGCGGTTGCGATTTCCCATTCCCAACTCACCATTCCCGGCATTCAAACAACAACATTC
GCCGACATGCGGGTGTCGGGCTGGCGAACGGAGCAATCCGATTCCCCATTCCCGATTCCC
CATTCACGGCATCAAAGAGGACACTGACATGGCACATTTTGAACTGATCGAAAAGATGGC
TCCCAACGCGGTGATCAAGGTCGTCGGCGTCGGCGGCGGCGGTGGCAACGCGGTTGCGCA
CATGGTGAACACCAACGTCGATGGCGTGGAATTCATCACCGCCAACACCGACTCGCAGGC
GATCAAGAACTGCGGCGCCAAGCTGCAGCTGCAGTTGGGTACCAACGTCACCAAGGGCCT
GGGCGCAGGCGCCAATCCGGAAGTCGGCCGTCAGGCCGCGCTGGAAGACCGCGAGCGCAT
CATGGACGCACTGCAGGGCGCGGACATGGTTTTTATCACCGCCGGCATGGGTGGCGGTAC
CGGTACCGGCGCCGCTCCGGTGGTCGCGCAGCTGGCCAAGGAGATGGGCATCCTGACCGT
CGCCGTGGTCACCAAGCCGTTCCCGTTTGAAGGCCGCCGCCGCATGCAGGTTGCGCTCAA
GGGCATCGAGGAACTGAGCCAGCATTGCGACTCGCTGATCACCATTCCCAATGAAAAGCT
GATCACCGTGCTGGGCCGCAACGCCACCATGATCCAGGCGTTCCGCGCTGCCAACGACGT
GCTGCAGGGCGCCGTGCAGGGCATCGCCGATCTGATCGTGCGTCCGGGCCTGATCAACGT
CGACTTCGCCGACGTGCGCACCGTGATGTCGGAAATGGGCCTGGCCATGATGGGCACCGG
GTCGGCACGTGGCGATGACCGCGCGCAGGCCGCGGCCGAAGCCGCCATCCAGAACCCGCT
GCTGGACGATGTCAACCTGGCCGGTGCCAACGGCATCCTGGTCAACATCACCGCCGGCCC
GGATTTCACAATGGCCGAGTTCGACGAGATCGGTCGCACCATCGAAGCGTTCGCCTCCGA
AGATGCGACCGTGGTCGTCGGCACCGTGCTCGACCCCGACATGCAGGACGAAGTACGCGT
CACCGTGGTGGCCACGGGCCTCAACCGTGCCGTTGCGCGGCAGACCCAGCGCCCGGACCA
GCGCGCGCCAATCAAGCTGGTGCGCAATGCCACCACCGGCCAGCCGGAATTTGGCGACTT
CGAGACTGGCGGTGACGCGGTGTCCAAGGCCGTCGGCGGCAGCATGGGCCTGGGCCTGCG
TCGTCCGAGCAGCGACTCGGCCGGCAGCAGCAACGCTGGCGCGTCCACCCCGGCCGCCGC
AGATCTGCCGAACGACTACCTGGATATCCCGGCGTTCCTGCGCCGCCAGGCCGACTGACC
GCCCCACGCTGCGCGCGGTTCGGCGCAGCGGCAATGCCCCGGCAGCCGCCGGGGCGCCTG
TCCTGTCCTTTTCTGCCGGGTCGGTGCCGACCCGGCAGCTTTTGCAGCGGCGTGTATGGT
GCGTTACAGTCTCCGTCACGCGTGATTTGTTAAAATTCGGCTAATCTCCCCCGATTAGAC
AGCCGGTTCAGCGTCTGTCTGCATTGCTCATACAGACTTCGCCCATGACCCAGCAACGCA
CTCTCAAGAACACCATCCGCGCCACCGGCGTCGGCCTGCATAGCGGCGACAAGGTCTATA
TGACCCTGCGCCCTGCACCGGTCGATCACGGCATCGTGTTCCGTCGCGTCGATCTGGAGC
CAGTAGTTGAAGTTCCTGCCGATGCCGAGCTGGTCACCGAGACCACGCTGTGCACGGGGC
TGACCTGCAACGGCGCCAAGATCCAGACCGTGGAGCACCTGATGTCGGCACTGGCCGGCC
TGGGTGTGGACAACGTGATCGTGGAGCTGTCTTCGGCCGAATTGCCGATCATGGATGGTT
CCTCCGGCCCGTTCGTGTTCCTGCTGCAGTCGGCTGGCATCGTCGAGCAGAACAAGGCCA
AGCGCTTCATCCGCATCAAGCAGCCGGTGGAAGTGCGCGAGGGCGACAAGGTCGCGCGCT
TTGAGCCGTACGAGGGCTACAAGCTCGGTTTCACCATCGAATTCAATCACCCGATGATCC
CGGCCAAGCAGTCACGCCAGGAGATCGAGTTTTCCACCTCCGCTTACGTCAAGGAAATCT
CGCGCGCCCGCACGTTCGGGTTCATGCGCGACCTGGAGTACATGCGCGAGCGCAACCTGG
GACTGGGCGGCTCGATGGATAACGCCATCGTGCTGGACGAGTTCCGCGTGCTCAACGAAG
ACGGCCTGCGCTACACCAACGAATTCGTCCGCCACAAGATCCTCGACGCCATCGGCGACC
TGTACCTGGCCGGCGGCGCGATCCTGGGTGCCTACGAAGGCTTCAAATCCGGCCACGCGC
TCAACAACAAGCTGGTGCGTGCGCTGCTGGCGGACCAGGCCGCATGGGAATGGGTCAGCT
TCCCGGAAGGCACCGAGCAGCCGCCGGTGACCTACGCCAGCCCCGTCTATGCCTGATGTC
AGGGATTTCCCTGGCACGGCCGCGAAGTGTGAACTGCGTCGGATTTCCGGTCCATTCTTA
ACGTTTATTTAAGCTTTCCCTAACTCCTGCGGCGTCCATGACCGCTAGGATGCGTCGGGT
CGTGTGCGGTACTTCGCAATTTCTTCACGCACCGGCAGCCGCTTGCAGCGGCATGGACAT
CACTTTTTGTTGGTCGATGGCACGTCGCGCAAGGACGCAAGTGCGTCACGCAAGCCGTTA
CGCGTGGCCTCGGATACCGGCGTGTGTGGGCGGTCGCGGTGTTGCTGTGTTGGGGAATGC
AGCGGCGCAGAGGCCGTCTTGACGGTCACCGCGGTGACCTTCAGTCCGATGGATCGGGCG
GCATCGAGCAATTGGGTTTCGGCAAGCCGCACCTTGGCATGCCAGACCGGCGAATCAACC
AGAAAAACGAGCTGTTCGCCTCGGACATTGGCCAACCGGCAACGGGTGGCGAGATGGGGC
GGTAACAGGGGGCGCAACTGCCGATCCAGCGCGTCGAGCCACAACGCTCGGCGCAGAGGG
TCGCCAGCCTTTTCCCCGAGCAGGGCCTCGACGGCTTGCTGCGGAACGGATGGGCTGCGT
GCGTTGGACTTGGGCTTGGACATGACACTCATATGGCGTTAAAGAAAGTCGTAATCAAAT
CTTGCGAGACCCGGGCCCAGCGGTTGGCCCGACAGTTCCAGGGCTTTGCCGCGGATCGAC
CGATGGTGGTGCTGGGTGCGGTACTGGGCCTGGGCATGCTGATCGGCGTCGGTGCAAGCA
CCGCCACCGGCATGGTGACCAATTCCGCGCTGCAGGCCAAGGTCGCGCAGCAGCAGACCG
AGCTTGCGCAGGCGCAGCGCGCTTCGCAGGCCCAGGTCAACGCCCTGGCGGCACGCCTGG
GCGAGTTGCAGGCGCAGGCCACCCGGCTCAACGCCTTGGGCGAGCGCCTGACCCAGATGG
GCAAGTTGAAGGACGGCGAGTTCGACTTCGACGAGCCGGTCGGCGTTGGTGGCGGCGATG
AGCCGGTCAACGACATGCCGGTGCAGTCGCTCAAGCAGGATCTGGGGCAGCTGGAGCAGC
AGTTTTCCGCCTCCGGCCAGCAATTGAACGTGCTCGCCTCGCTGATGTTCGATCATCAGC
TGGAGCAGAATTCCGTGCCGTCGCGGATGCCGATCCGCAACACCTACATCACCTCCGGCT
TCGGTGGCCGCGCCGATCCGTTCGACGGTGGCTCCGCCTTCCACAAGGGTGTGGACTTCC
ACGCCAATGTGGGCGACCCGGTGATGTCGGTGGCCGACGGCGTGGTCAGCTATGCCGGTG
TGCGCGGCGGCTACGGCAACGTGGTGGAAGTGGATCACGGCAATGGCTACGTCACCCGCT
ACGCGCACAACTCGCGCCTGGTGGTGAGGGTGGGCGATCTGGTCCGTGCCGGCCAGCAGG
TGGCCAAGGCCGGGTCCAGCGGCCGTTCGACCGGTGCGCACGTGCACTTCGAGGTGTGGG
CCGACGGCCGCGTGGTCAATCCGCGCAAGTTCCTGGGCGATACCAACACCCCGGTGGGAC
GCCGCGGGCGCGGCTAATGGCGGCAGCGGGCGGTGCTTGATTCGTGAAGCCCCGCCCCAA
GCTACAATAGGGTGTTGCCATCGACAGGGCGCAGTGCGCCCTGTTTCGTTTACGGCGGTC
GGGTCTGTGGGGACCGGCGTCGGTCAAACCGTTCCTTTTCAACCGGTTTCTTCAATGATC
AACAGTCTGCTTACCCGTGTCTTTGGCAGTCGTAACGAACGCCAGCTGCGCCAGCTCAAC
CGCCTCGTCACCCAGATCAATGCGCTGGAGCCGACGATCGAGAAGCTCTCCGACGCCGAG
CTGCAAGCCAAGACCCCGGAGTTCAAGCAGCGGCTTGCCGCCGGCGAGTCCCTGGACAAG
ATCCTTCCCGAAGCCTTTGCGGTCTGCCGCGAGGCCAGCCGCCGCGTGCTGGGCATGCGC
CACTACGACGTGCAGCTGATCGGCGGCATGGTGCTGCACCTGGGCAAGATCGCCGAAATG
CGCACCGGTGAAGGCAAGACCCTGGTGGCCACGCTGCCGGTCTACCTCAACGCTCTGGAA
GGCCAGGGCGTGCACGTGGTGACGGTCAACGACTACCTGGCGCGCCGCGACGCCGCGCAG
ATGGGCAAGCTGTACAACTGGCTGGGCCTGAGCGTGGGCGTGGTGTATCCGGGCATGCCG
CATAGCGACAAGCACGCCGCCTACGCTGCCGACATCACCTACGGCACCAATAACGAATTC
GGCTTCGACTACCTGCGCGACAACATGGCGCTGTCGCGGGCCGACCGTTACCAGCGCAAG
CTGCATTACGCGATCGTCGACGAAGTCGACTCGATCCTGATCGACGAAGCGCGCACCCCG
CTGATCATTTCCGGCCCGGCCGACGAATCGCCCGAGCTGTACATCCGCGTCAATCGCATC
GTGCCGCAGCTGACCAAGCAGGAAAGCGAAGAAGGCGAAGGCGATTACTGGATCGACGAG
AAGGGCAAGCAGGTGCATCTGTCCGAGGCGGGCATGGGCCACGCCGAAGAGCTGCTGCTG
CAGGCCGGCATCCTGGAAAACGCCGACGACGGCCTGTATGCCGCGCAGAACCTGAGCGTG
GTGCATCACCTCAACGCTGCGCTGCGTGCGCATGCGATCTATCAGCGCGATGTGGACTAC
ATCGTGCGCGATGGCGAGGTGGTGATCGTCGACGAATTTACCGGCCGTACCCTGTCCGGA
CGTCGCTGGTCCGATGGCCTGCATCAGGCAGTCGAGGCCAAGGAAGGCGTTCCGGTGCAG
CGCGAGAACCAGACGCTGGCCAGCATCACCTTCCAGAACCTGTTCCGCATGTACAAGAAG
CTGTCCGGCATGACCGGTACGGCCGACACCGAAGCCTACGAATTCCAGAGCATCTACGGC
CTGGAAGTGGTGGTGATTCCGACCAACCGCCCGACCGTGCGCAAGGACCATCCGGACCAG
GTGTTCCTCAACCGCAAGGGCAAGTTCAATGCGGTGCTGGCCGATATCGAAGACTGCGCC
AAGCGCGGTCAGCCGGTGCTGGTGGGCACCACCTCGATCGAAACCTCCGAGATGCTCTCC
GAGCACCTGCGCAAGGCCGGCGTGAAGCACGAAGTGCTCAACGCCAAGCAGCATGAGCGC
GAAGCGACCATCGTGGCCAATGCCGGCCAGCCGGGCGCGGTGACCATCGCCACCAACATG
GCCGGTCGCGGTACCGACATCGTGCTCGGTGGCTCGCTGGAAGCGGAATATCACGCCTTG
GGCGAAGACGCGACCGAAGAAGCCCGCTTCAAGATCAAGACCGATTGGCAGCGCCGCCAT
GATGCGGTCAAGGCCGCCGGCGGCCTGCACATCATCGGTACCGAACGCCATGAATCGCGG
CGTATCGACAACCAGCTGCGCGGCCGTGCCGGCCGCCAGGGTGACCCGGGTTCCTCGCGC
TTCTATCTGTCGCTGGAAGACAACCTGATGCGCATCTTCGCCTCGGACTGGGTCCAGAAG
GCGATGCGCATGATGGGCATGAAGGAAGACGACGTCATCGAAGATCGCCTGGTCAGCCGG
CAGATCGAAAAGGCGCAGCGCAAGGTGGAAGCGCACAACTTCGACATCCGCAAGAACCTG
CTGGATTTCGACGACGTCAACAACGACCAGCGCAAGGTGATCTACGCACAGCGCGATGAC
TTGCTGGATGCCGAGTCGGTAAAGGACAACGTCGACGGCATCCGTGGCGACGTGATCTAC
GACCTGGTCGCTCGCTTCGTGCCGCCAAATTCGGTGGACGAGCAGTGGGACCTGCAGGGC
CTGGAAGCCACGCTGGAATCGGAACTGGGCATGCCGCTGGCACTGCGCGAGTTGGCCAAG
ACCCAGGAAGAACTGGACGCCGAGCAGATCGCCGCCAAGGTGCAGACCGCGGTGGATGCG
CACTTCGCCGAGAAGGAAGCGGCCGTGGGCGCAGACACCATGCGCGCACTGGAAAAGCAC
GTGATGCTGACTGTGCTCGACCAGGGCTGGAAGGAGCATCTGGCCAAGATGGATTACCTG
CGCCAGGGCATCTATCTGCGCGGCTATGCGCAGAAGCAACCCAAGCAGGAATACAAGAAG
GAAGCTTTCGAGCTGTTCTCCGAGATGCTGGAGAACGTCAAGCGCGAGGTGATTAATCTG
CTGGCGCGCGTGCGCATCCGCAGCGAAGAAGAAGTCGCCGAACTGGAAGAGCAGGAGCGT
CGCCAGGCCGAAGCCCGCCTGCTGGCCTCGCAGTTCCAGCACCAGGATGCCGGCGGCTAC
GGTGCGGACGAAGAAGTGGAGCAGATGCAGGGCGGCAACGCGCCGGTACCGGTCTCGCAG
GTCACCCGCGACGAGCCCAAGGTCGGCCGCAACGATCCCTGCCCGTGCGGCAGCGGCAAG
AAGTACAAGCACTGCCACGGTCAGCTCAGCTGATCCTTTGGTGACCGTGGTGCAGCCCGT
GACGCGGGCTGCAAACCCAACGTCCGCGCAGGACGCTGGGTGCACGGTCCTTGCTTTCGA
TCCCTCGCCTTTGGCGCACCCTCCTTACCAAGGGGGCTGCACTTACGGAGGAGGTGGTTG
GGGCTCCTGAGGCTCAGGCATGGAATGCCGAATGCTGGGCGCAATGCCACAGCCGAGATA
TCGCGTCTGTGCCAGCTCTCTGCCAACGGCGTGGCCTGCCTCGTTGCCAGACGGCGTCTG
GAAATCGCGGTATAGCCCCCAGAAGAGCTCGACCAGCTCGATGCGCTTTTTTCCCGGTAA
GCCTCGGCCCTGCAGGTTCGCCATGCGCTTGTCCATTGCGCACCGGCGCCAACTGCGCCC
TGCGCCCGCGCTGCATGCAGGCTTCCCCGCCCGTGCCATTGCGAGGCGTATGCTCGACCT
ACGTTCTCACTGGAGTGCGGTCGTGTCGCTTCTAGCCAGCCAGCAACTGAAAGTGTTCGT
GCCTGCGCGCGACTACGCCGTCTCGCAACAGTTCTATCGGGCGTTGGGCTTTTTGCAGGA
AGACGAGGTCGGTCACGTGACCTGCTTCCGGCATGGGGCGCATTGCGCGTTCTTGCTGCA
GGACTTCTACGTGCGCGAGCTGGCCGAGAACCTGATGCTGCACCTGTGGGTGGATGATGC
CGATGCGTGGTGGCAACACGTGCACGACAGCGAACTGACCACGCACTTCCAGGTGACCTG
TAGCGTGCCGGAAGACCGCCCCTGGGGGCGCGCGATTTCACCCTGCACGACCCCAGTGGC
GTGCTCTGGCGCATCGGGCATCCGCGGTAGGGCGGAGAGTCGGGATTGGGGAATGAGGAT
TGGTTGGAGCGGACTGCGGAGCCGGTTGCTGCCGGCCTCGTTGTTCCAGTGCTGTGCGTT
GACCAGTGCAGATGGCAGCTGGTGCACGGCGTTCTCTGTTTGAGCCGCCAGTCGATTGCG
CTGCACCGCTCACTCGCGGCACTCTTGCGCCATGCCCGATTCCCTCAGATCCATCCACGT
CGTTGCCGGCGTGATCACCGACGCCCGCGGCCGCATCCTGCTGACCCGCCGTACCGAAAC
CCGTGACATGCCCGGCCTGTGGGAGTTTCCCGGCGGCAAGCGCGAGCCTGGCGAAACCTC
CGAACAGGCGCTGGTGCGCGAACTCAATGAAGAACTCGGCATCGATGCGCACGTAGGCGC
GTGGGTGATGGACGTGCCGCAGCTGTACCCGGACAAGCGGCTGCGGCTGGAAGTGCGGGA
GATCACTGGATGGAAGGGCAGCCCGCGCGGGCGCGAGGGCCAGGCCATGACCTGGGTGGC
CGCCGACAAGCTGGCGCGCTATTCGATGCCGCCGGCCGATGTGCCGGTGGTGGGGGTGCT
GCGCCAGCCGGATCGCTACCTGATCACGCCGGAGCCGCAGAACGATGCCGCGTGGCTGGA
TGGCGTGGAGCAGGCACTGCAGCAAGGCGTTGCCCGCATCCAGCTGCGCGCACCGGCGGT
GGATCCTGCGCGCTGGCGCGCGCTGGTGCATCAAGTCATGGGGCTGCGCGGGCGTCAGCG
TGCGCAGTGGCTGCTCAATCGCGACATCGGCCTGGCCAGCGAGCTCGGCATCGGCGTGCA
TCTGGGATCGGAGCAGCTGGCCACATTGACTGAGCGCCCATTGCCGGCCGACCAGCCCGT
TGCCGCCTCCTGCCACGGGCTGGAGGACCTGCGCCATGCCCAGCGGCTCGGCTGCGATTT
CGCCGTGCTTGGGCCGGTGCAGGCCACCGCATCGCACCCGGGCGCCACGCCGCTGGGCTG
GGAGGGGTTTGAGACCTTGCGCGAGCAGGTCTCGCTACCGATCTACGCGCTGGGCGGCAT
GCAGCCCGGAGACGTGCGCGAAGCACGCGCGCACGGCGCGCAGGGCATCGCCGCCATTCG
CGGGCTGTGGCCAGCGTGACAGCAGGCGCGATTGCTGCGCGGTCGCCCTGGTTGGTGGTG
TTCGGTGGATTGCCTGGCGTCGGCAAGAGCGCCATTGCGCAGCAGTTGGTGGCGCAGTGC
GGGGCGGTGTACTTGCGCATCGATACGATCGAGCAGGCGCTGCGCGACAGCGGCATGCTT
GCCGGCGACGTTGGCGCGGCCGGTTACCTGGCTGCCTATGCGCTGGCGCGCAGCAATCTG
CACCACGGCCTGACGGTGGTTGCCGATTGCGTGAATCCCTTGCCGGTCACGCGCCAGGCC
TGGCGCGATGTTGCCGCGCATGCCGGTAGCCGCGTGCTGGAAATCGAAGTGATCTGCAGC
GACCAAGACCTGCATCGGCAGCGGGTGGAGACACGCCAGAGCGAGGTGCCGGGCCTGCGA
TTGCCGGAATGGGCGTCAGTGTTGGCGCATGACTATGCGGCGTGGACGCAGCCGCATCTG
CTGCTCGACAGTGTAGTGCTGAGCCCGGAGCAGGCGGTGGCGGCAATCACTGCACACCTG
GCTGGCTAGATGGCGATGCGGTGGTTGAGCGTCGCGCTGTTGAGGTGCGCTGAGGTGCGC
AGGCGGCACGGCAAGCAGCAGTCGTGCGTCGCCCGGGCCATGTGCGAACGACCTCACACC
CATTGATTCGTGCAGTTCGCCGGCCGCACGCGCTAAGCGGCATGGCGCGTTAGCGTTGCG
CACGCCGGTGCAATTGATCGCTGCTGGTTGCTGGCTTCCGCCTCTGCACGGCGGGCGGCG
AGGCTGACGCTAGAACGTCACCCAAAAACAGTTGTATTGCCGGCGCAGGCGCAACACGCT
GCGCGCCGGCGTGCCGCTGGCGAGTGCCTGCTCCAGGCGCAGTCCCCATGGGCGCGGACG
GGTAGCCGGCGGCGGCAGGGGCGCGTCGACCGCGCCGCCATCCGGATCGCTGGCAGGTGC
GGCCGCAGAGGCTGTTGCGTCTGCCTCCCAGGCCGGAGGATCGCTTTGTGGATACATCGG
GGCGATCTCCAGCAACGGGCGTTGCACGATGGCTTCGAGCCGGCTCAGCACCTGATTGGC
GGCGGCGTCGGACTGCCCGCTCCACAGATACAGGCTGGATAGCCGGTTGACGTCGCGGCT
GTCCACTGCCAGCTGCAGCAGCGACACCAGCTCGCTCAGCCGACGAGGGCAGCCGTAGCG
ATACAACCCTTCATTGCCCTGCGCACGCGTGGCCGGCGGCAGGCGGCTGACCGCGCCTAC
GTCTTCGCAGCGGCGGTCGGTGAACATGGTCTGCCCGTCCGGCGACACGCAGCGACGGAT
TTCCTGCGCCTGCCCGCGTGTGGCGGGGCAAAGGCAGAACAACAGCAGCAACGGCAGCAG
GAGGCGAGGCATCGGCGCAGCGTAACGGTGTACGCGTGAGCCGGCGAACAACACAGCAAT
GCCGCACAGGCCTGCACCGCGCGCGCCGGTCACCCGCGTGCGTGCGAGGGATGTGATCCG
GAACGGCATGCCTGTGGAGAGAATGCCCTGGACGGCTTGCCTCAGCGCCCGAGCAGCTGC
AACACCTGTGTGGTCGGCTTGGCCAGATTGAGCGTGTAGAAGTGCAGCGCCGGCACGCCG
CCGGCAATCAGCCGTTCGCACAGCCCGGCGACCACCTCGGCGCCGAACGCGCGCACCGCA
TCGGCATCATCGCCGTAGGCCTGCATCTTCTTGCCGATCCAGCGTGGGATCTCTGCACCG
CATTGCTCGGAGAACCGGCGCAGCTGGGAGAAGTTGGAGATCGGCATGATGCCGGGAATG
ATCGGCACCTCCACGCCCAGCCGCTGCGCTGCGTCGCGAAAATGAAAGTACGCATCGGCG
TTGTAGAAGTACTGGGTGATCGCCGCATCCGCGCCGGCATCGACCTTGGCCTTGAAGTAC
TTCAGGTCGCTGTCGGCATCGATGGCCTGCGGATGGGTCTCCGGGTAGGCGCCCACCTCG
ATGCGGAACGCATCGCCATGCTCGGCGCGGATGAAGGCAATCAAATCCGAGGCGTAGCGC
AGGTCGCCTGGGTGGCCCATGCCAGACGGCAAGTCGCCACGCAGCGCCACGATGCGGGTG
CAGCCGATGGCGCGATAGAGCTTGAGCAGTTCGCGGATTTCCTGGCGGCTGCCGCCCACG
CAGGATAGATGCGGCGCCGCTTCAAAGCCGTGCTTCTGCTTGAGGTGACGCACCGTCTCG
GAGGTGTAGCTCAACGTGGAGCCGCCGGCACCAAACGTGCACGACACGTATTCGGGCGCA
TAGGCCTTCAACTTGGCCGCAGTCCGGTCCAGCTGCGCGCGTTGGTCGTCAGTTTTGGGC
GGGTAGAACTCGAAGCTGAGATGCGTCATCGCGGCAGGTCCGGCAGAGCGTGCGGTCATA
ATATCGCTTCATCGCGATGAATGCATATTTGGTTGCGAGTGTCCCGATCCGCGCGGGGCA
TGCCGCGCTAAGGCGCTTCTACCCGGAACGGCAGGTTGGCGTAACCGGCGCGGCCTTGCT
GGTCATGGACTTCCACGAACAAGCGGTAATTGCCCGGCGCCGGTGCCCTCAGGCGGACGC
GACTGTCATCGCCCGCTTGATCGGAGCGCAGCTCAACGTCGATCTGCGCTGGCAGTGCTT
CCGCATCGCCACCGATGCTGCGCGCCGTGCTTTCGGTGCGTACCTGCCAGACGTAGCGCA
GCGCGGTGGCGCCGCTGGCCGTGAGCGTGGCAGTGGCGGTGTGGCCTGCGCGCAGCGTCA
CGCTGTCCAGTGCCTGCTTGCCGTCCAGGGTCAGCGTGGACACGGCCGGCGCGCGCGTGG
CCGGCCAGCGCCCGGTCCATAGCGCCTGCAGCGTGTCCACGCTGGGCGTGGCCGCGCCCG
AAGGCAGGAACAGCCCGTACCAGGTGGGCGTGCGCTCCTGCTTGTTGCCCCACAGGAAGA
CGAACGAGCCCAGCCCCTGCCGCGTATCGCTGGCGATGCGCTGGCGATAACGCTGCTCCA
GCAGCACCGCCTTGCGCGCGCTGTTGTCTTCGATGGGCGCACCCCAGGCGGTGGTCGGCG
ATTCCCAGTGGCCGGTGGGGCCCCATTCGGTGACCACATACGGGCCACGCCAGCCGCTGT
CGTGCAGTTTTTGCGGCAACGCATCGATGTCGCCGTACAGCTGCACGGCGATCAGATCCA
GCGACGGCGCACGTGCCTTGAGGCGGTCGATCAACGGCTTGTCGAAGCCGGCCAGGGTGG
TGGTGACCGGATGGTCCGGATCGATCGCGTGGATGGCATCGGCAATCGCGCCCACCGCGT
TCCAGACCTTTGGGTTGGTGTAGTCGAGATTGAGCTCGTTGCCGACCACCCACATCAACA
CCGCCGGATGTGTGGCCGACTGCTGCACCTGCGTGCGAATGCGCTGCAGTTGTTGGCGCA
CGGCTGCGGCATCGTTGTAATCGAAGCCGTGTCGCTCGTTGCCGACCTCGATGCCGACGG
CGACCTTCAACCCATTGCGTTGCGCACGGTCCAGGAATGCGCGCTGGCGCTGCGGATCCG
GATCCACGCGCCAGGTGCGCAGCGCGTTGCCGCCGCGTGCTGCCAGCGTCTCCATGCTGC
CATTGCCCAGGCCCGCGCCCTTGATGACGAAGGGCGCGCCATCGACCAGCAGCCGATAGC
CGTCATCGCGGTGTTCGATGCGCACCTGCGCGGCCCATGCCGCTGCGCTGCAGGCCAGCA
GCAGGGCGCCCGCCACCAACTGACACCACTGCCATCGATACCGCATGCGCCGCCTCCGCT
GCCGAATGCAGCAAATCATAGAGGTGGCAGGGCCGCTGGATGTGATCGTGGTCGCGGCAT
GCTTGGGGCTGCTTGCCGGTGACGCAGTCATTGCGCGATGCACGCGGTAAGCTGGGCGCT
ACCCCACGCAATTGATCGGAGCGCGACATGCAAGAGCAGGAAATGGATGTAATCGCTGAG
TCGTTGGGCCGCATCTGGGTCGCGTTGGCGCGCAGCGTGGGCGATCTCGCGCTCGCGATG
GCCGAACAGCCCGGCGTGGACGGCGACAAGTTGTTGCGCGACTTCGCCGCACGCCTGCCC
TCGGGCCAGGATGACGGGACCTCGAAGGTGTTCGAGGCGATCCGCCAGTACCTGGATCAG
GACGTGGTGGCAGACGACGCCGAGTAACTGGCTGCCTGCGCGCCTACGGAAACGTGGGCG
CGCAGCTGTTGGCGTGGCGATGGTGGTGGTGTCGTTTAGGCGGCGCGCGAGGTGTCGCGG
TGCAGCGCGGTGCCGTCACGTTGAACTTTCGGCATGGCGACAGCTGGGGATGGACTGCTG
CTGATCGTTTCGCTCATGTGGCTGGCAGTTGGTGACTGCTGCTGTGGTGGCTCAGAGCGA
AACCATGATGTGTCTGCGACGTGTGGTGTCCGTCTGCAGCATGCGTGGGGAAGTGGTCGT
GGCTGGAGTGCTCACGTGTGTGCGATCGCATGGCGCCACGGCTGGTGGCAGTAACAGCGT
GAACACCGCAAATGCGCGCCAAGCGCGAGTTCAACGATGACTTGGTATCACCGGGAGCGC
GCGACGATGTCTCGCAGCGCAGGCTTAGCAGCGCGCAGCTAGTCCCTGTTCGCGTCAGTG
CCAGCGCGAAACTGCCTCGGTCATCAGCTGTTCGAACGCTCAGCGCCTGCTCGGGGGCCA
AGGCATCCTTGATGCAGGCATTGCATCAATGCGCAAAGCTGTCACGTCGCCCAGGGATGT
AGCCTGACGCCAACGGCGGTTCGCATTTCTCGCGACGCTACGCCGGGCACACATCGCTCC
TGTGCCAAACGTTGACGGGCCGGCGCCTACACTGGGGTCCACTTTCTACGGAGCGTCCCC
ATGAGCGAGACCACGATGACGGCCATTGCGATCCGTAACGGCAAGGGCGATGCAGATGCA
CTGCATGCGGTTGAGCAAGCACGCCCGCAAGCAGCGCCGGGCCAGGTGTTGATCCGTGTG
CATGCCGCCGGCATCAATCGGCCGGACCTGCTGCAGCGTGGGGGCCACTATCCGCCGCCG
CCGGGTGCACCGGAGACGCTGGGCCTGGAGGTCGCGGGTGAGGTCGTGGTGGCCGCTGGC
CGCTGGAAGGTCGGTGACCGTGTATGCGCCTTGCTCGGCGGCGGTGGCTACGCGCAGTAC
GCGGCGGTGGACGCGCGCCATGTGTTGCCGGTTCCTGAAGGCATGACGCTGGTGCAGGCC
GCTGCATTGCCGGAAACCATCTTCACCGCCTACGCCAATCTGTTCGAACATGGCCGCCTG
GCGGCAGGCGAATGGCTGCTGCTGCACGGTGCTACCTCCGGCATCGGCGTGACCGCGATC
CAGCTGGCAAAGGCCGCCGGCGCGCATGTGCTGGCCACGGCCCGCTCGGCCGGCAAGGCG
GCGCAGGCACGCGAACTGGGCGCGGACGTGGCGATCGACTCCACCACCGAGTCGTTCGTG
GCCGCCGCCAAGGCGCACGCCGGGGTGGACGTGGCGCTGGACATGGTGGGCGCCTCGGTC
TTTGCCGATACGCTGGAAGCACTGAATCCGGGTGGCCGCATCGTCTACATCGCCTCGCAG
GCCGGCGCCACGCTGGAAGTGCCGATCCCGCTGCTGATGCGCAAGCAGGCCATCATCACC
GGTTCGACCCTGCGCCCGCGCAACGCCGACGAAAAGGCGCGGCTGGCAGCGGAAGTGGAA
CGCGTGGTGTGGCCCTGGATTGCGCAAGGCAAGGTGCGCGTGTTGATCGATCAATGTTTC
CCGCTGGCCGAGGCCGCCGCCGCGCATCGCTATCTGGAGCAGGGCAGCCATCTGGGCAAG
GTGGTGCTGGAAATGTAGCGGCACTGCAGGTGCGGACATGGCCTGCACCTTAGGCTGCGG
GCCTGTCGCACGGGCGCGCCTGTGCGGTTGCTTGAGCGGTGCGCGTGCGGCCGCATCGGT
GGCATTGCGCGATTCGAAGACAGCGCGCCACCGGCAATCACCCGCAGCAACACTTAGAGC
GGCTAACAAAACGTAGCGAGCAGCCGTCAGGTGGGCGCGGACGGCGCGGAGGAACCGGAA
TGTACGTGGGTACATGCCGATTCCGAGCACCGGCCGCGCCCGCCTGGCGGCTGCGCAGTC
GTTTTGAAAGCTGCTCTTAGCCGGCAGGCTGGTTGTGCACCGCCTCGATGCGGTGTCCAT
CGGGATCGATCACAAAGGCGGCGTAGTAGTCATCGCCATAGTCCGGCCGCAGGCCCGGCG
CGCCGTTGCAGCGGCCGCCGTACTGCAGCGCTGCGGCGTAGAACGCGTCCACCGCAGCGG
TACTCGCTGCGCTGAAGGCGAGATGGAAGCCGGCGCCCGCGGCCAGCGGCACGGCCGTGC
TTTGCTTCAAGGCGAGCTTGTCGCCACCACCGGCCCAGCCATAGCCCACTGCCTGGTCAT
CGGTGCCAGGCGCCAGGTCCGACCACACCCGCACATAGCCCAGTGCGCCCAGCACTGCAT
CGTAGAAGGTGACGGACGTGTAGATCGCGCTGACGCCCAGCGAGAGGTGATGCAGCATGG
CGATGCGCCCGAGGGGATGACTGCACGGAGTGTGCGGCGCGATGCTGGCCGCTGCCCTGC
GTGCCGTAAACCGTAGATCCGTTGCCCGACCTTGCACGATGCGCGCGGCTGTGGTCTGCC
ACGAGGTATAGCAAAACAAGCGGTAGCGATGTCTCGCAGCGGCCGCTGTGCTGCCCGTAC
ACTGCGCCGGTTGCGCGCAGCCGCCATGGCTGCGACGCCTCTCGCCACGCAGCCGTGCGC
ACGACGACGCAGGGTTGCCGGCGTCATCTGTGGGTCGTCACTTCCTCATGAGCACGAAGG
TTTCGATGAAGCATCCAGACGCATTGCGCATTGCCCTTGTCGGTATCGGCAAGATCGCCC
GCGACCAGCACGTGCCCACCATCGCCGCGCGCGACGATGTGCAGCTGGTGGCCACCGTGA
GCCGGCATGGCACGGTGGATGGTGTGCCAGCCTTCCAGACGCTGGAGGAGGCGTTTGCCG
CGCATCCGCAGATCGAGGCCGTGGCCTTATGCACACCGCCAGTGGGGCGGCATGCGCTGG
CGCAGTCGGCGCTGGCGGCCGGGCGCCATGTGTTCCTGGAAAAACCACCGGCCGCCACCC
TGGCGGAGATCGACGACCTGCGCGTGATCGCCCGGCAGGCGCAGCGCAGCTTGTTCACCA
GCTGGCACTCGCGTTGCGCGGCCGGTGTGGAGCCAGCACGGCAGTGGCTGGCCGGCAAGC
AGCTGGTGCGCGTGCACATCACCTGGAAGGAAGACATCCGCCATTGGCACCCGGGCCAGG
ACTGGATCCTGGAGCCCGGCGGCATGGGCGTGTTCGACCCCGGCATCAATGCGTTGTCCA
TCGTCACCCATCTGCTGCCGCGGCCGTTCGCACTGCGCAAAGCCACTTTGCACACACCGA
GTAATCGGCAGGCGCCGCTGGCGGCCACGCTTACCTTCGCCGATACCGACGACGTGCCGG
TGACTGCGGAATTCGATTTCCTGCAGACCGGCCACCAATGCTGGGACATCGCAGTGGAGA
CCACGCAGGGAGCGCTGGTGCTGAGCGAGGGCGGTGCCAAGCTGCACATCGAGGGCGTCG
CACACAGCGTGCCTGCGGCCAGCGAATACGACGGGCTGTACGCGCGTTTCGTGCAACTGG
TGCGCGCGGGCGAGTCCGAGGTGGACACCACGCCCTTCGTGCATGTGGCTGATGCGTTTT
TACTGGGCGAACGGCAGGTGACTGCGCCGTTTGCGTGGTGACGGTGCGCGCGTAAGGCGC
AGCGTTGGCAGGCTCGCCATGTACCTGTTCACGGCGTTCCAGTGCATGGAACGCCGCCGA
GACGCCATTGCTAGAGCGTCTGAGAACAGGCGCGTCTTGACCTGCCGCGTGTCGAGCACG
GTGCATTGATCCTGTGTATCCACCGCTTGCGCGTCACCGATGCTGTCGGTCGCAGCACGC
ACCGGCGTTGCCACAGCGGGCGCAATCTGTGCGCGGAAGCGCCTGACGATCAGCGCTTCA
TCCAGGTAGGCGAAGACGAAGAAGCCCAACAGGGAGCCGGCCACCAGTGTCGGCGCATGC
AGGAACGTGCCGGGTAACAGCAGGCTGAGCCACAGGAAAATATTCGGCGAGGTCTGCAGC
AGATGGATATCGGCCACGATCGCGGCATGAATGGTCCTGCCGGTCATCCGTTGGTGCAGC
CGTAGATACAGCGCGCTGCAGAAGCGGCTGGCCACAAGGACGCAGAACGGGAGCAGCAAC
GCGGCCCACGCATGCCAGCCGCAGTGGCGCAGGGTGGCCGGCAGTGCATCGCCGTCCGCG
CGCAGCGCCACCAGAAATGCCAGTGGCACCATCGCCAGCGCACCGACCCAGCTCCAATTG
GTGGCGAGCTTGCCGGCCGCGATGGGGCGCGCGTGGCGCCAGGCCTGGCCAAGCAGGCAA
GGCAGCGCCAAGGCAACCACCAACACCACGAAGAAGCGCTCCAGCGCATGCGCGTTGCCC
AGCACTTCGCGATGGTCCAGGAACAGTACCAATAGCAGCAGCGGCAGCACGATCGACAAG
ACCAGCGTGTAGCGCGCGGCAAAGAAATAGTCGCCCCCACGTGCCAGCGAGAACGTGGGC
ACCGACAACGCTGGCGGCACAATGAGCAACAGGCCCAGGACATGCAGTCACGCGTTCTGC
GTGCCAACCAGCAGGGCTATTGCCAGCAAGACACGCCCCACACTGAGCGCACCCAATGCG
ATGTTCTCCGGGCCGCTGGTCAGGCGCAGTGCCCCGGGCTCGATCCGGAGCGACAGGAAG
AACGCATTCACTGCCAGCAAGGCGATCACCGCAACGCTGGCTAACGCAGGTGGCAGCGCT
GCGCCCATGCACGACAGTGCAAACCACCGAGCGTGGCGAGCAGCATCCAGCGCAGCAGGT
GGATTTCCGTCAATTCGCCCAGCGTATTGAGGTGTGACGAACTGCGCGCGGTCAGTTGCT
TGAGTTCGTCCCATGACAGCGGGCGCGAGTTGGGCAAGCGGAAGTCGATGTACTCCGCTG
GCGGCAGCCCGGATGCGATCAGCGCTAAGACTTCCACGATGTATTTGTGCGCGACGACCA
GCACGTGCTTGGCTTGCTGATCCAGCGGCGCCAGCACGGTCTCGTAGTAGGTCTTGCAGC
GGGCGTACATATCCATCCAGTGTTCGCCGTCCGGTGGCGCGCCATCGGCATCATGGAAGT
AGCGTTCAAACACCGCATGGCCGACCGACTTCTTGATCAAGGTCTTGTTCTTGCCGGCGA
AGATGCCGAAGTTGCGTTCCACCAGTGCCGCGCTGGAAACGACCTCGGGCATGGGCGCAA
CGTCATGCAGGATGATGGCTGCCGTTGCCTGCGCGCGCTCCAGCGTGGAGACATGCACCT
GGTCGAAGTGCAGTGCGCGTTGCTGCACGTAGCGCGGCCTGCTGCGCCTGATGCCGGCCG
AGCCGGGTCAGCGGCGAATTCTGGGAACCAGCGAAGTAGTTCTGTTCGTTGGCGAGCGAT
TCCCCATGGCGGACAAAGTAGAGAGGCATCGCATGCTCCGGCGTGCACCATCGATGGGGG
AGGGCGATGTCATGCGTGTAGTGCTCGCATGGCGCTCGCCACGATGGTCGCCGCGCAGCA
GAAGGAAGCAATTGCAGCGACCGCTCGTAGGTACGCGCGCCGTGCGAACGGGTTGCATTG
ATGGGTTGCGGTGCGCGGACAGTTCATCTTTGGTTGGCATGCGCGCGAGGGCGCCTGCTG
GTAACCGTGCGCGTCATCGCGTGGTCCTGAAATGCCGCCAGCAATGAAAAAGATGCGTCG
TTGTAGATTTTTTCGGTTGCCGAACGCATCGACGCCTTCATGCGGGCTGCACCCATGAAG
GCGTCGGTGTTGCTACTCAGCGGGATCTGCTGGTGTTCCCTGGTTGCCTGGATGTCACCT
ACGGAAAACAGACCGTGCTGCAGCGCGTCTGCAAAATCAACGTCGCCACATACGCGCCTG
CCGCGCCGGCAGGGTGAAGGTGTACGAGCCACTGGAGATGCGCACCACATTGCCGGAACC
CAGTGCATCGACGTAATCCGCATTCCAGAACAACACGCTGCCGTTCATGGCAACGGTGGT
GTTGACCGGGTTGCCGCACTTGTTGATGCCCACGATGCCGAGGCTGCCGCGGCGGAACAG
GATGTGGCAGGCACTGGATGACAGCACCTGCATGTCGCTGCCCTGCACGCCGTTGTGGAA
GCCAATCATGCGGCGCAGATCATCGCGCAGATAGGCATTGACCCAGCGGTTGTCGCCGCT
TTCGTTGTTGTCGGTGTAGACCATCGGCACGCCGCCGTTGCGGCCCAGCAAGTACGCATA
GGCCAGCGTTTCATCGACCGGGTCGAGAATCGCGTAGCGGAAGCCCGCGTTATTGGGGAT
GTCATGCGTTACGGCAAAGGTGACTGCGCGATTGCCCGGCAAGGCCTGCCCGGTGGACGC
CGGGTCCACCAACTGTTGCATGCTCGCACCCACACCGAAGGCATTGCGTACCGCGTTGAA
CAGCGGGAAATCGTAGGCGGCATGCGGGGTGGATTGCAGATACGGCGCCAGGAACTGGTC
GTAGTCGCCATTGCCGCTGCCACCGCCGGTGATCACTTCACCAAACACGTACACACCGGA
GCGGATGCCGGCATCGAAAACGCGGTTGAGATGGTCGAAGGTCATGTGCTTGGCCGCGTC
CACGCGGAAGCCGGTGACGCCCAGGCCCTTGAGCGCCTGCAGGTAGGCGCGCTGCTGCTG
CACCACCCAATCGTTGCCGAGCAGATCCGGCAGGCCCGGATCGCTGCCGCCGCCGCAGAT
GCGGTAATTGCGCACCTGGAAGGCATCGTTGTAGTTGCTGATGCATTGCGCCGGCCCGAA
ATCACTGGCGCTCAAAAAGTTGGACTGCACCGTGCCGAACAGGCGCAGTGCATCGTAGCG
CCCAGGATTGGCTGCGTACTGCGCCAGCACCGCGCTGCCGGGGTAATTGAGGTCCGAGCG
CGTTGCTGCTTCGTTGGCCATGTGGTTGAACACCACGTCGGCATAGGTTTCCACACCGTT
GTTTGCCAGTGCCTGCACCATGCGCGCGAACGCGGTGGTGTCGCCGAGTGGATTGTCGAT
CAGGCGGATATCCTGCGGCTGGTAGCGCGCCCACCAGGCACTGCCTTCGGAGCGATAGGC
CGGTGCGACCAGTACCTTGCGATACCCGGCATCGGCGATCTGCTTGGCGCGCGCTTCTAC
CGTGGCGTAGGGCCAGTTGAACGCATGCAGGATGACGTCGGCCTGTGCGCTGGCGGTGGC
CAGCAACAAGGTCAGCGCGATCAACAGCAACTGGTGAGCGCGTTGCCAGAACGTGCGTGG
ACAGGGGCGAGAGGTGGCGTGCATCGGGTGTGTCTCCTGATCAGTGGACGCACGCATCCC
GCACAGCGATGCATGCAGCAATGCCCTCCGGCCCCTGTTCCGGAAAGCGCGCCCCACGGC
GTGCGGCGCGCGGTGATGCTAAGCGCGCATCGCGGCGCAGCATTGACCCTGTGCATACGT
ATTCACTGCACAACAGCCGCGAAACGTGCGGCCGGTTCGATGCCGAGGGCGTGCACGGTC
GCACTCGCACCGATGCACTGCGCGCGGTGCTGATGAATGGCGGCGGTGGTTGCCGGTATG
GATGCCGTGACGTCCAGCAGGCCGGGCTCGGTGCGCAACCTGCGCGCTACAGGCAACGAC
GGCAGCCCAGTGCAGCAGCGCGTGCACAATGGCTCAGCGGTATGAAGAGCGGCTACCGAA
ACGTAGCGAGCAAGTTGTCAGGTGGGTGCGGCCGGCGCGGAGCACCCGGAGTGTATGGGG
GTACATGCCGATTCCTAGCACCGGCCGCGCCCGGCTGGCGCCTGCAGGCGTTTTGATAGC
GGCGCTAAGCCTGAACAGCCTGGTTCAGGCCTCCTGGCCAGCGGCACCTCGTGCACCAGG
GCGGCCACCACGCCGGCCGCGTTAAACTGTGTGCACGTCACCGGTTGGTCTTCTCGCATG
CGCAATCCTCTTCAAGAACAACTGCTCAAGGCAGGCCTGGTCAAGAAAGCCCAGGTGGAC
AAGGTGGCGCGCGAGCAGAACAAGCAGCGCCATGCCAAGGGTGCACCGGCGGCCGCAGCA
GACCCGGACAAGGTGGATGCCGCCCGCCTGCAAGCCGAGCGCGCCGAGCGCGACCGCGCA
TTGGCCGAGGAGCGCAACGCGCAGCTGCGGCAGCAGGAACTGGTGGCGCAGGTCCGCCAG
ATCATCGAGACCAGCCGCGTCAAGCGCGAAGGCGAGATCGATTACCGCTTCAACGATGGC
AGCGTCATTCGCAGCGTGCTGGTCAGCCCCCTCTTGCGCAGCCAGCTGGCCAGTGGCGCG
TTGGTGATCGCGCGCTACGGCGAGGGTTTCGAACTGATTCCGCGTGCCGCGGCCGAGAAG
GTCTACAGCCGCGATGCCACCGTGGTGGTGCTGGATCATGGCCGCGCCGCAGCGCCACCA
TCGCCGGACAGCGACGACGACTATTACAGCCAGTTCAAGGTGCCGGACGATCTGATCTGG
TAAGCCGGATGCGGGCACCGTGATGCGTGCGCGCCGCGTCGATGGCGGGCAACGCGCGTA
CAGGTAGCAGGGCGATGTACTGCTGCCAGCACATCTGGCGGGTCACCGCAGACCAAGGCG
CGGGAGGAGCGCTTGCGTGAGAACGATGCGCCCGCGTTACCCTTGCACGCTGTACCGCTG
CCAGCACGCGCCATGTCGATTGTTCTTACCCCGTTTGCCCGCCCGCGATTGTTTCCGCGC
GATGGCCGCCGCAACGCCATCCAGGACTGCACGCCCGAGCAGTTCATCCAGCGCCTCAAC
GATGAAACGCCAGTGCGGGTGATCGAGGGCTACGCGCCATTCTGCCGGCTGCATGCGCAT
CGCAATTGGACCTCGACACGCTGTCTGACCGTCCCCATCACCGATGCCAATCGCCATCAG
CTGCGCTCCGCCTACGAGGCACGCAATTCGCAGGAATTACCCGTCCTGGTGCGCTGGTTC
GAAGGCGTGGAGCCGCCGGTGGCCACCTACCTGCTGCCCATCCTCTACAGCCGCGATCAG
CTGGCCAAGGAGGGCAGCCCCATCGACGCGGACTGGGGCGTGGTCGGTTGCCTGTACACC
GCCGAGCCAGACGAAATTCCCATGACCCCCATCACCATGCTGCGCAATGCGCTGGGTGTG
GAGGAGGGCGGTTCCGGCGTGCCGCTGGATCGCGATGCCTACCGCCGCGCGGTGGCGTTC
TGGGATGCCAACGCGAATTGGCGACCCTGACGCGAGGCGTTGGGCGTAGCGATTGCACAT
GGGCCTGCGCCTTCGTCAGCTGCCTGCAGGCGACCGGCGTTCAAGCACCGCGATCAAGCA
GCGTTAGCCGACGCCGAGCACGGGCATCTCGGGGGCCGCCCACGTCACCGTGATGATGGC
GCCGTGCACCCGCCCTTGCTCCCTAAGGTGCGCAAAGACCGCGGCGGGTGGCCAGCCTGC
AGGCGCATCGGCAAACGGGAGCTGCAGCGACTGCAGCAGGCTGAACATCTCGGCCAGTCG
CTCTGGTGTGCGGACGTCCAGCACGATCCCGTCGCTTGTCGCGGCCCCTTGCGCCAGTAG
CGTTTGATACGCGGCGCCTGGCGCGCAGGTGACATGGATCTGATGTTCCATCACCGCGCG
GACATGATTCACCGGCAGGTGCAGCCGCTCAAAGATCGCTCAGAATTCGAGTGCGTCGCT
GGGTGTACTCGGCGTCGGTGATCAGCTGCTGAGACTTGAGCCGATTCAGTTCGGCCAGCC
GGGATTCGGTGGTCTTCAGTGCCGCTGTAGTGCCTGCGGCAGATGCACCGGGTTTGCGTG
AAGCGCGCTTGGCAAGCCAGACGATCGCGCTGATGACGGCAGCGATGATGCCGAAAAACA
CAAGAACGATGAGCCAATGCCAGATGCTGAAGCTACCCATGCGGTGTCCTTTTTAGATGG
GCTGAAAGAGCCGGCGCACTCTGCCGCAACCGCGTGCAGGCAAGGCAGGGGCGACGCCCG
GGCCGGTACGTTACCGCCGGCGTGTGCAGCCTGTCGAGCGCAAGGGTCCAGATGCAACGG
ACTGAGCAATGCGTCCAACATCGAGCGATGCGGAGTTGCCAGCCACGCTTGCAAGGCGAG
AGAAGCACGCGGTTCAAGTGTGTGTGACCCGAACCTCAACCGCTTTGCGGCGCACTGTTC
TCGGCAATGTCCTCAAACAAAAAACGGGCGCCTTGCGGCGCCCGTTTTTGTCTACATGGC
GATGTCTTGCCAATGGATTAGTAGCGGTAATGATCCGGCTTGTACGGGCCAGCCACGTCC
ACGCCGAGGTAGTCGGCCTGGTCCTTGGTGAGGGTGGTCAGCTTGACGCCGATCTTCTCC
AGGTGCAGGCGGGCCACTTCTTCATCCAGGTGCTTGGGCAGGATGTAGACCTTCTTCTCG
TAGCTGTCGCGCTTTTCCCACAGGTCGATCTGCGCCAGGGTCTGGTTGGCGAACGAGTTG
GACATCACGAAGCTCGGGTGGCCGGTGGCGCAGCCCAGGTTCACCAGGCGGCCGTCGGCC
AGCAGGAAGATCGCGTTACCGTTGCCGAACACATACTTGTCGACCTGCGGCTTGATGTTG
ATCTTCTGCACGCCCTTGAGTGCATTCAGCGCATCGACCTGGATCTCGTTGTCGAAGTGG
CCGATGTTGCAGACGATCGCCTGGTCCTTCATCGCCTGCAGGTGCTCGACGGTGATGATG
TCCTTGTTGCCGGTGGTGGTGACATAGATGTCGCCGCGGCCCAGGGTGGATTCGATGGTG
TTGACCTCGAAGCCTTCCATCGACGCCTGCAGGGCGCAGATCGGGTCGATCTCGGTGACG
ATGACGCGGGCACCGTAGGCACGCAGCGATGCGGCGCTGCCCTTGCCGACATCGCCGTAA
CCGCAGACCACCGCGACCTTGCCGGCCAGCATCACGTCCATCGCGCGCTTGAGGCCATCG
GCCAGCGACTCGCGGCAGCCGTAGAGGTTGTCGAACTTGCTCTTGGTGACGGAGTCGTTG
ACGTTGATGGCCGGGATCAGCAGCTTGCCGGCTTCGGCAATCTGGTACAGGCGGTGCACG
CCGGTGGTGGTCTCTTCGGAGACGCCCTTCCAGTCCTTGACCACTCGCGCCCAGTACCCC
GGACGCTCGACGGCCACGCGCTTGAGCAGCGCCTTGATCACGCCTTCTTCGTGCGAGGAG
GCAGGTTCATCGACCCAGGTGCTGCCGTTTTCGAGCTCATAGCCCTTGTGGATGAGCAAG
GTGACGTCGCCGCCGTCGTCCACCACCAGCTCCGGGCCGGTCAGGGTGCCGTCGGGCAGG
GTGAAGGTCAGCGCGTCCAGGGTGCAGTCCCAATACTCTTCCAGCGTCTCGCCCTTCCAG
GCGAACACCGGCGTGCCGGTGGCGGCAATCGCGGCGGCCGCGTGGTCCTGGGTAGAGAAG
ATGTTGCACGAGGCCCAGCGCACATTGGCGCCGATGTCCTTGAGCGTTTCGATCAGCACC
GCGGTCTGGATGGTCATGTGCAGCGAGCCGGTGATGCGGACGTCTCTCAGCGGCTTGGTC
TGCGCATGCTTGCGGCGGATCGACATCAGGCCCGGCATCTCGTGCTCGGCGATGTCCAGC
TCCTTGCGGCCCCAATCGGCCAGGGAGATGTCGGCGATCTTGTAATCGGTGTGTGGAACG
GTTTTTGCGACAGCGTTCATCAGTTGCTCCGGTAGGCAGGCGAATGTCTGCAATTCCGGG
CGCCGTTTCACGAAAAATCCCTGTCGAGCCTGGCCGTTGTTGCCCGCACTTTTCGTGCAG
GTGGCAGATGAATCTGCCGTACCGGTCGCAGCGCCCCTCGACGAGGGTCTGATTATATCG
GCAGCACCCCCGTCCGGCATGAATTGCCGCCCACCCCAACCAACGACAGGGGGAGCCGGG
CCGCCCGGCTGCTATGGTCCAAGCCTTATTCGACACCGGGGAAGGGCATGCAGGCGAGAC
GCACCAGGCGGCAGGGGTGGCAACGGGGCTGGGTGGTGTTGGGCTGGCTGGCGCTGAGCG
TCCCGGCCCTGGCGCAGCCGGCGGCCCCGCCGACGTCCTTGCCGACCACCGGCTACCAGC
TGCCCTCCAAGGCGCTGCAGGCGGTGGTGGACGCGCCGCGCGCGCCGTTGCTGCAGCTGT
CGCCACGGCGCGACCTGGCGGCCATGCTGCAGCTGCCGGCGCTGCCGGACATTGCCGAGG
TGGCGCAGCCCGAGCTCAAGCTGGCCGGCGTGCGCATCCATCCCAAGACCCACGCCGCCA
GCCGGTTCTCCTTCGCCAGCAAGCTGTGGCTGCTGTCGGTGGCCGATGGCAGCGAGCGCC
AGATCGCCGGCCTGCCGGCGCCGTTGTCGCTGGCCGACCTGGCCTGGTCGCCCGACCAGC
GCTCTCTGGCCTTCCGCCGCGAGGATGCGGCCAGTGGTGCCAACGAGCTGTGGGTGGTGG
ATGTGGCGGCGGGGCAGGCGCGTTGCCTGCTGGCCGACGTGAATACCAGCATCAACGACG
AACTGCACTGGCTGCCCGATAGCAGTGGGTTGCTGGTGCAGCAGCAACTGCGTGACCAGA
CCGCACCGCCCGCCCGCGACGCGGTGCCGGCGGGCCCGGCAATCCAGCAGACCAGCGCCG
ATGCCGGCGTGCGCGCAATCCGCACCTATCAGGATCTGCTCCGCAACGAAGCCGATGCGC
GGCTGTTCGAGTACTACTCCACCGCGCAGCCCGTGATCGTTGGGGTGAACGGGCAGGTGC
GGCCGATTGCCGCGCCCGGGATCTATCTGCACCTGTCGGTGTCGCCGGATGGCCGCTACG
TGCTGAGCGAACGCAGCGAGCGCCCGTTCTCCTATCTGGCGCCGCTGGACGCGTTCGCGC
GCCGCATCGAGGTGCTGGATATGCAAGGCAAGCTGGTCCGCCAGATCGCGCAACTGCCGC
TGGTGGAAGGCTTGCCGACCGGCAATGACGCCGTACCCACCGGCGTGCGCGAAATCGCCT
GGCGCGCCGATGCGCCGGCCACCCTGGTCTGGGCCGAAGCCCAGGACGGCGGCGACCCGG
CGCGCGCCAGCAGCGTGCGTGATGCGGTGCTGATGCAGGCCGCGCCGTTCAAACGTGCGC
CGGTCACCCTGGCCAAGCTCGGCAGCCGGTTCGAGGGCGTGCACTGGGGCCGGGGCGACC
TGGCCATCATCAGCGAGAGCTGGTGGAAGACCCGCCGCACCAAACAGTGGCGCATCGCAC
CGGACCAACCACAGCGCGCGCCGGAACTGCTGTGGGACCGCTCCTCGCAGGACCGCTACA
ACGACCCCGGAACGCCGGCGCTGATCGCCGACGGCAACGGCCATGCGCTGCTGCAGACCG
GTGCCGATGGCAACAGCCTGTTCCTGCTTGGCAAGGGCGCTTCGCCGGAAGGCGACCGCC
CGTTCGTGGACCGCTTCGATCTGCAGAGCAAACGCACCACGCGGCTGTTCCACTCAAAGG
CGCCCACCTATGCCGCACCGATCGCGCTGCTGGATACGCAGGGCACGCAGCTGTTGCTCA
GCCGCGAATCGCCCGAGGAGCCGGCCAACTACTACGTGCAGACACTGGGCGACGCGGCGG
CCACACCGCGGGCGCTGACCCGCTTTGCGCACCCGTTGCCGCAATTGCGCGGCGTGCAGA
AGGAGCAGATCCGCTACAAGCGCAATGACGGCGTGGACCTCACCGCCACGTTGCTGCTGC
CGCCCGGCTACGACCCCAAACGCGATGGCCCGCGGCCGCTGTTGATGTGGGCCTACCCGG
GCGAGTTCAAAAGCGCCGACACCGCCAGCCAGGTCACCGACTCGCCGTATCGCTTCAATG
CCATCAGCTACTGGGGCCCGCAGGCGTTTCTGGCGATCGGCTACGTGGTGCTCAACAACC
CGGCCATGCCGATCGTGGGCGAAGGCGATGCCGAACCCAACGACACCTACCTGCCGCAGC
TCATCGCCGATGCGCAGGCCGCGGTGGATGAAGTGGTGCGGCGTGGGGTGACCGACCGCG
AGCACATCGCCATCGGCGGGCATTCCTATGGCGCGTTCATGACCGCCAACCTGCTCGCGC
ACACGCGCTTGTTCAAGGCCGGCATCGCGCGCAGTGGCGCGTACAACCGCAGCCTCACGC
CTTTCGGCTTCCAGGCCGAGGAACGCAATTACTGGCAGGCGCAACCGGTGTATCAGGCAA
TGTCGCCGTTCAACTACGCCGACAAGATCAAGGATCCGCTGCTGTTGATCCACGGCCAGG
ACGACAACAACAGCGGCACCTTCCCGATCCAGAGCGAGCGCCTGTTCACCGCGATCAAGG
GCCTGGGCGGCAACGCGCGGCTGGTGATGCTGCCCAACGAAGCGCACGCTTACCGTGCGC
GGCAGTCGATCCTGCACATGCTGGCCGAGAGCGAACAGTGGTTGAAGATGACGCTGGGTG
AGGCCAACGCGCCAGCCACTGCGCGCAAGCGCTGAAGCGCGCGTTACAGGCGGCACCGCT
CCACGGTGCCGCCACTCCGCGCAATCGCTGCGCAACACCGCACACGCACGGCGGCTCCAC
GTAGGAGCGCGCTTGCGCGCGATGAGGCATTGCCGATAACGCCCATCGCGCGCAAGCGCG
CTGCTACGACGAAGACATCAAGCGCCCGTCAACGCGATGGTTCAAGGTGAAACCGTCGCG
TCTGTCGCGATCATCTAATCCTTTTGGGTTAGTCTTCGACGACTTTGCGCTTGAAGAGGG
TGTGCGTTTCCGATGAACGAGTACCGCAGCAGTCTTGTCTTCGCTACCCCCGACGTTCCC
TTGCGCGACGATGTCCGTCGGCTCGGTGCCCTGGTCGGTGACCTGCTCGCCGAGCAGGTG
TCTGCGGACTTTCTTGAAGAAATCGAACGCATCCGCACCACCGCGATCGCACGCCGCGAA
AGCGATACGCCGCCCGCCGGCTTGCTGTCGCTGCTGGAAGGCCGCGAACCGCGCGCCGCC
GAGGCCTTGGTGCGTGCCTTCAGTACCTATTTCCAGGTGGTCAACATCGCCGAGCGCGTG
CACCGCATCCGGCGCCGGCGCGACTACCAGCGCAGCGGTACCGACACCCCGCAGCCGGAA
GGCCTGCACGATGCGCTGCGCCGGCTCAAGGCGCAGGGCGTGACGTTGGACGAGTTGAGC
GAATGGCTGCCGCGCATCGACGTGGAGCCGGTGTTCACCGCGCATCCCACCGAGGCGGTG
CGCCGCGCCTTGCTCGAAAAAGAACAGCTGATGGTCGCCAGCCTGGTCGACAACCTGGAT
GGCATGCGCACGCCCAATGAGCGCGCCACCGATGCGGCGCGGTTCCGCATGGCGTTGACC
GCGTCCTGGCAGACCGCCGATTCCTCGCCGGTGCGCCCCACCGTGGAAGACGAGCGCGAG
CACGTGGGCTTCTATCTCACCCAGGTGCTCTACCGCGTCATCCCGGTGATGTACGAAACC
CTGGAACACGCCATCGAAGAAACCTACGGCAGCACGCTGGCGTTGCCGCGCCTGCTGCGC
TTCGGCACCTGGGTCGGTGGCGACATGGACGGCAATCCCAACGTGGATGCGCACACCATT
GCCGGCACCCTGGACGCGCAACGGCGCGCGGTGCTGGACCGTTATCTCAACGAGTTGTGG
CAGCTGGCGAGCCTGCTCAGCCAATCCACCACGCTGGTGGCGGTGAGCCCGGCGCTGAGC
GCGCAGCTGGAGCGCTACCAGGCGCTGCTGCCCGACGCCGCTGCACGCTCGCGGCCGCGC
CACGGCGACATGCCGTACCGCCTGCTCAACGACCTGATGCGCGCGCGCCTGCAGGCCACC
CTGGACGATGCCGATGGCGCCTACGCCGCGCCTGCCGAGCTGGAACACGACCTGCAACTG
ATCCTGGACAGCCTGCAGGCCAACAAGGGCTTGCACGCGGGCTGGTTCGCAGTGCGCCGC
CTGCTGTGGCGCGTGCGCAGCTTCGGTTTCCATCTGGCGCGGCTGGATGTGCGCCAGGAA
TCCAGCGTGCACGCGCGCGCGGTGGCCGATGCATTGGGGCAAGCCGATTGGGACAGCCAG
GACGCCACCCACCGTGCCGGTCTGCTCGGCCCATATGCCTCGGGTGAGCAGGCGTTGCCG
CAGGTGGACGACGAAGGCAACGCGCGGCTGGATGCGGTGTTCGCCGCGCTCGCCGATGCA
CGCACGCGGCACGGTGCCGATGCGCTGGGCAGCTACATCATTTCGATGGCGCACAATCGC
GCCGACGTGCTCACCGTGCTCGCGCTGGCGCGGCGTGGTGGCCTGGTCGATGACGCCGGC
GCGGTGCCGCTGGACATCGTGCCGCTGTTCGAAACCGTGGACGATCTGCGCGGCGGCACC
GGCACCGTGCAGGACCTGCTGGCCGACCCGGTGTATCGCCAGCACCTGCGCGCGCGCGGC
GACACCCAGATGGTGATGCTGGGGTATTCGGACAGTGGCAAGGACGGCGGCATTGCGGCC
TCGCGCTGGGGCCTGCAACGCGCCCAGGTCGAGCTGCTGGAGGCCGCCGCCGAACTCGGC
GTGCGCCTGACCTTCTTCCACGGCCGCGGTGGTTCGATCGTGCGGGGCGGTGGCAAGACC
ACCCGCGCGCTGGATGCAGCGCCGCGCGGCAGCGTGGATGGACGCCTGCGCGTGACCGAG
CAGGGCGAGGTGATCCATCGCAAGTACGGCATCCGCGCGCTGGCGTTACGCTCGCTGGAG
CAGATGACCGGCGCGGTGCTGTTGTCCAGCCTGCGCCCGCGCGCGCCGGAGCCGCGCGAA
GACGCCTGGCGGCCAGTGATGGATCTGGTGGCCGAGCGCAGCACGGTGGCGTATCGCGGT
TTTGTCGGCGCGCCGGATTTCATGCAGTACTTTCGCCTGGCCACGCCGATCGATGTGATC
GAACGCATGACGCTCGGCTCGCGCCCCTCGCGCCGGCTGGGCCAGGACGCGGCGTTGTCG
AACCTGCGCGCAATTCCCTGGGTGTTTGCCTGGAGCCAGGCGCGTGCAGTGATCCCCGGC
TGGTACGGCGTGGGCAGTGGCCTGCAGGCCGCGGTGGAGGCCGGGCACGAAGACAGCCTG
CGCGAGATGGCGCAGGACTGGCCGTTCTTCCGCACCTTCCTGGACGACATCGCCATGGTG
TTGTCCAAGGGCGATCTCAATATTGCCGAGCTGTTCTCGCGCCTGGCCGGCCCGCTGCAC
GCGCGTTTCTTTCCGCGCATTCGCGACGAACTCGCGCTGACCAAGCACTGGGTCAAGACC
TTGCTCGGGCAGCGCTCGTTGCTGCAACACGACCCGCGCCTGGCGTTGTCGATCCGGCTG
CGCAACCCGTATATCGACCCGATCAGCGTGTTGCAGGTGGATCTGCTGCAACGCTGGCGT
GCCACCGATGGCGAAGACGAAGAACTGCTGCGTGCGCTGGTGGCATGCGTCAACGGGGTG
GCGCAAGGCGTGCAGAACACCGGCTGATCCGACCGTTGGTCGGAGAGTGCGTGCATTCGG
TAAGCGGGCTCTGGCGCAACCGGACAAATCTGTCCGATAATGCCGGCATGACAGCTCCCC
GCCCCGATGCCGCGCTCCGCCGCCGGCAGATTCTCGACGCCGCCGACGAAGTCTTCAGCG
AACACGGCGTCAACGCTCCGCTAGAACTGGTGGTGGAACGTGCCGGCCTTGGCCGCGCCA
CGCTATACCGCAATTTCCCCGACCGCCTGGCCCTGATGACCGCGCTGATGGAGCGCGGCC
TGGATGGACTGGAGCGGCTGGCAGCCGACCTGGGCGATCGCCCGGACGGTCTGGCCGTGC
TGCTGCACGATGTGGCCGAACACATCGCCCAGTCCGCACCGATGGTGGATTTCTGGCGTT
CGATCGAGCGCGCGCATCCGTCAGTGAAAGCGGTCGACCAGCGCGTGGTCGGCATTTTTC
TACCGTTCGTACAGCGCGCCAAGCAGGCCGGCCTGTGCCGCGCGGATCTGGATGAAGAGC
AGTTGGTCCTGGTGATGGACATGCTGGGCAGTTGCCTGCGTGGCAGCGACGAAGCCGAGC
GCAAGCGTCTGGCACACCGCTCCGCCGATCTGCTGATGCACGCGCTGGGCATGCCGGTAC
CGGTTGGCGGCACGCAATGACACCGGCCACGCGTGCGCGCATCGGCCGCTGGGCATTGCG
GCTTGCGGTGGTGGTGGCCGCCACCTGGGGCGGGCTGGCGATCTATTTCGCGCTCAGCGG
CAATGGCGTGGTGCGCGCCGGGTGGGTGGCCTCGTGGTGCGCGATGGCGCTCGCTGCGCT
GTGGGGCCTGCGGCGCCGGCGCGAGAACTGGGCGCTGGTGGGGATCTTCGCCGCAGCCTT
CGTGGCGCTGGGCACGGCGTGGTGGCTGATGCAGCCCAGCCAGGACCGCGACTGGGCCGA
TGATGTCGCCCAGCGTCTGCGCCCGGAAGTGCACGGCAACCTGGTCACGCTGCACAACGT
GCGCAACTTCGACTGGCATAGCGAAACCGACTACCAGCCGCGCTGGGAAACGCGTCAGTA
CGATCTGGATCACCTGGTCAGCGCGGATCTGGCGCTGTCGTACTGGATGGGCCCGGCGAT
TGCGCACACGCTGGTATCGTTCGGTTTCGACGATGGCTCGCACGTGGTGTTCTCACTGGA
GATCCGCAAGGAACGCGGCGAATCGTTCTCCGCGCTGGGGGGCTTCTTTCGCAGCTTCGA
AGAGACCCTGGTGGCCGCCGACGAGCGCGACATCCTGCGCGTGCGCACCAACGTGCGTGG
CGAGGACATGTATCTGTATCGCCTGAACATTCCCAAGGCCGGCCTGCGCCGCATGTTCAT
GGGCTATGTGGGGCTGGCCAACGACTTGAACCGCGCGCCGGCGTTCTACAACACGCTCAC
CAGCAACTGCACCACCATTGTGTTTGCGCTGGTGCGCCAGCTGCGGCCGACGTTGCCGCT
GGATCATCGCCTGCTGTTGTCCGGCTATGCGGACGAATACGCCTTCGACCATCACGGGCT
GATGCCGGGCTATGACTTCGCCACGCTGAAGCAACGTGGGCATTTCACTGCGCGTGCGCA
CGCCGCAGACCGCGCCGAAGATTTCTCCGCGCGCATCCGTGCAGGCATGCCGCAGGCACC
GGCACCGGCACCGGCATCTGCAGCGAGCGCACACCGATGAGCCGCAGCACCTGGGCGCGG
CGCGCCGTGGCAGGCGTGGCCGTGCTGGCCTGTGTGTGGCTCAGCGGCTGCGCCATGGTC
ACGGTGAAGGCGCGCAGCAGCGGCGATTACATCGCCCAGACCCGCGGCGACATCCTCAGT
GCCGGCACGCTCAGCCAGGCCGGCAGCGAGACGCTGCAGGTGGCCGGGCTGGATCCCCAA
ACCTGCCGCAAGACGCCACTGCCCTGCATCGAACAGCTGCGCACGGTGGCCGGCATCGGC
GATGAGCGCCGGCTGGCGACCCAGGCCGAGCTGTGGACCACGCAGGCCATTGCGTTGAGC
GGGCGCACCCCCGCACAGATGAGCGACGCGGCACTGGAAGCATGGCTGGAAGCGGCGCGG
CATGCGTACGCGTATCTGTTCTTCACCACGCGCGCGCCCAGCGAGCGGGCCTTCGAAAAC
CGCCAGACCCAGGTGCGCGATTACTACAACTACGCCGTACAGCAGGTGGTCGAACGCCTG
TTCGTGCGCGCCCAGCAGGCCGGCGCCAGCGCACCTGCAGCCACCACGGTGGGCCGCTGG
CGCGTAAATGTGGATCTGGCCGCCTACCGGTTGCCCGGCGATGGCAATACGCCGCGTGCG
TTGTTCGCGGCATCGTCGCTGCGCTTCGGCGGGCTGCGTAGCACCTATCGCCGCGACGGC
TTCGGTGCAGATCTGGTGGCCGAGGTAGACCCGGCGGTGGTCGGCGACCCTGCCGGCCTG
GCCGTGCAGCAGGCGCTGCCCGCGCCAAAAGACCCGCAGCGGCCGTTGCCCACCTTCAGC
GAGATGCCGTATGCACCGGCCACGGTCCTGCTGCGTTTTGCAGGCGACACGCTGGATGCG
GTGCTGCACACCGACAGCGCCACGGTCGCGCCCTACGACCCGTATCGCCAGACCGCAGTG
ATGCTGCATGGCCAGCGCGTGCCATTGGCGGCCAACTTCACTGCGGCGTACGGCCTGTGG
CTTGCGAAGTCGGGCTTTGCCGCGCAATCGCTGCGCTCGATGCTGGGCCGCGCGCGCGGC
ATCGATCGCCCGCATCTATACCTGATGCAGCCCTACGACCCGAACCGGCGCGTGCTGCTG
ATGCTGCACGGCCTGGCCAGCAGCCCGGAGGCCTGGGTGAATGTCGCCAATGAAGTGATG
GGCGATGAAACGCTGCGGCAGCACTATCAGATCTGGCAGGTGTATTACCCCACCAACGCG
CCGCTGGCGGTCAACCGCGCCGAAATCCAGGAACTGGTGCAACGCAGCCTGCGGCATTTC
GACCCGCAGGGTGATGCGCCGGCCTCGCACGACATGGTGTTGATCGGTCACAGCATGGGC
GGGGTGATCGGCCGCTTGCTGGTGTCCTCGTCTGGCGAGCAGATCTGGAGCAGCCTGCTG
GCCGACTACCGGCTGGAAGGCGAGCGCGGTGCGCGGATCCGGCAGAAGCTGTCGCCGCTG
CTGCATTTTTCGCCGATGCCGCAGATCGACCGCGCGATCTTCATCGCCGCGCCGCACCGC
GGCACGCCGTTGGCCGAAGGCGGGCTGGGGCGCTTCGTCGGCCGCCTGGTGCGCCTGCCG
ATCGCCTTGCTGGATCGGTTCGGCGATGTGCTGCAGGACCTGGCCAACAGCGAGCGCGAT
GCACCGGGCGAGCCGCAACGCAAGCGGCGCCTGTTGCCGCCGACCAGCATCGACAACCTG
CGCGATACCGACCCGTTCGTGCGCGCGGCCGCGGATCTGCCGATCGCGCCCTCGGTGCGC
TACCACACCATCATCGGCCGCGAAAAACCGCAGGTGCCGCTACCCATGTCCGACGACGGT
CTGGTGCCGTATCGCAGCGCGCATCTGGACGGCGCCGCCTCCGAACTGGTGGTGACGTCC
TGGCATAGCGTGCAGGAAACGCCGCAGGCGATCCTGGAGATCCGCCGCATCCTGCACGCA
GAGTTGCAGGGTGCGGCATCGTCGCCGGTGCCCGCGGCGGTGCAATCCGCGACGGATGCA
CCGCCCGATGCTTCGGCCCAATTGGCTACCGACGCACCGACTGATCTGGCCACGCACTGA
CGATCTGTCACGGCTGCGCAATTGCCTGGGCGGTCGTTGAGTGATGGTGTGCTGCAACGG
GTCGCACGGCGTCGGCGCCCCAGCAACGCAGGCTTCAGTGCATGCCTGCAGGGCCGCAGG
CCCGGCTTAGCGCATTGTTTACCGCACCCGTGCTATCAGGCGGTTCCTCGAACAAGGAAG
GTGCGATGCGCAAGACGCTGTTGGCAGTGCTGTGGGTGCCCATGTTGCTGCTGGGCTGCA
GCCGCGGGGAGGGGCAGCAGGATCAGGCAGCTGCCGTGCCGGAATCTGCACCAACGGCGC
AGAGAGCGTCTGCGTCCGCACCAGCTCCGGCGGCTGAGCCAGCCAGCAGCCCGGCAGTTC
CCGAGTTCCCGGCCATTCCGCAGATCGTGGTGCCCGACATCGCCGGCGTAACTCCGGCGC
AGCGCGCATTGGAAGCGTCGCTGCAGGACATCCTCGACCCGATCGACGGCGTGCGCGTGG
CGCCGGCGCGCTGTGACACCGGCGGAACGCTGATCAACGATGCCGGCATTACCAGCGTGG
ATGCCGATGGGAATCTGCTGCGCAACAGTGCGGCTGGCCTGTTCGCGCTCAAGGCCGACG
GCAGTGGCACCGCCAACGTCGATGGCAGCCTGGTCCAGGTCAACGCCGATGGCAGCGGCA
CCATCAACAGCGCCGATGACGGCCAGAGCGAGGGTGCGTTGATCCAGGTCGAAGCGTCGG
GCGCGGGCACCTACAACGGCCCGGCCGGGCTGATCAGCCTGGACGGCAAGGGCGCCGGCA
CCTGGAACGGCAAGCACGGCCTGGTGGACAACCACGGCGACGGTAGCGGCACCTGGAACG
GGCCGCGTGGGCTGGTGACCATCAACGCCGACGGTTCGGGTCTGTGGAACGGTCCCGATG
GCCTGGTGCAAAACCATGGCGATGGCACCGGCACCGTGGGCACGCCGCCACGGCAGGTGC
GGATGCCGCCGCTACCCAAGGTGCCGCCCGCGGGCCGGTTTCCGCTGCTGCAGAAGTTCG
CACCGCCCGGCGCGCCATGCGGGTATGTGATCACCTTGAGCGACCGCATCCTCTTCGACT
TCGACAAGGCAGCCATCCGCCCGGACGCGGCACGCGTGCTGGACACGCTGGCGGCTGCAC
TCGGCAAGGTCAGCGTCGCGCAGATGGAAGTCCGTGGGCATACCGATGCCAAGGGCGGCG
ATGACTACAACCAGGCGCTGTCCGAGCGCCGCGCCAACGCGGTGCTCGCCGCGTTGCGCA
CGCGCGGCACCGCGCAGTCTGCCAGTGCCAAGGGTTATGGCGAATCGCAGCCGGTGGCGC
CCAATACCGTCAAAGGGCAGGACAATCCGGGCGGGCGCCAGCTGAATCGGCGCGTGGAGT
TGTTCCTGCGCACTTAGCGCAGCGATCAAAACGACTGCGCAGCCGCCAGGCGGGCGCGGC
CGGTGCTCGGAATCCTCAGGTACTGGCGGACACTCCGGTTCTTCCGCGCCGTCCGCACCC
ACCTGACGGCCGCTCGCTACGTTTTGGTAGCCACGCTTAGTGGACTACGCCGCGCACGCA
TCGCTTGCGTGCGTGGCAGCGGTGGGCACGTTTGCCTGACTCGGCTTCGATGCGCGCCTG
GTGTCATCACTGCGTTGCGGCTGTAGCGAATTGCAGGTTCCATCCACGCTGACTTGCATC
AGACCGTCTGAGATGCGGAAGCGCATACACGTGCTGTCGTGGCGAATTCACGCCTGATGC
TGCGGGGCTGTCAGTTGTGCGCATGCATCGCGGTGATGCTCTTCTGTCTTGCAAACAGCA
AACAGCAAACAGCAAACAGCAAACAGCAAACAGCAAACAGCAAACAGCAGACCGCACGCG
GCGGCGGTGCATCAGCGCATCCACTACGCAATGCAGCTGCGAATCACGTCGCCGCACCAA
ATTCCTCAAATAGAGGCCTGGTAGTCATAAAGATTCATGCACACAAACCGGCGATTCGGT
CTTTCTCATTGTAGGAGCGATGCCAGCGTGACCGCTTGCGCACTTCAACTGCGCACGCCA
CCCGCCGCGCCCTCGACTATGCGCAATTCCGCATCACCTGCGTCCGTTTGCACCGCATCG
CGTACGCGTCACCGCACTGAAATATGCCCCGGCCACCATGCGCCGCGCCTGCTTGCAGGT
GACGCGCCGAGGAGCCGGTCGCATCGAATGCCCCCACTTCCCGGTGGTCGTCATGTAGAG
GCATGGCAGGCCGCTGCACTTTTGGATCTTTCATGATGCGTCGTTGTGTGTTGTTGCGTC
CCTCGCGCCTGTCGCAGGCGCTGTGCCTTTCGTTGTGCATCGTGGGTGGCCATGCCGCTG
CGCAAGACACCCAGGCCAACGCGCCCGCGCAGGGCCAGATGGCCACCTTGGACAAGGTCA
CCGTGGCGGCCACGCGTTACAACGCGACCGACATGCAGATGGCCGCTACCAACACCGTCA
ATGTGCTCTCTGCCGACGACCTCAAGACCACCGCGGTGCACAACGTGGCCGAAGCGCTGG
GGCTGATGCCGGGCGTCAATGTCATCAACACCGGGCAATCGTATTTCGGCGGCATCGACG
GCGCTGCGCGTGGCGAGGGTATGTTCTCCTCGGTACGCGGCCTCAATGCCGAATACAACG
TCAACCTGATCAACGGCGTCAACGTCGCGCAAGGCATGCCGTATAGCCGCGGCGTGCAAC
TGAGCCTGCTGCCGCCCTCCGGCTTGCAGACCATCGTGTTGAACAAGACCTCCACCGCCG
ACATGGACGGCGATGCGATCGGCGGCACCATCGATTACCGCACCCCCAGCGCGTTCGATT
CGCCAGACCGCCAGGGCGGCAGCATCACCCTGAGCGGGCGCATGGAAAGCCGCGCGCGTG
ATTACGGCGATTCCGGGCTGGGCAGTGGTGCCGCCGGCGATTGGCATGCGCGCTTCGGCG
CCGATGGCCAATTCGGCGTGGCGGTCAGTGCGTACTACGACGAGCGCCATTTCGTGAACA
GCGAAGTGGCCGGCGCCTCTGCCGCGCGCAGCGATGGCTCCTGGGAATTTGCCCGCACCG
ATGCCAGCGGCGCGCTGGCGGCAGGTACCGACCCGCAGGACGCACTGCAGAGCACCGGCG
TGAACATCGGTTATTCGCAAGGCGATACCCGCCGTTACGGTGGCAACGCCGCGTTCGACT
GGCGCGTGGACCCCAGCCTGCATCTGTATGCCCGCATGACCTACGCGTTTGCCAAGACCG
AACAGAACACCGGCTACACGCAATTTGTGCCGGCCAATGTCAGCTATACGCAGATCGGTA
CCAGCGGCGTCTACCAGCCGCAGATCAATCGCGTGGCCGTGCGCTACTGGTACGAAACCA
ACCCGGAAGAAGCAGACCTGGCCACCATCCAGTTCGGTGCCGAGAAACAGCTGGGGCACT
GGACGTTCGCACCGAATGTGTTTTACGGCACCGGCAATAACGATCGCCCGGACCATGTGG
AAATTTCCGCGCGCAACGATCAATACAGCTCCACCAACTTTGCCTACGGTGCCAACCGCT
TCATCAGCTACGACGGCGACGGCTTCCTGATTCCGTTGCTGACGCCAGCGATGCAGGCGC
AGGCCTCGGATGTCGGCAGCCTGTTTGCACGGCGGACGGGGCAGATTTCCAAGCAATACA
GCGGCCAGGACAAGGGCGGCGGCAAGCTCGATGTGAGCTACGACTTCGACGACGGCGTGC
TGAGCCGGATTGCATTCGGCGTGAAGTACGTGGACAGCTCGCGCAGCTTCACCGACCGTG
ATTGGACCAACGCCAAGTACACCGATGGCACCTTGCTGCGCGATACCGGCCTGGTGGCGC
AGCGCTACGACGCGGTGTACCCGGGCCAGTACGCGCTGCCCACGCTGCGCCTGAGCAACG
ATGCCCTCAATGCCTTGATCGCGCGCACGCTCACGCCGGAGAGTTTCGACAGCTGCGGGC
GGCTGGCGGTCAACAATCTCAACTGCAACACCATGCGCGCCACCGAAGCGGTGAGCGCGG
CCTATGTGATGGCCACGCTGCGCACCGGCAACTGGGAAATCCTCCCCGGCCTGCGTTTTG
AGCACACCAGCATCGACAATACCTTCTGGGCGCAGCCAGCCGCTGTGGGCGGCGTGGAGC
AGGTGGGCGCCTTCGCCAACAACCAGACCCGCTACAACGTGGTGCTGCCCAGCGTGTTCG
TGAATTACCGCCCCGACGGCGATGGCGCGGTCTATCGCGGCTCGGTGTGGACCAGTTACA
CGCGCCCGGCCTTCGTGCAACTCGGCGGGGGCCGCTCCACCGATATTTCTGCCGATGGCC
AGACCACCATCACCGAAGGCAACCCGGATCTGAAGCCGATCAAGTCGCTCAACGTGGATC
TGTCCGGCGAGTGGCAGAACGATGCGGGCGGCCACGCCATGCTGGCCGGCTACTACAAGC
GCCTCACCGACTACATCTACGAAAGCGGTTCGGATGCCGCCAACGCCGGCGAGAGTGGAA
CCGCCAGCACGCGCTTCGTGCGCCCGCAAAACGGTGGCGACGGCCGCGTGCTCGGCATGG
AAGCGGCGGTGCGGCAGACCTTCCAGGGCCTGCCGGCACCGTTGGACGGCTTCGGCATCG
GTGGCAACGTGACGCGCCAGACCACGCGCGTGGATCTGGGCGAGGAAGGCTTCGCGCACG
AGCGCATCCAGAACGCGCCGGACCTGCTCGCCAACGCCGAGGTGTTCTACGAAAAAGGCC
CGTGGTCGGTGAATCTGAGTTACCACTATTCCGGCGAATACGTGTCGGTCTACGACTACC
TCAATCAGGGCGCGCGTTGGGACAACCTGTGGATCAAGCCAATCACCCGCGTGGACCTGC
ACGTGGGCTACGCGCCCACCGACCATCTGCGCGTGGACCTGTCCGTGGCCAACCTCACCA
GGCAGCACAGCTACTGGGCGCACGTGGGCCACGACAACACAGCCATCTCCGACATCGTCG
ATTCCGGCATGACCAGTCTGGTGACGGCCAAGTATGTGTTCTGATCCCGCTGCAGTGGTG
GTTGCAGAGTTGAAGTCACTGCAGACGTTCGCGCGCAGGCCAGCGCGGCCGCGGGCAGCT
GCAGCTCCTCTGCGCTGGCAAACGCTCGGCGTGCTGCTGGTGGCCGCGCTGTCGCTGGGC
TGTACGCCACGGCCGACCCCGGCGGCGTCAGCTGCCAGCGCGACCCTGGAACGGGTGGTG
GTGGTGTTTCGGCACGGCGTACGTGCGCCGCTGCAAGGGGAAGCGGCCGCGGCGCATTAC
GCCGACGCACCCTGGCCGCAATGGTCCACGCCAGCGAGCCTGGTCACCCCGCATGGCCGC
AAGGCGGTGCAGCTGAGTGGCGAGTATCTGCGGCAGTGGTTGATGCAACAGGCGCTGCTG
CCCCGCAATGGCTGCCCGGCGCCGGGCAGCCTGACAGTCTGGGCCAATACCGACCAACGC
ACCATCGACAGTGGCGCGTTGCTGGCCGACGCCCTGGCGCCTGGCTGCAACGTGCAGGCA
GGGCATCGCGCGGTCGGGAGTAACGATCCGTTGTTCCGGCCGATCGAAGCCGGTGCCGTG
CCTTTCGATGCGAACGCGGCGGTTGCAGCGATCCAGCGCGAAACCGGCGGCCCGGCCGCC
TTGCTGCAGGGGCATGCCGCGGAACTGCAGGCCTTGCAGCAGATCCTGGGCTGCACCAAA
ACGCCTTGTGAATTCGCACGCATGCCATCCACTTTGAAACCTTCGGCGGACGGTCGCGGC
CTGGCGCTGGGCGGGCCGATCGACCTGGCCTCCGGCACCGGTGAAGTACTGCTGCTGCAA
TACGCCGAAGGCATGCCGCTGTCGCAGGTCGGCTGGGGGCGCGCCACTCCCGAGCGCCTG
GCGCAAGTTTCGCGCCTGCACGCGCTGCTGTTCGACATCTATGCGCGGCCGCATTACATG
GCCTCGCGCTCGGGTGCGCCGCTGGCGCGCGAGGTGCTGCAGCGCTTCGGCGACGCGGGC
GCGCCGAAGGTGTCTGTCTTCGTCGGCAGCGACACGCATATCGCGGCGTTGAGCAGTCTG
TTGGGCGTGCATTTTCATTTACCCGGTTATGGCGCAGACGACCCACCGCCGGGTGGCGCG
TTGGTGCTGGGTTTGTGGCGCACGCCCGACGGCCAACGCAGCGTGCGCGCGCAGTACCTG
GCGCAATCGCTGGAGCAATTGCGCACAGTGGCACCGCTGGATCTGGACCACCCACCGTTG
CAGCAGACGTTGGCGTTAGGCGTTTGCGCTGGTGAGCAGCGGATGGCGTGCCCGTTGCCG
GCGTTTACGCAGGCGCTGGAGCGGCAGCTGCAGCCCTCGCCGTGAGGTGATGGAGTTGCG
TTGGCTGTGTGGTCGCATTCTTGGGGCGGTGCTGCGTGGCAAGCATTTTGCAAATGGAGG
ACGTACGCGTTTTTAGCCTCGGCTGCTAACGAGAGCTACTGGTGCGCGCACGCGTGTCGG
TATCGGACCTCTTGCTGGGTAGGGGCTGCGTAGGGGCCTGCAAGGACTTACGTGGCATAT
CGAGCCCTTTCCACGCGCGGGCGTCCCAGTGACCGATGCGCGCGCCCCGGTAGCTCCCGT
GCGCGACTTTGGTCGATACGCGCGGCGCCGCATCCGGGAGCGGGACACGCCGTGAATCCG
TCCATGGAGGCTCGGTAGCGGCATCCATGCCGCTACACGGTCCCGCTCCCGGACGCGACG
CCGCGCTGCCAAGCCGTACCATGGCTGATCGCACCGCGAGCATTTTTTCAAGCGAGCGGA
GATATCCGAATTCCGCCGTTTATTAGGGGCGGCATTGAGGCGAATTTTTTATCGTCAATG
AAGGTCACGGTCCGAACATCGCTACGCCGATACGGAACAGATCGATCTGCGCCAACAGGC
TGTCCGCCATTAGCGCGACATGTGTGGCCGGTGACGCCGCTACGTTGGCGATCGCCTGGA
AACCCGGCAACGCCGTTCCTTCCGCCATCGACCACAACCGGCGGTGCTTGTGCGCGTGCC
GGCGCGGGACCCTATGCGGCATGGGTCCCGCATGGGAATCTACATGGACGTACTTGCGGC
GTGTCCCATGCCGGCATGCGTGCAAGCGCCTTCGCTATCCGAAGCCGTCGCACATCACTT
GCAGGCGTCGCGCGTAAGACTGTGCGGTGTACGGCATCCGAAGACGGGGACACGCCGCGC
CTCCATCGCTACAAGTTCACCAGCGGCGTCCATGCCGCCAAAACGCAAATGGGCCGCATC
AGCGGCCCATTTGCATTACCAAGCACGCTCCCGAGGAAGCAGCCGGCTTACTTCAGCTTT
GCAGCAGCGCGCAGCGCTTCTGCACGGTCGGTCTTTTCCCACGAGAACGACGTTGCGCTG
TGCTGCGCGCCGGTGCCGTCGGTGTAGGTGAAGTCCTTCGGCTTGCGGCCGAAGTGACCG
TAGGAGGCGGTCTGCTGGTACATCGGGTGAATCAGGTCGAGCATCTGGATGATGCCGAAC
GGACGCAGGTCGAAGTGCTTGCGGATCAGCTTCTCGATCAGCTCGTCGGCGATCTTGCCG
GTGCCAAAGGTGGTGACCGAAATCGAGGTGGGCTCGGCCACGCCGATGGCGTAGGAAACC
TGCACTTCGCAACGGTCGGCCAGGCCGGCCGCCACGACGTTCTTGGCCACATAGCGCGCC
GCATAGGCTGCCGAACGGTCGACCTTGGACGGATCCTTGCCCGAGAACGCGCCGCCGCCG
TGACGGGCCCAGCCGCCGTAGGTGTCCACGATGATCTTGCGACCGGTCAGGCCACAATCG
CCCACCGGGCCGCCGATCACGAACTTGCCGGTCGGGTTGATGTGGAACTTGGTGCCCTTG
TGCAGCCACTTGGCCGGCAGCACCGGCTTGAGGATTTCCTCGCGCACCGCTTCGATCAGG
TCCTTCTGCTTGACGCCCGGATCGTGCTGGGTCGACAGCACCACCGCATCGATCGCGGTC
GCAACGCCGTCTTCATAGCGCAGGGTGACCTGCGACTTGGCATCCGGACGCAGCCAGGAC
AGCGCCGAGTTCTTCTTCTTGCGGATTTTGGCCTGCTGCTCGACCAGGCGGTGCGACAGG
TGGATCGCCGCCGGCATGTAGCTGTCGGTCTCGTTGGTGGCATAGCCGAACATCAGGCCC
TGGTCGCCGGCACCCTGCTGTTCTGGGTTCTTTCGGTCCACGCCCTGGTTGATGTCCGGG
GACTGCTTGCCGATCAGGTTCAGCACACCGCAGGTCTCGCCGTCGAAGCCGACATCGGAG
CTGTTGTAGCCGATATCCAGGATCACCTTGCGGGTCAGCGCTTCCAGGTCGATCCAGGCA
CTGGTGGTCACTTCGCCGGCAACGATCGCCACACCGGTCTTGACCATCGTCTCGCACGCC
ACGCGGGCACGCTTGTCCTGGGCCAGGATGGCATCCAGCACTGCGTCGGAGATCTGGTCG
GCGATCTTGTCCGGATGGCCTTCGGAGACCGATTCGGAGGTGAACAGGTAGCTGGACATC
AGGCTTATATCCCTTAATTCGGATGAAAAGATGGGTGCGGATGATACACGCCCACGGTGA
CCGTTGCATTGTGCGCCTGAACGGGCATCGGTGGGGTTAAGCCACGTCGATTGGCCGCAG
CGGCCAGGGCGAGGGTAGGTGATTTGCACCTGCATGCGGGGCCGGTGTCAGACATCCCCG
CGTCGGGCCTCGGCGGCACCGCGCAAGCAGGTTCGGCCTGCTAGCATCCGGCGATGGATT
CCTTGACCCAGATCGTACTCGGCGGCGCGATTGCCGCCGCCATCGCGCCGGCCGGTCAGC
GTCGCGCGGCCTTGCTGGCCGGCGCGGCGCTGGGCACCTTGCCCGACCTCGACTCGCTGG
CGCTGCTGCCGCTCACCGACGACCCGGTCACCCTGATGACCGTGCACCGCAGTGTCAGCC
ATTCGCTGTTCGTGCTGCCGCTGGTGGGCTGGCTGATCTGGTGGCTGTTTCGGCGCTATG
GCGACGGCCGCGTGGCCGGTGCGCCCAAGCGTTGGTTCTGGGCGATCCAGCTGGCCTTGA
TCACCCATCCGCTACTGGACGCCTTCACCGTGTACGGCACCCAGCTGTGGTGGCCGCTAC
ACCCGCATCCGGCCATGTGGTCGAGTGTGTTCATCATCGACCCGGCCTACACGCTGTGGC
TGCTGCTGGCCTGCGCGGTGGCCTGGTTTGCGCGCGCACGGCCGCTGGCCCAGCGTGCGT
TGGTTGCCGGGCTGGTGCTGAGCTCGGCCTACCTGGGCTGGTCGCTGCTGGCCAAGCAGC
TGGTCGACCAGGAGGCCGACCGCGCGCTCGCTGCGCTGGGGCTGGGCGATGCGCCGCGCT
TCTCGGTGCCGATGCCGCTCAACACGCTGCTGTGGCGGGTGGTGGCGATGACCCCGAATG
GCTACGTGATTGGCGAGCGTTCGCTGGTGGCCGATAGCGGCCCGATGCAGTTCCGCGGTT
TTTCCAGCAATACCCAGGCGCTGGGCGAGGTGGCTGCGTTCGACTCGGTGCGCCGGCTCA
CCTGGTTCAATCGCGGCTTCATGCGCGCACGGCTGGTTGACGACGACCTGATGCTCAGTG
ACCTGCGCATGGGCCTGGAGCCGGACTACAACTTCAACTTCGTGGTCGCCCATCGCGATG
GTGGGCAATGGAAGCCGATCGTGCCGCGCCAGGTCCAGGCGGCGTACCGTGCGCCGGTGG
CGCGCGACCAGATCGGCGCGGTGCTGGCACAGATGTGGTACCGCATCTGGCACGCGCCAA
CTGGCAAGGCGCTGACCGGCGATCTGGATGACAGCGCTGCGCCGGCCTCGGCCAAGGTGC
AATAACACCGGTCTCGCGCTACGGCTTTATGCGGCTGCGCGGCGCATCTGCGATGTGCCA
TGCATGACGATGCGATCAGGTGTGGCTGCATTTGCGGAAAGGTGACTAGCCTGCTGGTGT
GCGCCGCGTGGTCTTCGCGCGGCGACCGCAAACACGGTGAACTGGCTCAGGCAGCAGCGT
GCAGCGGCGGCGGCACGCCGGCAATCAAGGCGTCGAAGTAATCGCGGGTCAGTGCCAGCT
GCGCCTCGGGTGTTTCGGCGCGATTGACCACTGCGCGGAAGTCCGCACTCTGCGGATGAT
CCTTCGCATACCACCCCAGATGCTTGCGCGCGATGCGCACGCCCTGCGGCTGCCCGTAGA
AGGCGTGCAGCGCTTCCAGATGCCCGAGCAAGGTGTCGCGCACGAAGGCCAGCGATGGCG
GCGGCAGCAACGCGCCGGTCGCCAGGTAATGCGCTACCTCGCCAAAGATCCACGGCCGGC
CCTGCGCAGCGCGGCCAATCATCACCGCGTCCACGCCGGTGTCGCGCAGCACCTGCGCGG
CCTTCTGCGGCGAATCGATATCGCCGTTGGCGATCACCGGAATCTGTAGCGCGGCCTTGA
TCTGCGCGATGGTGGCGTACTCGGCCGTACCGGTGTAATGCTGGTCGCGGGTGCGCCCAT
GCACGGCCAGCGCGGCGATGCCGCAATCCTGCGCGATGCGTGCGATGGTCGGACCGTTGC
GGTGGTCGCAGTCCCAGCCGGTACGGATCTTCAAGGTCACCGGCACATCCACCGCACGCA
CCACCGCGCTCAGGATGCGTGCCACCAGGTCTTCATCGCGCATCAGCGCCGAGCCGGCCC
AGGCATTGCAGACCTTCTTGGCCGGGCAGCCCATGTTGATATCAATCAGCTGCGCGCCGT
GGTCGACGTTGTAGCGCGCCGCTTCGGCCAGCTGCTGCGGTTCGGTACCGGCGATCTGCA
CGCTGATCGGATCCGGCTCGCCGGCATGGTCCATGCGATGCAGCGATTTGCGCGTGCCCC
AGAACCGCGGATCGGAGATGGTCATCTCCGACACCGCCAGGCCCGCACCCAGCCGCTTGC
ACAGCAAGCGGAACGGCTTGTCGGTGACGCCCGCCATGGGGGCGAGGATCACCTTGGGGG
CGATGGTGTAGGGGCCGATCTGCATGCGGGCATTGTAGCTGGGGTGGGGAAGGGAGTCGG
GAATGGGGGTTGGGGAATCGTAAGAGCGCTTGCGGGCTTCGGCCTGAGCGATTGCTAGGA
GTCGTTCGAGCGATGTCGGCGTGATTGGCAAAGTGCGACGTGTAGAGGACGACAGTGGCG
GGAGTATTGGTTGGCCGTACCTCACTCCAACTGTGCTGTGGAGTTGACTGTCTTCCGTCG
TACCCTCACCCCAACCCCCGCTTCGCGCCCCTGCCCGCGCTTGCGGCGCGGGCGCTCCAA
GGCACACGCGCCACTGGCGCGAAAGCAGCGCCTTTTCGCCCCGCGGGGAGAGGGACTTCT
CCATCCTTCTCCCCTCGGAAGAAGCTGGCGCGTCAGCGCCGGATGAGGGTACGGGCGCCC
GACGCTGCATCATGCCTCGCCTCCTTACCCGAGCGACTGTCCGAGGAAGAAGACCGAAGT
TCCGCTGGGAGCGCGGTTCGCAGCATCCGTCGGCAGACAGGTCTCAACATGCCGTTCGCC
AATCAAAAACAGTCTCTAACATGCAGGCCAATGCCCTGAACGCAAAAGGCGACCGCATCG
CTGCGGTCGCCTTCGTCGTCGCGTAAAGCGTGCGGCTCACACCGCCGGTTCGGGCACCAT
GCGCGGCATTGAGGTCGCCGCGCCTTCCACTTCGGTGGAGCGTGCGGCGTAGCGCGTGGC
AAAGCGCACGTGGGTGATGAAGCTTGCATTGGGCGAGTGCGCCAGCGAAGCCACCAGCGC
GCCGTTGAAGGCATCGCCAGCACCGGTGGTATCCACCGTCTGCGCGCTTTCCGCGCCCAC
GCGGTAATGCGCCTGGGTGTCGCCGCGCAGCTGTTCTTCGGCGTGCGAAATGAAGGCGCC
CACCGCACCCAGCGTCACCACCACGGTGCCGCCCGGCAGCAGCTTGCGGCACAGCGAATG
CAGCGTATTGCCGTCCAGCGCCGCCACATCGTCGGCGTTGATGCGCTCGCCAACGTGGCG
GCCGAGCAGCGCAGCAAACTCGGTTTCGTTCGGCGTCAATACGTCGGAGAGCTTGAGCAG
GCTGATCGAGGTCGGCGCGTTGGCCGGCGCGGCGTTGAGCACGGTGAGCACACCGCATTC
GCGTGCCAGCGCCAGCGCCGATTCCACCGTTTCGGCCGGCGATTCCAGCTGCGCCAGCAG
CACGCGCGCCGAGGTCACCAGCGCGCGCTGGTTGTCGACAAACCCGGCGCTCAGCACCGA
ATTGGCGCCGGCACCGATCACGATGGTGTTGCGGCCATGCGCGTCGACATAGATGCCGCC
GGTGCCAGTGGGCTCATTGCTGGGCTCGGCGATCAGCGCAAACCCGTCTTGCGCGGCCAG
CGAACGCGCCAGTGCACCGCCGGCATCGTCGCCCAGCGCGCACAGAAAGTACGTCTTGGC
GCCGGCACGTGCGGCCGCAACCGCCTGGTTGAACCCCTTGCCGCCGGGACCGGTGCTGTA
GCGACCGGCGATGGTGGCGCCCGGCGCGGGCAGGGCATCACAGCGCCACACGTGATCGAC
ATTGAAGGACCCGACAACGACGACCGAACTCATAAATACCTGCTTGCTTGAATGACTAAG
ATGACACTTGGCGTGCAGTGATTAGACCGGCACGCCGATGAACCGGCGCCGCCTCACCCG
AAGTGCGACAGCACCCCGGCAATGGTAGCGGTCATGAACGTGGCGATCGAACCGCCGAGC
ACCGCGCGCAGGCCGAACTTGGCCAGATCGTGACGGCGTTCCGGTGCCAGGCCGCCGATC
CCGCCGATCTGGATCGCGATCGAGCTGAAGTTGGCGAAGCCGCACAGCGCATAGGTGGCG
ATCAGCCGGCCTTCTTCGCTCAGGCGCACGCCGGGCACCTGGCCCTTCACGATCTGCGAC
AGCTCGGTGTAGGCGACGAACTCATTGATCACCACCTTCTGCCCGATCAGCGAACCGACC
GTGGTCGCGTCCGCCCACGGCGTGCCGATCACCCAGGCCACCGGTGCGAGCACGTAGCCG
AAGATGGTCGACAGGTTGGTCGGGCGGCCCAGCGCGGCGGCCGCGCCGGTGATCTCACCC
AGCCAGGTCAGCGGTGCGTTGATCAGCGCGATCAGCGCAATGAAGGCCAGCAGCATCGCG
CCGATGTTCAGCGCCAGCCGCAGGCCGTCGCCGGCGCCGGCCGCGGCCGCGTCGATGACG
TTGCTGGTGGTCTTTTCCACTTCCATCTTGACCGTGCCGCGGGTCAGCGGGGTGCCAGTT
TCCGGCACCAGCAGCTTGGCCACCACCAGCGTTGCCGGCGCGGCCATGATGCTGGCAGCC
AGCAGATGCTTGGCGTAGAACGCCTGCTGCGCCGGGTCGCTGCCACCGAGCATGCCCACG
TACGCGGCCAACACGCCGCCGGCGATGTGCGCCATGCCGCCGATCATCATGGTCAGCAGC
TCGGACTGGGTCATCTTCGGGATATACGGGCGCACCGTCAGCGGCGCCTCGGTCTGGCCG
ATGAACACGCTGGCGCACACGCTGGTGGTTTCGGCGCCGGACACGCGCATCACCTTGGTG
ATCGCCCACGCCATCGCCCGCACGATCACCTGCATCACACCCAGGTGGTAGAGCACGCCC
ATCAGCGCGGAGAAAAAGATGATGGTGGGCAATACCTGGAACGCAAAGATGAAGCCGTAG
CTGTCGATGTTCATCAGGTTGCCGAAAATGAAGGTGGACCCCTCATTGACGAAGCTCAGC
ACCTTCACGAACCCCTTGCCCAGCGAGTCGAATACGTCGCGTCCACCCGGCACCAGCAAC
ACCAGCGCGGCGAACGAGATCTGCAACAACAGGCCGGTGGCGACCAGCTTCCAGTCGATC
GCACGGCGGTTGGTCGAAAACAGCCAGGTAATGCCGATAAGCACCACCAGACCGAACAGG
CCGAACCCGATCCTCCCCAAACCTTCGACCATTCCAATCCCCGGGCTGCTGACGGCAAAA
CGGGAAGCCTAGAGCAGGGGGTGTCGGTGGGCAAGGCGAGGGGTGTTCAGACGCCGCCGC
CGGCCGCAGAGCGTGGCGCATCGGGCAGGGCGATCGCGCTCCGTGCCGCGGTGCCGGCGG
CTGTGCGCAAATCGGCCGGTACGCTGCGGGTGCTGGCGCATGGCGTGAAGGGGGGAATGC
GGCGCGCTGATGGCCTCCAAGAGCGTGCGTTCGAGTGAGCGGAGCATGTGTGCAATCAAG
CGAAATGCCTTGAAGCGCCGAGGTGACGCCTGGAAGAAGTGGAGGTGGATGCCGGCAGCC
GCGCATGCGTGCAACCCGGACCCACATCCAGGCGGCGTCCGCCTGCTGGCCACCAAGCTG
CCCACACATCCGGGCAGCCCCGCCTCGTCACATGCCTGGCTGGCTCGCAGCCAAGCTGCA
ACGCTGCACCCGATTCCCGATTCCCGATTCCCGATTCCCCAATCCCCAATCCCCAATCCC
CAATCCCCAATCCAACGCCATCTCCTACACTGCGCACGCCGGTCCGGGGCGCGGTGCGCC
GGAGGCTGCTGGAGTCTGCCAATGCATTACCGTCGTCTGGGATCCACCGGGCTGCAATTG
TCGGCCTTGTCGTTCGGTGCCTGGGTCACCTTTGGCAAGCAGATCGGCCGCAGCGAGGCG
CGCAACCTGATCGCCGCAGCGTGGGACAACGGGATCAATTTCTTCGACAACGCCGAGGTC
TATGCACGCGGGCGCGCCGAGGAGGTCATGGGCGATGTGATCGGCGACCTGCGGCTGCCG
CGCGATGGCTACTGCGTGTCCAGCAAGGTGTTCTTCGGTGCGGTGGACGACCCGCGGCCC
ACCCAGCGCGGGTTGTCGCGCAAGCACGTCACCGACGCCTGCCATGCCGCGTTGCGCCGG
CTGCGGGTGGATTACCTGGACCTGTACTTCTGCCACCGGCCCGACCCGGACACCCCGATC
CAGGAAACCGTACGTGCCATGGACGCGCTGATCCGCCAGGGCAAGGTGCTGTACTGGGGC
ACCTCCGAGTGGAGCGCCGAGCAGCTGCGCACTGCGCTGGAGATCGCCGCGCGCGAACAC
CTGCATGCGCCGGCGATGGAGCAGCCGGAGTACAACCTGCTGCACCGCAGCCGCCTGGAG
CAGGAATACGCGCCGCTGTGCGAGGCCGGCCTGGGCACCACGATCTGGTCGCCGTTGGCC
TCTGGCCTGTTGACCGGCAAGTACAACGCCGGCGTGGATGCCGACAGCCGCCTGGGCCAG
CCCGGCAATGCCTGGCTGCAGGACGAAGTGCTGGGCACGCCGGAAAGCCGACGGCTCGAG
CGCGCGCGTGCATTCAGCGCCGTGGCGGCCGAGCTGGGGCAGTCGCCGGCGCGGCTTGCC
ATCGCCTGGTGCCTGCGCAACCCGCATGTGTCCACGGTGATCCTGGGCGCCAGCCGGGTC
GCGCAACTGGAAGAAAACCTGGCTGCATTGCAGACCCTGGAGCAGGTGGATGCCGCCGGC
TGGGCGCAGGTGGACGCGGCGACGCGGTGAAGCGGCACGGCTGAGACGTCGCAGCGCTTG
GTGGCGGTGTTGGGGTCCTGGCGAGCGGGTGGTTTGTTTCCGGAACGGCTTGGCCGCTGG
CGTCGAGCGCATCGTGCCGGCCAGGCCGGTTTGGACGCACGCACGGCCTGCGCGCGTCCC
CAATTCCGCCCGCAGATCCAGCGCTGAGCGGCGGTGCCGGTCAGCTGGTGCGAGCGCTGC
GCGCCGCATCGATGACAAGCCGTACATCGTTGCCACAGTAGGCGGCTATGACCACAGGGA
AGCCAAGTCCGGCGACAGGGTCATTCATTGCCTGAGCAACTGCCAGCCACGCAGCGGCTC
GTCGCCGCAAGCCCGATGGGGCATACGAGATGCGCCTCGCTGCGCACATGCACGCCAGAT
GCCGAGTTTCGATTGATGATTCCAATCGAAAAGCATGACCCAATGCAAAGATCCAGCCAT
TCAAATGAGAATGGCTCTTGATCAATAAATGAGAATGGTTATTATTTGTCTGGCCAACCG
ACTGGAGATCCAGATCATGACCGCTCACCCCGTGCTGCTCCGCTCCGAACCGGTCAACCT
GCGCGACCGCGCTGCGCCGCGTGCCGTTCCTGCCGAAGACGTCATCAGCAGCGAGGCGCT
GCTCAAGGGCCGTCGCGAAGTGCTGATCCAGCATGGCGACCGCATCTATCGCCTGCGCCA
TACCAGCAACGACAAGCTGATCCTGACCAAGTAAGTCCCGGCGAAGGCCGCGCCCGCGCG
CGCCTTCCGCTGCCTGCCGCGGGCGTTGCCATCGCCGTCCGTGCGTTCTCTCCCCCCCTC
GGCTAACGGTCGCGGCGATTGCCGTCTGCGTGGCCGAGGGTTCTCCCAAAGGTTACCGAT
GATCCGCCTGCATCCGCTGGTGGTTGCGCTGTCACTGGCGCTGCCCGTTGTTCCCCTGTG
CGCCATTGCCGCCGAAGCCGAAGCCGAAGCCGATGCCGGCGCTGCCGCGGCGCGCGACGT
GCATGACTTCGACCGTTTGCAGGTCACCGCCACGCGCACCCAGCGCGCCTTGGTGGAGGT
GCCGGGCACCGTGGATGTGATCGACCGCGAGCAGCTGGACAACCAATTGGTGCGCGAGCT
CAAGGATCTGTTCCGTTACACGCCCGGCGTGTCGGTCACCAGCACCAGCGGGCGCTTCAC
CGGTGCCAGCGGCGTGCGCATCCGCGGTCTGGATGGCAACCGCGTGGCGATCCTGGTCGA
CAACGTGCCGGTGTCGGACACCTTCAATTTCGGCAGCTATCTCAACGCTAACCGCAATTT
CGTTGACCTGGAAACGCTCAAGCGGGTCGAGGTGGTGCGTGGCCCGGCCAGTTCGCTGTA
TGGCTCCGATGCACTGGGCGGTGTGGTGGCCTTCGTGACCAAGGATCCGTCGGATTACCT
CAGCGCCGACAAGCACAGCTATGTGGGATTGAAGTTCGGCTACGAAGGCGACTGGAACGG
CCTGTTCGCCGGCGCCACCGGCGCGTTCGGTGGCGAGCGCTGGAGCGGCATGGTCGCCGT
GAGCCATCGCCAGGGCCAGGAAGCGCAGAACCAGGGCGATAACCGCGCCCGCAACTACAC
CCGCACCGCACCCAATCCGCAGCAGGTCGATGGCCGCAGCGTGCTGGGCAAGCTGGTGTA
TGCGCCCAACGCGCAGCAGCGCTTCAAGCTCACCGTGGAGGGCAATGAGGACGACGGCCG
CATCGAGGCGTTGAGCGGTATCGATGCGCGCAGCCCCAGCGCATCGCAACGCATCCTGTC
GCAGGACGGCCGCGACCATCAGACCCGCGCGCGGGTGTCGCTGCGCCACGAACTGGATGC
GCTGGATACCGCGCTCGCCGACGACCTGTTCTGGCAGCTCTACCGCCAGGACAGCGCAAG
CCTGCAGCGCACCGACGAGTTGCGCGGCAACACCACGCGCCGGCACAACGAGCATCACTT
CGACCAACGCGTCTACGGCCTGTTGGTCAATGCGCACAAAGCGATCGACACCGGCACGCT
GCGGCACGACATCACCTACGGGCTGGAAGGCTCCTGGACTGACACCCGCGAGAAGCGCGA
CGGGTATTCGCTCAACCTGGCCAATGGTGCGGTGAGCAAGCTGGTGGGGCAGGACCTGTT
CCCGGTGCGCGATTTCCCGATGAGCGAGACCACCAAGCTGGGCGTATACGCGCAGGACGA
AATGCGGCTGCTGGACGGGCGGTTGTCGCTGATTCCTGGCGTACGCGTGGATTATTTCCG
GCTGTCACCGCGGGTGGATGACATCTTCCGCCAGGACAATCCGGGCGTGGCCGCCGAAAC
CATCGACGAGCAGCAGGTGTCGCCCAAGTTCGGTGCGGTGTGGCGATTCTCGGATACGTG
GTCGGCGTATGCCAACTATGCGCACGGGTTCCGCGCGCCGCCGTACAACGACGTCAATAT
CGGCTTCACCAATCTGCAGGCGCGCTACACCGCCATCGCCAATCCGGACCTGAAATCGGA
AACCAGCCGCGGTGGCGAGCTGGGCCTGCGCTTCAATGACACCGTCGGCTACCTCGGGGT
CAGTGTGTATTACACCGATTACCGCAACTTCATCGAATCCTATGCACCGGCCGGCGTCAA
CGCCGAAGGCTTGCTGCTGTTCCAGTCGCGCAACGTGGACGATGTGGTGATCAAGGGTGC
CGAGGCGCGTGCCGGTGTCGACCTGGGCGCGCTGGCCGGCTGGCAGGGCTGGTCGGTCAA
TAGCGCGGTGGCGTATTCGCAAGGCGACAACCTCACCGACGACACGCCGCTCAACTCGGT
CGACCCATTGCGCGGCACGCTGGGCGTGGCGTTCGACAGCGGGCGCTGGGGTGCGGAAGT
GATCGGCACGTTCGTGGCGCGCAAGCGCCGCCCGCAACTGGCCGACTATTACACGCCTGC
CGGTTACGCCACGCTGGACCTGATGGGCCACTGGGAATTCGCACCGGGTGCCAAGGTCAC
CGCCGGCATCTTCAATCTTGCCGATCGCCGCTATGTCGACTGGAACGCGTTGCCCAACGG
CACGCTGGACAGCAGCACGGTGCTTGATCGCTTCACCGGCGCCGGGCGTACCGCCTCGTT
CAGCCTCGCCGTGAGCTGGTAGCCGCCATGCCGATCGCCCACTCATCGCCGCTCGCGCAT
GCGCGCACTGCCCATCGTGCCTTGCCGCAGCCGCGGCAGCTGATGGCCCTGGGCACGGTG
CTGTGCGTCTATCGCCCTTCGCTCGGCGATGAACGCGATGGCTGGCAGCATGCGGTGTCG
GCGGCAGCGTTCCGCCAGGTCGACAGCGATGGCCTGCGCGAAAGCATCTGGTTCTTCGAT
GCTGGCGGCAGCAGCTGCTGGCGCCTGTGCCTGCTGCCCGATAGCGATTTTCTGGCCTGG
GATCGCCTGGTCTCGCGGTTGCCGGCATTGCCCATCGACGGCCAGGAGCTAGGCGTGGGC
GAGCGCCTGTGGCGGCGCCTGGCTGGACGGATGCGTGGCGACAGCTGGCGGCTGAGCGCG
CTGCGGCTGCATGCCGGTAGTAGCCGTGATCGCCCGCTCGGCGCAACGTTGGCCAGTGTC
TCTGCGCTCGGCGCGGAAGTGGCCGCACGCCTGGCGCGCGAAGAAGGCATCGACGGCCGC
GTGGCGGTGGATGATTGTTGCTGCGCACGCGCCGCCGCCTTGCGCCATGCTGCTGCCAGC
GCCACTGCGCCGGGCACCGGCAGTGATCCGCAGGCCATGACGGCCTCCTTGTTGCGGCTG
CGCCGCTGACGTTCACCCCTGACAGACGAGCCTTCCGATGATCCGAGCGTTTCCCCGTTA
TCTTGCCGCGGCCTTGGCGCTGTTGCCGCTGGCGGCTGCCGCCGATACCCAGCGTGACCG
TGCCAGCATCCTGGCGATGCAGGGCGAGTACGCCGTGGACTTTGCCTTCGACGAAACCGT
GCTGCTCAAGCCGGGCTACGAACGCGCCTCGGCGATGCGCAGTGGCGCCAACGAAGTGGT
CATCGTGGTGGAGGATTCCCCGCGCAAGGTGGTGCTGCAGCATCTGCTGGTGGACGAGAA
AACCAAGCATGTGACCAAGCACTGGCGGCAGGACTGGACCTATGAAGCACCACAACGTTT
CGAGTTCAGCGCCGAACAGACCTGGCAGGTGCGTGCGCTGTCTGCAGCCATGACACAGGG
AGCGTGGACGCAATGCGTGTTCGAAGTCAGCGATGCCCCGCGCTATTGCGGCACTGGCCG
TTGGGACTATGCCGAGGGACATCCCACCTGGACCAGCGACCTGAGCTGGCGCCCGTTGCC
GCGTCGCGAATACACCAAACGCAGCGACTACAACGCGTTGTCGGTCATCAACCGGCACAC
GCTCACGCCCAACGGCTGGACCCACGAACAGTTCAACACCAAGGTGCTGCGCAAGCCCGA
CGGCAGCCAGGACGCCATCGCCCGCGAGTTCGGTTTCAACGACTACCGCAAGTCCACCGA
AGTGGACTTCGCACCGGCCTATGCGTACTGGAAGGGCACGCAGGGCTACTGGGCGAGGGT
GCGTGCGCGTTGGGCGAAGTTCCTCGACACACCACCGGGCCTGCACCTGAAAACCAAGCC
GGACGGCATGGCGATGATCATGCCGATGTTCGAACAGGCCGAGACGGTGCAGGGCGGCAA
ACGCGTCACCGATGCGCAGATCGATGCAGTGTTCACGCAGTGGGTGGAACCGGCGAACTA
GGCATGCATCGCCAACCAGGCATGCAGCTGTCGTAGGAGCGCGCTCGCGCGCGAAGGGCA
TTCCCGAGGACGGCCCTCGCGCGCAAGCGCGCTCCTACGTGCAAGACGGGTTTATTCCCT
GAACATCAAGAACGCCGCCACCAGGATCAGCCCGAACGCGGCCCAGTGGTTTCACTGCAT
CGATGTGGTTCTCACACGGTGGGGTGGAACCAGCGAACTAGGCGTGCATCGCCAACCAGG
CATGCAGCTGTCGTAGGAGCGCGCTTGCGCGCGAGGGGCATTTCCGAGAACGGCCCTCGC
GCGCAAGCGCGCTCATACGTGCAAGACGGTTATTCCTTGAACATCAAGAACGCCGCGACC
AGGATCAGCCCGAACGCGGCCCAGTGGTTCCACTTCAACGACTGGCCCAGGTAGAACGTC
GAGAACCCGGCGAACACCAGCAGGGTGATCACTTCCTGCATGCCCTTGAGCTGCGGCGCG
GAATACACCGCGCTGCCCAGGCGGTTACCCGGCACCTGCAGGCAGTATTCGAAGAAGGCG
ATGCCCCAGCTGACCAGGATCGCGATCATCAGCGGCGTGCTCTTGTACTTCAGATGCCCG
TACCACGCAAAGGTCATGAAGACGTTGCTGGCGAGCAGCAGCAGGATCGGATACAGGTAG
GCGGTGAAGGGCGCGGTGGGCATGACGGCGGTCGGGGTGTGAGCGGGCCGGCAGCATAAG
CCAGCCTCGTTAAGCGCACGCGACCATGCCGGCCTGGGCCACAGCAGGGTTCAGCGTTGC
ATGCCCCAGCGGCGCACCGTCAGTCGTTCGATCGCCTGGAACACCACGCCTTCCACCAGC
AGCCCCAACGCGATCACCATGGCCAGGCCGGCGAACACGCGGTCGGTGTACAGCTCGTTG
CGGTTCTGGAAGATGTACCAGCCCAGCCCGCCTTGCCCGGACGTGGCACCGAACACCAGC
TCGGCGGCGATCAGGGTGCGCCAGGCAAATGCCCAGCCGATCTTCAGCCCGGACAGGATC
GCCGGCAGGGCGGCGGGAATCAGCAACTGCACCACGTAGCGCGGGCCGCGCAGGCCGTAG
TTGCGGCCAGCCATGCGCAGGGTGTCCGGCACCGCCTGGAACCCGGCGTAGGTGGTCAGC
GCCAGCGGCCACAGCACCGAATGCACCAGCACGAACACCAGGCTGCCGGTGCCCAGGCCA
AACCACAGCAGCGCCAGCGGCAACAAGGCGATCGCCGGCAGCGGATTGAACATGGCCGTC
AGCGTGCCCAGCAGATCGCGACCCCAGCGCGTGGAGGCGGCCAATGCGGTCAACACGAAG
GCCAGCACCACGCCCACCACGTAGCCTTGTGCCAGCACCCGCAACGAGGTGCCGACCCGG
CGCAGCAATTCGCCCGACAGCAGGCCGGTGTAGAACGCCTGCGCGGTCTGCCACGGGCTT
GGCAGCATCAGATCGTCGGCCGCCACGCGCGCGGCCACGTACCAGGCGGCCACCAGCACC
GCCAGCACCAGCGCCTTGCGCAACCAGCCAGGCGCCTGCCAGCGCGCCTGTGCATGCACC
TGCAGCAGCGCCGGATCCAGCGGCTGCAGCGCAATTTCGTATTCCGGCCGCACCGGCGGG
GTGGCCGGCAACGCCGTGCTGCGCGTGCTCACGGCAAGGCCTCGCGTTGACGCACGGCCG
GCCTGCGCAGCGGCGCCACCTTGGCATCGTCCAGGGCGGCATCGGGAAGATCGAACAACA
GGCGGTGAATGCGCTGTGCGGTCTGCTGGAACGCGACGCTGCCGGCGCTCTGCGGGCCGA
ACGCATGCGCGTTGAGTTCGGCCCGCACCTGGCCGGGATGCGGCGACAACAGCAGCACGC
GGTTGCCCACCACCAATGCTTCCTCGATGGAATGGGTGACGAACAGCAGCGTGAAGTGCA
GTTGTTCCCACAACTCCAGTACCTGCTCCTGCATGCGTGCACGGGTGAGCGCATCCAATG
CGGCGAACGGCTCGTCCATCAGCAGCACGCGCGGGCGCATCGCCAGCGCACGTGCAATGG
CGACGCGTTGCTTCATGCCGCCGGACAAGGTGTGCGGGTAGGCATCGGCAAAACCGGTCA
GTCCCACCTGCGCCAGGCTCTCGTCGGCGCGCTCACGTGCTTCGGCGCGCGACAGCGTGC
GGGTGGCGCGCAGGCCGAACACCACGTTCTCGCGCACGGTCTTCCAGGGAGCCAGTTGGT
CGAACTCCTGGAACACCACCACCCGGTCCGGCCCCGGTCCGGTGACGGCTGCGCCATCCA
GCCGGATCTGGCCTTCGCGCGGCGTCACGAAGCCGGCCACCGCCTTGAGCAAGGTGGACT
TGCCGCAGCCCGACGGACCAAGCAGCACGAAGCGATCCGCCGCGTGCACATCGAAACGCA
CCCGATGCGTGGCACGGACCACGCGCTGCGCGGAGGCGTATTCCAGGCTGACGTTATCGA
CTTGCAGCAGTGGCGCGGCGATGGTCATCATTCAGCTCCCGCCCGCGATCAACGGGTCGT
CGAAGAAGTAGTCGCCCACCTTGGCAGGCGCCTGCTTGATCGCACCGCTGCGCTGCATGA
AGGTGCCCAGTTTCAGCGTGTTTTGCGGCACCACGGTGAACTGCACCTTGGGGTCCTTGA
GGATCTGCAGCACCAGCGCGCGGTCGATACCCGAGCCGTTGCGGCGCAGGAAGATATCGG
CGGCCTGCTCCGGATGCGCGCTGACGAACTTCGCCGCCTGATCCAGCGCGGCCACAAAAG
CGCGATAGGTCTTGGGGTTGTCGCGGCGGAACTTTTCGGTGGCGTACAGCACCGTGGCCG
ACGATGGGCCGCCTTCGATGTCGTAGGAACTGGTCACGATATGCGCGGCCGGATTGCGCG
CCAGTTCCTGCTCCTGAAACGGCGGGCTGGCGAAGTGCGCGGTGATCTCGGTACGGCCAC
GAATAATGGCCGCCGCCGCATCCGGATGCGGCAACGCCACCTGCAGCGGATCGAGCTGAT
GGGTGCCCTTGTCGCCCCAGCGCTGTTGCGAGGCATGCTGCAGGAAGCGCGACTGCACCG
ACACGCCGGTGGCCGGCACCGCGATGCGGTCCTGTGGCGTGAAGTCGCCGATGCTCTTGA
TACGCGGATTGTTGCTGATCAGGTAGTACGGAAAGTTGCCCAGCGATGCAACGCCGCGCA
CGTTCTGGCGGCCACGGGTGCGGTCCCAGATGGTGAACAACGGGCCGACGCCGGCACCGG
CAATGTCGATCGACCCGGTGAGCAAGGCATCGTTCACGGCCGCGCCGCCAGACAGCTGCA
GGAACTGCACATCGATGTCCACGCCGGCGGCCTTGCCCTGCTGCTCGATGAGCTTCTGGT
CCTGCGCCACGTCCAGCAGCAGATACACGATACCGAACTGCTTGGCGATGCGCAGTTTTC
CTTCGGCCTGCGCGTGCGCGCTGTGCAGCAGCGGCAACGCGGCCAGCAGCAGCCAGGCCA
GGCGGGGCGTCTTGCGGCGATGGGGGATGGCGTCACCAACAACGGTCAAGCGCATGCGAC
GCTCCAGTGGTGGAAGGGGAGGGAAACAGCGTGCGTGCAGGTCAGAACGGCACGTCGCCT
TCGATGGTGGTGCGATTGAGCCGGCGACGCAGATGGTCTGGCGTGCCGGCAGCCAGATGC
ATCACCGAGCGGTTGTCCCAGAACACCATGTCGTGCGGCTGCCAGCGGTGGCGATACACC
AGCGCATCGCGCGTGCTGTGGTCAAACAGCGCCTGCAGCAACGCGTGGCTTTCGTCGTCC
GGCAAGCCGACGATGCGGGTGGTGAAGTGTTCGCTGACGAACAGCGCCTTGCGGCCGGTT
TCCGGGTGCGTGCGCACGATCGGATGCTGCACCGGTGTGACTTCGGCAATCTGCTCGGCC
GTCAACGCCGGGCGCCACGGATTGCGCGCACGCAGTTCCTCGTACTTGGCCAGATAACTG
TGCTCGGCCTGCCGGCCTTCCACCGCGCGTTTGAGTGCGTCCGGCAGGGTCTGCCAGGCC
AGATGCTGGTTGGCAAACAAGGTGTCGCCACCCTCGGCCGGAAGCTCCTGCGCGTGCAGC
AGCGAGCCCAGGCTCGGCGTTTCCTTGTACGACAGATCTGAGTGCCAGTAATGCCCGGCA
TCACCAAGCCCGATGGGCTGGCCGTTTTCCTTGATGTTGGACACCACCAGCACTTCCGGA
TGCCCGCGCAGCTGGAAATTGCGCAGCACATGGATCTGCAACGGGCCGAACCGCCGGCTG
AATTCGACCTGCTGCGCCGGGGTGATGCGTTGATCGCGGAACACCAGCACGTGGTGGTCC
AGGTGCGCGCGGTGAATGCGCGCGAATGTGTCTGCATCCAGCGGCTGCGACAACGCCAGG
CCGATCACTTCCGCACCCAGGGGCGCATCGAAGGGCACGATCTGCACGCCGGACGCGTGG
CCGCGCGGGATGGGTGCGCGCGCTGCGGATGTGGCACTGGCCATGACGAACACCTCGGAG
GCAATGAAGGGCCGCCGGCATGCCGGCGACCAGACACCTCACTCTAGGCAGTCGTTGCCA
GGCTGCGAACCAACCATTGGCAACTTCGTCATGCACTGCGGATATATGCAGCGACTGCGG
ACGTACACGCGTTGCGGCCGTGTCCGCCGGGGTGTTACTGCGTGCGTAAGGCCAACGCCG
GTGGCGTGGACAAAATGCGCCGCGTCCCGGACCAACCGGCGAGCAGGCTCAGCGCCAGGC
CGAACGCGCCGCCAATCAGCAGGCGTGGCCAATCCGGAGTCAGCGCGATCTCGAACGCCT
GCTGCCCGACCACTGCACCGATCACCGCTGCGGCCGTGACTGCCAACAGCGCCGCTAGCA
GGCCCAACGCACCGAATTCCACCAGCACCGCACCCCGCAACTGGCCGCGCCGTGCGCCCA
GCGTGCGCAGCACGGCGCTGTCGTAACGGCGTTCGCCTGCGGTGGCCTGCAAGGCCGCCA
GCAACACCAGCACGCCGGCCAGCAGGCTGAAGCCCATCACCAACTGCACTGCCTGCGCCA
CCTGATCAATCACCTCGCGCACCCGGCCCAGGATGGCGTCGATATCCAGCACCGAGATGT
TCGGGTAATCGCGGCTGAGCGTGGCCAGCTTGGGGGCGTTGCCCGGCGGCAGGTGGAAGC
TGGAAATCAGGTTGTACGGCGCATCGCCCACGGCGCCCTGGTTGAGCAGCAGGAAGAAGT
TGACCCGGAACGAATCCCAATCGGCCTTGCGGATGCTGGTCACGGTGAAACTGCGCTGTT
GTTCCCCCAGCAACAAGGTGATGCGGTCGCCCAGCTTGAGTTGGTAGCGCTGCGCCCAGC
CTTCTTCCACCGAGGCTTCCGGCGCCGTGCTGTCGGCACTCCAGAATTTCCCCTGCAATA
ACGTGTTTGCCGGCGGAAAGGCATGCCGCCAGGAGAAGTTCACCGGGCGGTTGTCGCCTT
CGCCATCGTCCTGCGGATCGCGATCGCCGCGCAGCGGTGGCTTGTCGTTGATGGCCACCA
GCCGCCCGGTCGAAAACGGCTCCACTGCTGCACCTTCCACGCCGAGGCTGCGCAAGGTTT
GCAGCACCGGTTCGGTCTGCTCGGGCTGGATGTTCATCAGGAAGTAGTTGGGCGTGTCCA
CCGGCAGGCGGTCGCGCCATTGCCCGAGTAGCCCGGGGCCGACCACGGCCAGCAGCAACA
GCGCGCACAACGACAGCGAAAGCCCCACCAACTGCACCACGCTCAGCCCACGGCGCCGGG
TCAGCGAGGCCAGGCCCAGCTTCCAGGCGCCGCGCAGGCGGTGCTGGATCGGCCGTAGCG
CCGCCAGCAGGCCCAGGCCGAGCAGCATCGCCACCACGGCCAGTGCCGCCAATCCGCCCA
ACACCCAGCCGGCCAGTACCAGGTTGCCGGTGGCATAGACGGTCAGCGCCAGGGTCGCCG
CCAACGCAGCGGCGTAGACCAGCAAGGAGCTCGGCGGCACCGCGGCAAAGCTGCGGTTGA
GCACGCGCATCGGCGGCACATTGCGCAGCCGCAACAGGGGCGGCAGCCCGAAGCCCAGCA
GCAGCACCAAACCGATGCCAGCGCCCGCCAGGGCCGGGGTGGCCTGCGGCAGTGGCAGCC
GGTTCGGGATCAGGCTGCCCAGTGCCTGTACCAGGCCTTCCTGCGCCAGCATGCCCAGGC
CGATGCCCACCAGGCAGGCGGGGATCGCGGTCAACAGCAACTGCAGCGACAGCATCGCCA
GGATGTCGCGCTGGCGCGCACCCAGGCAGCGCAGCACGGCCACGGTGTCGATGCGGCGCA
TCGCAAACCGGTTTGCCGCCAGCGCAGTTGCCACGCCCGACAGCAACACCGCCAGCAACG
CCGACAGGGCCAGGAAACGGCCCGCCCGGTCGAACGCGGCGCGCATGCCGCGCTGGGTGT
CTTCGATGCCCACCAGCCGGTATTCGCTGGCGCGCGGCTTGAGCCAGGCGCGCAGGTCGG
CAATGGCTTGCGGCGTACCGGCGAACATCAACCGGTAGGAGGCGCGGCTGCCCGGGCCGA
GCAGTCCGGCGCGATCGATATCTGCGCGGTTGACCAGCAACGGCGGCGACAGCTGCATCA
GCTCGCCGGAGGCGTCGGGTTCGGCACGCAACACGCCGGTGATGGTGAGATGGCCGGCGC
CGAATTCCAGCTGTTCGCCAACGCGCAGACCCAGCGCGTCGAGCAGGCGCGGATCGGCAT
AGGCCTGGCCCGGCGGCGGTGCCGAAGATGCCTGCGCTTGCGTGCCGGCCGCGTCCTTGG
ATACCAGCAGCTCGCCGCGCAGGGGGTACCCGGCGCCGGCGCCGCGAATGTTGGCCATCT
GGCTGGATTCGCCATGGAACAACACGCTGGGGAAGCTGACCAGGGGGGTGGTCTGCAGCC
CGCGCCGCTGCGCTTCGTCGGCGAAGGAGGCGGGAATCTCCTGGCGCCCGGTGACGCCCA
GGTCGCCGCCCAGCACCTCAGCTGCGCTGGATGTCAGCGCCAAGGTGACGCGGTCCACCA
GCGTGCCCACGGCGGTCATCACCGCCACGCCCAGCACCAGCGCGGCAAAGACGGTCAGCA
GGTCGCCGGCCAGGAACTCGCGGCGCACCGCACGTGCGGCCTGTTTGAGGACGTTCATGC
CGCCGCGCCGGGCTGCTGCGCGTGCAGGCGCCCGCCATCGATGCGGTAGATGTGACGGCA
GCGCTGCGCCAGGGTCATGTCGTGGGTGACCAGTACCAGCGTGGTCTCGCTGGTGGCATT
GAGCGCGAACAGCAGGTCGCTGATCTGCGCGCCGGTGGCCTGGTCCAGGCTGCCGGTGGG
CTCATCGGCAAACAGAATGCGCGGCTTGGCCACGAAGGCGCGCGCCAGTGCGACGCGTTG
CTGCTCGCCGCCGGAGAGCTGGCGTGGGTAATGCCGCGCACGCGCGCTCAGGCCAACCGC
CTGCAGCACCTCGCGCACCCGCGCCGGATCCTCGCGCCCGGCCAGTTCCAACGGCAGTGC
GATGTTTTCTTCGGCCGTCAGCGCTGGCAGCAGGTGGAAGCTCTGGAACACGAAGCCCAC
CGCGCGCGCGCGCAGGGCCGCGCGTGCTTCCTCGTCGAGCTGGCCCAGGTCCTGCCCGGC
CAGCGCGATGCTGCCGCGGCTGGGCAGGTCCAGCCCGGCGAGCAGGCCGAGCAGGGTGGT
CTTGCCCGAGCCGGACGCGCCGACGATGGCGATACTGTCGCCTTCACTGACCGTCAAGCT
GATGTTGTCGAGGATGTGGAGTGTTCCCTCCGGTCCGCTGACGGACTTGCCGACCTCGCG
GACGTCGATGGCGGTGCGGGTGCTGGAGTGGGGGGCCAGACTGTCGATGAGGAATCTCCG
AATGCGTGAAAGAACACTGCGGTACAGCGTGATGAGCCTGTGGCTGCTGACACTCTCCCT
GCTTGCGCCGGGGATTGCCTCTGCCAAAAGTCCGGCCACTGCCGCGCCGATCCTGGTGGT
GGGTGATAGCCTGAGCGCCGCGCACAACATCCCGGTGCAGTCCGGCTGGGTCACCCTGCT
GGACCAGCGCCTGAAGCGTGACATGGCGACGCCACCGCCGGTCGTCAATGCCAGCATCAG
CGGCGAAACCACCTCCGGCGCCTTGACCCGGCTGCCTGGGCTCCTGCAAAAGCACCGCCC
CGGCGTGGTCGTCATCGAGCTGGGTGGCAACGATGCCTTGCGCGGCCTCACGCCGGCCCA
GCTCAAAGGCAACCTGGAGAAGATGATCCAGCTCAGCCGTCAGGCGGGTGCGAAGGTCTT
GCTGCTGGGCATCGATGTGCCGCCCAACTATGGCCCGGCCTATCGCGAGCGGCTGAAGGC
GACCTATGCCGACCTGTCCAAGCAATACCAGACCGCGCTGGTGCCGTTCTTTCTCGAGAA
GGTCGCCCTGCAGCCGGGCCTGATGCAGGCCGACGGTCTGCATCCCACCGCCGCCGCACA
GCCCAAGGTGCTGGAAACGGTCTGGCCAGCACTGCAGCCGCTGCTCAAACCCTGAGTAAG
CGGCCTCGAGCGACCCGAATCCGACGCGAAGTCTTCACGCCATTTCCACCGCCAATCCGG
CATGTTTCACAAAGCTGAAGACCGAGGAAAGTCCATGCGTCAGACCAAGGAAACGTCCGG
CCTCGTGCTGGTCGTCGAAGACAATCGCAATATCTCAGAAATGATCGGCGAGTACCTGGA
AGGCCGCGGCTTCGAGGTCGACTATGCCGTGGACGGACTGGACGGCTACCGTCTGGCCGC
CGAAAATAGCTATGACGTGGTGGTGCTGGACCTCATGCTGCCGCGGCTGGACGGTATCGA
AGTCTGCCGCCGCCTGCGTAATGACGCACGCAAGTCGACCCCGGTGCTGATGCTGACCGC
ACGCGACACGTTGGACGACAAGCTCACCGGTCTGGGCTTCGGCGCCGACGACTACCTGAC
CAAGCCGTTCGCGATCCAGGAACTGGAAGCACGCCTGCGTGCGCTGATCCGTCGCGAGCG
CCGCCAGGTGGGTTCGGAAGTGCTCAAGGTCGCGGACCTGGTGCTGGACCCGGTCAGCAT
GCGCGCCACCCGCGCCGGCACCGAACTGCAGCTGTCGCCGATCGGTCTGCGCCTGCTGAC
CATCCTGATGCGCGAATCGCCGCGCGTGGTGACGCGTCAGGAAATCGAACGCGAGATCTG
GGGCAACGGCCTGCCGGACTCGGACACCTTGCGCAGCCATCTGTACAACCTGCGCAAGAT
CATCGACAAGCCGTTCGACCGCCCGCTGCTGCACACCGTGCAGAGCGCCGGCTATCGCAT
TGCCGACATCGCACAGCCGATGGCCTGATGTCGCTGGCCGGCTGCCGCCTGGCAGCCGGC
TGTTCCTCAAGGCGCCCACGCGCCGCTCGTCACCGCGTGCTGCCGGTTGGTTGCACGACG
GGCTCACGGAAGTGTTGCCTATACTTCGGCGATCTTCCTGGATGCCGCAATGCCGCACGG
GCTCCCGCGAAAAATCCGCATCGCATTTTTGCTGCAGGTCGTCCTGGCGAGCCTGGCGAT
CATGCTGGGCGGCTATCTGATCTCGCTGGTCATCAAATACAGCCTGGTGCGTACGGTGCT
GGCCGACGAGGCCGTGCATTTCTGGCGCATGTACCGCAGCGCGCCCGATCATCGCCCGCC
CGATACACGCAACATCCGCGGCTATTTCGATCCTGCCGGCCCTGCGAGTGATGATGTCCC
GCAGTCGCTGCGTCTGCTGTCGCCCGGCTTCCGTGAAGTGGCCGCCGCCGATGCGCTGGT
GTACGTCGACCAGCGCCCGGAAGGACGGCTGTACCTGGTGTTTCCGCGCTCGCGTGCGGC
GCATCTGACGCTGTGGTTCGGCGTGGTGCCGGCGATCCTGGTGCTGCTGGCGATCTATGG
CGTGTCGTGGTTTACCTACCGTCTTTCCAAGCAGTTAGTGTCGCCGGTGACCTGGCTGGC
GCGCCGCGTGGCGCAGTGGGATCCACGCCAACCCGATGTGGACGAGCTCTCGCCCGAGCG
GTTGCCAGTGGAAATGCAGGGCGAGACCCGGCAGCTCGCCGCTGCCTTGCACGAGCTGGG
CCGCCGCGTCAGCGACCACGTCGCGCGCGAACGCAACTTCACCCGCGATGCCAGCCATGA
ATTGCGTACGCCGCTGACGGTGATCCGGGTCGCCAGCGATATGGCCCTGGCCGATGAAGA
ACTGGCGCCGCGCACGCAGCGTAGCTTGCGCCGCATCCAGCGCGCAGGACGCGACATGGA
AGCGGTGATCGATGCCTTCCTGATCCTGGCGCGCGAAGCCGAGATCGACCCGCAGAGCGA
AAGTTTCGATGCGGCCGAACTGGCCAGCGAGGAAGTGGACAATGCGCGCGAACTGCTGGG
CGACAAGCCGGTCTCGCTGCACATGGTGGGCGACCGCAGCCTGCAGATGTTTGCGCCGCC
ACGGGTGATGCGGGTGGTGCTCAGCAACCTGCTGCGCAATGCCTGTGCCTACACCGACAC
TGGCAGCATCGAGGTGGAAGTCACCCAGGACCGCATCGTGGTGCGCGATACCGGCATCGG
CATGAGCGAGGAGGCGCGGGCGCGTGCGTTCGAGCCGTTCTTCCGCGCCGACCCGACCCG
GCCGCAAGGCACCGGACTGGGGCTATCGATCGTGCGCCGGCTGTGCGACCGCTTCGGCTG
GCGCATCGAGTTGCATAGCGAGGCGGGTGTCGGTACTTCTGTTGCGGTTGTAGTGGCGTA
GGTGGGTCTGACGCTGGTCCGCAGGAAATAGCGGCAAATCTGCTTATCGCTACTGTGTAT
GCGTCGCTGCAGTGTCTTAGCGAACGCGCTATGGCTACAGTAGAGAGCGAGATGCCCGGG
GCACGCATCCTCGCTGTGTCAGCGCCTCAGCCTGAGGAGGGTGCAGGCCTGTGTTGACGG
ATGAGCATCTCGACAGTGCGACGCACGAAGTAAATGCAGCGCGTTGAGCAAGCAGCGGTT
GCCGCACGTGGCTCAGGCATACCTGGCGCGCAATGCATGCCCTCAACGCCAAATTGCGAC
CGGACCAGCGAGTCGTTCCAGCATCGCCCGTCGCAAGGGCGTTGCCTGAAGACCAGCGTT
ACTTGCGATCCAGCACCGGCGCCACCGCTTTGCGCCAGAGTGCGTACCCTTCCGGCTTCA
TGTGCAGCATGTCCTCGCGGAACAGCTCCGGGCGCGGCTTGCCGGTGGCATCCAGCATCG
GCGTATAGATGTCGATGTAGTCGGTCCGCGGCACGTTGGCCAATGCCTGCTTGATCAGCT
GGTTGGCGCGCACAATCGCCGGCAGCAGCTGTGCACGCGACGGGCTGGGTTTGATCGACA
GGTAGCCAATGCGTGCCTCGGGAAGTGCGGCGCGGATGCGTGTGACGAAAGCCACCACAT
CGTCGCGCACCTGCTCCGGGCTGCGCCCGCTGTTGAGGTCGTTGTCGCCGGCATACAACA
CCACCTGGCGCGGCGCGTAGGGAATCACGATGCGGTCGGCGTACCAGGTGCTGTCGCGCA
CTTCCGATCCGCCAAAGCCACGGTTGATCACCGGCTTGCCGGGGAAATCCTGCGCCAGTG
TTTCCCAGAAACGGATCGACGAACTGCCGACGAACACGATGCCGTGTTGGGGCGGCGGTT
GCTGCGCATCGCTGGCCGCGAAGCGCTGCATGTCCTGCTCCCATGCCGCATTGGAGACCT
GTGCCGGCACCTGGGGCGTGGCAGGCGGCGCGGCGGCCTGCAGGGGGCTGGACGCAATGG
CGAGTGCGCACAACAGCGCGCGCAAGGGCAGTTGTTTCATCGGGCAGACCTGTCAACGTG
GAGCGGACTGCGCATGGTGCGGCAGCGCGGCTGCAGCGGCAAATCCGGGCGCGACTGGCG
GCCGGAACCGTCGCGGTGGCAAGATTCCCACTTTCCGCTGCTACGGCCTCCCCATGTCCC
TGATCCAATCCTTGTCCTGCACCAGCGTTCGGATGCGCTGACGGATGGCCGATCAACTGG
GGCACGTGCCGCGCGGCCCGCGCCGGATGCTCAAGGCGGCGGTCTGGTCGTGGCAGGGTC
TGCGTGCGGCGTGGCTGCATGAATCCTCGTTCCGCCTGGAAGTCTGCCTGGCGGCGCTGC
TGACGCCGCTGGCGCTATGGCTGGGGAATTCGGGGCTGGAACGCATCGCGCTGATTGCAC
CGTTGCTGATCGTGCTGGCCGCGGAGTTGCTGAACTCGGCCATCGAGGCAGTGATCGAGC
GGTATGGCCCGGAACACCACGTGCTGGCCGGGCGCGCCAAGGACATGGGCTCGGCCGCCG
[truncated: 4,944,139 more chars]
