# Supplementary material for: Comparative genomics of the black rot pathogen Xanthomonas campestris pv. campestris and non-pathogenic co-inhabitant Xanthomonas melonis from Trinidad reveal unique pathogenicity determinants and secretion system profiles
Source: PeerJ. 2022 Jan 3;10:e12632. doi: 10.7717/peerj.12632 (PMC8734464; doi:10.7717/peerj.12632)
Supplement: Supplemental Information 2 [file peerj-10-12632-s002.zip › BrA1.fasta]

>contig00001 len=458090 cov=31.1 corr=0 origname=NODE_1_length_458090_cov_31.098898 sw=shovill-spades/1.1.0 date=20201104
AAAGCAATCGGCGGCATGACGCCGGCTGCGTATGCCCAACATCTGGCAAACACCGATATC
ATCAACCCCGGACTCTAAACCAGGCCGCTACTCAGGGCGGGGGGACGTCGGGCCGTCACT
GGCCGATGCTTGCGCGGCCAGCAGGCGCTGCGCGTAGCTGGCCGCGTCTTCGCGGTAGGT
CTCGATGTCGCCCCAATAGAACTGTGCAGAACTTTCCAGAAACTGTAGCGGCGTTTCAGC
GGTAACGGCTAGCCGCCCAATGCAGTAATTTTTACTGCCGTTGGTGTCTGCCACCGATAG
CGGTGGCTTGGTCGTGCTGCACGCGGCAAGCAACGCCACGGAACAAAATAGCGGTGCGCG
CATCAGGCGCGTGGCGGTGAGCGTCACATCAAGTCCTTCGAACAGCAATCGACCAGTATA
AATGGGCGCCCTTGCTACCGGGCATCGCTGTGTGGCCGAGTCGTTAGCGCTGCTCTGAGC
AACGCACTACAGCGGCGCGATACGGTGCGCTCATGTTGCGGTGATCCAGTGCCACGAAGA
CCGGCGCATCCAGCAGCAAATCAGTGTGTCGGTGAAGCTTCACTTATCCCGCCGATACAC
CCCATTAAAACTCACACTCGCGCCGCCGCATTGCAGGTTGTCTGCAACGATCAATAAGTC
GCCAAGCAGCTGCAGACGTACCGTGCAGTCATCCTCTCGTACTTCCAGACGGTTGCCCTC
CGCAAAGCTGCGTGCGGTGACCGCGCCGAAGTGTGGGCCGCCGGGCACCTGCTCCGGGCT
GGGATTGGCGCTGGGCCAGTAGGCGTCGCCATTGACGGTGATGCTGCCGTCGCCATTGGC
GGTCAGCTGTAGCGTGTTGTCGCCGTTATGCCAGTGGGCGTTCCACGCACTTGCGGGTGG
CGTGGCGGTGCTGGCGATGGGCTGCAGGCTGCGCTCGGCGACCCAGCCGGCACTGACGCC
CACCTTGTTGGGATAGGACGCGCAGGCGTAGCCGCCACGGTGCTGGGCCAACACCACCAC
GTCGCCCTTGACCACGTAGCTGCGCTGCCGGCAGGCTACCTCGCCCTTGCTGGGGCAGCC
GTCGCTGTCGTTGAGCAGATACAGGCGGGGTATTTCGACGCGCGCCAGCGTAAATCCTGA
CGGGCTATTGGTGAATGACCCGTTGCGGCAGTCGGCCGCTTCGTCATCGTGTGGCGCGGC
ATGCGCCATGGCTGACACCGACAACAGGAACAGCAAGCAGGCCTTGTGCATCTCGATCAC
TCCACGGGCAAGGCACTAGTGTGGCCTAACGTGGCGTGCGTTGTGCATCAGCGCGCATGA
CGTGAACCGGTGTCTTCTTCGGCCACGATGGGCGCCATGCGCGCGTGCGTTGCCGGAGGA
CAGCTGGGTTATCGCATGCAGTCACCGCTACCCAGTGCAGCTCAGACTAGGGCAGCTCAG
ATCGGCAACGCGCTCGACTTGCGGCGCAGGTAGTTGGTGATGGCGCGCCGCGTGGATTTG
CCGCGCCACGAGGCCCAGCACAGGTGCGAGCCCACGGCGATCTGGCCGCCGCGATGTCCC
AGCCCGAACCAGGTGCGGTCCGGATGGAAGGCGTCGCGTGCAGGACAGTGGATGCCTTGA
AAACCGCACTCGCGTGAGAGGTAGAAGTTGGTGAGCCCCCTGGGCCCGGACACCATCGGA
ATCTGCCGGTGATCGGTCAGGCGCTCCGGCAGGTGCGCCACGAAGATGTGTTCGATCAGC
GATGCCCAGAATGGGTGGCCGGCCGCCACCGTCGCGCTTGTTTGTTTTTCGTCAATACGA
CCGACACACGGTATTCGCAGGCGGAGTGTTTAGGTGTAGGGGTCAAGAATCGTTGCGGAG
TTGCGCATGAGTGCAGTCACGGTAGGCATGATCGGCCAGGGGCCGGTTTCGGCGGGAGTG
GGCCTGGTGCGTCCAGGGCGGGTCGTTGCAGGCGCCAAGCGCTGCGCAGGCCAGGTCGTT
CCCTGCAACGCGGTGCGTTCGCGCACCGCTGCCTGCTGAAGGGGCGCGCCATGCGGATGT
GTGTAGTGAATGAAGCGGCGGTTGCCGATCCATCCAGGCTGGAAGCGCGCTGCGTGGCGG
CGCGTGAAGCCGGTTGTGACTATGTAGTGGTGGCGCCGCCGTTTGCGCATGACGCGCAAG
GGCGCCTGGTGGAACCCAACGCCGGCGATGCCCAGGCGCAGCAACTGCAGACCTGCGTGG
AGGCCGCGCAACGGGCAGGCGTCAAGCTGCTGCTGGATGTGCGCCTGGACGAGGTGGGCG
GCTCCAGCGCGGTGGTGCGCGATAACCCGCAGTGGTTCCGCGCCCGCAGCACCGCAGTAC
CGGATCCGCGCCAGCCGCGTGCCACGCCCGAGGTGGCCGAGGCACGCTTTGCCTATGCGC
AGGAAGGTGCGGCGCTGGTGGAGTGGTGGAGCGCGCGCTTGCTGGAGTGGGTCAACCAGG
GTGTGGGCGGCTTCCGCTTGCTACAGCCCCAGCAGATCCCCGCACAGCGCTGGCGTGAGC
TGATCACCCGCGTGCACGCACAGGCGCCGGAGGTGATCTTCGCGGCGTGGACACCCGGGT
TGGGTAGCGAAGCGCTGCAGCAGCTTGCCGGTGCCGGCTTCGATGCGGCGTTCTCCTCGC
TCGCCTGGTGGGACGGCCGTGGCAGCTGGTTCTTCGATGAAGACGCTGCGCTGCGTGCGC
TGGCCAAGCGGGTGGTGGCGATTGTCGAGGCTGCCGACGGCAGCAGCGCCGCACGCCGCG
CGCAGCATTGGCAATTGGCGAGCGCACTCGGTGGCGCCTGGGTGTTGGAAGACCATCAGC
TGGAGTCGTTGCCGTTGCGCGTGCGTGCCACCGATGGCCCGCAGCCAGACAATGCGGGCC
TGCGGCTGCGGCCGCTGTTGCGCGAAGGCACCGGCCTGACGGCGGTGGCGGTGGAGCCGC
TTGGCGGGCTGCCCTCGCTCTTGTTGATCAACGGCGACCCCGATCATGTGGTGCCGGTGC
CGGCACCGGATCTGTTGCGCCTGCTCGGCGATGCCGAGGCATTGGTGGCCGAAGACGGGC
GCACCCTCTCCGGCTCCACGCTGGAGGCGTTGGAGCCCGGCGAAGTGCGCGTGTACCGCA
GCGTGCCGGCGCGGCATGTGCTGGCAGTCCCGCGCATGCGCCCACGCGCGCAGACGGCGG
CGGCGTGGCCACGGGTGTGCATCGAGTCGGTGACGCCGTCGGTGGACAACGGGCGCTTCC
CAGTGAAGCGCACCGTCGGCGACCGCATCTGCGTGGAGGCCGATGCCTTTTGCGACGGGC
ATGACCGCATTGCGGTAGCGGTGCTGTGGCGCCCGGCCGATGCCAAGACCTGGGCCAGTG
CGCCGATGCGTGCGCTGGGCAACGACCGCTGGCGCGCGGAGTTCCCGCTCGAGCGCATCG
GCACCTACGAATTCCGCGTGGAAGGGTGGCGCGACGTGTTCGCTACCTTGCATGCGGATC
TGGAAAAGAAGCGCGCCGCCAGCACCGTGCTGCCGGTGGACGTGCAGGAAGCGGTGGCGG
TGGTGCAGGCTGCGCATGCACGCAGCGAAGGCGCGCTGGCCACCCAGTTGCAGGACATCC
TCACCCGCATCGGCGCACAGAGCGAGCCGTTGCAGCAATTGGCGATCGTGCTGGAGCCCG
ACACCGCGCAAGCGATGGCGCTGGCCGACGACAAGCCGTTCCGCTCCGAATACCCGGTGA
CGTTCCGGGTGGAATCCGAGCGCCGCGCGGCGCATTTCTCCAGCTGGTATGAATTGTTCC
CGCGCTCGCAGAGTGGTGACGGGCAGCGCCACGGCACCTTCGACGATGTGATCGGGCGGC
TGGCGCATATCCGCGCGATGAACTTCGACGTGCTGTACATGCCGCCAATCCACCCGATTG
GCGCCAAGAACCGCAAGGGCCGCAACAATGCGGTCACCGCGCAGGATGGCGAACCCGGCA
GCCCGTACGCCATTGGTGCCGCCGATGGCGGGCACACCGAAGTGCATGCCGAACTCGGCG
GGCTGGAGGGCTTCCGCCGGCTGATCCAGGCCGCACGCGCGCATGGCCTGGAAGTGGCGT
TGGATTTTGCAATCCAGTGCGCGCCCGACCACCCGTGGCTGCAGGAGCACAAGGACTGGT
TCACCTGGCGCGCGGATGGCTCGATCCCGTACGCGGAGAACCCGCCGAAGAAATACCAGG
ACATCGTCAACGTTGATTTTTACGCCAGCGGTGCGGTGCCGGATTTGTGGAACACGCTGC
GCGACGCGGTGCTGTTCTGGGTCAACGAAGGCGTCACCCTGTTCCGCGTGGACAACCCGC
ACACCAAGCCGTTCCCGTTCTGGGAATGGTTGATTGCCGATGTGCGCGGGCGCCGCCCGG
ACGTGGTGTTCCTGTCCGAAGCCTTTACCCGGCCGAAGATGATGTACCGCCTGGCCAAGT
GCGGCTTCTCGCAGTCGTACACTTACTTCACCTGGCGCAACCACAAGCACGAGCTGCGCG
AGTACCTCGAAGAGCTCAACGACGGCGTGCCGCGCGAGTGCTTCCGCCCGCATTTCTTCG
TCAATACGCCGGACATCAATCCGTTGTTCCTGCAGACCAGCGGGCGCAACGGGCACCTGA
TCCGTGCCGCGCTGGCCACCACGCTCTCCGGCTTGTGGGGCATGTACCAGGGCTTTGAAT
TGTGCGAAGCCACTCCGCTGGCGCCGGGCAAGGAAGAATATCTGGACTCGGAGAAATACC
AGCTGCGAGCCTGGCCGGAACGGGCGCCGGGCGATATCGTCGATGAGATCACCCGCTTCA
ACCAGCTGCGCCGCATGCACCCGGAATTGCAGTCGCATCTGGGCACGCGCTTCTACCAGG
CGCACAACGATCAGGTGCTCTACTTCGGCAAGTTCCTGGATGCCGGCTATCTCTCGCGCA
GCCGCAGCATGGTGCTGGTGGCGATCAACCTGGACCCGCAGGTAGGCCAGGATGCCGAGG
TTGAAATTCCGCTGTGGGAGTTGGGCCTGCCCGATCACGCCAGCGTGGCGGTGGAAGACC
TGTGGGACGGCCATCGCTTCACGTGGCATGGCAAGACGCAACACATCCGGTTAGAGGCGA
CGCGGCCGTTCGCGTTATGGCGCATCCGCGCAGGAGAGGTCGCATGAATGCAGTTCCAGC
CCTTCAGGCTGACGCAGAACAATCGGCAGTGGTTGCCGACCAGCTTTGGTACAAGGACGC
GATCATCTACCAGGTGCACGTCAAGTCGTTCTTCGACTCCAATGACGATGGCATCGGCGA
TTTCCCCGGCCTGATTTCCAAGCTCGACTACATCGCCGAACTGGGCGTGGACACGATCTG
GCTGCTGCCGTTCTACCCCAGCCCGCGCCGCGACGACGGCTACGACATCGCCGAATACAT
GGCGGTGCATCCGGACTACGGCACCATCGCCGACTTCGAGCAGCTGGTGGCGCAGGCGCA
TGCGCGCGGCATCCGCATCGTCACCGAGTTGGTGATCAACCACACCTCCGATCAGCACCC
CTGGTTCCAGCGTGCCCGCAACGCGCCGGCCGGCTCGCCGGAGCGCGACTTCTACGTCTG
GTCGGACACCGACCAGGAATACGAAGGCACGCGCATCATTTTTTGCGATACCGAAAAGTC
CAACTGGACCTGGGACCCGGTGGCCGGCCAGTACTTCTGGCACCGGTTCTATTCGCACCA
GCCCGATCTCAACTTCGACAACCCGGCGGTGCTGGAATCGGTGCTGGAAGTGATGCGCTT
CTGGCTGGACCGCGGCGTGGACGGCCTGCGTCTGGACGCAGTGCCGTATTTGATCGAACG
CTCCGGCACCTCGAACGAAAACCTGCCGGAAACCCACGCCATCCTGCGCAAGATCCGCGC
CACGCTGGATGCCGAATACCCGGACCGCATGCTGCTGGCCGAAGCCAACATGTGGCCGGA
AGACACCCAGCAATACTTCGGCCAGAACGCCGACGAATGCCACATGGCGTTCCACTTCCC
GCTGATGCCGCGCATGTACATGGCGATCGCGCGCGAAGACCGCTTCCCCATCACCGACAT
CATGCGGCAGACACCGGAGATTCCGGAGACCTGCCAGTGGGCGATCTTCCTGCGCAACCA
TGACGAGTTGACGCTGGAAATGGTCACCGATTCGGAGCGCGATTACCTGTGGCAGACCTA
TGCCTCGGACCGCCGCGCGCGCATCAACTTAGGCATCCGCCGCCGCCTGGCGCCGCTGCT
GGAGCGCGACCGCCGCCGCATCGAATTGATGACCTCCTTGCTGCTGACCATGCCCGGCAC
GCCGGTGCTGTACTACGGCGATGAGATCGGCATGGGCGACAACATCCATCTGGGCGATCG
CGATGGTGTGCGCACCCCGATGCAGTGGTCGATCGACCGCAACGGTGGCTTCTCGCGTGC
CGACCCGGCTGCACTGGTGCTGCCGCCGGTCATGGACCCGCTGTACGGCTTCCAGGCGGT
GAACGTGGAAGCGCAGATCCGCGACCAGCATTCGCTGCTGACCTGGACCCGCCGCGTGCT
CAGCGTGCGCAAGCGCTACCAGGCGTTCGGCCGCGGCACGCTGCGCTTTTTGTACCCGGG
CAACCGCCGCATGCTGGCCTACCTGCGCTGCTATCAGGACGAAACCGTGCTGTGCGTGGC
CAACCTCTCGCACACCTTGCAGGCGGTGGAGCTGGACCTGTCCGAGTTCGAAGGCCGCGT
GCCGGTGGACATCATCGGCGGTGGCAGCTTCCCGCCGATCGGCCGGCTGACCTATCTGCT
GACCGTGCCGCCATTTGGTTTCTATGCGTTTCAGCTGGTCAGCGAAGGCACGCTGCCGGA
CTGGCATGTGCCCAGCCCGGTGCCGTTGCCGGATTACCGCACGCTGGTGCTGCGCAGCGA
CACCGAAGAAAGTGCCGCACTGCTGCCGCATCTGGCCACGCTGGAAGGCGAGATCCTGCC
GGCGTGGTTGTCGGCACGGCGCTGGTTTTCGGCCAAGGATCAGGCACTCAAGAGCGTGCG
CATTTCGCGGCGCACGCCGTTGCCGGGCGATGAGCCGATGAGTCTGCTGGAGCTGGACGT
GGAGCTGGAAGACGGCCACCACGAGTGCTACATGCTGCCGGTGGGCATTGTCTGGGAGCG
CGAGCACCCAAGCACGCTGGCCGAGCAGCTGGCGCTGGCGCGCGTGCGCCAGGGCCGCGA
GGTGGGGTATCTCACCGATGCGTTTGCGCTCAAGCCGATGGTGCGCGGCGTGATCGACGC
ACTGCGTCACGATGCGGCGCTGGATTTCCACGACGGCGACGATGCCTCGCAACAAGGCCA
GGTGCGTTTCGAGTCGACCCCGGCGCTGGCTGCGCTGGAGATTCCGGACGACCCGGAAAT
CCGCTGGTTGTCGGCCGAACAGAGCAACAGCTCGCTGGTCGTTGCGGACAAGGCGGTGTT
CAAGCTGCTGCGCCATGTGGCCACCGGTGCCAATCCGGAAATCGAGATTGGCCGCCGCCT
CACCGAGATGGGCTACGCCAATGCGGCGCCGCTGCTGGGCAGCGTGAGCCGGGTGGACGC
GCAGGGCACCATCACCACCATCGCACTGTTGCAGGGCTTCATCCGCAACCAGGGCGATGC
CTGGCGTTGGACGCTCGATCACCTGGCGCGCAGTTTCGACGAATACGCCACCGCGCAGAC
CGACGAAGCCCGCAACGAAGCGGTGGCCGGCTACGACGCGTTTGCCGCAGTGGTGGGCAA
GCGCCTGGCCGAGTTGCACGAGGCACTCTCGCGCAGCACCGACGATGCCGACTTCGCACC
ACAGCGTATCGACCTGCCCACCGCCAACGATGTGGTGGGCGGCGTGGCACGCCAGGTGGA
GGAAATGTGGGAAACAGTTCACGCCCGCCTGGGCGCCACCGACGATGCGGCCGAACGCGA
GGCGCTGGAATCGGTGCTGGCCGAACGCCCGCAGCTGGATGCGCTGCTGGCCAAGGCGCC
AAGCGTGCTGGCCGAATCGCTGTTGACCCGCGTGCATGGCGACTTCCACCTGGGCCAGAT
CCTGGTGGCGTTCGACGACGTGGTGCTGATCGACTTCGAAGGCGAGCCCGCCAAGCCGCT
GGCCGAGCGCCGCGCCAAGGCCAGCCCGTTGCGCGATGTGGCCGGTTTCCTGCGCTCGCT
CGATTACGCCAGCGAAGTGTCTGCGCGTGGCGAAGAGGGCACCGCCGCACGTGCCGGTGT
GGGGGTGGATGCGCACCTGGATGACTTCCTGGTGGAATTCCGCCGCCGCTCCACGCAATC
GTTCCTGGACGCTTACCATGCCGTGCTCGACGCCAGCGCGCATCCGTGGATCGCGCCGGC
GGCGTTCAATGCGGCCACCTTGCTGTTCCTGGTGGAGAAGGCCTGCTACGAGGTGCGCTA
CGAAGCGGCGAACCGGCCGGGCTGGTTGATGGTGCCCATCCAGGGCTTGCGACGCATCCT
GCAACGCGCGCGCGCTGGTGCGGGAGACACATGATGAGTGGAGTAATGACTGCAGTGACG
AATCGATGGGACCCCGGCGTGACCCGCGCCCTGGCCGAAGCGCGGCACGGCGATGCATTC
GCCGTGCTGGGCGCACATCCCAGCACCAACGGCCGCCTGCTGCGCACCTATCACCCCGGC
GCCGAGCACGTCACCGCCGTGCTGGCGGATGGGCGCGAGGTACCGCTGGAAGCCGGCCCG
GAACCGGGCCTGTTTGCCGGTGAATTGCCGGCGGAGGGGCGCTACCGCCTGCGGATCGGC
TGGCCGGGCGGCACCCAGGACACCGCAGACCCGTACGCGTTCGGGCCGCTGCTCAGCGAC
TTCGACCTGCACCTGATCAGCGAAGGCCACCATCTGCAGCTGGCCGATGCGCTGGGCGCC
AATGCGGTGGAAGTGGACGGCGTGCGCGGTACGCGCTTTGCGGTGTGGGCACCGAACGCC
TCGCGCGTGGCGGTGGTAGGCGACTTCAATAGCTGGGACGCGCGCCGGCACCCGATGCGG
CTGCGCCACCAGGCCGGCGTGTGGGAGCTGTTCGTGCCCGACGTGGGCCCCGGCGCGCAC
TACAAATATCAGCTGCGTGGTCCGCATGGGCATGAACTGCCGGCCAAGGCCGACCCGGTG
GCACGCCGCGCCGAACTGGCGCCGGGCACTGCCTCGATCGTGGCCGACCCCACGCCGCAC
CAGTGGAGCGACGACGGCTGGATGGCCACGCGTGCGCGCCGCCAGGCGCACGACGCACCG
ATGAGCATCTACGAGATCCATGCCGGCTCCTGGCTGCGCGAGGAAGGCCTGGATCTGGAT
TGGGATGGCCTGGCCGATCGCCTGATTCCGTACGTGGCCGACATGGGCTTCACCCATGTG
GAGCTGATGCCGGTGACCGAGCATCCGTTCGGTGGCTCGTGGGGCTACCAGCCGTTGGGC
CTGTTCGCGCCCACCGCGCGCTTCGGCAGCCCGGATGGCTTTGCGCGCTTTGTCGACCGC
TGCCACCGCGAAGGCATCGGCGTGATCGTGGACTGGGTGCCGGCACACTTTCCCACCGAC
GCGCACGGCCTGGCCCACTTCGACGGCACCGCGCTGTATGAACACGCCGACCCGCGCGAG
GGCTTCCACCGCGACTGGAATACGCTGATCTACAACCATGGCCGCCGCGAGGTGTCTGGC
TTTCTGATCGCCAGCGCGCTGGAGTTCCTGCAGCGCTATCACGTCGATGGCCTGCGCGTG
GATGCGGTGGCCTCGATGCTCTACCGCGACTACAGCCGCAATGCCGGTGAGTGGGTGCCC
AACATCCATGGCGGCCGCGAAAACTACGAAACCATCGCCTTCCTGCGCCGGCTCAACGAG
GTGGTGCGCGAGCACGCGCCGGGTGCGGTGACCATTGCCGAAGAATCCACCGCCTGGCCG
GGCGTGACCGCGGATGTGTCGCATGGCGGCCTGGGCTTCCACTACAAGTGGAACATGGGC
TGGATGCACGACACGTTGCATTACATCGGGCTGGACCCGATCTATCGCCGCTACCACCAT
GGCGAGCTGACTTTCAGCATGGTGTACGCGTACTCGGAGCGCTTCGTGCTGCCGATCTCG
CACGACGAAGTGGTGCACGGCAAGGGCTCGTTGCTGGGCCGCATGCCCGGTGACGATTGG
CAGCGTTTCGCCAACCTGCGCGCCTATCTCGGTTTCATGTTCACCCACCCGGGGCGCAAG
TTGCTGTTCATGGGCTGCGAGTTCGGCCAGCCCACCGAGTGGAACCACGACGCCGGCTTG
CCGTGGCATCTGCTCGACGACGCACGCCACCGCGGCGTGCAGACGCTGGTGCGCGACCTC
AACCACCTGTACGCGCAATACCCCGCCTTGCACGCGCACGACGACGACCCATCGGGCTTC
GCGTGGCTGGTAGGCGATGACGCGGCCAACAGCGTGGTGGCGTTCCTGCGCAAGGGCAAA
CGCGGCGATGCACCGGTGCTGGTGGTGATCAACTACACCCCGGTGGTGCAGCAGGGGTAT
CGCCTCGGGGTGCCGCAGGGCGGCCTGTGGCGCGAAGTGTTCAACAGCGATGCCGGCATC
TACGGCGGTGCCAACCTGGGTAACGGCGGTGCGGTGACTGCCGAGCCGCAGTCCATGCAT
GGCCACGCGCAGTCGCTACCGTTGCTGCTGCCGCCGCTGGGCGTCATCGTGCTGACCCCG
CAGGGCTGATCGACCGTCACCGCGCCCGGCCTGCTGGCCCGGCGCGGTGGCAGCTGCTAG
ATTGCGCGCCTTAGAGCAGCTATCAGCACGGCTGCGCAGCCGCCAGGCGGGCGCGGCCGG
TGCTCGGAATCGGCATGTACCCACGTACACTCCACCTCCGCGCCGTCCGCACCCACCTGA
CGACTGCTCGCTACGTTCTGTTAGCCGCTCTTAGTGGGTGACACCGGCCACGCCTCCGTT
CGGGGCAGTCGTGCTGGTCATCGTTGAACAGGCAGCCCGGGGAGGGCTGCCGGGCACAGC
CGCCGCCATGCCTCTTGTCGACCGTCTTCGCGGGAGAGCTGTGCGTGCGCGTTTTACAAA
GGGTGGGTCGAACTTGGTGTGTGCGGCCGCGTGGAGCCGATTGGCCAGCGCGTGCGCGTC
TGTGTAGACAGAACGGCGAAATGCTGCGGTCGTTGCCGATCCCGCGTGCTGGCAGGCAAG
TGCGCCAGCGCGGTGTCGAGACTTCAGCTGCATGGCATGGCGCTACGCCGTATATGCGTA
GTCGCGTCTGCGGTGGACTGCAAGGCCGCGCAGATGCATAGCCTGATGACGTGCCTTTAC
CTGTTGTGCGCGGGCGCTGCCGCGTGCGGTTTTTATCCCGCCACCGCGCATCAGCGCCTG
TGGCTGCGCGGCGGCCCGCGCGCCCGCGTGCTGCGTGCAGGCGCCGGTGTACTGCTGGTG
CTGGCGGCTATCTGCGCCATTGCTGCATCAGGCACGTGGGCCGGCGTCTTCTCGGCACTG
ACGGCAGCGATGCTGGCCGCGGTGGCCCTGCCATTTCTGGACGCCTGGCAACAGGCACGC
ATGCAACGCCGGCAGGTGCGCCATGTGGAGTAGATGGGCGGCGGCGGTGCTGCTCGGGTT
GCCGCTGGCGGTGGGCGTGGTTGGTCTGTGCGCGGTGGTGCTGCCCGGCCCGCAGCGTAG
CTATACGCTGGCTTGGCTGTTGTTGATGTTCCCGGTGTGGATTGGCGCCATGGCCTTGCC
GTTCGTGTTCCGCAGTGCTGCGCGTGCCTGGCTGTGGTTAGGCGGGGCGACCGTGCTGTG
CTATCTCGCGCTGGCAGCGATCAAGGCGCTGGGCTGGGTGGAGGTGATTGCATGAAGGCT
GCAACCTTGCGCGCGTTTCTGTCCGTGCACAGCTGGATGGGCCTGCTGGCGGGCATGGCC
TTGTTCATCGCGTTCTATGCCGGTGCCATCACTGTGTTCACGCACGCATTGAGCAGCTGG
CAGACCACACCGCCTGCCACGCAGGCCGTACCGGCGGACCCGGTGGCCGCCGCGCAAACC
TTGCTGGATACCGTGATTGCCGCGCACCCGCAGGTGGCCGAGTCGTTCCTGGTGCTGCTG
CCCGGCGAGCATGGGCCGCTGGCACGGGTGTACTGGTACGGCCCGCAGGCCGATGCCAGC
GGCGGCATGCGCCAATATCAGCTCAGCAGCAGCGGTGCGCTGCTGGAGCTGCCGCAGCGC
GTGGGCTTTGCCGATTTTCTCTACGACCTGCATTTCACTGCCGGCTTGCCACGCACCTTC
GGCACGTATCTGTTCGGCGTGGTGAGCGTGCTGTACGGGCTGGCCCTGGTCAGTGGCGTC
GTGCTCTACGCGCCGGTGTTCTTCAAAGACCTGTTCGCGCTGCGCATCGGTGCCAACCTC
AAGCGGCTGTGGCAGGACGCGCACAATGTGGTGGGCATGCTGTCGTTGCCGTTCCATGTG
ATCTTCGCCTGGTCCGGTGCGGTGTTGTGCCTGGGTGTGCTGCTGCTGGCGCCGTTCCAG
TTTCTGGTCTTCGACGGCAAGTTGTTGCAGATCCTGGAGCCGGACTTCGAACTCACCCCG
CATGTGGCACCGGCCAACCGCGCAGCGCCGGTGTTACCGATGGCGACCTTGCTGGAAAAG
GCGCGCGCCGCCAGCCCCGGCTTCGTGCCGGAAAGCGTGAGTTACCACGACGCAGGCAAT
GCCAATGCGCGCGTGGAAGTCTATGGTCATCACGATCAGCGCCAGCTCAATACATTGGGC
GGTGTGGCTTTGGAAGGCGCCACCGGCGAGGTGCTGCGCGTGCTTTCGCCACGCACGATG
CGCGCCGGTACTGCCGCCTTGCGTGGCCTGCAGGGGCTGCACTTCGGCAACTTCGGGCAT
GCGCCGCTGCAGTGGCTGTATTTCCTGCTCGGCCTGGGCGGCGCCTTCCTGTTCTACAGC
GGCAACCTGCTGTGGATCGAGACACGTCGCAAGCGCCGTCAACGTGCGCAGCCGCGTCGC
ACCCATGCCATGGCACGGCTCACCATCGGCGTCTGCCTGGGCAGCGTGGCCGGGATCTCG
GCGTTGTTCAGTGCCGCACGGGTGCTGCCGCCGGGTCAGGAGCGCGTGGTCTATTACGCG
GTGTTCGCCGCTTGCGTGCTGTGGGCGGCGCTGCGCCCCACCGCACGCGGCGCGTATGAA
GTGCTGCTTGCCTGCGCGGCGTTGACCGCGGCAATTCCGCTGGCCAGCTGTTTTTCCGCA
GCGGGACCGGTGCTGCCCTGGCACGACACCCTGGTGTTGACCGTCGACGTGGTCGCCCTG
GTCATGGCGTGGAGTTACTGGCAACTGGCGCGCGCCAGCAAGCGGCGTGGCGCGCAGGGC
GACCCGAACAGTGTGTGGGCATGGTGATGGCCGTGGCGTCGTGCAGCGTGCGGCCTTTGC
GACTTCGCCAACGGCTGTAGTGCCGTTGGATGGGGGCGCAGCAGTCAACGGCAACAGTCA
TCGCGTTGCACACTGACACCTGCTGGACGTCACAGGGCGCATGCTGTGCGGCATTGTTTG
CAACGCTTGCCTTAAGACGATGCCCGCTGCCCAACGCATTGGTTTGATCTCCGACACGCA
CGGTCTGTTGCGGCCCGAAGCGGTGGCCGCACTGCAGGGATGCAGTGCGATCCTGCATGC
CGGCGATGTGGGCGCGCCGGAGATTCTGCAGGCACTGGCCGCGCTGGCGCCGCTGCACGC
GATCGCCGGCAATATCGATATCGCGCCCTGGGCAGCCGCGCTGCCGCCCACGCGTGATCT
GGTGATCGCCGGCGTGCGCATCCACATGCTGCACGATCTGAAAACGCTGGCGCCTGATGT
GCAGGCTGATGTCATTGTCAGCGGGCATTCGCACAAGCCGCTGGTGCACACGCGCGCTGG
CGTGCTGTACGTCAATCCCGGCAGTGCCGGGCGCCGCCGCTTCAGCCTGCCGATCAGCGT
GGGCACGTTGTGGCTGGGCGATGGCGCACCGCGTGCGGAGCTATGCGTGCTGGACGTGCG
CTGACGCAGTTGCCGCGTGTGTGACGTGCACCACGCGCGCGGCCGCACACGCGCAGCAAT
CACGGCAACGATGACCTGGCCTGCACACCGGCGCGCCCATCCTCGTGCGCTGATTCGTTG
CGAGGACCTCAGCATGAATACACGTCGCCAATTCCTGTCTGCTGCCGCGGCCGGCACCAC
GGCGCTGGCCGCATCGCCATTGCTGGCACAGTCGTCCGCACCCGGAAGCGTGATGCCCAC
GCGCGGCCGCACGGCGGCCTCTGCCGTGCAAACTAGCGCGCCGGCCAAGGGCGCACGTTA
TCGGCCGACCACGCGGTTGGGCTTTGGCGGTGTTGCAATCGGCAATGGGTTTGCGCCAGC
CACCGATGCGCAAAGCGAGCAGACGCTGGCGGCGGTGTGGGCCTCGGGCGTGCGCTATTT
CGATACCTCGCCGTGGTACGGGCTGGGCCTGTCCGAACGCCGCACCGGCCATCATCTGCA
TAACCATGCCGCCGATAGCTACGTGCTCTCGACCAAGGTGGGGCGCTTGCTGACCGCGAC
CGACAAGCCGCCGAAGACCATGTGGCAGCAACCGTCCCCGTTCGATTACCGCTACGACTA
CAGCGCCGCCGGCGTGCGCCGCTCGATCGAAGACAGCCTGCAACGGCTGGGCGTGTCGCA
GATCGACATCGTGTACATCCACGACCTCTCGCCGGAGAACGAAAAAGACCTCGGCATGCC
CTGGGAACAGCGCTTTGCCGAGGCCGCCAAGGGCGCGATGCCGGAGCTGACCAAGATGCG
CAAGGAGGGCCTGATCAAGGCCTGGGGCTTTGGCGTCAATCGCCCGGAACCGGCCTTGCG
TGCGATTGAAGAAGCCGACCCGGATATCTTCTTGCTGGCCTGCCAGTACTCGTTGCTCGA
CCACGCGCAGGCCTTGCATGACACCTTCCCGAAGATCGCCAGACACGGCGCCTCGGTGGT
GGTGGGCGCGCCGCTGCTGGCCGGTTATCTGGCCGGGCGCGACCGTTATCTGTACGAGGG
CACGGTGCCGGAGTGGGCGCCGGGCAAACGCCAGAAGGCCCTGGCAATCTGCGACAAACA
CGGCGTGGATCTGCGTACGGTGTCGCTGCAATTTGCTGCCGCACCGGAGGTGGTGTCGGC
GGTGATTCCCGGCGCACGCACGGCCGAACAGGCGCAGGCCAATGCGGCCTCGATGCGGGT
GGCGATTCCTGCCGCGCTCTGGGACGACCTCAAGCGCGCGCAGGTGATCGAAGCGGATGC
GCCGGTGCCGGCGGCTGGATGATCTGACTGCCCGCTGCTGCTGCGAGGTGGTTTGGAGAA
GGTTAGCGGCGCGCTGTGAGATGTAGCGCGCTGTCTCCATTGCAGTGCTGACTAGGTCGT
CGCAGCACTGCAAGAAGCAATCGAACAGCAGGCGGCGTGCCCGCAGTCATGGCAGCGCGT
GCCTGTGCAGTGAGCTGTTGCACGACAGCAGCACCAACGCAGAACATCACGGAATCAACA
ACGGCCGCAATGCAGGCACGTGCTGCGCCAACTCATCGGCGACGATCGCCGCAAACAGGT
CTGCACCATCGGCGCCGAGATGCGTGTAGTCGAACGCGAGCTTGGCCTGGCCCATCGGTT
CTGCGCTGGCGTTGTCCTGCGCCGTGGCAACGGTGGTGGTGGTCTTCGCCACTGACGCAG
GCGCCGAAGAGGGCGCCACCGTCTGCGCCGGTGTCTTGCCGATGGTGGTGCCCGATTGCG
CGGCAACCAGTTGCGCCGGCTCGGCCGGCTGCTGCGCCAGCCGCATTGCCAGCACCGGGC
CCATGCCTTGCACCAGCGCCCGGCTGCGCGCGTGCAGGTCGATGAGTGGCACCTGCAGCT
CGCGTGCCACCGCACGCGTGGCCGCTGCCCACGGCGCCAGGTCGTCGATCAACTGGCCGC
GTTCGAACTGCCGCCGCGTCAGCGGCGTCACCAGCACCGGCCGCGCCCCGGCCGCACGCG
CGTCGTTGACGTAGCGACGCAGGTTGGCCGGGAATTCGGTGGCCAGATCGGTTGAGCGCC
CCGGTTTGCCGGGCTGGTCGTTATGGCCGAACTGGATCAGCACCACCACCTGTCGATAGC
CGCCGCTGCGCAGTTCCTTCAGCGCGATCTCCCACGAACCTTCGGCGCGGTAGTTGGACG
TACTGCGGCCACCGCGTGCCAGGTTGAGGCAGCTCAGAAACGAGGTGACATGCTGGGCGC
AGAAACTCGGTCCCCAGCCGCCTTGCACGGCGGTGGTCGAATCGCCGACCAACACGATCT
TGCTGGCGGCCAACGGTGTGGTGGATGTCGCGGACACGGGCATGGTGGACGCAGACGCCG
CTGGCGCTGCTGCAGCGGCCGTTGCAGCAGCGGCCGCCTGCGCCGACAACGCCGTGCACA
TGGCCAATAGTGTCAACGCCGCGAAAGAAAACATACGCATGGATCACCGTAGAGCAGGGC
GGTCAGAACGTGCCGCGTTGAATGAAGGGGGCTTGTTGATACAGCTGCCGCTCGCCGCCG
CGCGGGTCGTTCGCCAGCTGGCTGGGCACATCGAACAGCAGCGTCTCGCGGCGTTCCAGC
GAGTACTGTTTCCAGCGCGGCAGGCTGCGATGATTGGGGTCGCCGTGACGCGCGAACGCG
AGCAGGGCCGTGCTCATCTGGTCGGCCATCTGCTGCGCGGCAGGGCTATCGCCGGTACGC
GATCCTGGCTGGGTAATGGTGTCGAAGACCAGCGGAATATCCAGCGTGTGGAAGGCGCCG
AACTTGCCGCCGTCCAGTGGCGAGCCCCAGTCGAGTTGATACGCCCAGGTCGGTGCGCCC
TGGCGTGCGCGTGCCTCGGCTTCTTCGATGGCGCCGCGCCAGGAGCGCCCCGCCGTGGTG
GCCGCGAAAAACACCTGCGACGGCGTGTAATGCGGATACAGCCGGCGGTAGTGCGCAATC
ACCACCTGCGGCAGCAGGTCCACGTATTGCTGGGCTTCCAGCTTGGCCGGCAACGTGTCC
CAGGTCAGCGCGAAGTTGCCTGCATCGTTTCCAAGAAATGCACGCGTTTCATCGCGGGTG
TTGCCAATCACCATCGGGATGCGCGCCGACTGCACCGGTGCGGTGGGCCAGAACGGATGC
ACCGGCAACGCGCGTGCGTCCAGCACCGGACCCAGATACAGCGCGCTGTTTTCCACCCGC
GAGGGGTCGCGCACCTGCGCGGCGGCCAGCAGCTGTGCCGCCGGCAGGGTGCGAATGCGC
GCCAGCGTGTCGGGTGACAGTTTCAGCGCATCCAGCAACAGCTGCGCGCGCTGGGTGGCC
GCACGCGGGCCGGCGGCGGTGACCTGCTGGCCGCTCATGGTCCAGGCGCGGTGGAACAGC
CCGCGCGCGGCCGGCATCGCCATCAGCGTGGCGATCTTGGCACCGCCGCCGGACTGGCCG
AACACGGTGACATTGCCCGCATCGCCGCCAAATTCCGCTGCATGCGCGCGCACCCACTGC
AAGGCCTGGATGAGGTCGAGCTGGCCGGCATTGCCGGAGTCGGCAAACGTCGCATCGCCG
AGCTGCGCCAGGTACAGGTACCCAAACACATTGAGGCGGTGATTGACGGTGATCACCACC
ACATCGCCGCGCGTGCACAGACGGGTGCCGTCGTACAGCGGGTCGCTGCCGGAGCCGGTG
GTATAGCCGCCGCCGTGGATGTAGACCAGGATCGGCCGCTTGCCACCATCGCGCAGCGCC
GGCGTCCACACGTTGAGGAACAGGCAGTCTTCGCTGGTGGGTTCGCTGGCCTTTGGCTGC
GGCGCGGCCGCACTGTACGCACTGGCATCGCGGATGCCGTCCCATGGCGTTTCCAGCACC
GGCGCCTGAAAGCGCCGTGGCCCGGTGTCGCCCCCATAGGGAATTCCCTTGAACACGCAG
ATGCCCTGGCTACGGACACCGCGCACCTGGCCGCTGCGCACGCGTGCCACCGGTGTGCTG
GTGTCGCGCGGCGGTGCCGGTGCGGCGGCGGCGCTCAGGCTGGGCACTGCGGCGGCAGCG
CCGGCCAGCAGGCCGCCACACACCAGCAGGCGGCGGCGCGGATCAACGCCGGTGGCGCGC
GTCACCGCGGCGCATCCTGCGGCGTGGCGGGTGCGCTGACCTGCTGGATCCAGGCCTGGG
CCAGCTGCGGCCATGCAGCCAGGGTCAGCCCGGTGGTGCCGCGGGTGCCGAAGCCATGGC
CGCCCTGCGGGAACACATGCAGCTCGCTCGGCACGCCGGCGCGCAGCAGCGCGTCGTGCA
TGAGCAGGCTGTTGCGTACCGAAACAACGGTGTCGTCCTGGGCATGCAGCAGGAAGGTGG
GCGGCGTGCGTGCATCCACGTGCCATTGCGGCGAATACGCGCGCACCTTGGCGTCGCTGG
GGGCATTGCCGAGCAGGCGCTCGCGCGAGCCCATGTGCGCGTTGGCGGCGTCCATGTCGA
TCACCGGGTAGATCAAGAGCTGGAAATCCGGACGTGCGCTCAGCGTGTCGGCGCGGTCCA
CTGCCGGATACACCTGCGCGGCATAGCGGGTGCCCAGGCTGGCGGCCACATGCCCGCCGG
CGGAGAAGCCCATCACGCCCACACGCTGCGCATCGATGCCGTAGCGCGCGGCATTGGCGC
GGATCAGCCGGAGCGCGCGCTGTGCGTCGGCCAGCGGCACGTCGGCGCCGTTGGGGTGGC
CCTCGCCGGGCAGGCGGTAACGCAGCACGAACAGGGTGATGCCTGCCTGGTCAACAAACC
CCGGCACCAGCGAGGTGCCTTCGTTGTCCAGCACGATGCGCTGGTAGCCGCCGCCGGGCG
TGACCAGCAGCGCGGTGCCGTTGGGCCGGGCAGGGCGGTACACCACCATGTACGGCGCGC
TGATCGACTGGATATAGCGGTCCGGCACGGCCGCATCGCTGCTGCGCTCCACGATGCGCT
GCGGTTGCGGCAGCGCGGTGTCCCCCGGTGCCATTCCGGCCGGCCACAACGGAATACGGC
TGGCCTGCTCGGCGGCGGTGTCCGCACTGGGGCGCTCGTCGGGGGCCGCGGCGGCGGCGC
CAGCGCTGAGCAAGGCCAGGCTGAGAAGCATGCCCCGGCAGCCTTGTACGACAACGGAAA
CGGCACGCCGGGCGTGCCTGCGATCGGTGTATTGCATCGACCCCTCCCAGGGTTTGCTTC
GCTGCGGCGCACATGTTTGCCGCACTGCACATTGCCAATGACACCGGTTTACCATATACA
GCACACCGTGCCGCTGTCGATTGGCAGTGCAACAAAACATCCATCAGGGAGACACCCTTG
AGCAACGACGCCGCCACCCCGCCTTCGTCCACGTCCACGCTGTCCAAGATTGCCCAGCGC
TTCGTGGAGGCCCGCCGTGCAGGCGCGTCGCTGCCCGACTTTCCAGGGGAAATCCCCGAC
GATCTGGTGACTGCCTACCAGGTGCAGGACATCGCCATCAGCCAGTGGGACGACCAGGTG
GTCGGCTGGAAGGTGGGCTATATCGCCGCCGAGCGCCGCGACCACTCTGGAGACGAGCGC
CTGCTGGGGCCGATCTTCGCCAACAAGCTGTGGAATGCCACCGGTGGTACAACCGAATTC
CCGATCTACGAAGGCGGCTTTGGCGCGGTGGAAGCGGAGTACGTGCTGATGCTCGACGCC
GATGCCCCGGCAGAGCAGACCCACTTCACCGCGGAGCAGGCCGCCCAGGTGCCGGCCACA
TTGTTCATTGGCGTGGAGATCGCCAGCAGCCCGCTGGCCACCATCAACAAGCTGGGCCCG
CGCGTGGTGGTCTCGGATTTCGGCAATAACAACGGGCTGATCCTGGGGCCGGAAATCACC
GACTGGCTGGACCGTGACGAAGCTTCGCTGACCGCGCAGACCCTGATCGACGACCAGGTG
GTAGGCACGGGCGGCGCCACCACGCTGCCCGGCGGGTTGCGTGCGGCCTACGCTTTTGCG
CTCAGCCGTTCGGCTCAGCGCGGGCGCCCGCTCAAGCGCGGTGATCTCATCGCCACGGGC
AATGCCACCGGTATCCATGATATCGAAGTGGGACAGCGCGCCCTGATTCGCTTTGCCGGC
TTCGGCGACATTTCCTGTACGGCTGTGTCCGCCAAATAACGCGGATGCAGTGACCAGACG
CTTGGGAGGGCGCCAATGATCACTCGCAGACATTTCCTCGGTGCCGGGCTCGGCGCCGCC
GCCGCCAGTCCCTGGCTGGGCGCCGGTGCCACCACACCGATTCCCGGCGGGCAGCTGCTC
ACCGCCACCGACGTGCACGTGGGCGACTACCCCACCGTGGAAGCGGTGCGCTGGTTCGGC
AAGCAGCTCGAAGCACGCACCAATGGCCGGCTGAAGCTGCGCCAGTACCACTCCGGCCAG
CTGGGCCGCGAGTCCGAGGCGATCGACATGGCGCGCTTCGGTGCCATCGACATCACCCGC
GTGTACTCCGGTGCGTTGAACAACACCTTTCCGCTGACCCAGGCACTGTGCCTGCCATAC
GTGTTCGACTCGGTGCCGCATCTGCGCCGCGCCCTCGACGGCCATGTCGGCGACAGCGTG
TTGCGCAGCTTCGAACAGCGCGATCTGGTCGGCCTGGCCATCTACGATTCCGGCGCGCGC
TGCTTCTACAACACCAAGCATCCGCTGCACCGCCCGGAAGATCTCAAGGGCCTCAAGTTG
CGCGTGGCCTCTTCGGACATCTTCCTCAAGCTGATGCGCATGCTGGGTGCCAACCCCACG
CCGATGTCGCTGGGCGAGACGTTCTCGGCGATGGAAACGCACATGATCGACGGTGCGGAA
AACAACATGCGCAGCTTCCAGTCCAGCCGCCATTTCGAAGCGGCGCGCTACTGGTCGCAG
AGCGAGCATTCCTACGCGCCGGACATCCTGGTGATGTCGCGCAAGAGCTTCGAATCGCTG
AGTCCGGCCGATCGTGGCCTGGTGGTGGAACTGGCGCGTGCGTCGGTGCCGGTGATGCGC
ACGCTGTGGGATGCCTCCGAGGCCACCGCGCGGCAGCAGGTGATCGATTACGGCGTCAAG
CTCAATCAGGTCGACATGCCGGCGTTCCGCGCCGCCGCCGCACCGCTGCTGGCCGAGTAC
CGGCGGCAGCCGGAGATCGAAGCGCTGTACCGCCGCATCCGTGATTTTGCATAGAGGTGA
CCCGATGACCGAACCCGCATCCGTCAACGTGCCGGTCGCGCCATTGCAGCGCGCGCTGGA
CCGCGTTTCCAACGTCGCCATCGGCGTGGCAGCCATTGCGCTGCTTGGCCTGGTGGTCGT
GCAGGGCTGGCAGGTGTTCACCCGCTACGTGCTCAACGACTCGCCCAGCTGGACCGAGCC
GGTGACCCTGCTGTTGCTCAGCACCGCGCTGAGCCTGGCCGCCGCCGCCGGCGTGCATAC
CAACCGCCATTTCGGCTTCTATCTGCTGGGCGAACACATGCCGCCGCTGGTGCGCCGCGT
GTTCGACGTGATTCGCCCGGTGATGATCATCGCCATCGGCGCGGTGCTGGCCTGGTGGAG
TGCAATCCTGTTGCTGGACGGGCTGGACATCAAGATGGCCGGCGCGCAGATGCCGCAGAG
CATCAACTACCTGCCGCTGTCCATTGGCGGTGCGCTGATGGTGGTGTTTGCCTTGTACAA
GTTGTGGCGTGTGCTGCGCCCGATCCACACCGGAGGAGTGCGCTGATGGGCATCGCCATG
TTGTTGGGAACCTTTGTGGTGCTGCTGCTGATCGGCGTGCCGGTGGCTTACGCCCTGGGC
GCGGCGGCACTGGCCACGTTGCTGTATCTGGACCTGCCCACGGTGGTGCTGGTGCAGCAG
ATTTCCGCCGGTAGCGGCTCGGCGTCGTTGATTGCGATTCCGTTGTTTATCTTTGCCGGC
GAGCTGATGTTGCGGGGTGGCATTTCCGAACGCCTGATCGCGCTGGCGTCATCGCTGGTG
GGGCGTGTGCGCGGTGGCCTGGGCCAGGTCAGCGTGCTGTCGTCGCTGTTCTTCGGTGGC
GTGTCGGGCTCGGCGATTGCCGACGTGTCGGCGGTTGGCGGCACGATGATTCCGCAGATG
ATCAAGCGCGGCTACGACCGCGATTACGCGGTGAACGTAAGCATGACCGCCGCGCTGGTG
GCGTTGCTGGTGCCGCCTTCGCACAACCTGATCCTGTTCTCGGCCGCGGCCGGCGGTGGC
TTGTCGATCGCCGATCTGTTCGCGGCCGGCATCGTGCCTGCGTTGCTGATGACCGCCGCC
ATGATGGTCACCGGCTATGCGGTGGCGCGCCATCGCGGCTACGGCACCGAGCCGTTCCCG
GGCTGGCGTGCGGTGGCCTTGCGCCTGTTCGGCGCACTGCCGGGCCTGGGCCTGGTGGCG
CTGATCTTCATCGGTATCCGCGCCGGCATCTTTACCGCGGTGGAGAGTGCGGCCATCGCG
GTGGTGTATGCGTTGATCGTCACCGCGCTGCTGTATCGCCAGCTGCGCTGGGCCGAGTTC
TTCGCGGCGGTGACGCATGCCGCGCGCACCACCGGTGTGATCCTGTTCGTGATCGCCACG
GCTGCAGTATTCGGCTGGTTGCTTGCGTACCTGCAGGTGCCGGCAGCGGCGGTGAAGTTC
CTGCAGGCCATTGCCGACAGCAAGAACACCGTGCTGCTGATGATCGTGGTGATGCTGCTG
CTGCTGGGCATGTTCATGGACCTGGCGCCGAAGATCCTGATCTGCACGCCGATCTTCCTG
CCGGTGGTCAAGGCCTACGGCATCGACCCGATCCACTTCGGTCTGGTGATGGTGCTGGCC
GGCGGTATCGGCTTGATCACGCCGCCGATCGGCTCGGTGTTGTTCATTGGTACCTCGATC
GGCGAAATCACCGTGGCCCAGAGCATGCGCACCATCTGGCCGTTCTGGCTGGCGGCGTTG
TGCGTGTTGCTGATCGTGGCGTTCTTCCCGGAGCTGTCGCTCTGGTTGCCCAGGGCACTG
CGCGCGTAAGCGCCAGTGCTGGCGGGAGTCTCCCGCCTTCATCCAGCGGCCGGCGCTCCA
GGTGCCGGCCGCTGCATCGCCCCGCACACCGGGGACAAGGAGAGAGCATGCGGTTTCGAA
CCACCCCCCTGGCCCTGCGTTGGCTGACCACCGGGCTGCTGCTGTGCGCCAGCCTGGCCA
CCGCCGCCGACTGGAAGCGCGGCATCGAGCACCAGCGCATCGCCGACCAAGGCAATGGCA
CCTTCCTCAACCCGGTCTTGGCCGGCGACCATCCCGACCCGTCGGTGCTCAAGGACGGCC
AGGACTACTACCTCACGCTGTCTTCGTTCGACGCCTACCCGGGCCTGCCGATCTGGCATT
CGCGCGATCTGGTCAACTGGCAGCCGCTGGGCCATGCCATCACCCAGAACGTCGGCGCGA
TCTGGGCACCGGACCTGATCAAGCACGGCAAGCGTTACTACATCTACTTCCCGGCGCGGC
GTGGCGACCAGGGCGAGCGCAGCAACTTCGTGGTGTGGGCCGATGACATCAAGGGCCCGT
GGAGCAAGCCGATCGACATCGGCCTGGGCAAGTACATCGACCCCGGCCACGCCGTGGGCG
AAGACGGCAAGCGCTACCTGTTCCTGAGCGGCGGCGACTATGTGCAGCTGTCCGACGACG
GCCTGAAGGTGGTCGGCACGCCCAAGCACGTCTACGACGGCTGGAAATATCCGGAAAGCT
GGGACGTGGAAGGCTATGCCCAGGAGGGCCCCAAGATCACCCGCCACAACGGCTGGTACT
ACATGACCACCGCGGTGGGCGGCACCGCCGGCCCGCCGACCGGGCACATGGTGATCACCG
CGCGCTCGCGCTCGATCCACGGCCCCTGGCAGAACGCACCCAACAACCCGATCACCCGCA
CCAAGAGCGCCGACGAGCCGTGGTGGTCGCGTGGCCACGCCACCCTGGTGGAAGGCACCG
ATCAGCGCTGGTGGATGCTCTACCACGGCTACGAGCACGGCTTCTGGACGCTGGGCCGGC
AGGCCTTGCTCGACCCCATCGAGTGGACGCCCGATGGCTGGTTCGTGGCCAAGGGCGGCG
ACCTGGGCACCCCGTTGAAGAAGCCCAGCGGCCAGGCCCTGCCGCACGGCCTGGCATTGT
CGGACGACTTCCGCGCCGCAACGCTGGGCCCGCAGTGGTCGTTCTTCAACCCGGCCGCCG
ACGAGGCCAAGCGCCTGCAGGTGGGCGATGGCGTGCTGCGCCTGCAGGGCAAGGGCAGCG
CGCCGCGCGATGCCTCGCCGCTGACGGTGATCGCCACCGACCAGGCCTACCAGTTCGAGG
TGCAGATGACCGTGGCACCGGGCGGGCAGGGCGGGGCGCTGCTGTTCTACAGCGACAAGC
TCTACGCCGGGGTGGGCAGCAATGGCGAAAACTTCGTCATGCACCGCTACGGCGAAGAAC
GCCCGGCCAAGCTGGCGCCCAGCAGCAAGGGCGGCGCGCTGTGGCTGCGCGTCACCAACA
ACCGCCACATCGTCACCATCCACACCAGTACCGACGGCACCACCTGGACCAAGTACCCGG
TACAGATGGAAGTGTCCGGCTACCACCACAACGTGGCCGGCAAGTTCCTGGCACTGAAAC
CGGCGTTGTACGCCGCCGGGCAGGGCCAGGTGGAGTTCCGCAACTTCCGCTACCGCGCCC
TGGACTGACCGTTCTGCATCGCCAGGCATGCCGCGGCGCCACTGGCCGCGGCCCGCCACA
GGGTGCAAAACGGGACATCGGCAGGCTCCGCTAGGGCCTGCTGGCCCGCTGGCCGGTAGA
ATCCAATCAACTCGAACGGTTGACCGCTATGCCCGCCCGCAAGAATCCCGAAGAGGGAAT
GCCCGGCCTGCCGAAGGGCAAGGTAGCAACGATCAACGACATCGCGCGGATGTCGGGCGT
GTCCAAGAAGACCGTCTCGCGGATCATCAACAACTCGCCGCTGGTGCGGCAGGACACCCG
CGAGAAGGTCGAGGCGCTGATGCGCGAGGTGGGCTACGCGCCCGACCCGCTCGCCCGCGG
GCTGGCGTTCCGGCGCTCGTTCCTGATCGGCATGGTCTACGACAACCCCACCGCGCAGTA
CATCGTGGACATGCAGTACGGCGCGCTGGACGCCTTGCGTGGCTCCAGCTTCGAGCTGGT
GGTGCACCCCTGCGACAGCCGCAGCCCGGGCTATATCGAAGGTGTGCGCCGGTTTGCCCA
GGCGCAGAAGCTGCACGGGGTGATCCTGGTGCCGCGTGCCTCCGAGGACCAGGCGCTGGC
CGACATGCTGGCCGAGATCGGCTGCCGCTACACCCGCATCGCCTCGATCGCGCTGGACAC
CACCTCGCAGACGGTGATCACCCACGACCGCGACGGCGCGGCCGAGGCGGCCGACTACCT
GCTCTCGCTCGGCCACCGCGACATCGCCCTGGTCACCGGCCCCAGCGCCTATCGCTCCTC
GATCGAGCGCACCGCCGGCTTTGCCGACGCCTTGACCCGGCGGGGCATCGAACTGCCGCC
CGAGCGCATCGTGGAGGCCGGCTACACCTTCGAATCGGGCGTGGCTGCGGCGGAAAAGCT
GCTGCTGGGCAAGAAGCGCCCCACCGCCATCTTCACCGGTAACGACGAAATGGCTGCCGG
TATCTACAAGGTCGCCCTGCGCGCCGGCATCAACATCCCGCGCCAGCTGTCGGTGATCGG
CTACGACGATAGCTCGCTGGCCTCGCGCCTGTGGCCGCCGCTGACCTCGGTGCGCCGCCA
CACCCGCGACACCGGCCGCACCGCCGCCGCCATGCTGATCCAGCCCGACAACGCCCCGCA
GCTACCCACCGCCAGCGTGCGCCCGCACCTGATCGTGCGCGACTCCTGCCAACCGCCGGA
AGATTGAGGGAGGTCAAAGCCTGGGGAGGGACGCCAAGCAAAGCAAAGCGCTGGCGATTC
ACTCGGCGCTACGCGCCACCTTCTCCCGGAGGGGAGAAGAAATCAAAGCCCCTCTCCCTC
CGGGAGAGGGGTTGGGGTGAGGGTACGGCGGCAGACCGCCATCTGCGAAAGCTCAGCCAT
GAGCTTAGGTAGGAGGCGCATAAGCCTCCCGACCAAGCCAGCCGTGCCCCAACACCGCGC
GCCGCCTCGCACCCTCATCCGGCGCTACGCGCCACCTTCTCCCGAGGGGAGAAGGTAGTG
AGCCCCTCTCCCTTCGGGGCGAGAAGGCACGGCTTACGCGCCATGGGCGCGCGTGCCTTG
GAGCGCCCGCGGCGCAAGCGCGGGCCGGGGTGCGGAGCGGGGGTTGGGGTGAGGGTACGG
TGGCAGACCGCCATCTGAGAAAGCTCAGCCATGAGCTCAGGTAGGAGGCGCAGAAGCCTC
CCCTGACCAAACCAAGCCGTGCCCCCGACATAGCGCGCCGCCTCGCACCCTCATCCGGCG
CTACGCGCCACCTTCTCCCGAGGGGAGAAGGAAGCAGGCAGCCAGCAGCCCCCACCCACG
CTCCGCTTTCGTGCACTGCGCAATGACACCGGTTTACCAGAGCCGGTAGAATGGCGTGGT
GCGGGCTTTCATTCCCCCTCGCTTGCCACCGGAGATGCGCATGTCCCTCTATCGCAAGAC
CCACTACGCCACCCATCCGGACGCCCTCAAGGGCGCCAGCAACGACACCCTGCGCGAGCT
CTACCTGCTCGACGGCCTGTTCGTCGCCGATGCGGTGACCCTCAAATACACCCACTACGA
GCGCTTCGTGCTCGGTGGCGCCGCCCCGGTCGGCAAGACGCTGGAATTGCCCAAGCAGAC
CGAGCCCGCCTCGGCGGCCGGCCACCCGTTCCTGGAACGGCGTGAGCTGGGCGTCATCAA
TGTTGGCGCCGGCACCGGCACCGTCACCGTGGATGGCACCGCCTATACGCTCGGGCCCAA
GGACGGCCTGTATGTGGCGATGGGCAGCACCGAGGTGAGCTTTGCGTCCGCCGATGCCGC
CAACCCGGCGCAGTTCTATCTGGCCTCGACCCCGGCGCATGCGCGCTTCGAGACCAAGCA
GCTGTCGATCAAGGACGCGGTGGCACTGGAGCGCGGCGCGCTGGAAACCAGCAACGAGCG
CACCATCTACCAGTACATCGTGCCGGCCACCTGCCAGTCCTCGCAGCTGCTGCTGGGCCT
GACCGTGCTCAAGCCGGGCAGCGTCTGGAACACCATGCCGCCGCATCTGCACGACCGCCG
CAGCGAGGTGTATTTCTACTTCGATCTGGGCGCCAACGACCGCGTGTATCACTTCATGGG
CGAGCCCGACGCGCAGCGCCACATCGTGATGCAGAACAACGAAGCGGTGGTGTCGCCGCC
GTGGTCGATCCACATGGGCGCCGGCACCAGCAACTACGCCTTCATCTGGGCGATGGGTGG
CGAAAACCTCGATTACACCGACATGCACGTGCTGGATATCTGCCAGCTCAAGTAATGCCC
CGCCGTCGCGCCAACGGGTGCGGCGGCCCCATCATCGAACGCGGCATGCCGCATCTGGAG
CGATAAGGTAATGAGCAATCCGTTCAGTCTCGAAGGCAAGGTCGCACTGGTCACCGGTGC
CAACACTGGCCTGGGCCAGGGCATCGCGCTGGCACTGGCAGAGGCGGGCGCCGACATCGC
CGCCGCCGGCATCCAGGCACCGACCGAGACCGAAGAAAAGGTCAAGGCGATGGGCCGCCG
CTTCGTCGCCATCGAAGCCAACCTGATCAGCATCGAGCCGGTGCAGCGCATCCTCGACGA
AACCCTTGCCGGCCTGGGCCGCCTGGACATCCTGGTCAACAATGCTGGCCTGATCCGCCG
CACCGATGCGGTGGATTTCAGCGAGCAGGATTGGGACGACGTGATGAACGTCAACCTGAA
ATCGGCGTTCTTCATGTCGCAGGCCGCCGGCCGCCACTTCATCACGCAGGGCAGCGGCAA
GATCATCAACATCGCCTCGATGCTGTCGTTCCAGGGCGGCATCCGCGTGCCGTCCTACAC
CGCCAGCAAGTCCGGCATCGCCGGCATCACCCGCCTGCTGGCCAACGAGTGGGGCAGCAA
GGGCGTGACCGCCAACGCCATCGCCCCGGGCTACATGGCCACCGACAACACCGCGCAGCT
GCGTGCCGACCAGGACCGCAACAAGTCCATCCTGGACCGCATCCCGGCCGCGCGCTGGGG
TGTGCCGGCCGACCTCGGCGGCGCGGCGGTGTTCCTGGCCAGCAGCGCCTCGGACTACGT
CAACGGCGCGATCATCCCGGTCGACGGCGGCTGGCTGGCGCGCTGAGAAAAATGCGTCGT
TTCCTTCTCCCACCGGGAGAAGGTGCCCGAGGGCGGATGAGGGTCGGTATGCACGCGCAC
AAACCCGACACGCATGACGTCCGCCACGCAAGCACGCATCAACACATTCCAACCAACTTC
CCCAACGAAATCGGAGCATTCCCATGAAAATTGCACTCATGAATGAGTTTAGCCAGGCCG
CCAAGAACCCGGTGATCCTGCAGCAGCTCAATGACGTCGCCAGCGAGCAGGGCCACAGTG
TGTTCAACGTCGGCATGGACGGCGACAACGACCACCGCCTGACCTACATCCACCTGGGCA
TCGTCGCCAGCCTGCTGCTCAACGCCAAGGCCGTGGACTTCGTGGTCGCCGGCTGCGGCA
CCGGCCAGGGCGCGATGATGTCGCTCAACGCCCACCCGGGCGTGTTCTGCGGCTACTGCA
TCGAGCCGACCGACGCCTACCTGTTCGCGCAGGTCAACAACGGCAATGCGCTGTCGCTGG
CATTCGCGAAGGGCTACGGCTGGGGCGCGGAAATCAACGTGCGCTACATCTTCGAAAAGG
CCTTCAGCGGCGAGCGTGGCCTGGGCTACCCGGCCGAGCGTCGCGAATCGCAGGCCGCCA
ACGCCGGCATCCTGACCCAGGTCAAGCAGGCCACCGCCAAGTCTTACCTGGACGGCCTGC
GCGCGATCGACCCGGAGCTGATCAAGCAGGCGATCGGCGGTGCGCGCTTCCAGCAGTGCT
TCTTCGACAACGCCCAGGACGCGGAGATCCGCAGCTTCGTCGCCGGCCTGCTCGGCAAGC
CCGAAGCCGCTGCAGCAGCTGCTTAACCAGCCCGCAGCGCTAAAGCCCCTCTCCCGCCGG
GGCGAGAAGGCACGGCGTGCGCGCCATTGGCGCGCGTGCCTTGGAGCGCCCGCGCCGCAA
GCGCGGGCCGGGGCGCGGAGCGGGGGTTGGGGTACGAGGTGAAGTGGTCGATGCGTCACT
CATAAGGCGCGTGGCGACGCGTTTGTCATCACAGGCACTCGCAGTCTCTGAGGCGCCCCT
CATCCGCCCTACGGGCACCTTCTCCCGATGGGAGAAGGAACAGCGCCATGTATTTAGCAC
CCTTCCCCGGAGCCACCGTGCGTCTTTTACTCCTCGCATTGCTGCTGCTCTTGGCAAACA
TCGCCAGCGCCAATCCAAACCACATCTTCATCGCCGGCGATTCCACCGCCGCCGAGTACG
GCTCGGACCGCGAACCGCAAGCCGGCTGGGGCCAGATGCTGCAAGGCTGGTTCGACCCGG
CGCAGTGGCAGGTCCACAACCACGCCAAGGGCGGGCGCAGCACACGTAGTTTTATCGCCG
AAGGGCGGCTGGATGCCATCGCCAAGGACATCCGTGCCGGCGACGTACTGCTGATCCAGT
TCGGCCACAACGACGCCAAGCGCGAAGACGCCACGCGTTACACCGATCCGCAAGGCGACT
ACCAGCAGTTCCTGCGCCGCTTTATTGCCACCGCGCGCGACAAAGGCGCCACGCCGATCC
TGATCACCCCGGCCGCACGCTTGCTCTACGACTTCGGCGCGCTGCTCGACACCCACGGCC
GCTACACCCTGGCCATGCAGCAACTGGCCGCGCAGGAGCAGGTGGGCCTGGTCGATCTCA
ACGCCAGCTCCAGTGACTGGATCCGCGCGCTCGGCGAACAGGCGGCCAAACCGTATTTCC
TGTTCGTGCCCGAACAAGGCAAGGCCGATGGCACTCACTTCAGCCAGGCCGGCGCCACCG
CCATGGCGTGCCTGGTCGTGCATGGTTGGGTGCAACTGCAGCCGGCGCTGAAACCCCAGC
TCCGCCGCGATGCCGATTGCGGCGCGGCGCCGGACACCGCCGCACGCCGCGCGGCGCAAG
CGCATCCCTCGCTGGTGGTGCATGAGCGCGATCTGCCGCGCAGCCAACCCGGCCCACACG
GCGGCGCCGGCCCCACCACCGCCTATCCGTTCTTTGCCGACGCGCCGGAGCTGAAGTTCG
TGTTGCGCAAGCGCGTGCTGCACAAGGGCGCCGGCATCGGCCTGCATCTGCACGACAAGG
ACGAGATCTACTACGTCGTCAGCGGTCGCGGCCTGTACGCGCTGGATGGAAAACAGTACG
AAGTGGGCGCCGGCGATGCACTGCTCACCCGCCCCGGCAGCACGCATGCACTGCAGCAAG
TGGGCGAGGAGGATCTGGTGATCCTGCTGACGTATCTGGCTGCCAAATCCTGAGGCACCT
GCGGTGCTGAGGCTCGGTGCAGTGCGGTGCACGGCTCGATGACGCGATGCGCTGCTGAAA
AGAATGCGCCGCTCGCCAAACACGCAGCGCGTGTACGTTGTTACCGCGTTACCGCGTTAC
CGCGTTACCGCGTTGCACGTTGTGGCGTGCATGTCGCGTAGCCGAGTGCATCAACCGCAG
GCTGTCCGCTGCAATGCGGCTGCAGGACTGCCACATCGAAGTGGCCTGCAGCGCTGTTCA
ATCGTCACCGCAACTGCCTCAGGCCTTGTCCACCCCGTAGTGGATCAACCCCAATCGCGC
CAGCGCGCTGGACTGGCGGTAATACACCTCTTCCCAGCCATCCACGCGCTGACGGTCGGT
TTCGCTCATCGCATCGAGAATGTCTTCGATGCTGAGCAGGTCCGGGTCTTCTTCGAGCCG
CTCGAACACTGCGCCCAGGCCATCGATCGCCTGGCGCACCTGGCTTGCACCCATCGCGGT
GAGCGCCTGCAGCGCGCAACTGCGGGTCAGCGCATCCCAGTGGTCGAAGTAGCGCGCGTA
GCCGCTGTCGCTCATGTCCGCGTCCAGGCGGGCCAATGCCACCAGCTCGCGTTCGCCCGG
CGTCAGCGCATCGAAGCGCCCGCGCACCGCCACCAGCCGTGCCTGTGCGCGTGCGGTGCG
TCGGCGCCACAACAGCATCGGCATGTTGAGCAGGCCCTGCGCGCTGGGCGGCGCCACGGC
CGGCCAGTTCACGCCATGGCTGTCGTCGGTGAGTTGCCACTGCGCGCGCTGCGCTGGCGT
GGCCTTGGCCAGCAGCCGCTGCGCCTGGATCGGCTCGTCGATGCGCATGCCGTTGTCCAG
CGTAAACAGCAGGCGCGTGTCGTCCAGCTCCAAGCGCCGGATGCGGAGGTGCCTCAGGTC
CATGGGCAGCAACGGTGTGGGGAATCCCGACCTTAGTGCGGGCCGGGGATGCTGTCGAGT
CGGTGCGCCGAGGTCGAGCGCGCTTGCGGTGTTTCGACCTGCTTGAACAACGCTGTGGTT
AGCCGGCGATCCGCCACCGCTCAAACCGTGCAGGGAATCTGGAGTGGCCGCGTGGCACAG
GGGAAAGCAGCAACATTGGTGCACGTGCCGACCCATATTGACACCGAAGCACTTCTCGCA
GCCGGCAGCACTTGCAGCGATGCGATGCACCGGCGACGCATGCCGTGCGTCTAGCTCGCC
TCAGGTACGCGCTTCTCGCGCCAGAGTGCAGGCGCTAGCGCGCCATCATCACCGGCTGCG
AATCAGCGCAAACGCCACCACGCCACGCCGAACACGCCAGCGCCAGCCAGCCCTTCACAC
GTCGCCGTCGCGGCTCCAGCCTTCGCCGCTGCCGCGCTGCAGGACGTGGTCGGTTGCCAG
CACCTCGCCGGCCGGCACCTGCGGCTGTTGCGCCAGCGCGGCATAGATCGGGGTGAAATC
CGGGGCGGTGGCGTCCATCAGCTGCGTAAAGCTGTCGATGACGAAGTAGGTCTTTTGGAA
ACTGTCGATGCGGTAGCGCGTGCGCATCACCCGCTGCAGATCGAAGCCCACCCGGTTCGG
CGCCGCCGATTCCAGCGAATGCAGCGATTCGCCCTTGGACGAGACGATGCCCGCACCGTA
GATGCGCAACCCCTGCGGCGTGGCAATCAGGCCGAATTCCACCGTGTACCAGTACAGCCG
GGTGAGATTTTGCAACGCGTCCGGGCCAATTCCGTGCGCCTTGACGCCACCGCGCCCATA
GGCCTGCATGAAGTCGGCAAACAGCGGATTCATCAGCAGCGGCACGTGCCCGAACAGATC
ATGGAACAGGTCCGGTTCGGCGATGTAGTCGATCTGGTCCGGGCGGCGGATCCACCAGGT
CACCGGGAAGCGCCGGTTGGCCAGATGATCGAAGAAATCCAGCTCCGGCAGCAGCCCTTC
CACACCGACCAGCGTCCAGCCGGTGGTCGCCTGCAGCACCGCGTTGAGCGCGTCGAAGCG
CGGAATCTGGGTGTCGTCCATGCCCATTGCGTCCTGCGCCTGCAGGAACTCATCGCAGGC
CCGCCCGACCAGCAGCGCGCGCTGCCGCCGGTACAGCGTGCCCCAGGTGGCATGGTCGTC
GGCGCTGTAACCATCCCACGGCTGCTCCACCACCGCGGTGGTGTAGACCGGCACATAGCC
CTTGTCGGTGAGCTGGTTCTCGACGCGGCGCGGCGCTGTGTTCATGCGGTGTGGTTCCCG
AAACGGATGGCTTCACCTTAGCCAAATGGCCACGCAACGGGATTGCGAATGTTGCGCACC
GGCGGCCGTTAGACGCAAGATTCGTGCGTCATTGCTTGCTGCTGCGCAACATATGGATCA
ACCAATCGCCCTGGACCGCACCGATTTGCGCCTGCTCGCGCTGCTGCAGACGCAAGGGCG
CAGCAGCAACGCCGAGCTCGCCGCGCAGGTCAATCTCTCGGCCTCGGCCTGCCTGCGGCG
TACCCAACGGCTGGAAGCGGCCGGCATCATCGCCGGCTATGGCGCGCGCCTGGATGCGCG
CGCGCTGGGCCTGGGCCTGCAGGCCTTCGTGCGGGTGCAGCTGGAACAGCACGGCCAGCC
GGACATCGAGCACTTCGCCGCCGGCGTGCGCGGCTGGGACGAGGTGGTGGCCTGCTGGGC
GCTCACCGGCGACATGGATTACCTGCTGCAGGTGCAGGTGCGCGACCTGGAGCATTTCTC
GCGGTTTTTGCTGGACCGCCTGCTCAACGCCACCGGCGTGTCGGATGTGAATTCCAGCTT
CGTGCTGCGCACGGTGAAGGCCCCGGAGGGCTTGCCGCTCTCGCATCTGGCGTAAGAACC
TGTTCACGATCTTTCCTGAGCAGTGCAGACTATGCGGATGCGCCAAAAGACCTATCCGAG
TGACATGAGCCGGGAGCAGTTCGAACACGTGCTGCCGATCCTGGAACAAGCGCGTAAGCG
CACCAAGCCACGCCGTGTGGATGTGTATGAGGTGTGGTGCGCAGTGTTGTACTTGCTGCG
AACCGGTTGCCAATGGCGAGCGCTACCCAGCGACTTTCCAAAGTGGCGGACCGTGCACTC
GTACTTTGCCAAGTGGAGCGAGTGCAACGATGAGGGAGTGAGCCTGCTGGAGCAGGCACT
TAAAAAATCAGGTTGGCGTGGCCCGCGCCAGACAGGAGCGCAACGCCTGCACCAGGTTCT
TGATCGTGGACGCGCAGAGCGTAAAGAACACGGACACAGCAGGGCAAAAGGGATATGACG
CGGGCAAGAAGGTGTCGGGCATCAAGCGGCATATCGCTGTTGATACTCAGGGATTGCCCC
ACGCAATCGCGGTGACGACGGCGGAGGTGACCGACCGCAAAGGTACGCTGCAGGCGTTGG
AGCGCTGCCAGTCAAACTTGACGCATGTACAAAGCTTACTGTGCGACAGCGGTTACACCG
GCGTACGGTTTGCCGACGGCGCGCGAGAGATTTTAGGCGAGCAGCTCACGGTGCAGATTG
CCAAGCGCAGCGAACTGCACACCTTCAAGGTCATGCCCAAGCGATGGATCGTCGAGCGTA
GTTTTGCTTGGCTGGAGAAGAACCGAAGGCTATGGAAGAACTGCGAGCGCAAACTCAACA
CCAGCCTGCAGTTCATCCATTTGGCCTTCTTGGCACTATTACTCAGAAGATCGTGAACAG
GTTCTAAGCGCGTGGTGGCTTAGACCGCCGGGGTTGCCAGGGGCGTCTCGCGCCGGCGAG
CGCGGCACAGCGCCGCACCCGGTTCCGTGCGCTTGCCCAATAAACGATAACGATTTACAT
TTGCATAACACTGGCAGCGTCTAGCTGTGTCCCCCGTCGAACCGCCAGCCCACCGGGCCA
GCCAGCTTGTCGTCCGGGTGGATGCCGACGCGTGCCCGCCGCTTCCTGTCACTGACGCGC
TGCGTCTGCCCGATCGATGAGACCCCCGATGCCTGCCAAGACCCTTCCTCTGGCCACGCT
GTCCGCTGCGCTGCTGTGCGCATTGACGATGACGCCTGCCGCCGCGCGTGCCGCCGACCT
GGCCGACGCCGATGCCAACGCCAAAACGCTGGACGCGGTGAGCGTCAACGGCACGGTGAG
CCGCGCGCAGCCGGCCACCACCACGCGCCTGCCGCTGACCCTGCAGGAAACCCCGCAGTC
GGTGAGCGTGATCGGCCTGCAGCGGCTGGAAGACGAATCGCTCTTCAGCATCGACGATGT
GATGCGCAACGTCACCGGCGTCAACGTGTCGTTCTACGACACCCAGCGCCCGCTGTATTT
CGCGCGCGGCTTCCAGATCACCGACTTCCAGGTCGACGGCCTGCCCACCTACAGCGGCGC
GACCAATCAGGAATACGACACCGTCTTCTACGACCGCATCGAAGTGATCCGCGGCGCCAA
TGGCCTGCTCACCGGCGCGGGCATTCCCTCGGCCACGGTCAACCTGCTGCGCAAGCGGCC
GGGCAAGGAGTTCGATGCCTCGTTCGCGGTGAGCGCGGGCACCTGGGATTTTCGCCGCAT
GCAGGCCGACGTCAACGCACCGCTGACCGAAGACGGGCGCTGGCGCAGCCGGGTGGTGGC
GGCCTGGCAGGACCGCGATTACTACTACGACCGCTACCACGACACCAAAATGTCCGGCAT
GGCGGTGCTGGAAGGCGACCTGACCGAGAGCACCACCCTCACCGTCGGCTATCAGCGCCA
GGACAACACCCCGGTCGGTTCGACCTGGGGCACGGTGCCGTTCTTTGCCGCCGATGGCAC
ATTGGCCAATCTATCCCGCTCAACGAATCTGGCACCGGAGTGGACGCGCTGGCAGCGCGA
AACCAGCACCGCGTTCGCCAACCTGGAACAACGCATCGGCGAGGACTGGTTGCTGCGCGT
CAACGCCGCGCACACCAAGGGCAACGTGCAGAGCCTGCGTGTGTACGGCACCGGGTATCC
GGCCGCCGACGGTAGCGGCCTGTTCCTGCGCACCGGTGTGGGCGAAACCGAAGACACCCG
CGACAGCGTGGATGTGTATCTGTCCGGCGGTTTCTCGCTGTTCGGCCGCCAGCACGATGT
GGTGGTGGGCGGCAGCTGGCAGGATCTGCAATCCACCTCGTACGGGTTGGCGCAGACCTA
TCCGGACGACTGGGCCACCTGCCCCAACGCCTCTGGTCCGCCCGAACGCTGCTATTTCAT
TCCCAACATCCGCAACTGGGACGGTAATGCGTCCGAAGTGACCTACGCACGCAACGGCCG
GCGGAGCGAGGGGCGCACCACCCAGCGCGGCGTGTATGCCTCCACGCGGTTCCGCCTGGC
CGACCCGCTGTCGTTGATCGCCGGCGCACGCCTGAGTTCGTGGGAAACCCGCACCCAGGC
CTTCGATGCCAGCGGCGCCTACACCGGCACCAGCGGTCGCTATGAAGTGAGCGACGAAGT
CACCCCTTACGTGGGCCTGGTCTACGACATCGTGCCGGACGTGTCGGTGTACGCCAGCTA
CACCGAAATCTTCAATCCGCAGAACTACCGCGACAAGGACAACAACCTGCTCGCGCCAGT
GGAAGGCTCCAACCTGGAAGCCGGCATCAAGGCGCAATTGCTCGACGGCCATGCGATGGC
CACTGCCGCCGTGTTCGAGGCCAAGCAGGACAACTTTGCCGTGCGCGACATGACCCAGCC
GGAATCCTCGCTGCCGGACGGCAATTCGGCCTACATCGGCATCAACGGCACCAAGAGCCG
TGGCTGGGAAATGGATATCAACGGCGAGATCCTGCCCGGTTGGACCGTCAATGCCGGCTT
CACCCACGTCAAGGTGACGCGCCCGCCCACCGATGCGATCTACGCCAACCTGCCCGAGGA
TTATCTGCAGCTGTCCACGCAGTTGCGCTTGCCCGGCGCCTGGGAGCGCCTGAGCATCGG
CGGCGGGGTGAGCTGGCAGAGCGCGGTCCGCGGCTTCAACATCGCGCGCCCCACCGGCGA
TGGCAGCGGCGCCACCACCCCGGTGACCGTGGTGCAGAACCCGTATGCGCTGGTGCATTT
CAACGCCAACTACCGCATCAGCGAGCAATGGACCGCCACGCTGGCGGTGCGCAACGCCTT
CGACAAGACCTACTGGGCCAACCTGGATTACCAGAACTACGGCGAGCCGCGGTTTGTCAG
CGTGTCGCTGCGTTGGCGGTATTGAGGCGTTGCGGTTGATGTTGCGGGGTCATCGGTAAC
GCATCGCGGCCAAGGCCGCTCCTACAGGGGCGGCCTTGCGGCTGTTGCAGGGTGCCAACG
GCGCGCATTGCCCTAAGAACGCGCCGGCTGTCGTAGGAGCGGCCTAGGCCGCGAAGCCAT
CCCGACACACCATCACCACACCCGGAACCGCCGTGCCGTTGTAGGAGCGGCCTTGGCCGC
GACCACGTTCCGCCACACGTGCTGTTCTTCAACGCGCATTTCCACACACGCACTTCACAT
CACTCACAGCCGTCTATCGCCTGTCGCCAAAAACGCCCACATCAACCTTGCGCGTACTTC
GTTGATCGGCCTGTGACGTACGGCCCACGCGCATCTACATCCGCACCAACGCGCGCATCA
AGGCGCCACGCATTCCTCATCCTTGCCGCGCAACTTCTGCCAGCGCGAGCGCTCTTCCAG
GCAGCGCTTATACGCCTCCTGCTTTGCCGCCTTGGCCTGTTCGGCCGCACTGCGGGTGGC
GCTGCTGCGCTGCGCCTGCAGTTGCGCGATCTTGGCGCGGATCTGCGGCATCACCGCCAT
TACCGCACGTTCGCCTTCCAGGATCGCGGCGCCGCGCTGGTTGAAATCGGCCGAGCCGAT
GTCGTTGACCTTGGGGCGGATCACCACGTCGGCACGCTTGAGTTCGGCCTCGCCCAGGCG
CTGGCCCATGATCGAGATCGACTGGTTGACCGTGCCCAGCAAATCGCCGGGATTCTTGCC
GCTGGCCTTGCTGGAAATGTCCACCGCCACCACGAACTCGGCGCCGAGCTGGCGCGCCGC
ATCCACCGGCACCGGGCTGACCACACCGCCGTCCACATAGTGGTACTGGCCAATGGTCAC
CGGCTCGAACACGCCGGGAATGCTGCTGGACGCGCGCACCGCCTGGCCGGCATTGCCACG
CACGAACACCGTGCGCTCACCGTCTTCCAGCCGCGTGGCGACCGCGGCAAACGGCTTGCG
CAGTTTGTCGATCGGCTTGCCGCCGAGCTGTTCGTTGACGTAGTCCTGCAGCTTCTGGCC
CTGCACCAGGCCACCGGAGAACAAGCGCACGTCGCGGATGCTGGTCTGGTCCAGCGCCAC
GGCCTTTTCCTGCATCTGGAACGCGTCCATGCCGCTGGCGTACAGCGCACCCACCACGCT
GCCGGCGCTGGTGCCCGACACCACCACCGGTGCAAACCCGTTGGCTTCCAGCATCTTGAT
CACGCCGATATGCGCAAAGCCCTTGGCCGCACCGCCGCCGAGCGCGACGCCGATCTTCAC
CGGCTTGGGCGCAGTGGCAGACGGCGCCTGCACCACCGGCGCGGGCGTGGCGGGACGCGG
TTCGCCCCCACAGGCCGAAAGCAGGCCGATCAGCGACAGCAAGGCAAGGGAGCGTGGGCG
ACGGAGCGCAGTCATGGCGACGGAAACGTAGGTGGAAAGGCGAGGGAGAATACACGCGCA
CCCCCCAACGCCGCGCGTCCCATTGGTCCCTCGGCAGCCGGGCTGTGTCAGGGATCAGCA
CGGAGCGCGCTGCCACCTGCGTGGCGACGGGCCTTCGGGAGCAATCACTGTGTCGCCGCG
TGCCTTCACCCGCCCGCGGCGTCGCGCGCGTGCCTGCGCGTGCGCTGCAGGCGCTCTGGA
GTGCACATGCCGCCGGTGCGTAGACCGCGCCGCATCAGCGCCGCAGTAAAGCGCTTCAGT
CAACCGCGGCTGGTGCGTTTACGGCAACGCGTCGCACCAGCCGCGGTCAACCAGTCTGCG
TCGATCAGAACCGGTTGTCGCCATCCAGCAAGCGCCCCAGTCCACCCAGCACCGACCCTT
CGCCGCGTTGTTGGCCGCCGGCCTGCGGGGCGGCCTGCAGCATGCGGCCGGCCATGCGCG
AGAACGGCAGCGATTGCATCCACACCTTGCCCGGGCCGGTGAGGGTGGCCAGGAACACGC
CTTCGCCGCCGAAGAACATGCTCTTCAGGCCGGCGATGCGGCGCACGTCCATGTCCACGC
TGGCGTGGTAGGCCACCACGCAGCCGGTGTCCACGTCGATGCGTTCGCCGGGCGCCAGGT
CGCGTTCCACCACGGTGCCGCCGGCATGCACGAACACCCAGCCGTCGCCTTCGAGCTTCT
GCATGATGAATCCCTCGCCGCCGAACAGGCCGGTGAGGATCTTGCGCTGGAAGGCGATAC
CCAGCGATACGCCGCGCGCACCCGCCAGGAAGCTGTCCTTCTGGCAGATCAGGCGGCCGC
CGTGTTCGGACAGCCGCAACGCCAGCACGGTGCCGGGGTAGGGCGCGGCGAAGGCCACCT
TGGCCTTGCCGCTGCCGGCGTGCGTGAACACGGTGGTGAACATGCTTTCGCCGGTCACCA
CGCGCTTGCCGGCCGAGAGCAACTTGCCCATCAGCCCGCCGCCGCTGCCGCCCTGGCCAT
CGTGCGAGCCATCGCCGAACACGGTGTCCATCTGCACCGCGGCGTCCTTGTACATCAGCG
CACCGGCTTCGGCGATGGCGCTCTCGCCCGGGTCCAGTTCGACCTCGACGAACTGCATGT
CGTTGCCGACGATGCGGTAATCGATCTCGTCCGCGCGTGCGGCGCCTGTGCCGCTCAACG
GCGGCGGCAGGCTGCCGGCGCCCTGCAATTCGGCCAGCTGGCGGGCGGGTGTCCAGCCGT
CGAGGCCGTCGCGCCAGGCCAGCGCGTCGGGCTGGCGCTGCGCATGCGCACGGGCGCTGG
CGTCATCAAGCGGGCCGATCCGGTCGGCCTGTCCGGGAATATGGAAATACCACTGTGCCA
TCGGGACGACTCCTGTCTGCGGTGCGCCGAGTCTAAGCGCAGTGGCCGGCCCGCTGTCCC
CTGCCCAACGTCATGGCGCGGCGAACCGGTTGGGCAGGGGTGGGGCGCCGCTTTCGCGCA
GACCTGCACGACCCGCCGCGTGCACATTGCCGCCGCCAACGCGCATGGCACGGCCGCCAG
CTCAGCCCGCGCATCGCACTGCGCCGCAGACCTTAGAGCGGCTAACAAAACGTAACGCCC
GCCTGGCGGCTGCGCAGTCGTTTTGATCGCTGCGCTCAGTCAGCGCCCACCGTCGCCCAG
TAGTGCTCGCCATCGCGTTGCACCCGCACCGGGCCATCGAACGCTGCAGACAAACGGTCG
TCGGTGAGCATGTCTGCGCGGCTGCCATCGGCCAGGACACTGCCGGCGCGCAGCAGGATC
ACCCGGTCGATCTCCGGCACGATTTCCTCGATGTGGTGGGTCACCAGCACCAGCGTGATG
CCTTGCTGGGCGAGGTGACGCATGCTGTCGAGCAGGTGCTGCCGCGCCACCAGATCCAGG
CCGGTGGAGGGTTCGTCCAGCAACAGCGCCTGCGGCCGATTGACCAGTGCACGCGCGATC
AGCACGCGCCGCGTCTCGCCGGCCGACAGCTCCGCGTACGGGCGCTCCAGCAACGGCAAT
GCACGCACCAGCGCCAGTGCTTCGCGTGCACGGGCGCGCATATCGTCGCTGATCTCGCGG
TGCGGCGGCACCACATAGCTGGCGAAAAACCCGGAGAGCACGGCGCTTTCCACATCCAGC
TCGGGCATCTGCGCCAGGTTGCCGCTGAGATCGCCGCTGACGATACCCAGATGCGCGCGC
AGGCGGTCCACCTGCCAGCGTGTCTGCCCCAGCACCTTCACCGCGGGCTGGCCATCGCTA
CGCGCCAGCGGATACAGCTCGCGCGTGATCAGTTTGATGAAGGAGGATTTGCCGCAGCCG
TTGGGGCCCAGGATGGCGGTGTGCTGGCCCAGCGCAATGCGCAGGCGCAAGGCGTGCAGC
ACGCGCACCTGGCCGCGGATCACGCTGGCCTGGTCGAGCTCGATCAGTGGCGGGGCATCG
GGTGTGGCGGAGGAGTCGACGGCAACAGACATGCAGGTGGGATCGGGTAACGGGAAGGAA
ACGAGACGTGTGAACCGCTTTAGGAATGTAGGAGGCACCCTACGCATCCGAAGGGTGAAG
TTTGCCGCCATCGCCCCCATCATGTCTGTATCCACCGACACGATGGCGCACTGCCTGGAG
ATGCCGATGTTGTCCGATTCGATCATCGACGTTCTGACCTCCGGCATCGCCGGCCTGGGC
GTGTGGGGGATGCTGGCCGTGCTGCTGGTGTTCACCCAACTCACCATCTTCGCGGTGACC
TTGTACCTGCATCGCAGCCAGGCGCACCGCGGTGTGGATTTCCATCCGGTCATCGCGCAT
TTCTTCCGTTTCTGGACCTGGCTCACCACCTCGATGATCACCCGCGAGTGGGTGGCGATC
CATCGCAAGCATCACGCCAAGGTGGAAACCGAGGAAGACCCGCACAGCCCGCAGACCAAG
GGCATCGGCCAGGTGTTCTGGCGCGGCGTGGAGCTGTACCGCGAAGCACGCGCGCAGCGG
GCCGACATCGAGCAGTACGGCAAGGGCGCGCCCAATGACTGGATCGAGCGGCATCTGTAC
ACGCCGCACGCCAACGCCGGCCCGATCGCGCTGTTGGTGGTCAACAGCGTGCTGTTCGGG
CTGCCCGGTATCGCACTGTGGGCGATCCAGATGGCGTGGATTCCGTTCTGGGCCGCCGGC
GTGGTCAATGGCCTGGGGCATTGGTGGGGCTATCGCAATTTCGAGTCCGCCGACACCTCC
ACCAACCTGACCCCGTGGGCGCTCTGGATCGGTGGCGAAGAACTGCACAACAATCACCAT
GCCTTCCCGAGTTCGGCGCGGTTTTCGATGCGGCGCTGGGAGCTGGACATCGGCTGGATC
GCGATCCGCTGCCTGCAGGCGCTGGGCCTGGCCAAGGTGCTGCGGGTGGCGCCGTCGCTG
GACATTCGCCCCAACATCGCCGTGCCCGATGCCGACACGCTCAAGGCACTGTTGTCGCAC
CGCTTCCAGGCCATGACCGACTACCAGCGCAACGTGCTCAAGCCGGCCCTGCGCGAAGAG
GCCGCCGCCACCGGTGCCAAGCTGCGCCAGCTGCTACCGCGCCGCCTGCGCAAGGGCCTG
GTGGACGATGGCCGCTGGCTCAAGCCCGATGCGCGCGAACAGTTGCAACACTGGGTGGCG
CAACGCCCGCGCATGCGCACGCTGGTGGAATACCGCGCGCGCCTCACCGCCGTGCTGGAA
GCGCGCAGCCACGATGCGTCCGAGCGGCTCAAGCAGCTGCAGCAGTGGTGCCATGAAGCC
GAAGCCAGCGGCAACGCGGCATTGCAGGCGTATGCGGCACGGCTCAAGGGTTATGCGCTG
AGTGGCACGTAACGCGAGCGTTGCGCGCGCGGGCGTTTGCGTGCCTGCGCTGCTGCACGC
GCTGCCTCGTGTGCTGGCCTGTGGGGCACTGTGCGCAGTGGCGGTGGCCGCGCAGGCCCA
GGTGCAGGACAGCCAGCAGTATCTGCAACGCATGGACACCGATGGCGATGGCCGGGTCAG
CCGCGATGAATATCTGGCCTGGATGAGCTACGCCTTCGATCAGCGCGACCTGGATCACGA
CGGCGTGCTGCAAGGCGAAGAACTGCCGGGCCGGCGCGGCAAGCCGATCACCCGCGCCGC
GCACCGCGCAACGCTGGTGGAGCGTTTCGCACGCCAGGATGCCAATGGCGATGGCTATTT
GAGCGCGCGCGAACTGCTGGCACCACCGCGGTGAGACCTGCACGCAGGTGCGCCTTCGCG
CCCGTCTGACGCGGCGCCCGGCAAGCTCGGCCGCATGTTCACTCTCGACCAGGTCAGCCG
TCGCTACGGCCAGGCCATCGCCCTCGACCAGGTCAGCCTGTCGTTCGCCAGCGGTGTCAC
CACTGCGTTGATCGGCCCCAGTGGCGCCGGCAAGTCCACCGTGCTGCGCATGCTGGTGGG
CCTGGAATGGCCGGACAGTGGCAGCGTCACCTTCGATGGCGCGCCATTGCGGCGTGATGC
GCTGCAGGCGCAGCGGCAGCGCATTGGTTACGTGATCCAGGAGGGCGGCCTGTTCCCGCA
CCTGGATGCACGCAGCAATGTGGTGCTGCTGGCGCAGACGCTAGGCTGGACGCCGCAACG
TATCGCGCAACGCCTGGAGACCTTGTGCGCGCTATGCCAGCTGCCGCCCGCGCTGCTGGC
GCGCTACCCGGCCGAGTTGTCAGGTGGCCAGCGCCAGCGCGTGGGCCTGATCCGCGCCCT
CATGCTGGACCCGCCGGCGCTGCTGCTGGACGAACCACTGGGTGCACTGGACCCGATCGT
GCGCTACGACCTGCAGGCGCAGATGCGCAAGTTGTTCGCGCAGCTTGGCAAGACCGTGGT
GCTGGTCACCCACGACGTTGCCGAAGCCGCGTATCTGGCCGATACGCTGGTGCTGATGCG
CGCCGGCCAGGTGGTGCAGCAGGGCAGTGCGCGCACGCTGCTGGAACAGCCGGCCGATGC
GTTCGTGCAGCGCTTTCTCACCGCGCAGCGCAGCATCGGTGATGCCGCATGATGCGCGTG
CTGTTGATGGCTTTTGCATTGTTGATCTGCAGCGGTGTGGCGCAGGGCGCGCAGGTCACC
ATCGGCTCGAAGAACTTCACCGAAGCGGTGATCCTGGGCGAGATCGCCACCGCCGCCGGC
CAGCGCGATGGCGTGCAGGTGCAGCACCGCGCCCAGCTCGGTGGCACGCGCATTCTCTGG
CGCGCGCTGGAGACCGGGCAGATCGATGCGTACGCCGATTACACCGGCACGCTGGCGCAG
GAATTGCTGCAGCTGCCCAAGGCCAGCCACGCCGAACTACGCGCCGCACTGGATGCACGC
GGCCTGGCAATGACCGACTCGCTGGGCTTCGAAAATACCTACGCGTTCGGCATGCGCCGG
GAGCGTGCGCAGGCATTGGGCATCCGCAGCCTGTCCGATCTGGCCCGGCATCCGGACCTG
AAGATCGGCCTGAGCAATGAATTCATGCAGCGTGCCGATGGCTGGCCCGGCGTGCGTGGT
GCCTATGCATTGCCGCAGCGCGCCACCGGGCTGGATCACGACCTGGCCTACCGCGCCCTG
CAGAGCGGGGCCATCGAGGTCACCGATCTGTACAGCACCGATGCGGAAATTCCGTACTAC
CAGCTGGAGGTGTTACAGGACGACCGCCATTACTTCTCCGAGTACCAGGCGGTGTTCCTG
TATCGCAAGGATCTGGCCCAGCGTGCGCCGAAGATGGTAGCCACGCTGCAAGGGCTGCAG
GGGCGCATCGATGAAGCCACCATGCAGCGGCTCAACGCGCAGGTGAAGCTGGAGCGCAAG
AGCGAAGCCGCTGTGGCCGCGCAGTGGCTGGGCGTGGCGCCGGTATCGGCCACCGAGGGC
CGCGTCGCGCGCTTGCTGCAGCACACCTGGGAGCACCTGGCCCTGGTGGGCATCTCGCTG
GGGCTGGCCTTGGTGATGGCATTGCCGCTCGGCGTACTGGCCGCGCGCCGGCCGCGGCTT
GGTCAGGTGGTGCTGTCGCTGACCGGCGTGCTGCAGACCTTGCCGTCGCTGGCGGTGTTC
GTGTTCATGATCCCGTTGTTCGGCATCGGTGCCAAACCGGCGATTGCGGCGTTGTTTCTC
TACAGCTTGCTGCCGATCGTGCGTAACACACATGCCGGGCTGACCTCGATTCCGCGCGAG
TTGCGCCAGACCGCCGAAGCGATCGGGCTGCCGGCTTGGACGCGCTTGTGGCGCATCGAA
CTACCCCTCGCGCGCCGCACGATCGTGGCCGGCATCCAGACCGCGGCGGTGATCAATGTG
GGCACCGCCACCCTGGGCGCGTTGATTGGCGCAGGCGGCTACGGCCAGCCGATCCTCACC
GGCATCCGCCTGGACGATATCGGCCTGATCCTGGAAGGCGCCATTCCCGCTGCCGTGCTG
GCGCTGCTGGTGCAGGCGCTGTTCGAAGGCCTGGAGCGCTGGGCCACCCCACGCGGGCTA
CGCCTGAGTCAGCGCGGTTGAGCAGCTGCAAGGTAGGGGCGCGCTTGCGCGCGATGCGGC
TGTGCCGGTAACGCCCATCGCGCGCCAGCGCGCTCCTACAAAGGTGGGCGCTGGCACGAT
CAAAGCTCAGCGGCTGATGACAGGCAGATACACCGCAAGAACGCTCACCGCGTGCGCTAC
TCAGCAAACCCGAGCCACCGCATGAACCACGTAGGAGCGCGCTTGCGCGCGATGAGGCGT
TACCGGCAACGCCCCATCGCGCGCAAGCGCGCTCCTACAGGCACCTGGGCCACCGCGCCG
CACATCGGCAACCCACCATCACCCACGCGGCAGCGCAGCCACCAGCTCTGCAAGCGCCTG
CCCGGTCACGCTCAGGTGCGGGGCAATGCGCAACCGTCCGTGTCGCTGCGTGCACACCGA
GCCCAGCGCACGCAGCGTGGTGGCCACCGACTCCAGCTGCGCAGCCGGCGGTTGCAGCGC
GGTCAGATGCGGTGCATGGCCTGGCGTGCACCAGCTGGCGAGCCCCTGCGCTTGCAGCGC
GGCGTCCCACTGCGCGGTGAGCGCTCCCAATGCGTGTGCAATGCGTGCCGGTTGCCAGGC
GGCGATCTGCTGCAAGGCGGCGGTCGCCATGGCCAGGCGCAGCGGGTCGGCCACGCCACC
GGCGTCGTAGCGGCGCGCGCCAGCCCGGTAGTCGGGCGCTGCGGCGATGGGGAATTCCCA
ACTGCTGCCGGCATCGCGGCCACTCCAGTGTTCTTCGATCGGCACACCACGTGTGCGCCA
GCGTGGGGCCACCCAGAGCCACGCCAGGCCCATCGGGCCCAGCAACCATTTATGGCCCAC
GCTGACCACAAAATCCGGCCGCCAGCGCGGCAGATCGGTCGGCAACACGCCCAGGCTCTG
GCTCAGGTCCAGCACCAGCGCCGCACCGCGCGCGTGCACGGCGTCACTGATGCGGTCCAG
GTCCAGTTGCCGGCCATCCAGCCAATAGGCGTGCGGCAGGCTCACCACGCGCAGCGCCGC
CGTCTCGGTGATCGCCCGCAGCACCGCCTCGGTCAAAGCCCCCCCCGCTGCCATCGGCAC
CGCGACGATCTGCGCGCCCACCTCGGCGCAGCGGCGCTGCCAGATCAACAGGTTGGAGGG
GAACTGTCCTTCCAGCACCAACACGGCCTCGCCGCGTTGCAGGTGCAGGTTGCGCGCGGC
AGTGGCCAGCCCGTGTGCGGCCGAGGGCACCAGCGCCACCGCATCGGTATCGCCATCGAA
CAGGCCCGCGGCCAACGCACGCAGTTGCTCGATCTGCTCCACCCATGCAGCGAAGGACAA
CTGCCATGGCGTGGCCAGCGCATCGATGGCCTGGTGCGCCACCGTTTGCACGGCCCGCAG
CATGGGCCCGCGTGCGGCGGCATCCATATAGGTCACGGCCGGGGGCAGCACAAATGCCTG
CTCCCGCTGCGACCAATCCAGGGGTGTGGGTAGCGAACGGAACAACGGTGCGGCGCTCAT
GCGCACAGCTTAACGCGCAGCGACATGCCACCCACACGGCGCGTTCACGGTCGCTCCCCA
AGCATATGGCGATGTCTGCACAATCACCCCTGCTGGTCGACCACCAGCAACAGCAGCTGA
CGCTGTTGGAACGCTACGCGCAGACCCGTGCGCTAAGCGATCGTCTTGCCGCACCCTTGA
GCGCGGAAGACGCCATGGTGCAGAGCATGCCCGACGCCAGCCCCAGCAAATGGCACCTGG
CACACACCACCTGGTTCTTCGAACGCTTCGTGTTGCAGGCCGACCCGCAGTACGTGGTGT
TCGACCCGGCGTGGGATTTCCTGTTCAACAGCTACTACCAAAGCGTAGGCCCGATGCATG
CGCGCGCGCGCCGTGGCGTGTTGTCGCGGCCATCGCTGCAACAGGTGCGTGACTACCGTG
CGGCCGTCGATGCGCAGATGCAGCGCCGCCTGCGCGATGGCCTGCTGGACGAGGCCACCT
GCACCATCGTGCAGCTGGGCATCCAGCACGAGCAGCAGCACCAGGAACTGCTGTTGACCG
ACATCAAGCACGCCCTGTGGAGCAATCCGCTGCAGCCGGCCTACCGGGAGGCCCAGCCCG
TGCCGGCGGCGGCGTCTAGCGCCTTGCGCTGGCATGCGCGCGACGAGCAGATCGTGGAGA
TTGGCGCAGCGTCGTGGCCACAGGCCGAGGCCTTCGCCTACGACAACGAATCGCCGCGCC
ACCGCGTGCTGGTCGGTGCGCATGCACTGGCGCACCGTGTGGTCAGTAATTCCGAATACC
AGCAGTTCATCGATGACGGTGGCTACCGCAGCGCAGGCGCCTGGCTTAGCGATGGCTGGG
CAATGGTGCAGGCGCAGGGCTGGCAGCATCCGCTGTACTGGGATGCGGACGGGCGCGAGT
TCACCCTCGAAGGCTGGCGCGTGCGCGATGCGCATGCGCCGGTGTGCCATCTGAGCCTGT
TCGAAGCCGACGCGTTCGCGCGCTGGGCCGGTGCACGCCTGCCCACCGAGGCCGAATGGG
AACAGGCCGCCACCGGCATTGCCGTGCACGGCAATTTCGTCGACAGCGATGCCCTGCATC
CGCGCGCGGCCGACGCGGTGGACACCGGTCTGCAGCAGCTGTTTGGCGATGTGTGGGAAT
GGACCGGCAGCGCGTATCTGCCGTATCCCGGCTTCGCGCCCTGGCCCGGGTCGCTGGGCG
AATACAACGGCAAATTCATGAACGCGCAATGGGTCTTGCGCGGCGGCAGTTGTGCCACGC
CTGCCAGCCATGTGCGCGCCAGCTACCGCAACTTTTTCCCCTCCGATGCGCGTTGGCAAT
TTGCCGGCGTGCGCCTAGCCAAGGATTTGCTGTGAACGCCGCCGCCCACGCCACCCAACG
CGCGCATGCCGCGCTGACCGATCTGCGCCCGCAGCCGGACGACATCACCGCCGATGCCCT
GGCCGGCCTATCGCCGACGCCCAAGACGCTGCCGTCGAAATATTTCTACGATGCGCGCGG
CTCGCAGTTGTTCGAAGCGATCACCCGTCAGCCCGAGTACTACCTCACCACCACCGAACT
GAGCCTGCTCGAGGCCAGCATGAGCTCGATCGCGCAGGCGATCGGCGCGGGCGTGCATGT
GGTGGAGTACGGCAGTGGCAGTGGCCGCAAGACCGAATTGCTGCTGCAGGGCCTGCGCGA
TGTGGTGGCCTATACGCCGCTGGAAATCTCGCGGACCGCGCTGCTGGAAAGCACCGCACG
CCTGGCCGAGCAATTTCCGCAGATCCAGATGTTGCCGGTGTGCACCGACTTCACCCGGCC
GCTGCAGCTGCCGGCCGCGCAACGCCCGGCACGCCGGCACGTGGTGTTCTTCCCCGGCTC
GACGCTGGGAAATTTCACCGACACCGCTGCGATTGAATTGCTGGATGCGATGCGCCAGAC
CATGGGCGCCGACGGCTGCGCCTTGATCGGCATCGATCTGGACAAGGATGCCGCGCTGAT
CGAGGCGGCGTACAACGATGCCGCCGGGGTCACCGCGGAATTCACGGTGAATCTGCTGGC
ACGCCTCAACCGCGAGATCGGCAGCGATTTCGACCTGGAGGGTTTCCGCCATCGCGCGGT
GTATGCGCGCGAACGCGGCCGCATCGAAACCTTCCTGGTCAGCCAGCGCGCGCAACGTGT
GCACGTGGGTGGGCAGGAATTCACCTTCACCGAAGGCGAGGCGATGCAGGTCGAATACAG
CTACAAGTACACCGACGCCCGCTTCGCCGAACTGGCCGCCGCGGCCGGCCTCAAGGTGAC
GCATGGCTGGAACGATGCCAAGGATTGGTTCGGTCTGCGGTTGCTACGCCCGCTCTGACG
CAGGCCGCACGCGATGCAGGTACCTGACGCCGCGCAGATGGCGGCGCTGATCGTCGACCT
GCTCGCACGGCGTGAGCCGCAGCACTCGATCTGCCCGTCGGAGGTGGCACGCGCACTCAG
CGAGGATGCCGCGATCTGGCGCGCGCTGATGCCGCAGGTGCGCGCCACCGCGGCCGCACT
GGTGGGCGAGGGTGTGGTGCGCATCACGCAGCGTGGCCAGCCTGTGGAGCTGGGCACGGT
ACGCGGCCCGATCCGTTTGATGCGCGGGCCACGCTTCCCGCGATAACTGCTGCGCTTGCG
ATCGCGTGCAGGCAGTACACGCACGGTCTGGGAGCCAGCACGTGATCCAACGCGACCTCA
AACCTAAGACCTCGCATCGGTCACGCAAACCCGCTGACCGCGCAGCCAAACCGCCACTGC
CTGTGGCGCACGATCGACGCCACGCATCCCTCATCCGTAACGCACTGGCAGCTTATGCCG
CCTGCACCACATGCAGCGCCTTGGGGTTGCGCCATTGCGCCAACAGGGCGGCTTCGCGCG
CCTTGGCCTCGTGCAGGTGCGCGTCCTTGACGTGCCCGTAGCCGCGGATGTGTTCGGGGA
TGCTGGCGATCTGCGCGGCCAGGCCCACGTTGTCGTTGTCCAGGCGCTGCAGCAGCGTGT
TCACCGTTGCCAAATAATCGGCAATCAACTGACGCTCGCCGCGACGTTCGGCGGTGTAGC
CGAACACGTCCAGTTTGCCGCCGCGCAGGAACTTCAACCGTGCCAGCAATTTGAAGGCAC
TGAACATCCACGGCCCATATTCGCGTTTGATGGGCTGCCCGTTTGCATCCTTCTTGGCGA
ACAACGGCGGCGCCAGATGGAAGCGCAGCTGGTAGTCGCCCTCGAACTGCTGCTGCACAC
GGCGCTGGAAGTCGCCGCGCGTATACAGCCGCGCCACCTCGTACTCGTCCTTGTAGGCCA
TCAGCTTGAAGGCGTAGCGCGCCACCGCAGCGCTTAGCGCGGTGCTGCCCGGTGCGCGTT
GCGCTTCGTGCGTGCGCACGCGCTCCACCAGCGCACGGTATTGCTGGGCGTAGGCGGCAT
CCTGGTAGTCGGTGAGGAAGTGCACGCGCCGCGCGATCGCCTCGTCCAGGGACTGCGCCA
GCTGCTCGTCATCCAATGGATGCACCGGAGCATCGCCGTCAGCGTGCAGCGTGTCGGCAT
CGGTTTGCGCCAGCGCGCGCGGCGCACTCTGGCCGCTCATGTCGTGGTCTTCCCAGCTGC
CCGGCCCGCGCGATGGCGGCGTGGCGGCATGCGCGTGGGCGGCCGTGTCCAGCGCAGGTG
CCAGGCCTGCGGCGCGTTGTACGGCCGGCAGATCGACCGCCGCCAAACGCCCCCAGGCGA
AGGCTTGCTGATTCATCGCCACCGCCGCGCCATTGAGCTCGATCGCGCGCATCAACGCCG
CGTGCGACAACGGCACCAGGCCGTGCTGCCAGGCATAGCCGAGCACGAACAGATTGCTGG
CGATGGCATCGCCCAGCAGCGCGGTGGCCAATTGCGTGGCGTCCAGCAGCAAGGGCTCCT
GCCCGCCGAGAGCAGTGCGTACCCCCGCAATGATCTCGGCTGCCGGGAACTGCAGATCCG
GCTGTGTGGTGAAACTGCCCGGCATCGCTTCGTAGGTGTTGAGCACCACCTGGGTGCGGC
CGTCGCGCACCTTGGACAAGGCCCAGTAATCGTTGACCACCACCATGTCGCAGCCCAGCA
CCAGGTCTGCTTCGCCGGCGGCAATGCGCACGGCATGGATGTCGGCCGGCTGGCGCGCGA
TGCGGATATGCGTGGTGACCGCGCCACCCTTTTGCGCCAGGCCGGTCTGGTCCAGCACCG
TGGCGCCCTTGCCTTCGAGATGGCCGGCCATGCCCAGCAACGCGCCGATGGTCACCACGC
CGGTGCCGCCGACGCCGGTGATCAGGATGTTCCAGGGCTGCTCCAGCGTGGTGCGTTGTG
GCGGTTCGGGCAGGGCGTCCAGCAATGCACTGGCATCGCGCTTCTTGCCCTTGCGCGGCG
CGCCGCCATGCACGGTGACAAAGCTCGGGCAGAAGCCCGACACGCAGGAATAATCCTTGT
TGCAGTTGGACTGGTCGATCTCGCGCTTGCGCCCGAACTCGGTGTCCTTCGGCAGCACCG
ACACGCAGAAACTCTTCTCGCCGCAATCGCCACAGCCTTCGCAGACCAACGAATTGATCA
TCACCCGCTTGGGCGGGTCGATCAGCTTGCCGCGCTTGCGACGGCGACGTTTTTCGGTGG
CGCAGGTCTGGTCGAAGATCAGGATCGACACGCCCTTGATGGTGCGCAGCCGCTGCTGCA
CCGCATCCAGTTCGCTGCGATCGTGAAATGCCACGTCGCTGGGGAAGCGCTCGCGCCGGC
GCGTCCATTTGCCGATGTCATCGCTGACCACCACGATCTCGTGGATGCCTTCGGCACGCA
GCTGGTGCGCGATGTCCGGCACGGTGAGCGTGCCGTCCACCGGCTGCCCGCCGGTCATCG
CCACCGCGTCGTTGTAGAGGATCTTGTAGGTGATGTTGACGCCGGTGGCCACCGACTGGC
GGATCGCCAGCGAGCCACTGTGGAAATAGGTGCCATCGCCCAGGTTCTGGAACACGTGCG
GCGTGGCGGTGAACGGCGCCTGCCCCGACCAGGTGACGCCTTCGCCGCCCATGTGGGTGA
AGGTGTCGGTCGAGCGGTTCATCCAGGTCACCATGTAGTGGCAACCGATTCCGCCGAGCG
CGCGCGAGCCCTCCGGTACCACCGTGGAGGTGTTGTGCGGGCAGCCCGAGCAGTAGTGCG
GCACTCGCGGGAACAGCGCGCGCGGCAGCGCCATCTCCGCTTCCTTGGCCTCCATCCAGC
GCAGGCGCTGTTCGATCGATGCAGCAATGGCCGCCGACGGCAGCGGGAAGCGCTGGATGC
GCTTGCCGATCACCGCGGCGATGGTGGCCGGGGTGAGCTCACCGGTGGAGGGCAGGATCC
ACGCGCCGTGTTCGTTGTACTTGCCCACGATGCTCGGCCGCGCGCCGGCGCTGGCCGGCC
AGTTGTAGAACAGCTCTTTCATCTGGCGCTCGATGAAGGCTTTCTTTTCTTCCACCACCA
CGATGTCGTCCAGCCCGCGCGCGAACGCGGTGATCCCCACCGGCTCCAGCGGCCAGGTCA
TGCCCACCTTGTAGACGCGGATGCCGATCTGCGCGCAGGCCTGCGCATCCAGGCCCAGGT
ATTCCAGCGCCTGCAACACGTCCAGATAGCTTTTGCCGGTGGTGACGATGCCCAGCCGTG
CCTGCGGCGAATCCAGCACCAGCTTGTCGATGCCGTTGGCGCGCGCGAATGCCTGCGCGG
CGGCCACTGCATAGCGGTGCAGGCGCATCTCCTGATCCACCGGCGGATCCGGCCAGCGGA
TGCTCAGCCCGCCCGGCGGCAATGCGAAGTCGTCCGGCAGCACGATCTGGCGTGCGAACG
GGTCCACGTCCACCGAGGCAGAGGATTCCACCGTTTCGGCGATGGTCTTGAAGCCCACCC
AGCGCCCGGTATAGCGGCTCATCGCCCAACCGAGCAGGCCCATGTCCAGGATGTCCTGCA
CGCCGGCCGGGTTGAGGATGGGCATCATCGCGCTGACGAATTCGTCTTCGGACCCATGCG
GCAAGGTGGAGCTGCGGCAGGCATGGTCGTCGGCGGCCAGGGCCAGCACGCCACCAAACG
GTGAGGTGCCGGCGGCATTGGCGTGCTTGAACACGTCGCCGCTGCGGTCCACGCCCGGGC
CCTTGCCGTACCACATGCCATACACGCCCTGGACGGTGGCGCCCGGGAACAGGTTGGTCT
GCTGCGTGCCCCACACCATGGTGGCGGCCAGGTCCTCGTTGAGGCCCGGGGTGAAGGTGA
CCTTGGCCGCCTCCAGATGCGCACGCGCCCGCCACAGTTCCAGGTCCAGCCCGCCCAGCG
GGCTGCCGCGGTAGCCGCTGACGAACCCGGCGGTATCCAGCCCGGCGGCCACATCGCGCA
GGTGTTGCATCAGCGGCAGCCGCACCAGCGCCTGCACACCGGACAAATAAATGCGGCCGT
CGGCACGCGTGTATTTGTGTTCCAGCGTGTAGTCCGCATCCACACGGCCGATCTCCGGCG
TGTTGGCAGAGGCGGGGGATGAAAGTGCAGCGGTACTGGTCATGGCGTGCCCGGAAAGGG
TGGCTGGAACCTGGGGATTCCAAAACGGCGTGCAAATTGTAACAGTCGCCTTTCACGCGC
CCGTCCGCCTGCGGATGCACAGCCGCCGCGCTGCGGTTAGGATGGGGACGGGAAGGGGTC
GTTTGCTGTCAGGGGATAAAGCCAGTGAAGAAGCAATACGCATGGGTCGCCGCGTTGGCC
CTGCTCGGGGGCGTGTGGTCGATGGCGCAGGCGCAGAGCCTGCCCAAGCCCAAGGAGTTC
TATTTCGACGAAGACCGTGCCACGACCAAACCGGTGGTGGCCGTGCAGGGGCAGGGCGAT
GCGGTCGTGGATCGGCTGGCCGGCATGGTGCAGCGTGACGCACGCGCCGCCGAGCCACGT
GCACAGCTTGCCGCGCTGGCCTATGCCGGTGGCCGCACACAGTTAGGCGACGAGCTCTAC
CAGGGCGCGCTGGCACTGGTGTCCAACGGCAGCCAGCAATACCGCGCCATCAGCTGGAAC
TACGGCTGGGACCTGTTGCGCGCCGACAAGGCCGACAAGGCCCTGCAGCACTGGGCCAAC
CTGGCCAACGGCCGCCCGGCCACGCCGGCATGGTTGCCCACCACGCTGGCATTGGGGCTG
TGGCGCGCCGGACGCAAGCAGGAAGCAGTCGAGTGGTACGCCGCCGCCGTGCGCACCTGG
CCGGACCGTTGGGGCAGCACCGCCAACTACGCCAGCCTGCTGCCGGAGTGGCGCGAGGCA
GACCGCGCCAGCCTGGCCGAAGTCTTCGCCGCCTGGCAGGCCAACCCGCCCGCGTTCCCG
TAAGCCAACCGCGCGCGGCAGTGAATCTGCAGCGCGCGGGTAACGCCGCATTGGCGATAC
AGCGTGGCGCTGCAGTCCGGCGCTGAAATCGCGCTGTGCGTCGTCCGCATTCGTGCAGGC
CATGGTGGCGTTCGTTGCGCCATCACTCGCCGGGCAGGCGGCTTGCGCAAGCCAGCGTTG
TCATCCAGGCGGTGTCATCGGCGATCTGTGCTGAGTAACGCGCAGACCAGGTGAAGTGCG
TCGTCCCGCGCTGCAGTCGGTCGCAAGCCCGGCACGCACGCTATGCGATCCTGCACACCC
GTTTCGAAGACATGACCACGCCATGGCGGTGGATGCATTTGCGTTGATCCTGGCGATGCT
GGGGCTCGGGTTGGTGTTTGCACGGCTGCGCGTGCTGCCGGACAACAGCGCCGATGTGCT
CAACCGCATCGTGTTGTACATCTGCCTGCCGGCCTCGGTGCTGACCTATGTCCCGCGGCT
GCACCTGGATGCCTCGCTGGGCGGCGTCATCGCCACGCCCTGGCTGCTCACCGCCCTGAT
CGTGCCGATGCTGTGGGGCTGCAGCCGTCTGCTCGGCGTGCCCCGCGACGAATACGCCGC
GCTGCTGATGTGCGTGGTGTTCACCAACTCCAGTTTCATCGGCTTTCCGATGGTGCGCGC
GCTGATCGGCGACCACGCCTTGCCGTATGCGGTGGTCTACGACCAGTTCGGCACCTTCGT
GCTGCTGTCCACCTTCGGCTTGTACGTGTTGGCACGCTACAGCGGCGACACCCCGCCCAC
CGCGCGGATGATCCTGGCGCGGGTACTGCGGTTTCCGCCGCTGTGGGCGCTGGTATTTGC
GTTGACGCTGATGCCCGAACAGCCGCCGGCCTGGATCGGTTCGGGGTTGAAGAGCCTGGC
CGATGCGATGTTGCCGCTGGTGATGCTGGCCGTCGGGTTCTCGCTGCAATTGCGCTTGCC
GGCGCAGGAACTCAAGCCACTGGCGCTGGGCTTGCTGTTCAAGTTGGCGGTCATGCCGGT
GCTGGCATTGCCGCTGTCGTGGGCGCTCGGCCTGCAGGGCCAGATGCTGCAGACCAATGT
GCTCGAATCGGCAATGCCGACCATGATCACCGCCGCGGCGCTGGCGATTTCGCACCGCCT
GGCGCCACGTCTGGCGGCGGCGATGGTGGGCTACAGCATCCTGTTGTCGCTGCTCACCCT
GCCGGCCTGGGCATGGCTGCTGGCGCGCCTGGCGGCTTGATGCGCGTGCCCGTGCATGAA
ATGCTGGCCGGCGGCGCATGCGCGCCCTCACAGGACAAGGCACACGGATGCGGACTTCAC
GATTGATCGGCAGCACGGTGCTGCTCTGGCTGGGCAGCGCGTGCATGGCCTCCGCCGCGC
CCGCCGCTGCTCCCACGGCTGATCCCACCAACGATCCGCTGGTGCAGCAGTGGGGACAGC
AGGTCGGCGAGACGCTGCAGGCACGTCTGCGCAGCATGGCTGACAGCGGCAAGCCCGGGC
CGCTGTATCTGGCCGGCCTGTTGTGGATCGACACCGAAACTGATGCCGAGTCCGACGCTG
CGCGCGCCGGCTACGCGCCGCTCCAGCGCGCCTGGCTGCAACGCGCGCTGGACGCGCGGC
CGCGCGACCTGCTGGTGGCGCGGATGGAAGCGTTGGGCTGCCCCGCTGGCTTGCGCTGCG
ACCCGCTCGCCGCGCTCGCCTTCCTGGAGCAGGCCGATGCCGGCAACGCCGATGTGCATC
TACGCGCCTACGCATCGGCGCAACGGCGTGGCGATGCCGCCGCTGCCGAGCGCGCCTGGC
AGGCCGCGGTGCAGGCAGACCATTTCGACAGTGGCGCGTTGGCCCTGGGCCAGGCCTTGC
ACGCTGCTTATGCCGATGTGCAATGGCCGGTGCTGACCTCGGTCAGCCTGCGCGCGCAGC
TCGATGCACGTGGCCTGCCCTCCACCGGCGCAGACACCGCGATGCTGTTTGCAATGGCGG
CGTGGTCCGCGCACGCATTGCCGGCATTGAGCCCGCTGGTACGCCGTTGCGATCCGGCCA
CGGTAACTCCAGCGCTGCGCGACGAATGCATGGCGGTGCTGGGCAATGTGGCCAAGGACG
AGTCCACGCTGGCCACCGCCCTGATCGGTGCAAAGCGCATGGCCAGCCTCAGCAGTGGCG
CCGATACAACGCGGTGGCAGGCCCGGGTACGTGATCTGGCATGGCTGCAGCAGCAACAGC
AGGGCCTTGCCGGCGCTGGTAGAGGCCTGGTGTCCGATGGGGATGCGGTGCTGGCTCACG
GTGAAGTGCCGGCCTTGCGTGCGCTGCTGCAGCGCCAGGGCATTGCCACGCAACCGCCGG
CCGGCTGGCAGCCGAGCGCTTCGGTGCAGTAAGGCTGCGGGCAGCACGCGCGTCGGAGCA
GCAGGCAGCGCGGTTGTCTTGCGGATGAGCAGGTCTTCAACTGCAGACTGATCGACAAGG
CGCCTGGTTGGTGCGCGCTGCCGATCGGCCACACCCATCACGCTTGGTCCCGTGTCCGCT
GATCTTGCTGGCTCGGGCGTTGCGTTTTGGAGGTATCACCACAGCGCTGGCAAAGCGCTA
CGCATGATGGCTGGTGCCAACGCCTGCGTTCCCGCACGCACACGATGCTGCACTGCGATA
GGCAATGCCGTAGTGCGTTTAACGTGTTTCGACTACTTCCTCACCCGGCCGCGGTGTACG
CTGCCGGCTTGCTCCCGGAAGCGAGGCGTGCATGAAGACAGTCCTGGTGGCCGGCTCCAA
AGGCGGCGTTGGCAAGACCACGATCGCCACCAACCTCGCCGCACACGCGGCATTGCAAGG
CCAGCGCACCGTGCTGGCAGATGCCGATCCACAGGGCTCGTCCACCCGTTGGGCGGAACG
CCGCGCCAGTCTGGAAAGCGCGGTCCTGCCGATCGACGCTACCCGGCGCCGCAACTGGCA
GGCCGCCGTGCCCGATGGCACCGACCAGCTGATCATCGATGCGCCGGCCGGCGCGATGGC
CGATGACCTGAGCGGCTTCCTGGACCATGTCGACGCCATCGTGGTGCCGGTGCTGTCCTC
GGCGCTGGATATCGAAGCGGTGGTCGGCTTCCTCAACACCCTGGCCAAGGTGCCGCGCGT
GCACCAGCGCAAGCTGCCGGTGGGCCTGGTGCTCAACCGCGCCCGGCCGTGGACCCAGAC
CTCGCAACAGGCCGCCGAGATGATCGGCAGCTGGCCGTATCCGCTGGTGACCCAACTGCG
CGACACCCAGGCCTATGTGGTGATGGCCGGGCTGGGGCGCAGCTTGTTCGACTACCGCTC
TGCGCAGGTGCGCGACCATCAACAGGACTGGGAGCCGCTGTTGAAGTGGCTCAAGAAAGC
CTAGGACCGGAAAGCCCTTATGCGCGAACTGATCTTGCTCCGACACGCCCACGCCGAACC
GGCCGACACCGGCCAGGCCGATTTCGACCGCCCCCTGTCGCCGCACGGCATTGCCGAGGC
CGAAGCCGCCGGCCGCTGGCTGCGCGAACAACACCTGGTGCCCGACCGCGTGCTCTGCTC
GCCGGCCCGGCGTTCCCGCGAAACCCTGGAGGCGGTGCTCGAGCTCACCGGCTATATCGA
ACAACGCCTGGACGAGCGCATCTACGAGGCCACCCCGGGCACCCTGGCCAGCGTGCTGGA
CGAGCACCGCGAGGCCGAACGGTTACTGCTGGTGGGCCACAATCCGGGCCTGGAACGCCT
GGCCGCGCTGATGCACAGCGGCCAGACCGGCGACTACCGCGGCATGCCCACCGCTTCGAT
CGCCCTGCTGGCCTTGCCGCTGGATGCGGCCATCGAACCCGGCATCGCCCGGCTGACCGC
CTTCTGGTGGCCTTGATCCGTGCCACTGTCGCTGCGCTGGGTTGCCTGGCTCGCGCTGTG
GGTCGCGTTGCCCTGCGTGGCCCAGCAGAAGGTGCATGCCATCGACCCGGTGCAATCGCG
CTTCGGGTTCGAGATCAGAACCCGCTTCGGGATGAAGATCGAGGGGCTGTTTCCGCGGTT
CCGGGGTGAACTGACCGAATCGGCGGACGGGCGCCAGCAGGTGCGCTTCCGTCTGGATGC
TGCGCAGGTGGAAATACCGGGTAAGGACCGCTACACCGCGTGGATGCGCGGCGAGGATTT
CTTTAACGTGGCGCAGTATCCGGTGGTGGAATTCGAGTCGTTTCCGTACTCCGCCGAGGT
AGTGAAGCGGGGCGGCGAGATCACCGGCAACCTGACCATCCGCGGAATCACCCATGTGGA
GACCCTGCATGTGGTGCCGGCTGAATGCGCGCGGCCGGGCTATGATTGCGATGTGATCAG
TCGAGGTACGGTCCTGCGTGGACGTTACGGAATGAATGCGTGGCAGATGGCCCTGGGCGA
CAGGGTGACGTTCATTCTCCGTGGGCGGCTGCAGGAGGTCCGGCGCCCGTGACGTCCTTG
TTGAGGATTCTTGTGCTGGCAACCTTGTTGCTCGGCACCGGATGCGCCGGCCTGTCGCAA
ACCGAACGTCACCGCGCCGCCGGCATTGCCGTGGCCGCGCGCAGCACCGTGGTGACCTGC
ACCCAGGCCGATCGCTGCGCCCAGCCCTCGCCGCTGCGTGCGCTGGGCGGCGACGCCATC
GCCGCCTCCACCGCTGCAGCGCCACGCCACTACGCCACCATCGTGGACCACGGCGAGGAA
TCGCTGGTTGCGCGGTTGAACCTGATCCGCAGCGCCACCCGCAGCATCGACCTGCAGACC
TACATCTTCGACAAGGACGACAGCGCCCGCATGGTGCTGGACGCGCTGACCGCCGCCGCG
CAACGTGGGGTCAAGGTGCGGATCCTGATCGATCAGCTCTCGGCGATCGCCGATCTGCAG
ATCCTGGGCGCGCTGGCCAGCAGCCACGAAAACCTGCAGCTGCGCATCTACAACCCCACC
TTCGGCAAGGTGAAGCTCAACTACTTCGACTACGCCGGCAGCGTGGTGTGCTGTTTCCGC
CGCTTCAATCAGCGCATGCACAACAAGCTGCTGGTGGTGGACGATGTGCTCGGCGTGGTT
GGTGGGCGCAACTACCAGGACGACTACTTCGACTGGGACAGCGAGTACAACTTTCGCGAC
CGCGATGTGATTCTGGCCGGGCCGGAAGTGCGCGCGATGGCGGTCAACTTCGATGCGTTC
TGGAACGCGCGCCGCAGTGTCCCGGCCGAGCGGCTCAACGATGTCGGGCGGTTGTTGCTG
GACGACGGCCCACAGACCATGCCGCCGGCCAAGTTCCGCCGGCCCGAGCGGGTGGCGCGG
GTGGACCGCGAAGCCAATGACCCGCAGTTCGTGCAGGCTGCCTTCGTGGCCCCGGCAATG
CCGGTACAGCGTGTGCTGTACGTGGCCGACCTGCCGCAGAAACACCGCAAGGAACATGGC
GCCAAGGCGGTATCCACCGCGCCGGAGCTGGACAGCCTGATCGCCGGAGCGCAGCAGGAA
GTGCTGCTGCAGACGCCGTATCTGGTGTTGTCCGATCCCGCGCAGGAAATCTTCCGCACC
TTGCGCAAGCGCGCGCAGCCGCCGCGCATCGTGGTGTCCACCAACAGCCTGGCGGCCACC
GATAACCCCATCGTGTATGCGCTGTCGTACAAGTTCAAACGCCGCAACATGCGCGAGTTG
GGCTTCAACGTGTATGAGTTCAAACCGTTCCCGCTGGATGCGCCGGTGGACTACGCCAAC
CTGCTGCCCGACCCGCTGACGGCCGCCGCGGGCGAGGCCGCCGAGAACGACCGCAGCAAT
CGCCTGATCGGCGGCAGCGCGGCCGGCAATGCGGTGCGTGGTAGCAGCGGTGGTAGTGGT
GGCGGCGGGCGTACGCCCGGCGGCAGCGATGTCGACCGCCGCGTGCTGCGCACCGAAACC
CGGCCCTCGTTCCTGGGCACCCGCGCGGTCAACAAGCCGTTGCCGGTGACGCGCGCCGGT
GCGCGCATGGGGCTGCACGCCAAATCGCTGGTGGTGGACCGCCGCATCGGCGTGATCGGC
ACGCACAACTTCGATCCGCGCAGCGAGAACTACAACACCGAGGCGGCGGTGGTGATCGAC
GATCCGCGCTTTGCACAGGCGCTGGCCGCCAGCATCGAGCGCGACATCGCCCCCGACAAC
GCCTGGACGGTGGCGCCGCGGGAAAAGCCGCCGGTGCTCAGCGGCTTGAACTACAGCGTG
GGCAAGGTGTCCGAAGCGTTGCCGGTGCTGGATTTCTGGCCGTGGCGCTACGCCACCAAC
TACGAATTCCAGCCGGGCCCGGGCTGCCCGTTCCCGCTCAAGCGCCAGGACCCGCAGTTC
CGCCAGTGCTACGTGGCGGTGGGCGATTTCCCCGAGGTCAATGTTGGCCCGAAGTGGCTG
CTGGTGCGGATGCTGACCGCCTTCGGCGCCGGGCTGGTGCCGATCCTCTGATCGGCATTA
CCCGCTGCAGTGCGTAGAGCTGCGCGTGCAGGCGTACCGCGCGTGCATCACGCAGCAGCG
CCGCATGTGCTGAAAAAACGCAGCGCACATGGGCGTGCAGGCAATCGCATCGCACCGTGT
GGCCCAAACGACCAGGCAGTTGAATCATCGCGCGGGCTCCCGGATGCTCTTACGATTCCC
GATTCCCGATTCCCGATTCCCGATTCCCGATTCCCGATTCCCGATTCCCGATTCCCGATT
CCCGATTCCCGATTCCCGATTCCCCAACTCGATCCCATGCCCATGCGCTTTCGTGAACCC
GTCGACCTCGCTGCCCTCAACGCCTCCAGCCGCGACACCTTGATCGCGCAGTTGGGCATC
GTGTTCACCGAAGCCGGCGACGACTGGTTGCGCGCCACCATGCCGGTGGATACGCGCACC
AAGCAGCCGTATGGCCTGCTGCACGGCGGCGCCTCGGTGGTGCTGGCCGAAACCCTGGGC
AGCAGTGCCGGCAACCTGTGCGTGGATATGACCACCCAGATGTGCGTGGGCCTGGAAATC
AATGCCAACCACCTGCGTGCGGCCTATCAGGACGTGGTGATCGGCACCGCGCGCCCGGTG
CATGTGGGCCGCAGCACCCACGTCTGGGACATCACCATCGATAACCCGGCCGGCAAACGC
GTGTGCGTCTCGCGCCTGACCCTGGCGGTGGTGGCGCGCACCAATGGCTGAGCGCGCCCG
GCGTGCGCATGGGTGGAACAGCGCCGCCCGCTCCCGGCACTGCGCGTCGGCCGTGCTGCT
GTCACAATAGTGGCGCCTTCCTTCCCCGTTCCGGTCCTGTTCCTCGAATGAGCGAGTCAT
CCCTGCCCGCCACGCGCGATGCCGGCGGCGCGCTGCGTTGGTTCCGTTATCTGTATCGGG
TGCCATTGCTGCTCGTGCACCTGACGGTCTGCCTGCCGATCACCATGCTGTGTGTCGTGG
CGCCGCCGCTGGCGCGCATCCGTACCGGCCGCGACGACACCCTGGACGAGCGCATGATCC
GCTGGTGGCAGGGCACGCTGATGCGCATCTTCGGGTTTCGCCTGCGCCGTTTCGGCACCC
CGTTGCCCGGCGCCACCTTGTTCGTGGCCAATCACGTCAGCTGGGTCGACATCTCGATGC
TGCACAGCCAGCGGGTGATGGGCTTTGTGGCCAAGCGCGAAATCGCCGGCTGGCCGCTGG
TGGGCTGGCTGGCCACCAAGGGGCAAACCATCTTCCATCAGCGCGGCAACACCGAGTCGC
TGGGCGGGGTGCTGCAGGAAATGCTGCTGCGCCTGCGCAGCGGCAAGCCGGTGGGTGTGT
TCCCGGAAGGGCGCACCCGCGGCGGTACCGAGGTGGGCCCGTTCCATGCACGCATCTTTC
AGGCGGCGGTCGAAGCCGGTGTGCCGGTGCAGCCGGTGGCGTTGCGCTACGGCGAGCGCG
GCAATGCACAGGCCGTTGTGGCGTTCGGCGAGCGCGAGAGTTTCTTTGCCAATATCGTGC
GGCTGCTCGGCGAGCGCTCACGGCTGGCGGAAGTGCATTTTCTCGAGCCGATCGGCGCGC
TGGATATCGACGGGCGGCGCCGTCTGGCCGACACCTCGCGCCAGCGCATCCTTGCCGCGA
TGGAGTCCTGAGGCGGCCATGCGCCTGCCGCTGCCAGCCGTCGCGCCAGCTGCGCCAACG
CGCGCATGAACGCCTCCGACTACCAGCCGCCGCGCTGGCTGCGTAATCCGCATGTGCAAT
CGGTGCTGGGCAGCAGTGCATTGCGCCGCATCCGCAGCCGCCAGTTGCTGGCCGCCGCCG
GCGCGCGCACCAGCGAGCACATCCTCGATGGCGGCGACGGCGTGCGCTTGCAGGGCTGGA
TGAGCGTGCCGCCGGGCGATGCGCCGGTGCGTGGTACCGTGTTGCTGCTGCATGGCTGGG
AAGGCAGCGCCGAATCCAACTACATGCGGCTCACCGCCGCGCGCCTGCTCGGGCTCGGCT
ACCAGGTGTTCCGGCTGAACTTCCGCGACCACGGCGGCACCCACCACCTCAACGTGGACC
TGTTCCATTCGGACCGGGTGGACGAAGTGGTCAACGCGGCCGCCGATCTGTGGCGGCGCT
TTCCATCGCAGCAGCTGCTGGCGGCCGGCTATTCGCTGGGCGGCAATTTCGCGCTGCGGC
TGGGCCTGCGCGCGCCAGCGGCGGGCCTGCCGCTGGTGCGGGTGGCGGCGGTGTGCCCGC
TGCTGGATCCGGCCGCGACCATGCAGGCGCTGGAAGATGGCCCGCAGTTCTACGATTGGT
ATTTCCGCCGCAAATGGCGTGAATCGCTGCTACGCAAGCGCAAGCTGTTTCCCGAACAAC
ACGGCTACGACGACGCCACCCTGGCGCTGGACATGCGCGGCCTGATGGCGTGGCTGGCGG
TGCAACACACCGGGCACGGCTCGCTGGAAGCGTATTTCGACAGTTATTCCATTGCCGGCG
ACCGCCTGGCCGGGCTGCAGGTGCCGGCCGACATCCTGATGGCCGAAGACGACCCGGTGA
TTCCGTTCGCCGATTTCGCCGGTTGGCAATTGCCGGCCCACGCGCACCTGGAAATCGCGC
GCTGGGGCGGGCATTGCGGCTTCCTGGAAAATGCCCGCGGCGACGGCTTTGCCGAGCGCT
GGGTGGCCGAACGCTTGAGCGGCATCGCCTAGGTCGGCAGCGCAGCGCGCATCGCTACAA
TAGCGGTTTGTCCTGGACACCCCGCCGCCATGCAAGACGCCATTCTCCAAGCCCTGCGCC
GCAATGCAGCCGATGATGCCGTGGCGCTGGCCCGCGAGTGGGTGACCAGTGCACCGGACC
TGTCGGCCGCGCACCGCTGGCTGGGGCTGTCGTTGCAGCAGCAGGGGCAGCCGGTGCTGG
CCCTGGCCAGCATCGAGGCCGCGCTGGAACTCACCCCGGAAGACGCCGACCTGCACCTGT
TGCGCGCCGGGCTGTTGCTGGCCGTGCGCGATGTGCCTGGTGCCGATGCCGCGCTGTCGC
GCAGCACCACGCTGGACCCCAACCAGTTCAATGCCTACGTGATGCAGGCGCATCTGGCCG
TGGCGCGTGGCGACCTGGACGAGGCCGAGCGGCTCAGCCGCACCGCCGCACGCCTGGCGC
CGGAGCATCCGCAGTTACTGGCGGTCGATGGCGTGGTGGAGATGCGCCGCGGCCAGAGCG
ATCGCGCGCTGTCGCTGCTGACCCGTGCGGCCGAGCAGCTGCCCGACGATGCACGGGTGA
TGTTCGCGCTGGGTTTTGCGTATCTGCAAAAAGAACACTTTGCCTTTGCCGAGCGCGCGT
TCGAGCGGGTGGTCGAATTGAATCCGCCGGGCACCGCATTGCGTGCCTTCATCGCCCAGC
TGGCACAGCGCCAGGGCCGTCTGGACGATGCGCTGAGTGCAATGCAGGGCGTGCTGGCCC
AGCCCGGTGGCGACATCCCGGCGATGCGCCGGCTGGCCGGCGAGATGGAATTGCAGGCCG
GCCGTCCGGACCAGGCGGTGGCGCACCTGCGCCTGGCGCTGGCCCATTGGCCGGCCGATC
GCCGCACCCTGCACGCGCTGCTGAGTGCCTGGGAGCGGCTGGGCGCGGTGGACGATGCCC
GCGACACCCTGGACGCGGCGCTGGCCACCTCCAGCAATGCGCACGACCTGTGGCTGGCCC
GCCTGGCGGTGGAGCCGGTGGGTGGGCCGCAGGCGCAGGCGGTGATCGAGCGCTGGCTGC
TGGGCATGCCCGAGCACCTGCCGGCGCTGGAGGCACTGATGCGCGTGCACGACATGCAAG
GCCATGCCGACGAGGCAGAAATGGTGGCGCGGCAGATCGTGGCGGTGGAGCCGGGCCGCA
TCAGCGGCGAGCAGCGCATTGTCGAAGCCCTGCTGCAGCGCGACCCGCCGGCGGCGATCG
CCTGTGTCGAATCCTTGATCGAATCGTTGCCCGCCCCGCAGCAGACCGTGCTGCGGCCGT
GGCTGGGCAATGTGCAGGACCGCGCCGGCCAGCCCGACGCCGCGCTGGCCACCTGGATGC
AGTTCCACCGCGAACAGGCCCAGCACCGCCTGCCGTTGCCGCCGCAGGCCGCCAAGCCGT
CGATGCAGTGGCCACCGGTGGGCAGCATTCCGGACACGGTGAGCGCGCGCCCGCTGTTTG
TCTGGGGGCCGCCCGGCTCGCATGTCGAACGCTTGATCGCGGTCATGGACGCCGCCACCC
CGCTGGTGCGTGGCGACCGCTACGGCAACACGCCACCGTCCGATGCGCTGCAGAGCTACC
GCACCGTCGAGCAGCTGGGCAATGGCGAACTGGCGCCGCTGGCGCTGGTGGAAGGCTGGA
AGGCGCAGCTGCCGCGCCGTGGCATCGACGACGGCAACGTCATCGACTGGCTGCTGTGGT
GGGACAACACCTTGCTGACCGCGCTGCGCCCGCACCTGCCCGAGGGCCGCCTGGCAATCG
CGCTGCGCGACCCGCGCGACATGTTGCTGGACTGGCTCTCGGCCGGCGCGCCCGCGCCGC
TGGCGCTGCAGTCGCCACAGCAGGCTACCGACTGGCTGCTGACCATGCTGGAACAGGTGG
CGGTGCTGCACGAACGCGACCTGTACCCGCATCGCATCATTCGCCTGGACGGCATCGAAA
GCGACCCGCAGGGCATTTCGACCGCGCTGGAACAGGCGTTCGGCCTGACCTTCCCGCTGA
TCGAACCACGCGGCCCGGCCCGGCTGGCCGCCGGCCGCTGGCGCGATTACCGCGGCGTGC
TGGGCGCGCAATTCGATCTGCTCACCCTGATCGCGGTGCGCTTCGGGTACCCGCAGGACT
GAGCGCGGCGCCGGGCCGGGCCTAGACTGGCTCCGCTTGCCGCTTGCCGCTTGCCGCTTG
CCTGCCCGCCCGCCCGCCCGCCCGCCCGCCGTCCTGCCGCCGCTCCGCGATGGATGCGGC
CGGTGCTTGGGAGAGTGGTGCATGACACGGCACGCCAAGCACGCACCCCCGCTTTCGTAG
GAGCGGCCTTGGCCGCGATGGGGCGTTACCGATAAAGCCCCGCGCGGCCAAGGCCGCTCC
TACGAGTTGCGTCGCTTGCGATCTCTCGCCGTGGCGATTGGACATAGGTCCACATCACAC
GGCGTGGCGTCGTTGGACGTGTCGCCATTGATGCGCACTGGAAGCGAGACGCGTCGGGAG
CCCGCTTCGCACAGTGCTCATGGTGAGCGCTTCGCAGCTGCTTCCGGCATGACCTGACAG
CTGCACACGACCAGTCCCGCAAGCACTACCGCTTTCGTAGGAGCGGCCTTGGCCGCGATG
AGGCGTTACCGATAAAGCCCCTCGCGGCCAAGGCCGCTCCTACGAGTTGCGTCGCTTGCA
ATCTCTCACTGCGGCGATCGGTCATGCGTCCACATCAAGCGGCCTAGCATCTTCGACGTG
CCGCCATTGATGCGAGTTGGAAGCGAGACGCGTCGGGAGCCGGTTTCGCACAGTGCTCAT
GGTGAGCGCTGTGCAGCTGCTTTCGGCATGACCTGACAGCCATACACGACCGGTCCCGCA
AGCACTACCGCTTTCGTAGGAGCGGCCTTGGCCGCGATGCAGCGTTACCGATCAAGCCCA
TCGCGGCCAAGGCCGCTCCTACGCGCGAACCGCGTTCCGGGAAATTCATGAAGATCGTCT
CGCTCGCTCCCGAAGTGCTGTGACCGGATCACATGCGCACTGAGCCAACTCGGCCCTGGC
CTGTCACACCCCACCCGGCTGCGCCACAGAAGGTTCCATCGCGATGGCTTTCGCTGCCGC
GCCGAGCCAGGCACCCTGGTGACCCCGATTCCACGGAGACCCTGTATGCGTCTGACCAGC
CACAGCATCGACAACGGCAAGCCGATCCCCACCGAGTTTGCCGCCGGCACGCCGGAGGGC
TTTGCGCCCAACCGCAACCCGCATCTGGCCTGGAGCGAGGTGCCCGAAGGCACGCGCGGC
TTCGCGCTGCTGTGCCTGGACCCGGATGTGCCCTCCGTGCCGGAAACGGTGGGCCGCGAC
GATGTACAGATCCCGGTGGATCAGCCACGCACCGATTTCGTGCATTGGGCCATGGCCGAT
ATCCCCGCAAGCGTGCGTGAGATTGCGGCCGGCAGCTGCAGCGATGGCTTTGTGGCCAAG
GGCAAGCAGCAGCCGGCGGGCCCGGCCGGCGCGCGCCAGGGCCTGAACTCCTACACCCAG
TGGTTTGCCGGCAATCCCGACATGGCCGGCAACTACCTGGGCTACGACGGCCCGTATCCG
CCGTTCAACGATCTGCGCATGCACCGCTATTTCTTCCGTGTGTTCGCGCTGGACGTGGCG
CAACTCGAACTGCCGACGCTGTTCACCGCCGCCGATGTACTGGCAGCGATGCAGGGCCAC
GTACTGGCCGAGGCGGCGTTGCACGGCACCTACACGCTGAATCCTGCGCTGCGCTAAGCC
CGGAGGCAGCGCTCTGAATCACGTGCAGCAACTTCTGCTCGGCGGCCGCAAGCGGTGGTC
AGCATCGCTCCTGCGCCGAGACGCGCGTCACTCGGGCGGCCCGTCGCCTTACGTAGGAGC
GCGCTTGCGCGCGAGGGCATTCCCAGCAATGGTGCCGCGCTGCAATCGCGCTGCAATCGC
GCTGCAACAGCCATCGTGCTGGTTGGCTCCAGCAGCATCGGCGGGCAGTAGCCGATGCTG
CTGCAAATGGCCATTACGTCAGCGGTGCGTGGCCCTGGATGACGTAGCAATTCGCTTGGC
GGATCCCTGAGCCACGGCGCGTGATTGTGGCAAAGCATCCTGGAAAAGCCTGCCACGCGA
AGCACCGCGCAGCTCACCACCCATATCGCAATCTTAGTCAGCAATATCGCGAATGCCCTC
TCGCGCAAGCGCGCTCCCACCGAATCCTGCGCTGCGCTGAGCCTCGGAACAGCACTCTCA
ACTACGTGCAGCAACTTCTGCTTGACCGCCGGAAGCGGCGGTCAGCGTCGCTCCGGCGCC
GAGACGCAAGTCGCTTGGACGACTCTAGCTCTCTCGTAGGAGCGCGCTTGCGCGCGAGGG
CATTCCCAGCAATGGTGCCGCGCTGCAATCGCGCTGCAACAGCCATCGTGCTGGTTGGCT
CCAGCAGCATCGGCGGGCCAGTAGCCGATGCTGCGAATGGCCGTTAATTCAGCGGTCCGT
GGCCCTGAATGATGTAGCAATTCGCTTGGTGGATCCCTCAGCCGCAGCGCGTGATCTCGG
CAGCGCATCCATGGGAACGCCTACACGCGAATCTGCCGCGCAGCTCACCGACCACATCGC
GCGCATAGGCAGCAACCCCGTGAACGCCCCTCGCGCGCAAGCGCGCTCCTACGTCTTTGC
CACACGGCTTAGCCGCGCGCTTCCACCAGCTGCTCCAGCACATACACCGGCGCATCGCGT
TCGCCGCTGGCCGGAGAGCGCGTCACGCGCAGCAAGGTGCGAATGCCGGGTTCGTGGGTG
AAGCCCTCGATTGGCTGATCGAGCGGTTGCCAGCCATCGGCGCTGTCCTGCAGCACCGCC
TGCGTCGCCTGTAAGTACTCGCGCACCTTTAGGCACTGGCGGGTGGGCGCCGTGGTGCAG
GGCGCGGTGTCGCCGGCTACCTCCAGCCACACGGTTTGCCCGGGCCCACCGAAGCGGGCG
TCGGCGGTGGGCTGGCCGGCGAACTCCAGGCGTGTGCCGTCGGTGCGGGTCAGGCGCAGG
GTCGGCAGGGGGGCTGCGTTGTCCAGCGCCACGGCAAAGCGTCCCGAGAGCAAGTCGCTT
GCGGCGCGTTCCTGTGCCATCCGCCGCGATTGCGCGCACAGCCGTTTGCTCGACACCACC
CGGCCGATCTGCAGGTGCGCGGCTTCCACGGTGTACGCCGCGCCGAGCGCATTGCAGGTC
TGGCTGACCTGCAGGCGTTGTGCGGTGAAGTCCAGCTGCAGCGGTGGCATGCCATCGACG
AACAGGCTGCGCAGGGCAGTGCCATGCGCATCGTGGGCGCGTTGCAGCTGCCAGTGATGG
ATCTGTAGGGCGGCGCGCAGCGGTGCGTCCTGGGAAGAGCGTTCGGGCATCGCGGTTGCG
GCAGGAGTCGCTGGCGCTGGCCCACCCGCCGGCGCGGCAGGTGGCACATCGCGCCCGCAG
GCAGTTGCACCGATGGCCAGCAGGGCTGGCGCTAGCAACACGGCACGCATCGATGGCTCC
CGGGCGGCGGACCCGCTCAGTGATACCGCCAGCGGGCTGCCGGGGCAATGACGGCCGTCA
CTGCCCCGGCATCGGCCGGCTCAGGCGGCCGGCAACCACAGCAGCAGCGCGGCGCCGAGC
AGGATGCGGTACACCGCAAATACCGTGAAGCGGTGCTTCTTGATGTAGCCCAGCAGCCAC
TTCACCACTACGAAACCGGTGAGGGTGGCCGCAATGAACGCCACCGACACATCGGTCCAG
TTCTCGCTGCCAAAGCCGCCTTCCTTGTACATCTCCAGCAGCGCGTAACCGCTGGCAGCA
AACATGGTGGGAATGCCGACCATGAACACAAAATCCGCCGCCGCCGAGCGCTTGCTCAGG
CCCAGCAGCATGGCCAGGAAAATCGCCGAGGCCGAGCGCGAGGTGCCCGGAAACACGCCG
GCCACCACCTGGGCCAGGCCAACTGCGATCGCCACCTTCCAGGTGACCACGTCGCGCTCG
GGCAGCTTGCCGGCAAAGTGTTCGGCCACCAGCATCCACACGCCGCCGATCAGCAGCGCC
CAGGCCACCGGCTGGATGGTTTCCGGCAATTGCCAGCCGGCTTTGCGCACGATCAGGCCG
ACCACCGCCGTGACCAGGAAGGCCACGCCGATCTTGAGCACGTAGTCGCGATTGGCGCGC
TCGCCCAGGCCGGTGGCCAGGGTCCACAGCTTTTGCCGCAGCGCCAGGCAGATCGCCAGG
ATCGCGCCGGCCTGGATGACGATATTGAAGAAATCCGAGCGGCGTCCGAGCCATTGTTCG
GCGATCAGTAGGTGGCCGGTGCTGGAGATCGGCAGAAATTCGGTGAGGCCTTCGAGAATG
CCCAGCAACAGGGCGGAAATGAGGTCGGACATCGGGCGGGAGAGGAGTGCGGGGGGAGGT
GAAAGGATAGTGCATTGCGGCATGCACCATTTTGGTGCACGATGGACTCGCTTAGCACCA
AGGTGGTGTTGAGCTTGGTTGGGCGATCTCGAATGAGGTCAGCAAAATCAACAACTTGTG
AAGCGGCGCAGCTTGGCATGGTCCCTGCTGTAGTACCGCCCACGAGCCACTTAACTCCTG
CCGAGGTTTCTTCCGATGTCCGTGGAAAATGTTGAAAAGCTGATCAAGGACAACAAGGTC
GAGTTTGTCGACCTGCGCTTCGTCGATATGCGTGGCGTGCAGCAGCACATCACCTTTCCG
GCCAGCATCATCGAGCCGGCGTTGTTCGAAGAAGGCAAGATGTTCGACGGCAGCTCCATC
GCGGGTTGGAAGGGCATCAACGAGTCGGACATGGTCCTGCTCCCGGACGCGGGCACCGCT
TACCTGGATCCGTTCTTCGCCGATCCGACCATCGTGCTGACCTGCGACATCCTCGACCCG
GCCACCATGCAGAGCTACGAGCGCGATCCGCGCGGCATTGCAAAGCGTGCCGAGGCCTAT
CTGAAGTCGTCCGGCACCGCCGATCAGGCGTTCTTTGGCCCGGAGCCGGAATTCTTCATC
TTCGATTCGGTGCGCTTCGCCAATGACATGGGCCACACCTTCTTCCAGGTGGGTTCCGAA
GAGGCGGCCTGGAACACCGGCGCCAAGTACGACGGCGGCAACAGCGGTTACCGTCCCGGC
GTGAAGGGTGGCTACTTCCCGGTGCCGCCGACCGACACCCTGCACGACCTGCGTGCGGAA
ATGATCAAGACCCTGGAGCAGGTCGGCATCGAGACCGAGGTGCACCACCACGAGGTGGCG
ACCGCCGGCCAGTGCGAGATCGGCACCAAGTTCAGCTCGCTGGTGCAAAAAGCCGACGAA
CTGCTGACGATGAAGTACATCATCAAGAACGTGGCCTACCGCAACGGCAAGACCGCCACC
TTCATGCCGAAGCCGATCGTCGGCGACAACGGCTCGGGCATGCACGTGCACCAGTCGCTG
ACCAAGGGCGGCGTGAACCTGTTCTCCGGCGACGGCTACGGCGGCCTGTCGCAGATGGCG
CTGTGGTACATCGGCGGCATCTTCAAGCACGCCCGCGCCATCAATGCCTTCGCCAACTCC
GGCACCAACAGCTACAAGCGTCTGGTCCCCGGTTATGAGGCCCCGGTGATGCTGGCCTAT
TCGGCGCGTAACCGCTCGGCCTCGTGCCGCATTCCGTGGGTGACCAACCCGAAGGCGCGC
CGCATCGAAATGCGCTTCCCCGATCCGTTGCAGTCCGGCTATCTGACCTTCACCGCGCTG
ATGATGGCCGGCCTGGACGGCATCAAGAACCAGATCGACCCGGGCGCCCCGAGCGACAAG
GACCTGTACGACCTGCCGCCGGAAGAAGAGAAGCTGATCCCGCAGGTCTGCTCCAGCCTG
GACCAGGCCCTGGAAGCGCTGGACCAGGACCGTGAGTTCCTCAAGGCCGGTGGCGTGATG
AGCGACGACTTCATCGACGGCTACATCGCGCTGAAGATGCAGGAAGTCACCAAGTTCCGC
GCCGCAACGCATCCGCTGGAGTACCAGCTGTACTACGGCAACTGAGTTCCACCGCGGTGA
TGGCGGAGGCCCCCCCTCCCACCTCCGCCATCGCCGCACATGTTCGAGGGTCCATGGCAG
GTGCCGTGGGCCGCTAGGGGACGAGAGAGTACACAGCACGCGGTGCGCGGGCCTGACCTC
TCCCACGAGGCGGATGCATGGCATCCGCTGGGGTCTGCGCCACCGTGTGACGATTCATCA
GGAATCGGGGATGCCGGGGTTGGCATCCAGGTGAATGACACCGCCGGTCGGCGCAATGCC
GGCCGGTTCTTTCCACCATTCGGGGTATGCGCATGAAATTGATCACCGCCATCATCCGGC
CGTTCAAGCTCGACGAGGTCCGCGAGGCCCTGTCCGCAGCTGGCGTGTCGGGTATCACCG
TTACCGAGGTCAAGGGCTTCGGCCGGCAGAAGGGCCATACCGAGTTGTACCGCGGCGCCG
AGTACGTCGTCGATTTCCTGCCCAAGATCAAGATCGAGACGGTGGTGACCGACGACCGGC
TGGATGCGGTGGTCGAGGCCATCCAGAACGCCGCCGGCACCGGCAAGATCGGCGACGGCA
AGATCTTCGTGACCGCGATCGAGCAAGTCGTGCGTATCCGCACCGGCGAGATCGGCGCCG
ATGCGCTCTGACCCCACCCACCCCGGAGTCCCTATGAAGACAGGTCTTGTTGCCGGGTGG
AAAGCCCGGTTCTACAGCGTCTGCATGCTGATGCTGTTCAGTGCGCTGGTGGTTGGCGGC
TTGGGCAACGCGCAGGCTCAGTCCGGCGCGCAGGTCACCCCATTGCCGACCGAGCCGGTC
ACCACCGAACCGCTCCCCACCGCACAGCCGGCCGCCGCGCCGGTTGCGGCGGCCGAGGCG
GCGCCGGTCGTGGAGAAGGGCGATGTCGCCTGGATGCTGACTTCCACGTTGCTGGTGCTG
CTGATGGTGGTGCCGGGCCTGGCGCTGTTCTACGGCGGCATGGTGCGCGCCAAGAACGTG
TTGTCGGTGCTGATCCAGGTGGCGGTGGTGTTCTCGCTGCTGGTGGTGCTGTGGGTGTTC
TACGGCTACAGCCTGGCGTTCTCCGGCGAAGGCGCGTGGATCGGCAATCTGGACAAGGCC
TTGCTCAAGGGAGTGACCATCGAGACCTTGTCGGCCACCTTCACCAAGGGCGTCAGCCTG
CCGGAATACGTGTTCGTGGCGTTCCAGGCCACCTTCGCCGGCATCACCGGTGCGCTGATC
GTCGGTGCCTTTGCCGAACGCGCCAAGTTTGCGGCGGTGCTGTTGTTCTCGGTGATCTGG
TTCACCTTCGGCTACCTGCCGCTGGCGCACATGGTCTGGGCCACGGGCGGCTATCTGTTC
GGCTTGGGCGCGCTGGATTTCGCTGGCGGTACGGTGGTGCACATCAACGCTGGTATCGCC
GGTCTGGTGGGCGCCTACTTCGTGGGCAAGCGGGCCGGGCTCGGGCGTGAGGCGATCAAG
CCGCACAACGTGACCCTGACCTTCGTCGGTGCTTCGCTGCTGTGGGTGGGCTGGTTCGGC
TTCAACGCCGGTTCCAACCTGGAAGCCAATGCCGGTGCGGCGCTGGCCTTCCTCAACACC
TTGCTGGCCACCGCAGCCGCGGTCCTGGGCTGGTCGCTCACCGAGAAGATCATCAAGGGC
AAGTCCTCCGCCCTGGGCGTGGCCTCGGGCATGGTCGCCGGCCTGGTCGGCATCACGCCG
GCCTGCGGCACGGTGGGCCCGTTCGGCGCGATCATCATTGGCCTGGCGGCCGGCGTGCTG
TGCGTGTGGGGCGTCACCGGCCTCAAGCGCCTGCTTGGTGCCGACGACAGCCTGGACGTG
TTCGGCGTGCATGGCCTGGGCGGCATCATCGGCGCGATCCTCACCGGCGTGTTCTCGGCG
GCCTCGCTGGGCGGCCAGAAGGGCGGCGACTACGACATGCTGCATCAGGTCGGCATCCAG
GCGCTGGGCGTGGGCATTACAGTGGGCTGGATCGGCGTGGTGTCGGTGGTGGGCTTTGTG
GTTGCCAAGCTGGTGTTCGGCCTGCGCGTCACCGAAGAAGCCGAGCGTGAGGGGTTGGAC
ATCACCTCGCACGGCGAAGCTGCCTACGAGTCCTGAGCATGACTGCCCGCGGCCAGCATG
CCGCGGGCTGCACGACGACCCGGCCGGAAGTGCCCGCGCCGGGTCTGCTGCCCCCGGCCC
GGCACCAAGCGCCGGGCCACGTTGCCGAGGTGCCTGCATGACCCGCCCCACGCCCCTCAG
TCCCGAGTGGTTGCGCGCTGGCCCGCTGCACGTCCTCGCCCCAGTTCCCTCATCTCCGGG
TATTGCCCCGTCGGCAGCTGTCCTGCGCCGGCCGGGCGGTGCTTGCACTAAATTGGTGCA
ATGCTGATGTCGTCATCCACGCCTTCCCTCGACAGCCTTGGTACGCCGGTGGCCTGGGCC
GACCGCGACGGGCGCGTGCTGGGGGTCAATCCCGCGTTCGCGCGCTGGCTCGGCGTGAGT
GCGCGCCGGCTGGTGGACCAGCCGCTGGCCGCGTTGGAAGTGCAGGGCGACGCGCTGGCG
CGCTTTCTGCTCAACGACGAGCGCGACATCCTGCGGCTGCACCGGCTGGCCCTGGGCCTG
CCCAATGACGCGCCGCGCTTTGCCGAAGGCTGGCTGTCGCGGCTGGACGACGGCGGCTGG
CTGCTGGAAACCCATCCGGTCGACGAATTCCCGGCGCTGGACCCCACCCACGCGTTGCCC
AACGCATTGAGCGCGGCGCTGAAGGGCCTGGCCCACGAGCTGCGCAACCCGCTGGCCGGG
CTCAAGGGCGCCGCTCAGTTGCTGGCGCGCCGCGCGGCCGGGCGCGACGAGGACGAGCGC
GAGCTGATCGAATTGATCGGCACTGAAATCGAACGCCTCAACACCCTGCTCGAACGCCTG
CTTTCACCCTCACCCCTACGCCCGCACGAGCGTCTCAACATCCATGTGGTGCTCGAACGC
GTGCTGCGGCTGGCCGAGGCCGAAGGCGGCTGGTCGGTGCAGGTGCAGCGCGATTACGAC
CCCAGCATCCCCGACATCCTCGGCGACGTGGACCGGCTCACCCAGGCGGTGTGGAACCTG
GTGCGCAACGCCTTCCAGGCCGGCGCCACCCGGGTGACCCTGCGCACCCGCGTCGAGCAT
GGCCAGCGCATCCGCGACCGCGTGCATGCCATGTCGCTGCGGCTGGAAATCATCGACGAC
GGCGGCGGCGTGCCCGAAGAACTGGCCGAGCACCTGTTCCTGCCGCTGGTCAGCGGCCGC
GCCGAAGGTAGCGGGCTGGGCCTGGCGCTGGCGCAGCAGGTCTCGCGCGAACACCACGGC
ACGCTGACCTACCGCTCGCGGCCGGGCCATACCGTTTTCACCCTGCTGCTGCCCGAGCTG
GCCGGCGATCACGACAAGGAGCATTCGCATGGCTGAGGCCGCCGCCGTATCCCACCGCAT
CTGGGTGGTCGACGACGACCGTTCGGTCCGCTTCGTGTTGTCCACCGCCTTGCGCGATGC
CGGCTACGCGGTGGACGGTTTCGACAGCGCCGCCGCGGCGCTGCAGGCCCTGGCAATGCG
GCCCACGCCGGACCTGCTGTTCACCGACGTGCGCATGCCCGACGAAGATGGCCTGACCCT
GCTCGACAAGCTCAAGTCCAAGCACCCGCAGCTGCCGGTCATCGTGATGTCGGCCTACAC
CGATGTCGCCAGCACCGCCGGTGCCTTCCGTGGCGGCGCGCACGAATTCCTGTCCAAGCC
GTTCGACCTGGACGATGCGGTAGCGCTGGCCGCGCGTGCACTGCCCGACGCCGATGCGGC
GGTTGAAGACACGCTCGGCACGCCCGTGGCCGAAGGCTCGGCCGCGCTGATCGGCGACAC
CCCGGCAATGCAGGCCTTGTTCCGTGCAATCGGCCGGCTGGCGCAGGCGCCGTTGTCGGT
GCTGATCAATGGCGAGACCGGCACCGGCAAGGAGCTGGTGGCGCGCGCGCTGCACAACGA
ATCGCCGCGTTCACGCAAACCGTTTGTTGCGCTCAACACTGCCGCCATTCCGGCCGAGCT
GCTGGAAAGCGAGTTGTTCGGCCACGAAACCGGCGCCTTCACCGGCGCTACCAAGCGGCA
TATCGGCCGCTTCGAACAGGCCGACGGCGGCACGCTGTTTCTGGATGAAATCGGCGACAT
GCCGCTGCCGCTGCAGACCCGATTGCTGCGCGTGCTGGCCGAGAACGAATTCTTCCGTGT
CGGCGGGCGCGAGCTGATCCGCGTGGATGTGCGCGTGATCGCCGCCACCCACCAGGACCT
GGAAGCCCTGGTCGAACAGGGCCGCTTCCGCGCCGACCTGCTGCATCGCCTGGACGTGGT
GCGGCTGCAGCTGCCACCGCTGCGCGAACGCCGCGGCGACATCGCGCAGTTGGCGGAAAA
CTTCCTGGCCATGGCCGGGCGCAAGCTCGACATGCTGCCCAAGCGCTTGTCGTCTGCCGC
GTTGGAGGCGCTACGTCAGTACGACTGGCCCGGCAACGTGCGCGAACTGGAAAACGTGTG
CTGGCGCCTGGCCGCCTTGGCCACCGCGGACACCATCGATGTGGTGGATGTCGATGCCGC
ACTCGCGCGCGGTGGGCGCCGCGTGCGCGCCGGACGCAGTGATGGGCAATGGGACGAGAT
GCTTTCCAGCTGGGCGGCGCAGCGCCTGAGCGAAGGTGCGCAGGGCCTGCACGCCGAAGC
GCGCGAACGCCTGGACAAAACCCTGCTCGAAGCCGCACTGCAACTCACCCAGGGCCGCCG
CGCCGAAGCCGCCGCCCGCCTGGGCCTGGGCCGCAACACCGTGACCCGCAAGCTGGGGCC
GGGACGCAAGCGGCGCTGAGGTACGTCGCGCGCCGCGTGGGTGTGCGGCGTGGCGCGGTC
GCTGTGATGCCCGCAAGTCCTCGTGTCCTGCGTACGTGTCTCCGCACGTCCACCCGCCAG
CAGGGCGAGCGGATTGCGCGGTTGGAAGAGGAGGTTCTCGTCGCTCACGCAAGCCTGCTG
TGTGCCATTGAGTGTCCTGCTCACCAACGGCGCGCACACAACAACGCCACGGCCAAGCCG
GCCAGGTGCTGCATCAATCTGCGCAGAGGGGACGTATGTCAGCCCCGCGTGCTGCAGCGA
CTTGCGGCGTGCGCCAGCAGGCGCTAGACGCGCGAGGCATGCAGTCGTATCGGACTAGTG
CGCGTGCGGCATTCGCGTTGAATCCGCGGTGGGAAGTCCCGCCCGCTGATCGTACGCGCG
CGCGACATCGGCGGCGGCAACCACGTGAGCATCATGTCACTTCCGCGCGTTGCAGCTGTT
TGCGGCGAGCCCGCAGCAGTCGCTAGACGCGCTGCGCCTATAGTCGTATCTGGCTAACGC
GAGTCAGACGCTCGCGTTGATTGCGCCGTGAGAAGTCCAACTCACTGATCGTACGGGCGC
TGGACACGGCGGCGACAGGCAGTCGGTGGAATTGCTCATCTGCAGATGAGTGGGTTGTCA
GTCGATCACGCTGCAGCTGCACTGCTCAAAACGCTGGAAACCGCTGCCTGCGCACAACCC
GCGCACGCCGCTTGCCTGTAGCGCCGTGCCGCACCGGTTTCTCGCATGACGCGCGTACGT
CAGCACCTGATCGGCGCGGTGCGCGATGCGCTTGAGGCCTATCCCGCTGGCCCATTGCCC
GCCGATGCCGGCGAGGCGGCCTTCCATGCCAAGGCCTTGCAGCGCTTCGATGCGCTGGCG
CAGGCACGCGATGTGGCACTGCCGCCGGGTGTGTCGATTGCGTGGTCACGGCGCTTCGGG
TTGCACCAATCCCTGCTGCCTGCAGAACCGATGCCGCGCGCATGCCGCATCACGGACTGC
CCGTCGCGCGTTCGTCAGTCAACACCGGCGCCCCCGTCATCGGTGACTCCATCCGCGTCC
GTCACCCGTACACTGCCGGCCTGCCGCACGGCGCATTTCATGACACGTGAACATGCGCCC
GCATAGGTTTCAGCCTGATCAGGAGAACAGCTCGATGCGTTACCGGTCGTCCACCGTCGT
TGCCCTTACCGCTTTGGCACTGGCTGCCTGCAGCAGCACGCCACCTGCGCCCCCGACGCC
GCCGCCGGTGCCTGCGCGGGTGGTTCCCGTGCGCGCGGTGCAGCAGGCCGAAGCGCCGCT
GGCATCGGCCTCGGGCAGCCTGGTGAGTGGCCGGGTGGTGTTGGTGCCCGCGCTGCGCGG
CATTCGCCTCACCGGCACCGTCGGTGGTCTGCGGCCCGGTGCGGTCGCCGGCTTCCATGT
GCATGAGCGTGGCGATTGCAGCGCGGCCGATGCCAGCAGCGCCGGTGGGCATTTCAATCC
CACCGGCGCAGCGCACGGCCGTGCCGGCAACGGTACCCACCATCTGGGCGACATGGACAA
TCTGCGCGCCGACGCGGAAGGCGTGGCGCATCTGGACATGATTCTGAGCGATATCACCCT
GGGCGACGCCGCGCCCAGCGACGTGCTCGGCAAGGCGCTGATCGTGCATGCCTATGCCGA
CGACTACCGCAGCCAGCCCAGCGGCAACGCCGGTGCGCGGCTGGCCTGTGGCGTCATCCG
TGCCACCAAGTGGCAGACACCGCCTTCGCAGCCCTGAGCCGTGGGCACCCATGCCGCCCC
CGCGGCGTCTTTTGAGGAGTGATTCATGCGTATTCTTCCCACTACCCTGTTCCTGGCCAC
CGCGCTGGTCCTGACGGCCTGCAAACGCGACGAGCCCGCCCCGGCCGAACCAGCGCCCGC
CCCGCAGGCCGGCACCCCGGCCGAAGCCGCCCACGGCGGCGAGCATGCCGCCTCGATGGT
CACCGAGGCGGCGGCCACCACCACGGCCACCGCCGAGCTCAAACCGACCAAGGGCAATGA
GGTCAAGGGCACAGTCACCTTCAAGACCGTGGACGGTGCGCTGCGGGTCACCGGCCAACT
GAGCGGGCTCAAGCCCAACAGCGAGCACGGCTTCCACATCCACGAGAAGGGCGACTGCAG
TGCGCCGGACGGCAGCAGCGCCGGCGGCCACTTCAACCCCGCCCAGACCGACCACGGCAT
GGTCGGCGCCGACCCGCATCACGGTGGCGACATGCCCAACATCAAGGCCGATGCGCAGGG
CAATGCCAGCATCGACGGCCCGGTGGCGAGCAACGTCAACCTGGGCAAGGCCGACCAGTC
CGACATCGCCGGCCACGCCGTGATCGTCCACGCCGACCCGGACGACTACAAGACCCAGCC
CACCGGCAACGCCGGCGGCCGCCTGGCCTGCGGCGTGATCACCACCGACAACGCGCCCGC
ACCGACCAAGTAATGGTCAATGGTCACGCCGCGGTGGATGCCACGGCGTGACCACACAGC
GATGCCCACAGAACACGTAGCACCGTAGGAGCGCGCTTGCGCGCGATGAATCTTTACCGG
GAACGCGCCCTCACCGATAACGCCACATCGCGCGCAAGCGCGCTCCTACCGGTGTCTTGG
CGGCTCACGAGCCGACGGCGGCGATGCACTCAGCGACCTGCGCATCACCAGGGCGACCGC
TTGCTATCGCACACCGTGGGTACAACGCGATGCTTACAGAACACGCAGCACCGTAGGAGC
GCGCTCGCGCGCGATGAAGCTTTACCGAAGACGCACCTCACCGATAACGCCCCGTCGCGC
GCAAGCGCGCTCCCATCAGTGTCTTGGCGGCTCACGAGCCCACGGCGGCGATGCACTCAG
CAACCTGCGCATCAACAGGGCGACCGCTTGCCATCGCACACCGTGGGTGCAACGCGATGC
TTACAGAACACGTAGCACCGTAGGAGCGCGCTCGCGCGCGATGAAGCTTTACCGAAGACG
TACATCGCCGATAACGCCCCGTCGCGCGCAAGCGCGCTCCTACGCGTGCAATGTTGACTC
GCGCGCCGAAGACCGAGATGCATTCAAGCGGCTGGCGCGCGACGTTACTGCCGCCTTCTC
ATCAAGCCAGTTGAATCGGTCTGATGACGCACGTTCTTGATCCCATGCGCAGCACACAGC
ACACAGCCCACAGCACGCCGCGATAGGCGCACCGCACCAATTAAAAACGCTTTAATAATT
AGGCCAAAGCCCCGGCGTCGCCAATTCGACCAGATGGTCGTCGGGATCACGGAAATACAC
GCTCTGGCCACCGCCCGGCCATTGCGTGCGGCCTTCGATGGCGACATCGCACGCGTGCAA
ATGCGCTTCCCAGGCCGCCAGCGACTCGGTGGCGATCGCCAACGCGTAATGGGTGTGCCC
GTGTCCGTCGTGCGGCGGAATGGTGCCGCCTGGCAGGCGGACGGTGGTGGTCGTGCTGCC
TTGCAGGAACAGCAGCAATACCTGCGCAGGCGCAATTGCATAGGCGGCCATGCGTGCATC
GCGGTGCATCGGCTGCAAGCCCAGCACCTGCGCGTAGAACGCACACGCCGGTCTCCAGCA
TCCCGCGCAGGGCGGGTGCGGTGGAGGCCGGCGCCGAGGTCATGCGGCCAGCGCCTGCCG
CGGATCCTGGCCGGGCTCCACATGCACGTACAGCACCGGCAAGCCATGGGCTTCCAGCAC
GGCAGCCATCTGCCGCTGACGGGCTAGGTACTGCTCATAAACGCCGCGCAGGCGTTCGCA
ATTTTCGCGCTCGTGTGCGTAGTGGTCGCACCAGCCAGCCGGGTCGAACAGGGCAATGCG
CACTTCGCCGCCGACATAGCGCAGCACCGGCTCGGGCGCCTGATCCAGCCACTCTTCAGT
TTGCGGGGCGAGCAGCGCCGCTTCGATCAGCGGCCACAGCGGCGCCAGGCCCTGGTTGTC
GTACTGCATCGACATCATCGCCGCCAGGTCGTGCCCGGTGAGATAACGCGCGTGCTCGAT
ACGCGCACCGAAGCTTTCCTGCGCCAGCAACGCGGTATCGGCCTGGGCCATGCCCTGCGC
GAGCAGCACCTCTTCCATGGCATCGGCCACGGTCGCCAGCGTCTGCGGGTCACCGGAGAA
CAGGAACGGCAGCACCCGCAGGCCGCCGCCGGTGAGCTGCGCATCGGCCTGGAACGGCAG
CGGGATCTCGCCGTGCGCATCGGCACCGAATGCCAGCACGCGCGGGCCTTCATCGCGGCC
CGGGGCGCGTGCATGCAGTTCTTCCAGGCGGCGGTGCAGCGGCCAGCCCGGCCGCAGCAC
TTCGGCGGGATCGAAATGCGCCATCGCCACGCTGAGCTCCAGCGCGCGCACTTCAGGGAT
CCACTGGGCCAGGTCGCGGCCGATGCGCTCGGCCAGCATGCCGGCCTGCGCAGGCGCCAG
CGCCCCACGCGTGGGGGCGGTCCCGCCCGTCAGTTCCATCGCCAGGACACCCATGGCGGT
CATGCCGTGTTCGGTCGTACTCATGATTCGCGGTTGGCCCATCACAGGGTCGAAGCTACA
CTGCGGCCATTATGCCTGCCGGCCCTGTGCAGGCCATGTCCCCGAGTCCCCCATGCAAGG
TCAGCCCATGCCCGCAGCCCGTCCCGTCGCCATCCTGGGCGGCGTTCGTATCCCGTTCTG
TCGCCAGAACACCGCATACGCGGACGTGGGCAACCTGGGCATGTCGGTGCGCACGCTGGG
CGCGCTGGTCGAACGCTTCGGGCTGCATGGCCAGCAACTGGGCGAAGTGGCGATGGGGGC
GGTGATCAAGCATTCCTCCGACTGGAACCTGGCCCGCGAAGCCGCGCTGTCGTCGGGCCT
GTCGCCGCTGACGCCGGGCATCACCCTGCAGCGCGCCTGTGGCACCAGCCTGGATTCGGT
GATCACCATCGCCAACAAGATCGCGCTGGGGCAGATCGACTCGGGCATCGGCGGCGGCTC
GGACACCACCTCCGAGGTGCCGATCGTCTACGGCAAGAAGCTGCGGGCGCGCCTGCTGGC
CGCCAACCGCGCGAAGGCGACCAGCGACAAGCTCAAGGCGCTGCTACGCGGTTTCAAGCT
GGGCGAGCTCAAGCCAGAGTTCCCCGGCGTGGCCGAGCCGCGCACCGGCAAGAGCATGGG
CGAACACTGCGAAGACATGGCCAAGGAATGGAACATCTCGCGTGATTCGCAGGACGAATG
GGCAGTGGCTTCGCACCACAAGTTGGCGGCCGCGTATGAGCGCGGGTTTTTCGATTCGCT
GATTGCCCCGTTCCGTGGCGTGTCGCGCGACAACATCCTGCGCGCGGACACCTCGCTGGA
AAAGCTGGCCACGTTGCGCCCGGCGTTCGACAAGACCTCCGGCCGCGGCACGCTCACTGC
CGCCAATTCCACCCCGCTCACCGATGGCGCCGCCGCGGTGCTGTTGTCCAGCGAAGCCTG
GGCGCTGGCCCATGGCCACACGCCGATGGCCTACCTGCGCGATGCACAGGTCTCGGCGGT
GGATTTCGTGCATGGCGAGGGCCTGCTGATGGCGCCCACGGTTGCGGTGCCGCAGATGCT
GGCCCGGCACGGGCTGACCTTGCAGGACTTCGACATCTACGAGATCCACGAAGCCTTCGC
CGCGCAGGTGCTGTGCACGCTGCGCGCCTGGGAGAGCGAGGATTACTGCCGCAATCGCCT
GGGGCTGGACGCGCCGCTGGGCCGCATCGACCCGGACAAGATCAACCCGCTGGGCTCCTC
GCTGGCCACCGGCCACCCGTTTGCCGCGACCGGCGCACGCGTCGTGGCTACCGCAGCCAA
GCAGCTGGAAGAACGCGGCGGCGGACGTGCCCTGATTTCGATCTGCACCGCCGGCGGCAT
GGGCGTGGTGGCGATCGTGGAACGCTGACGCTGCTGTGCAGCGTGGGAGTGGGCATTCGG
GATTGGGGATTTCGCAAAAGCAGACGCGGACTCCTGATTTTACGAATCCCCAATGCCCAA
TCTCCAATCCCAAACCTGCAAGGACGCATGGATGTCGACGGACGAGTTCCGCGAGCCACC
CAGCCTGTACCTGCCGCGGGCGAACGGCGATGTGTGGCGCGAGGGCGACGTGCTGGTGTG
TACGGCGGGCGCCAATCTGCCGCCACGATGCGTCAAGTGCAACGCGCCGGCCGACATGCC
GCCGCGCCGCTACATCTTTCATTGGCACCATCCGGTGATCTATGCGGCGCTGCTGCTGGG
CGTGCTGCCGTACGTGATCCTGGCCATCGCGCTACGCAAGCGCAGCGCGCACGTGCTCAC
CCTGTGCGCGCAACACGAGCGCCGCCGCGTGCGTTATGTCGCGGTGGCGATGGCATCGGT
GTTGGCATTGCTGGTGTGCGGGCTCTCGATCGGTAGCCAGTTCCGGTGGCTGATCGGTGC
CGGCGTGATGGCGGCGATGCTGTTGATCGGCCGCCTGGGGTCGCGCGTGTTGTCGCCGAC
GCAGGTCGACCACGTGCAGGCACGGTATCTGGGTGCCTGCGATGCATTCCTGAGCGATCT
GCCGCCACCGCCGCAGGCAAAGCGCCAGCGTTGATGCAACGTGGCGCAGCTGTGGCGTGC
GCCGCTGCAAGGCCGAACAATTGCATCGATTACACGAGGCGATCGTCCGGCGTGATCGGG
CCGGATGGCGGCGTGTCATGGGCCACCACGATCGGGCCGCGGATGGATTGCTGCGGCATG
ATCTCCAGCACCGGTTCGCCGCGCGCGGCGCGCAGTGCGTTGGCGTAGCAGTGCTGCGCG
GAGAGCAGGTCACCTGCCGCTGCAAACCCGTGGCCCAGTTCTTCCCAGGCATCGGCGCCG
GCGCCATTGGCCAGTGCGCGGTGCAGGAATTCTTCGGCCTGCGACCATTGTTGCTGATGG
CGCGACAGGCGGGCCAGGGTGAGCAGCAGCCCGGGGCTGTCTGGATGCTGGGTCAGCCAG
CGCTGGGCACTGGCACGCCGCGAATCGTATTTTTCCAGCGGCAACACGCCGTACAGGCGC
ACCAGCGATTCGTCCCACTGCGTATCCAGCGCCTGTTCCAGGCTGTGCACCGCGGCATCG
TCCCAGTGCAGCACGGCCGCACGTTGGGCATAGGCGCCAACGACTGCCGGGTAGGTGCGC
AGTGCTTTCGGCAAGGCTTCCCAGCGTTCGGCCAGGGCGTTGGCATCGCCGGCCTGCAGC
AAGGTCTGCTCGGCCAATGTGGCCTCCAGTGCGCTGTAGGCCTCCGGCGCCAACACCGCC
TGCTGACGCAGGGCGCCGAGTTGGCCATAGGCCTCGTCTGCGCGTCCGATCTGCGCCAGT
GCATGCGTGCGTAACAGCAGGCCGCGGGCCGGCAGCGGCTGGGCGGCGGCGCTGTCGAGC
GCATTGATCGCATCCACCGGGCGCTGCTGCGCCAGATGCCGCTCGCCCTGCAGCAGTGCG
TGTGCGGTGGGGTCGCGCTCGGCCAGCTGCTGCGCCAGCGCCGTGGCCGAGGCCACGTCA
CCGCGTGCATCGGCCACGCGCACGGCGCTGGCCAAGGCGATGCCGCTGACTTCTTCGTCC
TCGCTGGCGTTGACCAGCAGGCGCTCGGCACGCTGCCACTGGCCGTGATCGGCAGCGCGC
AGGCCTTCGATCAGGCGCGCACGGCCCTTCTTGCGGCGGTACTTGCCCCACACCCGGAAC
GGCAAGCTGATCAGCGTCCACAACAGCCACAGCACCAGCAGCGCGATGACCAGGATCAGC
ACCGCCTGCGGCATGGCGGCGCGGTAATCGTTGCCGCCCACGCTGACCACCACATTGCCC
AGGTCGTAGCTGTTCTGGTGCGACAGCCATTGCGCGCCCAGCACACCCAGCGCCACGGCA
ACCAGCAGGATCAAGACGGTACGCAGCACTTTCATTGTGTGGATCTCCCTTCACGCATGG
CCTGCAGTTGCAGCAGGGTGGTGCCCAGTTCCGGCAGGCGCGGACGCAGTGGCGCTTGTT
GCAGTTCGCGCAGGCGCGTGCGTGCCTGGCGGCGTTGTGGCGAGTCTGGCCACAGCCGCG
TGGTCCAGGTGTCCACGCGCCGTAAGGCCTGCGCGAACCCCTGCGCATCACCACGCTCGG
CCGCTGCACGTGCCAGGCTGACTTCGATCTGCAGCGCATCGCGCGCGGCCGTGCGCTCGC
CACCGGTGATCAACGCATCGCCACGGCTCGGGCGGATTTCCACCAGGGGCGAGAGGGCCT
TCTGCCACCAGGGCAGTGCGGCCTCGCTGTCCTGCGCGCTCTGCTCGGGCAGGCGCTGCA
GGTCCGTTGCCAGGCGATCCAGCCCTTCACCAACCTGTGCCTGCGGGCCGGGACCCAGGC
GATCGAGCGCGTCGCGCTCCTGCACCAGCGCCTGACGCAGATTGAGATAGCCCGGGTCGT
CGATGCCGTTGAGCGCGCCATTGGCCAGGGCGTAGGCGCGTCGTGCGCCATCGGCATCGC
CGGCGATGCTCAGCCGCTGCTGGCCAAGCCGCAGCAGTAATTCCACCTCGTCCAGCCGCA
GCGCCTGGGCGCCGTGGCGGTTGGGATCGGCCAGCTTCTGCACGGTGTCTTCGAGCAATG
CGCTGCGCTGGCTCAGCCCAAGCATTTCATCGCGCAGCACGCGGTTGGTGGCGGCGGTAT
CCTGCAGGCGTTCGTTGGCCAGGCGCTGGTCGCGGCGCAGGGTGTCGAGCAGTTGCTGGG
TCCCGTCCCAGCGTTGCTGCTGCGCCTGGGCGGCCTGGATCTGGGTGTCCTGGTAGCTCT
GCCATGCGCGCCACCCGAGAAACAGCGCCGCGCCCACGGCCACGATCGCCACGACGAGCA
GCAGCCAGGCCAGGGGGAAACGTCGCGCAGGAGCGGGCATGTCGGTCATTCGGGCATCCT
CGGGCGGTCACGACAGGCGCAGGCGCCGCAGTCATCCGCCACAGCATGGCGTGTGGCCAC
AGACACCTGCAAGCTGTGCTTGAGTCCGCAGTTCAGCAAGGTGGCGGCGGCGTCATGATC
GCAGCGGCGGCGGCTGCCAATTGCGCAGGCAGTGGGCCCTCCGCGCGATGGACCTGCATG
AAGCCGGCAGCGCGGGCGGCTTCCAGCATGCGGTCGCTGGAGGCGACCACCGGGCGGGTC
TTCAATGCAGTGGCCAATGACGGCGGCAGCTGCTGCACGATCAACATCAGTGCTTCACTG
CTGCTCAGGGCCATCACGCTGCGTGGCAGCGCGGTCTCCAACACATGCACTGTCGACGCA
CGCAGCCGTAGCGCAACACGCTGATACACATCTGCGCGCAGGATCCGCGCACCGCGCTGC
TCCAGCGCCGGTGCCAGCATGCCGCGGCCGCCGGGCGCGGTGACCAGGCCCACGGCGTGC
AGCGGGGGATTGAACGCCGGCAGTGCCAGCAGGCCTTCGCTGTCCATGCGCGCCGGGCGC
ACCACCGCGTCGATCCCGCAGGCCTGCAGCGCCCGCGCCGTGCCTTCGCCCACGCTTGCC
CACTGGGCCGGTCCAGGCCGCTGCAGGGGCAGCAGCCGGTGCGCCGCGTGCACGGCGGCC
GGGCTGGTGAACACGACAATCGGCGCTCCCAGTGCGTGCCGCAGCGCATCGCGTGCCTGC
AGCGTATCGTTGATCTGCAGGCGCCAGGGCGACACCGCCAGCAACTGGCCGCCATGCCGG
GCCACCGCACGCCGCAGCGGCGCGTGCTCGCCGCTGGGGCGCAGCGACAGCAGGGTCCAG
GAAGTGCCATTTGTGCGCGTGTGGGTCATCTCGGGATTATGCGAGAGCAGCACGTAGACC
GGGTCGGGTCGGCTGCTGTCGATGTCGTCCTTTGCGTATCGAACCAGCGGGTCTTCCGCC
GATGTAGTGCGAGTTCGCCACGCACTCCCAAGTAAGACAGTAGTCTCATTTCGTAACTAC
TTGCAAATACTGTGAATCACGACACGCTTTGGGGCACCAAGAACCCGGAACGGTGCCGTG
ATCAAGTCCTACCTCATCAACATGCAGCGGTGCGACGACCGATTGCGCGCCATGTCGGCC
CGCTTCCAGGCGTTGGGTGTGCCCTTCGAACGCATTGCGGCGGTCGATGGACGCACCCTC
ACACCCGAGCAAATTGCCGACTTCGCGCGCCAGCGGCCGCTGGAAGGTTCCGGCGATGCC
TTCAGCACCGGCCCGCGTACGTGGACCGCGTCCAATATCGGCTGTTTCCTGAGCCATCAG
GCAGCGTGGCGCATTGCGGCCAACTCCGACGACGCCTACACCGCGGTGTTCGAAGACGAC
ATGCATCTGTCCGACGCGTTGCCGGCTTTATTGCGCACGACCGATTGGTTGCCTGGCGGC
AGCAGCATCGTGCGGCTGGAACCCTCCTACAACCGCATCAAGCTCGAAGGCAAGGTCACC
GCCGTGGCGGGCCGCCAGTTGCGGCGGGTGCGTCCGTCGACGTACCAGCATTGCTGGCCG
GTCTGCGCCGGCGCGCTGATCATCAGCCGCGATGCGGCACGGCTGCTGCTGGCTGCAGAA
GCGCGCTGGCACACGATGGCCGACATCTTTATGTTTGGCTGGAACGAGTCACCGGTGGCG
CAGCAATTGTCGACTTACCAGCTTCCGCCGGCGGCCTGCATCCAGGACAAGTTCTTCCAC
ACGGCGCCCGAACAGATCGTGTTCACCAGCACCATCGATGCACCGCTGACACAGGCACAG
AAGCAGCGCAGCGCGCAATGGAAGGCCAAGGCGACCGCATTGCTCCGTGTAGCGCAAGGC
TATCGGAAGGTCACCTTCGTACCCTGAGTGCGGTACTGCATGAGTGCAGTTTTACCATGC
GGTACCGCATGTCATTTAGGTGCACAAGACGCTCGCAGGACATTGCGGCATGATGCCAAC
CCTTCGCCGTCTTGCAGCCTTTGCCGATGACCCTTCCGTGCACGCTCGCATCCGCCCTGC
ACTCGTTGCAGCAGCAGTTCGTCGCCATGCCACCGGTGCTGTCGATGGGCATTGCCGTAG
ACGGGCTGCATGACGGGGCCTTGCGACTGCGCGCGCCGCTGCAGGCCAACGTCAACGACA
AGGCCAACGCCTTCGGCGGCAGTCTGGCCTCGCTGATGACACTGGCCGGGTGGGGATGGT
TGACCTTGCAGCTGCAGTTGGCCGGGCACGATGCCGATGTGTACGTGGCCGACAGCCAGC
TGCGCTATGTCGCACCGGTGTACGAAGAGCTGGTGGCAGACGCGGCGCCATCGGCGGCCG
GCAACTGGGAGGTGTTTCTGGCCACCTTCCGCCAGCGCGGCAAGGCACGCATCGACATGC
GCGCGCAGGTGGCGTTGGAGTCGGGTGCGGCGGCGGCGACGCTGAGCGGGCGGTTCGTGG
CCTTTCCAAAACGGTAGGATGCGGGCCTGGTCCTTGGGGGAAGGCGCATGCGTGCAGTGA
TGGGAATGGTGGTCCTGCTGGGGTTGGTCCTGGTCAGCGGCCTGGCCACCGCCGGCAGCC
GGGCGCAGGCGCGTGCGCTGGAGACCACTCAGGCCGCCTACACGGCAGCGGTGCGCTGGA
GCGATTTCGATGCCGCGCAGGGCTTCATCGAGCCGACCTATGCGCAGGCCCACCCGCTCA
GCGAGCTGGAACGCTCGCGCTACGAGCAGGTGCAGATTTCCGGCTACCGCGAACTGCGCG
TTGGCGAGACCGACACCGGCGATCTGCGCCGGGAGGTCGAGCTGCGGGTGATCAACCGCA
ATACCCAGGCCGAGCGGCTGGTCCGCAGCATCGAGGTGTGGCACTGGGATGCCGAGCGCA
AACGCTGGTGGCTGACCACCGGCCTGCCGGACCTGTGGCAGGGCCAATAGCCTTCCGCCT
GTCCACCCAGCGTGGCAGTGGCCGTCGCGTACGCCAGCTGTGCGACAATTCCCGCCCGCT
TCATCGACCGTGATCTCAGTGAATTTCGAAGAGCTGCAGGCCTTTGTGGGCCGCAACCCC
ATGCTGTCGCTGGCCCTGGTGGGCCTGACCATCGCCATCATCGTCACCGAGATCGCGCGC
CTGTTCCGCGGCTATCGCGCGCTCAAGCCGGCCGAGCTGACCCGCCTGATCAACAGCGAA
AATGCGCTGGTGATTGATCTGTCGCCCACCGCCGATTTCGAAAAAGGCCACATCGCCGGC
AGCCGCAACGTGGCGCTGGCCAAGTTCGACCCAGCCGGCAAGTTGCTCGCCAATGCCAAG
TCCTCGCCGGTGGTGGTGGTCTGCCGCAGCGGCAACGCCTCTGCCGGCGCTGCCAAGACG
CTGAAGAAGGCCGGCTTCGAGCAGGTCTACTGGCTGGAGGGTGGCATTGCCGCCTGGCAG
ATGGCCGAGCTGCCGCTGGTCAAGGGCCGCGCCTGATCTGCCTTGTGAGGCGCCGCGCAA
GCCCCCATTGCTTGCGTGAGATACTGCGTTTTCACGTCTGCATCACTCAACGTTGCATCC
ATCGAACTGTTTTCTGGAGTTAGGAATGTCCGACGAAATCCTCAACGGCGCCGCTGCGCC
GGCCGACGCCGCTGCTGGCCCCGCTTTCACCATCGAAAAGATTTACGTCAAGGACGTTTC
TTTCGAATCGCCGAACGCCCCGGCCGTCTTCAATGATGCCAACCAGCCCGAGCTGCAGTT
GAACCTCAACCAGAAGGTGCAGCGCCTCAACGACAACGCGTTCGAAGTCGTGCTGGCTGT
GACCCTGACCTGCACCGCCGGTGGCAAGACCGCCTACGTGGCCGAAGTGCAGCAGGCTGG
CGTGTTCGGCCTGGTCGGCCTGGAGCCGCAGGCGATCGACGTGCTGCTCGGCACCCAGTG
CCCGAACATCCTGTTCCCATACGTGCGCACCCTGGTCAGCGATCTGATTCAGGCCGGCGG
CTTCCCGCCGTTCTACCTGCAGCCGATCAACTTCGAAGCGCTGTACGCCGAAACCCTGCG
CCAGCGTTCGCAGGGCGAAACCTCGCTGGCCGATTCCGAGCCGGCCGGCAACGCGTAAGC
GTTGTTGCGCACCGGATGAGCGATCCGACACAGAAAATCGCCGTTCTCGGCGCCGGTTCC
TGGGGCACGGCCCTGGCGGCGCTGGTTGCCCGGCACGGTCACCCGACCGTGCTCTGGGGC
CGCGATGCGGCGATGGTGGATGCCATCGACCGCACCCACGAGAACCCTCGCTATCTGCCA
GGCATTGCCCTGCCGGACAGCCTGCGCGCGACCACCGACCTGCAGCAGACCATCGCCGGC
GCCAGCTGGATCCTGGTGGTGGTGCCGTCGCACGCGTTTACCGAAACAATCAAGCTGCTC
GCGCCGCTGCGCCCAGCTGGCGCGGGCATCGCCTGGGCCACCAAGGGCTTCGAGCCGGGA
TCCGGGCGCTTCCTGCATGAAGTGGCGCGCGACATCCTTGGCCCCAGCGTGCCGCTGGCC
GTGGTGACCGGGCCCTCGTTCGCCAAGGAAGTCACCCTGGGCCTGCCGACCGCGATCACC
GTGCACGGCGATGACGCCGCGTTTGCGCAGGTGGTGGCCGATGCCATGCACGGGCCCACT
TTCCGCGCTTACACCGGCGATGACATGGTCGGTGCCGAACTGGGCGGCGCCATGAAGAAT
GTGCTGGCGGTTGCCACCGGCGTGGCCGATGGCATGCAGCTGGGCCTCAACGCCCGTGCC
GGCCTGATCACGCGCGGCTTGAACGAAATGCTGCGCCTGGCCGCGGTCATCGGCGCACGG
CCGGAAACATTGATGGGCCTGGCTGGCCTGGGCGATCTGGTGCTGACCTGCACCGGCGAT
CTGTCACGCAATCGGCGGCTGGGTCTGGCGCTGGGACGCGGGCAGAGCTTGAGCGATGCC
ATCCGTGAGATCGGCCAGGTGGTTGAATCGGTGCAGACCGCCGACGAGGTCATGCGTCAG
GCAGAGCAGCATGGCATCGAGCTGCCGATCTCCAACGCAGTGCGTGCAGTCCTGCATGGC
GAGATCACCCCGGAAGCGGGATTGAAGGAATTGCTGGCACGCGAGCGCAAGCCCGAGTAT
CCGCAGACCTTGTTTACCTGAGCCCTGCGTGCGTTGCGTACGTGATCCAAGACAACAAAA
AAGCCCGGCATTGCCGGGCTTTTTGTTGGTGCGGCGCGTTTCATGCTGCCGCTGCAGTGC
AAACGAGGCCAGGCTGCTACCAGCGCTGACTGTGCAATCGTGTGCTGAGCAGTCTCGGGT
TCTACATGCTCTTAGGGCCGTACGCCGGATTGGCGACGCGTGTCCATCGCAGAATCTCCG
TGCTGCGCATTGCGCGCCAAGATTAGGGAGGCGTATCAGCAACACCGTGCTTTCGACCAG
TGCGCCAGGGTGACGCGGCAGAAGCTGTCGTGTGCACACGTGTCAGCTTCGGCGCTGGGA
AGCCGAGTTTGCGAAACGCGCCGGCTTGCACAGGCGCATGCATGCGCATGCAACTCCGAT
CGCACAAAAGAAAGAAGCCCGGTCGGGGGACCGGGCTTCCGATGCAGCGCGGGAGAGAGT
CGCGCTGCAGTCAAACGTGCGGCTTACCAGCTGAAGCGCGGGCCGACCGACCATTCCTTG
TTGCCGTCGCCATCCATACGGATGTCGCCGTTGATGCCCCAGTTCTGGTTCAACTTCACC
TGGGCGCCAAGGCGGCCGTAGAAGTTGTCGCCGAGGTCGACGCCACGCTTCTTGGAGAAG
TCTTCGTAGCCAGCCAGGGCATAGACTTCGAAGTGCTCGCCGAAGGCGTTACGCAGACCG
GCTTCAACGCTGTAGCCGTCGAAGCTGATGTTCGGGGTGTCCAGGTCCAGCTTGCGGTAG
GCAACGCGGGCAACGAAATCGGTGCTCGTTGCGATCTCGTAATTGTAGCCAACACCGACG
CCCCACTGCTGGAAGTCGGAGTTCGAGCTCTCGAACACACTGTCGTTGTCGTCGGCGTTC
TGCTTGCTGTAATCGCCGAACACATGGAAGTTCGGAGCGAAGGCATAGGACGCCTTCACG
CCCCAACCATCTGCATCGCGACCTTCGGTCGGGGTGCGCACGTAGTCGCCTTCGACGAAG
TTGTAGGAGAGGTTTTCGGCAGCGGAGGCCGCAAACGGCAGGGCAGCGAGAAGGCCGAGG
GCCAGCAGAGAAGTCTTCATGGTCGAGATACCTGTACTTATGGTTTGGGCCGGCGCTGAG
GCGAATGCCGTTCGCTGCCGAGATGTAAATTCTCCGTTATTCGATGGAACGCGACATGAA
TTTGGAACTGACCGGTTGATGAATCATCGCGCCAAGTTCAGCTGCGCTTTCTTGTGGCTG
TCAGCGTATGCGAGTAGCGCACGTGCAAAGGGTGACGCAGCGTTACGTGCATCCTAGCGA
TGTGATGATGGCGTGTAGGTTTCGCACAAAAACACTGCAAATCCTGCATTACGCTGTTGC
AAGCAAGCACATCGCCGATACGCGCGCACTGGGAGCATAGGTGTCCCCAGAAGAAGCGGA
GCAGCATCGTGGCGAAGAAGAAGACGGTGGCGCGGTTCATGGCCGAAACGCTGGAAAGTG
CCGGGGTGGAGCGAATCTGGGGGGTGACCGGCGATAGTCTCAACGGGCTGACCGATGCGT
TGCGCGAGATGCAGAGCATCGAATGGATGCATGTGCGCCACGAAGAGGTGGCGGCATTCG
CCGCCGGGGCCGAAGCCGCGGTGACCGGCAAGCTGGCGGTGTGCGCCGGTAGTTGTGGGC
CGGGCAATCTGCATTTGATCAATGGGCTGTTCGATTGCCACCGCAGCCGGCAGCCGGTGC
TTGCCATCGCCGCGCATATCCCGTCGTCCGAGATCGGCTTGAGCTATTTCCAGGAGACGC
ATCCGCAGGAGCTGTTCCGCGAATGCAGCCACTTCGTCGAGCTGGTGACCAACCCGGCGC
AGTTGCCGGAGGTGCTGCACCGTGCGATGCGTACTGCGATCCTGCAGCAAGGCGTGGCAG
TGGTGGTGATTCCCGGCGACATCGCGCTGATGGAGGTCGACAAACACCTCTCTGCCGCGT
GGCCTGCGCTGCGTGCGCCGCGGCTGCTGCCGGCGGCCGAGGACGTGCAGCAACTGGCGG
AGATCCTGCAGCAAAGCAAGGCGGTGACGCTGCTCTGTGGCAGCGGCTGTGCCGGGGCGC
ACGATGCGGTGGTGGCGCTGGCCGACACGCTGGGCGCGCCGATCGTGCATGCGCTGCGCG
GCAAGGAGCATGTGGAGTGGAATAACCCGTTCGATGTGGGCATGACCGGCTTGATCGGCT
TCAGCTCCGGCTATCACGCCATGCTCAATTGCGACACCTTGATCATGCTGGGTACGGATT
TCCCGTATCGCCAGTTCTATCCGAAGGACGCCACGATTGTGCAGGTGGACCGTGACCCGG
CTGCACTTGGGCGTCGCACGCCCTTGCAGCTGGGCATTGCCGCCGATGTGGGCGAAACCA
TCGCTGCGCTGTTGCCGCAGCTGGAGCGGCGCGAGGAGCGCGGCTTTCTGGACAAGTCGC
TTGCGCACTACCGCAAGGCGCGCGAGGGGCTGGACGAATTGGCGGTGCCGGCGGACGAAG
GCGAGCCCTTGCATCCGCAATTCGTCACCCGCCTGATCAGCCAGATCGCCGACGAAGATG
CGGTGTTCACCTGCGACGTGGGCACGCCGACGGTGTGGGCCGCGCGCTATCTGCGCATGA
ACGGACAGCGCCGCCTGCTGGGCTCCTTCAACCACGGCTCGATGGCCAACGCGATGCCGC
AGGCGCTGGGCGTGCAGGCGGCCTGCCCGGGGCGGCAGGTGATTTCGCTCTCCGGTGATG
GCGGGTTTGCGATGTTGATGGGCGACTTCATCTCGCTGGCGCAATTGAATTTGCCGGTGA
AGGTGGTGGTGTTCAACAACGCGTCGCTGGGATTTGTGGCGATGGAGATGAAGGCGGCCG
GCTATCTGGATACCGGTACCGAGCTGCGCAATCCGGATTTCGCTGCGATGAGCAATGCGA
TGGGCATCCTGGGGCTGCGCGTGGAGACCTCCTCGCAGCTGGAGCGGGCACTGCGCCAGG
CGTTTGCCCATTCGGGCCCGGCCTTGGTCGACGTGCGCATTGCCACGCAGGAGCTGGTGG
TGCCACCGGCGATCAAGCTGGAACAGGCCAAGGGCATGGGCTTGTATCTGCTCAAGGCGG
TGATGAGCGGGCGGGGCGATGAGGTGCTGGCGCTGGCCAAGACCAACCTGCGCTGATACC
GCGCTGCGCGCACACTGCACGTCTCCTTTCGGATCGCACCCATGCCCCGTTCGTTGTTGC
GGCAACTGTTGCTGATCTGGATCGTGATCGTGGCCGCGTGCATCGGCGTGGCCACCATGC
TCTATGGGCTGTATCAGCAGACCGAAGGCGTGCGCCTGGACCAGGCACGCCAGCAACTGC
AGGCGCAGTGCGGGCGCATCGTGCAGCGCTACACCGGTGCCAGCGAGGCCGCCCGCGCGG
GCGACAACGGCGCCGGGCTGGCCGCGGTGGTGGTGCAATTGGTGCTAGCCGATGCGCCGG
GCGTGGAGGGTGGGGTGTGGAATCTAGAGAAGGGATTCATCGCCTACGCATATCCCACCT
ACGACGGCAGCGACCACAAGACCGACATCCCGGCTGCCGAATGGAACACCATCGTCGCCA
CTGCGCGCCAGAGTGCGCGCGGTGGCACGCCGGTGCAGTACCGCCGCGATGGCAGCCGCG
AGGTGCTGTTGATCAGCGCCTGCCCGCTGGTAGCAGGCACCGCGGCATGGACGATGACGC
GGGTGCCGGCCAGTACCTCCGACGCCTGGCGGCCGTTGGTGATCGGCATGCTGCTGATCT
TTGCGCTGGTGGCGGTGTCGGCAATCGCGCTGGGCGTGGTGGTGCGGCGCTGGGGCCGGC
GGCTGGATCGCATCCAGCAGGCCTTGGCGGCCGAGACCGAACTCCCGCAGATTCCGGTGA
CCGGCGCGCCGGAATTGGACCGGCTCGGCGCGGCGGTGAACGACTATGCGCAGCGCAACG
CGCAGGCGCTGGCGCAGACGCGCCGGCTCGGCGATGAACTCTCCCGGCACGAACGCCTGG
CCGCGCTGGGCCGCATGACCGCCACCGTGGCGCATGAGATCCGCAACCCGATCGCCACCA
TGCGCCTGGCGGTCGAGAATACGATTGCCAGTGGCAACGCCACGCCGGACGACGCCGCGC
ACGCGGCCTTGATGCTCGCGCAGATCCAGCGCCTGGATGGCGTGGTCGAAAGCCTGCTCG
GGATGGTGCAGCCGATCCGCCTGCACCTGGACACCGTGGTGGTGCGCGATTGGCTGGCGG
CACTGCTGGATCCGGCGGAACTGCCCACCGGAACACCGCCGCCGCAACTGTCGGTGCCTG
ACCCATCGCTGCAATGGGCGTTGGACCCGCAGCAACTGGGCCGGGCGGTGCACAACCTGG
TACGCAATGCCTGGCAGCACGCGCAGCCAGGCACTGTGGTGCGCGTGCACGCGGCAGTGC
GTGCCGGCAGGTTGCAGCTATGCGTTACCAACCAGGGCGCACCGATCGCCGAACCGGTGG
CTGCGCAGTTGTTCGAGCCCTTTGTCACTGGCCGCAGCGACGGCAACGGCCTGGGATTGG
CACTGGTACGCGAGATCGCACGCGCACACGCCGGCCAGGTGCGTTACACGCATGCCGATG
GCATCACCCATTTCATCCTGGAGCTGCCATGGCGCGCATCCTGATCATCGACGACGATGC
CGCGTTTCTGGCAACGCTGCAGGCCACGCTGCGCTCGCTCGGCCACAGCGTGGTTGCGCT
CGACAACGGTGCGGCCGGCGTCGCGCAGCTGCGCGAAGGTGGCGTGGACATGGCGTTCGT
GGATTTCCGCATGCCGGGCATGGATGGCATTGCGGTGCTGCGTGCGCGCCAGGACCATGC
CACGGCGCGCCAGGTGCCGCTGGTGATGCTCACCGCCTATGCCTCCAGCAGCAACACCAT
CGAAGCGATGACCTTGGGTGCGTTCGACCATCTGGTCAAACCGGTGGGGCGTGCGGAGAT
CGTGGAGGTGGTGCAGCGCGCCCTGCACAGCGCCGCCGACGCGCCGGAACCGGGTGCCGC
ATCGCTGGCACCGGCCGAAGAGGCCGACGCACTGATCGGCCACAGCCCGGCAATGCGCAC
TGTGCACAAACGCATCGGCCTGGCTGCAGGCGCCGAGCTGCCGGTGCTGATCACCGGCGA
AACCGGCACCGGCAAGGAGCTGGCCGCGCGCGCCTTGCATCGCGCCAGTACCCGCGCACA
GCGGGCCTTCGTGGCGGTCAACTGTGCGGCCATTCCGCTGGAGTTGATGGAGAGCGAGTT
GTTCGGGCACCGCAAAGGCGCATTCTCCGGCGCCACCAGCGACCGCATCGGCCTGATTCG
CCAAGCCGATGGCGGCAGCTTGTTTCTCGATGAGATCGGCGACATGCCGCTGCCGATGCA
GGGCAAGCTGCTGCGGTTTCTGCAGGAAGGGGAAGTCACGCCGCTGGGCGGCAATGGCGC
GCAGAAGGTGGATGTACGCGTGCTGGCGGCCACCCACCGTGACCTGGCGGCCTGGGCGAG
CACCGGGCAGTTCCGCAGCGACCTGCGCTACCGCTTGAACGTGGTGCCGATCGAGTTGCC
ACCACTGCGCGAACGCGGCGACGACATCCTGCTGCTGGCCACGCACTTTCTGCAGAGCGC
CGGTGGCGCCGCGCGCGCGCTGTCGCCCGATGCGCAGCGCCGGGTGCTGGACCATCCGTG
GCCGGGCAATGTGCGTGAGCTGCGCAATGTCATGCAGCGCTGCGCGTTGCTGGTGCGCGG
GCACACCATCGCGGCGGGCGATCTGGACGAGGCATTAGGCGAACCATTGCCCGGCGACCC
GCTGCAGTCGCAGCCAGCCGATGCGCCAACCGGCACACAGTCGCTGCCCGAAGCGGTGGC
GCAGCTGGAAAAACGCATGATCCAGGCCGCGCTGACGCAGGCGCAGGGCAACCGCGCCGA
GGCCGCACGCCAGCTCGGCATCCACCGCCAGCTGCTGTACCGCAAGCTCGACGACTATGG
ATTGCAGTAGCCAGGCGCTGCGCACGGCAAGCTGTCTGCAAAGCGGACAGCGGTTGTCTG
GAATGCAGACGCCGCGATGGCTTGCATCTCCGGCCACTGCCAATGAAATCAAGGCGTTGC
CAGTTGGCACGATAGCTGCGTTGTCCTGATGGCACGCGGCGCCCCTGCCGCGATGGAGAC
ACTGCCCATGATTCGTCAGACCGCACTCGCTTTTGCGCTGGCCTGCAGCGTGGCCACCGC
TGCCGCGCAGGTCCCTGCTGCGCCGGCCGCACCGGTTGCGCCGCGCCCACCCGCCGATGC
CCCGCCACCGCCGCCGGCCCCACCCGCACCGCCTGCACCGGTGGCCGCCACCGCCGTGCG
TGTCACCGGTACCGTCGAACGCTTCATGCTCAATCCCAATGGCGCGGTGGACGGCCTGTG
GCTGCGCGATGGCACCCAGGTCGCGTTTGCGCCGCATCTGTCCACCGCCCTGCAGGCGGC
GGTGCGGCGTGGCGATACCGTCAGCGTGCAGGGCTATCGCCTGGGCCGCCTGCCGGTGCT
GCGTGCCAGTGCCATCCGCTCCGCCCGCAGCGGGCAGGAGGTGGTGGACCAACCGCCATC
GGCCGCACTGCCGCCTCCGGCACCGCCCGCGCCGGCGGCGTTGACGCCCTTGCAGGCGCA
GGGGCGGATCGAACGGCTGGTGTACGGGCCGGGCGGTGAAGCAACCGGCGCCCTGCTCAG
CGATGGCACCGTGGTGCGGATGCCGCCGCACCTGGCAATGCAGTTCGGCGACCTGTTGCA
GCCCGGTGCGCCGTTGAGCGTGAGCGGGTTCGGTGTGGCCACGGCAGCCGGGCGGTCCAT
CGAGGCTACCCAGCTAGGCCGCGACCGTGCCTCGCAACGGGCCCTGTTCGCCCCGCCGCG
TCCGGATGGCCCAGTGCCACCGGCACCGCCCGTGCCGCCAGCACCCGCCGCACCGCCCGC
CCCGGTGCCGCCGCCCGCTCCGCGCTAAGTCCCGCGCCGGGCCACGCGGCGCTGCCGCGT
CCCACGTCCCACGTCCCACTTCACCCCCTTGCGCCCCGTCACCAGCCACGCCTTGCGCGT
GGCACGGGGCGCGCGTTGCCGGTCTTCGCCGGCCACCCTGATTGGAGTACCACCATGCAT
TGGGTCGATCCCGATTTCCTGCCCGAAACCCGCGGCACCCTGGCGCGCTTTCTGCTCAAC
CCCAAGGCCGATATCGACGGCCTGCTGCTGACCGATGGCACCGAAGTGCACACGCCGCCG
CATCTGTCCGCCGCCCTGCTGAAGGCGCTTGCGCCGGGCAGCGCCTTGACCATCCGCGGG
CTCAAGCCACGCGGTGTAGACATGCTGGTCGCGCTGGCGATCGACCCCGATGGCGGCGCG
CGCATCCTCGACGAGGGCCCGCACGGCCCACATGCCAAGCCCAAGCCGAAACCGCCGGCA
GCCAAACCCGCCAAACCGCAGCACGCCCAGCACAGCGGCACCATCACCCACCTGCTGCAT
GGCCCACACGGGCAGGTGCACGGCGTGTTGCTGGACGACGCGGTCACCGTGCGGTTTCCG
CCGCATGCCGCGGGCGCGTTTGCCAAGCAACTGGTCCTCGGCAAGCTGCTCAGTGCCGAA
GGCGAGCTCACCACCACCCCGCACGGCGTGCTGATGCACGCGCATGCCCTGGGCGCCAAG
CCGGCGACGCTGACCGAGATCGCACACCCACCGCATCCACCACATGGCCCGGGCGGAAAA
AAGAAGCCCAAGCCCAAGCACTGAGGAGACGGCGATGCGGCGGCTGCGTGCAAGGCGATC
CGGTCCCTGGGGTGTGCGCACCGCCGCCGGGCTGTGCGCAGCGGTCGTGCGCGTGCTGCA
CGTGGCGTGCGCATGAGCCGCGGCCGGCGTGGCACCCGCGCGCTGGAGGTGCTGCACTTC
AGCGTGGCCGATGTGCAGGACGGGTTGGGGCCATTCTTGAGCGTGTTCCTGCAATCCAGG
GGCTGGTCGGTGGGGGCGATCGGCACTGTCATGAGCGCCGGCGGAATCGCCGGCATGCTG
GCGACCACCCCGGCCGGTGCATTGGTCGATGCCACCCGCCGAAAACGCGCGGTAGTGGTG
ATTGGCGCGCTGGCGATCCTGCTGGCCACCGCGCTGATCTGGCTGCGGCCGAGTTTTCCC
GGGGTAGTGGTGGCGCAGATTGCCTCGGCCCTGGCAGCCGCCGGCATCGGCCCGGCGCTG
ACCGGCATCACGCTCGGACTGGTCCGGGCACAGGGCTTCGATCATCAGCTGGCGCGCAAC
CAGGTCGCCAACCACGGCGGCAACCTGCTGGCCGCTGCACTCGCCGGCTGGCTGGGCTGG
CGCTACGGCTTCGGCGCGGTGTTTGTGCTGACGGCCGCCTTCGGCGTGCTGGCGATCGCC
GCGGTGTTGCTGATTCCGGCAGCGTCCATCGACCACCGTGCCGCGCGTGGTTTGCAGGGA
GCGCAAACCGGTGAGGCGGTGAGTGGCTGGCGGGTGCTGCTGACCTGCCGCCCGCTGGCG
CTGTTGGCGATCACCCTGGGGCTGTTCCATCTGGGCAACGCGGCCATGCTGCCGCTGTAC
GGCATGGCGATCGTCGCCGCCCATGCGGGCGACCCCAGCGCGTTGACCGCCACCACCATC
GTGGTGGCACAGGCCACGATGATGCTGGTGGCCTTGTTGGCGATGCGCTGGATCCGCGTG
CATGGCCATTGGTGGGTGCTGCTGGTGGCTTTTCTGGCGTTGCCGCTGCGCGCGCTGGTG
GCCGCTTCGCTGATCGAAGGCTGGGGCGTGTTTCCAGTGCAGATGCTCGATGGCCTGGGC
GCCGGCTTGCAGAGCGTGGTGGTCCCCGCATTGGTCGCGCGGCTGCTGCATGGCACCGGC
CGGGTCAACGTGGGCCAGGGCGCGGTGATGACCGTGCAAGGGATCGGTGCTGCTTTGAGC
CCTGCATTGGGCGGCTGGCTCAGTGCCGCCTTCGGCTACCGCACCGCGTTTCTGGTGCTG
GGCGCCATCGCGCTGCTCGCGGTTGCGCTCTGGGCGAGCTGCCACACGGTGCTCAAACAG
GCATTGGCCGCCGGCGCGGCGAGGTGACGCGCCTGGCTACTGCCCGCCTGTGAAGTTCCA
TTGTCGCCACGCCTCGAACACCATCACCGCCACGGTGTTGGACAGATTGAGGCTGCGATT
GTCCGGGCGCATCGGCAGGCGAAGCCGGTGCTGCGGCGGGATGGACTCCAGCACCTCGGC
CGGCAGGCCGCGTGTTTCGGGGCCAAACAGAAAGGCATCGCCATCGGCAAACTGCGGTGT
GTCATAGCGCACGGTGCTGCGGGTACTCAGCGCAAATACGCGCTTGGGTGCGAGCGTGGC
CAGCGCAGTGGGCAGGTCCGGATGCACCTGCAGACGCGCGTATTCGTGATAGTCCAGGCC
GGCGCGCTTGAGCTGCTTGTCGCTGAGGTCAAAGCCCAGGGGCTCGATCAGGTGCAGGCG
CGCGCCGGTATTGGCGCACAAGCGGATCACATTGCCCGTGTTGGGCGGAATTTCGGGTTG
GAACAGGATGACATCGAGGACGGGGGCTGACATGCGCGCAGTGTAGCTGCGCCGCGCATG
GGCCGGCCGGTAATGACCGGCCGGCAGTTACTGGCCCAGGGTGGCGCTGACCAGTGCTTC
CAGCTCGACCGGGGTGGGCTGCAGCTGCGGCACCGGCAGGTTGACGATGACCTGGCCGAC
CAGCGCACCCAGTGCAGCAGCGGCGTGGCCGGTGGCAGTCTGCGCGGTGGCGGCAGCGGT
ATGCACCAGCAGGTCGGCGCGCTGTTCGGCGGTCGGACGCACCTGCACGGCGGCCAGGGT
CACGATGCGCGGGCCGGCCTGTTCGGCGGCCAGGGCAGCCAGTTGCTCGGTCGAAGGGCG
CACCTGCACGGCGGTCAAGGTGCGGATGCCGCTGCTGCGCTCCAGCGTCTGCTGGGCGAT
CTGGTCGGCGGCCGGGCGCACCTGCACGGTGTCCAGCGTGGTGAGGGAAGCGGCATGCGC
GTTGGCAAAGGAGGCGCCGGCAATCAGGGCGGCGGCGAGGGCGATGCGCAGGGTCTTGGT
GGTCATGGCGAGGTCTCTTGGTGTGGGTGATTAGTGGTGTGGTAGTAAGGTAGTACACCG
TTTCGGTAGCTGCAAGAACTTTCGGTGCTGTTTTTATTTTGTTCAGTGTGCAGTCATATT
TGCTGGCAGCGCACGGGGCGTCGGGATGGCTGCGATAACCAGAGCAATCGCCGTGCCACC
TTTAAGTTGTTGTTTTTGAAGGGGGCAGTGCCGCGTTGGGCTGTCCGCATCCGGACAGCC
GGACACCGCATCGGCCGGGCGGACGCGCCGGGCCAAGGCCTGGGCGGGAGCGCAGCGCTT
ACCGGGGGGCTGCCGGTTGTCTCTCGGTAGCGCGCCTTATTGCCAATTCAGGCAGCTACG
GCACAATCCGGCTTTGCCCTCAGGTGTCTGTCTTATGCGCGTGATCCTGCTGTCTGTTCT
GGTTGCCGCCACCACCGCGGCCTGCACCTGGGTTCCCATCGAACAGAGCGGCAAAGGCGT
ACAGGTCCTGCCCGCAGGCCCTGTGCCAGCTGGCTGTCAGCAGCAGGGCGAAGTGGTGGT
GACGGTCAAGAGCAAGGTCGGTTTCTACAATCGCAACCCGTTGCGGGTGCAGGAAGAACT
GGAAACCCTTGCGCGTAACGAGGCGCCTGGCGCCAATGCCAACACCGTGCAGGCACAAGG
CCAGCCGCTCGATGGCAGCCAGCGTTTCAACGCGTTCCGGTGCCCGCCGCGCTGAACCGT
TGGGCTGGGGCGAGCGCGGGGCAAATGTAAAGATGCGGTAAAAGCGGCCAGCAGATAGAA
TGGCGCCCCCTCGCCTGACGCCATGGCGCTACTTCGATGCTCTTCCAGAATGTCTCCATC
GCGGGACTGGCGCATATTGATGCGCCGCACACGCTGACTTCCAAGGAAATCAACGAGCGC
CTGCAACCGACCTACGACCGTCTTGGGATCAAGACCGACGTATTGGGCGATGTTGCCGGT
ATCCATGCACGGCGCTTGTGGGACCAGGATGTCCAGGCATCGGACGCCGCCACCCAGGCT
GCCCGCAAGGCCCTGATCGATGCCAACATCGGCATCGAGAAGATCGGCTTGCTGATCAAT
ACCTCGGTGAGCCGTGATTACCTGGAGCCGTCCACGGCCTCCATCGTGTCCGGCAACCTG
GGTGTCAGCGACCACTGCATGACCTTCGACGTGGCCAACGCCTGTCTTGCCTTCATCAAT
GGCATGGACATCGCTGCGCGCATGCTCGAACGCGGCGAGATCGACTACGCCCTGGTCGTG
GATGGCGAAACCGCCAACCTTGTTTACGAAAAAACCCTCGAGCGCATGACCTCGCCGGAC
GTCACCGAAGAAGAGTTCCGCAACGAACTCGCTGCATTGACGCTGGGCTGCGGCGCGGCC
GCGATGGTGATGGCACGTTCGGAGCTGGTCCCCGACGCGCCGCGCTACAAGGGCGGCGTG
ACGCGCTCGGCCACCGAGTGGAACAAGCTGTGCCGGGGCAACCTGGACCGCATGGTCACC
GACACCCGCCTGCTGCTGATCGAAGGCATCAAGCTGGCGCAGAAAACCTTCGTGGCCGCC
AAGCAGGTGCTGGGCTGGGCTGTGGAGGAGCTGGACCAGTTCGTCATCCACCAGGTCAGC
CGCCCGCACACGGCAGCGTTCGTGAAGTCCTTCGGCATCGACCCGGCCAAGGTCATGACC
ATCTTCGGTGAGCACGGCAACATCGGCCCGGCCTCGGTGCCGATCGTGTTGAGCAAGCTC
AAGGAGCTGGGCCGGTTGAAGAAGGGCGATCGCATCGCGCTGCTCGGCATCGGTTCGGGC
CTGAACTGCTCGATGGCCGAAGTGGTTTGGTGAAGGCGCCAGGCCATCCCGGGAAGGGAT
GGCCGGCAGTGCGGTTGGGTAGTCGCCGCAGTGATTGCAAAGGCAGGTCGCATGCACTCC
TGTCTCGTCATGCGTGAGATTGTATTTTTATCGACATGTTGGGTGCATCATGTCGATTCA
GTCGACATGAGCGCTCCGCATGGATCCCCGGCGTCCCTATAACGACCTGCCGCCGTTGCC
TCCCGCGGTGGAGCTTGAGACCCGCGTATTGCTCAAGGCGTGTATCGAAGCGCATAAGGC
ACTGGCCTTGCTGCGACAAGCCACGGGGCATCTGCCGAATCCGGCGGTGCTGATCAATAC
CATTCCCATTCTGGAAGCACAGGCGAGTTCGGAGATCGAGAATATCGTCACCACCACGGA
CGAGTTGTTCCGCTACGCCGACCATCAGGACGCCGCAAACCCCGCAACACGCGAGGCGCT
GCGCTATCGCACCGCGTTGCAAGAGGGTTTCATTTCGCTGCGCGAGCGCCCACTGTCCAC
GCGGACTGCCGAGATTGTCTGCACGCGCATCAAAAACGTCCAGATGCAGGTGAGGAGTGT
GCCGGGTACCGCCCTGGCCAATCAACAGACCGGTGAAGTGATCTATATGCCGCCGGCCGG
GGAAGCGGTATTGCGCGAAAAGCTGGCCAACTGGGAGCGGTTTATCCATGACGTCCCCGA
GGTCGACCCGTTGATTCGCATGGCAGTCGCGCATTATCAGTTCGAAGCCATCCATCCCTT
CACCGATGGCAACGGCCGCACCGGGCGTGTTCTCAATCTGCTAATGCTGGTTGAACAGAA
TTTGCTGGATCAGCCGGTCCTGTACTTGTCGCGTTACATCATCGAACGCAAAGCGGACTA
CTACCGTTTGTTGCTGGCTGTCACGCGCGAGGGCGCATGGTCTGAGTGGATCGCCTACAT
GCTGGATGCGGTGGCCGATACGGCACGTTGGACCAGTGCCAAGATCGATGCTATCCGCCA
ACTGCATGAACATGCGTGCGAGTGGGTCCGTGCCGAGCGTCCAAAAACGTATAGCCGCGA
ACTGGTGGATGTGCTTTTCAGTCAGCCGTACTGCCGTATCCAGAACGTGGTGGATGCCGG
CATCGCCAAACGGGAAACCGCAGCGCGGTATCTGCGTGAGCTCGTGGATATCGGTGTTCT
ACGTGAACAGCGGATGGGCAAGGAGAAGTTGTTTCTACACCCTGCATACTTGCGCCTGCT
TTCCGACAATGGTCACGCGGCACAACGTTACGCCTTGCCTCACACGTATCGGCACTAATG
CGTCCGAGCAGAGCATCCAGTGCATCTTGCTCTTCCCTTAGTGTGGGCACGCGCGACGGC
ATCTTTCCATGCGTCCCAGCCGGTACCTGTGCCGCGCAGATTCACTTGAACCGAATTGGA
TACGTTCTTCATGACTTACCCCGGCTATTCCTTCACCCCCAAGCGCCTGGATATGCGTCC
CGGCATTGCGATGTCGTATCTGGACGAAGGTCCGCGCGATGGCGAGGTGGTGGTCATGCT
GCACGGCAATCCGTCGTGGAGCTATCTGTGGCGGCATCTAGTGAGCGGTCTGTCTGATCG
CTACCGCTGCATCGTGCCCGACCACATCGGCATGGGCCTGTCCGACAAGCCCGACGATGC
GCCCGATGCGCAGCCGCGTTACGACTACACGTTGCAATCGCGCGTGGACGATCTGGACCG
CCTGCTGCAGCACCTGGGCATCACCGGGCCGATCACGCTGGCGGTGCACGATTGGGGCGG
CATGATCGGTTTTGGCTGGGCGCTTTCGCACCACGCGCAGGTCAAGCGCCTGGTGATCAC
CAACACCGCCGCATTCCCGCTACCGCCGGAAAAGCCGATGCCATGGCAGATCGCGATGGG
CCGGCATTGGCGGTTGGGCGAGTGGTTCATCCGCACCTTCAATGCGTTCTCCTCCGGCGC
CTCGTGGCTGGGCGTGTCGCGGCGGATGCCGGCCGCTGTGCGCCGTGCCTATGTCGCCCC
GTACGACAGCTGGAAGAATCGCATTTCCACGATCCGCTTCATGCAGGACATCCCGCTGTC
GCCGGCCGATCAGGCCTGGTCGCTGCTGGAGCGCTCGGCGCAGGCGTTGCCGTCGTTTGC
CGACCGCCCGGCCTTCATCGCCTGGGGGTTGCGCGACATCTGTTTCGACAAGCACTTTCT
GGCCGGTTTCCGCCGCGCGCTACCGCAGGCCGAGGTGATGGCGTTCGAGGATGCCAACCA
CTACGTGCTCGAAGACAAGCACGAGGTGCTGGTGCCGGCGATCCGCGCGTTTCTGGAGCG
AAACCCGCTGTAGGACAAGTTTCGCATCCGTGCGCGCGCGCGCCGAAGAGCTGCGCGCGA
TGTGTGCGAAGTGGATGCACCGGGCAATGCGTGCATCGCGCAGGTCCGGATTGGATCGCG
CTGCGGCTGCGCCGCATGATGTTGTGGCGAGGCGTTACAGCGTGGGCAGCGGATTGCGTT
GCGCGTCGTCCACGCCAACCCAGTCGGCTTCAGTGAGCGCGTGCAGGCCATGTGCCAGCC
GCGACTTGTCGCATTGCGTGCTGCGCTCGCCGAACTCCAGCGATGCCGGCACCGCGGCAC
ACGATGACGGGCGGCGGTCGTGGATGCTGCAACGGCTGTAGCGGCCGATGTCTGCGTCCA
GCGCAATGCAGCGTGGCTGCGCTTGCGAGGTGCCACGCATCACCCGTTCGTGCGTGCGCA
GTGCATCCGTCAACGCAATCGGCACCCTGCCGCCCAGCGCGGGATCGGCTTCGCTCCAGT
GGAAACTGACGCGGAAGTAGGCGCAGCAAGCGCCGCAGGTAAGGCAGGGGTGTGCCATGG
ATGCCGGGCCTTGCGCGGCGAAATAGCGTGGAGAGCGCGGCATTCTGACCGAATCACGGC
GCGATACAAGGGGCACGCGTGCAGGCCGGTTAGCGGTTCATGCGGGTGGCGGTGGCTGGT
GGCCGGCGGATCACCGCACTTGCCAGAAAACGCCCGGTAGCGTGCAAGGTTTGCTGGCGA
TTACGCGCGCTGTTCCAGTCGATATTTCCAGGGTTTTGATGCATCGCGCTTGCAGCTGTG
CATGCAGGCACGCTACGAGTGGCCTCTCTGCAGCAATGCGAGCCAGCCAATGCATGCGAC
CGAACGTTGCAAGCGCAAGCGGCCGGTGCCATAGGCGCGCATGGGTGATAATGGATGCAT
GACAACTCTCTGCAATATCGCCGCCTCGCTGCCGCGACTGGCGCGCGAGCGCCCCGATCA
GATCGCCATCCGCTGCCCGGGCGGACGCGGTGCCAATGGAATGGCCGCCTACGATGTCAC
CCTGAGCTATGCCGAGCTGGATGCGCGCAGCGACGCGATTGCTGCCGGTCTGGCCTTGCA
CGGCATCGGTCGTGGCGTGCGTGCAGTGGTAATGGTGCGGCCGTCGCCGGAGTTCTTCTT
GCTGATGTTCGCCTTGTTCAAGGCCGGTGCGGTGCCGGTGCTGGTGGATCCGGGCATCGA
CAAGCGCGCACTCAAGCAATGCCTGGACGAAGCGCAGCCGCAGGCCTTCATCGGCATTCC
GCTCGCGCAGCTGGCGCGGCGCTTGTTGCGCTGGGCACGGTCGGCCACGCAGATCGTCAC
CGTGGGCGGCCGCTATGGCTGGGGTGGGGTGACGCTGGCACGCGTGGAGCGCGATGGCGC
CGGTGCCGGCAGCCAGCTGGCCGATACCGCGGCCGATGACGTGGCGGCGATCCTGTTCAC
CAGTGGCTCGACTGGCGTGCCCAAGGGCGTGGTGTATCGGCACCGGCATTTTGTCGGGCA
GATCGAGTTGCTGCGCAACGCGTTCGACATGCAGCCGGGCGGTGTGGACCTGCCGACCTT
TCCACCATTCGCGCTGTTCGATCCCGCGTTGGGCCTGACCTCGGTGATCCCGGACATGGA
TCCGACCCGTCCGGCCACCGCCGATCCGCGCAAGCTGCACGATGCGATGACGCGCTTTGG
TGTGACGCAGCTGTTCGGCTCGCCGGCATTGATGCGCGTGTTGGCTGATTACGGCCAGCC
ATTGCCGAACGTGCGCCTGGCCACCTCGGCCGGCGCACCGGTGCCGCCGGATGTGGTGGC
CAAGATCCGCGCGTTGCTGCCGGCCGATGCGCAGTTCTGGACGCCGTATGGCGCCACCGA
ATGCCTGCCGGTGGCAGCGATCGAAGGCCGCACCCTGGATGCCACGCGCACGGCCACCGA
GGCCGGTGCCGGCACCTGTGTCGGCCAGGTGGTTGCACCCAACGAGGTGCGCATCATCGC
CATCGACGACGCGGCGATTCCCGAGTGGAGCGGCGTGCGCGTGCTGGCAGCGGGCGAGGT
GGGCGAGATCACCGTGGCGGGCCCCACCACTACCGACACCTACTTCAACCGCGATGCGGC
CACGCGCAACGCCAAGATCCGCGAGCGCTGCAGCGACGGCAGCGAGCGCGTCGTGCACCG
CATGGGCGACGTTGGCTATTTCGATGCCGAGGGGCGCTTGTGGTTCTGCGGCCGCAAGAC
CCACCGCGTGGAAACCGCCACCGGCCCGCTCTACACCGAACAGGTAGAGCCGATCTTCAA
CGTGCATCCGCAGGTGCGGCGCGCCGCGTTGGTGGGTGTCGGCACGCCCGGTCAGCAGCA
ACCGGTGCTGTGCGTGGAGTTGCAGCCAGGCGTTGCGGCATCGGCCTTTGCCGAAGTGGA
AACTGCACTGCGCGCAGTGGGCGCTGCGCACCCGCACACCGCAGGAATTGCGCGTTTTCT
GCGCCATTCCGGCTTTCCGGTGGATATTCGCCACAACGCCAAGATCGGCCGCGAAAAGCT
TGCGATCTGGGCGGCGCAACAACCGCGCTGAGCCCCACCATGTGCGCACGGTATCGTCTG
GATGACCTGCGCATCGATGTGGCACGGCAGCGCGTTGAGCGCGACGGTGTGGCACTTGAG
GTTGGCGGACTCAATTTCAGGTTGCTGCACTATGTGCTGCAGCAAGGTCAGCGCGTGGTC
GGCTTCGACGAGCTGATCCAGAACGTGTGGGCGCCGGCACTGGTCAACGAAGAAACCGTC
ACCCAGCGCGTGCGTCTGCTGCGGCAGGCGTTGGGCGACGACTCGCGACGGCCGCGTTAT
CTGCGCTCGGTACGCGGGCAAGGCTATCAGCTATGCGTGCCGGTGCAGCAGGAACAGATG
CCCGCAGCGCGTGTGATGCGGCAGCGTGGAGGCTGGATCGCGGCGGGCGCCGTGGCGTTG
GTTTGCATCGGCACAGGTGCGATCTGGTGGCTGCACGCGCGCGCGCCGCCAACAGCGCGG
GGGGTCCTGGTGCAGCGTGGCGATTACTACGCCGGGATCGGCCAGCGCGACGACAACGAT
CGCGCGATCGACTTGTATCGCCAACGCTTGCAGGAAGCGCCAGACGACCCACAGGCGCAA
CTTGGCCTCAGCCGCGCCTACAGTGCACGCGTGTGCCAATACGACGGGGACGCCGACTTT
ACCGTGCAGGCCTTGCGGTTGGCCGATACCGTGACAGCCGCGCAACCACAGCTTGCAGCA
GCACATGCCGCGCGTGGGTATGCGCTCGATTGTCAGGGCCGCAATGGGGCTGCCTTGGCG
TCCTATGAACAGGCCTTGCAGCTGGATCCGGGTGCCGATGCGGTGCGTGGCTCGGCCGCC
TATCTGTACGAGCGGAAGGGAGATCTGGTGAAAGCGCTATCGGCCAATCTGGAGGTGCGC
GACCCCCGGCGCGTGCGATTTCTGCCGATCCAGATCGCCAGTAATCTGAGCCTGCTGGGG
TATGCGGGCGCAGCCGAGGCGCGCTATCGGCAGAACTTCCGGCTGTATCCGGATGACCCG
TTCTCCAATCTGGCGTGGCCCACATTCTTGTTCGCGCATGGTCGTGCGGCAGAGGCGCAG
ACTGCGTTGGACGAGGCGCTAGGCCGCGGCACCGACTATGCGGGGCTCGCCGTGCTGCAG
GCCGAACTTGCATGGTCACAAGGCAACACGGCACTCGCACGCAAAGCGGCATTGCAGGCA
GTGCGGCTCCGCCCCCAGGGCAGCTTCGCGCAGACGGTCGTGTGGGCGCTGCACGCCCAG
CCGCTTCCCACAGCTGCGGCGCTGCGCACGCGTGCGCAGGAGCTGCTGATCAGCGTGGAG
CGCGGCGGCGACCCCTTCGATGCCGTCGATGCGACCGTGCTGCTGCTATGTGCGGATGCG
CCCGAGGCAGCACTGCGCGCACTGCAGCGCGCAGAGACTGCCGGCTATCGCAATACTGGC
TATCTCCGTCATTCGCCGTTGTTGCAGTCACTGCGCGGCATGCCGGAGTTTGCCGCGCTG
CTGGCACGGATCGATGCCGACCTTGCGGACCAGCGGGCTCAGTTGCGTCGTCGTAAGCTG
TTACCCCCAGATGCGATTTCTGAGGCTGCTGCGGCCATATAGCAGGCCGGCACAGAAGAG
CGGCATCGGCAACGGTTGTGCGCAGGCCGTGTGCGACACACCAACCAGTAGCCCTCCGAC
CGGTCGTGTCAGTCCCGCGTCGGCAACGCCTTGAGCACATAGTCGGTCAACAATCGCTGC
GATTGCTGATGCATCTGCCGGGTGTTGTAAGCGCTGCGCGTGAGGACCACCACCAACCTC
TGCTCGGGAACGACAAACACGTAGTTGCCGCCATTGCCAGACATCGCCCAGGTGTCGCGT
TGCACGCCATGCACCGGAAACCGGAAGTGCCAGAGGAGATAGCCGTAATCGGCATCGTCG
CGCGCCTGTGTGTGCACGCTGGTCATCGCTCGGATCCAGTCTGCGGCAATCACCTGGCGG
TCTTGCCAACGTCCTTGCGTAACCAGCAACTGCCCGAGTTTGGCCAGATCGCGGCTGCGA
TACCGCGTGCCGCCGCCGCCCATGCCGACGCCTTCTGACGATACAGTCCACTGCGCCTGC
TCAATGCCTAGTGGCGTTTCTAGGACCTTGGCCGAGAATGCCTGCAGGCTCTGGCCAGTG
GCTTGTTCCAGCACGGCGCCGAGCAGGAATGAGCCTGCCGTACAGTATGAGAATGCACGG
CCGTGCGGGCTTTGCTCGGGCCGTTGCATCCACGGCGCATACCCGCGAATCGGCAGATCC
AAGGCGAATTGCGTCCAGTCTGCACTGACGTACATGCGTTCTTCGTTGCCGGCGGAAAAG
GCATTGTCGTCGTTACATTCCAATTGGGAGCTCATCGTCAGCAGATCTTCGACGGTGATC
GCGCGCTTGCGCGGATCGGGATGTTGCCAGTGGCGGTCGCCGAAGTAGTCGTAGACCTTG
GCTTGCGCGTTTGGGATCACGTTGCGCTCGATCGCCGCACCCACCAGCAACCCGGTGACG
CTCTTGGTCAACGAGCGGGTGTCGTGCAAGGTCTGGCGATCGGCCTCGCCCAGGTAGTGT
TCGTAGACCAGCACACCATCGCGTACGACCAAGACGCTGGTGGTGGCCGGCGCCAGGTCG
GCGCTCAGTGCTTGCTCATCTGTGCGAGCACAGCGAGGTCCCAGCCACTGGCGGCAGGGC
TGCCGACCGGCCAGCCGTCATCCAGGGCCGGCGGCCTGGCGATGTGCGCAGGTGCAGGTG
CTGGGGTGGCAGCTGATGCTGTGGCGATGCCTGGCGTCGCACTGGGCGCGGCGTGCAGCG
GGGAGAGAACGAGCACGGCAGACAACAGCAGGGACAGGCGGGTCATGGCGACTCCAGCGA
TCGAAGGTGCAGCCATCACGCCAGGCTTGCGAATGAAGCACCTGATGCCGGGATGAAGAT
TTATGAAGGTCTTTGCAATCAATGATTTGCCGATGCAAGACGTCAGGCGGCGTGCACGCC
GCGTCGCTCTGACGGTCCGGTCCGGCTATTGTGTGCGCCCTGCAGGAGCGATGGGTGTGG
CGCAATGAAGATTCTGGTAACGGGTGGTGGCGGCTTTCTCGGGCAGGCGCTGTGCCGTGG
ATTGGTGGCGCGTGGACACGAGGTGGTGAGCTTTCAGCGCGGTGACTATCCGGTGCTGCA
CACCTTGGGTGTGGGCCAGATCCGTGGCGATCTGGCTGACCCGCAGGCGGTGCGGCATGC
ACTTGCCCGCATCGATGCGGTGTTCCACAACGCGGCCAAGGCCGGGGCGTGGGGCAGCTA
CGACAGCTATCACCAGGCCAACGTGGTGGGCACGCAGAACGTGCTCGATGCGTGCCGTGC
CAATGGCGTGCCGCGCTTGATCTACACCTCCACGCCCAGCGTGACCCATCGCGCCACCAA
TCCGGTGGAAGGCTTGGGTGCGGACGACGTGCCATATGGCGAAGACCTGCGTGCGCCGTA
TGCGGCGACCAAGGCAATTGCCGAGCGCGCGGTGCTGGCAGCCAACGATGCACAGCTGGC
CACCGTTGCGTTGCGCCCGCGCTTGATCTGGGGGCCGGGCGACAACCACCTGCTGCCGCG
TCTGGCGGCACGTGCGCGCGCCGGGCGGCTGCGGATGGTGGGCGATGGCAGCAACCTGGT
GGACAGCACCTACATCGACAATGCGGCGCAGGCGCACTTCGATGCGTTCGCGCATCTGGC
GCCGGGCGCTGCGTGCGCAGGCAAGGCGTACTTCATCTCCAACGGCGAACCGTTGCCGAT
GCGCGAGCTACTCAACCGTTTGCTGGCGGCGGTGGATGCGCCGGCGGTGACGCGCTCGCT
GTCGTTCAAGACGGCGTACCGCATCGGTGCGGTGTGCGAAACATTGTGGCCACTGTTGCG
TCTGCCAGGCGAAGTGCCGCTGACGCGGTTTCTGGTCGAGCAGCTATGCACGCCGCATTG
GTACAGCATGGAACCGGCGCGGCGTGACTTTGGCTACGTGCCGCAGATCAGCATCGAAGA
GGGCCTGCAACGGCTGCGATCCTCATCTTCCCGCGACATCTCCATCACTCGATAAAGACT
GGCACATCCACAAGATACGCCTGCGCCGATTCGGCACGACAACTTCTGGACACATTGCCA
TGCTGCATTACGCCATCATCTTTTTCGTCATCGCCATCATTGCCGCCGTGCTGGGCTTCA
GCGGTATCGCCGGTGCGGCGACCAACATCGCCTGGATCCTGTTCGTGGTGTTCCTGATCC
TGGCCGTGATCTCGATGTTCCGTCGCGGCAAGGTCTAGTCCGCGTCACGGCAGCGGCGCT
GCCGGTTGACGATCACACGGCCCGCTTCCGCAAGGAGGCGGGCCGTGCGCTTTTGCGGCA
CGCAGAATTTGCCAATTACAGCGCTTTTTCCAGGTATTGCACGCGTTTTCCGCTTTCCAA
TACGGCCTCGCCGATCGGCTGAAAGCCCAACTGCCGGTGCAGTGCCAACGAGGGTGGATT
GGCAGGCACTAGATTGACTTCGCAGACCAGGCGCGCATGGCCTGCAGCGCGTGCCTCACG
GATGAGTTCGTCATACAGCTGTGTTGCCAAGCCGCGTCGACGTGCGTGCGCGGCAACCAC
GATGCGGTCCACATAGACGAAGCGCGCGAAGCGTGCGGCCATCCAGGCGAAGTTCGCATT
GGCGTAGATGGCGTGCTGATCCAGCGCGATGAGTAAGGCCTCGGCCGGATCCGCCACCCG
TGCGTGCCAGGCCTGCTGCAACAGGCTGGCGAGCGCATCAGGTGTGAGCCACGACAAGGC
GCTGGCATCGGCATTGTTGAGTGCCAGCAGCGCTGCGTGATCGTGCGGATGCACTGCACG
CACCCGTGCCGCGGTCACGCGTGCGTGACCACGCTGCTGTACAGGCGCCCATCGTCGGCA
TGCCGCTCCAGTGCCAGCTCGATCAAGCGCGTAACCAGGCTGCGATAGTCCAGCCCGCTT
GCCTCCCACAACTTGGGATACATGCTGATGCGGGTGAAGCCGGGCAAGGTGTTGACCTCG
TTGATGACGATGCGCCCATCCGCGCACAGAAATACATCCACGCGCGCCATGCCGGCGCAG
TCCAGCGCCTGATAGGCCTGTAGTGCGCACTGCTGGATACGGTGCTGGGTGTGGGCATCG
ATATCGGCGGGAATCACCGTCGCTGCGCCATCGTCGCGGATGTACTTGGTCTCGTACGAA
TAGAACGCGTCGTGCACCACCACCTCGCCGCAGACGCTGGCCTGCGGCGTGGCATTGCCC
AGCACCGCGCATTCGATCTCGCGCCCGGCGATCGCCGCTTCCACCAGCACCTTGTGGTCG
TAGCGCAGCGCGAGCTCCAATGCAGCGCTGAACTCCTCAGCGCTGCGGACCTGGCTGACG
CCGACCGACGAGCCCTGGTTGGCCGGCTTGACGAACAACGGCAGCCCGAATTGGGCAATC
AGCGTTTGCACGTCGGCCTGCGCAGCGGTGTGGCGCGTGAAGCATGCGAACGGCGCCACC
TCCAGGCCGGCATCGCGCAGCACCCGCTTGGCCATGTCCTTGTCCATCGCCACGGCCGAC
CCCAGCACGCCGGAACCGACGAACGGCAGGTTGGCCATGCGCAGCAGCCCCTGCAGCGAG
CCGTCTTCGCCCAGCGTGCCGTGCACGATCGGGAACACCACATCGATCTGCGCCAACGCC
TGTTCGGCATCCACCGCGCGCAGCTGCGCACTGGCGGCACCGGGCAGCACGGCCAGCCCG
CGGCCGCTGTGGCGCAGCGCAATGCGGCTGGGGTCGTCGGCATCGAGCAGAAAACTCTCC
GGCGCGCTGAGGTGCCACTGGCCCTGTTTGTCGATGCCGATCAGCACCGGCTCGAACCGC
TGCGGGTCCAGCGCCTGCAGGATGTTGCGCGCCGATTGCAGCGAGACCTCGTGCTCGGCC
GACTTGCCGCCAAAGATGAGTCCGACCCGAATCCTGCGCATGCCTGCTCCTGTCATTGCT
CCACGGAAGGAGCACAGGATGCCGCTGGCGCGGTGCCGAACGGAAGCGCCGGGTGCCTGC
CCGAGCCGTGCCACACGCGCCGGCCCGCCGACGCAATGGCCCGGCCCGCGCCCGTCAAGC
GGTTGCGACATGCAGGGACGGTAGAATGCGCCCATGCCCGGATCACTCTTCAACTCACTC
AAGCCGCTCGCCGGCCAGGCCCTGCAGGCCGCGCTCAACCGCGCGCTGGCGCTGGACCCC
GATACCCGCGACGCCCTGCTGCCGCTGGAAGGCCAGCGCATCGCACTGACCCTGGAGGCG
CCCGCGCTGGCGCTGCAGATCCGCGTGCACGAGCGGCGGCTGCTGGTGGGCCCGGTGGAT
GCCACCCAGGAGCCGGATCTGGCGGTGCGCAGCAGCCTGGCCGGCTTGCTCGGGCAGCTG
CCGTTTCTGGCCAATGCCCGCCGCAGCGGGGCGCCGGCCGGCCGGCTCAAGGTCTCCGGC
GATGCCGAGCTGGCGCGCCAGCTGCAACAACTGGCCGGGCGTTTCGATCCGGACTGGCAG
CTGCCGTTCGTGGCGGTGTTCGGCGAGATCCTGGGCGTGCAGATCGCCAGCGCCGTGCGC
AGCGCCTTGCAGCAGGCCCGCCGCAGCGCGACCGACCTGGCGCAGAGCGCAGCCGAATTC
GTTACCGAGGAATCGCGCGACGTGGTGCCGCGCGCCGAACTGGAGGCCTTCCACGACGAC
GTGGATGAGCTGCGCGACGCTGTTGAACGCCTGGCTGCACGCATCAACCGCCTGTCTGCG
GCTGGAGGCACGCCATGAAGACGATCCTGCGGGCAAGCCGCATTGGCCGGGTGATCCTGC
GCTATCGGCTGGACGCATTGCTGGAAGGCACCCCGGCCGAGCGCTGGTTGCGCCTGGCCA
AGCCGTTCGTGCCGCGTGCCAGTGCCGAAATCGCTGCGCAATCGCGCGGTGCGCGGCTGC
GTCTGGCGCTGCAGGAACTGGGCCCGATCTTCGTCAAGTTCGGGCAGATTTTGTCCACCC
GCCGCGACCTGATTCCGCCGGACGTGGCCGAAGAACTCACCTTGCTGCAGGACCGGGTCA
AGCCGTTCGACGGCGAGGCCGCGCGCCTGATCGTGGAGCGCGCGCTGGGCCTGCCGGTGA
GCGTGGCGTTTGCCGCTTTCGACACCACGCCGCTGGCCTCGGCCTCGATCGCGCAGGTGC
ACGCGGCCACCTTGCCGCCCGATGCCAATGGCCTGCGCCGCGAAGTGGTGGTCAAGGTGC
TGCGCCCGGACATCGAGCGCCAGATCGACGCCGACATCGCGCTGCTGCATTCGCTGGCCA
CGCTGGTCGAGCGCACCCATCCGCGCGCCGACAAGATCCGCCCGCGCGAAGTGGTGGCCG
AGATCGAAGGCACGTTGTCGGCCGAACTGGATCTGCAGCGCGAAGGCGCCAATGCCAGTG
TGTTGCGGCGGTTCTGGGAAGGCTCGGACGATCTGTACGTGCCGGAGGTGATCTGGTCGC
ACACTGCCGAGCGTGCGCTCACGCTGGAGCGCGTGTACGGCATCCCGTCCGATGACGTGG
CCAAGCTCGACGCCGCCGGCATCGACCGCAAGGCGCTGGCCGCCAAGGGCGTGCGCGTGT
TCTACACGCAGGTCTTCCGCGACAACTTCTTCCACGCCGATGCGCACGCCGGCAACATCT
GGGTCGATTCGGACCCGGAGCGGTGCCTCAATCCGCGCTTCATTGCGCTGGATTTCGGCA
TCATGGGCCAGCTCTCGCAGGAAGATCAGTACTACCTGGCCGAGAACTTCATGGCGATCT
TCCACAAGGATTACCGCCGCATGGCCGAGCTGCACGTGGAGGCGGGCTGGATGCCGTCCA
ACGTGCGTATCGACGAGCTGGAAGCGGCTGCGCGCTCGGTGTGCGAGCCGTACTTCACCC
GGCCGTTGTCGGAGATCTCGCTGGCCGAGGTATTGATCAAGTTGTTCCGCGTGGCGCAGC
GCTATGAATTGACGCTGCAACCGCAGCTGATCCTGCTGCAGAAGACGCTGCTCAACATCG
AAGGCGTGGGACGCCAGCTCGATCCCAAACTCGACATCTGGGCCGTGGCGCGGCCGGTGC
TCGAACGCATCCTGCGCGAGCGTTACAGCCCGCGCCGCGTGCTGGGCGAGTTGCGCAAGC
GCCTGCCGGAGATCATGACCCACGCGCCGGACATGCCGCGCCTGGTGCATAGCTGGTTGA
AGCAGCAGGTGGAAGGCCGGCACCAGCTGGACATCCGCTCGAGCGAATTGCGTGCGCTGG
ACCTGAGCCTACGCAAGCTGCAGACCCGCGTGGTCACCGCCATCACCGGCAGCGGGCTGC
TGGTGGTCGCCGCCGTGTTGTATGGCCTGCATCCGGACGGCTGGTATCTGGGCACGGTGC
CGGTGTGGAGCTGGATCAGCGGCGGCGCCGGCTCGGCAGCCTTGCTGATCGCCTGGCTGC
GCCGCTGACACATTGCGATAGGTGGCCCGCTGCATTCGGCTGCATTTAGGCAGTGCCTGC
AGCGGAGCCCCAGCGCGGCCCTTGAGTCGTGGCGCGGCAACGCAGTGGCATGCGCTGTCG
GCGACGCGGATAATCCGCCGGTGAGCACATCCCCTGATCCATTGCAGATTCTTTACCAGG
ACGCCGTCCTGGCCGTTGTCGACAAACCCGCGGGCCTGATGGTCCACGACAGCAAGCTGG
CGCGCGGGGAAGACGATTTTCTTGCGGACCGTCTGCGCGTGCAGCTGGGCCGCCCGATCT
TTCTGGTGCACCGGCTCGACCGCGCCACCAGCGGCTGCCTGTTGCTGGCCTTCGATCGCG
ACACCGCCAGCGCGCTAGGCAAGGCCTTGATGGCCGGCGAGGTAGAGAAGGATTATCTGG
CCATCTGCCGCGGCTGGCCCGCCGAGGAGCGCTTCATCGTCGACCACGATCTGGATGGCG
GCCCGGGCAAACCGATCAAGAAGCCGGCGGTGACCCACTTCCAGCGCCTGGCCACCGGCG
AGCTGGAGATCCCGTCCACCGGCTTTGCCACCTCGCGCTATGCCTTGCTGCGCTGCCAGC
CGCAGACCGGGCGGTTTCGGCAGATCCGCCGGCATCTCAAGCACCTGTCGCATCACATGA
TCGGCGACACCAGCCATGGCGATGGCCGCCACAACCGCAGCTTCCGCATGCTCGGCATCC
ACCGCATGTTGCTGCATGCCGAACGCCTGGGCTTCCCGCATCCTGCCGATGGCAGGCGCA
TCAGCGTGGTGGCGCCGCTGGATGTGGAGTTTGCGAAAGCGTGTGCGTTGTTCGGGTGGG
ACGTGGCGGGGTTGCAAGGCGGCACGACACACGTGCAGTGATGCGGCGTGGTCATTGATC
TGTCCGTGCCTCAACGTCGAACGGCAACGTCTCTAGGCAGCCGTACCCTCACCCCAACCC
CTCTCCCGACGGAAGAGGGGCTTGACTGTTCCTTCTCCCCTCGGGAGAAGGTGCCCCGTA
GGGGCGGATGAGGGTGCGAGCGAAGCCTGGTGGAGCTTGGATGCACGTGCTGCTTCGCCG
CTTACCGCCTTCAACCCAACTCCCTCTCTCGGCGGAGAGGGAGTTGGAGCAGGCTTCTCT
CACTGGAGGAAAGCTGGGGCACCGCCGGAATCGTCAACGCGATCGACCTGGCATCCGCAT
CCGCATGCTCTTCCGCATCGGCATTCGCCGCACGGATCACGCTGTTACGAATCCCCAATC
CCAATTCCCCAATCCCAGTTCTTCAGGGCTTCTGCGCCGCCGCCGGCTCATTGACGATCT
TTTCCAGATCTTTCTGCAGATCGGTAAACAGCGGCAGCATCTTCTGCTGGATGGCGCCCA
TCAGGTTCTGGGTCAGTGCCGGGGTCTTGTCCAGCAGGCTCTGGCCAGCCGAGCTCTCGT
AGAACTCGGCCATGGCAATCACGTCCTCGCGCGAGAACGAGCGCTTGTACAGGTCCACGT
ACATCGGGCGCAGCTCCGACCACGACAGCGCCTTGCGCACGGTCTGGCGGGTGCGGTCCT
GGATGCGCTGCAGCAGCGCCTGCTGGTCGGCATCGAGCTGGCGCTGCGCGGTGAGCTGGG
CGAACTGCTGCTGCTGCATCGCTTCGATCTGCGGCAGCATGGTGTCGAGCATGGTCTGTG
CGCGCGAAGCGGCCAGCAGCCGGTTGACGTCGGCATCGCTGGGCGCCTGGGCGCAGGCCA
CCGGCGCGGCAAGTGCCAGCGCCAGCAGCACCAGCAGGCGACGGGCATGGCGGCGGGCCG
AAATGAAAGCGGTGGGTGTCATCGGAGCATCCTGCAGTCGGGGGACCGGCCGCAGCATAC
GGGATGACGCTGGCGTTCGCGCGCGCGTCCACGCCCGTCCCGATACAATCCGGCGCATGG
CCAGTGAACCCATCCAGATCACCCCCAACCTGGCGATCCCGCCCAGCGAGATCGTCGAGC
GCTTCGTGCGCGCGAGCGGCGCCGGCGGGCAGAACGTCAACAAGGTGTCGACGGCGGTGG
AGCTGCGCTTCGATGTGGCCGGCTCGCCGTCGCTGCCGGAACCGTTGCGCGCGCGGCTGC
TGTCGCGGCGCGATCGCCGCATGACCGCCGACGGCGTGCTGGTGATCGATGCGCAGCGGT
TCCGCACCCAGGACCGTAACCGCGAAGATGCGCGCGAGCGGCTGGCCGAGATCATCAATG
CATGCCTGTCGGTGCCCAAGCGCCGCGTGGCCACCAAACCGAGCCATGGTGCCAAGCTAC
GGCGGCTGGATGCCAAGCGTGAGCGTAGCCAGATCAAACGTGGACGCTCTGCGTCCCACT
GGGAGTAAGCGTGAGTGACACTGACCCGTCGTTGCCGCCGGTAACGCAGGCCAACATCCT
GTTGCAACCCTCACCACCACGCATGCCGCGTGCGCATGGCCGCTTCGGCCGTTGGCTCGG
CCGCACCGCGCTGCGGTTGACCGGCTGGCGGTTGGTCGGCCGGCTGCCCGACGAGCCCAA
GCTGGTGATGATCGTCGCCCCGCACTCCTCCAACTGGGATGGTTTTCTCGGCTTTGCGGC
CAAGTTCGCGCTCGGCTTCGATGTGCGCGTGCTGGGCAAGGCGCAGCTGTTCTGGTGGCC
GCTGGGGCCGCTGCTGCGCAAGCTCGGCGCCATCCCGCTGGACCGCAGCTCGCCGCAAGG
CACGATTGGCCAGGCGGTGCGGTTGATCCGCAACTCTGAGCAGATGTGGTACGTGATCAC
CCCGGAAGGCACGCGCAAGCGCGTCGAAAACTGGAAGGCGGGGTTCTGGAAGATCGCCTC
CGATGCCAAGGTGCCGATCCTGCCGGTGTATTTCGATTACCCCAGCAAGACCGTGGGCAT
CGGCGAGCCGTTCTGGACCGGCACCGACATGGCCGCCGATATCGCCGCCGTGCGCACCTG
GTACCGCCCGTGGCGCGGCAAGCACCGCGATACGCTTTGAGCCCACCATCCCCTGTTTGC
GTGGTGGCGAGCGCCGGCCACGCCTTGCGAGGAACGCCAATGTCATCTGCCCGCGTGTTG
TGCCTGTCGTTGCTGCTGTGGGCCACCGGCCCGGTGTGGGCCGCGACACCCATGCTGGTC
CCAAGGCCGGCGGCGACGGTGGCGCAATTGCGCTGGATGCGCAGGGCAATGCCGCATTTC
CGTTCAATACCGAGGGCATGTACCGCGGCTGGATCGGTGCCGATGGCACTGCGCATGTGG
CGATCTTCAAGGACGAGGCGCTGTAACGCTGCTGCGCTTGCCCGGTAGCGCGTTGAAGAC
TGGCGCGTGCCAGCCCACTACCACATCCGGCGCGCATGACGACGCAGCGGCGGCCCAGGC
GATGGCGCCTGGACGGCACGCGATCTCGCAGCCCCACTGCGTTCATCCATCCAATCCAAC
GGCACATGCCACACGCGACGAAACCCGCTAGCGTGGCCGGCTGCTGTTACCCACTCAGGA
ATTACACGCCATGTCGCGTACCGTCGTTCTGGCCGCTGCCATCACCCTGGCACTGGCTGC
TTGTTCTGGAAAAGATTCGTCCGGTAAGGAGTCCACCACCGTGCCCGAGAAGACCGCTAC
CACCCAGACCCCGGATGCCGCGCCGAACCCGCTGCTGACCGCCAGCACGCTGCCGTTCCA
GGCGCCGCCGTTCGACAAGATCCAGGACAGCGATTACCTGCCTGCGTTCGAAGAAGGCAT
GCGCCAGCATCTGGCGGACGTGCGCAAGATTGCCGACAACCCCGAGCCGGCCAACTTCGA
CAACACCATCGAGGCGATGGAGCGCAGCGGCGAAACGCTCACCCGCGTCTCGCGCATTTT
CTTTGGCCTGGTGCAGGCCGATACCAGCGACGCCCGCCAGAAAATCCAGGAAGAGGTGGC
GCCCAAGTTGGCCGCGCACCAGGACGAGATCAATCTGGATCCCAAGCTGTTCGCACGCGT
CAAGGCGATCTACGACCAACGCGACACGCTCAGCCTGGAGCCGGAACAGAAGCGCCTGGT
CGAACGCCATTACGAAGAGCTGGTGCGCGCCGGTGCGCAGCTGTCCGACGCCGACAAGAC
CACCTTGCGCAAGCTCAACGTGGAGGAGACCACGCTCTCCACGCAGTTCCATACCAAGCT
GGTGGCTGCCTCGGCTGCCGCCGCCGTGGTGGTCGACGACAAGGCCAAGCTCGATGGCTT
GAGCGAGGGCGACATCGCCGCCGCCGCCGATGCCGCCAAGGCGCGCAAGCTCGATGGCAA
GTATCTGCTGACCCTGCAGAACACCACCCAGCAGCCGGTGCTGGCTTCGCTGAAGGACCA
TGACCTGCGCGCGCAGGTGATGAAAGCCTCGCAAACCCGTGCCGAACAGGGCGACGCCAA
CGACACCCGCCAGACCATCCAGCGGCTGGCGCAGCTGCGCGCGCAAAAAGCCAAGCTGCT
CGGCTTCGACAGCTACGCCGCCTACAGCCTGGGCGACCAGATGGCCAAGACGCCGGAGGC
CGCGCTCAAGCTGTTGACCGACACCGTGCCGGCGGCGACCGCCAAGGCGCGCCGCGAAGT
GGGCGAGATGCAGAAGGTCATCGATGCACAACAGGGCGGTTTCAAGCTGGCTGCGGCGGA
TTGGGACTTCTACGCCGAGCAGGTGCGCAAGGCCAAGTACGACCTTGACGAGTCGCAGAT
CAAGCCGTATTTCGAGCTTGACAACGTGCTGCAGAACGGCGTTTTCTACGCAGCCACGCA
GCTGTATGGCATCACCTTCAAGCAGCGCACCGACATCCCGACCTATCACGCGGACATGAA
GGTGTACGAAGTGTTCGATGCGGACGGCACCTCGATGGCGCTGTTCTACACCGACTACTT
CAAGCGCGACAGCAAGTCCGGCGGCGCCTGGATGGATGTGTTCGTGGAGCAGGACGGGCT
GACCGGCACCAAGCCGGTGGTCTACAACGTGTGCAACTTCACCAAGCCCGCCGCGGGCCA
GCCGGCGCTGCTGAGCTTTGATGACGTCACCACCTTGTTCCATGAGTTCGGTCACGCGCT
GCATGGCATGTTCTCCAAGGTGAAGTACCCCTCGATCGCCGGCACCAGCACCTCGCGTGA
CTTTGTCGAGTTCCCCTCGCAGTTCAACGAGCACTGGGCGTCTGACCCGAAGGTCTTCGC
CAACTACGCCAAGCACTACCAGACCGGCGCGGCGATGCCCGATGCCCTGGTGGAGAAGAT
CAAGAAGGCCAAGACCTTCAACAGCGGCTACGCCACCACCGAGTACCTGTCGGCGGCATT
GCTCGACCTGGCCTGGCACACCCAGCCGGCCGATGCACCGCTGCAGGACGTGAGCAAGTT
CGAGGCCGATGCCTTGAAGCGCTTCAAGGTCGATCTTGCCGAAGTCCCGCCGCGCTATCG
CAGCACCTATTTCGACCACATCTGGGGCGGCGGTTATTCGGCCGGCTACTACGCCTATTT
CTGGTCGGAAGTGCTCGATGACGATGCGTTCGAGTGGTTCAAGGAAAACGGCGGCCTGAC
CCGCAAGAGCGGCGACACCTTCCGCGCCAAGATCCTTTCGCGCGGCAATACCGTGGATCT
GGCGACGCTGTACCGCGATTTCCGTGGCAAGGATCCCAGCGTCAAGGCGCTGTTGGAAAA
CCGTGGTTTGACGGAGTAAGTGATGCGCGTGGGTCGTTGACGTATGCGCGTGTAGTGCAT
GCGGTTAGCAATCGAAACGGGATGGCCGCAAGGCCATCCCGTTTTTGTTGCGTCGCTTTT
GATGCGCCGCGGTCGGTGCCGCATCATGCCGGTTGCGGCGCCTGATCGTCCCCGATCTGC
ACGATCACTTCGTGCGACTGCGATGTGGACGCTGCTCCCGGACGCAGCCGCTCCACCGCC
TGCGGCAGGGTCAGCGACGGCGCGCCCTGCGCTGCGGAGGACGTGGCACCGGGCGGTTGG
GTGAGCGCCTTGGCCTGACCCAACAGCTGTTCCACATCGTTGCCTTGCAGTAGCGCGTTG
ATCGCTCGGCTCGCCGTGGTCGCCCGACGCTGGGACAGCGCTTCAATGGCCCCCCCCATC
ACGCCACGTAAGACTTGCTGCTTCAATCCGATGTCGGTGTCGCCCTCGCGGCGATTGTTC
TTGACGGTGATGGCGGTGTGCTGATTCAGCGCGCCGACCGTAGCCATGGTTCCGGACAGG
GCAGAGATCGCCAGGGTCTGTGCGGTCGGCACGTTGCGCGTTCCACCCTGCGCCGCAGAG
CTGGCCTTGCCGATCACCGAGGATGCCGCGCTGCCCAGCACGCCGAGATGGAACATCTGG
CCAATGCGTTGGGCGGTCTGTGCGGAGAACTCGCGCGAGGTGTACTTCTTGGCGATATCG
TTGATCAGTTGCTCCGACACCACCGACTTCTCGGCGCCGAGCAGCACCGCTGCAGCGACA
CCGTCTGGATGGAGTTCGTCCAACTTGCCTTCGCGCAAGGCTTCCAGATCCTGGCGCAGC
AAATTCAGCGCCTTCGCCGGGCCGGTGCCGTGGCCCGATTCCAGATCCAGGTTGTCGGCG
TCCGCCGTCCCCTGCGGCGAGGGCGACGTGGCTAGTTCCGTGTTGAGCGCTTTTTCCATC
GACACCAGTCCGTTGATGACGCGTTTCACCAGAGCCTGCGTGGGCGACTGGATCAGTTTG
CGCAGTTTGGTCTGATCGATCTCCTCTGCCGCAACCGGCTCGCCACGTGCAAGTTTCAAT
TTACCTGTCTCGGTCAATACATCGGCGTACAGCAGATTGAGCTTGTTGTTGTAGTCCTGT
TTTGCCTGTTCGTCGAAGCCGGCGGCCACATGCTGCGCAGCTGTCATCAACAGGGCACCG
ACGGTCTGCGCGGTCGGCGACAGCGCCCGCATTGCGCCGGTTTTGCTGAGCAGGCCCAGC
GTGCCCGCCAATGGCGAACGCAGGATGCGCGGGACGGCCTGCCAGCGATTGCCCATCCAT
TGCCGGTCGTGTGCGCCCTGGGTCATGACAAAGTCGTGCTGGGCCTGATGCAGGCGCGCT
TCGGCTTGCAGCAAGTGGTCAGCGGCCTCGGTAAGCTGTTCAGCTGACGCCGCCGTTGGT
CGCTGGTCTGCGGCGTGCTTGAGTTCTCGGAACCTGTCGCAGCACCCACTGAATTCTTCG
ATGTGGCGTTCCAGTGCCTTCGCGAGGTCCGGTAGCCAATGCTTATCGTTGATCTGATTC
TTGTCCGGCACGATGACGTGACCGCCATGCTCGCGGATGGATTCGCATAGACTGACCACC
GCCGACTGCTGGACCGCATTCATCGGTGCGGCGATGGCCGCTGTTGCAAAGCCGAATCCT
GCGCCTGCCCATGGCTGACGGGTTGCGTAGTTGATCCACGGCGAAACGATGAACTGCATC
GCATTGTTTAGAAAACTACCGGTGGGATTGGGCATGCCGGACAACAGCGCGGTGCGTCGT
AAGTCGGAAACCTCGACGTCGCTCAATCCCTGCGCCTGGTACCAAGCCATCGCATCCGTT
TCGTGGATGCGGCTCAACAAATCTGTGTGTGTCGCTGCGCGTTCCTGCACGCCGGTGGTG
TCCGGCAGTTTCATCGGCCTGACCTTGTTGATCAATTCGGCGGCCAGTTGCGGCTCGACG
GCACGGTTGTTGTCGTCAGCCAGTTTCTCTTTGAGTCGCACCAGCGACGCTTTGCCAGGA
TGCGACGGCATTACAGGCTGCGAAATCTGCAGACCAACCGTGTGCAGGTGGCTAGCCGTA
TGAAATGCGTCCGCAGTGGCGTCTGCGGTCTCCTTGCCGCGCTTGTTCGGGCGGCTGGAT
AGCTTGGTCAATGGGCCACCGGGCTGGGCATCCGAATGGCTGGGCGAGGCATCCTGGGAC
GCTTCTTCTTCGATCTCATGGATGTGAGCACTCGACGCTGACACAGTGCGACTGGGCGGA
TTGGCAGATGCAGCAGGTTTCATCAGATTTCTCCTGGCGCTTGATGCAGTGGCGGCATCG
ATCAATGGCCGGTGCCGAGGAATGCGATCGCCTCGCAGCCCTGAGCTGGGCGCATTGTCG
AGGGGCGGCGTGGTCGCCATGGCTCGAAAAGAGCACTGAGTTCAAGCACGCGACGAAACC
GTTGCCGATGAAAGATCAAACTGCGGATCGCATTGCTCAGAGATTGAACCACTCTACAGT
GTGCATCTTTGCCGGATAGCAGAACCGATGTCGCTGCACCCGAATCCCCCTGTAGGTGTG
GGCGCCAAGGTCGGGTGCGCTGCTTCCCATGGCAGGGTTGGTGAAGCGTCACGCGGCGAC
GGGTGCCGCGCGCATCCGCGTGCGAGGTGTGCCATCAAAACGTCATGGCAACGCGTCGGC
ATGCCTCAGGCCAGTTACCGCGTCACCACCATTCCATCCGACGCCGCTGCCGCCGCATCC
TGCCGCCACCAACGCACGCGATTGGCCGGCGCCTGCAGATCCACCCGCTCGCCCATGCAC
GGCGTGACCAGCGCAACGCCGGCGCTATCGGCCAACGCCACGATCCGGTCCAGCGGCTCC
TGCCAGGCGTGCATGGCCAGATCGAAGGTGCCGTTGTGGATCGGCAGCAGCGTCTGCCCG
CCCACGTCCAGATATGCCTGCAGGCTCTGCTCCGGTTGCATGTGCACATGCGGCCATTGC
TGGTCGTAGGCGCCGTTTTCGATCAGCGCCACATCGAACGGGCCGAGCTGCTCACCGATG
GTCTTGAAGTGCGGCGCGTAGCCACCGTCGCCGCTGAAGAACACCCGCAGCTCCTCGTGC
TGGATCACCCACGAGCACCACAGCGAGCGGCCGCTATCGAACAACCCGCGCCCGGAAAAG
TGCTGCGATGGCGTGGCGGTGAGCTGCACACCGTCCACGTTGAGCGAGTCCCACCAGTCC
AGCTGCCGCACCTTGGCCGGGTCCACGCCCCAACGTACCAGTAAATCGCCCACGCCCAGC
GGCGCGACGAAAACGCCAACGCGGTCGGCCAGTGCGCGGATGGTGGCGCGGTCCAGGTGG
TCGTAGTGGTTGTGCGACAGGATCACCCCGGCCAGCGGCGGCAGGTCGGCCAGTGCAATC
GGCGGGGCATGGAAGCGTTTGGGGCCGGCGAAGGAAAACGGCGAGGCGCGCTTGGCGAAC
ACCGGGTCGGTGAGCCAGAAACCGCCGGCCAGCTTCAGCAACACGGTGGAGTGGCCAAGC
CGGTACAGGCTGCGGTCCGGCGCGGCGAGCAGCTGCGCGCGAGTCAGCGGCAACACCGGC
GGTGGTGTGGACGGTACGGTGTCGCGTGGCTTGTCGAAGAAGAACGTCCACAGCAACCGC
AGCTGCTCGCCCAGGCGCAGCGAGGTGGTCAGCGTGGGCTGGGCGTTGCGAAACCGGCCA
TTGCGGAACTGCGGCGAAGCGGCATAAGCGGAAGAAGGGGGGGGCACGGGCGGAATCCGT
CGGCGGGGAAGTGATTACACTGCACAGTGTAGTTTCCGCGACGTGAAAGTAAACTGCCCG
GTGTAAAATCAGCGCATGTCCATTCACTCGTCCACTTTCGCTGCGCCGCAGCGGCTGACC
GACCGCAAGCGTCACGCGATCCTGGAAGCGGCGATCGCCGAGTTCCGCCAGCAGGGCTTC
GAGGCGACCAGCATGGACCGCATCGCGGCCACCGCTGGCGTCTCCAAGCGCACGGTTTAC
AACCATTTCCCCAGCAAGGACACGCTGTTCGGCGAGATCCTGCGCGGGCTATGGCAGCGC
AGTGCCGAGGCGGTGAGCCTGGCGTATCAGCCCGGCCAGCCATTGCGGCCGCAGCTGCTG
GAGTTGCTGCAGCAGAAGCTGCGGCTGCTGGAAGACCCGGCCTTCATCGACCTCTCCCGC
GTGGCGATTGCCGAGGGCATCCACTCGCCGGCGCGGGCACGCGAACTGCTCGCGCAGCTG
GGCAGCAAGGAGGAAGGCACCACCACCTGGGTGCGCGCCGCGCTGGCCGACGGCCGGCTG
GTGGCAGTGGACCCGGCCTTTGCCGCACAGCAATTGCAGGCCCTGGTGAAGGGCTTTGCG
TTCTGGCCGCAGCTGGCCCTGGGCCAGCCGGCCCTGTCGCCGGAAGAACAGGCGCAGGTC
GCGGCGTCGGCGGTGGACATGTTCCTGGGCGTGTACGCGCGTCAGTGAGTGCGCATTGCG
CGTGCCGGGCGTTGGCTCTTGGATGGCGGGCACGCGCGCAAGCCGCTACAGATGACCTGC
GTCAGTCGGCACGTACGCATGCAAGCCGTGCTGCCTGCCGTCGGGTTGGCGCCCCAACTC
CTGGAGACGCCCAGCTGTGCCGCCCACGACCTGCGGGTCACGCGCTTCCAGCGAAGCGGC
CTGCAGGCCGAGCGGCCCCGCAGTCGCCGCTAGTCCTTCGACCACACCGCCAGCGCATAA
CCGTGCGGATCGGTGAAGTGGAAGCGCCGCCCGCCGGGAAAGGCGAACACCGGCCGGGTG
ATCTGCCCGCCGGCGGCTTCGATGCGCGCCTGGCTCTGTGCCAGGTCATCGGAGGCCAGC
ACCACCAGGGCGCCGCCGGGCTGCGGCGTGCCGTGGAAGAATCCACCGCTGAGCCGGCCA
TCGCGGAACTCGCAGTAGTCGGGGCCGTAGTCCTGAAAGGTCCACGCGAAGGCCTCGCCG
TAAAAGGCCTTGGCGGCGGCGATCGAGGTGACGGCGAATTCGAGATAGTCGATACGGTGC
TGGGTGTCCACGGCGGGTCCTTGCGAAGGCGAGGGCCCCAGCATGCCGGCCGCGCGCACC
TGTGGCTTGGCGAAAACGGCCAACTCACCGCGCGTGTTGCTGCACCAGCTCGCGCGGCGC
CAGCCCGGCCAACTGGCGGGCATCGCGTACCAGGTGCGGCGCATCGCCGTAACCTGCGGC
CAGCGCGGCGTCGGTCAGGGTGCGGTGCCGGTGTGCAATGGCCAAAAAGCGCTGCAGCCG
CAGAATCCGCTCCAGGGTCTTGGCGCCATAACCGAAGGCGGTCTGGCAGCGCCGCCGCAG
CGCACGCTCGCTGATGCCCAGCGTGGCGGTGAGCGCGGCCAGCTGCATCGGCATGCCGGC
CGCCAGCTGTGCGAACAGCCAGGCCATGGTCGGGTCGCTGCGGCCAGCGTGCTGCTGACA
CAGTGCCTGCAGCGTCAGCACGGGGTCGGCGCCGTCTTCGAGCCGGTGCTGCCAGGCCAG
CCCGGCGGTGCCCCACAACGCGTCCAATGCCACGCGCTGGTCGGTGAGCGTGTGCAATGC
GGTGCCCAGCACCGCCGTGGCCGCCCCGGGCGCCAGGCGCACACCGCTGAGCACGCGCCC
GGCCGGCACGCAGGCCAGGTTGGCCGCGCGATCCGGCCCGGCCACGAACAGCTGCGCACC
ATCCCAGATCAGGTCGACATGCGCGTCAGGCAGCACCCGCACCGGCGCGTCCGCCGCCGC
ACCCTGGCGAAATCGCCAGCTGCACAGCAGTTGTCCGCGCAACGCGGCAGGTGCGGCGCG
TTCGGCATAACGGCTCACAAGGTCGGTCATCGTAGCGGGCATGGCGCGTGGACGTAGAGC
TCAGCGTAGCGCGCGCTCAGCGCTCGGAGTGACCACTCTCGTCGTAGCCGCGCGGGGTGA
ACAGGTCCGGCTGGATCAGTTCGATAAAGGCGCGTGCCTGCGGCGAGAGGTATTTGCCCT
TGCGCACCACCACGCCGTAGCTGCGGGTGGGGAAATAGTCCTTGAGCGAGCGGGCGGCGA
GTTTGTCGCGGTCGGCATCAGTCAGGCAGATCGCGGTGACGATCGAAATGCCCATCCCCA
TCGCCACGTATTGCTTGATCACCTCCCAGCCGCCGACTTCCAACGCCACCGTGTAGGGCA
CGCGCGCCTGCTGAAAGACCAGATCGACCAGGCGATAGGTCACCTGCCGGCGCGGCGGCA
GGATCAACGGATACGGCGACAGGTCCTGCAGCGAGACCGTGCGCTGTCTGGCCAGCGGGT
GGTCGGGCGGGGTGATCAGCAACTGCTCGAAGCGGTAGACCGGCGCGTAATGAAGGTCGG
CCGGCACGTCCAGCATCGAGCCGATCGCCAGATCCACTGCGTCTTCGCGCAGCAGGTCGG
TGCCGTCGGCGCTGATGGCGTTGTGCAGGGTCAGGCGCACGTCCGGATGGCGCGCGCGGA
AGTTCTCCACGATGCGCGGCAGCAGATACAGGATGGTGGAGCTGTTGGCGGCGATGTTGA
GTTCGCCGGCGTCCAGCCCGCGCACCTTCTCGCGGAAGGCGGCCTCTAGGCCGTCCAGGC
TTTCCACCAGCGGCAGCGCCATGTCGTACAGCAGCTGGCCTTCGCGGCTGGGCGCCAACC
GCCGGCCGGAGCGTTCGAACAGCGCCACCCCCAGGTCACGCTCCAGCGCCTGCAACTGCA
GGGTCACCGCCGGCTGGCTCACATATAGCGCCTCAGCGGCGCGTGAGACAGAGCCCAGTC
GCACCGTCTGGCAGAACGCGCGCAGCGGCTTGAGGCGGTCGGATTTGTAGGAAAACCGCG
GGGTTGGCGCCATGGCTTTAGGAGTTTGCGCCTAACTATAAGTCAGGCTTATTTACAGCA
TTGATAAAACTGCTTTGTCAAATAGATTGCCGAGGCGCAGGTTGGAGCTCCGGATCACAC
CAGGATTCCCCCAATGTCTGCCACCGCCGCTTCCGCCCGTCCCACCGCCGCTGACCGTGC
CACCCCCGGCGTGTCGCTGACCACCCAGCTGGCGGGTCAGGCCGAGCTGCTCCCCGCTGC
CGCGCTGGCCCTGCTGGTGTCGCTGCACCGGGCGATCGAGCCCGGCCGCCAGCAGCGGCT
GGCCCAGCGTCGCAGCCGCCAGGCCGCGTTCGACGCCGGCCAGTTGCCCGACTTTCGCAC
CGACACCCGTACCATCCGCGCCGGCGACTGGCGCGTGGCCGAACTGCCGGCCGCCCTGCA
GGACCGCCGGGTCGAGATCACCGGCCCCACCGATCCGAAGATGGTCATCAACGCGCTGAA
CTCCGGCGCCAAGGTGTTCATGGCCGACTTCGAAGATTCCACCGCGCCTACCTGGCGCAA
CCTGCTGATCGGGCAGCGCACGTTGGCGGCGGCGGTCCGCGGCGAGCTGACGTTCGACGC
GCCCAACGGCAAGCACTACGCGCTGCGTCCGGAACACGAACGTGCGGTGCTGATCGTGCG
CCCGCGTGGCTGGCACCTGGACGAAAAGCACGTGTTGATCGATGGCCAGCCGATGGCCGG
CGGCTTGTTCGATGCGGCGCTGTTCGCCTTCCACAACGCACGTACGCTGATGGCCAAGGA
CCGCGGCCCGTACCTGTATCTGCCCAAGTTGCAGAGCATGGAAGAAGCCGCGCTGTGGGA
GACCGCGCTGGCGCATATCGAAGCGATGCTCGGCCTGCCGCACGGGCAGATCAAGGTCAC
CGTGCTGATCGAAACGCTGCCGGCGGTGTTCGAGATGGACGAGATCCTGCACGCCTTGCG
CGCACGCATCGTCGGGCTCAATTGCGGCCGTTGGGACTACATCTTTTCGTACCTGAAAAC
CTTTCGCGCACATCCGGACCGCGTGCTGCCCGAGCGTGGCCAGGTCACCATGACCCAGCC
GTTTCTCAAGGCGTATTCGGAAATGCTGATCAAGACCTGCCATCGTCGCGGCGCGCATGC
AATGGGCGGCATGGCCGCGCAGATTCCAATCAACCACGACGAGGCCGCCAACGAACAGGC
CATGGCGCGCGTGCGTGCCGACAAGCTGCGCGAGGTCAGTGCCGGCCATGACGGCACCTG
GGTGGCGCACCCGGCACTGATTCCGGTGGCGATGGCGGTGTTCGACGAGCACATGCCCAC
CGCGCATCAACACCATGTGCTGCGCAACGATGTGCACATCACCTCCGACATGTTGATTGC
CACACCGCCCGGCGGCATCACCCGCGCCGGTTTCGAGGGCAATGTCGAGGTCTGCGTGCG
TTACCTGGCCGCGTGGCTGGACGGCAATGGCTGCGTGCCCATCCATAACCTGATGGAAGA
TGCGGCCACTGCGGAAATCAGCCGCGCGCAACTGTGGCAGTGGCTGCATCACGGCCGCCA
TCTCGATGACGGCACCGCCATCGATCAACACCTGCTCGATACCACTCTGCGGCAGTTGCC
GGCGCGCCTGGGCGCCACTGCTGGCATGCCGGGCGGCGCACGTATCGCCGAGGCCATCGG
CTTGCTCGACCAACTGAGCCGCGCCGAGGAATTGGCCGACTTCCTCACGGTTCCAGCGTA
TCGCCTGATCGACTGACCGCCGCGTGCATGCGCCGGCTACGGCAGCCGCAGGCACGCACA
CCGATGCACTCGAGAACACCCGCGTTGCAGCTGCGGGCTGCGCGCAACGGCAACGCCTTG
CCTGCAATCACGCAGCACCGCACCACATCACACCGCTGCATTTGCCCCATCCCTGCCCGA
GGAGACGCACGATGAGCACACCGCTGCAGACCGCCGAACAGATTCAGCATGACTGGGCCA
CCCACCCGCGCTGGGCCGGCATCACCCGCAATTACAGCGCCGCCGATGTGGTGCGCCTGC
GCGGCACCGTGCACGTCGAGCATTCGCTGGCACGGCTGGGCGCGGACAAACTCTGGACAT
CGCTGCATGCCACGCCCTTCGTCAACGCCTTGGGCGCGCTCACCGGCAACCAGGCGATGC
AGCAGGTCAAGGCCGGCTTGAAGGCGATCTATCTCTCCGGTTGGCAGGTGGCGGCCGACG
CCAATCTGGCCGGGCAGATGTATCCGGACCAATCGCTGTACCCGGCCGATTCGGTGCCGG
CGGTGGTCAAGCGCATCAACAACACCTTGCTGCGCGCCGATCAGTTGCACCATGCCGAAG
GCGATGATGCGATCGACTTCCTGCAGCCGATCGTGGCCGATGCCGAAGCCGGTTTCGGTG
GCGTGCTCAATGCCTTCGAACTGATGAAGGCGATGATCGAAGCTGGCGCGGCCGGCGTGC
ATTTCGAGGACCAGTTGGCCTCGGTGAAAAAATGCGGACACATGGGGGGCAAGGTATTGG
TGCCCACCCGCGAGGCGATCGAGAAATTGAATGCCGCGCGGCTGGCCGCCGATGTGCTGG
GCGTGCCCACCGTCTTGATCGCACGCACCGACGCCGAAGCCGCCGACCTGATCACCAGCG
ACGTGGACGACAACGACCGCGGTTTCACCACCGGCGAGCGCACGGTGGAAGGCTTCTTCA
AGACCCGCAACGGCCTGGACCAGGCCATCAGCCGCGGCCTGGCCTATGCGCCGTACGCGG
ATGTGATCTGGTGCGAAACCGGCAAGCCGGACCTGGAGTTTGCCCGCGCCTTTGCGCAAG
CCATCCATGCCAAGTTCCCCGGCAAGCTGCTGGCCTACAACTGCTCGCCCAGCTTCAACT
GGAAGAAGAACCTGGACGACGCCACCATCGCCAGGTTCCAGACCGAACTGGCCAGTTATG
GCTACAAGTTCCAGTTCATCACCCTGGCCGGCTTCCACGCGCTGAATTACGGTATGTTCC
ACCTCGCCCATGGCTATGCGCGCAGCCAGATGAGTGCCTTTGTCGAGCTGCAGCAAGCCG
AATTTGCGGCCGCAGAGCGTGGCTTCACTGCGGTCAAGCACCAGCGCGAAGTGGGCACCG
GCTACTTCGATGCAGTGACGCAGGCGATCCAGCAGGGGCAGTCCTCGACCACCGCGTTGC
GTGGCTCCACCGAAGAAGCACAGTTTCACGGCGAGAAGGCGGCTTAGCCTGCAGCGGGCC
ACCAGCGTGCCGACCCCGGGAGGGGGAAGGGTCGGGGAAACCGGACCCTTTTTTTGCGCT
GAAAACCCGTCATTTCGTCTCTTTGTCTGTGAGAATAGTGTGATCTGGTGCTGAACAAAG
CCCTCATGTACGATTCGACGACGGGCCGGCGCTGCAGGTCGGCCTAAGGGATCTGGATGA
CCTGCCATACCTCCAACGGCGCCGTCGAACCGACTGGAAGCGTTGCCAAAACACTCTCCG
ATGGGCTGCATGCCTTGATGACCGCCGAAGAACTCGCGTTTTTCGCGCGTTTCGGCCGTA
TGCGCGAGATCGCCGCAGGCCAGGCCTTGTTCGAACGCGGCGCGGTGGGCACGCAGATGT
TTATCGTGGTCACCGGCCAGATCGACCTGGATTTCGGCGAAGACCTGATGCTCAAGCATC
TGGGCCCAGGCGAGTTCTTTGGCGAGCTCGGCCTGCTGATCGGCGACCACGCCCGCAGTG
CCGGCGCCAGTGCTTCGGTCGACAGCCGCCTGATCGAGCTGGCACACGACGATTTCCAGC
GCTTGGTCGATCACGACCCGTCGATGGTGGCGCATTTCCTGCGCCGCTCCATCGTGCGCG
TGGTCAATAACGAGCAATTGCTGATCCGCCAGCTGCGCCGCCGCAATCACGACCTGGAAG
CGGCGCTGGACAATCTCTACGTCACCTCGCATCAGCTCAACCACACCGAAGAACTCAGCC
GCACCGACGAGCTCACCGGCCTGCACAACCGCCGCGGCCTCGCCCTGCATCTGCAGGAAT
GTCGCCGCGGTGGCGGCGCGCCGGGCGTGGGCCTGATCCTGATCGACTGCGACCGCTTCA
AGCACATCAACGACGAGTACGGCCACCTGGCCGGCGACCGCGTGCTGCAGAACGTTGCCC
ACGCGCTGCGCTCGGTGATTGCCGAAGGCGACCTGGTCTGCCGCCTGGGCGGCGACGAAT
TCTGCGTGCTGGTGGCGCAGGGCTCGATCGAGCTGGTGCAGCACATGGGCGAATGCATCG
TCAACGCAGTGCAGGCGCGCCAGGCCAGCAGCCCGGATGGCTGCCACAGTTGCTCGGTGA
GCGTGGGCGTCTGCAGCATCGACGCCAGCACCTCCTATAACGACTGGTATACGCGCGCGG
ACACTGCGCTGTACCAGGCCAAGCGCCAGGGCGGCAACAGCCTATGCGTCTATGAAGCAT
TGCCGTTGGACAACAGCTAAACGATGACCACCCGCAGCCACGCACGCAAGGAGGCGTCGT
CGGAAGCGATCCAGGCACCGCGTCTACGCACCCTGTTGTTGACCGACCTGTGCGATTCCA
CCGCGCTGGTCGAACGCATCGGCGACAACGCCGCCGCCGCACTGTTCCGCGAGCACGACC
ATCTGGTAGTCAAGCTGCAGCAGCACTGGCGCGGGCGATTGATCGACCGCTCCGACGGCT
TGCTGCTGTTGTTCGATCGCCCGATCGACGGCCTGGGCTTTGCGCTGGACTACGCACGCG
GCCTCAAGCTACTGGGCGAGACGCGCGACCTGGTCGTGCGTGCGCGCCAAGGCCTGCATG
TGGGCGAAGTGCTCACCTGGCGCAACAGCGACGAAGCGGTGAGCATCGGCGCCAAACCGC
TGGAAGTGGAAGGCCTGGCCAAGCCCACCGCGGCCCGCCTGATGTCGATGGCCCGGCCCG
GGCAGATCCTGCTCTCGGCGGTGGCCGAATCACTCACCCACCGCGCCGCGCGCGAACTCG
GCACGCCCAGCGAGCGCCTGCTGTGGAAATCCCACGGCCGCTGGCGCTTCAAGGGCATGC
CCACGCCGATGGAGATCTACGAAGTCGGCGAAGTCGGCCTCACGCCGCTGCGCGCGCCAA
AGAGTTCTGCCAAGGCGTGGCGGGATATTCCGTTGTGGCGGCGGCCGGCGGCGTTGCTTG
CCGAGGCGCTATTGGTGACCACGGTCTGTGTTGCGATCTGGTTCTTCACCCGCGCCGAGC
CCGCAATCGCGTTCGCCGAGCGCGACTGGGTGGTGGTGGGGGATCTGCGCAACCTGACCG
GCAACACGGTGCTCGACAACTCATTGGAGCAGGCACTGCGGATCAGTCTGGAGCAGTCGC
GCTACGTCAATGTACTGAGCGACATGAAAATGCGCGACACGGTGACGCGCATGAAACGCG
ACCCAGACCGTGTGGTTGTCGATCGCGCCATCGCCTCGGAGATTGCGATACGTGATGGCG
CCAGCGCCGTCATCCTGCCCACCGTTGCCGAGATCGGCGGCAAGCTGCGCCTGAGTGTGG
AGCTGGTGGACCCGCGCACGCAGACCACGGTGTACTCGGAATTCGTGCAGGGAAATGGCC
TGCCGTCTGCGCTCTCTTCGGTTGATCAGCTCACGCGGAAATTGCGTCAGGGCCTGGGCG
AAGTGGTGGCCTCGATCGACAAGACCTCCGTCCCGCTACCGGCGGTTACCACGGCAAGCC
TTGATGCGCTGCGTGCCTATGCACTGGGCGTGGATGCCACGGTCAAAGGCCAATGGCGCG
AAGGCCTTGAGCTGTTCAACCGTGCGGTCGCCATCGATCCGGAATTCGCTTTGGCGTATC
TCGGCGCCGCCCGGATCAAGGTGGCGGTATCAGACCGCACGGGAGCGCTTCCCTACCTCG
ACAAGGCCATTCGCTTTCGACAGCGCCTGCCGCAACGTGATCAGCTGTATCTGGACGCCT
GGGCGGCAGAGTTACGTGCGCCGGACAAGGCGCTGTCGTTGTGGAGAACCCTGGCGTCAC
TGTATCCGGACAACTTCGCCGGGACTGCGAATGCATCGTGGCATCTCTTCGAGGCAAACC
GTTTTGCCGAAGCGCTGCCGTACGCGCAGGCTGCCGATGTACCGCAGGATCCGTTGCGCT
CGATTGCCGCCGACCGCGTAGGCCGAATTCTGCTGGCCCAGGGCAAGCCGGAGGCGGCGC
TGCAGCGCTTTGCCACCTCCGGTGACGCCGATCGCGCTGGTCCGCAGCGGCGGCAAGCCA
ACGCGTTGGCGGTGCTGGAACGCTACCCAGACGCGCAGCGCGTGCTCGACCAGATCGTGG
GCAATGGCTACAGCAACGATGATGTGGTCCCGTTGATCGACCGCGCCAGCATGGCGATCG
ATCAGGCGGATTGGGACGCGGCACGTAAGGCGATCGCGCGCGGCTTGCAGCACAGTCAAC
AACACGATGACTTCAACCATCGCCAGTTCTCGGTCATCGCAGCGACCACCGAGGCGTTGA
CCACACCTTCCAGCGCAACAGCAACGCTGTTGAGGCCAATACTCGATCGCCTGGCCACTA
CGGTCGTCAACGAGGATTGGGCAGCGGCCAACCTGCAGGACAGTGCAGCCATGGTGCTGA
TCGTTGCCAGTCAGGCGCAGCGCCATGGCGACGATGGTCTGACCGCGCGTGCGCTTGCAA
CGATCGAGCCGGCACTTGCACACGAGACACCGATGCTTGCCGAGCTGCGTACCATCGTCG
AAGCGCAGCACCTCGCGCTTGCGGGCGACACCAACGGGGCAATCGCACAGTTGCGGCCGC
GCGAGGACGACCTGTTTCAGTCCCGCGTTGCGCTCTACAAGCTTTTGAGCGATGCGGGGC
GGCATGCCGAGGCGTTGGAGCAGGCGCGTTGGCTCACGCAACACCGCGGGCGCGCTTACA
TCGAAGCCAATGCATCGCAGACATTGCAGCCGCTCAATGTTGCGGATGCGCGTCTTGCCC
AGTTGTGGGTTGCCGAGTCGTTGTACGCGCTTGGCCGCAACCAGGCCGCGCGCGAACAGG
CGCAGGCGTTTGTTCGCGCCTGGCCCGTCACGCGTCTGCCTGCTTACCTGCGCAGCAGGG
TGGAGCGGATACTTTCGGATTCGAAGGCAAAGATGACCGTGTGATTGGTCTTTTCGGTCA
GGTAGCTTTGCAGTTCCGCACGCGCCTGGGCGATGTCTTCCTTCGATGCAAGCTGCTGGG
TGGTCATGCAGAAGTAGGGCTCGCCCGCGACCGGTGCGCTGTCGTTCGCGCTCGCGCCGC
GCGCTCCGATCTGGGCCAGCGCTTGCGCCGGATTGCAGTGAAAGCAGTCACGGAAGGTGT
CGTCACTGGAAAGCAGTTCAAGCAGCTTGTCAGCGGTGGCTGCGTCTAGCGGGGCATGGA
CGTTGTTGGCTGGGTCGGTCATCGGTCTGTTCTGAAGGGTGAGGGTGGGTGCAACGCCAG
TGAGCTGACACAATATCGACCGTGCTCATGCGTCCTTGAGAGAGTCCCATGCAACTACGT
CGCTGTGCCACGCTATTTTTTGAACTTCGCGACGCTGCGGTGTTTGATCTCTCGCAGCTG
CTCGCAGGAGGCGATGGTCTGCGTCGGCGCATCCGTTGCTTTGCGTTGGCGCCGCATCTG
GATGCAGAGGTCGAAATCGCCGCGGCCGATCGCGAGTGGCTGAGTACATTGAGCAGCGTG
CGCTGGTGCGCTGTGGATCAGCTGCCATCCTTGCCCGAGTCGCTTGATCAGTTGATCAAG
CAAGGCCTGGTGATCAGTGATCAGCCAGAGCACGCACAGCACCGCAGCAACGACGAACAG
GTCCAGCAGCAGCGCTGGTGGCCTCTGGCCGCGCTGTGGCATCGCTTTGCACGCTGGCGA
GGCGAGGACAGCGTGGCAACGATGGAAGCACAGGGCATGACAACGGCCGAAGGCATGGTG
GAGCGTCTCGGCGCACCTCCGCCAGAGGTGGTGGACCGTGGCGACGCTGGCCAGCGAATC
CCGTTGCCGCGTGCCACGCCAGGGCCTTTTGATGCGCTGTTGGCCCGCCGCGTGACCTGC
CGCAATTTCGACCCGCAACGTTTGCTCTCTGCCGGATTGTTGGGGCAGATGTTGGAGCGC
AGCGTCATGGCGCGTGCGCGCGTCGAGGTGGGGCATGACACGGCGTTTCTAAAGAAGCCG
GTTCCCTCCGGGGGGAGTCTGCATCCCACGGAAACCTATCTGCTGGTGCAGCGTGTGCAG
GGAGTGGATAGTGGGCTGTACCACTATCGCCCGCTGGAGCACGCGCTTCAACGGTTGCCA
TCGCCTGCGCAGCCGCTTGCTGCTGTTGCGCGCAATGCCCTGTCCGGGCAGCACTGGTTT
GCCGATGCGCCGGTGCTGATGATCCTGGCGCCACGCTTCTTGCGTAGTTTCTGGAAGTAT
CGCAATCACGCCAAGGCCTATCGCGCGATGATCCTGGACGTGGGGCATATCGCACAGACC
GTCTATCTCAGTGCGACCGATCTTGGGTTGGGCGCGTTTGTCACCTCTGCCATCAATGAG
GTCGACATCGAACAAGTGCTCGGGCTCGACGGGCTGCAGGACGGGCCATTGGCCATCTGC
GGATTTGGCTGGCGTGCCGAGCAGATGCGCAACACGGAGCTGGACCCTGGCGGTGCGATC
TGGTCGCAGGCGGGTGAACCCACGCAGGCTGGTAACCACGTGTAAGGCCAAGTTCAAGCT
GTTTGCGCCAACGATCCGAGAGGCGAGAGCGAGGCGCGCCACGCAGCGCGTGCGCCAGAC
ATCGGTTCCAGAATAGATAAAACACTGGCTGGCCCCAACGATACGGCCTGAATTTTCGCG
CTGCAGAAATAACCACGTAGAGCGGTTCGTCGCCAGCGTCCACTGGCGACGAACCGCAGC
GGCAGGCCTACTTCCGAATCGCCTGCGTATGCGTCTTCAATGCATCGGCCAGGCCAGTGA
TGCGGTCCGCGCCTTCGGGCACGGTGATGCTGGAGCCTTCGAAGTCTGCGCCGATGGGTT
GTGCGCGGCCGCCCAGGCATTGGCTCAAAAACCCTTCGGTCACTGCGTTAAACGCCTTGC
TGTTTTCCGGGCGCTGGAAGCCGTGGCCCTCATCGGGGAACAGCACGTAGGTCACCGGGA
TGTTCTTGGCCTTCATCGCGTTGACGATCTGGTCGCTTTCGGCCTGTTTGACGCGCGGGT
CGTTGGCGCCCTGGCCAATCAGCAGCGGTTTGCTGATCTTGTCGACGTGGCTGAGCGGCG
AGCGTTCGGTGAGCCACTGCTTGCCGGCGGCGGTGGCCGGGTCGCCCATGCGCTTGGTCA
GTTGCTTGTAGAAGCTGGCCCAATAGGGCGGCACGGTGCCGAGCAAGGTGTTGAGGTTGG
CCGGGCCCACGATGTCCACGCCGCACTTGAACGCGTCCGGAGTGAAGGTCATGCCCACCA
GCGTCGCGTACCCGCCGTAGCTACCGCCCATGATGGCGACGTCCTGCGGCGTGGTGACGC
CCTGCTTGACCGCCCACTGCACGGCGTCGAGCAGGTCGTCGTGCATCTTGCCGGCCCACT
CGCCGTTGCCGGCATTGGTGAACGCCTTGCCGAAGCCGGTGGAGCCGCGGAAGTTCACCG
ACAGCACCGCGTAGCCGCGGTTGGCCAGCCATTGCTCGTACGCGCCATAGCCATAACTGT
CGCGCGCCCACGGGCCGCCGTGCACGAACAGCACCAACGGCACTGCTTTATCGGCCTTGC
CATCATGGTTGCTGTCGGCCTCGGTCGGTAGTGATAGGTAGCTGACCAGTTTCAGGCCGT
CGCGCGCGGCAATCTCCTGCGGCCACATCGGCACCAGCGGTTTGCCCTCCAGCGCCGGGC
GTGCGGAGAACAGCTTGGTGAGTTTGCCGCCATTGGCACGGTCGTAGCGGTAGTAGGTCA
GCGGGGTTTCGGCGGCCGAATAGGCGACGATCCAGGTGCGGTCATCGAGCGTGCGTGCGG
CAATGCCGGCATCGCCTGGGCCGAGGGATTTGAGCTTCTGCAGGTCGGCAGCGATGCTGG
TGTCCAGCGTCTTCCATTCCTCGCGCAGATAGTCGGTGGACACGGCCTGCACCACGCCGG
TCTTGGGGTCGCTCAAGGTGCTGCCGGCATCGGCGCGCGGGTCTTCGAACAGCAGCGTGC
GTGCATTGCTGGCGGTATCGATCGCGTACAGCGCGGCGGTATCGCGGTTACGCGAGTCCA
GCATGTAAAGCGTCTTGCCGTCATCGGTGAGGCCGGCCGGCGCGGTGTTGGTGACATCCT
CGAACGGGATGCGGTCCACGCTCTTCCAACCATTGCCCTCGGGCACCAGTAACTCGCGGC
CGGCGTCATCGGTGGCGCGGGTGGCGTAGCGCAGCTGGTAATTGCCATCGAGCAGGTAGC
TGTCCAGGCTGTCGGTGTTCTTCTGCACCAAGTTGCGGGTGCCCGAGGCCAGGTCGACCT
TGTACAGGTCGTGCCATTTGGCATCACGATCGTTCATGCCGACCATGATCGCGTCCGGAT
GCTGGTCGCTGATGCCGTACACCTCGGCATTGGTCTTCTTGAACGGGGTGAGGTCCTTGC
TGCTGCCATCGCTGAGGTTGACGGCATAGAGGTGGAAGTCCTCATCGCCGCCGGTGTCGC
GCAGATAGAGCAAGGTGTCGCTGTGATAGGTCCAGTAATAACTGCGGATGCCGCGTGCGG
TGTCCTTGGTGATGGCGCGCGCCTTGTCCGGCGCGTCGACCGGCGCCACCCACACGTTGA
GCACGCCATCCAGTGGCGCGACCCAGCTGAGATATTTGCCATCGGGGCTGATGCGCACGC
TGGCGCGCTCGGGATTGCCGAACAGGGCGTCGCGCGGGATCAATTCGGGCGCTGTGGCCG
GCGCAGTCGCTGCCGGTGCCGCAGCGGGGGCGGCGGCGTCAGCGGTGCTGGCGGGCGCGG
ATTTGTCGCTGCAGGCGCCGAGCGCCAGGAGCAGGCTGGATGCGAGAAGCAGGCGTTGCA
TGAAAGCCTCCGGAGGGAACCTCGGCCAATCCAGCCGAAGCAGCCACGCTAGAGGCAGCG
GCCGCCCCGGGGAACGTGCCGTTGATCACGCTGGCGGATGCAACTACGCAGACGCGGACA
CGAATTCCACTAACGCGACACCGTCTGCGACCAGGTCGCCTTCGGCCACCAGATAGGCCT
GCACGGTGCCGTCGGCAGGTGCATGCAGGGTGTGCTCCATCTTCATGGCTTCCAGCACCA
CCAGGGCCTGGCCACGGCGGACCGGCTCGCCGAGCGGCGCAACCAGCGCGACCACGCGGC
CTGGCATGGGTGCGGTGAGGCCACCTTCGGCCTGCGCCGGTTGCTCGGCTTCGACCAGGG
CATCGTGATGTTGGAAATGCGCGCGCTGCGCGCCACTGAGCACGGTGATGGCAGTGCCAT
CGCGCAGTATCTGCGCGCGCCATTGGCGGCCATCCATGTCCACACGCAGGTGCTCGCCGT
GTGCGTGATAGCGCAGCGTGTGGGTTTGATCGGCACTGTCCACCTGCCAGCCATCGGCGG
TGGGCCGCACCGCCAGTGTGCGGCGCTCGCCTGCGGCCTCCAGCACCAGCGTACGCGCGG
CATGTGCGCCGATGCGCCAGCCATCGGCGAGTTGCCATGGCGAGAACGGGTCGGCCGGGT
CGGCGGCCGCGTGCGGTGCGGCTTCGGCCACCAGCACCGCGGCCAGGCACCACCATGCCA
CGGGCGGCGGCTGCGGCGCGGGAAACAGCGCCGCCTGCTCGCGTTCGATCAGGGCAGTGT
CCAGGTCGGCATTCGCAAACGCCTGCGTGCTGACCAGCCGCGCCAGGAACGCGCTGTTGG
TGGTCACCCCGATCGCATGGCAGTGCGCCAATGCGTCGCGCATGCGCGCCAGCGCGGCGG
GGCGGTTGTGATCCCAGACGATCAGCTTGGCGATCATCGGGTCGTAGTACGGGCTGATGG
TGTCGCCCTGTTCCACACCGGCATCGATGCGCACATGCGCGCTCGCGGCCGGCAGGCGCA
GTTGCCGCAAGGTGCCGGTGGAAGGCAGGAAGCCGCGGTCGGCATCTTCCGCGTACAGGC
GCGCTTCCAGGGCATGGCCGTGGATGCGCAATTCGTCCTGTCGCTTGGGCAGTGGCAGGC
CGGCGGCCACGCGCAGCTGCCAGTCCACCAAATCTGTGCCGGTGATCAGCTCGGTGACCG
GGTGCTCCACCTGCAGCCGGGTGTTCATTTCCATGAAATAAAAATCGCCGTCCGGCCCGG
CGATGAATTCCACCGTGCCGGCGCCCACGTAGCCCACCGCCCGTGCGGCATCCACTGCCG
CCTTGCCCATCGCCGCGCGGCGCTGTTCGGTCATGCCGGGTGCGGGGGCTTCTTCCAGCA
CTTTCTGATGGCGGCGTTGCACCGAGCAGTCGCGTTCGAACAGATGCACCACCGCGCCAT
GCGTATCGGCGAACACTTGGATCTCGATGTGCCGCGGGCGCTCGACGTATTTTTCCACCA
GCACATGCGCATTGCCGAACGCCGATTGCGCTTCGCGCTGACAGCTGGCCAACGCGTCTT
CGAATGCTGCGCTGGCATCTACCCGGCGCATGCCCTTGCCGCCGCCGCCGGCGCTGGCCT
TGATCAGCACCGGGTAGCCGATCGCATCGGCCTGTGCGCGCAGAAACGCGGGTGCCTGCT
CGTCGCCGTGATAGCCCGGCGTCAGCGGCACGCCGGCGCGCTGCATCAGCGCCTTAGCAG
CACTCTTGTCGCCCATCGCGCGGATTGCCTGCGCGGGCGGGCCGATGAACACCACCCCCG
CGTGTGCGCAGGCGTCGGCAAAACCTGCATTTTCCGATAAAAACCCGTAGCCGGGATGGA
TCGCCTGCGCACCGCTGGCGCGTGCCGCGGCAAGGATGGCGTCGCCGCGCAGGTAGCTTT
GCTGCGCCGGTGAGGCACCAATATGGATCGCTTCATCGGCCAGGCGCACGTGGCGCGCGT
CGCGGTCGGCATCCGAATACACCGCCACGGTGGCGATGCCCAGGCGGCGGCAGGTGGCGA
TGACGCGGCAGGCGATTTCACCGCGATTGGCGATCAGCACCTTGTCGAAATACGGCTGGC
CGGCGCCAGTGATGGAGGCGTGCTGGGGCGTGTCGTGCTGGGTCATGGCAAAGCTCTCTG
CACGCCGCCGTGGTGGCGGGTGGAAGGACGAAGAAGAAACAACCGCTGCGGCAGGTCACT
GCCCATCACGGCGCATCCCAAAGCTGCATCGTTGCATTGCGTTGCATTGCATTGCATTGC
ATTGCATTGCATTGCACTGCGCCGGCACGGCGCTGTGGTGCGTACGCACGTGGCGCGCTG
CGGCCCCGCAGCCGAAAACACTCCTGCGTGTATCCACGCGCATCGTGTCGTTTCGGCGAG
GCCGGCGCGCCGCATCTGCATCACATCCGGAACACGCCGAAGCGCGTGGCGTCGATCGGC
GCATTCAAGGCCGCCGACAACCCCAGGCCCAGCACGCGGCGGGTATCGGCCGGGTCGATG
ATGCCGTCGTCCCACAGGCGCGCGCTGGCGTAATACGGGTGGCCTTGCTGTTCGAACTGT
GCACGGATCGGCGACTTGAAGGCTTCTTCGTCGTCGCCCGACCACGCGCCGCCCTTCGCC
TCGATGCCATCGCGCCGCACGGTTGCCAACACGCTGGCAGCCTGTTCGCCGCCCATCACG
CCGATCCGCGCATTCGGCCACATCCATAAAAAGTTGGGCGAATACGCGCGGCCGCACATG
CCGTAATTGCCGGCGCCGAACGAGCCGCCGATCACCACGGTGAACTTGGGCACCTTGGCG
CAGGCCACGGCCATCACCAGCTTGGCGCCATCCTTGGCGATGCCGCCGTGCTCGTATTTG
CGGCCCACCATGAAGCCGGTGATGTTCTGCAGGAACACCAGCGGAATGCCACGCTGCGTG
CACAGCTCGATGAAGTGCGCACCCTTGAGCGCGGACTCGGAAAACAGGATGCCGTTGTTG
GCGATGATGCCAACCGGGTAACCATGCAGGTGCGCAAACCCGGTCACCAGGGTGCTGCCG
TAGCGCGGCTTGAATTCGTCCAGGCGCGAGTCATCCACGATGCGCGCGATCACTTCGCGC
ACGTCGTAGGGCTTGCGTGTATCGGCGGGAATCACGCCATACAGCTCGTCGGCGGCATGC
CGCGGCGGCAGCGGTGCCTGCACCGCCATGGAGAGCGCAGGCTTGCGCCAGTTGAGTTGC
GCAATGATCGCGCGCACCCGCGCCAGCGCCTGTAGATCGTTGTCGGCGAAATGATCGGCC
ACCCCGGAAATGCGTGTGTGCACATCCGCACCGCCCAATTCTTCAGCGCTGACTTCTTCA
CCGGTGGCGGCTTTGACCAGGGGCGGGCCGCCGAGGAAGATGGTGCCCTGCTCGCGCACG
ATCACCGTTTCATCGCTCATGGCCGGCACATACGCGCCGCCCGCAGTGCACGAGCCCATC
ACGCAGGCGATCTGCGGGATGCCTTGCGCAGATAGATTGGCCTGGTTGTAGAAGATGCGG
CCGAAGTGCTCGCGGTCCGGGAAGACCTCGTCCTGCAGCGGCAGGAACGCACCGCCGGAG
TCGACCAGATAGATGCACGGCAGCCGGTTCTGCTGCGCGATCTCTTGCGCGCGCAGATGC
TTCTTCACCGTCATCGGGTAATAGGTGCCGCCCTTGACGGTGGCATCGTTGGCCACGATC
ACGCATTCCACTCCCGAAACGCGGCCGATGCCGGCCACCACGCCGGCGCAGGGCACCTGT
TCGTCGTACATGCCATGCGCAGCCAGCGGTGCAATTTCCAGCAGGGCACTGCCCGGATCC
AGCAGTGCATCGATGCGCGCACGCACCAGCAATTTGCCGCGCGCGGTGTGCTTGGCACGG
GCTGCCACGCTGCCGCCCAGCGCGGTGCGCGCCAGCGTGGCACGCAAGTCCTCGACCACC
GCGCGCATCGCTGCCGCGTTGTGCTGGAAGCTCTCGCCGCCCACCTGCAGCTGGCTGTTG
ATCACGCTCATGATGGCTCCGTCAGGCAGTGCGTTCGAACAACTCGCGGCCGATCAGCAT
GCGCCGGATTTCAGACGTGCCGGCGCCAATCTCGTAGAGCTTGGCATCGCGCCACAACCG
CCCGGTGGGGTACTCGTTGATGTAGCCGTTGCCGCCCAGCACCTGGATCGCCTGGCCGGT
GAGCCAGGTGGCCTTTTCGGCGGCATACAGGATCGCGCCAGCCGCATCCTGGCGCGTGGT
GCGGCCGGCATCGCAGGCGCGTGCCACGGCATAGACGTACGCACGGCACGCGTTGAGCCC
CACGTACATGTCGGCTAGCTTGGCCTGCATCAGCTGGAAGGTGCCGATCGGCTCGCCAAA
CTGCTTGCGCTCGTGCACGTACGGCAGTACCACGTCCATGGCCGCGGCCATCAAGCCGAG
TGGTCCACCCGCCAGCACCACGCGTTCGAAATCCAGCCCGGACATCAACACGCGCACGCC
GCCGTTGAGCGTGCCCAGCACGTTTTCGGCCGGCACTTCGCAATCGGTGAACACCAACTC
GCAGGTGTTGGAGCCGCGCATGCCGAGCTTGTCGAGCTTCTGCGCGGTGGAAAACCCGGG
CATGCCCTTTTCGACGATGAAGGCAGTGATGCCGCGCGCACCGGCGCCGGGGTCGGTCTT
GGCGTACACCACCAGCACATCGGCATCGGGGCCATTGGTGATCCACATCTTGTTGCCGTT
GAGCACAAAGCGGTCGCCGCGTGCTTCGGCGCGCAGCTTCATCGACACCACGTCCGAGCC
CGAACCGGCCTCGCTCATCGCCAGTGCACCGACGTGCTCACCGGTGCACAGCTTGGGCAG
GTAGCGCTGCTTCTGTTCGTGGGTGGCGTTCTTGCGCAACTGGTTGAGGCACAGGTTGGA
GTGCGCGCCGTAGGACAGCCCGATCGCACCGCCGGCACGCGAAATTTCTTCCATCGCCAC
CACGTGCGCCAGGTAGCCCATGCCGCTGCCGCCGTATGCTTCTTCCACGGTCAGGCCCAG
CAGGCCCTGCTCACCGAACAGCCGCCACAACTGCGCGGGGAAGACGTTGTCGTGATCGGC
CGCCGCGGCGAGTGGGGCGATATGGTGGCTGGCGAAGGCGGCCACGCTTTCGCGCAGCAG
ATCGATGTCTTCGCCAAGCTCGAAATTCAAGGACGGCACATGCATGAAACGGCTCCGCTA
AGGATCGGGACGTGCCGGTGGGAGCGGGCAGGGCCGCGCGGCGTGGTGACCAGCGTAACG
GTCCTGATCGAAGAAGTGAACTAAAATTCAACTATTGAACCCGAACTCATCTCATGGCTT
ATCGACGCTCCGCCCTGATGGAAGAACGCCTGGCCGGCAACCGCGAACGCATCCTGCACG
CGGCCCGCGCCCTGATCGCCGAGGGTGGTTACCGCAATGCGCCGGTCACCGCCGTGGCCG
CGGCTGCTGGGGTCTCCACCGGGCAGATTTACCGGCATTTCCCGTCCAAAGCCGACTTGT
TCGTGGAAGTTTTGAATGCCGCCGTCCAGCATGAAATGGGCATCCTGCGCGCCATCAGCG
CCGAGCCGGTGAGTGCGGCCGAGCGCCTGCGCAAGGCGATTGCCGCCTTCGTGCGGCGCG
CGCTGGCCGGCCCGGCGCTGGCCTATGCCTTCATCGCCGAGCCGGTGGAAGGCGAGGTGG
ATGCCGAACGCATCCGCGGTCGGCGCCTGTTCGGCGAGGTCTTTCGCCAGCTGCTGGCCG
AAGGCGTGGCGGCCGGCGAGTTTCCCGAGCAATCACTGGACGCCGCCGCGGCCTGCATCG
TCGGCGCCTTCACCGAGGCGCTGGTCGGCCCGGTGGCGCCCAGCCGGCACGACCCGCAAC
AGGGCGAGCAGCTGGTTGAGGCCATCTGCGGTTTCTGCCTGCGGGCGGTGGGAGCGCGCG
GGCCGGGCTGACAGCGCGCTGACTGTGCCGCGGCTGTGCTTCACCAGTGCGATTTGCTGT
GCATATACTGTGCACTCACCTTGCCGGAGCCGCGCGATGGTTGCTGTCCTCAACCCCCTG
GCCCTGACCGAACGCCTACGCGTGCCGGACCGGACCATCCTCTCGCCATCGGCGATGGCC
GGCCTGCTGGATCTCTCCCAACAGGAACTGGCCGAACTCGCTGGCGTGCACCGCAACAGC
CTGCGGGTGCACCCGGAAAGCCCGCGCGTGCAGGACTTGCTACGCAATCTTTCGCGCCTG
CTGGTGGCAATGGCGCAGATCCAGCCGGATGAGCGCCAACTGGTGTTTCATTTGAAAAAC
ACCCCGATCCCGGCGTTCGAATTCGCCACCTTGCTGGAGGTGGTCAAGCAGGGCCGCACC
GACGATGCGCTGACCTATCTGCGCACCGTGGCCGCCGGAGCGGCTGGTTGAAGCTGAGCG
CCCCGGCGCAGTGCACCTTGTATCGCGCGTTCACCCCACGCTGGGCGGCCGAGCCGCTGA
GCGGCGCCGGCGCGGCGCGCTCGGGTGGACGCTTCAACCGCTTTGGGCAGCCGGCGCTGT
ATCTGTCGCTGCACCTGGACACCGCCGCTGCCGAGTACGCCCAGGCCGCGCCGTTCCTGC
CGCCCTTCACCCTGGTGAGCTATCGCGCCGACCTGCCGGCACTGGCCGATGTGCGGCTGC
TCGACGCGAGCTGGGATGCGCTGTGGGCCGACTGGACCGATGACTGGCGCAAGGCGCTGG
TCAACAAGGTCGAACCGGTCAGCTGGGTGCTTGGCGACCTGCTGCGCGAGGCGGCGATTC
CCGGGGTGATCTTTCCCAGCATGGCGCAGCCTGGTGGCGTCAACGTGGCGCTGTTCCTGG
ACATGCTGCAGCCCGAGCAGGTGTTGCACGTGCTCGACGATGGCCGGCTGCCGCGTGATG
GGCGCAGCTGGGCAGACCCGGCGGCGGAACGTCCCCCGGAATAACCCGGCGCTCGGCCCA
CCCGCTGATCGACACCGTGTGCGAAACAGGTCATGGATTGTTTCGGCGACATGAGCCTGG
TGTGGGTCGATCAACCTCTCGGCAATTCGGCATTGCCGTACCGCCCGGCGACGTTGCGCT
GAGACGCGGCACTGCATGCAGTGCGCCATGGCCTAACCACTACGCGCCTTTACCCAGCCA
AGGTGTGGCCTGCACGATCGCCATGGCTGTGCCGCCTGTGCCATCGGAAGTCACTCAGGC
TTTCGCAACCGTCGCGCCGCGGTCGGCAGCAACGCCACGCGTCAGTGCAGCAGCGCGAAC
GCCATCCCGGCGACGACAGGTGCAGCAATGGCTGCCGGCAAGATCAGGCCGCGCCGGTAC
GGCAGCAACCACAGCGACAACACCGCCGCGCCTGCGCTCAGCGTGCCCAGCCACAGTACG
CTGCCGATGCCCCAGCCTTGCGCCGACACCGCCAGCGCAAAGGTGACCAGCAACAGCAGC
CATCCCAGCGCGCGCAACTGACGTGAGCGGGTCATGCCCAGCGCGCGCCCACGCACCTCG
TGCTGGTGTTTTTCCATCGCCAGGCACAAGGCCGCGAAGCCGGAAAAATTCAAGGCCAGC
AACAGCACTACGCTCATGCGCCTTCCTGCACAGGCAGCGCGTTTTGCGGCGCAGGCGTGG
CTTGCGCGCGGGCCTTGCGTGCCGCGGCGGATTGCGGCGCCTTCCAGTGCTGCAGGCGCC
AGCCCGCGATGCCCAGGCACACGCCCAGGCCCAGGCACACCAGATCCACGCCAGCCAATG
CCCATTGGCCTGCCGGCACGGTCACGCCCAGGTGCAGGTCGGTGGTCAGCGCGTTGATCA
ACGGTACCAACGCAAACAAGCCTGCGCCCAGGTACAGCTGCCAGCTCCACATCGCACGCC
GCGGCCACACGAAGGCGGCGAGCAAGGCGCCACCCCAGGCGGCGAAGAACAGATGTGCTT
CCATCGCCGCACGCGCTTCCAGCGCCACCGGCACCAGCCGGTTGGCCCAGAAAAACGCGG
CGAACGCGATTGGCAGGCCGGCCACCGTGCCGATGTTGAGCGCGTCCACCAGGCGCAGCC
CGAACCCGAAGCGTCCAGCCTTGGCATGCTTGGGGCGTTCTTTCACGGCCCACATCACCA
CGCCGCTGGCCACCATCAGGCAGCCGAGCAGACCGGAACCGAAGAACAGCGCGCGCATCC
AGCCACCGGCGAAATGAGCGATATGCAGGCCCACCATCACCCCGCGGGTCTGGCTGGCGC
CGCCGGGCGCGCCGCTGTACTGCAGGCGTTGCCCGCTGACGGCGTCATAGAGGATGGACG
GCGCATCGTTGGATAGGTCGTCCGCCCGCTGGGTTACGCCCACCGCCGCATGCGCATCGT
TGGGCAGCGATACCGCCACCGTGCCAACATCGTCGCCACGCCAGTCGCTGCGCGCGCGCG
CCACAAACTCCTCCAGCGGCCGCATGCGCGCCGGCGTGCCTGCCGCGGTGCGCGTGTCCG
CGACGCGATTGGCGGACTCTTCGTAGAACCGCATTTCGTTGTCGGGGTACTGCGCCTTGA
TGCCCCACGGCAGGTACATGAACATCAAGGTCACGATGCCGGTATAGGTGATCATCGCGT
GGTACGGCAACGCGGTCACCGCGCTGACGTTATGAAAATCCAGCCACGAACGCAGGCCTT
TGCCCGGGCGGAACGTAAAGAAATCCTTGAAGATCTTTTTGTGGGTGATCACGCCGCTGA
TGATCGCCACCAGCATGAACATCGCGCAGAAGCCGACGATGTAACGCGCCCACACCACCG
GCAGGTAATGCAGGTCGAAATGCAGCCGGTAGAAGAAATCCCCGCCCAGCGTGTCGCGCG
CGCTGATCGGGTTGCCGGTGGCCGGGTCGATGATGGCGTTGCCATATAGCTCGCGCCGGC
TGAGCGTCTTGCCCGGCGGCGGCGCGGGATTCTGCCAATACATGGTCACCACCGGCGTGC
GCGCATCCGGCAGCGTGATGTTCCAGCTTTGCGCATCGGGCGCGTGCGTTTGCAGATAGC
GCTCGGCGCTGCGTATTGCCACCGCGCTGCTGACCGTGGTGGTGGGCAGTTCCGGGCGCA
TCCAGCGGCTGAGTTCGTCGCGGTAATAACTCGCGGTACCGCCCATGAAGATCAGCAGCA
ACACCCAGCCCACCAGCAGCCCGGTCCAGGTGTGCAGCCATGCCATCGATTGGCGAAACC
CCTGCTTCATGCCGCGCCCCGTTGCAGCCACGCAGCGGCTGCGAACATGGCCACGGCCGG
CACGCCGATGCCGACCCAGGCGCGCAGCACGCTGGCAGTGGCAAACGCCCACAGCGGCGC
GCAGGCACACACCACGATGCCCACCAGCATGCTGGTCAGCACCGCCTCGCTGCGCGGCAT
CGGCAGCACCACTGCGAGCAGCAGGTTGGTCGCGCTGGCCAGCGCATAGCCACCGCCGAT
CGCGGCCACGCTGCGCCCAAGCACACCCAGCCAGGGGCGCTTGAACCAGGGAGCGGGCAG
GGGCGAAGCCATGGACATGCGCAGGACGGTGGCGGCTTACTCGGCCAGGAAGGTCAGCGT
GGTGATGTGGTGCACCACCGACACCGGCTTGCCGGCGATCTCACGCGTCACCGGCTCCTT
GTTGGTCACCACCATGATGTGGCGGCCAGCACGCAGTGTTGGCAGCGTCACCTGGCCCTG
TGCATCGGAGGTCAGCGTCTTCTGCCACTTCTGCGGGTCGATCAGGGTGACCTCGGCCTT
GGGCAGCGGCTTGTTGCGATACATCACCGTGAACGTCTTGCCGTTGGCGGTGGTGGGCAC
CGGCTCGAAGTCGAGCTTGGCGCTGGTGCTGCTGCGGCCGGCGCGCGCGTAGTAGCTCAC
CGTCTCGAAGGTCTCGCCTTCGCCCTTCCACGGCTCGAACACCGCATCGTCCTTGAGCCA
GGCATCGCCGGCGCCGGACAGTGGCGCTGTCAGGTACTCGCTGCCGCGCTGCAGGGCACC
GGCCTCGCCGGCGGCGCCGAACACGGTCGGCTTGACCACGCGCTTGATTTCGTCCTGGCC
GTGGTCGAGGGTTTCCTGCGCCGGCTCACCGAAATAGATGCGGACCGGGCCGCTGCCGTC
GCGCTCGATCCAGATCTCGTGGGCCTGCGCGGAGGACAGGCTGAGGCTGGCCGCGGCCAG
GCAGGACAGCAGGAAGGATTTCATCGGACACCTCGTCGAACGCGGGAGTGAGCGCGCTAA
ACGCGCCATCAGTGGATGGGAATGATACGCAATTCCCGCAACCGAGACCAACGCACATGC
GGCGCTGCGGCATTTTTCGAGCGGCCGCGAGCGTGTCGCAACCTTGGATGCAACGCGTGC
CCAGTCATTGCAAGGGGTGTTGCACAGAGCGCGACGCCGGGCGCGCAGAGCGGCGCGAAC
TGTGCTCTATACTCCGGCGCTAGCAGAGGTCTTCGACCAACAGCCAGGGGTGAGCGCGTG
CGGAATTACGACCTCGAGTTCCTGAAAAAATTCTCGATGGTGATTGGCTTGCTGGTAGTG
ATCACTCTGGGCTTGATCGCCCTGGCGGCCTATCTGCAACGTGCGGTCCCCGATGAAGTG
TCGCCCACAGCCGCCAAGCGCCTGCAGCAACGCATTGCGCCGGCCGGCGCGGTCTATGCA
GGCACCACCGGCGCCGCGGCGCAGGCCGCCGCCCAGGCTGCGGCACTGGCCAAGGCCTCG
TCGCAATCCGCCTACGGTGGCAGCACCGACGGCAAGACCATCTTCGACAACCTGTGCACC
GCCTGCCACACCACCGGCGTGGGCAAGGCGCCGACGCTGGACCACTCGCATTGGGACGCG
CGCATTGCGCAGGGCAAGGACACGCTCTACAAGCACGCGATCGAGGGCTATACCGGCCCG
GATGGCGGCATCATGCCGGCCAAGGGCGGCAACCCCGCGCTTACCGAAGAACAAGTGCGC
GCCACCGTGGACTGGATGCTGTCCAACCTGAAATAGGGGCTGTCCGCGCCAAAGCGCCAC
GTGTCATCGCGCTTTGCATGCTTGGGCTAACGACAGCGGGTGCGTAACATTCGCTGCGGC
GGTATGCGTCCGCAGCGATGGCCGGCGCACTGCGTCATCCTGCGACTGCCGTGTCCTGCC
TGCGCCGCCGTCCTGGCGGCGTTTGTGTTTGTCTTCCCTTGAACGTGTGGAGTGTCTCGA
TGCTGCATTGTCCGTTTGTCGTGCTGGGCCTGATCGGCCTGTTGGCGCCCGTGTTGTGCC
ACGCCGCCGAAGGCGCGCCGCAGCGCCTGACCATTGCCGACGTGCAGGGCGAGGACACCC
GCAGCCCGTTCGACGGCCGCCTGGTCGAGGTGGAAGGCATCGTCACCGCCGATACGCGCT
TGGGTCTGGCGGGCCTGTTCGTGCAACAGCCCGGCACCGAGCCGCGGCGCTCGCACGGGG
TGTTCGTGACCGGCGCCGGCGAGGCGCAGGTGGCGGTGGGCGACCGCGTGCGGATCGTGG
GCACGGTGCGCGAGGTCGGTGCTGGCGGCGACGCCAGCCTGACCACGCTGCAGGCCACCA
CGCTCGAGGTGCTGGCCAGCAACCAGCCGGTGCCGGTGCGCATGCTCAGCGGGCCGCCGG
CCAACTGGGAAGCACTGGAAGGCGAACACGTTCGCCTGGCCGCGGTCACGCTCAATGGCA
GCGACCGCCTGGCCAGCAACGGCGAGCTGATCGCCGCCTTTGGTGGCCGGTTGTGGCAGC
CCAGCGAAGTGGCCGCGGCCGGCACGCCCGCCTTCGCGCAGACCGAAGCCGACAACGCGC
GCCGCCGGGTGTTGCTGGACGACGCGCGCAACGGCCGCACGCCAAAGGCCGTGTCCTACC
TGCCGGCCGAGGCGAACTTACGTGTGGGCAGCCTGCTCAGGCAGGTCGATGGCATTGTCG
ATCAGCGCTACGACGGCCAGTACCGCATCCAGGTGCTGGCGCCGCTGACGCTGCCCGCAC
TGCCTGCGCCGGTGGCACCGCAGGTGGGCGGCGATCTGCGCATCGCCTCGTTCAACCTGG
AGAACTTCTTCAACGGCAACGGGCGCGGCGGCGGCTTCCCGACCAAGCGCGGGGCGCGCA
CGCACGAACAGTTCCAGGCGCAGCTGGCCAAGCTGGTGGCCACCATCGTGCCGCTGCAGG
CCGATGTGGCCGCGCTGATGGAACTGGAAAACGACGGCAACGACGGCGACACCGCCGTGG
CGCAGCTGGTGGCTGCGCTCAACGCCGCCGGTAAGGACAAGGATTGGCGTTTCGTGGACA
GCGGCAGCGGCCCGGGCGACGACGCGATCCGCGTCGGCATCGTGTACCGCAGCACCCAGG
TCACCCCGGTCGGCAAACCGGCCACGCTGACCGGCGGGCCGTTCGACAGCCATAGCCGGG
TGCCATTGGCGCAAGCGTTCCGCAGCAGCCGCGGCGCGACCTTCGTGGTGGTGGCCAACC
ACTTCAAGTCCAAGGGCTGCGGCAACGCCAGTGGCGCCGATGCCGATCAGCACGATGGCC
AGGCCTGCTGGAATGCCACCCGCACCGAGTCGGCCAAGCGCCTGCACCAGTGGCTGCAGA
GCGACCCCACCGGCGCGCAGACCAAGCTGGCCGTGTTGCTGGGCGACTTCAACGCCTATG
CGATGGAAACGCCGATGCGCAGCCTGCGCGCCAGCGGCTGGCAGGACGCCTTTGCCGTGG
TCGGCGTGAAGCAGCCTTACAGCTACGTCTACGACGGCATGAGCGGCCGCTTGGACCACG
CCCTGCTGAGTCCGGCGATGGCCAAGCAGCTGCGTGGCGCAGCGGAATGGCACATCAACG
CCGACGCGATGGACGATGCCGGCTATGCCAAGCGTAACCTGCCAGGCCCGTGGCGCAGCT
CCGATCACGACCCAGTGCTCTTGGGATTCGCGCTCTGAGCGCACTTCCACGCGCGGCAGC
AGCGCGCGCTGCTGATCGCAAACGCTGGCCGATCACCCGCCGGCTGGGTCAGGCCAGCCG
GCGGTGCGCCGCGGCCGGCACGCGTGCAGGCTTGCCCAGTGGACCTGCGTGTGCGGGCGG
GGAGCGGGGTGTCGCCGGCCCTGCCTTGCCGAGCCGCGGCGAGCCGATCGCCCGGGGCGT
GCGGCGCTTAGCGAGCGCAATGCACATGGCGGCGCAAGCGCAGGTTGACCAGATGGGCGC
CGGCCAGCAGCAGGCTGCTGGCGACCGTGACCGGCGTCTCCAGCGCGGCACCCAGTAGCC
CGCTGGCGCCCAGCACCAGCCCGGCCAGCCCGAACACCGCCAGCCCCCAGAGCGGTGCTG
GCAACCGGTGGCGGCGATGGCTGCTCCAGAGTGCGTAGCCACTGAGCGGCACCGCGGCGG
TGGCGAAGACTACATGCACCCATTCGGCTTGCTCCCAGCGCCCCAACAGCGGCAGCGCCG
CCGCCAGCAGCGGCAAGGCCAGGCAGTGCAGCAGGCACAGGCTGGACAGGGCAATGGCCG
AGCTGTCCAGCGCAGACGCAGAGGCGCGCATCGATCGTTCTCTGAAATGGCGAGTTGTTA
TACAGTAACATTTCTAGCCACGAGAGTTCGCCATGCCTGTCCTCGCTCCCCGCGATTCGC
GCCTGCCCGTCACCGTGTTGTCCGGCTTCCTGGGCGCCGGCAAGACCACCTTGCTCAACC
GTATCCTGCACAACCGCGAGGGGCTGCGGGTGGCGGTGATCGTCAACGACATGAGCGAGA
TCAACATCGATGCGCAGCTGTTGCGCGAGGGTGGGGCGGCGCTGCGGCGTACCGACGAGA
CGCTGGTGGAATTCAGCAATGGCTGCATCTGCTGCACGTTGCGCGACGATCTGCTGCAGG
AAGTGAAGCGCCTGGCCAGCGAGCGCCGCTACGACTATCTATTGATCGAATCCACCGGCA
TCGCCGAGCCGATGCCGGTAGCGGCCACCTTTGCGGTGCGCGATGCCGACGGTTTCAGCC
TGTCGGATATCGCCCGGCTCGACACCATGGTGACGGTGGTGGATGGCAGCCGTTTTCTCG
AGGATTTCGGCTCTGCAGCCACGCTGGCCGAGCTCGGCCAGCAGGCCGGCCCGGACGATA
CGCGCGGGCTGGTGCAACTGCTCGGCGACCAGGTGGAGTTCGCCGACGTGCTGGTGATCA
GCAAGTGCGATCAAATCGACACGCCGCGTCTGCACCGCCTGCATGCCGTGTTGCGTGCGC
TCAATCGCGATGCGGCGATCGTCGATGCCGCGCATGGCGAGGTGCCGCTGCGGCAGTTGC
TGGACACCCGGCGCTTCGACTTCACCCGCGCGCAGCTGGCGCCGGGCTGGATGCAGGAGT
TGCGCGGCCAACACACGCCGGAGACCGAGGAATATGGCATCACCAGTTTCGTCTATCGTG
CACGCCGGCCGTTTCATCCGCAGCGTTTTGCGCGCATGGTGCAAGGTGGGCTGCCGCAGG
TGATTCGCAGCAAGGGATTTTTCTGGTTGGCCAGCCGCATGGATTGGGTTGGCGAATTGT
CCAGCGTGGGTGGCGCGACCCAGACCAATGCAGCGGGCTTCTGGTTTGCCGCACGCCATC
GCGTGGATGCGCATGCCATCGGCGAGCCGCTGCAGACCAGCATCACGCCATTGCCGTATA
CCGATATCGGCTGGCAGCGTCAGCAGACGCAATGCTGGACCGCGCCGCTGCCGCAACTGC
ACGAGGTTGGCGATGCCAGCGAGTACGCCGCGATGCAGCGGCTGTGGCACCCGCTATGGG
GCGACCGTCGCCAGGAGCTGGCGGTGATCGGCGTGGACATGGATGCGCCGCGCACGCGCG
CTGCGCTGGATGCCTGCCTGCTCAGCGATCACGAACTGCGCCAGGGCCCGGCGCAATGGC
AACTGCTGGACGATCCGTTTCCGCACTGGCAGCGTTGATGGTGGATTGCATCACGCTGTC
GACATCCGTTCGCCTGGTACCGGATGCAATCGGCAGCAGGCTGCATCCCCAGTACGGCGT
GCGGATGTGCCGCACTGGGTGGCGTCGCATGTTTCACCTGCGGCTGCGCGCGGCGTGCAC
CTGCAAGCTGCGCTGTCCGGATCTTCAGTAGTAGCCGTTGTCGATTGCCTCTTGATGGGC
ATCTCTTTCTTTTTCGAAAGACTGTCGACGCTGTTCGGCGGTGGTGGGGATGCCTGACAT
CAGGCGCGGCGCTCCCAACCTTTCCAGCTGGTCGTCGGTGCTTCTGACGATCTGTTCCAA
CGCAAGCATGTTCTGGTAGCCCTGCATCATGCGTTGCAGGCGCCGTATCTGCTCCTTGGG
TGCGTCGCCTTGCTTCAATGACTCCAGGCGCCGCTGCGCGCGTGCGTAGTTTCTGGCCAG
GGCGGCTCTGTCGACGGATTTACGCCGTGCCTTGAGTACTTCGCGCCGGTTGTGCTGCAT
GGCGTCCATCTGCACCATGGCCAGGCCGCTGCTCGTGGTGCGCGGTGCGCGGATGTCTTC
CATCGGTGCCAGTGCGACCAGCAGTGCCTCGAGCTGACTATCGCGGACCTCGTTGCGCCA
CGCGATCAGGGCCGCCCGTGTCTTGAGCAGGTGTTGCTCCTGTGGAGTTGCCTCGCGGTC
CTCCATGAACAGCTGCTTTTGAATATCGCTGCACTGCCTGGTGATCTCTTCCAGTTGCAG
ATCCAGGCGGCGCAACGAGGGCTGCCGTCCGGGCTGGGGACGTGGGGAGGGCAGCGACGA
TTGCGCGGGCGTGATCGGCACCGGGGGCGATGCCGGCTTGTCGTGCTGCGGCGGCTGGCC
CTCGTCACGGCGCATTCTTTCGGGAATGGGCGGTTGCATTCTCGGATCGACGGGGCGTTG
CGGCCCGTGCAGTTGCTGCGCACGCGCTGGCTTGGGCGGAACCGACATCGACTGTCTTGT
GGGCGGGGTCTGTTGCGGTTGCGGTTGCGGTCGCTGCACCCGCTCATGATCCGTTGCGTT
GGGCACCGGTGGCTGCCAACGCTGATCGACGCGGGCCTGCGTTCCGTGCTGTTGTTGCGT
GCGACCGGGCGTCACGGCTGCCGTGTGCGCAGGTGGGCTTTCCACTGTTTCAAGCGTTGG
AGAAGAGCCCATGCACGTCAACGGCAACTGCTTGCGTAACGATGCCAGCGATTTACGCGC
CGAGGCGAGCATGCCGCGATGGGATTTCGACGCGCCCTGTGATGTTGTTGACTTGGGAGC
CTGAGAGAGCGGGTGCTGCGGTGACGCACCTGGAATCAACGGCGTCGTCTTGTTCGGATT
GGCGCCGTGCGGTTCCGGGGCGACGCGATGGCGGCTGTTAAACAACTGACTCAGGCGCAT
CACACACTCCCTTGGGTCGTTTGCACGCATGATAGCCAGCGCTGCATCCCCCTCAAGGCG
AGTTGCGAACCGGCGTCGCGCCGGCCGAATGCCGCCATCAGCCCAACCGCATGCCCCAGG
CGATCGCTGCGATTGCCGGCGCCGCCAGCAACAGCCCCAACCAGCCGCGGCGGCCGATGC
GCTCGCCAAATGCCAGCTTGCCGACGAGTGCTCCCAGGATGACCACGCCCAGGTTCATGC
TGGCGAAGACGGTGGCCGGGCTATGCGGCAGTAGCTGATGGGCGCGCACGTAACACAGGA
TGTTGCCGAAATTGAGCGCGCCAAGCAGCACGCCGGCGAGCAGGTTGCGAAAGCTCAGGC
GCGCAACACCGCCCCGGCGAACAACCTGCAGGCCAAGCATCAGCACACCTGCCAGCGCAA
AGCACAGCGTCAACGACGTCAGCGACGGCGTACCGGCCTGTGCGATGTGCTTGAGCAACA
GATCGATCAGGGCAAAGCCCAGCCACACGCCTGCCAGCCATGGCCAGCCGATCGAGGCCG
GCGCTGAATCCGCACCGGCGGCCTGACGTGGCCGTTGCAGGATGCAGACGATGGCCAGCA
GACCCAGACCCAGTCCCGCCAGCTTCCAGGCATTGACCGGTTCACCAAAGAGCGTGAACG
CCGCCGCCAGCGAGAGCAGGAGCGACAGGCGTTGGGCAATGTCGGTACGGACGATGCCGG
CGGTGGCGACCGCGCGTGCCAGCAGCATGAAGATCGACGGCAGCGCCACCGCCAATGCAA
ACAGTGCCAGCCAGGGCGTGGTCGGCGCGCGCAGCGTGTCCAGTGACGGATGCAGGGTCA
GCCACGCAAGCAGCGCGGCAGTGGCGTAGTTCCAGGTGATCGCCTGCGCAGCGTCCAGGC
GATAGCGCGGCAGCAGCTTGAGAACCACCGACACCAGGACACTGCAAACGACGGCAAACA
GCAGAAAATGCATGGGCAACGCAACGAAGTGTGCAGGCAGGGCGATGAACGCGGCCGGCG
GGGCGGCTATTATGACGGTATGTCCAATCCCTTATTCCCCACCGAATCGGCTGCACTGAC
GTTGGACGGGCCGGTCGGCCCGCTCGATGTCGCGGTCGATCTGCCCGAGCCGGACGTTGC
CGTGCAACCGGTCACCGCCATCGTCTGCCACCCGCTCTCCACCGAGGGCGGCAGCATGCA
CAACAAGGTCGTCACCATGGCTGCGCGCGCGCTGCGCGAGTTGGGGATCACCGTAGTGCG
CTTCAATTTCCGCAGTGTCGGCAACTCGGCCGGTGCGTTCGATCATGGCGAAGGCGAGCA
GGACGACCTGCGTGCGATCGCCGCATGGGTGCGCAGCCAGCGCCCGGGCGACACGCTGTG
GCTGGCCGGTTTCAGCTTCGGGGCGTATGTGTCGTTGCGCGCCGCCGGCTCGCTCGCACC
GCAGGTGCTCATCTCGATCGCGCCGCCGGCCGGGCGCTGGGATTTCAGCGACGTGCAGCC
GCCGGCACACTGGCTGGTGATCCAGGGCGATGCCGACGAGATCGTCGACCCGCAGGCGGT
CTACGACTGGCTGGAGACGCTGGACCAGCAGCCCACGCTGGTGCGCATGCCCGACACCAG
CCACTTCTTCCACCGCAAATTGATCGACCTGCGCGGTGCGCTTCAGCACGGTGTGCGGCG
CTGGCTACCGGCCACGCCCTGAGTGCGACAGCTTGCAGGTGCATTGCCAGACGATGCGCC
GTTGAACGGCGCCGGCCACGGCCGGCCCGCGGAGAAACACGATGAGTGAGATGACCCCGT
CGCAGCGCTACGCCGCCGGCGTACAACGTGGCGACTGGCGCGCCGATCCTGCGCAGCAGG
CGGCCCTGGCCGAGCTGGACCGGATCCACGAAGCACTGGTGGACAGTGCGCAGGACGGCT
GGCTGGATCGGCTGTCGGCGTTCTGGAAAAAACCCGAGCCGGTGCGCGGGCTGTATTTCT
GGGGTGGTGTGGGGCGCGGCAAGACCTTCCTGGTCGACCTGTTCTACGACGGCCTGCCGA
TCAAGCAGAAGTACCGCACCCACTTCCATCGCTTCATGCGCGGCGTGCATGAGCGCCTGC
GCGAGCATGCCGGGCAGAGCGACCCGCTGGCCAAGATTGCCCAGGAATGGCGCGAAAACC
TGCGCGTGCTGGTGCTGGACGAATTCTTCGTCACCGACATTGGCGATGCGATGCTGCTGG
CGCGCCTGCTCGAGCGCCTGTTCGCCGAAGGCGTGACCTTGGTGACCACCTCCAACACCG
CACCGGAAAACCTGTACGCCAACGGCTTGCAGCGCGACAGCTTCCTGCCGGCGATCGGCT
TGCTGCAGAAGTTCTGCGTGGAGCTCTACGCCGAGGGCACCGAGGACTACCGCATGCGCG
CGCTGACGCGTTCGCCGGTGTACCGCGCGCCGCTGGATGCGCAGGCCGATGGCTGGCTGG
CGCAGCGCTGGGCGGAGTTGAGCGGCAATGCCGAGGCGCGCAGCGGCAACATCGAGATCG
AAGCGCGCAAGATCGCCGTGCGTGCGCGTGGCAAGAGCATCGCCTGGTTCGATTTTGCCG
CGTTGTGCGAAGGCCCGCGCGGGCCGGCCGACTACATCGAGATCGCCCGCGAATTCACCA
CCGTGCTGTTGGGCGGCATCCCGCATTTCGACCGCATGAACGAAGACGCCGCCCGCCGCT
TCGTCAACCTGATCGACGAGTTGTACGACCGCCACGTCAATCTGGTCTGCACTGCGCAGG
ACGCACCGCCGGCGTTGTACAGCGGCCAGCGCCTGGCCGGCGCATTCGAGCGTACCGCTT
CGCGCCTGATCGAAATGCAGAGCGCCGACTATCTGGCAACCGCGCATCGCGCATGAGTGC
GCAGACGCGCCCTGCGCCGGGTCGCCACACGATCCGCGTCAGCGAAGACGACTGCGGGTT
GGGCCAGTTTGGCGGTGGCGCGTGGTTGAGCGACGCGGCGTTGTGGCCCAGCGATCCGTC
GACCGGCCGGCCCATGACGCCGATTGTCATGCTGACCGATCTGTTCCTGCCCAGCGTCTG
GTTGGCCGACGACATGGCTGTGACGGTCTTCGCGGCACTGGGCCGCGAAAGCGACGCGTA
CAACCGGACAGCGCTGCGCACGTTCACCATCCACCAGCAGAGCGAGCTCGAAAAGATCGA
TGCTGGCCACAGCAAGGTGGTGTTGCACCGACGTGCCGCGCGCGAAATGGTGCGCGACAC
GGTGATGCTCCCGCGGCATTTTGTGGGACTGCAGCCCTTCGACGAACGCGATGCTGAGGA
AGAGGCCGAAGATGCCGACAACGGTGCGGGCATGAGCAAGCAGCTGGGCCGCCCGTACTG
GCTGCAGGACCCCATCCATGCGCATCCGCGTCATTACTTCCTTTCCCAGTTCGTCGAGTC
GGACCTGCGTCAGCAGGACCCCGCCTACGATGGCCTGTTCGCCGACGGGACGGGTTACCT
GTTTGCGGAACAGCGCGCCAAAGTACTGCGCGAAGGCGATACGGCTGGCTATTTCTTCAT
CCAGTTCACCTGAGCCCAGCCAAGCCCGGGCACTCGGGCGGGCGAGCGCTGCTCGGCGAA
TGCGGTGACGTCCAACCGCACCGGCATCCTGCGAAAGACGCAGGTGCGCAGACGCACTGC
AACTGGATAACGGAGGGCAGGTGGGTGCTGTGTACCGATCCACTGCCCCGAGTTTTCCCG
AACACAGACACAGGTCCAGTTCGCTTCCAGCCACGCCCCCGGTAGCTGCCACGAGCCCAA
TCCTTCATTCATAAGAGTCGCTTGCAATTAAATCGCACGCTATGTAAATTGCAGCCCATG
GACACCGCAACGCCCACCACCGATCGCACCAACGCCCTGCTGCAGCTGGACAACCAGCTC
TGCTTCGCGCTGTATTCGGCCAACCTGGCGATGCACAAGCTCTACCGCGGGCTGCTGAAG
ACTCTGGACCTGACCTATCCGCAGTACCTGGTGATGCTGGTGTTGTGGGAGAACGATGGC
CGCAGCGTCTCGGAGATCGGCGAGCGGCTGTATCTGGATTCGGCCACGCTGACCCCGCTG
CTCAAGCGGCTGGAAAGCGCCGGTCTGCTGACCCGGACCCGGGCCGCGCACGACGAGCGC
CAGGTGATCATCGGGCTTGCCGATGCCGGCCGCGCGCTGCGCAGCAAGGCGGGTGCGGTG
CCGGAACAAGTCTTCTGCGCGTCGGCCTGTTCGCTGGAGGAACTGCGTCAGCTCAAGCAG
GAACTGGAAAAGCTGCGTACCAGCCTGGGCGCCGCCTGACCAAGCCACGTCATTCATTGT
TCTGCCAAACATGTAGGGCACGATTTAATAACTCGCTATTCAATGCGCAATCCGCGCTCA
CTCAGGAGAACCACCATGGCCTCACCCGAAAAAGTCCTCTACACCGCCCACGCCACTGCC
ACCGGTGGCCGCGAAGGCCGCGCCGTGTCGTCCGACAGCGCCCTGGACGTCAAGCTCTCC
ACCCCGCGTGAGCTCGGCGGCGCCGGCGGCGATGGCACCAACCCGGAGCAGCTGTTCGCA
GCCGGTTATTCGGCCTGCTTCATCGGCGCGATGAAGGCCGTGGCCGCGCAGGACAAGCTC
AAATTGCCGGGCGAGATCAGCATCGACGGCAGCGTCGGTATCGGCCAGATTCCGGGCGGT
TTCGGTATTGCAGTGGAACTGAAGATCGCCGTGCCGGGCATGGAGCCGGCCGAGCTGCAG
GCGCTGGTCGACAAGGCCCACCAGGTGTGCCCGTACTCCAATGCCACCCGCGGCAACATC
GACGTCACCCTGACGCTGGCCTGATCCTTTCCCGGATATCCCCCATGAAACGCTACCCAT
CGTTGCTGCTGTTTGGCACGTTGGCGTCGGCAATCGGCGGCGCGCTTGCCGCGCCGACCG
GTCCTGCCGCACCGGCCGCTTCCCCGAAAGTCCAGGCCTTCCTGGACGTCCTCAACTCCG
CCGGCGGCAAGCCGATGGAGCAACTCACCCCGCAGCAGGCCCGCAAGGTGCTGGTGGACG
CGCAGGCCGGCGCAACCCTGCCGGCCGCCGAGGTGACCCGCAAGACGATCACCGTCGATG
GCAAGCCGCTCGGGCTGGTGGTGGTCAAGCCGCCGGGCAGTGCCGGCAAGACGTAGCCGG
TGTACATGTTTTTCCACGGCGGCGGTTGGGTGCTGGGCGATTTCCCGACCCATTAGCGGC
TGATTCGCGACCTGGCGCGGGCCTCGGGTGCGGCGGCGGTGTATGTGGACTACAGCCCTT
CGCCGGAGGCGCGCTATCCGGTGGCGATCCACCAGGCCTATGCCGCGACCAAATGGGTGG
CTGCGCACGGTGCCGAGATCGGCGTGGACGGCACGCGGTTGGCGCTGGTGGGCAACAGCG
TCGGCGGCAACATGGCGGCCTCGGTCGCCCTGCAGGCCAAGGCGGCGGGCACCCCGGCCA
TCCGCTATGAAGTGTTGCTGTGGCCGGTAACCGATGCCGCGTTCGATAACGGCTCTTACC
AGCAGGTTCAGCAGGGTTATTTCCTCAGCCGCAACATGATGCGCTGGTTCTGGGACAGCT
ACACCACCGACCCGGCGCAGCGCCGCGAGATCTACGCCTCGCCATTGCAGGCCAGCGTAG
AACAGCTCAAGGGCTTGCCGCCGACCTTGATCCAGACCGCCGAACTGGATGTCTTGCGCG
ACGAAGGCGAAGCCTACGGCCGCAAGCTCGACCAGGCCGGCGTGGAGGTCACCGTGACCC
GCTACAACGGCCTGATTCACGACTACGGCTTGCTCAACGCACTCAGCGATGTGCCGGCCG
TCCGTACCGCGATCCGTCAGGCCGGCGACGCGTTGCAGCAGCACCTGGCCAAGTAAGGGC
GGCTAACAAAACGTAGCGAGCAGTCGTCAGGTGGGTGCGGACGGCGCGGAGGAACCGGAG
TGTCCGTGGGTACATGCCGATTCCGAGCACCGGCCGCGCCCGCCTGGCGGCTGCGCAGCA
GTTTTGATAGCTGCTCTAATGCCGCACTGCTGGGCCGATAGCTGCGGCGTGGGCGTGTCT
GCCTGCGCGGCGCAGGCCACCAGCCACAGCAGCGGGAGCAGGAAAACGCTGGGACGTATC
GCACGCGCTTCGGGTCGGGGATTGCAGCATCGGGCAGTGGGCGCCGCTGCGCCATGGACA
GAAAGTCAGGGTGCCGACAGGGGGGATCCGGCCAATGGTGGGTGTGAGACCAGCGATCAA
GGCGACCGGGCAGCCGCAAGGCGGGCGCGGCCGGCGCCTGGACCCGCATGGACCCGTTGC
TCCGCGGCGCCTGTACCGATGACGCGCCCCATGTTTTGTCAGCTGCTCTAAAGCGTGAAC
CGGGTCGAGCATCTGCGTCATGACATCGTGCAAACGACTGGATCACTGGATTCTCACGGC
GTATGGTGTGAATTATGTTGCACAGCAGCATCGGAGCCCCGCAATGCTCGACTCACGCAT
CGAAAAGGTTGATCTGGCACTGACCGAGATCGCCCAGGACCCATCGGAGAAGGTGGCACT
GTGGCAATGGGCCTGCCGCGAAATGCTGCATGAGACGCTGATCGGCATGCACCAGCTCTC
GCATCTGGCCGGCATTGCACGGCACGTGGCCAACGACTGGCGCGCCCCGGTGGATGTGAT
CGCACCCGCAAAGCCCTACCTGGCGCCGTCGGCACTGGCCGACCGGCGCCTGCCGCAGGT
GCTCGATGGCTTGGGCAGCACCCAGGACGACGCTGACCGCGCCAGCCTGTGGCGGCTACG
CTACGCCAGCCTGATCGCCTCCACGCTGCAAGGCATGCAGGCGCTGGCCGAAAAGCACCG
CATCGATCGCCAAGCGATGGCGATCAGCCAGTTGAATTGATTCGCAGCAGTAACGGTCGG
CGCGCTGCGCCGACAGCTGTTTTCCAAGTGATACGCAAGTTGGTGCGCGTCAAACGCACG
CGCAAGCCGTTAGAGCACAACGCAGTGCGCAGCCTGCGCACTAGCGCACCCTGCAACGTC
CAAGCGCGACGCGCTTGAGGTGAGTGACGCGCGCAATGCGCCTAGTGACGCACCGCAGCG
TCTTCCATATGCCGCCATGCCTGCCGCACGATCCAGCGCGCCTGATCCCAGGGCACCGAT
AACGTGGGCTGATACCGGTAGTAGCCATCCTGAAGAACTCGATACAGCTGCGCCTCGGTG
GCGCGTGGGTAGGCCAGGTAGATGTCGTAGCCGAGCGTGAGCACGCGTGCGTAATCGGCG
AAGTCATAGCCGCCCAGATGACCCTCGGCGTGGATGCCGCGCCAGTAGGAAATCTCGGCG
TCGACATTGACGACGCGCTGGGTCGAAACAGATGCGGTGTGCATGGGTAGGACTCCGTGG
TCGAGACTACCCCCCCTGTTTTTGCACCCTAGCAGCGCCTTGGCCGCGCAGCCAGCGCAT
GGCGACGAGCGGTGCAGCAGTACCGCAAAACCCGCACCGGCAGCGTGCCGGTACGGATGC
AAACCCTCGCGTGTGTCGCAGTCAGGCTCAGTCCCAGTCGGGCGCAATCGCTTTCGGGTT
GGCCAGGCGTTCGCCACGGTCCAGCGCGGCGATCTCGGCCATGTCCTGCTCACTCAGGTG
CAGGCTCTGCGCCTTGAGGTTGCTTTCCAGATTCGCCCGCTTGGTCGAGGACGGAATTAC
CGAATAGCCCTGCTGCAGGGCCCAGGCCAGCGTGACCTGCGCCGGCGTGGTGTCGTGGCG
CTTGGCGATCGCCTGGATTACCGGATCCTTGAGCACTTCGCCCACGGCCAGGGTCATGTA
CGAGGTGACATGGATGCCCTGCTCGCGCAGGAACGCGATCAGCGTGCGGTTCTGCAGGTA
CGGATGCACTTCGATCTGGTTGGTGGCGATCGCATCGGCGCCGAGGATCTCGATTGCCTG
GCGCGTGAGCGCAATGGTGAAGTTGGAGACACCGATCGCGCGGGTCAGCCCCTGCGCCTT
GGCATCGGCCAGCGCCTCCAGATACTCGCGCATCGGCACCTGGTCCTTGGGCGAGGGCCA
GTGGATCAGGGTGAGGTCGACATAATCGGTGCCGAGCTTGCGCAGGCTTTCCTGCAGGCT
GGGTTGCAGCGTGTCGCGGCTGAACCGGTCCACCCAGATCTTGGTGGTCACAAACAGCTG
ATCGCGCGGCACGCCGGCATCGGCAATGGCCTGGCCAACCTGCGCTTCGTTGTCGTAGAT
CTGTGCGGTATCGATGGCGCGATACCCCAGCGCCAGTGCGTTGCGCACCGAGTCGATGAC
AACCTGGTCCTTGAGGCGAAACGTACCGAGGCCAAATGCGGGGACAGTCATGAGGTTCCT
TGCGTGTTGGGAGGTGGTAAATGAAGCAGTGATACGGATGCAGGTATGGCAGCGCGACTC
AGTCGAGTGCGACCACGGCCTTGCCGAAGTTTTCGCCGCGCAGCAGGCTGATCAGCCCTT
GTGGTGCGCTGTCCAGGCCGTGCAGCACGTGCTCGCGGTACTGGATCTTGTCCTCGCGCA
GCCACTGGCCCATTTCGCGTAAAAACGCCGGCATCAGGCGGATGAAATCGTGCTGGATGA
AGCCGCGCACGGTCAGGCGCTTGCGCAGCACCTGGCCGATGAAATCAGGCAGCCGATCCG
GCCCGGGCGCGACCTGGCCGCGGCTGTTGTAGGTGGCCACCACGCCGCACACCGGGATGC
GCGCGAAATCGTTGAGCTGCGGCATCACCGCATCGAACACCTTGCCGCCGACGTTTTCGA
AATAGACGTCGATGCCGTCCGGCGTGGCGGCGCGCAATTGCGCGGCAAAATCCTCGGCGC
GGTGATCCAGCGCCACGTCGACACGCAGCGTGTCGCGCAGGTAGCGGACTTTTTCTTCGC
CACCGGCGATGGCCACCACGCGCAGCCCTTGCAGGCGCGCCAGCTGGGCCACGGTGGCAC
CGACCGGCCCGCTGGCCGCCGCCACCACCAGGGTTTCGCCGGCTTGCGGCTTGCCGATCT
CGTGCAGGCCGGCGTAAGCGGTGAAGCCGGGCATGCCGTACACACCGAGCGCGGTGCTCA
ACGGCAGCGCATCGTCCTTGGGCAGCTTGCGCAGCGGCGCGGTGGGCTCCAGCACGGTGT
GGGTCTGCCAGCCGCCGCCCAGCACCAGGAGCTCGCCTGGGTGGTAATCGGGATGGTTCG
ATTCCAGCACCTCGCCCACGGTGCCGCCTTCCATGACCGCATCGATGGCGACCGGCGCGG
CGTACGAGGGGCCTTCGTCCATGCGACCGCGCATGTACGGGTCCAGTGACAAAAAGCGAT
TGCGGACCAGGATCTGGTTGTGCCCGGTTGGCGGCACCGGGGCGTCTTCGATGCGGAAGT
TGTCGGTGCCGGGTTCGCCGTGCGGGCGTGAGGCCAGCACGATGCGGCGGTTGGTGAGCG
ATGTCATGCGAATTCCTCGCGGAAGGGACCGCGCAAGGCGCGGTCGTGGGGGCACAGCCG
CCGTGCGGCTGCGCGAGGTGAGTGAATGGCGAGGCGGTGGCGCAGTGGCTGATGCGGATC
AGGCGCCGGCTGGTTCCGCTGCGCTGGCCTCGTCGAGCTGCGCGATCTGCGCATCGCTGA
GCGTGATCTGCCCGGCCGCCAGCACATCCTGCAACTGGGTCACGCTGGTGGCGCTGACGA
TCGGCGCGGTGACACTGGGGCGCGCGATCAACCACGCCAGCGCAATCTGTGCAGGCGTGG
CGGTGTGGGTGGCGGCCAGATCATCCAGCGCCTGCAGGATGCGCAAGCCACGCGGATTGA
CGTATTGCTTGACCACCGAGGCACCACGCGCGCTGCTCTTGCCGGCGTCATCGGCGCTGC
GGTACTTGCCGGTGAGAAAACCGCTGGCCAGCGAGTAGTAACTGATCACGCCCAGGCCGC
GTTCCTGCACCAGCGGTTCCAATTCCTCTTCGAAGCCGGCGCGGTCGTAGAGGTTGTATT
CGGGCTGCAGGCTTTCATAGCGCGGCAGGTTGTATTGCGCCGACACATCCAGCGCATCGC
GCAGGCGCGCTGCCGTGTAGTTGGAGGCGCCGATCGCACGCACCTTGCCCTGTTCGATCA
GCCGGCCGAATGCCGCCAGCGTGGCTTCCAGCGGAATCGATTCGTCGTCTTCGTGTGCCT
GGTACAGATCGATCACATCGGTCTGCAGGCGCGACAGCGAATCTTCCACCGCCGCTGCGA
TGTTGTCCGGCGACAGGCCCGGGTGTTCGCTCCACTTGGCGACCTTGGTGGCGATCAGCA
CCTTGTCGCGTTTGCCGCTGCGGGCCAGCCAGCGGCCGATGATGGTTTCCGATTCGCCAC
CGCGATTGCCGGGCACCCAACCGGAGTACGCGTCGGCGGTATCGATCATGTTGAAGCCGG
CATCGACGAAGGCGTCGAGCAACGCAAACGAGGTGGCCTCGTCGGCGCTCCAGCCAAACA
CGTTGCCACCGAACACGATCGGCTGGACTTGCAGGCCGGAGCGGCCAAGCGCACGGGAGT
GGGGCATCACAGGGCTCCTGTTTCGAACTGACCACAGGATAGTCATGCCCGGTGCTGTTG
CGTGTGACATCGGTGTGGATTCAGCGTTCCGCACACCGCGCTGCCGCGCTCACGGAAATT
GAACACACCGCGCCAGGCGTGCGTGGTGCGGTGCAGCCTGCATGCTAGGCTCGCGCTACT
TTTCCCGGAGGAGGGCGCTGCGATGATCCGCAACAAACTGGCCTGTGCATGCGTGGTAGG
TGTGACATTGGCGATGAGCGCGCCGTTGGTGATGGCGATGAAGCCGGCGGACACCGCCAC
GCTTCCCGCTCCCGACGCGGCGTTGCAGGCGGCTATTGATGGCACGTGGCGCGACCGCGT
GTACGTGCAGCGCGACGTGTACCGCCACCCGGGCCAGACGCTGGCCTTCTTCGGCATCAA
GCCCACCCAGACCGTTATCGAGATCACCCCCGGTGGTGGCTGGTATTCGGAAATCCTGGC
GCCGTACCTGCGCGAGAAGGGCAAGTACGTGGGTGCGGTGGTCGACCCGGCCGCGGTGCC
GGAAGGGCGCAGCCGCGACTACGCGCAGCGTGCACGCGACGGCTTGGAAAAGAAGTTCAC
GGCAAAGCCGGACATCTACGGCAAGCCCACCCTGGTGGCGTACAACCCGACCGCGCCCAG
CTTTGGTGCGGACAATTCTGCAGACCTGGTGCTGACCTTCCGCAACGTGCACAACTGGCG
CATGGCGGGCCAGGCCGAGTCGATGTTCAAGAGCTTCTACAAGGTGCTCAAGCCCGGCGG
CGTGCTCGGTGTGGTCGAGCACCGTGCCAATACCGATGTGCCGGCCGATGACAATAGCGG
CTACGTGGGCCAGGCGCAGGTGATCGCCATGGCCGAGGCGGCCGGCTTCACCCTGGCCGG
CAAGAGCGAGCTCAATGCCAACCCGCGCGACACCAAGGACTACCCGGGGGGCGTGTGGAC
ATTGCCGCCGAGCAACAGCCACGACGCAGCCGACGCTGCCAAGTACAAGGCGATCGGTGA
GAGCGACCGCATGACCCTGAAGTTCGTCAAGCGCTGATCGCGGCGATGCGGTGGCTGCGC
CGGTCAATGGGCTGGCGCAGCTTCTGCTGGGTTGATGGCAGTTGGTAAGTGGCGCGGCAC
TCTGCGTGTCTGCGCCATTTTTTTGTTGCTTTGAATTGGCTCAGGGCGTGGTGAGTGCTG
CGCATTGCGGTGTACTTTTTGACGCATCAGTGCGCCGATGTAAGGCGTCTTGCAATGAGA
TCGACGAATTGCTCACTGATTTAATTCGTGAGTCGTAATTCGCAAACCGCAAACCGCAAA
CCGCAAACCGCAAACCGTATGAGCCGTAGATACTGGGTGCAGTGCACGTGCACGTGCAGA
GCCGCTGAGCTACGCCGTACATGTATCACCGACACTTCGCTAAGGATCGGCGATGCGGGG
TAACGGCGGATCAGCAGCCGCGAGCATGAGTGCTTGGTTGAAGCGATCGCACATGCTGTG
CGACCTCCCAGAGGGAGTGGTGCCTTCGGGAACCAGGCAATAGCGCTTCATCGCCGTCGT
CAGCGTGTGCCATGGAATGTGGAGTGCGCACCGCAGCTCCATGTGCTGACCGCGATTTCC
CACGCGCTGCCGATTGCCCGATCATGTTGCCTTCCGCGATCTGCCTGGATGGGCTCCTGA
TGTTGGTGCTGTTGAACAAGCCGTACGGTGTGCTGTCGCAATTCAGCGACCGCTCCACGC
CACCCAAGCGCACGCTGGCCGAGTTCGGCCTACCGCCGCAGGTGTATGCGGCCGGGCGCC
TGGACCACGACAGCGAAGGCCTGCTGCTGCTCACCGACGACGGCCCGCTGGCGCATCGGC
TGACCGACCCGCGCCACAAGCAGCCCAAGACCTATTGGGTGCAGGTGGAAGGCGACCCGG
ATACGTCACAGCTGCAGGCGCTGTGCGATGGGGTGCTGCTCAACGACGGCCCGACGCGCC
CGGCCAACGTACGCAGGCTGGAGTGCGCACCGACGTTGTGGCCGCGCGATCCGCCGGTGC
GTGTGCGCAAGACTGTGCCCGATGCCTGGCTGGAAGTGCAGATCACCGAAGGACGTAACC
GCCAGGTGCGCCGCATGACGGCATCGGTGGGCCTGCCCACCTTGCGCCTGGTGCGGGTGG
CTATCGGTGCGTGGTCGCTGGCGTCGCTACAGCCCGGGCAATGGCGTGTGGACGACGCGC
GTGCGGTGCGGCCGGCGCGTTGATCGGCCGAGGCCTGGGTCATGCTGGTCACGTCCAGCC
GCTGCGCTGAGAAGGCGGCCGGGCGTACAGGCGCGAACAGTGCTGATTGCGCCATCGATG
CACGACGCTGCTCCGCGGTGCCACTGCCATACGGTCACCGGATGACGCTCGGTCGCGCAA
ATGGCTGCCAGCTTGCATGCAGTGTCTAGCGACTCACTGCTGAGTTGAAGACGCATGACG
CATGACGCACGAACCAAGAACCAAGAACCAAGAACCAAGAACCAAGAACCAAGAACCAAG
AACCAAGCCGCATGTGCATCCGGACATCGCCCAGAAACATCCGGTTCCACAACGAAAAAC
GCCACGGTGTCAGCCGTGGCGTCAAAGGGTGTTACAGCGCGGCTGCTTATTCGATGCCGT
CGCTCGGTGTCACTGCACCGCGGCGCTGGTATGCGGCGCGACGGGCATTGGCGTTGCTCG
CGTGCTCACGGTCCAGACGATGCACGTTGCCGCCCAGCACTTCCTGATCGCGCTTGCGCT
TGCGATACACCGCATAACCGATCAGGCCGAGGCCGGCGACCGCTGCGGCGACCGTGACGG
CCGGATTGCGCTTGACCAGCCGCGTGGCAACCTTGCCACCGGTGCGCACGGCACCGAGCG
CTGCGCCCGTCTTCAACCACTCGCTGGCACCAGGGCCGAAGTGGCGCAGGCTGCTGCCGG
CATGACGTGCCTGGTCGCCCGCATTGGAAGCCGCGTGACGCAGGTGGTCGCCGGCATTGC
CTGCCAGTTCCAGGGCACGCTCCAGGGCGCGTTCGGTGATCACTGTCAGCTTGCTCATTG
GGGGCGTTTCCTTTCTGAGTATCGTGGGGCGCAGTCTGTGCGCTGGCGCGTATAGGCAGT
GTTAGCGCGGCCGCGCGCGTTTTGCTCGCGGTTAGGATTGGCGCACGGCGGGCTGCTCGG
CAGCGCTGGCCGGGCACGGCGGTTGGCGTGGGGCAGAGCACGCTGCGGACCGCAGTTTTG
TCTGGGCAAGCGCAGCGCTCTGCAGCTGCACACGCGTACGTGGCGCTATCCGCGTGGCGC
GTGCCAAAACAAAACCGAGGCTTTCGCGCACAGGCAAATCCCGGGACTTGTCCTGCGTGC
CGCATGGCCCGGTGCCAAGCCCACAGTTTTGCCGAGGTTCGCGCGTGCATCGCCCAGCAC
GCAATCCCTGCGCCCATGCAGCCGCACGATTGCCTCAGGTGCCCCTGGGTTTGGCCCGAT
GCGTGGCGTTGGCGGTCCAGGGATCGTCTGGCCAGGGGTGCCGCGGGTAGCGGCCTTTCA
TTTCCTTTTTGACGTCCGGGTAGGTGGTGGCCCAGAAGCTCTTCAGGTCCTGGGTCACCT
GCAACGGCCGGCCGCCCGGGGAGAGCAGGTGCAGGGTGAGCGGGATGCGGCCATCGGCCA
CGCGTGGGGTTTCGGCCAGGCCGAACAGCTCCTGCAGCTTGACCGCCAGCACCGGCGGCA
GCGGCTGCTGGTCGTGATCCAGCGCGTAGGTGATGGCACGCTCCATGCCCGAGGGCACGC
TGATGCGGGTGGGCGCGTGGCGGTCGATGGCCTGGCGGCGCTCCCAGGGCAGCGCGGCCT
TGAGTGCATCGCCCAGGCTTGCTTCGTCCAGGGCATCCAGTCGCGTCTTGCCGGCAAACG
CCGGGCGCAGCCAGTGGTCGAGCGAGGCCAGCAGTGCGGTGTCGGAGAGGTCCGGCAGGC
CGAGTTCCGGCATCCAGGCGCGCAGCGAGACCACCCGCGCGCGCCACTGGCGCAGCCCCT
CTGTCCACGGCAAGGCATCCAGCCCGAGCTGGCGGACCGCCTCGGTGAGCGCGGCGGCGG
CCTGGGCCGGGTCGACGCGGCCGGCCGGGCGGCTATCCAGCACGATGCGGTCGAAGCTGG
ACTGCCGCCGTGCAACCAGTGCGCGTTTGTCGGCATCCCACTGCACCACGTCCTGCTGCA
CGAAGCGCTCGGGCACGCTCTGGCGCAGATAGCCTTCGTCCACCGGTGCGGCGCGCAGCA
ACAGGGCGTCCTTGGCTTCGTAACGCAATTCGCTGGCGACCAGCCACGGCTCGCCACGCA
GGTCGCTGTGGTCGAACAGGCGCGCGCTGCGGCCATTGGCCAGCAGGTAGCGCAGCGGGT
CAGTGGGATGACGTGCGGCGATGCGGTCCGGAAACGCATGCGAGAGCAAATCGCCCAGCG
CATGCGCCTCCACGCTGGTGGGTGGGGTGGCATCGCAGCGCAGGCGGCGGCGCCACTGTT
TGGCGGCGGCATCGATCGCGGCCAGCGCACCGCGGTTGGCATCCGCGCCAGTGCGGCCCT
GGCGGAACGCGGCCAGCGCCCGCCAGCGCGCAGCCAGCCCGTCGCCGCCCTGGCGGAGGG
GGTCGCGGGCTTCCAGCAGTGCGGCCAGGTCACAGGCCAGCGCCAGTCGCGCCGGCGTGC
CGGCCTGTGCCAGCAGTGCGGCCAGGCGCGGGTGCGTGGCCAGGGCCAGCATCCGCCGTC
CCAACGCGGTGATACCGCCCTCTGCGTTCAAACCGCCCAGCCGCTGCAACAGCTCGCGCG
CGGCGGCCAGTGCGCCGCCGGGCGGGGCATCGACGAAGCGCAGCGCATCGCTGCCCCAGG
CGGCCAGTTCCAGCGCCAGGCCGGTCAGTTCCACCTGGGTGATCTCGGCGCGGCGCTGCG
GCTCCAGCCGCTGCGATTGCGGCCACAGCCGGTAGGCCCAGCCGCTGGCCACGCGCCCGG
CGCGGCCGGCGCGTTGATCGGCCGAGGCCTGCGCGATGCTGGTCACATCCAGCCGCGAAA
AGCCGCTGTTGGGGTCGTAATGCGGCTCGCGCGCCAGCCCGCTGTCGATCACCACGCGCA
CGCCCGGCAACGTCACCGACGACTCGGCCACGTTGGTGGCCAGCACTACGCGGCGCCGGC
CCTGCGGGTCGGGCTGCAGCACCTGGCTTTGTGCCTCCACCGGCAGCTCGCCGTGCAGCG
GCAGCAGTTGCATTGCTGGATCCAGCGCGTCCTGCAAGGCCGCCTGCACGCGTGCGATCT
CGCGTTGACCGGGCAGGAACACCAGCACGTCGCCAGGATGCGTGGCCAGCGCATGTTCCA
CCGCGCGGCGGGTCTGCGGCTCCAGCGCTTCGTCGCGGCGCGCTGGAAAATGCGCCACTT
CCACCGGGTAGCTGCGCCCGGCACTGCTCAGCCGCGGGGCATCGAGAAAACTGGCCAGGC
GCTCGCCATCCAGCGTGGCCGACATTGCCACGATGCGCAGGTCCTCGCGCACCTGGCTCT
GCACATCCAGCGCCAACGCCAGGCCCAGGTCGCCGGCCAGGTGCCGTTCGTGGAATTCGT
CGAAGAGCAACGCACCCACGCGTTCCAGCATCGGGTCGTCCTGCAGCATGCGGGTCAGGA
TGCCCTCGGTGACCACCTCGATCCGCGTGCGCGCGGAGGTCTTGTTCTCGAAGCGGATGC
GGTAGCCCACGGTCTCGCCGACCGGCTCGCCCAGCTGGCGCGCCATGAACAGCGCGGCGC
TGCGCGCGGCCACCCGGCGCGGTTCCAGCATCACGATGCTGCGGCCCGCCAGCCAGGGCG
CATCCAGCAGCGCCAACGGCACCTGGGTGGTCTTGCCGGCGCCGGGCGGCGCTTCCAGCA
CCAGACGCGGATGGGCGGCGAGGCTGTCGCGGATCTGCGGCAGCAGCGGGGAAATCGGAA
AGGCGGGGTCACTCATGCGCGGCAAGGATACTGGGGGCGGGTGGCGCGGGCGATGACCGG
CCGTGTCCGGGACCGACCCGCACGGTGTCCGTGGCCCGTCCGCCGTGGCCTGCCGCAGAC
TTCAGTGCCAGGCAGGCGCGTCGATATCAATAGGACATCCTCCAGTGAATCTCCGATATG
TCCTCCCCGTCCCCCCGCTTCATCAGTCTGCAAAGCAAATTGCTTGGCGCGCTCGCGCTG
GGTCTATCGATCATCCTGCTGTGCGCGCTCGGGGGGCTGGGAACCGCGTGGTTGAGCCTG
TCCGGCAAGGTGCCGCTGGAAGTGGCGCAGGCATCGGCGAGCGAAGAGGTTACCCGCGAT
TTCCGCATGCAGGTGCAGGAATGGAAAAATGTGCTGATCCGCGGCCGCGACCCGGCGCAG
CTGGACAAGCACTTGAGTGCCTTCCGCGCGCAGGGCAGCAAGGTGCAGGCCGGTACCGAA
GCGCTGACCAAGACCCTGTCGGATGCGCAGGCACGCGCGCTGGCGCAGGAATTCGCCAAG
GCGCATCTGACTCTGCAGGCGCATTACGAAGCCGCTTTGGGCAAGTTCGCCGATGCCGGC
TATGACACCCAAGTGGGCGATGCGCTGGTGAAGGGGCAGGACCGCGCGCCCAGCCAGGCC
CTGGAGGCACTGGTGACCCGCGCCAAGACGCTGGCCGACGCCGCGGTGCTCGCCAGTGCC
CAGGCAGCGCAGCAGAAGCTGGTGTATGCCGGCGTGGCGACGATTGCCGCGGCGCTGTGC
CTGGTGGTGGTGCTGGGTTGGTGGATCCGCCGCTCCATCGTGCGCCCGATCGAAATCGTG
GCGCGCGCGGCGCGTTCGGTGGCGGCCGGCGATCTGGCCGCACGTGCGGTGATCGGCAAC
CGCGATGAAATCGGCCTGCTGGGCCAGGCCATGACCCAGGTGGTCAGCACGCTCGCCGAT
GTTTCCAGCGCGCAGGCCGACATGGCGCAGCGGCATGAAGCCGGCGAAATGAGCTACCGG
ATGGACGCCGACGCATTCCCGGGCGCCTACGGCCGCATGGTGAGCGACACCAACGGCCTG
GTGGGTGCGCAGGTGGGCCTGATCGGCGACATGTTGCAGGTGATGCAGCATTACGCGGTG
GGCGACATGTCGGTGGAGATGCCGCGTCTGCCGGGCGAAAAGGCGCGCATCACCGAAGCC
ATGGACACCACCAAGCACAACCTGGCCGCCATCAACGGCGAAATCCGCGGGCTGGTCGAG
GCCGCGGCAGCCGGCGACTTCGCCACGCGCGGCAATGCGCAGGCGTATCAGTTCGAATTC
CGCGGCATGGTGGACGGCCTCAATGGTTTGATGCACAACGTGGACCACAACCTGGGCGAG
CTGTCGCAGTTGCTCAAGGCCATTGCCGACGGCGACCTGACCGCGCGCATGCACGGCAAC
CAGCAAGGCGTGTTCGCGCGCATGCGTGACGATGCCAACGCCACCGTGCAGCGGCTCACC
GACATCGTCGGCGACATCACGCTGGCGGCGCAGACCATCCGCACTGCTTCGGCGGAAATT
GCCGCCGGCAATGCCGACCTGGCCCAACGCACCGAACAACAGGCAGCCAACCTGGAAGAA
ACGGCAGCCTCCATGGAAGAACTCACCTCGACCGTGCGGCAGAACGCCGACACCGCGCAG
CAGGCCAGTCGCGGCGCGCAGGCGGCAGCCGACATCGCCGGCCGTGGCGGCGACATGGTG
GGCAGCGTGGTGGAGACGATGGGTGAGATCGAAGTATCGTCAAAGAAGATCGCCGAGATC
ATCAGCGTCATCGACGGCATCGCGTTCCAGACCAATATCCTGGCCCTGAACGCCGCGGTA
GAAGCGGCGCGCGCCGGCGAGCAGGGCCGTGGATTTGCGGTAGTGGCCTCGGAAGTGCGT
GCGCTGGCGCAGCGCTCGGCCGGTGCCGCCAAGGAGGTCAAGCACTTGATCGACGCCTCG
GTGGATAGCGTCGAACGTGGCAGTGCACGGGTGGAGCAGGCCGGGCAGACGATGCAGCAG
ATCGTGCAGTCGGTGCAGCAGGTCACCACCTTGATCGCTGAGATTTCCGCGGCGTCACGC
GAGCAGTCGTCCGGCATCGAACAGGTGGCACGCACGGTCAACGACATGGACGAAACCACC
CAGCGCAACGCCGCGCTGGTGGAAGAAGCCTCGGCCGCGGCACGTGCGATGGAAGAACAG
GCCGTGGAACTGAGCGAAGCGGTCTCGGTGTTCCGCCTGGATGCACGGCGCCCGCGTCTG
GTGGCGGCTGCCTGAGCAAGCGCATCGACCTGGCGATGTGGCCGTGTCATCAGGCTGCAT
CGAGGTCGTGCGCGTCGCAGCGCGGGTGCATTGCTGCCCTCTCACACGCTGCGATGCGTG
CAGGTGCGGCGCACTGGCGTGCCGAGCTTCATCACCCGCAACGGCCGTTGCACGGCAGGT
CGCGTTGGGGCGGCCGCGAGACGCCGTCAGCGGCCGTCAAGTGGTGCAACTGCTGCGAAG
GGACCGGAACGTACGCGTCGTCCATGCCGGTTCCACGCACATGGCCGCCTGCCGGTTGAG
CAGGCGCCTGCTGGTCGCGGGCTTACCCGGCTTCGCGCATGCGGGCGGTGAGGCCCTTGA
GGAAGGCGCGTAGCAGCTGGTCGCCGCAGGGGCGGAAGTTCTTGTGGCCGGGTTGGCGGA
ACAGCGCCGACAGTTCCGGCTTGGACAGCGGGAAACCAGCGTTGGCGAAGATGGCGTGCA
TGTCCACGTCTTTCAGTTCGAAGGCCACGCGCAGCTTCTTCAGCACCAGGTTGTTGCCGA
CGCGGGTTTCCAGCGGGCGCGGCGGCTGGCTTTCGTCGCGGCCGCGGAAGCGCAGCACCA
GGCCATCCAAAAAGCGCGCCAGCATCGCATCCGTGCAGGGCTCGAAACCGGGCTCGTCTT
CCTTCTTCAGCCAGGCCTGCACCTGCGGCTTGTCGAGCGCGAATGCGGGGTCGGCCAGCT
GGGCGATCTCCACCACCTTGTCGTCGCTGAGGTCGAGCATGTAGCGGATGCTGCGCAGTA
CATCGTTGTGAATCATGGCGGTTCCGGAGCTCCGGCGCGGTGCCGGAAAGCGGCCATTCT
ACGGGCGCGCGGTGAAACCGGGCGTGTGGTCGGTGCCGCTTGCGCCGGTGACGCGGCCCA
CACCGGCGCAGATCAGCTGCCGCGATAGGTGGAATAGCCGTACGGCGACAGCAGCAGCGG
CACGTGGTAATGGCCATGCTCGCCTAGGTTGAAGACGATCGGCACCATCTCCAGGAACGG
CGGGTCGGCCAGCGCGGTGCCGCTGGCCTGCCAGTAGCCGGCCACGTCGAACTCCAGCCG
GTAGCGGCCCCTTGCCAGATGCAACGTGGCCAGGGCCGGGCAGCGCCCGTCGGCATCGGT
GGCCGCCTCCAGGCACAGGGTGTCGCCGGCGAACAGGCGCAGCGTGACGCCCGCAGCCGG
GCGGCCGGCGGCGGTGTCGAGCACATGGGTGGAGAGCGTGCTCATGCCACCGCCTGCGTG
GGCTGTGGCCATTGGCCGACGAATTCGGCCTGGTCGTAGCCCAGGTAGGCCTCGACCATG
GCCTGGCGGTCGTCCAGGAACAGCTGATCGGCCACCGCCCGTGCCAGCCGCGGCAGCGCC
ACTTTCAGCCCCGATAACGCCGCTGCAGACAAGCCGTGGTTGATCAGCGCCGAATAGTTG
AAGGCGAACAGCCCGTGCACCGCGGCGGCATCGTCGGGCGTGCGGGGCAGTAGCTCGAAT
CCAGGGCCCAGGTAGGGGTGCGCGTCCAGCACCGGATTGGCCTGGCCGGGCGGGGCCTGG
TAGCGGTCGGCCCAGCAGGCGATGCGCCCGGACAGCGCGGCCAGCTCCGGGCGCAGCCGC
GGGTCGGTGACCAGGCCGGTGGCGATGGCCAGGAAGTCGAAACGGTGCTCGCCCTGCGGG
GTGCGCACCACCACCACGTCATTGTGTTCTTCCACGCCCAGCCATGGCGCGTCCAGGTGC
AGCGCAAAACCGGCATGCGCGCAGGCACGCTGGAAGGTGTCGTTGGTGGGCGGTTGGTTG
CGGCCGAAGAAGCTGGCCATCATGCGGTACTTGTCGGCGTCGGGCAGGGCGGCGAAGCGT
GGAATGATGCCGGCCTGTTCCATGTGGCGGATCGGGTTGACCCGCGGCAGCGCGGCGCGG
CGCACGAACACCTCCGCACGCGCCACGCCCTGGTCCAGCGCGAAGCAGGCGTTGTCGAAC
GCCGAGGCGCCGCCGCCCAGGATGCCCACGCGCTTGCCGGCCAATGCGGCGTAATCGATG
GGGCCGGAAGTATGCGCGTAGCGCTGCGCCGGCAGGGCCTGGGTGATCCACTCAGGCACC
TGCCATTGGCCGCCGCCCTGGATGCCGGTGGCCAGGATGATCTTGCGCGCCATCAGCGGC
GCGCCCATCGCCAGGTGCAGGCGATGGATGCCGGGCGCGGCGTCTGGCTCGATGCGCACC
AGCTGGGTGGCATTGCGCACCGGCAGCCGCAGCGCCGCGCGGTACCAGCGCAGGTAGTCC
ATCCAGGTGCCGCGCGGAATCTTGTCCAGCGCGTCCCAGCCGGCGGCGCCGTGCTGCGCC
TCCCACCAGGCGCGGAAGGTGAGCGTGGGTACGCCCAGGTCGATCGAAGTGATCTGCTTG
GGCGTGCGCAGCGTCTGCATGCGTGCGTAGGTGACCCAGGGGCCCTCCTGCCCGGGCGGG
TTTTCGTCGATCACCAACACGTTATGCACGCGCTCGCGTTGCAGGGCGAAGGCCGCGCCC
AGGCCGCTCTGCCCGGCGCCGACGATGACCACGTCGTACACATGGCCGGCCGGATGCACG
CGCGGGCGCACCCAGGGTTCGCCGCCGTGGGCGAGGCGTTGCAGGTCGTGTTGCAGCGCG
TGTTCGAGTTGAGCCAGGCTCATGGCAATGCCTCCAGGCGCAGGTGCACGATCTTGCCGA
TCTCGGCGAGGGCGGTGGCGATTTCGTCGTTGCGTGGTGCGTCCAGGCGACGCTGCAGTT
CGGCCAGGATCCCGGCCTTGTCCTGCAAGCGCACGCAGATCACGAAGGGGAATCCAAAGC
GCTGCCGGTAGGCATGGTTGAGTGCGTGAAAGCGGTGGAATTCGTCTTCGTCGAGCCGGT
CCAGGCCGGCCGAGGCCTGCTCGGCGGCGGAGGCGGCGGTGAGGGTGCGGTCGATTGCGG
CCTTGCCGGCCAGTTCCGGATGCGCGCGGATCAGCGCCAGCTGATCGTCGGGTGAGGCGT
CGTACACCACCTGCATCAATCCGCCAAACACATCGTCGAACGGGCGGCGGCGCGCAGCGC
GTTCGACCACCCACGGCGAATGCTCGAACAGCGCGCGGTAGCGCGCCACGAAGGCGGCGG
TGTCCAGCGCGTTGGCATCGATCACGCTCATGCGTGGCTGCCTTGCAGCGAGACGTGCGC
AGCCACCACTTTCCAGCCATCGGTAAAGCGCACCCAGGTCTGGCTCTGGCGGCCGTGCGC
GGTGCTGCCCTCGCGCACGAATTCCGCATGCGTGGTGGCAAGATCCTGGCCGAAGCCGTG
CACCGCAACGTGCACGAGCTGGCGCTGCGGCGAGCCGCCACGACCGATGCGAAATGCACG
GATCGCCTCGCTGCCGTACAGCACTTCGCCCACGCCATAGCGCACTGTGCTTGGCGCGGC
ATGGAACAGCGCATCCATCGCGGCGATATCGTCGTGCATCAAGGCGTGCTCATACGCATG
GAATGCCGCGGTGACCTCGGCGATCACCTCCGGCAGATCGATGCTGGCCGTGTCGATGCT
CATGCCGGGTGCACCTGTAACCAGTGACGCGCGATGTCGATGCGGCGTGCAACCCAGGCA
TCGCCACTGGCCAGCACGTGATCGACAAAACGTGCCAGCGCTGCGGCACGCGCCGGCTTG
CCGACGATGCGCCCGTGCAGGCCGATGGAGAGCATGCGCCCGCCTTCGCTGCGCAGCTGT
TCGAAGCTGTCGTGCAGATAGCGGAAGAACGGCTCGCCATCGGCAAAACCATTGTAGGCG
ACGAATTTCATGTCGTTGACATCGAGCGTGTACGGCACGATCAGTTGCGCACGGCCGTGG
CGCCGGTCGTAGTACGGCACGTCGTCGGCATAGCTGTCGGCGTCGTAGACGAAGCCGCCT
TCCTCGGCCACCAGACGCGCGGTATTGGGGCTGGTGCGGCCTTGATACCAACCAAGCGGG
CGGCTGCCGGTGACTTGCGTATGCAGGGCGATGGCCTCGGCCAGATGCGCGCGTTCGGTG
GCTGCATCCACGTGCTGGTAGTCGATCCAGCGCAACCCATGGCTGGCGATTTCCCAGTCG
GCCGATTGCATCGCCGCCACCGCCTCGGGATTGGCGGCGAGCGCGGTGGCGACACCGAAC
ACGGTGACCGGCACGCCGCGCGCGCTGAACAGCCGATGCAGCCGCCAGAACCCGGCGCGG
CTGCCGTATTCGTACAGGCTTTCCATCGCCATGGCGCGTGCGCCCGGATGCGACGGCGCG
CCGACCATTTCCGACAGGAACGCTTCCGAACCGGCATCGCCGTTGAGCACGCAGTTTTCC
GCGCCCTCTTCGTAGTTGATGACGAACTGCACCGCGATGCGCGCGCCACCTGGCCATTGC
GCCGGCGGCGGCGTGGCGCCATAACCGACCAGGTCGCGCGCCGTACTCATGCAGCCGGCT
CCGCATGCCAGGCGGCGCGTGCGGCTTCGACCGCCAGGCCTTGGGTGCACGCGTAGCCCT
CGGCGCGCAGCACCGCTTCCAGTGCGGCCAGGGTGAGCAGCACCTTGTGCTTCATCGCGT
TGTAGCCCATCGCACCGATGCGCCAGATCCTGCCTTGCAGCGGGCCGAACGCGGTGCCGA
TCTCGATTTCGAAATCCTCGCGCATGCGCCGCCGCACTGCTTCACTGTCGACGCCGTGCG
GGATCACCACGCCGGTGACATTGCTCATGCGGTGCGCATCGTCGCCGAACACCTCCAGCC
CCAGTGCGCGCACGCCGGCGCTGACCGCGCGGCCGGCAGCCGCATGCCGGGCGTAGCGCG
CCTCCAGGCCTTCCTGCAAGGCCACGCGTGCGCATTCGCGCGCGCCGTACAGCATGGTGG
TGGCTTCGGTGTGGTGATTGAGGCGCTTGTCGGACCAGTAATCCATGATCATCGCCAGGT
CGAAATAATTCGAGGCGATGCGTGGGCCGCTGCCGTTGGCGATGTCCTCGCGCACGATGC
CGCGTTCGACATGCCGCCGCGCAAAGATCGCCTCCGCTGCCGCGGCAGAGACAGTGATCG
GCGCCGAGCCGGACGGCCCGCCCAGGCATTTCTGCAGCCCCGCGGTGACCACGTCCACCT
CCCAGCGGTCGCTGGCGATGTCCATGCCGCCGATGGTGGCTGTGGCGTCTACGTAACTCA
GCGCGCCGGCCGCCCGGCATAGCGCGCCTAGGCCATCGAGCGGCTGCGCCATGGTGGTGG
AGGTGTCGCCGTGCACGGTGGCCACCAGCTTGGGTGCCACGCTTGCGATCGCCTCGGCAA
TCGCCGCCAGCGGCACCACCTCGCCCCACGGCGCATCCACGGTGTGGACGTCGGCGCCGA
GCCGGCCAAGGATTTCGGTCAGCAACAAACCGAAGCGGCCGAAGTTGATCACCAGCACAC
GGTCGCCCGGCTGCACCAGCGACACCAGCGCGGCTTCGATGCCGGCGCGCGCCGTGCCAT
CGACCAGAAAGGTCCAGCGGTTCTGGGTGCCGAACAAGGGGCGGTACAGCGCCATCACCT
CGTTCATGTAGGTGGTCATTTCCGGGTCGAACTGGCCAAGCAGGTCGGCCGCCATCGCAC
GCAGCACGCGTGGATGCGCATTGACCGGGCCGGGGCCCATCAACAGGCGTTGCGGCGGAT
CCAGTTCGCCGAAGGTGTGCAGGTGGCGCAGGTCAGGTGCCAATGGGAGCTCCGAAGTGT
TCGATGAAATGGCGCATCACCGCCAGGGCGACCTCGGCATCGGCCGGGTCGACGTGTTCG
TCCGGATGATGGCTGATGCCGCCGGCGCAGCGCACGAACAGCATCGCGGTGGGGCAGAGC
GCCGCCATCACCATGGCGTCGTGCCCGGCGCCGGAGACCAGCGGCCGTGGTGTGATGCCC
TGCGCGGCGACCGCTTGCGTCAGGCGGGCGATCAATGCCGGCGCGCAGGGGCTGGCCGCC
AGCGCCTGCAGCGGCTCGACGGCGATGGCAACCCCGCGCGCGGCAACCACCTGCTCCAGG
GCGCGTTCGATCTGCGCCACTGCAGCGTCGCGGCGGTGGTCATCGCCGGCGCGCACGTCC
AGCGTGCAGTCCACGCGGCCGGGCACCACGTTGATGGCGCCGGGGGCGACCTCCAGCTTG
CCGACCGTGGCAACCAGATCGCCGCCGCCACTGCGCGCAATCTGCTCGATCATCAGCAGC
GCTTCGGCCGCCGCGCTCAAGGCGTCGCGGCGCAGCGCCATGGTGGTGGTGCCGGCGTGG
CCGGCGCGGCCGTCGAAGCGCAGCCGAAAGCGCCGTTGCGCGGCGATGCCGGTGACGATG
CCAACCGGCAGCTGCGCGGCTTCCAGCACCGGGCCTTGTTCGATATGCGTTTCCAGATAC
GCCAGCACGCTGCCCGGCACGCGCGCGGCTTCATGTAGACGTGCGGCGTCCAGGCCCCAC
GCGGCCAGCGCGGTGGCCACGTCGACGCCGTCTGGATCGCGCACGGCCAGGGCGGCCGCA
TCCAGCGTGCCGGCCACCGCGCGGCTACAGAACATCGATGCCGGAAAGCGCGAGCCTTCT
TCATCGCCGAACCCAACGACTTCGATCGCAAACGGCAGCCGGCGCTCTTGTGCGTGCAGC
GCGGCCACGCATTCGATGCCGAGCAGCACGCCCAGCGGGCCGTCATAGCGCCCGGCCGCG
CGCACGCTGTCCAGGTGGCTGCCGATCAACAGCGCCGGTGCGTGCGCATGCGCGCCTTCG
TAGCGCCCGACCAGATTGGCGGCCGCATCCAGGCGCACCTGCATGCCGGCCTGGCGCATC
CACGTGCCCACCTGCTCGGTGGCGGCGCGATGCGCCGGGCTGAGCCAGCTGCGAAACAGA
CCGGTGGGGGTGTCGCTGAAAGGCGCCACGCCCAGCGCATCACAGCGCGCCACCGCCCGT
GCGCCGGAGGCAACCGGGGCGTTGCTGGCTACCGCACTCAGCATGCAGTGATCCGGCAGT
GGTGGGACAGGGGGAACGCAGCGGTGGGCTGGTGCATGTCTGCGTGCTCGATGTGGTGGC
CCGTGTTGCGGGGGCGGGAGGGGGCGCCTCGACTATACGAACGCGGTCGTGTCGCCCCAA
AGCGGTTTTTTTCGAGGTTGGCGTTGCAAAAAATGCGACGGGCCTGGAGCGAGCACCTGC
ACAGAGGAGCGCGGGGTATGCAGTGGCCGAATCCCGTGCTGCGCGCATCGCCGACCGGGC
GTGCCAGGCCCATTGCCGGACTGTTACAGTCGATGCGGGGCATGAATCGGATTCACCAAT
GGCGCGCGATAATTTCAAGGACCTGCTGGCGCTGATCGCCATCGTGCGGGAAGGCAGCTT
CACCCGTGCCGCGGCAAAGCTGGGGGTGTCGCAGTCGGCGCTCAGCCACACCATCCGCGG
CCTGGAGGCGACGCTCGGCCTGCGCCTGCTCACCCGCACCACCCGCAGCGTGGCGCCGAC
CGAGGCCGGCGAGCGCCTGATCCAGACGGTGGCGCCGCGCTTTGCCGAGATCGAAGAGGC
GCTGTCGGCGCTGAGCGAGATGCGCGACACCCCGGCTGGCAGCGTGCGCATCACCGCCAC
CGACTATGCCGCGCGCGAAATCCTGTGGCCCAAGCTGGCGGTGCTGCTGCGCCAGTACCC
GGACATCAAGGTGGAACTGGTGGTGGACAACGGCCTGACCGACATCGTGGCCGACCGCTA
CGATCTCGGCGTGCGCCTGGGCGACCAGGTGGAAAAAGACATGATCGCCGCGCGCATCGC
CCCGGACATGCGCATGGCATTGATCGCCTCGCCCGCCTATCTGGAACGCCGGCCGCTGCC
CAGGACCCCGCAGGATCTCACCGCGCACCTGTGCATCAACCTGCGCATGACCAGCGCCGG
CGGCATCTACGCCTGGGAACTGGAAAAGGACGGTCGCGAGATCGCGGTGCGCGTGGAGGG
CCAGCTCACCTTCAACAGCATCTATGAAGCGCTGGATGCGGCGCTGCAGGGGTTCGGCAT
TGCCTTCGTGCAGGAAGACCTGGCCCGGCCGCACATCAAGGCCGGGCGGCTGCGCTGGGT
GATGAAGGACTGGTCACCCACCTGGCCCGGCCTGCACGCGTTCTACCCCAGCCGCCGGCA
TTCCTCGCCCGCGTTCAACCTGGTGCTGGAGGCGCTGCGGCATAAGGGCTGAGGGTTGCG
CTGGTGTTGGAACGCGGTCGAATCCTGACCGTGTATCTGGCCAGGGAGCTGGAACCGCGC
AGTATCACGGGCAACACGGTGGCGCCAGGCGCCATTGCCACCGACTTTCTCGGCGGCGCG
GTGCGCGATAGGCCGGACTACACCAACGCTGTCGTCATCGCACACCACGTATGAGCGCGC
TCGCGCGCGATGAAGCTGTCCCGGTGACGCCCCATCGCGCGCAAGCGCGCTCCTACGACC
GCCGACGCGTGCGGGAGTGCCGGGACATCAGACCAGGCGCCGCAGATTCGACTGTTTGGC
GGAGGTGTTAAATGCGTGACTGTAGCCGCCATCCGTGATGGCGGTACACACCACGTAGGA
GCGCGCTCGCGCGCGACGAAGCTGTCCCGGTAACGCCCGATCGCGCGCAAGCGCGCTCCT
ACGACCGCCGATGCGTGCGGAAGTGTCGTGACATCAGACCAGACACAGCGGATTCGCCTG
TTTGGCAGAGGTGTCGTATGCGTGATGTGTACCGCCATCCGTGATGGCGGTACACATCAC
GTAGGAGCGCGCTCGCGCGCGATGAAGCTGTCGCGGTGACGCCCATCGCGCGCAAGCGCG
CTCCTACGACCGCCGACGCGTGTGGGAGTGTCGTGACATCAGACCAGGCGCCGCAGCTTT
GCCTGTTTAGCGGAGGCGTTGCACGCGTGACTGTGACTGCCATCCGTGATGGCGGTACAC
GTCACGTAGGAGCGCGCTTGCGCGCGATGAAGCTGTCGCGGTGACGCCCATCGCGCGCAA
GCGCGCTCCTACGACCGCCGACGCGTGTGGGAGTGTCGTGACATCAGGCAAGACAGCGCA
GATTCCGCTGTTTGGCGGAGGCGTTGCGTGACTGTGACCGCCATCCGTGACGGCGGCACA
CCACGTAGGAGCGCGCTTGCGCGCGATGAAGCTGTCTCGGTGACGCCCCATCGCGCGCAA
GCGCGCTCCTACGACCGCCGATACGTGCGTGAGTATCGTGACATCAGCCCAAGCACGGCA
GATTCGCCTGTTTGATGGACGTGTTTCATGCGTGACTGTGACCGCCATCCGTGATGGCGG
CGCGCATCAGGTAGGAGCGCGCTCGCGCGCGATGAAGCTGTCCCGGTAACACCCCATCGC
GCGCAAGCGCGCGCCTACGTAAGGCATATGCGTGGCCAGCCGGTGCCGCGTTCCGTACCG
GGCGCATGACCTCCGCCCAAGCCTGAGTAGACAGATGCCGCAGAAGGCCAGGCAGCGGCA
AGCACCCGATCCAATGAACAGCGCTCATAAGCCCATGCGCTTTGGCCAGCTTTATCGCAC
TGGCCATCCTGCGTACGCTGCGCAGCCTGGCGTTGCCCGTATTGAGGCTTGCAACGCTGC
GTGCGTTGCGGCGCGGGCACTACGCGCCAACCGTGACTTCTTCAGAACAATGCCTCACAG
CGCAGCGTGTGCGCATGCCACAGCTCGGTGCTCCCGCGCCGTCGATGTGCGGTGCTAAAG
CGCAGTGGCGCTCTCCCGTTCCAGTCTTCAAAGGATCCTGCATGTCTTCCGCATCCACTG
CTTCCGCCGCCGTGCGCGCTGCGCCCAGCGCCAGCCGCCAGACCTGGAGTGCGGTGGGCT
CGTTGTCGTTGTGCGTAGCGTTGTTGATCGCCTCCGAGTTCATGCCGGTCAGCCTGCTCA
CGCCGATCGCGGCCGATCTGCATGCCACCGCCGGCATGGCCGGGCAGGCGATCTCCATCT
CGGGGTTGTTTGCGGTGCTGGCCAGCCTGCTCATCGCGCCACTTACGTCGCGCTTCAATC
GCCGGCATGTGCTGATCAGCCTGAGCGCGGTGATGTTGCTGTCATTGTTGCTGATCGCCA
ATGCGCATTCGTTCGGCATGTTGATGGCGGCGCGTGCGCTGCTGGGGATCACCATTGGTG
GGTTCTGGGCGCTGGCCACCGCCACGGTGATGCGCATGATGCCGGAAGAGGCGGTACCCA
AGGCGCTGGGCATCGTCTACATCGGCAACGCGGTGGCGACCGCATTTGCCGCGCCGTTGG
GTAGCTATCTGGGCGCGGTGATCGGCTGGCGTGGCGTGTTCTGGGGCATGGTGCCGTTGG
TGGCGCTGACCATCGCCTGGCAGTGGCACAGCCTGCCATCCTTGCCTGCGCAGGGCGGCA
CCTCGCTGGGCAGCATCGCCGCATTGCTCAAGCGTCGCTACGTGGCGCGCGCGATGCTGG
CGATCATGTTGGGCTTTGCCGGTGCGTTCTCTGCGTTTACCTATTTCCGTCCGTTCCTGG
AGAACGCCGCGCACGTGGATGTATCGCACTTGTCGTTGCTGCTGCTCGGGCTGGGCCTGG
CCGGTTTTGCCGGCACCTATGCCGCCACGGCCCTGCTGCCGAAGCGCTTGTTCAGTCTGC
TCACGGTGCTGCCGGTGGCGTTGGGCGTGGCCACCCTGGCGATGCTGCTGACCAGCCATC
TGCTGTGGGGCGTGGCAATCGCGATGATTGCGTGGGGCACACTCAATTCGGCATTGCCGG
TGGCGTGGTCCACCTGGCTGAGCCGCTGCATCAAGGACGCACCGGAAGCCGGTGGCGGCC
TGATGGTGGCCGCCATCCAGCTGGCCATCATGCTCGGTGGCGCGCTGGGCGGCGTGCTGC
TGGATCACGTCTCCATCGCCGCCACCTTCATCGGTGCCAGCGTGCTGCTGCTGGCTGCAT
CGCTGGTGGCCGGTAATGGCGCGCGGTTGCGGCCTTGACCGTGAATCCTCTTCAATTTCG
GCCCGCGCGGCGAGACGGCTTTAGGGTTTAGGCCGCCTGCTTTGGTGAGCCACTTACGCC
TGATCTGGCTGGTGTTCCCAGCGACTGGTTTGCGTGTGCGATGTACGTGCTCAGCGGCCG
CGAGAGGTCATACGCAGCTTGGGAGCGCGATAGGGTCCACGGTGCAACGCATGCAGCCTG
GTCGCTGCTCAGGCGCCCGGTTTGCTGCTGCTACAAGACTTGATCCGTGCTGCGCTAGGT
AGATCGGCTGCGTCTAAATCACCGCCAAACAGCAGACAGATCGAGCAAGCGAGCCGATCC
ATCTCATCCGCACAGGTGCTGACTCAAAGGAGGCCGAGCGGTCGCTGGCGCAACGCCGGC
CGCACGCTCACACATGCACTGAACACGCCATCGGCACAATCGGTTGTCAGCCCCACGCAA
CTGACATCCGTTGATCAATGTTCTGACCCTCAATGCCCACATGGGCTTTGACCTGCTCAA
GCGGCGCCTCATTCTTGCCGCGTTGCGTGACGCCATTCGCGAGGTCTGCGCCGAGATCGT
GTGCCTGCAGGAAGTCGTGGGCGAACACACGCTGCACGCCCGGCGACACGCGCAGTGGCC
TGCCGTGGCGCACTACGAATATCTCGCAGAAACACTGTGGCCGCAGTTCTCCTATGGGCG
CAATGCGGTGTATCCGCACGGGCACCATGGCAACGCGGTGTTGTCGAAGTTTCCTATCTC
AAGTTTCGCCAATCACGATGTATCCGTGCCCGGCCACGAGCCACGGGGTGTGCTGCACTC
GGTGCTGCAGGTGCCGGGCTGGTCGGAGTAGCTACAGGTGTTCTGCGTGCACCTCGGCTT
GCACGAAGCGCACCGGCAGCAGCAGATCGGCCTGCTGTGCGCGCGGGTGGCTGCGCTCTC
GGCCGATGCGCCGGTCGTGGTGGCGGGCGACTTCAACGACTGGCGGGCGCGCGGCCATCC
GCTGCTCACGCGCTGTGGTCTGGTCGAGGCCGTCGAATGCATGCACGGGCGCGTGGCGCG
CAGCTTTCCCTCGCGCTTTCCGGTCTTGCCGCTGGACCGCATCTATCTGCGCAATCTGCG
GGTGGTGCAGGCGCGCGTCCTGTCCGGTCTGCCGTGGTCGCGGCTCTCCGATCATCTGCC
GTTATTGGCGAGTATCGCGCCATGAGCCGGCAGCCCGCGCTCTGCTGGCGCCAAGGGCAT
CGCATGCGTCTGCTGGAAAATGGCGAGAACTACTTCGCACGCTTTTACCAGATGATCGCC
GCCGCGCAAGACGAGATTCTGCTGGAAACGTTCATCCTGTTCGAGGATGCGGTGGGCCTG
CAATTGCAGCAGCACCTGATCGACGCGGCACAACGCGGCGTGCGGGTACACCTGCTGGTG
GATGCATTCGGCTCGCGCGCATTGTCCGCGCAGTATGTACGTGACCTTGCCGAGGCGGGC
GTGCAGCTGCGCCTGTTCGACCCGGAGCCCACACCGCTGCGCAGGCGCATCAATATGTTC
CGCCGCCTGCATCGCAAGCTGCTGGTTGTCGACCAGGCCATTGCCTTCGTCGTCGGCATC
AACTATTCGGCCGATCAACTGGCCGGGTCCGGGCCGCAGGGCAAACAGGATTACGCCATC
GAGCTGCATGGGCCGGTGGTGTGTGATATCGCCGCCTTCATGCAGCAGGCCGCGCGTGGC
AGCGGGGCCGGCGAGGGCTGGACGCCGGATCCGTCGCCACCGGCATCAACAGCTGCCGAG
AGCGGCGAGGTTTGCTTTATCGCGCGTGACAACGGCTCACGCTCGCGCAGCATCGAACAG
GCGTACCGGCAGGCATTTGCCGATGCGCGGCAGGAAATCATCATCGCCAACGCATACTTC
TTCCCGGGCTACGGATGTCTGCGTGATCTGTGTGCGGCCGCGCGGCGCGGCGTCCACGTG
CGCCTCATCGTGCAGGGACAACCCGACACCCCGCTTGCCTTGTTGGCAGCGCGTTTGCTG
TACCGCCAGCTGCTCGCTGCCGGTGTGCAGGTCTTCGAGTACTGCGAGCGACCGTTCCAT
GGCAAGGTTGCGGTGATCGATGGGTATTGGAGCACGGTCGGTTCCAGCAACCTGGATCCA
CTCAGCCTGGCACTGAACCTGGAGGCGAACGTGCTGGTACGCAACCATGCCTTCGCAGAG
GTCTTGCGTGAGCGCTTGTAACGTTTGATGACGCAGGCACGAGAGGTCGCACCCAACCCT
CACCACCCAGCCACCGCACCATCCGATCTTGGGTCGCTCGCACCACTCACCACGCCGGTG
ACCTCACGCACCAGGGCGCCAGCATGCCCCATCACCGAGCTATAGGCCGGTAACAGTTCG
ACGGCGTGGCCCGCGTCGCGTAGTGCTTGCACCACGGCCGGGTCGAAGCGGTCTTCCAGC
TTCAAGGTGGTGCTGTCTTCGCCCCAGGTGCGGCCGAGTAGCCAGCGCGGTGCGGTGATG
GCCTGTTGCAGCGGCATGCCGAAGTGGGCGTAGCGCGAGAACAGCGCGGCCTGGGTTTGC
GGTTGGCCTTCGCCGCCCATGGTGCCGTACGCCATGACGCGGCCATCGTCGAAGGTGGCC
AGGGCGGGGTTGAGGGTGTGGAACGGTTTGCGGCCTGGGGCGAGTGCATTCCAGCCGTCG
GTGGCGAGGCGAAAGCTGCAGCCGCGGTTCTGCCAGGTGATGCCGGTATGCGGCAGCACC
AGGCCGGAGCCGAATTCGAAATAGGTGGATTGGATGCAGCTCACCGCGCGGCCCTGCGCG
TCGATGGCGCCGAACCAGACGGTGTCGCCGGCCTGCGAGGGCTGCGGCCAGGGCAGGGCC
GCGTGCAGGTCGATGCGGGCGGCCAGTGCGTCCAGCGCAGCGCTGTCGTCGAGCAGGACT
TGTGCGTCGAGCGTCATCCAGGCGCGGTCGCCGATATGGGCGTCGCGAATCAGGAAGGCC
TGTTTGGTGGCTTCGATCAAGCCATGCAGGTGCGCAAAGCTGTCTGCCTGCGTGGCCGGC
AGGCGGTCGAATAGCGCCAGGATCAACAGCGAGGCCAGCCCTTGCGTGGGCGGTGCGTGG
TTATACAAACGTGCACCGGCGACGGCGACTGAGAGCGGCACGCTGGCCTCGGCGGTGTGT
GCGGCCAGGTCATCCGCATGCAACGGGCTGCCGAGTGTGCGTAGGTCGGCGGCGATGTCA
TCGGCGAGCGCGCCGCGGTAGAAACTGTCCAGGCCATCGTGCGCCAGCCGTTGCAGGGTG
CGCGCGAGGTGCGGTTGCTGCAGCACGGCGCCCTCGTGCAGGGGCGCGCCGCGCGGCTCG
AAGATGCGTGCATAGGCGCCCGGCAGGCAACGCAGTTCATCGCCCTTGCTGGCGGCAATG
TGCGCACCGCCGAGCGTGATCGGCACGCCCACCTCGGCATGGTGGATGGCCTCTTCCAGC
AGTTGCTGCAGCGGGAGCGTGCCACCGCCGTGCTGGAGCGCAAGCGCCCAGCCGGAGACG
GTGCCGGCCACGGTATTGGCGGCGCCCGGGCCGCGCCAGGGGATGTGGGTGTGGCCGCGA
TAGAAGTCCAGCGTGGCCGCCTGTGCGGCGCGGCCGCAGGCGTCGATGGCGTGTACGCGG
CCATGGGGTTCGTGGATCAGCCAGAAGCCATCGCCGCCGATGCCGGTCATGTGCGGATAC
ACCACGGCCAGACAGGCGGCGGTGGCCACCGCTGCTTCGATGGCGTTGCCGCCGGCGCGC
AGGATGTCGCGCCCGGCCTGCGCGGCCAGATGGTGAGGCGCGACCACCATGCCGCGGCGT
GCGCGCAGGGTGTGCAGCATCAGCGTGTCTCCGCCGGTGCGCTGAAGGCAAGCAGCCCAT
CGCGTTCGAGTTGCGCGGCCAGCGCGAACAGGCGGTCTTCGCGGCCTGGCGCGGCAATCA
GCTGCACGCCCAGCGGCAAGCGACCCGGCCGCGGTAGCGGCGCGGCCAATACCGGGCAGG
CGGCCAGCCCGAGCGGTTGGGTGAAGATGCCCAGGTTGGCGCGCGCCGAGACCGGCAGGC
CATCGATGATGATGCTCTCCTGGTCGATGCGTGGCGCCACGCCAGGCGTGGCCGGTGCGA
TCAACACATCCACGCGGTCCCACAACATGCGCATGGCACGCGCAAACCATTGCGCGAACT
GCTGTGCATCGGCCACCGCGCTGGCCGGCAATTGCAGGCCGGCCAACAGGCGGTCGCGGG
TGGCTGGGTCGAATTGGGCGGCCTGTGTGCTGAGGGCGTTGCGATGGCGATGCCCGCCCT
CGGCGGCGGTGAGCACGAAGGCGGCGGCGCGTGCGCGTTCGGCGTCCGGTAACTCCATGA
TGGTGGTGCTGCCGATGGCGGTGAGCAGCGTGCCGAGGCCGGCCTCCAGTTCGGGATCGA
GATTGCGTTGGAACCAGCCGCCCAATTGCGCGATGCGCAGCGTCTCCACGCTGCAAGCGG
GCACCGGGTGCCCGTGCATCACTTCGTAGACGCGGCGCAGGTCGGCAACCGAGGTGGCAA
ACGGGCCCACCACATCCAGCGCATCCACGAACGGGAACACGCCCTCCAACGGCAGCGTGC
CGTGGGTCGGTCGCAACCCGTACACGCCGCACAGGGCAGCCGGCACGCGGATCGAGCCAT
TGGTGTCCGAGCCCAGTGCAAACGGCACCAATCCAGCCGCCACTGCGGCGGCCGAGCCAC
CGGACGAGCCGCCGGCCAGATGGCGATGGTCGTGCGGATTGGCGGTGGTGCCGTAATGCG
CGTTGACCGTGGCAAAGCCGTAGGCAAATTCGTCCATGTTGGCGGTGCCCACCAGCACTG
CACCGGCATCGCTCAGGCGCTGCACCACGGCCGCATCGCGCGTGGCCGGCGCGCTTTGTG
CGCGTAGCGCAGCACCAGCGGTGGTGACCTGGCCGGCCACATCGAACAGATCCTTGACCA
CGAACGGCACGCCGGCCAGCGCGCCGCCATCGCTGCCGCCGGCCAGCGCGGCCTGCACGC
GCGCGGCATCGGCCGCGGCGCGCGCAGGCAACAAGCGGGTGATGGCATGCAGGCCGTCGT
TGGCCTGATTGATGCGGCCCAGTGTCTGGGTGGCCAGGCGCGCCGCCTGTGCGGGCTGGC
TGCGCGTGCTGCCGACGATGGAGGCGATCTGCCCGCGCGAAGTGCTTGTTTCCGGTGATG
CGGGGCGCGGTGCCTTGAAGCTGGCGAGCAGCTGCGCGTGACCACGCAGGACCTCGGTGT
TGCGATCGATGCCGGCCTGCCACTGCGCTGGGAGTTGCATGGGGTCACCTTGGGTTGCTG
GGAGTGGTGCGGGTGCGTGGTGTCGCTCGAGCCCCTCTCCCGCCGGGAGAGGGGTTGGGG
TGAGGGTGCCCCGCTAGTTGGAGATGTATCAGGTACGCGTTTACCTTGCTTGCCACCTAC
TCAACTGGCGCAGCATTTTTTTCAGTTGCCGTACCCTCATCCGCCCTTCGGGCACCTTCT
CCCGATGGGAGAAGGGAGAGCGGCAGTCCGACTGCTGGTGGTTGCGGCGCAGTGAGGCGA
TCGACCAATAGCTGCTCAAACGCCTGCACATTCACCGCATGCACCACCGTCTGCGCCTGT
TCGCCCAGGCCCAGCTGGTAGCCCGGCGCCCACGACAAAATGTCGCCGTAGCCTGCGTCG
AATGCGGTGTTGGTGTCGATGTAGAGCGTTTCGGTGTGTGTCGCCAACTCGGGGCGCAGC
CACACCGCGGTGGCCAGCTCGTCCCACATCGGAAAGCCGGTTTCGCGACGACGCAATGCG
TGGCCGATGGGGGTGTCGGCCGCGCTCATGCGCGCCAATAGCTCCGGGGTGAGTTCGGTG
GCGGTGGAGGGATCCACCGGCACCATGGTGATCTTCCGCCACGGTGCGCGCATGACGATG
CTGGCGGCTTCCGGGTCCCAGCGGATGTTGAATTCGCGGCGTGGCGAATTGACGAACTCG
CGCGCGAATTGGCGCGCGCTCACGCTGTCGCGCTGCTGGCGTGGATTGAGGCTGCCGCCC
ATGTAGACCAGTTCGCGCGCCAGCGTGGCGAAGGCCGGGTCCAGGGCCTGCGCGAGGGCC
AGGTTGGTCAATGGGCCAGTGGCAATGATGCTCACCTCGCCGGGGTACTGGCGCACCATG
CGCAGCATGAACAGCGCCGCCGGTTCGTCGGATGCGCGCACCACGCTGGGGTTGCCCAGT
GGCAGATCGGGCACCACGTCGTGCGCGTGATAACGCGGCGCACTCTGCACGGTGTCGCCA
TCCACCCAGTGTTTGGTCCATGCACCTTTCCACACCAGCTTGCCGTACAGCGCTTCCCAC
CGTTCGGTGGCCAGCTCGCTGTTGAGCAGCGGGTGCACCGGGCCGGGATGCACCGGAATC
TGCGGCTGCCCGGCCAGTTCCAGCAGGCGGCAGCTGTGTGCGATCACCTCATCGCGCCAG
ATGTTGCCGCTGACCGCGCTGATGCCGAGCACCTCGACCTCCGGCGACTGCAGCAACAGC
AACTGCGCGGGCGTGAAGCCGTCGATGTCGTCTTCGAGGATGACGCGGCGTTTGGATGGG
GCGGCGTGCGAGTGGGTCATTGCGCTGTCGTCATGGAGGGGAAATGTATTGCAGCGGCGA
TGCAGCGGAAGTCGCGTTGTAGGAGCGCGCTTGCGCGCGATGAGGCGTTATCGGTGAAGC
CTCTTCGCGCGCAAGCGCGCTCCTATGGGTTATGCGTCAGCTGGTGTTGTCTGCACTTTG
CGCTGCTCCATCAGCATGCGCTCGTACTGCGCCAGATCGGTTTCAAGCTGCCATTGCAGC
CGTGCCTTCTCGCTGCTCTGGCGAAATGCTTGGCACCCAGCATCATCGGTTTCGCGCTGT
AATGCAGTGGCGCAGGCCTGCGCAGCTTTACCGTTGGCGCTCCACAGGCTCGCGCCCGGC
AGGAAGCTGTACGTCAGCCCGTTGCGGGCGAGTTGCTTGAGCGTGGGGTACTCGATGCCC
TGCTCCTGCACGGCGCGTTGATATTCGTGGGTCATGTCCGCGCGCGACACGCCGGCATCG
TCGGTGGAGAGCACCACCGGCACACCCGCGCGCAGATACATGGCCAACGGATGCGCGGCC
CCGGTGACGCCCAGGATCACATCGTTACTGGTGAGGTTGATCTCCACCGCTACCTGGTCG
CGGCGCATGCGCTGCAGCAGCTCTTGCGCGTCGTCTTCGTAAGGCAGATCCACGCCATGA
CCGATGCGCCGCGCACCGGCATCCACCGCCTGGCGGATATGCGAGCGCAGCTGCGCCGGT
GGCACCAGGCCCAGGGTCAGCTCGCCGGCATGCAAGGACAACGGCACGCCGGGGTAGCGC
TGTGCGAAGAACCGGAACATCGCCATGTGGCGCGCGTAATCGGCCACTGCCACCGGGTTG
TCCTCGGGCGCGACGATGTTCACCGCCACCGCGCGGCTGCCGCCGGCGGCCACGAGCGCA
TGGGCGAGCGCCATCTGCCCGAACACCTGCGGCGCAGGCAGCACACGCAACACATACGGC
ACATAGCGGTACTGCACCTGGCAGGCCGCGCGTGGCTGCGCCTGGTCACACTGCAGGACG
TGGCGCACCTGCGCGTCGAGGTCGGCAAGGTTGCGCTGTGCGGCCTGCACCAGCGGTGGC
AGCGCGTCCTGCAGTTCGCGCAGGTTTGCGGCATCGTCGGTGCCATGCCAGGGCAGCGCC
TGCATGCGCTGCGCAGCGTCGTCCATCTGTGGTGGGTTGGCGATGATTTCCACGTACGGC
ACGCGGTCGCGCGCGGCCTGCTCCAGCACGGCGGCCACGGTGTCGGCCACGCGTGCGCGC
ACCACCGCATCGAACTTGCCGAAGGTGCTGAAGAACTGCCCGTGCCCGGTGGGTTGGGAT
GGGCTGGCCAGGTGGTTGCGCATCGACAAGGCATCCACCACCCGGCCATACAGCGCGACA
TCGCGCGTGGACAGCCCGCGTGCGGGCACCTGGCCGGCCACGCACGGCGGTGCGCGCAGG
CTCAGGTCGTCCAGCTGCACGCAGGCGCCGTCTTCGCTGGCCCACTGCAGGTAGTCCTCG
GCATACACCGAGCCGGAGAGATGGTTATGCAGGTCGCCGCCTTTGGGCATGGCCTGCAAC
CAACTGCGCAGTTGCGCCGATTGGCCGGCCGTATCGCGAAACAACTGCGCAACCTGCTGC
TCGCGCGATTGTGCGGGCGCAGGCGTTTGGCGCGCCTGCGCAAGTGCGGGCAGCAGCGCG
CACACGGTGAGGATCAGACAACGACGCAGCATGGGCATACAGAAAAAACTCGCAAGAAGG
TGTGCCGGCGCGCATGCGCGCCCAGCGGAGGGGTAGCTTGCCTTGCAGTGTGTTGCACGG
CCAGCGCGCTGCGTGCCTGCAGGCAGCGCGGTGCAGGCGCGTCACTCCAGCGCATAGCGC
AGCACGAACAGGCCGGCGATGGCCCAGGTGGCTGGATGCACCTCACGCCAACGCCCGCTG
CCTAGCCGGAGCACCGCATAGGTGATGAAGCCCAACGCCAACCCATTGGCGATCGAATAG
GTGAAGGGCATCGCCAGCATGCACATGGCGGCCGGCAACGCTTCGCCGACATCGTCCCAC
TGCAGATGCGCGCACTCGCGCAGCATCACTGCCGCCAGATACAGCAACGCCGGTGCGGTG
GCGTAGGCCGGCACCATGGCTGCCAGCGGCGAGAACAGCAGGGCCAGCAGGAACAGCGCG
GCCACCACCAGCGCGGTCAGCCCGGTGCGCCCACCCACCTGCACGCCAGCGGCGCTTTCC
ACATAGGCCGTGGTGCTGGAGGTGCCAAGCAGCGAGCCGGCCAGGATGGCGCTGCTGTCG
GCGAGCAGAGCGCGGTCGAACTGGCGGCGCTGGGCTGTGGTGCGCAGCAAGCCGGCGCGC
TGCGCCACCCCCATCAAGGTGCCGGTGGCATCGAACATCTCCACCAGCACGAACACCAGC
ACCACGTGCAGTACCGCGGTCAATGCGCCTTCGCCAGCGTGGCCCTGCAGGGCACCGGCA
ATATCCAGTTTCAGCAAGGTGGGTGCCAGACTCGGCGGCAGCGCGATCACGCCCCGGTAC
TGCACCAGCCCGAGTGCGAGTGCCGCAGCGGTGACCGCCAGGATGCCGAGCAGCATCGCC
CCGCGCACGCGCCGCAGCTCCAGCACGCCGATCAGCAGCAGCCCGGCCAACGCCAGCAAG
GGCTCGGGCCGGTGCAGGTCACCCAGGGTGATCAAGGTCTGCGGGTGGGCCACCACCAGC
CCGGCTTTCTGCAGGCCGATCACCGCCAGGAACAGGCCGATACCGGCGGCGATTGCGCTG
CGTAACGTGGTGGGAATGCCGTCCACCAGCCACCGGCGCGCGCCGGTGAGGGTGAGCAGC
AGGAACACGCAGCCGGACACGAACACCAGGCCCAGCGTCTGTTGCCAGCTGTAGCCTAGC
GTGCCCACCACGCTGAAGGCGAAGAAAGCGTTCAAGCCCATGCCGGGCGCCATGCCGATC
GGGTAATTGGCCAGCAGGCCCATCACCACCGAGCCGAATGCCGCGGCCAGGCAGGTGGCC
ACGAACACCGCGCCGTGATCCATGCCGGTGGTGGCCAGGATGTCCGGGTTGACGAACACG
ATGTAGGCCATCGTGAGGAAGGTGGTGGCGCCGGCCAGCAGCTCGGTGCGCACGTTGCTG
CCGTTGGCGGCAAGCGCAAAGTCGGGCCAGCGCATCAGGCGGGTCCCAGCGGCCGGCAGG
CGGCGGCACAGCAGAACAGTGTCATTGGCAACGTCTCATCGAACACAGGCACCGGCGCGT
AAGCGCGGGCTGCGTATCTTGCACTGTGTGCCGCTGCATGCCGTGGACGTGTTGCCCGAA
ATGGGCAGTGGCCTGTGGATCGCGTTGGATGGCAACGCTTGATGGGAAGGTTGCAGCGCG
CCGTTGCGCCACGCGTGTGACTGGGCGGCAAGCCGAGCGTGCTGATGTCTGCATCGCACA
CGGCACACGGCACCCGGCACCCGGCAATCGCAACAGCTGACTCGTGCTCGCGATGGATGA
CGGCGAGCGTGACGCAGCGGCGCCAGTGATGGCAGGGGTCGCTAGCGGGGACATGGATCA
CAGCGTGTTTGAGCATCGCCAACACGCCTGCGCTTGATCGTTGTCGCGTCGGTCGCATCG
CGTGTCGGCCCTGTCGCTGTGCTCAAAGGTCCAGCACCAGCCGTGGCGTGCGGCTGCGCG
AACAGCACAGGGTGATCTGCGTGTTTTGCGCGTGTTCGCTGTCGCTGAGCACGCTGTCGC
GGTGATCGGGCACACCGTCGAGCACGCCGGTCAGGCAGGCCCCGCACATGCCTTGCTCGC
ACGACAGCGGCACCTCCACGCCTGCGGCCATCAGCGCATTGGCGATACTGCAATCGGCCG
CCACCTGCACCACGCGCCCGCTGGCGGCCAGCTCAACTTCGAAGGCGTCGTCGGCGGCGT
GCGGCACGGCCGGCGCGACCGCGGCGAAGTGTTCGCGATGCAGCTGCGCCGGCGCCCAGC
CCTGCGCCAGGGCCAGCGCGCTGAAGTGATCCATGAACGCGGCCGGCCCGCACAGATACA
GCTGGTCACGCGTGCGTGCCTGGTGCAGTTCGGTGGGGATGTGCACACGTGGGCTCTCGC
CGTCATCGCTCAGATGCACCTGTACCTGGCCGTGCTGGAAGCCCCGCTGCAGGCGCTGCC
CGAAGGCGACATCCGCCTGCCGGCGCGCGTAGTAGTGCAGCACGAAGGCCTCGCCGCGCG
CTTCCAGCGCCTCGGCCATCGACAGCAGCGGAGTGATGCCGATGCCGGCCGCCAGCAGCA
CATGGCGTTCGCCCGGGTGTAACGGGAACAGGTTGCGCGGCGTGGAGATCTGCAGCCGGT
CGCCGGCCGCGAGTTGTTCGCACAGATGCCGCGAGCCGCCGCGCGAGGCGTCGGCCAGCT
TCACGCACAACAGGTAATGGTCGCGCGCATGCGGCGCGCTGGCGATGGAGTACTGGCGCA
CCAGGCCGTCGGGCAGGTGCAGGTCCACATGCGCGCCGGCTTCGAACGCCGGCAATTCCG
CGCCGATCGGCTCCAGCCGGATCGCCCGCTGGCGATGCCCCTGGTCGACGACTTCCGCCA
CACGCACCTCATGCAGGCTCATGCCGTCATCCTCGCCGGTCAACGCAGGAAAAAGTCGCT
ATAGCCCTGGCTGCGCAGGCCACGGCGATAGGCGATCGAACTGCGATCGGCGGGGATGTG
CACTTCCAGCAGCGGGTCCAGCGGCAGGTATTCCGGGCGCTGCGCTTCCACCATGGCGCG
GTCTTCCTCGAATACGCGCAGGTTGAAGGCATGCACGTCCTCCACCGGCAGATGGGTGTC
GAAGTTGCGCGCGATCGGCACCAGTAGCCGGGTTTTGTGCTTGGACACCGGGCTGGCCGC
GTTCATGATCACCAGCCGCTTGCCCGGCACCGGGAAGTGGATGGTGAGCGTGGCGGTGAA
CGGCAGATGCACTTCGAAGTGCCGCAGCCACTGGAAGCCGGGGTCCACGTCGGGCAGCGG
CATGTCCACCGAATAGTTGGCCACGCTGCTGAGGTAATCGGCGTTGAAACCGGTCGGCGT
TTCGGTGGTGGTGTAGGCCGGCACTTCGCGCTTGTCCGGCTGGGCGAAGGTGGCGGTATG
CACGAAGGCGAAATGCGCCACGTCGATAAAGCCTTCCAGCTGCCGCGCGGCGCTGCCGGC
GATGTCGAAGCCCGGGCACACGATCTGCTGGAAGCCGTCTTCGTCCCAACCCGGCATCGG
CGGGATCTGCACCTCGGCCGCGCTCACCCCGGCCGGTTTGGCCAGGCACACCCAGATCAG
CCCGTAGCGCTCGGCCACCGCATAGGTGTGCAACCGCATCTTGGCCGGGATGTTCTGATT
CGGGCTGGCCGGGATGTGGTTGCAGCGCCCGCCGCTGCCGAAGCGCAGCCCGTGATAGGC
GCACACCACCCCGGCGCCGTCGGCGCTGCCCATGCTCAGCGGCACGCCGCGGTGCGGGCA
GACATCGCGCGCGGCCACCAGCTCGGCGCCCAGCCGGTACAGCACCAGCGGCTCGTCCAG
CAGCATGGCCTTGAACGGCGCCTCGCTCACCTCGCTGCTCAGCGCCACCGCGTGCCAGTG
CTGGGCCAGGCGCTGCCAGTCGGCGGCCTCAAAGGTGCAGTGCAGCGGCAGGGCGGGGAC
GGCGACATCCATGGGGCGGTCTCTGGCGTAAGGCGGGAGCGGTGCCGGATTGACTCTAGG
AAGCCGGGGGTGTGTGATCAAACATCGTTTTTCCGCCAAGCCATTGCAAAAAATGCAACG
GCCAACCAAGCCCCGCCCCATGCTGACCTTCTCGCGCTTCACCCGCTACTTCATCGAAGT
GGCCCGCTGCGGCAGCATCCGCAAGGCATCGGAGGTGCTGCACGTGTCCGCCTCGGCGAT
CGACCGGCAGATCCTCAAGGCCGAGGAAGAGCTGGGCGCGCAGCTGTTCGAACGCCTGCC
CGGCCGCCTGCGTCTCACTGCCGCCGGCGAGCTGCTGCTGGTGGATGTGCGCCAGTGGGA
GAAGGCCTATGCGCGCACCCTGGAGCGCTTCGACGAGCTCAAGGGGCTGCGCCGCGGGCA
CGTGGAGATCGCCATGATCGACGCGCTCAGCGAGGGCGTGGTGCCGGCTGCGGTGGCGGC
GCTGGTGCAGGAATACCCGGGCATCACCTTCAACCTGTCCACCGCGCGCAACCAGCGGGT
GATGGAGATGGTGACCTCGGCGGATGTGGACATCGGCCTGCTGCTGGACCCAGTGAGCAG
CGTGGACCTGGAGGTGCGTGCGTTCGCTGACATCCCGCTCGGCATTGCGATGCCGGTGGG
TCACCCGCTGAGCAGCCGCAGCGAGCTGCAGCTGAGCCAAACGCTGGAGCATCGCCTGCT
GCTGCCGGCCGCGCCGTTGATCGTGGGCGAGCACGCCAAGGTGCTGTACCAGCGCCAGCA
TATCGACGTGAAGCGGCTCACCCACTGCAACGACGTACGCACGCTGCGTGGGCTGGTGCG
GGCTGGCGCCGGCGTGGGCCTGATGTCGTGGCTGGACGCCGCCCCTGATGTGGCCGACGG
CCGCCTGGCCTTTGTGCCGTTCCGCCAGCACCTGACCAAACCGATGACCCTGGCCCTGTG
CGTGGCCCCGCAGCGCCAGCTCTCGCGTTCGGCGCAGCTGGCGATCCAGGCGCTGGCGGC
GAAGATCGACGCGATGGCGGTGCCGGCGGTTGGTTGAACCCCTCTCCCTCTTGGAAGAAC
GGAGCAAAGCCCCTCTCCCTCGGGGCGAGAGGGCACAGTTTGCGCGCCACTGGCGCGCGT
GCCTTGGAGCGCCCGCGTCGCAAACGCGGGCCGGGGCGCGCAGCGGGGGTTGGGGTGAGG
GTACGGCGGCGCAGCAGTCGGTGCAGCACTTCTGAAGGCGCGTGGCGACGCGTTTGTCAC
TGCAGGCACTGACAGATGCAGGAGGCGCCATCCGGCGCTGCGCGCCCCCTTCTCCCGATG
GGAGAAGGGACGCCAAGCGCATACAACTTCCGTTAGTTAAACTTGCCAGGCTTCCCCACA
CGACACCCGCACCATGCAGTTGATCGATATCGGCGCCAACCTCACCCATGACTCCTTCGA
CCGCGATCGCGACGCCGTGCTGCAACGTGCGCGCGATGCCGGTGTGGCGCAGCTGGTGAT
CACCGGTGCCAGCCGCGAGCATTCGCCGCTGGCCCTGCAGCTGGCGCAGCAGCATCCTGG
ATTTCTCTACGCCACCGCCGGCGTGCATCCGCACCATGCGGTGGAATTCACCGCCGAATG
CGAGCGGGAAATGCGCGCGCTGCAGGCCCAGCCGCAGGTGGTGGCGGTGGGCGAATGCGG
GCTGGATTACTACCGCGATTTCGCGCCGCGCCCGGCCCAGCACAAGGCCTTCGAACGGCA
GCTGCAGCTGGCTGCCGATAACGGCAAACCGCTGTTCCTGCACCAGCGCGATGCGCATGA
CGATTTCCTCTCGATCATGCGCGCGTTCGACGGCCGCCTGGGCGCGGCGGTGGTGCACTG
CTTCACCGGCACGCGCGAAGAACTGTTCGATTACCTGGACCGCGATTACTACATCGGCAT
CACCGGCTGGTTGTGCGACGAGCGCCGCGGCGCGCATCTGCGCGAGCTGGTGCGCAACAT
CCCCGCCAACCGGCTGATGATCGAAACCGATGCGCCCTACTTGCTGCCACGCACGCTCAA
GCCGCTGCCCAAGGACCGCCGCAACGAACCGATGTTTCTCTCGCACATTGTCGAAGAGCT
GGCGCGCGACCGTGGCGAGGATGTCGCGGTGACCGCCGCCAACAGCACGGCCGCCGCGCG
CGCATTCTTCCGGCTGCCGGTGCCCGCCACCGCCGAGTGAGTGCGGCGGCGGTGTTTACG
CCGCCAGCAATTCCCAGCCATGTGCATCGCGCAATCGCAGGCCTGGCTGCGGTGCGTCCA
CGCTGACGCGCAGGCCGCTGGCCCACGGCAGTTGCCGTTGTTGCGGAAACCAGCGCCGCG
CCTGGTTCACCACGATCAACAGCCCGTGGTCGTCGCCGAGCGCGGCAAACCCTTCCAGCG
TCGGTGCAAACGGCTGCACCCCGAAGTGATGGCCCACGCTGCTGGTTACCGCAGCCACAT
TGCTGCTGGGCAGCCCGATCTCGCTCAGGCATAGCAGTTCGCTACCGTGAAACGCACCCT
CGCCGGTGGGTGCGTCCTGCAGCGCGTTGCGGGCGATCAGTTCGAGCACGGCGCCATCGG
GGCCGGCGAAATACACCGACTGCGATTGCCACGCGCCATCGAGCTGGAAGCGCTCCTGGC
CAAGTGGATCGGTGAGCAGCGCGGCACGTGCGCCGATCCAGGCAGCTGCCGCATCGAAGC
GCGCAGGTGCCACATTGAAGGCCAGATGCACGCTACCTACCGGCTGCTGCGCCTGCACGC
ATTCCAACGTGCTCCAGCCAATGCGCACGCTGTTGCCGGCGAGCGGTAGCTGCAGCACAT
CACGATAGAAGCGCAGGGTGAGATCGGGGTCCAGACACGGCAACAACAGATGACGCAGAC
GCATGGCAAGCACACCAGTCAGAAGGTGCGCCCATTCAACGACCTCAAGCATGGTTGAGG
TCAAGCGGTTTGTCTGCAATCTCTCCGCACGCATGGAATGCACATAGGCACGTGCCCCTG
TAGGAGCGCACTCGTGCGCGAACGCATTACCGGGAATGCCACATCGCGCGCAAGCGCGCT
CCTACGTGGGCGTGCACAGCGCAACTGCTGCGTGTGCAGCCCGCACGCGTGGAGCGCACA
TAGGCACGCGCCCTTGTAGGAGCGCACTCGTGCGCGAACGCGTTACCGGGAATGCCACAT
CGCGCGCAAGCGCGCTCCTACGTGGCTGTGCACGGCGCAGCTGCTTCATGTACAGCCCGC
ACGCGTGGAGCGCACATAGGCACATGCCCTTGTAGGAGCGCACTCGTGCGCGAACGCGTT
ACCGGTAACGCCACATCGCGCCCAAGTGCGCTCCTGCGTTGGGTGTGCACGGCGCAGCTG
CTGCGTATGCAGCCCGCACGCGTGGAGCGCACATAGGCACGTGCCCTGGTAGGAGCGCAC
TCGTGCGCGAACGCGTTACCGGGAATGCCACATCGCGCGCAAGCGCGCTCCTACGTGGGT
GTGCACAGCGCAGCTGCTTCATGTGCAGCCCGCATGTATGGAGTGCACATAGGCACATGC
CCTTGTAGGAGCGCATTCGTGCGCGAACGCGTTAACGGGAATGCCACGGTCGCGCGCAAG
CGCGCTCCTACCGGGCCGATGACATCGCAACCATCTGCCGCCACTCACCTACCCTTAAAT
CAACTCCGCCAACGCCCACAAATGCCGCACCAACGGTGCGCTCTCCAACGCTCCCGGCGA
GACCGCCAAGGCCAGGCGGGCCAGCGGCATCTGGCCTTCGATGTCCAGATAGCGCACGCC
GGGCAGCTGCAGCTGTGCCGTGGAGGCGGGTACCACCGACACGCCCAATTCGGCGGCCAC
CAGGTTGACGATCGATGACATCTGCGGGGCTTCCTGGGTGATGCGCAAGGTCACGCCGGA
GGCGCGGCAGGCGGCCAGGATCTCGTCGTACAGGCTGGAGCCGAAGCTGCGCGGAAACAG
GATGAACGGCTCGCCGGCCAGGGCCGCCAACGGTGCACTGTCCAACGCGGCAAGCCGGTG
CGCGGCGGGCACGGCAATCTTCATCGGTTCGTCGGCAAAGCGCAGCAACTGCAGGTCCGG
CGGTGTGCTCAGGCCGTAACGCACGAACGCCGCATCCAGCTTTCCTTCGGCCAGGGCCAC
CAGCAAACCAGCGGTGTTGGTTTCTTCCAGCAGGAGCTCCACCTGTGGCCACTGCCGGCG
GAAATCGCGGATCAGCCGTGGCACCACCGGGTTGAACGCGGCCGAGGCGGTGAAGCCCAG
CCGCAGCCGGCCGGATTCGCCACGCGCCACGCGGCGTGCGGTTTCGGCAGCCCGTTCCAC
ATCGACCAACACCCGGCGCACCTCGCCCAGGAACGCGGCGCCGGCCGGGGTGAGCTCGGC
GCCGGCATGGGTGCGACGGAACAACGGCGTACCCAGGTCGCGTTCCAGCGCCTGGATCTG
CTGGCTCAGCGGCGGTTGCCCGATGCCCACGCGTGCCGCGGCGCGGGTGAAGTTGCCTTC
TTCGGCAACGGCCAGGAAATAGCGCAGGTGGCGAAGTTCCAAGGTATCTGTTTCGCATAT
GGATGCTGCCACCATCATATATTGGACAGGGGGTCGGCCGGGGCGAATACTCGCCGTCCC
ACGTCTCGGTTGCGCTCCTGCGTCCTCCTCCGATTGCCGCCCCGGCGCCCTGTCCGCCGC
CGCCCTGCCCGCAGACACGCCGGCAACCGGCCGCATCCGCCTGGCGTTGTTCCTGGCCGG
CTTTGCCACCTTCTCGCTGCTGTATAGCGTGCAGCCGGTGCTGCCGGAATTTGCCCGCAC
CTTCGGCGTGGATGCGGCCACGGCCTCGTTGCCGTTGTCGCTGGCCACCGGCGCGCTGGC
GATTGCGATCTTCTGTGCCGGTGCGGTGTCGGAGAACCTGGGCCGGCGCGGGTTGATGTT
CGTCTCCATCGCGCTGGCCGCGCTGCTCAACCTGATCGCCGCCTTCCTGCCGCACTGGGG
CGCGCTGGTGGCGGTGCGCACCTTGTCGGGCATTGCGCTGGGCGGGGTGCCGGCGGTGGC
CATGGTCTATCTGGCCGAAGAGCTGCCGGCCAGCAAACTGGGCGCAGCCACCGGCCTGTA
CGTGGCCGGTAACGCGTTTGGCGGCATGAGCGGGCGCATCGTGATGAGCCTGCTCACCGA
CCACTACGACTGGCGTACCGCGCTGGCAGTGTTGAGTGTGTTCGACCTGCTGTGCGCGGT
GGCGTTCGTGTGGCTGCTGCCGCCCTCGCGCCACTTCGTGCGCCGGCACGGCGTCAACCT
GCACTACCACCTGCGCGCCTGGGGCGGGCATCTGCGCAACCGTCAGTTGTTGTGGCTGTT
CTCGATCCCGTTCCTGTTGATGGGCGTGTTCGTCAGCGTCTACAACTACGCCGGGTTCCG
TCTGGGCGGCGCGGAATACGGCCTGAGCCAGAGCCAGATCGGCATGATCTTCAGCGCGTA
CGTCTTCGGCATCGTGTCCTCATCGGTGGCCGGTGCGGCTTCGGACCGCTACGGCCGTGG
CCCGGTGGTGCTGGCCGGCACGCTCACCGCCGCCGCCGGTGTGGCGTTGACGCTGGCGCA
TGCCTTGCCGGTGGTGATTGCCGGGGTGGTGTTGCTGACGATCGGATTTTTCATTGCGCA
TTCGTCGGCCAGCGCCTGGGTGGGCCGGCTGGGCGGTGCGGCGCGTAGCCATGCAGCGTC
GTTGTATCTGCTGGCCTACTACAGCGGTGCCAGCCTGGTCGGCGCGGTCAGCGGCTGGTT
CTGGCAGCACGGCGGTTGGGGCGCGCTGGTGGCGTTCTGCGGCAGCTTGCTCGCCCTGGC
CTTGCTGGCGGCGCAGGTGCTACGCCGCAGTGCGGACGACTCGCGCCCGTATGGGCGCTT
TGCGCCACATCCACCGCGCGGGGAATAAGCGCAGCGCGGCGCTGTCTGCGATCGCTGTAC
AGTTGGTCGGCGTGCTTGCGTGCGCTCCGCCGCAAGGTCGGCACTCACGTCCTCACGGCC
TTTGATTGCGCACCTGCGCGCACCGGTTACGCGCGCCATTGCATCCGCGCGCCGCGCGAC
GTGCCAACAACGGCAACCGCGCGTGCCGTATCACGCGCGCACCGCTAGAACGCGCCTGCG
TTACTGCGTTTGCGTTGCAGGCAACGCCGGTGAGCGCGGCGCAGGCGCGCTGCCGGTGCT
GGGGTCGTACTGCGGATGCGCCGGATCCATGCTGCGTGGCCCGGGCACGGGAACCGGCTG
CAGCGCGCTTTCGCGCCACGCGCGCACCAGCAGATCGCGCAGCATTGCCGCGCCGTCGCC
GGCGGTGAGATAGACCATCGCGCGGCCGTCGGTGCGGGAGGCATCGTCGAACGCACCGGC
CTTTTCCAGGCGATACACCTGCTCGACGCGGCCGGTGCCGATGGCGAGAAAACCCAGCAA
CTGCTCGAACACATCGCCGTCCTGATGCGCCAATGCCGGCATGCGGGTCAGCAGGTCCTG
CGGAGTGAGCGCGATCTTGTCGACGTAGTCGCTCTCGAACTTGCCGTGCACCTTCGGGTC
GATGCTGTAGCCGTGTGGATTGGCCCCCTGCCAGCCATCGTGGTGGATGCTGTCGTGCTG
CGGCTGCGCGCCGTCGCCGATGTAGTGCGCAAACCAGCTAACCAGGAACGCGCAGGTGCG
CTCCAGTTCGCGCGTGTCCTCACCGGCCGCACGTAACGCGCGGATTTGCCGCATGGTGGC
AACGATGCGTTCGTAGCCTTCGGTGGCTGCATACGGCAAGGTGCCGGCCCAGCGCACATT
CATGCGCTCGGCGGCGGCCGGGTCGCGTAGTGCAAGGCGCCGCTGCTCGTCGTACAAGGC
CAGCACGAAGGCATAGCGCGAGCGCGGCGGATTCTGCATGAATGCGAACTGCTCGCGGAA
CCAGCCGTGGTTGGGATCTTCTTCGATCTTGAGGAACGGCTCGCTTTCGCTGCGCCAGCC
ATCGGGCAGCACCGCGCCATCGGCAATCACCTGCACATGGCGCTTGAGAAACACCGGCCC
GTCGTCGGGCAGTGCCTGGATTGCCGCGGTATCGATCGCCGCGTGAGCGCGTTTTCCCCA
GGCCAGCGCAGCCGTGGGGGCGAAGCAGGCCGTCAGCAGGACGGCCGCAGCAAGCAGGGA
AGGCTTCATAAGGATCCTGGTCGGGCGCGCGCCGGGCAGGGCCGCGGCGCACGCGAAAGC
GGCGGTGGTCGTGCTGCTCAGAAGTGGTAGGTCACCACCAGCCGGGTGTTGCGCTCGTAG
ATCGGCCGCCCGTAGATGGGTTCGCGCGTGCCTTGCCCGGAGATGGTGTCGGTGCGCGGG
TTGCCTTCGGTCAGCGCAAAGGTGTTGGTGAGGTTGTCCACCGCCAGCTGCACATCCCAC
GGCCCGTTGCGCACCAGAATGTTGGCCGCCAGCGTGTGATAGGCGGCCAGTTCGGTGGTG
TTTTCCAGGTCGGCGTAGCGCTTGCCCACATAGGCGTAGCGCAGCGAGGTTTCCCAATCG
AATGTGCCGGTGCTGAAGAGCAGCGTGGGCCCGACGTTGCCATAGAGCTTGGGCTGGCGG
TTGGGCATGTTACCGTCCACATCGACCACCGCCACCGCGCCGTTGGCCACCACTTCGGTC
AGGTCGGAGACCTTGGTGTCGTTGTAGGTGACATTTGCATCCAGGCGCAGCCACTGCGCT
GGCGTCCACACCGCGGCCACTTCCACGCCCGGGTTGGTGACGCTGCCACGGTAATCCTTG
GACTCGGCCGCACCAGTCAACGGATTCACCGCGCTGGTGCCGATGTTGTACGGGTCGTAC
TTGGTGTAGAAGGCCGTGGCGAACACATCCAGCGTGGCGAAGTTGAGCTTGGTGCCCAGC
TCGTACTGCTCGGCGGTGGGAATGTTGACGTTGCCTTCGTTGGCGCCCTCGCTGGGCGCG
CGGTGCGCACGCGAGGCGCGGCCGTAGACACCGACAATCGGGGTGAGGTCGTAGTTGAAG
CCGGCGGTCCAGTTGGTCACGCCCACATCCAGCGCGGTCTGCGTGCGGGCACCGGTGAAC
AGCCGTGCGGCATCGTCGGCCAGGGTGTCTGGCATGCCCAACGTGCCGGTGGTGCGGGCC
ATGGCCCAGGCGCGGTAGCGATAGCGCTCGTGGCGCACGCCGCCTTCCAGCCGCAGCTTG
TCGGTCACCTGCCAGGTATCGGCGATGTAGGGCGCCAACATGCTGGTGTAGGCCTTGCCC
TGGGTGCGGTCGGCGCCGTAGATCACCACGCCGTCCTGGGTGACGCCGCCGACAACCGCA
CCGTTGGCGTCATAGCCGAGCAGGTCGATGCTGCGCGGGTTCTGGCGCATCTCAAAGAGG
TAGCTTTGATAGCGCGAGTTGTAGGAACGCGCGTAATAGGCGCCATACAGGCCCAGCGTG
ATGTCGTGGGTATCGCCGCCCCAGTCGAAGCTGCGGTGCAGGCGCAGATCGTCGGCGATG
GAATCGGCGCGCACATCCATCGCGCGGTACTGGCCCTGGATCACCAGCCCGTCGGTGCTG
GCCGGATCGAAGCGGCTGCCATCGTCGGTGTACACGTAGCCCAACCGCGACAGGCCCGGA
AACGCTGCGCTTGCGGCCGCACGGCGGCTGTTTGCATAGGCGGTGGCATCCTGCGGCGCG
TTGCTGGAATACAGCGCGTCGAAGGTCATGTCCAGGCGATTGACCACCGCCTTGTTGGAC
AGGCTCCAGCCGTTGTCGAAGGCCAGGTCCAGGTTCGCGCCCAGATGGTTGAATTTCATG
TGGCGGCCATCGGAGAGATCGCGCGCCTCGCGTTGCGGCTGGCCATTGGCATCGCTGGAA
ATGAGCGTGGCGTGCTGCAGTTGCGGCGCGCTCAAGGTGCCGGTGAAGCGGTCGATCAAC
GGGTCCAGCGACCGCGTAGTGTCGCGCGGGTCATACAGCGGGATCGGCATGTAGAACGCG
TTCTTGTCGTCCAGATGCTTGGCGGTGAAGGTGATCTTGCCGTGGTCCAGCGTGTGCGTG
AGGTTCATGCGGAACTGGCCGCCCTCATCGGCGGGAAAGCCCACATCCCGGTAACCATCG
TTGCGGCGCACGAAGCCGCCGGCGGCCAGGTACCAGTCCTGCGCCAGCTTGCCCGACCAG
TAGCCATCGAGCCGATACAGGCCGGTATCGCCCACGGTGGTGCGCACTGCGCCTTCGGGC
GTGTCGCCGCCCTGGCGGGTGACGAAGTTGACGATGGCTGCGGCGTTGGAGGCGAAGATC
GGCGAGGGCCCGCCGCGCACGGTCTCCACCGATTCGACCATCAAATCCGGGCGCACTAGC
CCTTCGGTCTTGTAGAAATAGCCGTTGTTGTCCGGATACGGGCTGATACCGTCTTCCTGG
ATCACTGCGAACGAGCCTTCATCGGGAATGCCGCGGATGCGGTACACGTTCTGCACTTCG
CCGCCGGTGGATTCGGCGTAGATGCCCGGCATCGAACCGATCAGGCTGGTCAGGTTGAGC
GGCGCCAGTTTGTCGATCTGTTCGGCGGTCATCGAGGTGATCGCATAGGACGCTTCGAAC
TGGCTCTGTGCCTGGCCGGCGCCGGTGACGATCATGCGGTCGAGCGAAAAGATGCCGTCG
TCGGCCGCACGTGCCGGCGGTGAAGCTGTGGTCTGCTGCGCCAGCGCCGGTCCGGCAAGC
GTGGAGGCAAGTGCGAGGGACAGGCAAAGACACAGCGGGGCGCGACGCAGTCCGGAGGCG
ATCCGGATGTCGGTGGTTGGCATGGCGGGCATGGGCAAGCGGGGGAGCGCGTCACTTTCG
CGATGTCATATTGCAGATGCGTTGCGTGTGCGGCAGATCACGCAAAAAAGCCGGTGCAGT
GCCTGGAACTGTGACGTATGCAGGCTTTACTTCGCTCTGTCATCGGCGCGTCCTGCGCTG
GCGCTCGCATCGGCTGCGGCGTTGCACTTTGCATCAGTGATGGTGGCGTTCGCCAAGACG
GTTGAAACGCAAGATTCAGCGTGCAGGTGGAGGTGAACGCCGCGCCTAACGCGCGCAGCG
TGCAGCCAGGAGACGAGCGCAACCGTGATGCAGGCAGATGCGCCTGTGCTTGGAATCGCA
CCGCGCACCCCAATTGAAAAGCCATCTCCCGTGGCGTCTTTGCATCGTGAATCGCTTTGC
GTCATCTCCCGTCCCATACACCTCGCCACTGCGCGCGTCCGTGGCAACGTGGGCATGAAG
GATCGGCCTGCCAGGGTGCGCAACCAGCGCCTGCGCGCCGCGTGTAGCCCACTGCCGCCG
CACCGGCCAGCGCTCACCGCAGCGCCTGAACGTGTTGCACCGCTACAGGCACGCGCGCGG
GTGTTGTTGCACAGTGACCACACCATGACCGGAGTTGCACGATGACTGTTGCGATCACGC
AGACCGGCCCGGCGCTGCAGGAGTTCGTCGAGCGCCATCAGCGCTTGTTCGTACTCAGCG
GCGCGGGCTGCAGCACCGATTCGGGCATTCCCGATTACCGCGATCTGCAGGGCGGCTGGA
AGCGCCCGCAACCGGTGACCTTCCAGGCGTTCATGGGCGAGCTGTCCACGCGCCAGCGCT
ATTGGGCGCGCAGCCTGGTGGGCTGGCCGCGCTTCGGCCTGGCGCGGCCCAACGCCACCC
ATCACGCCCTGGCCGCGTTGGAGGCGCGCGGGCAACTGGAGTTGCTGCTCACCCAGAACG
TGGACCGCCTGCATCAGGCCGCCGGCAGCCAGGCGGTGATCGATCTGCACGGCCGGCTCG
ATGTGGTGCGTTGCATGGGCTGCGAACAACGCATGCCGCGCACCGAGTTCCAGTTGCTGC
TGGAGCGCGACAACCCCGGCTGGGCCGACCTGGAGGCCGCCCAGGCGCCCGATGGCGATG
CCGATCTGGACAACGTGGCCTTCGACAACTTCGTGGTGCCGGCCTGCCCGGCGTGCGGCG
GCGTGCTCAAGCCGGATGTGGTGTTCTTCGGCGAGAACGTGCCGCGCGAGCGCGTGGAGC
GCGCCTTTGCGCATCTGCAGGCCGCCGATGCGGTGCTGGTGGTGGGGTCTTCGTTGATGG
TGTATTCCGGCTTCCGCTTCGTGCAGGCCGCCGCACGTGCAGGCCTGCCGATCGCCGCGC
TCAACTTCGGGCGCACCCGTGCCGACGACCTGCTCAGCCTGAAGGTGGAGCAATCCTGCG
CGCAGGCGCTGGCGTTCCTGCAACAGCCGCCGGACCCCCTGCACACGGCCACCGCCAGGT
ACCACAGTGCGCGTTCGGCATGACGCAGTGATCCATCGCAGCGGTTGTGCCCACGCGCGT
GGCGCAGTGCAATGGGCATCCCTACGTCGCGTGTGGATGTCGCCTTGAGCCAGTTGTTCA
CCCCCATCAATTTTGGTCCGCTTGCGCTCGCCAACCGCATTGTGATCGCGCCGATGTGCC
AGTACTCCGCACAGGACGGCCGCGCCACCGACTGGCATCGCATCCACCTGGGCACGCTGT
CGCAATCCGGTGCCGCGCTGTTGATCCTGGAAGCGGCCGCGGTGCAGCCGCAGGGCCGTA
TCTCCTACGCCGACCTGGGCCTGTACGACGACGCCACCGAGCAGGCGCTGGGCGAGGTGC
TGGCATCGGTACGGCGTTGGTCGCCGATGCCGATCGGCATCCAGCTGGCACATGCCGGGC
GCAAGGCCTCCACCGATCTGCCGTGGAAGGGCGGCGAGGCGATTGCTCCCGACCATGCCA
ATGGTTGGCAGACCGTGTCCGCCTCGGCACTGCCGTTCCGCGATGGCCAACCGCTGCCGC
AGGCGCTGGACGCCGCTGGCATCGATGCGGTGGTGGAGGCCTTCGTGACCGCGGCCAAGC
GCGCCGAACGCCTGGAGCTGCAGCTGATCGAACTGCATGCCGCGCACGGGTACCTGATGC
ATCAGTTCCTGTCGCCGCTGAGCAACCAGCGCAGCGATGCGTACGGCGGCTCGCTAGACA
ACCGCATGCGGCTGACGCTGCGCATCTTCGATGCGGTACGCGCGGCGGTGTCTGACCAGA
TGGCCATCGGCGTGCGCATCTCGGCCACCGACTGGGTGGATGGCGGCTGGGACCTGCCGC
AGAGCATTGCGTTGTCCAAGGCGCTGGATGCGCGCGGCGCGCACTACATCCACGTGTCCA
GTGGCGGGCTGGACCCGCGCCAGCAGATTCCGGTGCAGGCCAGCTACCAGATACCGTTTG
CCGAGGCGATCCGCGCGCAGGTGGACACGCCGGTGATCGGCGTGGGCCTGATCACCGAAC
CGCAACAGGCCGAAGCGATCCTGCGCGATGGCCAGGCCGATGCGATCGCGCTGGCGCGCG
GCATCCTCTACGACCCGCGCTGGCCGTGGCACGCCGCCGCCGCGCTGGGCGCATCGGTCA
CCCCGGCGCCGCAGTACCAGCGCTGCGAACCGCGCGAAGCGCGTGGCGTGTTCGCCAGCT
GACGCGCGCACAACCGACCATGGACCGATCATCTCGACCAAGCAGAGGGCATGCATGCCA
ATAGGATTTCTGGGGCTGGGCACGATGGGCCTGCCGATGGCGCACAACCTGCTGCGCGGC
GGCTTTGAACTGACCGTATGGAACCGCTCGCCGGCACGTGCGCAGCCGCTGCGTGAGGCC
GGCGCACACGTGGTGGAGCAGCCGCAGCAGGCCGCGCACGGCCCGCTGCTGTTTTCGATG
CTGGCCGACGACGCCGCGGTGCGGCAGACGGTGCTCGACGGCGGCGTGCTGGATGCGCTG
CCGGCCGGCAGCGTGCACGTCAACATGGCCACCATCTCGGTGGCGCTGGCGCACGAGTTG
ACCGCACTGCATGCCGAGCGGGGTATTGCCTACGTCGCCGCCCCGGTGCTTGGCCGCGTG
GAGGTGGCCGAAGCCGGCAAGCTCAACATCCTGGCCGCTGGCGACGATGCCGCGCTTGCC
CGCGTGCAGCCGATGTTCGATGTGCTGGGCCAGCAGACCTGGCAGATTGGCAGCGCGCCC
GAGCAGGCCAACGCGGTGAAACTGGCCGCCAACTTCTGCCTGGCCAGTGCGATCGGCGCG
ATGGCCGAAGCCAGCGCGCTGGCGCGTGGGCATGGCGTGGATGCCACGCAGTTTTTAGGC
ATGCTCACCAGCACCTTGTTCGCTGCGCCCGCGTATCAAGGCTATGGCCGGCTGATCATG
CAGCGCCAGTACACGCCTGCCGGCTTCACTGCCACCCTGGGCCGCAAGGATGTGGATCTG
GCAATCCAGGCCGGCGCGGCGCGGCAGGTGCCGATGCCGCTGGGCGAGCTGCTGCGCAGC
GGCCTGGACGAGGCAATTGCGCACGGCGATGGCAACGCCGACTGGGCGGTGCTGGCCGAG
GTCTCCGCACGCCGTGCAGGGCAGGCCTAGCACCGCCAGCGCGTGCGACTGATGCAGTCG
CGCGCGCTGTTCGCAGTGGCATCGTGTGCGAGCGGTGCCGTGCAGCACGGTGTGGCTACG
ATGGCACGCCGCTCAAGCACACGCGCTGCGCCAACCGCCGTCAACGACATGCGCATCAAT
CGCCCGCGTTGCGCATCTTGCGGTGTGTCCCGCAGGCATGACGCCTGGTGCGACGTGGCT
GGCTTGAGGCCTGGCAGGCAAGCGGCTAAGGTGCCTGCTCGTAACAGCCGCCGCTCCAGG
GAGGATGCGATGCGACACCCCAACATCAGGCCCGGTTCGACCGTGCACGCCACGCGCACA
TCGGCCCACGCCGGTGGTGGCGCACGATGACCAGCGCACCGGTCATCCATCAGGGCCCGG
TCGGCCCGGACCATCCCGAGCATCCGGACCATCACCTGTTCTCACAGATCCAGGAAGCGG
TGAGCGTGCTCGACACAGAACTAGGCAAGCCTACCGACGAGGCCAGCATGCGCATGGCCG
CGCGGCTGCTGCCGCTGGCCAAGCAGCACGGCTTCGACCAGGTGGATCTGGTGGTGCTCA
GCCGCCATCTCGGCGAGGTGGGCGAGAACGTGTTTCTGGTGCGTGGCGCGCTGGACGACC
CGGCGCATTTGCGCGCCCACATCACCACCCAGGAAGCGATGGAGACCTCGGTCGACGCCT
CGCTTGCGCAGCTGGACGAAATCAACCGGCGGCTGATGCTGCGCCTGCCGCCGCGCTGAT
CCTCATCGTCAGTGGCATGCGCACCGCGTCCTGCGATGCATGCCACTAGCGCAACAACTG
CGATGCGTTGGTCAGCGGATCTGCATGCACGCCGAGCACAGTGCCCCGGTGCAGAGCTGC
CGTGCGGCTGGCCCAAACGTTGCGCCGCGGCGCAACGTAAAAGTTACCGACGCAAGCACT
GCGCCAGCGGTGTCATCCATTGGCTATCATCTCGCCGATGCGCTCTGACTACATCCTCAC
CCTGTCCTGCCCCGACCGTACCGGCATCGTCTATCGCGTGACCGGTCTGTTGTTCGATCT
TGCCTGCAATATTCTCGACGCCCAGCAATTTGGCGACGACGAGAGCGGGCGGTTTTTCCT
GCGCGTGCATTTCGACAAGCCGCCGCGAACTGACATCGCGCAGCTGGAGCAACAGTTCTC
ACAGCTGGCCGCCGGTTTTGAAATGACCTGGCAGCTGCACGATGCGCGCCGCCGCGCGCG
GCTGCTGGTGCTGGTGAGCAAGCAGGGCCACTGCCTCAACGATCTGCTGTTCCGCATGCA
TAGCCGGCAGTTGCCGGTGGATATCGTGGCGGTGGTCTCCAACCACACCGACTTCGCACC
GCTGGCGGCGTCCTACGGCATCGCCTTCCACCACCTGCCGGTGAGCGCAGACACGCGCGC
CGAACAGGAAACGCAGCTGCTCGCGCTGGTCGAGCGCCTGCAGGTGGACCTGGTAGTGCT
GGCGCGCTACATGCAGATCCTTTCGCCTGCACTGTGCCGCGCATTGGCCGGGCGTGCGAT
CAACATCCACCACAGCTTCCTGCCCAGTTTCAAGGGCGCCCAGCCGTATCACCAGGCGCA
CGCGCGCGGGGTCAAGATCATCGGCGCCACCGCGCACTACGTCACCGAAGACCTGGACGA
AGGCCCGATCATCGAACAGGACGTCGCCCGCGTGGACCACGCCATGACCCCGCGCGACCT
GGTGCGCCTGGGCAGCGACACCGAATCGCTGGTGCTGGCACGCGCGGTACGCCGCCATGT
CGAACACCGCATCGTGCTCAACGGGCACCGTACGGTGGTGTTTCGCTAGCGGAGCGCTGC
AAGCTCGCAACTGCAGCTGTCTCTCACCGCAGCTGCAGGCGCGTCACCGCGCGCGCGGGC
CTGTCGGCATTGGGTGCCGTTACACAGCGTCTAACGAGGTTGCAGTGCGCACGCGGGCGT
ACTGCGATGGTGGGCTGCCAGTGTGGCGAGTGAAGGCAACGCTGAAACTGCTGGCCGAGC
CGTACCCCACCCGCTGCGCCGCCTGCGCCACGCCAAGCCCCTGTTCTGACAGCAGCGTCT
TTGCCAGCGCCATGCGCCATGCCAGCAGATACTCCATCGGCGTCACACCCATCGCACGGT
TGAAGCGCGCAAAGAACGATGACCTCGACAGCGCCGCTTCCTTGGCCAATGCGTCGATCG
TCCAGGCATGCGCCGGTGCGCCGTGCATGGCGCGCAGCGCCGCCGCCAGGCGTGCATCGG
ATAACGCCCGCACCAGTCCTGGAGTGGTGTCGCTCGCCGTCAGCGAGCGTAATGCTTCGA
TCAACAGCACTTCCAACAGTCGTGCAAGCACCACCGCACGGGCGGGTCGGTTTGTGCGCG
CCTCCTCACCAACCAGATTCACCAGCGTGGTGAGCCGCAGCTCACCGCGCACATGCACCA
ACCGTGGCAGCAGCGACACCAGCAGCGCCGCATCCGGCGAGCCGAAGCTGCAATGCCCAA
TCACGATGCGAACATCCGCCGGGCCGTCCTGCGCGCCGATGCGGAAACTGCCATCGTCCG
CCTGGGTCGGCACGGTGTGGGCTTGCCCGGTCGACGCCTGCGCGCTGGAGAGCGTGACAG
CAAGCATGGCGGGTGCCAGCACAAAGTCGCCTGCTTCCAGCACATGCGCCTGGCCACCTT
CAAGCGCCAGCCGGCACTTTCCCTCGATCACCGCGCAGTAAAACGGGCCGGGCGCATCGG
AGCGGTACGCCGACCACACACCAGCGCCAAGGACAAGTTTGGAGAACCCTGGTGCCGGCC
TCAGCAGCAGGACGACCTCAGCAAGCGGGTCGAGCATATTGGACTCTCGCTAATGGATTA
AGCACTCTGGAATATCGAAAGTGCGACCTGGGCAGCCTAACGTAGATCCTCACACCGTCA
CCGAGGGCGCTTCATGCAAACCGTACTCATCACCGGCTGTTCGTCGGGCTTTGGCCTGGC
AACCGCACATTACTTTCTCGAACGCGACTGGAACGTGGTTGCCACCATGCGCACTCCACG
TGAGGACCTGTTTCCTGTATCGCCAAGGTTGAAGGTGCTGCAGCTCGACGTCACCGACGC
CGCGAGCATCCAGGCCGCGATTGCTGCGGCCGGCACGGTGGACACGCTCGTCAATAACGC
AGGCTTCGGTGCGCCCGCACCGCTGGAACTGACAAGCCTGCAGGCGGTACGCGACCTGTT
CGAAACCAACACCTTCGGCACGCTGGCTGTTACGCAGGCGGTCTTGCCGCAGATGCGCGC
GCGCCGCGCCGGGGTCATCGTCAATGTGTCGTCGAGCGCAACGCTCAAGCCACTTCCGCT
GATCGGCGCCTACCGTGCGGCGAAGGCGGCGGTGAATGCGCTGAGCGAATCGCTGGCCGC
CGAGCTGGAGGCGTTCGGTATCCGCGTGCGGGTTATCTCGCCAGGCTCCTGCGGTGAGAC
GGACTTTCGTGCCACCGCCCGCGCGGGTCTACGCGGCGCTGATGACGAGATCTATGGTGC
GTTTATGCAACAGACGCTGGCGCGCATGAGCGCATCTACCGGCCCAGGGACGCGGTCGAT
CGACGTCGCGCAGGCCGTCTGGCGCGCAGCCACCGACCCGGCTGCGCCGATGTTTATTCC
TGCAGGCGCAGATGCAGAACTGTGGGCTGCCGAAGCTGCCGAGCGTGGCTAATAAATCTC
TTGTACGTCATGCGAAAACCAAACGCTGAGTCGGCCTAGCGCGGTGCCTAACTGATCGCG
CGACACGCCATGAATCCAGCTGTGGAGGCTCGGTGGCGGCATCCATGCAACCACGTGGTC
CCGCAAGCGTGAGGGCGCCGCACCAAAAAGGAGTCCGCAGCTAGGTCACAGCGGGCCATC
GCGCTAGTTACATTGGCCTGCCGATGTGCGTCACAACTACACGAGAGCCAGCGAATCAGA
AGAACGGCGTGCGCTTCTAGCACCATGTGCACCGACACCCTCGACTGGTCCTTGCCCGCT
CACCGTCGCGGGACCTTACGCGGCATGGATGCCGCGTAAGAGCTTACAAGGACGTACTTG
CAGCGTGTCCCGCGACGGTGAGCGGGCAAGGGCCCTGCAGCAAACCCGCAGATCATTCGC
TCAAAAAACCAACCAATCCACACCGTTCAATCACCTCTCAAGGCAATCAAGAGCCGAGAA
CGCAAGCGTTGTATTAGCAGTGCTTGAGCAAGAGCACTGCCTGCAAGTAAAACGCTAGGT
GGTCCCACGCATGCTGCGATGGCCGACACAAACGCCGGCCATCGCAGTGCACACCGCTAA
GCCCGCATCACTTCGCCGCGTTGGCGTTCATCACCGCGTTGCGGCTGGCGTCCAGGTATT
GCGCCGGGTCGCGCATGCCGGTGGTGTGGCATTGCCCGGTGGTGTGGCCCCGGTTTACGC
CGCCCGGCAGCTGCGCATTGGCCTGCTCCACGGTGCCGTCTTCGGGGTCGTTCAAGACCA
GGTCCGAGGCGGCGTTGCAGTAGTCGTTGGTGTACCAGTTGGTCTTGGCGAACGAGGTCG
TGTAGTAGTTGACCTTGGCGCGCGCATCGGCGGGAATGCCGGCCAGCCAGGCCTTGGCGC
CGTCGTAGGTGAGGTCGGTGTTGCTGCCGCACCCAACGCCGAACCACGAACCCACTGCAG
CCAGAATGCCGGACAGGTTGGTGCCCTGGTACGGCGTGCCTACCGACTGCATCACGCGCC
CACCGGTGGCGTTATCCAGCCCGCTCCAGTAGTAGGTGTACAGATGCAGCGCGGCCATGC
CGCCCTGGCTGTGCGCCACCGTGGCGAACGAGGACCACTGGCTGGCGAACTGCGCCAAAC
GCTGTGCGAATTGATCGTTGCTGCGGTTCTGCTTGGCATCGATAAACGACGAGGCGTTGC
TGAACTGCGCTTCCGGCCACACGCCGTTGGAGCAGTACCCATGCACCAGCACCAGCCGCG
ATCCGGCCGCCTGCGGTTGCGCCAGTGCACTGGCAGTGGCCAGCGTGCGTGGGCGCGGCC
CCATGCGCATGCTTTCATCGATGCCGGCCGTGGCGCGCGCAATACTCGCCCGGCGCAGTG
CAGGCAGCTGCAGCTGCAGCGGCAGCGTGTCGGCCTGTGCCAACGGGATGTAATGGTCCG
GGTCTTCGATGCGCAGGCCGCGCAGCGTGAACGGTGCACGCGCACCGGCACGCGCCACCC
AGCGCTCGTCCAGGCTCAACGGCAGCTGGCCTTGCTGCGGTGTGAGCATGCCGCCGATCC
AGGCCACCGGAATCTGCTTGCCCTTGGCGTCGGTGCCCCACACCTGACCGAACACGCGGT
AATGCGTGGGCGCCTGCCCGCGTGCGGCGATCGGCAGCCCGATACTCAGGCGCGTGCCGT
CCGCCGCGCGTGCGCTGAGCGCGTTGCCGAGTAGACGCACAGAGGTGTCCAGCACGGGTA
ATACGTGCTCGCTGGTACGCACGAACGGCTGCCCGGCCTGGTCGCGGCCATGCACGATCA
CCTGTGCGATCCAGGTGCCGGCACTGGTCGGCTGAAAGCTGCCGCCATACACGCCATCGC
CGGCAGCGCCGTCGTCGTGCTTGCCGTCATCGGCCATCGCAAACGTGCGCGCCGTGCCCT
GTGGATCGAGCACGCGCAGGCTGGCCTGATCGATCTGCCCGGCCTGGCCAGCCAATAAGC
CCGCGCCTTGTGCATCGCTGCCGCTGAGCAGCGCATTGAGCGTCAGCGACTGGCCCACCT
GCTGGTGGCGATGCCGTGGATAGGAGGCCAGCTGCGTGCGCGGGTCGCCTTCCATCAACA
CATAGCCACGTTGCGCCGTGGGCGAGGCCGACTGCAGCGTCAGCGACCACACACCGTTCT
GCGCAGCGTCCACTGCATAGCGCATGCCGCTGGTGCCGCTGTCGGCACTGCCGAGCCGTG
TGCGTTGTGCTTGCAGTTGCGGCGCTGCTGCGGCGCGCGCGCCGGCAACGCGCGGTGCGG
CCACGGCCGCGTCCCACTGCTGGTCACCGGCCAGCACCATGAAACGCAGGTGGCCGTTTT
CCACCGGCAGGCTGCCCTGCCAGCGTGCACTGGCACCGGCCGGTGCGAGCTCCACCGGCA
GTAATGCGCTTTTCGAAAGGATGGCTGATTCCGCCGGTTCGGGTGCGCGCATCTGCGCGA
ACTCTTCTGGCGGGCCGGCCAATTGTTTGGGCTGTAGCTCGGCCGCGCCCAGGGGCGCGG
CGATGAGCGAGAGGGCGCACGACAACGACAACAGCGACGGCGTATGCATGGCAACAGCGC
TCCTTGGAGTTGCAAAGTGATGCACTGCGATCGAACACAGCGGCACCGGATGCAGCGCCC
CCTCGCTGCGATTCGCAGTCGGTTATACCCCGCATGCATGACAGTGCCGCTGTGCGCTGC
AACACCTCACGCGCAACAAACAACCCTGCAGAAATAAATAGTACAGAGTGTGATCCAGGT
CGTGGACCTGCCGATTCTTCGCACCTGCAGGCCGCAGAAAACCAGAGGTCTGCGGTTGAT
GGCGAACCCCGAAACTTGGCGGGTGTCAGTCCGCCAATGGACGCGCGTGGCGGGAGCGGT
ACTGCTCAACCCACGCGACAGACTGTGCGATGCCGCCGAATGGATAGAAGTGCAGGCTGA
CGTCTCCATGCGCTTCGCTGAGGCCGGCGGTGAGGCGATCCACAAAGCGATCCGGCCCCG
CAGTCCCGAACAGCTTGCCGAGCGAGATGCCGTACTTGGAGAGCATCGATGCACATGCGC
CAACACCGCACCGTGCGGCATAGCGTGCGAGCACTGCGACGCCCGCAGGACCCGGCACGC
CCACATGCACGGGATGGGCAATGCCACGCGCGCGCAGCGCCTCCAACCACGTCAGCACAG
TGTCGGCATCGAACGCGAATTGGGTGACGATCAGCGGCGCCATGCCGCGCTCGGCAATGC
TGCGGCACTTGCGTTCAAGCACATCCCACTGCGCGCTTGCAGGCATGCTCGGATGGCCTT
CCGGATGTCCGGCCACGCCGATGGCCTTGATGCCCGAGCGCTCAAACACGCCTGTCTCGA
TCAGCGACACGCTATCGGAAAACGGCCCAACCGCAGACGGCGCATCACCCGCGATCACCA
GGCAACGTTCAACGCCGGCCTCATCGACGGCGCGCCTGACGAACGCCTGTAGCGCGTAGC
GCGAGGCGATGCGCCGCGCAGACAGGTGCGGCATAGGCGCGAAGCCGAGGGCGCGCACCC
TCTGTGCGGCGGCCAGTCGCGCATCGTCGTTCTGGCTGGGCAGGTAGGGAATGAACATGC
TTGAGCCGCGCATGATCTGCGGCGCTGCTGCAGTCAGCGCCGGCATGTCGTGTGCGCCGA
CCTCCAATGAATAAGCATCGGTGATGGTGGCGGCGCGGCTGGGGGGATCCGGGGACATCA
ACGGCGGCGCCGTCCTGTGGTGATGAGTGGTTGGCTCGCGCACATCAGCGTTGATCGTGC
GGGAGGGCAGCCATGCAACACGCGCGCCTGTGCGGTGGTGTCCGTCGGTGGAGTCACGGC
GCAGTGCCGCTGCCATTGCCAGGCTGGCGTGCCAGTTCGATAAAGGCGCGCAGGTAGTCG
ATGGCGATATCTGCCTCGCGCGCCCCCAGAAAAATTTGCTTGGCGATGCCACGTGCACCC
AGCCGAACCGGCACCACGTCCATCCTGGCGGCATATTCCTCCACCAGCCAGCGCGGCATG
GCGGCCACACCGCGGCCACTGGCCACCATCTGCATCATGATGTCGGTGGTTTCGATAGCT
TTGTGGCGCCTGGGCGTGACACCGGCCGGCAGCAGGAACTGGCTATAGATATCCAACCGC
TCCAGGTCCACCGGATAGCTGATGAGCACCTCGCGTGTCAGCTGCGGCGGCGTGACGTAG
GCGGCCGACGCCAGCGCATGACCGCTGGCCACCACAAGCACCTGCTCGTAGTCGAACACC
GGCTCGAAGCGCAGCCCGGGCTTGTACAGCGGGTCGGGCGTGACCAGCAGATCGATCTCG
TAGCCGAACAGGGCACCAATGCCGCCGAACTGGAACTTTTGTTTGACGTCCACATCCACA
TCCGGCCACGTGGCCAGATAGGGCGCCACCAGTTTGAGCAGCCACTGGTAGCAGGGATGG
CATTCCATGCCGATGCGCAGCGCACCGCGTTCGCCCTGCGCGAACTGCCCCAGGCGCTCT
TCGGCCAGATCCAGCTGCGGCAGCACCCGGTTGGCCACCGCCAGCAAATACTGGCCAGCC
TGGGTCAGCCGCAAGCTGCGCCCCTCGCGCAGCCAGACATCGGTGCCCAGCTGCTGCTCC
AGCTTTTTCATGCTGTGGCTCAGCGCCGACTGGGTCAGGTTCAACACGCCTGCGGCGGCC
GTCAGCGAGCCCTGCTGCTCGACCTGCTGGACGATGGAAAGATGGATGCGCTCAAGCATT
CAGATGATCCGAATTCATGGATTGTTGAAATAACACCATTTTACTTCATCGAATGCGCGC
CCTAGCATCGGGGTTCGTCGTTTTAAGGCCATCTGCATGACTGTCAACGTGCCACACCCA
CTCCGCATCGTTGCGGTGTCCGGCGGGATGCAACGCCCCTCCAAGGCGGCCGCTCTGGCC
GAGCACCTGCTGGCATTGATCGCCGCGCAGGTGCCGTGCGAACAGCATCTGGTGGAACTC
GGGGCATTGGCACCGCAGTTCGCGGGTGCGCTCTGGCGCTCCCAGCTGTCCGCAACGGTG
GAGCAGGAACTGGTCGCGGTGGAGCAGGCCGATGTGCTGGTGGTGACCACGCCGGTGTAT
CGCGGCTCCTTCACCGGGTTGTTCAAGCACTTCTTCGACTTCGTCCATCAAGATGCCTTG
ATCGACACGCCCGTCCTGTTGGCGGCCACCGGTGGCAGCGAGCGGCATGCGTTGGTGATC
GACCACCAGCTGCGGCCGCTCTTCAGTTTTTTCCAGGCCCGCACGTTGCCGCTGGGCGTC
TATGCAACCGACCGGGATTTTCTGGACTACCGCGTGCACAACGAGGCCCTGGCCGAACGC
GCCAGGCTAGCGGTGCAGCGGGCATTGCCGCTGATCGCAGTGACGCGGCAGGCCAGCGCC
ATCGCAAAAGAAAACGTGGCCGCGGCTTGAGGGCCACTTGCCCACGGGCGCCTGGCTTGC
CACCACGCCGCTGGCGGGCCACCGGGTCCGTTGGCGAATTGCTTGCCGGTCCAGCGTCCC
TGCCTCCATCCAGCCAGCATCAACCGCTGCGCTGAAAACTGCGTTCGTATTGATTTCGAG
AACAAGGCGTCAGTGTGCAATGACTCAAGAATTGACCTTCAGCATCAAGAGCCTCCGCTT
CGATGAGGACTACCGTCCCGCGGCCAATACACGCAACACGACGAACTTTGCCAACCTGGC
CAGAGGGCAGCGTCGCCAGGAGAATTTGCGCAACACGCTGGCGATGATCAACAACCGCTT
CAACGACCTGGCGCATTGGGATAACCCCAAGCGTGACCGCTACGCTGTCGAACTCGACAT
CATCTCTGTCGAGATGAAGATCGGTGAGCGCGACACAGGCGATGCATTCCCGTTGATCGA
GATATTGCAGCCCAGCATCCTCGATCAAACAACCGGCGCGCGTATCGACGGCATTGCAGG
GAATAATTTCTCCTCCTATGTGCGCGACTACGATTTCAGCGTGCTGCTGCCAGCGCACAA
TCAGGACACATCCAGCTTCAGCCTGCCGGAGGGGTTCGGCAGCCTGCATGGCACGCTGTT
CAAGCAGTTCGTGAACTCGGATACCTACACGGCGCGGTTCGCCAAGCCGCCGGTCATCTG
CATCAGCGTCTCCAGCAGCAAGGTCTATCACCGCACCGGAAACCGCCACCCCATCCTGGG
CGTTGAATACAGGCAGGACGCATTTTCGTTGACGGATCAGTACTTCGAAAAAATGGGCCT
GCAGGTGCGTTATTTCATGCCGCCGAACAGTGTCGCTCCCTTGGCGTTTTACTTCCTCGG
CGACCTGCTGAACGACTACACCAATCTGGAGTTGATCGGCACCATCAGCACCATGGAGAC
CTTCCAGAAGATCTACCGGCCGGAAATCTACAACGCCAATTCCGCCGCGGGGACCATCTA
CCAGCCGAGCCTGAAGCATCAGGATTACTCCGCGACCCAGATCGTCTACGACCGGCAAGA
GCGCAGTCAGCTCGCGGTGACGCAGGGCAAATTTACCCAGGAGCATTTCATCAAGCCCTA
CGGGGACATTCTTGAGCAGTGGGCCTCCAGCCACGCTTTCTCGTCAACACCAACGCAAGA
CATTGCCCATCATGAATAAGCTGCTCCCCACCTCCACCGCCGGTAGTTTGCCCAAGCCGT
CCTGGCTCGCGCAGCCCGAGAAACTCTGGTCGCCCTGGAAGCTGCAGGACGAGGAACTGA
CCGAAGGCAAGCAGGACGCGTTGCGCCTGTCGCTGCAGGAACAGCAGCACGCCGGTATCG
ATATCGTCAGCGACGGTGAACAGACCCGCCAGCATTTCGTCACCACCTTCATCGAACACC
TCAGCGGCGTCGATTTCGAAAAGCGTGAGACCGTGCGCATTCGCAATCGCTATGACGCCA
GCGTCCCGACCGTTGTTGGCGCGGTGAGCCGGCCCAAGCCCGTCTTCGTGGACGATGCCA
AGTTCCTCCGCCAGCAAACCCGGCAGCCGATCAAATGGGCGCTGCCCGGCCCCATGACGA
TGATCGACACCCTTTTTGATGCGCACTACAAAAGCCGCGAAAAGCTGGCCTGGGAATTTG
CGAAGATCCTCAATCAGGAAGCCAAAGAACTCGAAGCTGCTGGCGTGGATATCATCCAGT
TCGACGAGCCGGCCTTCAATGTCTTCTTCGATGAAGTCAACGACTGGGGCGTTGCCACGC
TTGAACGCGCGATCGAAGGGCTCAACTGCGAGACCGCCGTCCACATCTGCTATGGCTACG
GCATCAAGGCCAATACCGATTGGAAGCAGACGCTGGGCTCGGAGTGGCGTCAATACGAAG
AGTCGTTCCCCAAGCTGCAGGCATCCACTATCGACATCGTCTCGCTGGAGTGCCACAACT
CGCATGTGCCGATCGATCTGATCGAACTGGTGCGCGGCAAGAAGGTCATGGTCGGCGCCA
TCGACGTGGCAAGCAACACGATCGAAACACCGCAGGAGGTGGCCGACACGCTACGCAAGG
CGCTTCGGTTTGTGGATGCCGACAAGCTCTACCCGTCCACCAACTGCGGCATGGCGCCGC
TCGCCCGGCACGTCGCACGCGGCAAACTCAGTGCCCTCAGTGCGGGTGCAGACATCATTC
GCGCAGAACTGTCGGCGCAGTAGCGCACTGGTGATTTCGATGGATTGGCTGCCGTCGCAT
GTGCCGCGCGCTCAGCCTCATGAGGTGGAATCAGGTCGTTTGCGTGTCGAGTGTGCCGCG
CGCGTACCTAGGCTGAGGCATGGTAGCTAACACCGCATGTGATGCTCGGCTGCCATGTGC
AACGTCGATCAGGGCCCATGGTTGGCTCCCAGTCCGGGAAGATGGTAGGCCGATAGTGGG
TGTGGCCTGGTTAAACCCTTGCTGCGAGGACTTGCTCGTCAGCGCCATCACTGGCCTTGT
TAGGAACTGCACGCGCGGGGCGGCTACGTAACCCCGCAAGTGAAAAAGCTGCGAATTGAA
CGCGTTACATGTGGCTAACATTTGGTTGATGTGCGGTACCAAATGGTGCAGAATTTCGCC
AACACACCCGCCACGCCTCTACAGCTTCTGCTGAAAGCGCAATTTGGCGGGTTTTTTTTT
GCCTTTGGCACAGGGAGGTGGGGACAATGCAGTACATGAAGGAGGCGTTGGACTACGCCC
AGCAGATTCAGCAGTTGCAGGACCGAGGTCTCGCAATCGCCGATCCCGTCACAGCAGAAC
TCTATCTGCGGAGGGTTGGTTACTACCGCCTGATGGGCTATCTGTTTCCTTTGCGAGTTG
CAGGCAGCGATACCTATCTGCCGGGCGCGAGCATGGACATCGCGCTCGGACTTTACGAGT
TTGATCGTCTTCTGCGCCATCTTGTAGGCGAAGCCATTGGACATATTGAAGTGGCCACTA
GGACGGCAGTGACCTATAAGCTGGCTCACGCCTACGGCAGCTTTGGCCATCGCAACGCGG
CTAATTTCAGGGCAGACGGTGGGGACCGGCGCAGTTTGGGTAATTGGCACGTAATCTGGC
TAAGAAAGGTCGACGACGAGGTCAGCCGTGCCCGGGAGACGTTCATAGAACACTACAGAC
AGCGATACACCACCCCACCTTTCCCTGAAGTGCCCATTTATATGGCCAGTGAGGTGATAT
CACTTGGCACGCTGTCCAAATTGGTGCGTGCCATGCATGGCGTGGATCAAACCGCAATTG
CCGCTGAATTTCAGACGGCTGGACCGGTTTTGGTCAGTTGGCTTCATGCCGTCTCCGTGG
TTCGCAACATGGCGGCGCACCATGGTCGGTTGTGGAATCGAGTTCTTGGCGTGTCGCCGA
TGATTCCCAGGCACGGGATCTGGGCGAGCGCGTCGTCGGTGGTTCCAGCAAATCGCCTAT
TTTTTGTGCTGTGCGTGTTGCATCACCTGCTCAAAAGCACTGCGGCCAATGTTACGCACT
GGCGGACGACTGTCAGCAATCACCTGCGCCCTCTTCTGGTCGACGCGTCGCATAGAGCCG
GCATGGGAGCCCCGGACAACTGGGAGACGCACGCGCTGTGGAGATGAGCAATGAGCTGCC
AAGCGGTTGGCGCGCGGGCATGTTGGCAACGGCCGCCCGATAGCGCGTTTGAAGTGTGTG
TGTAGCCCCGGTTGTCGAGTTGCGCGCTGCGCGCGACCGCGCAACTCGATGTCTTACACG
CAATGCCACCAAAACAGGGAACTTCCGTAGTACCAGGTTCAGGGTAGTTACATCAGCTCA
GTGAATCAGTAATTGACCTGCAACTGCAGCCGCAGCAGATCGCCTTCGACCACCGGATAC
GGCGCGGTGGTGACGTCGGTGCGCTTCATCTTCGAATAGGCGAAGACCAGTTCCAGCGCA
TCCATCGGCTGCCATTCGACGCCGGCTTCCACTTCGTCCAGGCGCATGCGCGGCGCATTG
GTATCGAACTTGGAACCGCCACGGTAGGTCTGCCACTTGAGGTAAGGCAGCAGCGTGCCG
TAGTTGAAGTCGTGCTTGAACATCGCCTGCACGTAACCGCCGCTCAACGAACGCGTGCGG
ATACGCCGCTGCGCCACGTCCAGCTCCGGGCCGCGGCCCACGGTCCACTCGGCCTGCAGG
CCGAACGGCTGCGGGTAATAGATGATGTGCGCGGCCACGCGTTGATCGGTGTAGCCGTTC
GGCTCGGTGATGGTCGGGGTGAAGCTGCGGCCACCGATGTTCACTGCTGCCGCCGTCGGC
ACGAACTTGCCGGCGTAGGCATCGGCGCCCACTTCCAGGTACTGGCCGTTGGCGAACTTG
AACGGGTAGGTGGCGTGCACCACCGCATGCATGCCGTCGTTGCGCTCGGCGCGGTTGGCG
CCCTGGCCGTTGTACACACCGGCACCGAGCACGCCGTAGTCGCCCGAGCCCTTCAGGCCG
GATTTGACCAGGTCCTGGAAGCGTCCCTTGGCCACGGTGGGGCTGTAGTAGAACACCGCA
CCGATATCGCGTTCGTCGCGCAGGCCGGAGTTGAGCGCGTCGGCACGGTCCAGCGTCAGA
CGGTTCTGGCTGGACTGCAGGTTTTCCCAGCCGTAGGGCATCTTCGACTGGCCCACGCGC
ACGCGGTATTCGCGCTTCTTGTCGAAGAAGATGTCGGCGTAGGCATCGCGCAGCTGCGCG
AAGTTGGAGGTGGTCGAGCCCGTCGGGGTGCTCGCGAAATCGGGCTGAAAATACAGCGAC
ACGTGCTCGTTGAGATCGCCGCTGAGCACCAGGCGTGCACGGCGGATGCCCAGGCTCTGG
TCATTGCCGATGAAGCGGTCGCCGGGCGCACGCAGGTCCTGCGCATCGCCACCGATGCCC
TGGTTGTAGCGGATCTGGGTGTAGCCGCGCAGGCTCAACTTGTCGTACCACTTCTTGGGC
GCGTCGCTGGCAGCGGTCGGCACGGGCGTGGACGCCGGAGCGGGCGGCGCTGCCTGGGCC
ACGCCGGTGCTGGGCGCGGTGGCCGGGACAGGTGCCGCGGGCGCTTCGGGCAAGGCGGAC
GCCGGCAGCTTGCCGCTCTCGTCCACCTGCACGAACTTGCCCAGCTTGTCGCGCCCGGGC
GCGGGCTCGGCGAAGATCTGCTTGGTCTTGCGGTCGACGTACAGCTCCAGGTCGGCGGCC
AGCGTGCTGCCGCTGGCGGTCGCGCTCAGGGCGCACAGGACGGTGGCGAGGTTGCGTTTT
TTCATGGATCCGGCTCGGCAAGGGGAACTGGGCGGCGGTGGCGTGGCCGGCCCAGGCGCT
CCTGCAAGGGCGCGTGCGGCCAGATGCCGGGCACCGTCATGGCGCTCCGCAGTGCTGCCG
TAGCAGCGATGGGGTGCAGTTATATTTAGGTTTGATGTCAGTTTGGTGACAGCGGCAGCG
CCATCCGACGGATGACTGTGTCAGCTGCATGTCCGGCAGATGTCAATGCTGCGGCAGGCG
TGGGCGGTGCAAGGCCTGCCCAGGCCGGGCGTCCACTGCTTTGGCGCGATGGCGCATGCA
GCTATTGCTGCGGGATGCGTGACCACGGCTAGGCGGCCCGAAGGTACAGCGCTTTGGCGT
CGCCTGTGTGGTCGGTGGAGCGCGGACGACGCAGCGATGCCCGCCCGGTACCGCGCGCCT
ATCGGATGCAGGGCCTTTGTTTCGGTGGTGACGTTCTGCGTCTCGGAGCCGAGGATCCCC
GCACGACACCATGGCGACCAAGCCTGCACGCCATCGGCAGCGACCGGAGTTGTGTTCCTT
GCGCATCGGGCGCAGCAGCGACTCAAGCCACATTCGCTTCAGCCGGCGCGACAGGCGCGG
CCCAGGCATGCCGTCATGCCGGCAGCTGGGCGCCGCCTGCCTGGCGCCCTTCTGGCCGAG
TGACCGGCGCGTTCGCTCCGGCTGCGTTGGCGGCAACAGATCTCCGCCGGGCCCACTCAC
CGTTCGCAGGACCTGCCTGCGAACGGCGCCGGGATCAGCCCGCCGGCTGCGCCGCCAACG
CAGCGGCAATGGTGGCGCGCAGCGGGGTGGTGGGGCGGCCGATCAGCTTGCTCAAGGTGT
GGCTGTCGTCGAACAGGCTGCCGCCGCCTGCGGACGCCGAGCACTGCGCCAGTACCTGGG
CGAAGCCGGCCGGCAGCCCGGCCTGGACCAGGGCCGCGGCATAGTCCGCCTCCGGCATGT
CGTGGTAGGCCACCGGCTTGCCCGCCTGCTGCGCCAGCTCGGCGGCGTAGTCGGCCATGC
TGAAGGCTTGATCGCCTGCCAGCTCGTAGATGCGTCCGGCCTGCGGTTCGGCGGAGGCCA
GTACTGCCGCCGCGGCGGCCGCGTAGTCGGCACGGGTTGCCGCGCTGATCCTGCCATCGC
CAGAGCTGCCGATTACCGCGCCGTGCGCCAGTTCCGGGCCGATCGAGCCGGTGTAGTTCT
CGGTGTACCAACCGTTACGCAGCAGCACGTGCGGCACGCCGCTGTCGCGCAGCAGTGCTT
CGGTGGTCACGTGCTCGCCGGCCAGCGAGAGCGTGCTGGTGTCCGCACGCAGCACGCTGG
TGTAGGCGAGCAGGCCCACGCCGGCACGCTTGGCGGCCTCGATCACGTTGCGGTGCTGCT
CCACGCGCGCGCCCACCGCGTTGGAGGACACCAGCAGGACCGTGCCGACCCCGGCGAAAG
CGGCGTCCAGCGAGGCCGGGTCGGCGTAATCGGCGCGACGTACGCTGATGTCGCGTTTTG
CGAATGCCGACAGTGACGCGGTCTCGCGCGCGGTTGCTACGATGCGGCCGGCAGGCACAC
GCTCAAGCAACGCATCGACGATCAGCGCTCCCAGGTGTCCGCTGGCGCCGGTGACAAGAA
TCAGGGGGGAGGTGTGTGCCATGATGCGCTCCGTCAGGTATCGATAAGAGGTTTGGTCTA
GTATTTAGACCGGAAGTCCAGCGAGCCTATTGTCGGGGTCGTCCCATCCTCCGCAAGGAG
GCAGTTTTTTCTCCCCCTGGTTACCGTGAGATGCCCCTGTGAATGCGATTGCCCTGTTTC
CGCCGCCGCCGTCCCTGGAAGGGCCGTTCGACGCCACCAAGTGCCCGGTGCGCGATGTGC
TCGACCAGATCGGCGACAAGTGGACCTTGTTGATCCTGCTCACGCTGATCCCTGGCCCGT
CCCGTTTCAGCGCCATCCAGCGCGCCGTGCCGGATATCTCCAAGCGCATGCTCACCCAGA
CCCTGCGCAACCTCGAGCGCAACGGCATGATCACCCGCAAGGTCTACGCGACCAAGCCGC
CGAGCGTGGAGTATGCGTTGGCCAAGCTGGGCGTGGCGCTGCTCGGCCCGGTCTCGCAGC
TGCTCAACTGGGCCGGCGAACACCACGCCGACATCCGCACCGCACGTGAGCGTTTCGACC
GGGCGCAGACCGCCGGCCTGATGGAAGCCAACGACCCGATCGCCTGACGCTGCGCGTTGC
CGCGGTCACGGCGATCGCGGTGACCGCGGTGACCGCGGCAGCGTATGCGCGCGACGCTGG
TGCACGCGTCAGGTCGCTCCTGCGATGCACCGGCATGCAAGGCGAACGTTGGACTGGGTG
ACTTAGGTGTTGGTCCTTCGATAGTGGGCTGCTGGGCGTGTATGCCTCAGCGCTCGTTTG
GTCGCCTGCGGCAACGCCGCAGTCAGTCGGCTTCGCGCATCGTTCTGCATGCCGCTCATA
CCGCTCACACCGCTCTGACCGTGTGATGCCTTGTACTCGTTGCTGCTGCGCGCCGAGTGC
TCGTCCTGGCGCGCAATCCTATGCGGTGGCGTATTGGCGCGGCCGCGACACCTGAGCGGA
TGGTTGTTGGCCCACTACAGGCACGGCCCAGGCAATCCAGTCGGGCCCACCACCGTTGCA
CGCGTCGGCAGCAGCGTTGCCGCACGCGCTGCCATCGGCCCGTGAAAACACGCTCACAAA
GGCGCGCGGCGACTAAACATCATGTTCTGGCTTGCACACCGGCCATCACCACAAACCGTT
GCGCTGCAACGTGCAGCGTCATCCGCTATCGCAGCGATCAGAAATACCAATCGAAGCCGA
CTCAAGCGTAAGCGCCCAAGTCCGATAAGGCGACACCAGCCCGTCGGATTCAGCGCACAT
GTCCTTAGTCGGTTCCTCCTCACCCGCCGCCCGGCGTACCGCCGGCGTCGCCTTGCTGGC
GCTGTGGTGCGGTTGGATCGCCGTTGCCTGGACCACGCCGCAGGCTGCTGCTGCCGGCGA
CGCCGCCAGCGCCTGGGCGCGCGTGCAGGCCAGCCTGCCGGCGCTGTCGACCGCACCAAT
GCTGGTCGGCGTCGTGGGTGCCTGCACCTGCGACGGCGCCGCCGATGCACGTGCCTGGGC
GTTATTGAGCCAGGCGGTTCGCGCGCGCGGCGGGCGCGTCCAGCAGATCGATGTGCCGGC
CCTGCATGGCAGCGGCTATGCGGTGTGGCTGCTCGGCGCCGATGGCCAGCCGCGCTATGC
GGGCCCCGCGCAGGGCAGCGCGGTATGCGGGCGTGCCGGTGCGGCAGAGTGGCCGCGTTG
GCTACCGCAGGTCCTGGCACGCCCGGCGGATGTCGCGCTGGTGGCACCGTGCGCCTGTGC
TGCGGGGGTGTCGGCATGAGCAGCACCGCAACGCACGCACCCACCGCGCAGCTGGCCTCG
GGCTACGCCAACCGGCTGGCGATCAAGGCCGACCGTCTCTTTCTCTGGCTCGCCACCTTA
CAGAGCGCTGGCTCGCTGGCGCTGGCCTGGTATCAGGGGCAGTGGACGCCCTTCCTGGCG
GTCACGCTGCCCAGCCTGCTGCTGATGCTGTGGCAGGCGCGCTTCAATCCCGGCACGCGG
CTGACCAGTGTGACCACCGCGCTGGTGCTGATGGCCTTGGTGGCTGCCACCATCCAGCAG
GCACACGGGCTGGTGGAAATGCACTTCGGCGTCTTCGTGATCCTGGCGCTGCTGTTGTAT
TACCGCGACTGGCTGCCGGTGGTGGTAGCCGCCGCTGCGATTGCCGTGCACCACCTCGCG
TTTTACTGGCTGCAGGCGCGTGGTCTGCCGGTGCAGGCCTTCAGTGCCGGCAGCGGGTTC
GGCATCGTCGTGCTGCACGCCGGCTACGTGATTGTGGAAACCGCCTTCGTCTGCGTCATG
GCCGTGCAACTGCGACGCCAGCTGGACGCGCTGGACCACGAAGCAGAGGCGCTGGCGCAG
CTTGCCGACACGCTGGCCAAGGGCGACGCCTTGCCGCCTGCCATCATGCAGCAGCACTTT
CGTGCCGGTTCGCTGGCGCAGGCGCTGGTGCGCATGAGCGCGCAGGTGCAGGAACGCATC
ACCACGCAACAGCAGCTGCTGCAGGAAAACCGCCGGATTCGCCTGGCACTGGATGCCTCG
GCCATGGCTGTGGCCATTGTCGACACGCAGGGCGATGCGATCTACCGCAATCACTCCTTC
GCACAATTGAGCGCGCGCAGCGATGCACACACCGTGCAGCAGGCGCTTGCCGAGGCCGCA
CAGCGGCGTGCTGTCGAAAGTGGCGCAGGTGCGCGCGCGCTGGGCGCACTGCAGCTGCAG
GAGAGCGTCACGCCCGTGCACGATCACGACGGCACGCCACTGGGCGTGGTGGTGGAATGG
CAGGACCGCACCCAGTCCTTGTTGCTCGAAGCGCAACTGACCACCGTGATTGCGCAAGCC
ACCCGCGGCGAGCTCGGCGCGCGGCTGCATGGGCATGCGCACGACAGCACCTTGGGCCAG
CTGGCCGAAGGCATCAATCGCTTTCTCGCGGTTACCGAAGACAGCTTGCAGGACATGCGG
CGCATGCTGGCGGCACTGGCGCACGGCGACCTGTCGCAACGCATCGATCGCCCCTGCGAG
GGCGTGTTCGACCACATGAAGCGCGATGCCAATGCCACGGCCGATGCGCTTGCCCGCATC
ATCGTGCAGATCCGCAGTTCCAGCGGCGCCATCAATGCGGCCACCGGCCACATCCTGCAC
GGCAACGACGCACTGGAGCAGCAGGTGCGGCGCCAATCGATCACGCTGGGCGAGGCGGCG
CAACAGATGCAGGCCGTGCTTGGCACCATGCAGCAGCACAGTGCGCAGGCAGCCGATGCC
GATGTGCTGGCTGCCGCCGCATCGGAAGCGGCACGTGCAGGCGGCGACACCATGGGCAAG
GCGATGGGCACCATGCAACAGATGGAAGCCGCCTCGCGGCGTATCCAGGACATCATCGCC
GTCATCGATGGGTTGGCCTTCCAGACCAACATCCTGGCGCTCAACGCTGCCGTGGAAGCG
GCGCGTGCAGGCGACGAAGGTCGTGGCTTTGCGGTGGTGGCCAGCGAAGTACGCGCGCTG
GCACTACGCTCCTCCACCGCCGCCAGCCAGATCAAGGCGTTGATCGGCGAGTCGGTGGCG
CACGTTGAAGCAGGTGTGCAGCAAGTACGCAGCGCTGGTGCCGGCATGCAGCACATCGTG
ACCACCATTGGCCAGGTGAGCAGCACGCTGAGCACGATTGCGGTCGCCTCCGAGCAAGAG
GCCGGCAGCATCGCGCAGGTGCATCAGACCTTGAGTCGCGTGGATATCGACATGCGCGAC
GGCGTGCTACGCATGCAGGAGGCCAGCACCGCCGCGCGTGCCATGGGCGACCATGCCGCA
CAGCTGGAAGATGCAGTGAGCCTTTTTGTGGAAGACGCAGCGCCCACAGCGCAGAGTGCT
GCAAGACAGGCACGCCATGCCGCGTGAGCAACGCTGTGGTGGTCTATCACCAACGCGGCG
TCACCCGGCAATACGCGGCGTAGGCGGGGCCAAACTGCGCCGCCAATGCGCGCTCCTCCG
GCAGGACCTGGAGCCGCGTGATTGCCAGCACGTAGGCACCCACCAGGACCAGGGCGGCGT
CCTGCTGCAGCGACACGATCCAGCCGCCCAGCAGCAGCGCATGGCCGAGATACATCGGGT
TGCGGGTGTAGCGATGCAGGCCGTGGTTACCAGCTGTGTTGCACGCTGCGGCGCGAGCGG
GTTGATCGTGGTCCCGGCGCTGGCAAATGTCAGCTTTGGAAGCACATTCAACGCGATGCC
CCCGAGCACACAGGTGCCGGCCATCAACATCCGGCCCGGCAGCGGGAGCGCGATGCCCGG
TAACAGCGCTGCCGTGCCGGCGGCGATCACGCCCAGCAGCACTAGCAGCACAGGCGGTGG
AACGCGTGTTTCTAGCCGTTGCAGCATCCAGACGCTCTACCGTGCTCAGTGCCGCAGGGA
AGCCGGCGGTGACATGCCTGCAATCTTGCGCGTCATCGCTCGGCCGAGGTATCAACTGCC
GGAGGCCGGCGTGCCCTTGCGTAATGCGCGCAGCTTGCCGGTGAACCAGGATTGGCTCGG
TACCGCCGCTGCCCCGCCACATCGCACTTCGTACGGCTTGCCCGACATGCTGCTCTTGGT
CGCAGCAAGTTCGATAAAGGATTCGGTGCTGGTGACCAGGCCCTTCTTCTGCAGGTAGTC
GTACTTGCGTTGCAAATGCTCGCTGGCCTTGGGCGCCGAATACCACGACCCGTTGCGCGA
GAACTCGCAGTTGGAGTTCTTCAACGCTGCGAACAGTTGGTTGATCTCCCGTGTCGTGGC
AGGAGCTACGCCCTGCGCAAACGCCGATCCCGACACCAGCAAGCAGATGAGCCACACTTT
ATTCTTCATCGTGAATCCATTCGCCAAGCGTTGTTTCGGAAGATGCGAAGCATAGGCCAG
ATCAGCAGTGCCAGTATCGCTTTGCAGCCGCTGCCGTGCAGCGGGATCTGGCGCGTGGAC
GGCTGAATGATTGCGTGCGCCCAGAGCCACGGCGTCGCATGGGCGAAGGCTCACAACACC
CTGCAGCACTGCGCCTCGGCGCGACCGAAGCTTCGCCGCTCTGATGCGCCGCTCGACCGT
TCTCTAGGCAGCGCGTTCGCGCAGCTGGGAGACATTGCCTTCCGGGTCAACGGCATTACA
GGCAACGAAGCCAGGGCCGCGCCATTGCGCTGGCAGAATTTCGCCGCCAAGCGCAGCTGC
AAGCTCGACGAGCTGCGCGATACTCGGGACGGTGAAAAAGAACTTGAGCGCGGTGTTCTC
ACGCCTGCTGGGCGGATCGGCGATGGCGATGGAGGCGGCGATTGCCTCAGGTACGGCATG
GATGACAAGTTGCAGCGCGGCTGCGTTCAGCACGACCAATTCCTTGCTGGAATGGATCGC
CTGCATACCCAGCAGGCGCTGGTAAAAAGCCGCCACGCGCTCAAGATCCTTGGCATAGAT
AAACAGGCCGGCGCTGGCAGCTTGTGACATGGCATGACCTCGGGTCTGGTTGGCAGCGCC
TAGTCTGCCCCAACAAGGCTCCAGGCAAGAACTAAGAGTGGCTAACAAAACGTAGCGAGC
AGCCGTCAGGTGGGTGCGGACGGCGCGGAGGAACCGGAGTGTACGTGGGTACATGCCGAT
TCCGAGCACCGGCCGCGCCCGCCTGGCGGCTGCGCAGCAGTTTTGATAGCTGCTCCTATT
ACCAGGCACCGCTACGCCAAATTTAAGCCCAAGCTCGCTAATACCTTTGCCTGCCGCGAC
AGCAGAGACGCCGTAAGCAGATACGGCTCAGGGATCGGCTGGCGTATACCGCAGCAGATC
GCTGCCGACAAAGTAGTTGCCGTAGTACTCGTTCTTTCGAAGGCCGGGGTGTGCTGCAAA
GTCGATATAGGGCGCAGCGCAGTGTGGGCAGCGGAACGGATTCATATAGCGATAGGCCGA
CCCATCCGGTGCCAGCGGCAGCCGTTCTTCCAGTGCATGCAGCTGCTCGGGGTCCGGCTC
TGTCAATGCGGCCGGACTGCCGGCAATGTGGTCCTCCACCGTGATGGTGTACCTGCCGGA
TTCCGAGTAGAAATAGCCCGCGTTGCTGAAGCCGGCGTGGTAGGAACGGATCAGGAAAGA
ACGTTTGCAGTGGTCGCATTCACAGGAAAGCAGTACGTTGCCGCCGGTGACTAGTCCACT
GAAGTGCAGACCCCTGGCAAAAAGCCCCTTGCCTGCAAGTGCGGTACTGCTGACGCTGGC
GCCCGGCAGGAAGAACGGCTGAAATCTGATCCCGTCTGCGTGCCCATTCGCAAACGCGTC
TGGATCGAGCTGCTCGGTCTGGGAAATGACACAGTCTGCCTGGCACCCCAGGTTGGGATG
TACGCGAATGGAGAAGTGGAACCACCCTGTCGCAGTACCAAGTTCATGCCGATGCACGCT
TCCCGCCGAGTCGGCAAATTCCAGGACGCTATCGGCTTTCAACCATGCGGAAGGCTTGAT
CTCACACGGGACATCGCTCTGGCTAATGCGACACAACTCCCGCCCATCGGCACGAACAAT
CAGTAATGGAGCGGCTTGCTTCTTGAAGATGGAGAACATGCGTTCCTTGACGGTAATGCT
GGAATGACAGATTGGAGCGCTGGCGCGAGCGCAGCAGAACAATTTTAGCTCTTCAAAACG
TCAGACGCCGCGCTTGCCCTCGACGTTTTCCTCTTGAAGGCCATACCTACACTGGCAGGC
GCAGTCAACGCAAAACCGAACTGCTGGTAGAGCTTATACGCCTCACCATCCGCAATCAGG
CTGACATACGCAGACGCAGGTACTTCGCGTTCTATGTAGCTTGCGATCTCACCCATGACA
GCCTTGCCCAGACCACGGCTCTGATGCGCTGGCAAAACGGCGATGTCCACGACCTGATAA
AAACAGCCGCCATCGCCGATGACGCGCCCCATCGCTACCGGCTCGCCATCGCAAAGCACC
TGCACGCTGAACAGCGAGTTGGGCAACCCGCGCTCTGCGGCTTCAAGCGCTTTCGGACTC
AGGCCGCTTGCTTGGCGAAGATGACGATACGCTTCGACAGTCGGCGTTTGATGTACGACA
CGATACAGGGATGATGAGAGCATGACGGGAGTGCTTTAGGGATGGTCTGAATTTGATGGT
GTTGTTACCAGTTCTTGGAAAAGGCCAAGGACCGGAGCAAGCTCTGGATTATTCAAGGGC
GCCATATCACGCGCGGATGCGGTGAGTGGCAAGAGCAAAGGAAGTAGTACGAGAAGTCTC
ATCAGAGACCTAACGCCTGAATTAAGCCGGCCCGCCAAGCGAGTTCGGCTTGAATGAATT
GTTAGGCACTGCCGACACCTACAACAACGCAGATTGCCGGTGTGGTTAGGAACCAGACAA
CTGGCAGCCAGACGAGCTTGCGTGCCCGAAGCCACAGCGGTTTGAGGTGGGGCGGGATAG
TAGACGACGGCTGTGTGATCCAGCTCAGCTCACAAAAATTGTTGTGGTAGCCAGGACCAA
GACCAGGAAATTGCGTGAGGTGTTCCCAGGCAGCTCGATCAACGGCCAGAAGATCTTGGC
GAAAACGGATGTTGAGTAGCGCGCCAGCTCCGCCTGCAAGTGCAAGACTACCCACGGCAT
AAAGCGTGATTAGCCACTCTCGTGGACCGACCACTCCGAAACGAAGCAAAAGAACCCAAG
CTGCCAAAATTCCCCATGCAACAAATAACCATCGAACTTTCATGCGGTGCCTAACGCCTG
AGTTAAGCCGTGCTGCGAAGCGGCATCGGCTTGAACGAATTGTTAGAGGGCTATCCGAGC
AACCCCCTGTTGAATAAATCCCGCGCGCGCGCCAACTGTGCCCGCACCTCTTGCGCGCAG
AATAGCGCAGAGTCGTGGACTACGCGGTCATTCTCAATTAGCGACCGAAATCTCGGTGTG
TGGTGTGCGAAGGCGCTCCTGCCGGACTTGTCGCGCCATGCATGAATCTCATCCCAGAGC
AGGCCGGCTTGTCGCTCTGAACCCACAAGCCTCGGCAGGAACTCAGTGAACAAATTGTCG
TAGTTCTTTAGGGCGCTTTGCACCTGCTGTGGCTCGTGGGACAAGACAAATTGAAGCTGC
TCGATCTCGCGGCGCGCCGAGGAGAACAGGTTACGGCTTTGCTCCACGTGCATGAGCAAC
TCAGATTTATCTCTCTCAAATGCTAGTGTCGACTCGAGCTCATGCACAATGACGGAATGC
GAGAAAGCTCTGTAGCTGATGTAGGCAGATGCCAAGCTGACAATGAGCGCGAGAACTGCG
ATGACATCGGAACTTCCCATAGCCCTCTAACGCCTGAATTAAGCCGGCCCACAGCAGGGC
GGCGATTGAGTGCAAATATAGCCGAAGGCGTGCACTTAGGCGCCGCCCTGATGTGGGCTC
GGCTTGAATGAATTGTTAGCCGCGGCTCCACATTCAAAAGTCGCGTGTGACTACGAATTA
TCATTAGTACGGACACGGTGCGCGACCCAGTTTAGCCCAACCCACAACACAGCTAGATAT
GCAAAGGCGGCCGAGACGTACACAGTTGAACCAAAAGTCTTGAGCCAAGGTGTTGCTACC
CAAGCAAGAAGACGCCAGCCAAGGCAAGCACGAAATAAACGAGGCGCGCTTTGGAGTCTT
TGGTCACAAGCAGCTTCTCTCTGCGGCCTAACGCTTGAATTAAGCCGAGTTGCGAAGCAA
CTTCGGCTTGAATGAATTGTTAGGCAGTGAGTGACCGCAAAGGTTGGATGGTGCAACCAT
GCTCCCCAGCACTGCCGCCTGGACCGAGTGTGCCACAGCTTGCGGGATGGAGCTTGCTCA
GCGATGCAGCGGCGCGTGATACCACCGAAGCCAACTGCAACGAGCGCAGCGCGGAAACGA
CGTGCCAAGGCGGAGCACCGAACTTACCGCAACCAGCAACGGTGATGACTGCTGTCCGGA
GCCAACCGCATACACGCCTGCGAACTCACTGAAGCGGCAACCAACAACGCATTTGCTCCA
CCACGGCCTAATGCCTGAATTAAGCCGACCCGCGAAGCGGGTTCGGCTTGATGAATTGTT
AGGCGGCGAATTCATGACAATCTGTGCAGCCTATGCGTCTTTCTAGCGAAGTCTAAAGCC
CACGGTGATTCCTGGCGCGTGTAGAGAAATCGTCTTGTGTTGTGAGCCGAGCGACGATTA
AGCTCCAGTACTGTCGAACGCTCGGCCGAGAAGTATTGCGGCCTGTTCGATCTGGCTCGC
CTTGCCCAGAAGCATATCTCTGAGCCTAGAGGCATGCTTAGCTCGGCTTGATCTGCAGCA
ATACCTTCCGACTCGAAGAAGAACACCGGATTGTCACAAGTCATGAAGTTTTCCCCAGTA
GTGACGAGAAAATACCACTCCATGGACATTAGGCCCTGGATTGTTCGTTGCGTGGCTCCA
GATTTCAGTGTGTGATGCCAGAAGTAATCTGGCGGATCTTTCTTGTACGAAGAAATGATC
TGGTTTACTTCTTCCTTTCGTTTCTCTGCTTTCTCCGCGAGTTCTGGCTCGGCATTCGCG
ATTGCATTTAGTTGCTGTATGACCTGGACTCTGATATTTTCGGCGAGCTGGGGGATATGG
CCTGCTACCCGATTTCGCCCGGCAGGAACACGCTGCCACATGGCGATAACGTAGCTCGCG
AAAAGCTCGCGATCTCCGGTTCTTAGAGGAATTCGATTGCGAATGCGGTCAATTACGTCT
TGAGCGGGACCCTCCACGACATTCGCTAAGTGGCTTTCCAGCTCTTCCGTGTACATCTCT
GTTTCGTTCGCAACGGACTTGACCTGGGTGGGGAAGGATCGGCCTTCTATCAGGTCGTGC
CCCCACAACTTCTTTCCGCTTGCAAAGCCCAGCAAATAATGCTGCGGCAGATAGTGATGT
CCCATAGCCCTCCTAAAGCCTGAATTAAGCCCGCCCGCGAAGCGGGTACGGCTTGAATGA
ATTGTTAGGTGGCAACTCAAGGGCCATCGGGAGGATAGTCCGGAAGTTGAGCAATGCGCA
TGGCGCCTATGTCGTCGCTGGCCGACTTGGTCGATGCGTCAATCTCCGCGAGATGTGTCT
CGATGGCAATCAACCGGCTTTCATACTGCTGCATCAAGTTTAATGCGGTACCCTCAAGTC
GGAAGGGCTTGCCGCTAGGCTTGAACAAGATGAGAACAAGCAGGACGACAACACTCCATT
CAAACATGCTCATGTTTCACTCTCCCCGTCGCCACGAACTGTCCATTGCCGCCTAACGCC
TGAATTAAGCCGACCCGCGAGGCGGGTTCGGCTTGAATGAATTGTTAGGCGCGACCCCAG
AAGTTCCAGAAACCGCGCAAAGCTGCAGGATCTCATCTAGACCCTCCATTAGCCATTCTG
GGTGAGGTAATGCCGTGGGTCCACCGTAACGTAGAAAATGACGTTTGTGCTGATCGCTGA
GGGTGGTAATCAACGCCCGAGTTTGGCTGCTGATTGTGACGAGCCCGGAAAGCATTTCTG
CAAGCTTTGCAAGGTTGTGCCTAGTATCAACCGCTTTAAGTTCCTGCGAAGTAACGTCGC
GTTTGAGCAAAGCAGCCTTTAGAAGAAGCTCAATCACATGCGAAGCCAGGTAATAGACTG
GAAGACAGGCCATTTTTGCGGGTAGGCCATTTTTGTCTTTGTCCATGTCTGCGAGAAGCA
CGTTGATGCAGTGTCGAAAGGCTCCAGCGTGACCAAGGTACATAGCTCCGAGGAGATGAG
TATCTTCCATAGCACCTAACGCCTGAGTTAAGCCGCCCGCAGCAGGGCGGCGACTGCATG
CTAACGTAGCGTATAGCACCCTGGCACCGCCACGATATGGGGTCGGCTTGAACGAATTGT
TAGGCCTGTGCCTGCGAGTTGACCGCTAGCTCGCATCCGGCTAAGTTGCCAGCTGGTGCT
GAACACACCTTCTTGAAGCGGCAACCGCGCCCGAAAGCCATGCGGTTTTTTTGTGCCTAT
TGTTTTTATGGCCGGGCGGCGCGCAGCTATACAACACCCGAAAGGGGAAATCTGCGGGCC
GTCTTCGAGCGGTGTTCAAGCGCCCGGCCGCCTCTCTGAACAGGAGGCGAAAATTGGACA
ATCTCGAAGGATGCCACCATGGCTAAGCAACACCGCACAGCGCCGAAGCCGCGCTTTTTG
ACAATTGGCTATCAGTATTACGAAAGCCAGCACAAAGACATAGAGCGTCGCACCCAGCCA
CGACAAGTTCCGTTTTTACGGTTGAGCGGCGATTGGTTGCAAGCGGCAGGTTTTAGGGTA
GGCCAGAAAGCACGAGTTCAAGTGACTAAACGTGGCATCACGATCATTGCCGAAGAGTAA
TGCGAACGATGCCGTGAGTGGGCGAACATCCGCTCACGGCATTCTGCTTTTACGGGCCTA
ACGCTTGAATTAAGCCGAACCGCGTAGCGGTTTCGGCTTGAATGAATTGTTAGGCCGCGT
CAGAGAAATGCTAGCCATCCAAAATCTCTTTGAGAACCTCAAGGTGGTCTGCCGCAACGG
CGTACACCTCAGCGTCGAAGTCGCACGGAAACGGCGTGTGAACTACGAGCTCAACCTTGA
ACCACGGACCGTCACTTGAGGTTGCCACGTACTCGCCCACAACGGGGATGTGAGAAAAAT
CTCGCTCCTCGTTTAGCCAGTTTCTTTGCTTCGGGCTACGGGTGTGCAGAAATACTTTCA
TGCTTACGATGAACTCCTTGAGCGGTCTAACGCTTGAATTAAGCCGAGTTGCGAAGCAAC
TTCGGCTTGAATGAGTTGTTAGGCAGTGAGTGGCCGCAAAGGTTGGATGGTGCAACCATG
CTCCCAGCACTGCCGCCTGGATCAAGTTTGCCACAGCTTGCGAGATGGAGCTTGCCCAGC
GATGCAGCGGCGCGTGATGCCACCGAAGCCAACTGTACCGAGCGCAGCGCGGGAACGACG
TGCCAAGGCGAAGCACCGAACTTACCGCAACCCGCAACGGTGATGACTGCTGTCCGGAGC
CAACCGCATGCCCGCCTGCGAAATCACCGAAGCGGCAACCACCAACGCATCTGCTCCACC
GCTGCCTAACGCTTGAAATAAGCCGTACCGCGAAGCGGTATCGGCTTGATTGAATTGTTA
GGCGGCAGGCCGGGATACGAAGGCATAGATTGCTTCCTCTAGGCTGATGTTGCCGCCGTT
GATGCGCTCAAGATAGAAAGGCGAAAACTCTTCTTGACCCATGATCTCCTGAATCTTGCT
GCTGGAGAGGGTATAGAAGAAATCGCTGGCCGCCGTGGTGGACGCTGGCTCATTGTTAGC
CTGATGCTGTTTAGCTCGCGCCAGACAATGTTGGGCGAGGCATACAGCGTCACATGCGGC
TACAGGACGAACCAAGTCTTTTGGGCTTTGAATCGAGCCATCCGGGAGAACGTCCGTATA
CATCGACGGCTCTCGGCCGCGGCGCAGGCTGCCCATAAGTTCAAGGGACGTATCAAGTGC
CTCCTTCATATTTTCTCGCTGCGTAAGGCTCAGCGATGGGCCAAAGGCGGCGATGATCTT
TGACTTGTGATCTAGAAGGTTGCTCCAAGTCTTCTTGAGCACTTGCCGATCCGCCACGTT
TCGACCTGCAGCTCCGAACGCTAATGCGGACTTGCCGACTTCCTCGATGGCCGCAACAGC
AAGGAAGTAGGCGCGTGCGAAATGCTCGGCACTTAGCAACGTTTCTGCCTCTTCAACTAG
CGCCGTGGCGTTATCAATCGACACCACCGAAAGCTTCAAGAGTGTCTGCTTGCTGAGTTC
TTTCATGCCGCCTAACGCTTGAATTAAGCCGAGTTGCGAAGCAACGTCGGCTTGAATGAG
TTGTTAGGCAGTGAGTGACCGCAAAGGTTGGATGGTGCAACCATGCTCCCCAGCACTGCC
GCCTGGACCGAGTGTGCCACAGCTTGCGGGATGGAGCTTGCCCAGCGATGCAGCGGCGCG
TGATGCCATCGAAGCCAACTGCACCGAGCGCAGCGCGGGAACGACGTACCAAGGCGAAGT
ACCAAACTTACAGCAACCAGCAGCGGTGATGACTACTGTCCGAAGCCAACCACATGCACG
CCTGCGAACTCACCGAAGCGGCAACCACCAACGCACTTGCTCCACCACCGCCTAACGCCT
GAATTAAGCCGAGCCGCGAGGCGGCTTCGGCTTGAATGAATTGTTAGAGATGATGCCCTT
GAACGTGAAGTAGAAGGCCGTGCTGCCGATTATACCGAGGGCGCCGGCATTAAAAACAAG
CTGAATATAATCGGCCCAGTCAGATCTTAGTAGAGTGTTAGCTAATAATGCGATGGGCAG
AGATCCGATGAGAAATCCCGCCAAAAGCATTGAGCGGAGCACGAATTTGTTTGTATGCAC
TAGCCAGAGTGACACCGGCAAACCAAGAATAACTACATGAGCAATGGCGAAAATCATGCA
GAAACCGATTAAGGCCAGGAGAGAAATGACGTCTTCGCCGCTGCATAGCGCTTTTCCGTT
CAAAGCCATACCAGCAAAAACAAAAGCCAGAGTAGGCGCGAGTGCGGCTGCCAGAAATGC
TGTTACAACTGCAATAAAAGTTCTCATCAATTCTAACGCCTGATTAAGCCGAACCGCGAA
GCGGGTTCGGCTTGAATGAATTGTTAGGCCGCAGCATACAAAACCCCAAGAGCTAGGAAC
TGTACACAGACTACTGCGAGAGCGAATTGCCAAATGGGTCGTGGTGGCGTGAGCATGTGC
ACGAATGCGTACAGAGATTTACTGTACAAGAACTGGTAAGCAAGTGCTCCCAATGCTGCA
GCGAGAAATCCGAGGAGCGGCTTGCCGTATGGGAAGGCCCAAATGGAGGCCAGCAAAGCT
GCGTACGTCGGGACGCCGAGAAGGTGCATGGTCCGCGTACTGGCAGCATCCATTTGAGTG
TATTCAAAGATCACGGATGGCTCTCTCTGCGGCCTAACGCTTGAATTAAGCCGGGTTGCG
AAGCAACTTCGGCTTGAATGAGTTGTTAGGCAGTGAGTGGCCGCGAAGGTTGGATGGTGC
AACCCTGCTCCCCAGCACTGCCGCCTTGACCGAGTGTGCCACAGCTTGCGGGATGGAGCT
TGCCTCAGCGATGCAGCGGCGCGTGATGCCGCCGAAGCCAATTGCAACGAGCGCAGCGCG
GGAACGACGTGCCAAGGCGAAGCACCGAACTTACCGCAACCCGCAACGGTGATGACTGCT
GTCCGGAGCCAACCGCATGTAAGCCTGCGAACTCACCGAAGCAGCAACCACCAACGCATT
TGCTCCACCACGGCCTAACGCCTGAGTTAAGCCGAGTTGCGAAGCAACTTCGGCTTGAAT
GAGTTGTTAGGCAGAGAGTGGCCGCGAAGGTTGGATGGTGCAACCATGCTCCCCAGCACT
GCCGCCGGGAACGAGTGTGCCACAGCTTGCGGGATGGAGCTTGCTCAGCGATGCAGCGGC
GCGTGATGCCACCGAAGCCAACTGCAACGAGCGCAGCGCGGGAACGACGTGCCAAGGCGA
AGTACCGAACTTACCGCAACCAGCAACGGTGATGACCTCTGTCCGGAGCCAACCGCATGC
ACGCCCGCGAACTCATCGAAGCGGCGACCACCAACGCATTTGCTCCACCACGGCCTAACG
CCTGAATTAAGCCGAGTTGCGAAGCAACTTCGGCTTGAATGATTTGTTAGGCGGCTGATC
CATTAATGGACGCCGCTGGGCGGACCAATGAGGGAGTCAATTCCCTCATCCCGAATAGTG
CGCAACGCCTCGTCGAGTGCGGCCTGGTCCGTTGCGAATAGGTCATCCCAGACGGTGGAG
TTGTTGAACTCATCAACAGCCTCAAGGGTCCAGTCGGTGTCGAGCCCGCGATAGATCTCT
AGGCGAACAGTGCGGCCATCGGTCGTGACGGAGCGGCATAGGGGCGAGGTAACAAGCTGA
TAGTTGTCCATGAAAAGTCTCAGTTGCGATTGTCTCTGTTCGTCTGCCTAACGCCTGAGT
TAAGCCGAGTTGCGAAGCAACTTCGGCTTGAATGAGTTGTTAGGCAGAGAGTGGCCGCGA
AGGTTGGATGGTGCAACCATGCTCCCCAGCACTGCCGCCGGGAACGAGTGTGCCACAGCT
TGCGGGATGGAGCTTGCTCAGCGATGCAGCGGCGCGTGATGCCACCGAAGCCAACTGCAA
CGAGCGCAGCGCGGGAACGACGTGCCAAGGCGAAGTACCGAACTTACCGCAACCAGCAAC
GGTGATGACCTCTGTCCGGAGCCAACCGCATGCACGCCCGCGAACTCATCGAAGCGGCGA
CCACCAACGCATTTGCTCCACCACGGCCTAACGCCTGAATTAAGCCGACCCGCGAAGCGG
GTTCGGCTTGAATGAATTGTTAGGCAGCGAGCTCAGTGAAGAATGTGAGCCTGTTGCCGT
CTGGATCTGTTACTAGGATCTCGCGGGTTTTCCATGCGGTGTTATGCGGCGCGCCAGATT
GCACAAGTCCTGCTGCTTGAAACGCCTGATGGCACTCGTCTACATCGGGAACAGCAAAGT
AGACGGCACCACCTACCTGGCAGTCATCCGCGTGTTCTGTCAGAAAGATCGTTTGGTCTC
CGCGAGTAAGCCGCGCAAAGACCGGAAAATCCGGCTCGTGTCGATACTCCCAATCGACGG
TGAATCCAAGCCCCTGAACGTAGAACGGAAAACTGGCGGAAGCACTGGTTACCCGAAGGA
CGGGGGTCACTGTCTGAGTCACGATGATCTCTCCTTGCTGCCTAACTAATATTGGACCGC
CTAAAAGCGGTGTTGCGCCAAGTATCGACGAAGGCCGGATGGCTGGGAAGGGGGAATTCC
TATTTTGTAATAGTGACTTGTCGGATAGCAGCCGACAATCTTGGCGTCAATGCTGGTTGC
GTTATCCGACGTTTGAGCCGGCGTATGAGTTACACCCGTGACGATGCAGGCGTAATGACG
CGTCTGACCCCCAAGCTGTTGGATCAGGTCCGTGGTCGGCTGCGGCTTCGCCACTACAGC
CTGCGCACCGAGCAGGCGTATGTGGGCTGGATCCGACGCTTCATCCTGGCCAACGGTAAA
CGGCATCCAGCGCAGATGGGGCAGGCAGAGGTCGAGGCGTTTCTCACCGACCTGGCGACG
CGGGGCCAGGTGTCGGCCGGCACGCAGAATCAGGCGCTGGCGGCACTGCTGTTCCTGTAT
CGCGAGATCCTGGGCCTGGAGTTGCCCTGGATGGAGAACCTGGTGCGCGCCAAGCGACCG
CGGCGCATTCCAGTGGTGCTCTCGGTCGAGGAGGTGGCGCGCCTGCTGACGATGCTGGAG
GGGGCGTGTCGGCTGATGGCGGGGCTGCTCTACGGCAGCGGGATGCGGTTGCTGGAATGC
CTGCGGTTGCGGATCAAGGATGTGGACATGGTGCGTTGCGAGATCGTGGTGCGCGACGGA
AAAGGCGGCAAGGATCGGCGGGTGCCGCTGCCGCGCAGCCTGCGAGGGGAATTAATGCAG
CAGCGCGAGCGGGCGCTGCTGCTGCATGCCGCTGATCTCGCCGAGGGAGCAGGACAGGTG
TTCCTGCCGCATGCGTTGGCGCGCAAGTATCCCTCGGCCGATGTCGAGCCCGGCTGGCAG
TATCTGTTCCCCGCCGCGCGTCGATCGGTGGATCCGCGCAGTGGCCGAGTTGGTCGGCAT
CACGTATCGGAGGAGATCCTCCAGCGTGCGGTACAGGCGGCACGGCGCCGTGCGGGGATC
GACAAGCCGGCGACCTGCCACACCCTGCGGCATGCGTTCGCCACGCATCTGCTGGAGGCC
GGCCACGATATCCGCACTGTGCAGGAGCTGTTGGGCCACAAGGATGTGGCAACCACGCAG
ATCTACACGCATGTGCTGGGGCGCGGAGCGTCGGCGGTGCGCAGCCCGCTGGATGGGCTG
CATCTCAGCGGTGGGTGAGGTTGCCGCCAATAAGAGCAGCGATCAAAATGACTGCGCAGC
CGCCAGGCGTGCGCGGCCGGTGCCAGGAGTCGGCATTCCCCCGTACGCGCCGGTTCCGAG
CGCTGTCCTCCCACCTGATGGCTGCTCGCTACGTTTTGTTAGCGGCTCTAAAAAGCCACC
CCACGCTGGGTTTGCAGTCAGGCATCGGGAAGGAAGTCCCTTCCACCGTCCGATGCCGGG
ATACGACGAAGACCGCTAAATATCCGCGGTCTTCATCGCAATGCCTCAGCCGTCCAGCAT
CGCCTTGTCGCGTACCGCGCCCTTGTCCGCACTGGTCGCCAGCAACGCGTAAGCCTTCAG
CGCGGTGGTGACTTTGCGTGGGCGCACTTCCACCGGCTTCCAGCCCTTGGCGTCCTGCTC
GGTGCGGCGTGCGGCCAGTTCTTCGTCGGAGACGAGCAGGTCGATCGAGCGCTTGGGGAT
GTCGATGAGAATCTTGTCGCCGTTGCGCACCAGGCCGATCGCACCGCCTGCGGCGGCTTC
CGGCGAGGCGTGGCCGATCGACAGGCCCGAGGTGCCGCCGGAGAAACGGCCGTCGGTGAG
TAGTGCGCAGTGTTTGCCCAGGCCCTTGGATTTCAGATAGCTGGTGGGGTAGAGCATCTC
CTGCATGCCGGGGCCGCCCTTGGGGCCTTCGTAGCGGATCACCACCACGTCGCCGGCTTT
GACTTCATCGGCGAGGATGCCCTTGACCGCCGAATCCTGACTTTCGTAGACGCGTGCGTT
GCCTTCAAAGACATGGATGGATTCGTCCACGCCTGCGGTCTTCACCACGCAGCCATCGCG
CGCGATATTGCCGTACAGCACCGCCAGGCCGCCTTCCTGCGAGAACGCATGCGCAACATC
GCGGATGCAGCCTTCGCTGCGGTCGGTGTCCAGGGTGTCCCAGCGCGTGGCCTGGCTAAA
CGCAATCTGCGTGGGAATGCCGGCCGGGCCGGCCTTGTAGAACGTATGCACCTTGTCGTC
GTCGACCTGGGTGACATCCCATTGCGCGATGGCGTCGGCCAGGGTGCGTGTGTGCACGGT
GGCTGCGTTGGTGTGCAGCAAGCCGCCACGTGCCAGTTCGCCGAGGATGGACATGATGCC
GCCGGCACGGTGCACGTCTTCGATGTGGTACTTGGGCGTGTTCGGCGCGACCTTGCACAG
CTGCGGCACACGTTTGGACAGGCGGTCGATATCGCGCATGCCGAACGGCACCTCGCCTTC
CTGTGCGGCAGCCAGCAAATGCAGGATGGTGTTGGTGGAGCCGCCCATGGCGATGTCCAG
CGTCATCGCGTTTTCGAACGCTTCGAAGGTGGCGATGCCGCGCGGCAGTGCGGTGGGGTC
TTCACCGCCGTACCAGCGATGGCACAGTTCCACCGCCACGCGCCCGGCGCGCAGGAACAG
CTGCTCGCGGTCGGCATGCGTGGCCACCACGGTGCCATTGCCTGGCAATGAAAGACCCAG
CGCTTCGGTGAGGCAGTTCATCGAGTTGGCGGTGAACATGCCCGAGCATGAGCCGCACGT
GGGGCAGGCGCTGCGTTCGAACTCGGCGACCTTTTCATCGGAGGCGCTGTCGTCGGCGGC
GATCACCATCGCGTCGATCAGATCCAGATTATGGTCGGCCAGCTTGGTCTTGCCGGCTTC
CATCGGCCCGCCAGAGACGAACACCGTCGGGATGTTGAGGCGCAAGGCGGCCATCAACAT
GCCGGGGGTGATCTTGTCGCAGTTGGAGATGCACACCAGCGCGTCGGCGCAATGCGCGTT
GACCATGTACTCGACCGAGTCGGCGATGATCTCGCGGCTGGGCAGCGAGTACAGCATGCC
GTCGTGGCCCATCGCGATACCGTCGTCCACGGCGATGGTGTCGAACTCCTTGGCTACGCC
GCCGACACGTTCGATCTCACGCGCCACGAGTTGCCCAAGATCCTTCAGGTGCACATGCCC
GGGCACGAACTGCGTGAACGAATTGGCGATGGCAATGATCGGCTTATGGAAATCGCCATC
CTTCATGCCGGTGGCGCGCCAGAGTGCGCGGGCGCCCGCCATGTTGCGGCCGTGGGTGGA
GGTCTTGGAGCGGTATTCGGGCATGGCGGGATCGACAACGTGAGCGAGCGGTGGCTGGCA
ATTAGACCGCGCCAGGACTGTTGCTGCTGCAACCGTCGCGGTGCGTTCCGATGATCTCGC
ACGGTAGCACGCAGCTGCCGGGTGAACAGGCGGCCAAACGTGACTGCCACTGGGGCGATG
TCATCAAACGTCGAGCACGCCACCCCGCTGCGCCAAACGGTTCATCCATGCGCAGCAATA
GCGCAGGCGCTCGCAACTGCGCGCGAGCGGCCGCGGTTTAGAGTGGCTAACAAAACGTAG
CGAGCAGTTGTCAGGTGGGTGCGGACGGCGCGGAGGAACCGGAATGTACGTGGGTACATG
CCGATTCCGAGCACCGGCCGCGCCCGCCTGGCGGCTGCGCAGTAGTTTTTTGATAGCTGC
TCTTAGACTGTGCGCATGACCTCCACCCTTTCGTGCCGCTCCGGCTGTGCCGCGTGCTGC
ATTGCCCCGTCCATCAGTTCGCCGATTCCGGGCATGCCGCACGGCAAGCCGGCCGGTGTG
CCGTGCGTGCAGCTGGATGCGCAGTGGGGCTGCCGCCTGTTCGGGCAGCCGAGCCGCCCG
GCGGTCTGCGCCAGCCTGCGTCCTTCAGTGGAGATGTGCGGCGGCTCGCGGACGCAGGCG
CTGGCGATGCTCGCCGCCCTGGAGCGCGCGACACAGCCTTGAATGTCAGGCGCGTCGTGC
CATTGCGCACGGCCGACTGGAGCGCCGCGCTGGAACTGCAGGGATCGCTGCGGCTTAGCT
GCGCCGCTTTGCGCGTTCCATGTCAATCCGGGCAACGCTGGCAGCGATGTGATCGAGCGG
CGCGTGGCTCTGATGGACATGCCAACCTAGGCGCCGCATGCAGCGCGGCGTTGTTGCCGC
ATGCGTTGCATCCTCGCCGTAGCCGGGTGCGGTGACCAGGCAGCCTTCCTGGGCCTGCAC
TTGCACAGATGCCAGCCGGTCAGCCTGACCATTGCCGCACAGCGCAGTGCCACCAGCGAC
TATCGCGCTTCACAGCGCGGCAGGCGGGAAACATCTGCCAAGCCAAAAAGCCGATGGAGA
ATGGCGAAGCAGCGCCAGCCCCGCGTTCAACCGTTGCCGTTCGCCTTGCGACCGGCGAAC
ACCCGCCTGATGCCGGCGCCCAGCGCCAGCACGCCGAACAACACCAGCTTCCAGCCCTTG
GCCAGCAGCAGGCCCAGCTTGGCGAACAGCCCGGCCTTGGCCGCCAGGCCGCCGCCGATC
AGGCCGGCCAGGCCATAGCTGGCAATCTTGTCGGTGGAGGGGTTGTGGTCGGCATAGCGC
GCGCCCTGGTCGAACTCGGTCATCGGCAACAGCTGCTGCATGCCCTGGCGCACCTGGTCG
AGCTGGCCGATGCCGGCGACGGCGTTGAGGCTGAGATAGCCGCTACGGCCCAGCACGCGG
ATGTCGTAGTTGAGCGTGTGCTGCTGGGCGCCGTCGAAGCGCAGCTCCTTGGCCCAGTAG
AGCTTCTTGCTGCTGGCGTCGTAGCGCGGCGGTACCGCCCAGCCGAGCAGGTCGACCGTG
CCGTAGCCCTGTTCACGCCGCGCAGCGTTGTCTTCGGCGGTGCCTTTCTGCATGTCGGCC
AGCAGTTCGCTGTAGTCGATCTTGGCGGCATCCTCGTCGGACACATAGCCCTCATCGCTA
TAGGTCACCACCACCGCCCAGCTGTCTGGTGCATCCAGCGCAGGCGTGCGCGGCACGATC
ATGCCCAGCACGCTGTCGTCGGGCGGGTTGCCCCACAGCTGTTCGAGCACGCGGCGCGTG
TCGGCCTTGTCCAGGTAACGGAAGGCCGGGTCCAGATCGAAATGCGCCTTGGCCTGCGGC
ACGGTGATGTGGCCGTCGCGGTACTGCAGCGCAGCCAGCACTTGCGCTTCGTCGACGGCG
TCGGCCGGGATGGCGAACAGCAGCGGGCTTGCGACAAGCAGGCAAGCGGCCAGCAGGCCG
CGCAGGACAACGGTGGTGTGCATGCAGGTCGAATCCATTCGATGGCAGCGTCCCCACGCC
GCAGGCCGCCGATTTTGCCACGCGTTTACATGGCAGACAACGGGTCAGCCCGCGCTGGCC
GCGCCCAGATACTGGTCCTTGAGCCGCACATAATGCTGCGCCGAATAATGCAGGCTTTCG
ATCTCCTGGTCGCTGAGGCGGCGCGCCAGCCGGGCCGGATTGCCCAGCCACAATTCCGCT
TCGCCAACCACCTTGCCCGGGCCCACCACCGCACCGGCACCAACAAAGCCGTAGCGTTTG
ATGGTGGCGTTATCGAGCACGCAGGCGCCCATGCCGATCAGGCACAGGTCTTCGATGGTG
CAGGCATGCAGGATGGTGCCGTGGCCCACGGTGACGTCTTCGCCGATCACGGTCGGGTAG
CCGCCCTTGTTGAACGGGCTGTGGTGGCTGACGTGGATGATGGTGCCATCCTGCACGTTG
GTGCGCGCGCCGATCTGCACATGGTTGACGTCGCCACGAATCACCGTGCCCGGCCATACC
GACACGTCGTCGCCCAGCTGCACCTTGCCGATGATGGTGCAGGCCGGGTCGACATAGACG
CGCGCGCCCAGCTGCGGGGTGTGTTCCATAAACGGGCGAATCGGGGTCACGGCACTCTCC
GGCAAGTTAGCGTGCCGCCAACTGCGGGCACAGGTGGATGATACCTGTGCGGTGTGTGTT
GCTGCGGCGGTGCTGCGCGATGGATGCAGATGGCATGGATGCGGGTTTTGGATGCTTGGA
AGCGGTGCATCTCGACGCGTATTGGGTGAAGCTGTGTGTATCGCTGCAAGTGAGTCGCGC
GTTTGAAGTCATATGCGGTGCTGTTGCTTGGTATGCGGTGTATCCGGCGATCTGACGGGG
GACGCAGCGCGTCCGCTAACCACGATGCGTGCATGGTCAGTAACAGCTGACAAAACTAGT
GCGCGACCGCCAGGCGGGCGCGTCCGGTTAGCGGAATCGGCATGTGCCGCTCGTACGCTC
TGATTCTGGGCACATAGTCCATGACTACCTGACGACTGTTCGCCACGTCTTGTCAGCGGC
TCTATTCGCATGGATCGTTTGTCGCGTTGCTATTCGCCAGTATCGTTGCGCAAGGTCGCG
CGACAGTGCGGACAATCACCCCACACGTGCGTCAGAGCGATCTCGAACAGCTAACGCGGT
AGCGATGCGGCGACGAACGATGCTGCCGCGCAGGATCCGGTTGCCCGTCGTGCTCCATGC
CTTGAGGCGCACCACACAAGCAGACAACACATCCGAACCTGGCGCCGCGCAAGCGAAGCT
CATTGGGTCTGCATCCGATAAGCGCACACCACTGCGGGGATCAGCCTTGAACGGCACCCG
CAATCGGCCTAGCGTGCAGGCCATTGCGACGTATCCGTTGCGTCTGTCGCAACACACACG
GTTTTCGAGGGTGCGTCCGCGCGTTTTCCCATCGCGCAGCGTGGATGCACCTGTGCCACC
GCTGCGCCACATCAGCCCCCCTCACAGGACACGCCAATGCTTCAAAGCATGCCAACTTCC
GCGCACTTTGTTCTGGAGCGAATGACGCCGTTCCAGTGGAGGGCCGTGGCGGTGTGCGTG
CTGCTGACGATGCTCGACGGCTTCGACGTGATGGCGATGGCGTTCACCGCCCCGCACGTG
TCGGCCGACTGGCAGCTGTCGGGCAAGCTGCTGGGAGCGCTGTTCAGTGCCGGGCTGGTC
GGCATGGCGGTCGGCTCGCTGGTGCTGGCGCCGTGGGCAGACCGCATTGGCCGCCGTGCG
CTGATCCTGGTGTGTCTGGCCATCCTGACTGTCGGCATGGGCGCCTCCGCACTGGCAGGC
ACTGCCTGGCAGCTGGGCGCGCTGCGGGCGTTCACCGGTGTCGGCATCGGCGGCATGCTG
GCCTGCGTGGCGGTGACTGCCGCCGAATATTCCACTGCACGCTGGCGCAGCACGGCGACG
GTGCTGCAGGCCACCGGTTATCCGGTCGGGGCGACGATTGGGGGCGCGATTGCCGCGCTG
CTGTTGCAACATTGGTCCTGGCCATCGGTGTTCTGGCTTGGCGCGTTCGGCGCGTTGCTC
TGCGTCCCGCTGGTGCTGGCCTGTTTGCCCGAATCGCTGGAGTTCCTGATCGCCCGCCGG
CCGCCCAATGCGCAGGCGCGCTTCAACGCGGTGCTGGCACGCATGGGGATGCCGCCGCAT
TCGCAGTTGCCGCTGCCGCCTGCGCAGGCGGCCGGGCAGGTGCAGGGGTATGCGGCCCTG
TTCGTAGGTGCGCTGCGGCGGCAATCGCTGTTGATCGCGCTGGCATTTTTCTTGTTGATG
TTCGCGTTCTACTTCGTGCTCAGCTGGACTCCCAAGCTGCTGGTGACCGCGGGCCTGTCG
GCTGGCCAAGGTGTCACCGGTGGGGTGCTGTTGAATCTGGGCGGCATTGTGGGCGGCACG
CTGTTCAGTTGGTTGGCCCTGCGTGGTCGCTTGTCGTGGCTCACTGCCGGCGCACTGGTG
CTGGTGGCGGTGGGGATGGTCGCATTCGGGTTGAGCAGCACGGTGCTGAGTTGGGCATTT
GCCACCGCGTTGCTGACCGGTGCCGCGCTGACGGCAGCGATGGGTGGGCTGTATGCGGTG
GCACCGGTGGTGTTCACCGCGGCGGTGCGCTCCACCGGCATGGGCTGGTCGATCGGGATC
GGGCGGCTGGGCGCGATTGCCTCGCCGCTGTGCGCCGGGGTGCTGCTGGATGCCGGGTGG
TCGCCGGCCATGTTGTATCTGGCATGCGGCGTGCCGTTGTTGTTCGCTGCTGCCGCGGTG
GTGGCGATGCGCCTGCCGGAGCGCTGAACCGCTCAGCGGGCATTGCCTATTGCCGGTTGG
GGAGGCGGCTGCGGTTGCGCCCGGCCCAAAGAATCCTGCGCGGCTGCCGATAACTCCGCA
GACCCGCCACGCCTGTGGTGGGCGCTATGCGGACCACTTGCAGACCAGCGCCGGCATGCT
CAGAACCATCGACTCCGACCAACTCCGCCCCGGCATGTATGTCTACAAGCTGCTGGGCGC
GTGGGTGCACCATCCGTTCTGGAAGACCTCCTTCCTGGTCGATGCCGACGACGTGGGCAA
GATCCACGACAGCCGCATCGAGCAGCTGGTGATCGACACCGCACGTGGGCTGGACGTGGA
AGCGGCTGCGCCCGCCGCAGTGGAAGAGCCCGCTCCGCCGGCGCCCACGCCTGCAGCCTC
CGAACCACCAGTGGCTGCGCCTGTCGAACGCGCCGCACGCGCCGCTAACGTTGCGCCCAA
GGTGGGCATCGAGGCCGAAGTGGTGCGCGCGCACCGCATCTTCGAAGACGGCCGTAGCGT
GGTGGAAGAAATGTTTCGCGACGTGCGGCTGGGCCGCACTGTCGACACCGAGGCGGCGAT
GCCGCTGGTGGAGGCCATCAACGATTCAGTGCTGCGCCATCCGCAGGCCTTGATCAGCGT
GGCGCGGCTCAAGACCGCCGACGACTACACCTACCTGCATTCGATGGCGGTAGCCGGCCT
GATGAGCGGGCTGGCGCGCCAGCTCGGCCTGCCCGATGCGCAGGTGGTGGAGGCGGCGAT
GGGCGGCCTGCTGCACGACATGGGCAAGGCGGTGACGCCGCTGGATATCCTCAACAAGCC
CGGCAAGCTCACCGACGAAGAAATGGACGTCATCCGCCGGCATCCGCTGGATGGCCATCG
CCTGTTGTTGGCCGGCGGCGTGCAGAACGCGGTGGTGCTGGAAATCGCCATGCATCACCA
CGAAAAGATGGATGGCAGTGGCTACCCGAAGGGCCAGGTAGGCGAAGAGATCTCGCTGAT
GTCGCGCATGGGCGCGGTGTGCGATGTCTACGATGCGATCAGCTCTGACCGGCCCTACAA
GCGCGGCTGGGACCCGGCCGAATCGCTCAAGCGGATGGCCTCGTGGACCGGTCACTTCGA
CCCGGTGGTGTTCCAGGCATTCGTACGGCGGCTGGGCATCTACCCGGTGGGCTCGCTGGT
GCGGCTGGAGTCGCAGAAGCTGGCGGTGGTGATCGAACAGGCCGCCGAGTCCTTGCTGAA
GCCGAAGGTACGGGTGTTCTATTCGGCCAAGCTGCGCAGCCACGTGCTGGTGCAGGACAT
CGATCTGTCGCGTGCGGAGTGCCAGGACCGCATCGTGCAGATGGAAAGCCCCACTGATTG
GGGCTTCCGCGATCTTGAGAAACTCTGGCTGCCGTAGGGCCTCTCGCACGTTTGACGCTG
TGCAGGGTGCTGCTGGTGCTCGCGCGGTAGTGATCGCCGGGCCGTGTGCCGGATCAGCTT
TGCGCGCAACCGGTAGCTGCGTGGCGCTTCATCGCGCCCAGGCGCGCTCCTCCAGGGTCT
GGTGCGTCACGCGCCCCTGTAGCGTGCTCTGCGGCCGTTGCCGGCCGGATGCTGCAGCGG
CGCGACGCTGCTGCTGCGCGCGCCAAGAGTCCACCGTGCGCCACCAGCCCGGCACTGCCT
GCGGCCAGGCCGCGCTGCCGTCGCAGGCCACGATTCGCCTGGGCCTCTTCCCCAGCGCCA
TCTCACGCCCTCAGGCGCTTGCCATGACATGGGCTTTTCCTCGTCTGGACGGGCGCTCAC
CACTACCAGCGGCCGCCAGCTTGGAGCCTAGCGAGCGCGACCATGCTGCGCCGCAGCTTG
GCAATTTAGTTATGGTGCATAACTATTCCGGGACGCAATCATTGGCGCCCGGATCCCCAT
GCCGTACCCGCACCTGGACCATTTCGCTTTCCCGCCGCCGGTGCGGCGCCGGTGCGTGGT
CTCCAGCATGGGCACTGCAGCGGCCGGCGCGCTGCCGCTGTGGTCGGCACAGCAGGCTGA
CCGCGCAACGCAAGCGATCCCGGCACGCCCCGCCAGGTCTACAATGCGGCTCACGTCGCG
GGCCGGCGTTGCAGGCGCCTGGCGCGCCGCTCCCTGGTTCGGTGATGGCCCTTGTCGCGA
GAATCCTCATGCCTGCCACGTCCAGCGCCGTGCTGCTCCCCGATCCTGTTGCCACGGTGG
ACCAGGCGCGCCTGCTGCGGTTGCTGGGCTACCGCATCACCCGCACCGAGCTGCTGGTGC
GGCGCATGTTCCAGGATTGCGTGGCAGCCTTCGACCTCAAGCCGGTCGACTTTTCGCTGC
TGATGCTGGTGGACGGCAACCCGGGCATCAATCAACGCCAGATCGGCGACGTGCTGCATG
TCTCGGCGCCGAATCTGGCCATCGTGGTGGCCCGTCTGGTGAAGCGGCGCCTGCTGCGGC
AGGTGCGTGGGCGCCAGGACCGTCGCATGCAGCATCTGTCCTTGACCGCCACCGGGGCCA
GCCTGCTGGCGCAGGCCGAAGCGGAGGTGCTGGGCATGGAACAGCAGCTCAGTGTGGTGC
TCGGCCCAAGCGAAGCGCCGTTGCTGCGCGCGCTCGATCGCCTGGATCGCCTCGACACGC
TGTAACCGACCACGCGCGCGCATCGCGCGACGGCACGTGCAGTACACCACGTATCCGCCA
GTCCAGACTGCGATCCACGTTCAGTGGTCGTCGCGCTCTCAATCCGGGCGCAGGGTACTG
GCCGCTGGTGCCCAACTACGCTGTCACCGCATTGCCCACGCCGCATTGGGAGATCAGTGC
GCGCCTGAACTACATCGACACCTTGCGCAGCCACCGCCGGCCCAATCTTCCCGAGGGCGT
TGCGTTCCGCAATGGCCAGGCCGGCGATGCGGCCTGGATCAACGTCGCCACCTCATGGGA
GGTGGTGCGCGGTGTGCGGGTCGGCATCAACGCCTACTCCCTCATCCAGTTGCGCGACAA
CCGCAGCAATGGCCAACGCGTGGCTAACAGTCGCCCGACCGCGTTCCATGCCGGCCCGGG
CGGTGCCTGGCGCGTGGATGCCAACAACCTGTTGTTCGCCAATCTCTATCTGCAGGTGGA
GGTCAAAAACGCGGCCTCCGGCAGCAACCTCAATGTGCAGTTCGTCCACGTGTTCCAGCG
CCGGTGATGCCGGCAACTTCGGAGAAGGCAATGCGCTTGTTGAACAAGACCATCGTGGTG
ACCGGCGTGGCATCGGGCATCGGTGCGGAAGTGGCGCGCCTGGCGCGCTTTGAAGGCGCA
ACCGTGATCGGCATCGATCGCACGCCGGTGCATATGAGCCTGCACGGCTTCCATCAGGCC
GACTTGGGCGATCCCGCTGCGATCGATGCGCTGGTGCAGGCACTGCCGGAACGGATCGAC
GCGCTGGCCAATGTGGCCGGCGTCCCCGGCACCGCGCCGCTGGAGGCGGTGGCGCGGGTC
AACTACCTGGGCCTGCGTCACCTCAGCCACGCGCTGCTGCCGCGCATCAGCCGTGGCGGC
GCCATCATCAACGTCGCCTCGATTCTCGGCGCCGAATGGCCGCAGCGGCTGGACCTGCAC
AAGCAGCTGGCCGCCGCTGCCAGTTTCGCCGACGGCAGCGCGTGGCTGGCCGCGCACCCG
GTTGCGCACGACACCTGCTACCAGTATTTCAAGGAAGCCCTGATCGTGTGGACCTTGCTG
CAATCGTGGCCGTGGTTCGCCGATCACGGCGTACGCGTCAACAACGTCTCGCCCGGGCCG
GTGTTCACCCCGATCCTGGGCGACTTTGCCGCGATGCTTGGCGCCGAGCGTGTGCAGGAA
GACGCCAAACGCATGCAACGCCCCGCGTATGCCGACGAGGTGGCCGAGGCGATCGTGTTC
CTGGCATCGGACGCCGCGCGCTGGATCAATGGCATCACCTTGCCGGTCGATGGCGGCCTG
GCATCCACCACTTTGTAAGTCCCCTTGGACCCCCAACCAGCAGGAGGCTCGACCATGCAT
GCGCTCCCCAGCATTGCGACACCCACGACCGCCACACCGGCGTGGCACGGCTGTATCTTC
AATGGCGACTGGGTTCCCGATAGCGGCGGCACGCTGCAGATCCATGAGCCGGCCACCGGC
GGCCTGTTGCACGAGGTCGGCAAGGCCGATCTATCCGATGTGGAGGCCGCCATTGCGCAG
GCCAAGCATGCCCAACGTGCCTGGGCAGCCACCTCGCCGCGCGAGCGTGCAGCGGTGTTC
CACCGCGCTGCGCAACTGATGGAAGCGCACCGCCCCGAGGCCACCTTGCTGATCGCGCGC
GAGACCGGCGGCATCATGCCCAAGGCCGAGCGTGAGGTGGGCGAGGCGATTGCCTACTAC
CAGCAAGCGGCCGGGCTGCCGCTGCAGGCGATGGGCCAGGTGCTGCCAACCGCCGCAGGC
CAGCTCAGCCTGGCCAGGCATCTGCCGCTGGGCATCATTGCGGTGATTTCGCCGTTCAAC
TTCCCGCTGATCCTGTCGCTGCGGTCGGTGGCACCGGCGCTGGCGATGGGCAACGCGGTG
ATCCTCAAGCCGGACCCGCGCACGCCGTATACCGGCGGTGTGATCATCGCCCAAGTGCTC
GAAGAAGCCGGGCTGCCCAAGGGGCTGCTGCACGTGCTGCACGGCGGCGCCGACATCGGC
CAGGCCCTGGTCGAAGCGCCGGACGTGCCGATGATTGCCTTCACCGGCTCCACCGCCGCC
GGGCGCCGGATCGGCGAGCTCGCCGGCCGTCACCTGAAAAAGGTGGCGCTGGAACTCGGT
GGCAATAATGCAGTGATCGTGCTCGACGACGCCGACCTGGAGCGCGCCGCATCGGCGATC
GCCTTCGGTGCATACCTGCATCAAGGCCAGATCTGCATGGCCACCGGCCGCGTGCTGGTG
CAACGCGGCGTGGCCGATGCGCTGACCAAACTGCTGGCCGAGAAGGCACGCCACCTGCCG
GTGGGTGACCCGGTCAGCGGCACGGTGGCGCTGGGCCCGATCATCGACCAGCGCCAGTTG
CAGCGCGTGCTGGACATCGTCGATGACAGCATCGACGCCGGCGCGGTGGTCGAAGCCGGC
GCCACCCACGACGGCCTGTTCTACGCAGCGACCGTGTTGTCGAACGTGCGCCCGGGCATG
CGGGTGTTCGATGAGGAAGTGTTCGGCCCGGTGATCAACATCACGGTGTTCGATACCGAC
GAAGAAGCCGCGGTGCTGGCCAATCACGGCGAATATGGCCTGGTGGCAGGCATCATGTCG
GCGTCGGTGTCGCGCGCCATGGTGCTGGGCGAGCAATTGCACACCGGCTTGCTGCACATC
AATGACCAGACCGTGGCCGATGAGGTCATCAATCCATTCGGTGGCACGGGCGCTTCGGGC
AACGGCACCAGCGTGGGTGGGCCGGCCGATTGGGAGCAGTACATGCACTGGCAGTGGCTG
ACGATCAAGCACGCGGTGCCGCAGTACCCGTTCTGAGTGTGCGGCTGATGCCCGGCCGGT
GGCTTACCCCGCCGCACGGAAGTGCGATGGGGAGCAGCCGGCGTGCCGGGCGAAAAACCG
GCTGAAGTACGCAGCGTCGAAAAATCCAAGGTCGGCAGCCACCTGCTGCACGCTCATGCT
GGTGTAGCGCAGGCTGCGCCGGGCTTCCAGCATGAGCCGGCGTTGCAGCAACTGCAGCGC
CGAGACGTTGGCCAGGCGCTGGCACACCGCGTTGAGGTGCCCGGGGGTGAGCCCCACCTG
CGCGGCATAGCGGGTAATGGACCAATGCGCGCGGTAGTGCGCATCGATCAAGGCCTGGAA
GCTGCGCAGATGCCGCAGGCCTGGGTCCGCATGCGCAGCAGTGATTGCGTGGTCGTGGGC
TTTTTCCAGCGCCGTGCGCGCGCACCAGACCAGCAGTTGCGCGGCCGCTGCCTGCATCGC
CGCCTCGCGGCCGATGCGTTGCCGCGCGTGGTCGTCGGCAAGGCTGGCAAAGACAAGATC
GAGCAATGGGCGGCTGCGCCCAGCCGCAAGTAGCTGGGGAGACGCTAACGCCTGACGCAA
CGCAGGCGCACCCTGCACGGTGGCGTGCACCAGCGGCATGCACAGCGTGGCGATATGCCC
GCGCACCCGCGGATCGAAGTTGAAGCCATGCACGCACATCGGTGGCAACCAGATCACCGT
GGCACCGCCGATGCGCTGTGTGCGGCCATCCAGATGCACGGTGGCCGGGCCACGTTGCAC
ATAGAGCAACTGCGCCAGCTCGTCGTGCCGGTGTGGCGCAATTCGCCAATCATGCAGCCG
GCTGCGCGCACCGATCGATTCCCAGTGCAGCAGATCCGGCACCGCCACGCCGTGTTCGCC
ATACAGGCCGAACGCCGGAACCGCTACAGCCGCAGATACATTACGCACGCGAGTAGGCAT
CGTCGAAAAGTCCAAGCACTGCCGGCAATCATCCCTTCAATCGGGCGGCATGGCTACCGA
CACTGCAACGCATCGTCGCTGTAGGAACTCCGTATGCGCACCCAGGTTGCCATCATCGGC
GCCGGCCCTGCCGGTCTGCTACTGGGCCAGCTGTTGGCGAACGTCGGCATCGATGCGGTG
TTGATCGAGCGCCAGACGCCTGAACACGTGCTCTCACGCATTCGCGCCGGCGTGCTGGAG
CAGGGCAGCGTGGCGCTGTTGCAGCACGCCGGCGTCGACGCACGCCTGCAGCGCGAAGGG
CTGCGCCACAGCGGGTTCGAACTGGTCGTGGACGGCCGCCGCGAACGCATCGACCTGCAG
CGCGCAGGTGGGCGCAGCGTGACTGTCTATGGGCAGACCGAGGTCACCTTCGACCTGATG
CAGGCACGCGAGCGCGCTGGGCTGCGCAGCTACTATCAAGCGCAGGACGTGGCGCTGTGC
GACATCAGCAGCGCGCAGCCGGCGGTGGAATTCACCCAGCGCGGGCAGCGTCATCGCGTG
AGCTGCGATTACATCGTTGGTTGCGACGGCTTCCATGGCATCAGCCGTGCGGCGATTCCG
CCCGAGCGGCTGCAACTCTTCGAGCGGGTGTATCCGTTCGGGTGGCTGGGGGTGCTGGCC
GACGTGCCGCCGGTACATGAGGAGCTGATCTACGCACGCCACGCGCACGGCTTTGCGCTG
TGCTCGATGCGCTCGCCCACCCGCAGCCGTTACTACCTGCAAGTGCCCACCGGCACGCAG
CTTGCGCAGTGGGACGATCATGCGTTCTGGGCGGAATTGCGTGCGCGTCTGCCGGCATCG
CTGGGCGAGCAGTTGGTGACCGGCGCATCGATCGAAAAGAGCATCGCGCCACTGCGCAGT
TTCGTTGCCGAGCCCATGCAATACGGGCGGCTGTTCCTGGCCGGCGATGCGGCGCATATC
GTGCCGCCGACCGGCGCCAAGGGCTTGAACCTGGCGCTTGCCGATGTGGGCCTGCTGGCG
CAGCTGTTCGCGCGCTGGCATCAGTGCGGCGATGCGGCGGTGTTGCAGCAGTATTCGGCG
CTGGCATTGCAGCGGGTGTGGAAAGCCGAGCGCTTCTCGTGGTGGATGACCAGTTTGCTG
CACACCTTCGAGGGCGAAGATGCATTTACTGCACGCATCCGCGATGCCGAGCTGGCGTAT
CTGCTGCAAAGCGATGCTGGCCGCACCACCGTGGCGGAAAATTATGCCGGCTTGCCGCTG
GTCACCTTGCCTGATTGAGCCCCGCACACCAACGCGATGGGCGATCAAAGGGAAGCAAAA
AGTGCCCTGGTACACGTCAAGGCGTCTAGCGGGCGAGCGAGCGCGGCCGGTAGGGTGGCG
GTGACGCGTGCGGAGCGCAACGTTGGCAAGGACGCGTCATTCCCCCAATCGTCGGCACTG
ACCGCCTTGATGGCATGCGAGCGGCAGGCTGGCCTCCCTACCCAGGAGTACCCCATGAAA
CAACTGTTCTCCCGCGCGCTGTTGCTGGTCATGCTGTTGGCGCCGATGGCGGCCTTCGCG
CAGACCGCCGTCACCGCCAATCCCAACCACCAGAAACTGCTGATCGGCTCCAATTGGTCC
GAAACTGCCAACAAGCGCCTGGTCTACGATTTCTGGCGCATCGTGTTCGAAGCCGGCCAG
GTGCAGTACGCACCGATGTACATGGACAAGAACTACATCCAGCACAACCCGAACGTGGCC
AACGGCCGCGATGCGTTCATCGCCTTCCTCACCGCGTTCGTGCCGCCCACCCCGGTGCAG
CCGCGTGTGCAGTTGCCGCTGGTGGCGATCACCGCCGATGGCGATCTGGTCACGCTGGTA
TCGGTGCGGACCTTGCCGGACCCGCGTGATCCGTCCAAGACCTACACCACCACCTGGTTC
GACATGTTCCGCATCGAAAAAGGCCTGATCAAGGAACATTGGGACCCGGACACCATCGCC
GGCCGTGCCAATACTGGCGGCCAGTAACTGCTGCGACACTTCAGGGCTGCAGCGTGTAGC
ACTGCAGTGCGTAACTCACGCGAGTTGCCAACCTAACGTTGCGCCCACCGGATGGTGGGC
GCAGTCGTTTCGGTGGTAGTGCTTAGCTGATGCGGAAGCCCATGGTGGCTTCCACTGCCT
GCTGCCAGCCGGCATACAACTGTTCGCGCCGCTCTTCGGGCATGTTCGGCTCGAAGCGGC
GATCCACTGCCCATTGTTTGGCGATCTCTTCGCGGCTGCTCCAGAACCCGGTGGCCAGGC
CCGCCAGGTAGGCCGCGCCCAGCGCGGTGGTTTCGGCCACCTCCGGACGCAGCACCGGCA
CGTTGAGAATGTCGCTTTGGAACTGCGCCATGAAGTCGTTGGCGATCGCGCCACCGTCGG
CGCGCAGCTCCTTCAGTTCGATCCCCGAATCGCTCTGCATCGCGGTGAGCACATCGCGGG
TCTGGTAGGCCATTGATTCCACCGCCGCGCGCACGAAGTGTTCCTTGCTGGTGCCGCGGG
TCAGGCCGAACACCGCACCGCGGATATCGCTGCGCCAGTACGGTGCGCCCAGGCCCACGA
AGGCCGGGACGAAATACACGCCATCATTGTCGCCGGCACGCTCCGCATAGGCTTGCGAAT
CACTGGCCTTGCCGAACATGCGCAGCCCATCGCGCAGCCACTGCACCACTGAGCCAGCCA
CGAAGATGGCGCCTTCCAGTGCGTATTCCACCTTGCCGTCGATGCCCCAGGCGATGGTGG
TCAGCAAGCCGGCCTTGGAGGCCACGGCCTTGTCGCCGGTATTCATCAGCATGAAACAGC
CGGTGCCATAGGTGTTCTTCGCCATGCCCGGTTCAAAGCACGCTTGCCCGAACAATGCGG
CCTGCTGGTCGCCGGCAATGCCGGCAATGGGCACCTGTTCGCCGTAGAAGTACTGGGTCT
GGGTCATGCCATAGACCTCGCTGGAAGAGCGCACTTCCGGCAGCATCTGCGCGGGCACGT
CCAGCATCTCCAGCAGCTCGGCATCCCACTCCAGGGTGTGGATGTTGTACATCATGGTGC
GCGAGGCATTGGTGTAGTCGGTCACGTGCACCTTGCCGCCGGTGAGGTTCCAGATCAGCC
AGCTATCGATGGTGCCGAAGGCGAGCTCGCCCTTGCGTGCACGTTCGCGTGCGCCGTCCA
CGTGGTCGAGAATCCACTTGACCTTGGTGCCGGAAAAATACGCATCGATCAGCAGCCCGG
TCTTGTCGCGCACCATCTGCTCATGGCCGGCCTCTTTGAGCTGGGTGCAGATGTCCTTGG
TCTGCCGCGATTGCCAGACGATGGCGTTGTAGATCGGTTGGCCGGTGGCCTTGTCCCACA
CCACCGCGGTCTCGCGCTGGTTGGTGATGCCGATGCCTGAGATCTCGCGCGCGTCGATCT
GCGCGTTGTTGAGCAGCTCGGTAATGGTGGTGTAGACGCTGGTCATGATCTCGCGCGGGT
TGTGTTCCACCCAGCCCGGTTGCGGAAAGATCTGGCCGAATTCGCGCTGCGCCACGCCGG
CCACCTTGCCCTGGCGATCGAACAACATCGCGCGCGAGCTGGTGGTGCCCTGGTCGATCG
CAAGGACGTATTTCTTTTCCATCGTGCATTCCTCGAAACAAAGGCCGGCGCACCGCGCGC
ACGGCGTGACTGTCAGTGCAGCGGTGCGATCACGGCGGATCGAGTGGCGGGGTGGCGGCT
TTTTGCAGGTGCAACACCCGCGCCGGCAGGAACGGCAGGATCAGCCACTGGTAGGCGAGG
GCGCCCAGCGGGCCACCGATCAATGGCCCGACGATCGGGATCCACCAGTAGTTGTCCTTG
GCCGGCAGTGCGGCTTCGCCCCAGCCGGCGAAATACGCGAACAGGCGCGGGCCGAAGTCA
CGCGCGGGGTTCATTGCCCAGGCTTCCAGATACCCCATCGAGGCGCCCAGCGTGGCCACC
AGCAAGCCGATCATCAACGCGCCCGAGTTGGCGGTTGGCGCGGCCTCGTTGAAGCGCTCG
GTGATGGCAAAGATACCGAAGATCAGAAACGCGGTGATGATGATCTGGTCCACCAATGCA
TGCATCGGCGTGACCGCCAGGCCCGGCGCGGTGAAGAACACCCCCGCAGCGCCGCCGGCT
TCGCGGGTGAGCTGCTGCACCTGGTTGTAGTGGTCGATCACCGGCCCGTAGAGCTGGTAG
ACAATCGCCGCTCCAAGAAACGCGCCAACCACTTGCGCGCCCCAGTACGGCAGCACCTTT
TTCCAGGAAAAATCGCGGAACAACGCCAGCGCCAGCGTGACCGCCGGGTTGGCGTGCGTG
CCGGACACCGAACCGGTGACATAGATGGCCAGCGTGACCGCCAGGCCCCAGGCAATGCAC
ACGCCCCAGTAGGCGTTTTGATACGGGCTGGGGTCGTAGAGGATGTACATCGCCGCGACC
GAATCGCCCAGCGCGATGATGATGAACATCGCCACCGCTTCGGAGATCAACTCACCCACG
AGTTGACGGCTCATGGGCGGCCTTGCGCGCTGCGCGGTGTATGGCCGTTGTGGTGTTGCG
ACGCGTCTGGCGACGCGCAAGTGTGTCTGGTTGTGCTCATCTCAGTTGCCCTCCACGAAA
TACCCATGATGATGCGCGGCGCGCGCGCCAGGATACGTTGCCAACGACCCTTCCTCGTTG
GCAACGTCAGTCACGCTGTCAGGCCGGGACCACGTGCGTCTGCGCGTTGGCGTGCGCAGC
TGGCCGCGTCTGCAGATACGCCTCCAGGCGCGCGCGCGCCTCGGCATCTACACGCAGGCC
CAGTTTGCTGCGGCGCCACAGGATGTCGTCGGCGGTCTGCGCCCATTCGCGGGCGCACAG
GTAATCCACCTCGGCCTGGTAGAGGTCCGCACCAAAATGCTGGCCGAGTGCAGTCATGTC
CTGCGCATCGCCAAGCAGCTGCTCGGCACAGGTACCGTAGTTGCGCACCAGCCGCTGTGC
GGTGGCCGCCGGCAGCCAGGGACGCGCAGTGCGCACACGCTCCAGCAGGCTGGCGATGTC
GCGTTGTTCGCCGCCGGGCAGGGCTTCGCCACGCGCGGTCCACGCCGGCTTGCGCGCGCC
CAGGGCCTGGGTCAGCCGGTCGACGGCTTCTTCGGCGAGCTTGCGGTAGGTGGTGAGCTT
GCCGCCGAACACGTTGAGCAGCGGCGCGCCGTCGGTGAGCACTTCCAGCTGATAGTCGCG
GGTCACTTCGGCGGCGTTGTCTTCGGCGTCGTCGAGTAGCGGACGCACCCCGCTGTAGTT
CCACACCACATCCTGCGGGGTGATCTGCTGCTGGAAATACAAGTTCACCGCATCGCACAG
GTACTGCACCTCGGCCGCGTCGATCTTGGGTGCGGACGGGTCGGCCTCGTAATCCACGTC
GGTGGTGCCGATCAAGGTGAAGTCGTGCTCGTAGGGAATGGCAAACACGATGCGCCGGTC
GGGTTGCTGGAAGATGTACGCGTGGTCGTGGTCGAACAGCTTGGGCACCACGATGTGGCT
GCCCTTGACCAGGCGCAGCGCATGCTGGTGCGGCACCGCGGCCACCTTGTCCAGGAACGA
CACCGCCCACGGACCGGCCGCATTGGCCAGCGCACGCGACTGCACGGTGCGGCGGCGTCC
GTCACGGCCTTCCAGCTCCGCATACCAGAACCCGGCATCGCGCCAGGCGCCAACGCAACG
CGTACGCGTATGGATCTGCGCGCCACGCTTGGCCGCATCCATCGCGTTGAGCACCACCAA
CCGCGCGTCCTGCACCCATGCGTCGGAATACACGAAGCCGGTGCGCAGCGACTCCTGCAG
CGGCTGGCCAACCGGATGGGTGCGCAGCGACAGCCGGCGCGAGCGCGGCAGGCTGCGCTT
GCTGCCGCCAAGATGGTCGTACAGGAACAGCCCGGCGCGAATCATCCAGGCCGGGCGCAG
ATGCGGCTGATGCGGCAGCAGGAAGCGCAGCGGCCAGATGATGTGCGGCGCTAGCCGCAG
CAGTACCTCGCGTTCGGCCAGCGCCTTGCCGACCAATGCGAACTCGTACTGCTCCAGATA
GCGCAGGCCACCGTGGATGAGCTTGGTGCTGGCGCTGCTGGTATGTGCGGCCAGGTCGTC
CTGTTCGCACAGGCACACCGACAGACCGCGCCCGGCCGCGTCACGGGCGATGCCGACCCC
GTTGATGCCGCCGCCGATTACCAGAAGATCGTATGTCTCGCCCATCGGTGCCTCCGTCCC
GGCTCGCCAGCAAGAGCGAACCTAAGTTGTCATGTTCGAACATATTCGAACATCGCACCT
TGCGGAGGCGTGAAGAGGCGTATGCGGTTGAATGTCCGCCTTTTTGGGCGGGAGAGCTAA
TTGAACCGAGTATTTAGATAGTTATTGACGATGGAAAAGAGGCGCGGGCGGCGCAGATTG
CATCATTCGCACACAAACGAACATTGTCCGGCCTGGTCGGTAACCCCGGCCCGAGCCCCG
CTGCATGCCGAACACCACCACGCACATCAGCCGCCTGCTGGACCGCCGGCACAAGCCCTG
CGCCTCCGGCCGCCCAGCGCTCACGCGCGAGAGTCAGCCCGCGGCGCCGGCCAGATGCAC
GCGCGTGCCAGCCTCGGCCAGCACCGTGCGCAGCTCCTCCGGCGGCGGCCGGTCGGTGAA
CCAGTCGTGCACCTGCGCAATCGCCCCCAGCCGCACCATCGCGTTGCGGCCGAACTTGCT
GTGGTCGGCGGCCAGCAGCACCTGCCGAGAATGCTCGATGATCGCCTGGGCCACGCGCAC
TTCCTGGTAATCGAAATCCAGCAGCGTGCCGTCCAGGTCGATCCCGGAAATGCCGATCAC
CCCGAAGTCCACCTTGAACTGGCGGATGAGCTCCACCGTCGCCTCGCCGGTGACGCCCTG
GTCGCGGCCACGCACCACGCCGCCGGCCACGATCACCTCGAAGCTGGGATTGGCGCTGAG
CATTACCGCCACGTTGAGGTTGTTGGTGATCACGCGCAGGCCGCGGTGCTGCAGCAAGGC
GCGCGCCACTTCCTCGTTGGTGGTGCCGAGATTGATGAACAGCGAGGCGTCGTCGGGAAT
GAAGCGCGCCACCTGCGTGGCGATCTGTTGCTTCTCGCGCGCCTGCAGCGCCTTGCGCGC
CGCATACGCCAGGTTCTCCACGCTGGACGGCATGCTGACACCGCCGTGATACCGGCGCAG
CACGCCGGCATCGCAGAGCAAGGTCAGATCGCGGCGAATGGTCTGCGGCGTGACCTCAAA
GCGCGTTGCCAGCCCTTCCACGTCGGCAAAGCCCTGTTGGCGCACCAAGGCCACCAACTG
CTCCTGGCGCGGATTGAGTGCCGGCGCCGGCACGGTCCTGTAATGAGTCGACTCCATGCG
CAGATCATCGCCCATGCGCGTGAGGATGCAAGCACGAGCATGGCCGCGCCGCGCTGGGCC
AGACCGACCACGGCAGTGGCCGCCTGGCCACTGCAATCACTGCGTGTCATACGCACCACC
GGCCAGTCGGTGGATGGTGGGTGGTGGCGAACGGCTCGACTTTGACTGCCCCGAAAGGCG
ACGGGGTCTGTCGCTCACACCGCCGCGATGGTGTCGCATGACGCGACCCAAGCACGATGC
CTGCGCGCTCAGCCGGAGCCCGCGCGGTAGCCTGTATCGATGCTGATGCTGCCGCCCACC
GCACGTGACACGCACGCGCACAGCTTGCGGTTCTCGCTGCGCTGGGCATCGCTGAAGAAC
ACGTCGCGGTGGTCGATGTCGGCCGCCGTGTCGAGCACGTCCACCGCGCACAACCCGCAC
TCGCCGCGTCGGCATTCGGCGATCAGCTCCACGCCGGCGTCGGCCAGGGCGTCGAGCATC
GATACGTTCTCGGCCACCTGCACTTCCATGCCCAGCCCAGGCAACTTGACCACGAAGGCC
TGTGCCGGCACCCGCCCGCTGTTGCCGAAGGTCTCGAAATGCAGGCGCGCGCGCGGCCGG
CCGGCGGCGTGCCACTGCTGGCGCACTGCTTCGAGCATGCCCAGCGGCCCGCAGACATAG
ACCTCGGCATTGGGCGACAAGGTGGCCAGTTCCGCGGCCAGATCCGGCGGGCCGGCCTGG
TCGTCGCAATGCACTTGCAGGCGTGCGCCGAGCAGCGCCTCCAGCGTGTCCACATAGGCC
ATGGTGTCGCGTGCGCGGCCCACGTACAGCATGCGGAACGCGGCATGCCGGCGCGCCAGC
CGCTGCGCCATGCCCATGATGGGCGTCACGCCGATACCGCCTGCAATCAGCAGGATTTCC
TCGCCTGCTTCATCCAGCGCGAAGTTATTGCTGGGTGGCGAAATTTCCACCACGTCGCCC
GGTGCCAAGGTCCACATATGCCGCGAGCCGCCGCGGCTTTCGGGCATCTGCCGCACCGCC
ACCTGGTAATAGCCATCGGCGCGGGGCTCGCCCACCAGCGAATAGGACCGCACATCCTCG
CGCCCGTGGAGCTGCAGGCGGAAATCCAGATGGCTGCCCACCTCGAAGCTGCGCGTGTTC
GCGCCCGGGTCGAGCACGATCTCGCGCACGCCCTGGCAGGCATCGGCAACACTCACCACG
CGGGCGTGGTGCCAATGGGTGTCTTTACGCATGCTGATCTCCTTGCTTCGATCCCGGTAT
GCGGCCTGCGCCTGGCGCTTGTGCAGCACGTGCGTGGCGTTGATGCGCTGCAGGCACTGG
CGACAGCGCACGGGCCACGCACGCAACGTGCAGCGGTGTTGATGCATCGCGCATGGCCAT
CACCCCACCATGCGCAGGGACAGGTCGCCGGCGCGCTGTTCGCGCGCGATCAGGCGGTCG
ATGACGCGTCGCGCCCACATGCCGCCGGCGTCCACGTTGAGGTTGTAGAACGCGTGGTCC
GGATGCGCGTCGATCGCGCGTTGCTGGGCTTCCAGCACGGCTTCGTCTTCGCCGAATACG
CCGGTGACGCCTTCGCGCGTGAGCGTGGTCAATGACTGGTCATGCAGCGCGTAGTTGCGC
ATGAACGCCCAGAAGTAATGGCAGGTGGTGTCGGTTTCCGGGGTGATGGTGTTGAGCACG
AACCCGTTGACGCCCTGGCTGCGGTCACCCTGCGGCGCGCCGGTGCCGGTGATGGCCACG
CCGACATCGATGGCGATGGTGCCCGGTGCTTCGAAATGGATGATCTGCCAGCGGTCCACC
TTGCCGTGGTAGTTCAGGTGCCGCGCGATCTGGCCGGCCCAGAACGGCGGTGGGTCGATG
TTGTGCATCCAGCGCGACACGGTCACCGTGCGGTCGCCGTGCACCACCTCGAACGGCGCT
TCGGCCACTTCGTCCTGGCCGATACTCGAGCCATGCACGAAGGTTTCGTGGGTGAGGTCC
ATCAGGTTGTCCAGCACCAGCCGGTAATCGCATTTGGCGTGGATGGTGCGGCCGTCGCCG
GCCCAGGCCGGATCGTGCGACCAGTGCAGGTCCGGGATCAGCGCCACATCGGCCTGCGCC
GGGTCGCCCGGCCACACCCACACGTAGCGGTGCTTTTCGGCGACAGGAAAGCCGCGCACG
CAGGCCGAGGGGTTGATGGTTTCCTGCGAGGGCATGTGCACGCAGCGGCCCTGCGCGTTG
TAGACCAGCCCGTGGTAGCCGCAGACCACGTCGTCGCCGCGCAGCTTGCCCATCGACAAC
GGCACCAGCCGGTGCCAGCAGGCATCTTCCAGCGCCACCACGGCCCCGGCGGTGGTGCGG
TAGAGCACCACGTCCAGGTTGCAGAGCTTGCGCGGGGTGAGCGCGTGCCTGACCTCGTGG
TCCCAGGCGACGGCGTACCACGCGTTGAGGGGGAACAGCGGCTTGGACTGTGACATGACC
GTGACTCCTGGGCTTCTAGGCAACCTGGGTAAGGACTGGCGCAAGACACTGCGCCCAACC
CGAAGTTGACGCGCACTGCCGCGCTGGCGTCCGCTTGCGGGCGAAGTTATGTATACACCG
GAGACAATGTTGGTGGCACAAGTGGCTGGTATTCATGTGCGATTATCGAATGACAATTTC
GATAATCGGATTGACCGGCACGCAAACCGGGGCCTACCGTGGCGACACCGTGGTGTGCAG
GAGTCTGGAATGGCCGACATCGTTTCCCTGTCCGAGGCCGTGGCACAGCTGATCGCAGAT
GGCGATTGCGTGGCAATGGAAGGCTTTACCCACCTGATCCCGCACGCCGCCGGCCACGAG
GTGATCCGCCAGCGCAAACGCAACCTGCGGCTGGTGCGGATGACCCCGGACCTGATTTAC
GACCAACTGATCGGTGCCGGCTGCGCGTCGGCGCTGCGCTTTTCCTGGGGCGGCAATCCT
GGCGTGGGCTCGCTGCACCGGCTGCGCGATGCGGTGGAACACGGCTGGCCTGCGCCGCTG
CAACTGCGCGAACACAGCCACGCGGACATGGCCAACGCGTATGTGGCCGGCGCGTCGGGC
TTGCCGTTCGCCGTGCTGCGCGGCTATGTGGGCTCGGACCTGCCCAAGGTCAACGACAGC
ATCCGTTTCCTGCAGTGCCCCTACACCGGGCAGACCCTGGCGACCTCGCCGGCGGTCAAT
CCGGATGTCACCGTGATCCACGCGCAGCAGGCCGACCGCCGCGGCAATGTGTTGCTGTGG
GGCATTCTGGGCGTGCAGAAAGAGGCCGCGCTGGCCGCGCGCAAGGTGATCGTGACGGTG
GAGGAGATCGTTGACACGCTCGATGCGCCGCCCAATGCCTGCATCCTGCCGCGCTGGGTG
GTGAGTGCGGTCTGCGTGGTGCCCGGGGGCGCCGCGCCGTCGTATGCGCATGGCTACTCC
GCGCGCGACAACCGCTTCTATCTGGCCTGGGATGCCATGGCCCGCGATCGCGCGCGGTTC
CAGGCGTGGATCCAGGCCCACATCCTGGACACCGACGACTTCGCCGGGTTCCAGCGCGTG
TATGCCGGCAGCCAGCACGCGGAGGCGGCATGAGCGACTACAGCACCAACGAAATGATGA
CCGTGGCGGCAGCACGTCGCCTGCCCGATGGCGCGGTGTGTTTCGTCGGCATCGGCCTGC
CCTCCACCGCGGCAAACCTGGCGCGGCTGACGCATGCACCGGAGGTCACGTTGATCTACG
AATCCGGCCCGATCGGTGCGCGCCCGCAGGTGTTGCCGCTGTCGATCGGCGATGGCGAAC
TGGCCGAGACCGCCGACACCGTGGTCTCCACCCCGGAGATCTTTCGCTATTGGCTGCAAG
GCGGGCGGGTCGATGTAGGGTTCCTGGGCGCGGCGCAGATCGATCGCCATGCCAACCTCA
ACACCACCGTGATCGGCCCCTACGCCGCACCGAAGACGCGCCTGCCCGGTGCCGGCGGCG
CGCCGGAAATCGCCACCAGCGCCAAGCAGGTCTTCATCATCATGCGGCAGTCCACGCGCA
GCTTCGTGCAGACGCTGGATTTCATCACCACCGTCGGTCATCTGGACGGCGGTGATGCAC
GCACCCGCGCCGGCCTGCCCGGTGCCGGCCCCACCGTGGTGGTCACCGATCTATGCGTGA
TGGAACCCGACCCGGTCAGCCGCGAGCTCACCGTGACCGCGCTGCATCCTGGCGTGACCC
AGGCGCAGGTCACCGCGGCCACCGGCTGGGCGGTGCGCTTTGCCGCAACGCTGACCGAAA
CTGCCGCACCCACCGCCACCGAGTTGCACGCCTTGCGTGCGTTGCAGGCACGCACCGCCG
CAGCCCACGGAACGCAAGCGGCGGGAGCCGAGGCATGAGCGAGGTCTATCTGGTGGATGG
CATTCGCACGCCGATCGGCCGTTACGGCGGCGCACTGTCCAGCGTGCGCGCCGACGATCT
GGGCGCGGTGCCGATCGCCGCGTTGCTGGCGCGGCATCCACAGCTGGACCCGGCGGCCAT
CGACGATGTCTACCTGGGCTGCGCCAACCAGGCCGGCGAAGACAACCGCAATGTCGCGCG
GATGAGTGTGTTGCTGGCTGGCTTGCCCAGTTCGGTGCCGGGCAGCACGGTGAATCGCCT
GTGCGGCTCGGGACTGGAAGCGGTGGGCATTGCGGCACGCGGCATCCGTGCCGGCGAACT
GGAGCTGGCATTGGCTGGGGGCGTGGAGTCGATGTCGCGCGCGCCGTGGGTGATGGGCAA
GGCGGAATCGGCGTTCGCCCGGAACCAGCACCTGCACGACACCACGATGGGCTGGCGCTT
CATCAATCCGCGCCTGGAAGCGACCTACGGCGTGGAGCTGATGGGCGAGACCGCCGAGAA
CGTCGCGCAGCGCTACGCCATCAGCCGCGACGACCAGGATGCGTTTGCCCTGCGCAGCCA
GCAGCGCACCGCCGCCGCGCAGGCTGCCGGGTTCTTCGACGACGAGATCACCGCAGTGGC
GGTGGCCGGGCGCAAGGGCGGCGAGCGCGTGCAGGTGATGCGCGACGAACATCCGCGGGC
CGATGCCAGTGCCGAGGCCCTGGCGCGGCTCAAGCCGGTGTTCCGCCAGCCGGGCACGGT
CACGGCCGGCAATGCGGCCGGCCTCAATGACGGTGCCGCCAGCCTGTTGCTGGCCTCGGC
GCGCGCGCTGCACCTGCACGGGCTCACGCCACGCGCGCGGGTGCTGGGGTTTGCCTCGGC
GGGCGTGGAGCCAACCTACATGGGCATCGGCCCGATCCCGGCCACGCAACGCCTGCTGGC
GCGGCTGGGGCTGCAGATCGCGCAATTCGATGCGATCGAATTCAACGAAGCCTTCGCCGC
GCAGGCGCTGGCCTGCACGCGCGCGTTCGGATTGGCCGACGATGCCGCGCACGTCAATGC
CAATGGCGGTGCAATCGCGCTGGGCCACCCGCTGGGCATGAGCGGTGCACGGCTGGCACT
GACGCTGCTGCGTCAACTCGACGCCTGCAATGGCCGCCGCGGGCTGGCCAGCATGTGTAT
CGGCGTCGGCCAGGGCGTAGCGCTGGCGATCGAGCGTGTTTGAGCGCCATGATCTCGCGC
CCGCGCCGTTGCATGCCCACTTCATCGATCACGCTCACACCTGCGTCTGACGGAGATGCC
GATGCACGACCTTCCCCCTGATACGCCGCCCGGCGATGTCCTGCTCGGCTATCGGCGCCC
CCGCGCCGGCACGCAGCCTGCCTACCTGCATGCGCCGTATGCGTCCACCGCGTTGCGTGC
GCCCACGCGTGCACCGATCGCCATGCCGGTCACGCTGTCGGAAGTCACCGGGCCACGGCC
TTCGCAGATCACCCTCGGCGCGCATGCGGCCGACCTCACCGCCGGCTTTGCCGGTGAGCC
ACTGGGCGAGCGCATCATCGTGTCCGGCCGTGTGCTCGACGAAAACGGCGCGCCGGTCCG
CAATAGTGTGGTGGAGGTCTGGCAATGCAATGCGGCCGGGCGCTACCAACACGAGGGCGA
CCGCCACGATGCGCCGCTGGATCCCAACTTTCGCGGCACCGGCCAGGTGCTGACCGACGC
GCACGGGCGCTACGCCTTCAAGACCATCAAGCCCGGCGCCTATCCCTGGCGCAATCACTA
CAACGCCTGGCGGCCGGCGCATATCCATTTTTCGCTACACGGCGATGGCATCGGCCAACG
CCTGATCACGCAGATGTATTTCCCCGGTGATCCGTTGCTCGCGCACGACCCGATCTACAA
CTGCGTGGACGACCCGCTGGCACGCGACCGCATGGTGTCCAGTTTCGATTGGGAGCACGC
GGTGAGCGAATACGCGCTGGCCTATCGGTTCGACATCGTGCTGCGCGGCCGCAAGCAAAC
CGTCTGGGAGTGAGCCAATGAGCCTGCATGCAACGCCGTCGCAAACGGTTGGCCCGTACT
ACCGGCTGGGGCTGGAGCCCTTGTATCGCGCACAGATCGCACCGGAGCACGCGGCCGGCA
CGCAGGTGCAGATCAGCGGATGCGTGTTCGATGGTGCCGGCATGCCGGTGAGCGATGCGG
TGCTGGAGCTATGGCAGGCCGATGCCGCCGGCATCTATGCCCATGCGCACGATCCGCGCT
GCGCCGCGCACGACCCCAGTTTCGATGGCTGGGGCCGCGTGCCCACCGATGCACAGGGCC
GCTACCGGCTCAGCACCATCCGGCCAGGCCCGGTGGCCGGTCCGAACGGGCAGCCGCAGG
CGGCGCATCTGGTCGTGCTCGTGTTCATGCGCGGGCTGTTGCGCGGCGTGGCAACGCGGC
TGTACTTCGCCGACGACCCACAGCTGAGCGGTGACCCCATCCTCGCGCTGGTGCCGCCCG
AACGGCGCGGCACATTGCTGGCGCGCGCGCGCAGCGCTGGCGACTACGTGTGGGACATCC
ACATGCAGGGCGATGCCGAGACGGTGTTCTTCAGTTACTGATGGGCGCGTGCACTGAAAC
GCGTGCCTGACGAGGTAGTTGTTTGCACAGGTCGCCAGGGTGTTGGCGCATGCAACCACA
GCCTCCAGGTCGCGCCATCGGCGTGGCATCGCGCCCGCGCAAGCGGGGTGCCGGTGCACC
GCCGCCGCTCACGCGAGCCGCGCGTCCGGCACGCGCATGGTTGGCACCTGTGCGCATCGG
TGCCATGCTCCGGCCACGCCAAGAGATGCAATGCATGAGTGCAACGTTTTCCCTGCTGGG
CGGCCTGTTTGGCGACCCCGCGTGCGATGAAGTGTTCGACGATGCCGCGCGCGTGCAGGC
GATGCTGGACTTCGAGTCCGCGCTGGCCCGGGCGCAGGCGCAATGCGGGGTGATTCCGCA
GGCGGCCGCGCAGGTCATTGCCGCCCAGTGCCACGCAGTGCACTACGACCTGGCCGCATT
GGCGCAGGCCACGGCACTGGCCGGCAACCCTGCCATTCCGTTGATCAAGGAACTGACCCG
GCAGGTGGCCGCGCACGATGTCGATGCCGCGCGCTGGGTGCATTGGGGCGCCACCAGCCA
GGACGTGATCGATACCGGCAGCGTGCTGCAACTGCGCGCGGCCTTCGACCTGCTGCTGCC
GCGCCTGGACGCACTGTGCGCCTGCCTGGCGACGCTGGCCGCACGCGAGCGCGCCACCGG
GCTGCCGGGCCGCACCCTGTTGCAGCAGGCGGTACCCGTGACCTTCGGGCTCAAGGCCGC
CGGCTGGCTGGACGCCTTGCAGCGCGCACGCCGCCGCCTGCATACCGCGCGCACCGAGGC
CTTGGTGCTGCAATTCGGCGGGGCCGCCGGCACCCTGGCGGCGCTGGAAACGCGTGGGCT
GGAGGTGGCGCAGGCCTTGGCGCATACGCTGCAGTTGCCGCTGCCGGCGTTGCCCTGGCA
CACCGCGCGCGACCGCCTGGTGGAGGTGGGTTGCGCATTCGCGTTGCTGGCCGGCAGCCT
GGGCAAGATCGGCGGCGATGTGGTGCTGCTGATGCAATCGGAAGTGGGCGAGGCGTTCGA
GCCGGCGGCGGCGGGCAAGGGCGGCTCCTCGGCGATGCCGCACAAGCGCAACCCGGTGGC
CGGCGTGGTGGCGGTCGCCGCCGCCGCGCGCGTGCCCGGGCTGGTGGCCACCTTGTTCGC
CACGATGGCGCAGCCGCACGAGCGCGCGGCCGGGCAGTGGCATGCCGAATGGGAAACGCT
ACCGGAGATCGTGCGCCTGACCGCCGGCAGCCTTGCGCAGATGCAGGCCTGCCTGGCCGG
GCTGGAACTGGACCGCACGCGCATGCAGGCGCATCTGCACAGCCACGGTGGCGTGCTCTA
CGCGGAGGCCGCGGTGTTCGCACTGGCGCGGCAGCTGGGCAAGTCGCAGGCGCATACGCT
GGTCGAACATGCGGTGGCGCGTGCGCAGTCGGCAGGGCGTCATCTGCGCGAGGAGCTGGC
CGACGATCCTCACGTGCAGGCAATGCTCTCGCCGGCACAACTGGAGGCGATCTTCGCGCC
CGACAGCTGGCGTGGCATGGCGTCGGTCTGGATCGACCGCGTCCTGGCCGCTTCACCTTC
CCCCTGACGGTGGCCCATGGCATTTCTCCAGTTGCCGACACATCGCCTGCATTACCGCCT
GGATGGCACTGAAGGACGCCCCTGGCTGACCTTCTGCAACTCGCTTGGCACCGACCTGCA
CATGTGGGACGTGCAGCTGGAGGCGCTTGCGCCGCACTACCGCATCCTGCGCTACGACCG
CCGTGGTCACGGCTACTCCGAGTCGCCGCCCGGCCCATACAGCGTGGCCGACCTGGGCCA
GGATGTGATTGCGCTCTGGGATGCGCTGCAGATTGCGCGCAGTGATTTTTGTGGGCTCTC
GATCGGCGGGCTCACCGGCCAATGGCTCGGCCTCAACGTGCCGCAGCGATTGCGGCGGCT
GGTGGTCTGCGCCACAGCGCAGAAGATCGGCAGCGCCGACACCTGGGCCACACGGATCGA
GCAGGTGCGCCACGACGGCTTGCCGGTGTTGATCGACGCCACGTTGCAGCGCTGGTTCAC
CCCGCACTTCGCCCTGTCGCATGCGCAGCGTCTGGACATGATCGCCGCCGCGTTCGTATC
CACCTCCCCCGACGGCTACATCGCCTGTTGCCAGGCAGTAGCCGATGCCGACTTCCGTGG
CGCACTGGAAGCCCTGGAGGTGCCATTGCTGGCCATCGCCGGCGACGACGATCCGGTCTG
CCCGCCCACCGACCTGCGCGACATCGCCTATGCGGTGCCCGACGGCCAGTACGCGCAGGT
GCCCGGCCGCCACATCTGCAACCTGGAATCGCCGGCAGCGTTCAACGACGTGCTGCTGGG
TTTTCTCCAGGCCGAGTGAGCTTTCCCCCAACTGCAAGGACACCCGATGCACGAAGACGA
ACGATACCAGGCCGGCCTGCGCGAGCGCCGGCGCGTGCTGGGCGATGCGCATGTCGACCG
CGCGCTGGCCGCGCGCACCGAGTTCACCGGCGAGTTCCAGGACATGATCACCCGCCACGC
CTGGGGCACCATCTGGACCCGTGACGGCCTGCCCGCCCACACTCGCTCGCTGCTGACCCT
GGCGATGATGGTGGCGCTGGGGTGTGATGAGGAATTCAAGCTGCATGTGCGTGCCGCGCG
CAACAACGGCGTCACTGCCGCGCAGATCAAGGAAGTATTGCTGCAGGCAGCGATCTACTG
CGGCGTGCCAGCGGCCAACCACGCCTTCGCGTTAGCGCAACCGATCCTGGACGCACAGGC
GGCCGAAGGTGAGCCGGCAACCGACGGTTAGCTGATCGGCACGATCGCGATCGCAGATGG
CACGGCACACCATGCACGCGTAACGGATGAGACGCGTCGGCGGCCGCAGCACACATCAAC
ACAAAGACATCGCACCCGATGCCACTCCTCCGCCAGGAAAGAGGCAGGGCGCGTGCACGG
CGCAAGACCGTGTTGTGATCGAAGATGGTCAAGCGCATGGACGCGCCTCGCATGCGTCGT
ACCGGCGGCGGCCGCGCACCAACCATGCAATTGCACCGTAGTCGCTCTGCGTTGGAGAGG
GTTCGTTGAGAGAACGCCGTGATCAACGATGGAGAACCACCCGCACGCGCGCCGCAAGAA
ACATATCCGACAGCAGCGCATCCCCGCACTGGTTCCGCCAGCGCATCGCCTGATCGCCAG
CGGCCATGACACACCGCCCGCACTACGGCGATGATGCAGCCTCCCAATACGCCGGCCTGC
CGCGTCCTTGCAGCGCCGCCATCCACGAGGCTCCACATGATGCTACGTCTCGCCTGCCTG
GCAGTGCTGCTGCTCCTTACCTGCGGCGCGCAGGCGCAACCACAGCCCGGCCCGGGCACG
CAGCGTGCGCAGGTGCAGGCCGACGATGGCCAGCCACTGGTGGTGTGGTCGCGGCTGCCG
GCACGGCCGCGTGGCACGCTGCTGCTGGTGCATGGGCGCACCTGGAGTGCATTGCCCAAC
TTCGATCTGCAAGTGGCCGGCGAGCCTGCCGACACGCGCTCGGTGCTGGCGGCGTTGGCA
CAGGCGGGCCACGCGGTGTATGCGCTGGATCTGCGCGGCTATGGCGGCACCGCGCGCGAT
GGCAGCGGGTGGAACACGCCGGTACGCGCCATGGCTGACGTGCGCGCCACGCTGACATGG
ATCGCCAAGCGCCATCCCGGTCTGCCGCCGCCCGCACTGCTGGGGTATTCCAATGGCGCA
CGGGTGGCCTTGCTGCTCGCCCAGACGCAGCCGGAGCTGTTGTCGGCGCTGGTGCTGTAT
GGCTTTCCGGACGATGTCGATGCCGCGCCGCAGGCCGCCGCCGTGCCCGCACAGCCGCCG
CGTGAACGCACCACCGCCGAAGCCGCTGGCTCGGACTTCATCACTGCCAATGCCGCGCCC
GCCGCCGTACAGAAGGCGTATGTGGCCGCCGCACTCGCGGCCGACCCGGTGCGCACCGAC
TGGCGCGCGATGGAGCAATTCGCCTACCAGCCCGAGCAGGTGACGCGCGTGCCGGTGCTG
CTGCTGCGCGGTGTGGATGACCCACTCGCCACGCAGTCAGAGAATGCGCACCTGTTCGCA
CGCCTGGGCAGCGCCGACCGCAGCTGGGTCACCTTGCCGCACGCCGACCATGTGGCGCAT
GTCGAAGACAGCCATGCCGCCTGGGTGGACGCGGTGGTCGCCTTCCTGCGCCGCCCGCGC
TGAACCAGCCGGACACGCTCAGCTGAGCAGGGCGCCCAAGCGCTGCGCCGCCTGCTTGAG
CGGCTCCACCCACTGGGTCTGCATCGTCTGCAGGCTCACCCGCCCGGCCTGCGCACCGAT
ATTGAGCGCGGCAATCACCTCGCCACGCAGGTTGCGCACCGGCACTGCGATCGAGCGCAG
GCCGATCTCCAGCTCCTGGTCGGTCAGGCAGACGCCCTCGCGGCGCGCCCGTGCCAGCAC
CTCGAGCAGGGCGGCGGGCTGGGTCACGGTGCGGTCGGTGCGCGGACGCAAGGTGGTGCG
TTCCAGATAGGCCTGCAGCGTGTCGGCAGGCAGGGCCGCCAGCAGCACCCGCCCCATCGA
CGTGCAATAGGCCGGCAGGCGGGTGCCGGGCCGCAGCCCGATCGACATGATGCGCACGGT
TTCCGCGCGTGCCACGTACAGCAGGTCATCGCCATCCAGCACCCCCAGCGAGCACGACTC
GTGCACCTGGTCGCGCAGGCCATCCAGCACTGGCTGCGCCGCAGCGGTCATCGACGAGGA
CGCGGTGTACGCACCGCCCAGCCCCAGCACCCGCGGCAGCAACACATAGCCGCGGCCCTG
CTCACCCACATAACCCAGGGCCGCCAGGGTGTGCAGCACGCGCCTGACCGCGGCGCGCGA
GATGCCGGTCTCCAGGCTGATCTGCGACATCGTCACCTCGCGCGCGTGCTGGGCGAACAC
GCTCAGCACCACCAGCCCGCGCCCGAGCGAGGTCATGAAATCCGGGTCACCTTTGGCAGC
GGCAATCTGCTGCATCAAGGCATGCGGCAGGCCGCGCTCGCTGCTGGCGATGGCCGGCGC
GGCGGGACGTTTGCGGCGGGAAGAGGTGGGCTCGGGCATCGCATCGCGCTAGGGGCAGGT
GCCTGCATGGTAAGCGCATCGTCCCAATGCATGGCCCCGGTCTCAGCTTGGCCCCGTACG
GGGTGAGCGCTTCACCCTGCTTGACGCATAATCGTCACTGGTCTTTTTCCTGCGTTGGTT
CCCTTCCTCCATGAAAACCCCCAAGGGCCTGCAACCGCTGATCGACGATGGCGTCATCGA
CGAAGTGTTGCGACCACTGAAAAGCGGCAAGGAAGCCTCCGTCTACGTGGTCAGCGCGGG
CGAAGACATCCTGTGCGCGAAGGTCTACAAGGACATGGCGCAGCGCAGCTTCCAGGCGCG
CGTGCAATACCAGGAAGGACGCAAGGTGCGCGGCAGCCGCCAGGCCCGTGCGATGGGCAA
GGCCACCAAGTTCGGCCGCAAGGAAGCCGAGACCGCCTGGAAGAACACCGAGGCCGACGC
GCTCTACCAACTGGTGGACGCCGGCGTGCACGTGCCCAAGCCGCGCGGCTATTTCCACGG
CGTGCTGCTGATGGACCTGGTGACCGACGACGCCGGCCACAGCGCGCCACGGCTGGGCGA
AGTGGAACTGGAGCCGGAACAGGCGCGCCTCTTCCACACCAGCCTGGTCGGCGACGTGGT
CAAGATGTTGTGCCTGGGCCTGGTGCATGGCGACCTCTCCGAATACAACGTGCTGGTCTC
GCCCGACGGCCCGGTGGTGATCGACTTCCCGCAGGTGGTCAGCGCGGCCGGCAACAACGC
CGCACGCGACATGTTGCTGCGCGACGTGCACAACCTGCGCGACTGCCTGGGCCGATTCGC
CCCCGAGCTGCTGGACACTTATTACGGCGAAGAAATGTGGGCGTTGTTCGAAAAGGGCGA
GCTGCGCCCGGACAGTGCATTGACCGGCCGTTTCACCTTCGACACCAAGCGCGCCGACGT
GCGTGCCATCCGCGCCTCGATCGAGGACGCGCGCCAGGAAAACCTGATCCGTCAGCAGGG
CCGCGAGGCGGCCGCCGAAGACGATTGATCGCGATGGCTGCAGCAGGTGTGGCTGCGGCG
TTGCCAGCGGCTAACGCTGCTGTCTAAAGGCTGCTGCGGCCATCCGCAATAGCGCTTGGC
TGCCTGTGTCTAACGGCACGCACACGTGACGCCAGCATGGACGATGCCGCGGTGATGCGC
CTGGCCAATACGCTGCATTGCAGTGACCTATCTGCATCGACATCACGCGCATGATCGAAA
CAATTGATGAATCGTAATGGTTAAAGGCCATAACAATCTGGCAAGCTCGGCCTCTCTCAT
CGCTGCTGGAGTCCGTCATGGAATTCGATCCCGATGTCGTGCGCTTGTTCGCGCAGCTGC
AGCAAGCGGGGCAGCCCCCGATGGAGGCGCTGCCGTTGCAGGAAGCACGCGCCATGATGC
GCGGCATGGGAGCGCAGCTGGGATTTCCACGGCTGCCGATGGCGCAGGTGACCGACCTGC
AGGCCGACACTGCCGCCGGCACGGTGCCGCTACGTCTGTACCGGCCGCCGGGCCTGGACG
ACACGCCCGCACCCACGTGCCTGTTCGTGCACGGCGGTGGCGGTGTGGTGGGGGATCTGG
ACTCGCATGACGATGTCTGCCGGCAGCTGGCGGCACGCACGCCGTGTCAGGTGCTGGCGG
TGGACTATCGCCTCGCGCCCAAACATCCGGCGCCGGCCGGCGTGGAGGATGTCATCGCCA
CGCTGCACTGGCTGGCCGAGCATGCCGACGCGGTGGGCGCCGATCCGCAGCGTCTTGCGA
TCTGCGGTGACAGTATCGGAGGTGGCATGGCGGCGGTAGCGGCGATCACTGCACAGCAGC
GAGGTATCGCGTTGCGCTGTCAGCTGTTGCTGTACCCGCTGACGGATGCGCGCCCGGATA
CCGGCGTGCATCCCTCACGCGGCCGCAATGCCGAGATCCCGCCGCTGACCCGCAGCGCGG
TGCAGTTCTTCAATCGCCTGTTGCTGCCGGACATGCGCCTGGCCGACCACTGGCACATCT
CCGTGCTGCTGGCGCCGGACGTGGCCGGCGTGGCGCCGGCACTGGTGGTGCTGGCCGACC
GCGACATCCTGCACGACGAGGGACTGCAATACGCCGAGCGCCTGCGCACCGCCGGCGTGG
AAGTCACCCAGCGCACCTGTGTCGGCATGATCCATGGCTTCATCACCATGGGCGGCGTGA
TCCGTGCGGCCGAGGAAACCATCGAGCTGGCGGCGCTGATGCTGCGGCAACGGCTGCTGC
CAGTGCAGCCACGCTTTGCCGCGTAGCCAACACGTGCCTCGGCGCGCCGGCGGCGCATTC
AACGCATTACCGAAAGGCCGCGACCAAGTCGCGCGGCCTGTGCGTGCGCTCAGAAATTGA
AGCGGAAGGTGGTCATCAAGACGTGGTTTTCGCGGTCGATCGTGCGGTTATTGACGAACT
GATTCAAATACCCGACATCGACATTGGAGATTGCATTGAACTTCCAGTTGATGCCCACGA
ACACCCGGTTCTGATCGATGCCGCTGCGTGCGCCCCACTGGGTCTGATCCAGATTGACGA
ACAGCTCGTTGAATGCCACCCACGACAACTGCGGGCTCAGGCTGCTCGGACGCACGGCCC
TGATCATCTGCCGCACCCGGTAGCCTTCATCGCTGAAGCCCTCGCGGTGGCGTTGCTCCA
GACGCGTGCGGCTGGTGATGGTGATGTTGGCGATCGGATCGAACTGATACTGGAACTGCC
CCCACCAGCGATTTTCGCGATTGGACGACTGCCCGGCCGGGTGGCTGATGATGGTGTCGT
AGCCCATCCAGACACTGGCTTTGGGATTGAGCCGGTAGAACACGGCAGGGCGCAGGATCA
ATTGATCGAACTGCTCGCCTTCCTCGCGCCAGCGCGGGTGCACGTCCATGCTCCAGTAAA
GATTCTCGACCGGCAGCTTGCCTTGCGCATACACGCTCAGCCAGTAACGCCCGTCTTCTT
CGGTCTGGGCCGCCGCCTGCGAGGTGCTGCCCAGCATCAGCAACAGGGCGGGACAGGCGA
TTCGGTAGGTTGCCGTCAGCAGCGCACGCAGTTTGTTCATGATCAGGAAGTCGTCAGTGG
TGCCTGAGCATACCAACTCGGTCGCGACCGCCATCAAACTTCGCGGCATCCGCCGTGCGA
TACGGCCCGATCACTTCGCACCGGGCGACATGAGCTCGCTGCGTGACATCTGTTGGCAAT
CAGCGCCTGCGTATCGGTGCCCTCGATCTCTCCCGAACGATCGGCCGAGTCGAGCAGACA
CGTGAGGGTTCTGCGGGTAACCAACTGCACGGCAGCCAGAAACATCCGTCACTCACGCCA
ATGCAGACTTCAAGACCGGGGCGGCGCGTGTGACGTCACGCCGCCGCTGTCCTGCGCACC
GACCACTAGCGTCACGCCACCTGGCTGCGCCGCGCGCGTTCCAGGTGCACCAGCAGCAGC
GAGATCGCGGCCGGGGTCATGCCCGGAATGCGCTGTGCCTGGCCGATACTTTGCGGGCGC
ACGCGTTCAAGTTTCTGCTGCACTTCCATCGACAGGCCACGCACGCCGGCGTAGTCGAAA
CCTTCGGGGATCGGCGTCGTTTCGTGGCGCTGCTGGCGGGCGATTTCGTCGCGCTGACGA
TCCAGGTAACCGGCGTACTTGACGCCGATTTCCACCTGTTCGGCGACCTGCGCATCGTCC
ACGCCCGGGCCCAGCGTCGGCACCCGCATCAGCGCGGCGTAGCTGAGTTCCGGGCGTTTG
ATCAGGTCCAGCACATTGGTCTCGCGGCTCATCGGCACGCCCAGGGTGTCGACCACCTCG
CGGCCCAGGGCATTGCCCGGCGTGGCCCAGAGTGCCGACAAGCGCGCGGTTTCGCGCTGC
ACCGCCTCCTGCTTGCTGGAAAAACGTGCCCAGCGCGCATCGTCGACCAGGCCCATCGCG
CGGCCCACGCCGGTCAGCCGCAGATCGGCGTTGTCTTCGCGCAGCTGCAGCCGGTATTCG
GCGCGGCTGGTGAACATGCGGTACGGCTCGGTGGTGCCGTGGGTGATCAGGTCGTCCACC
AGCACGCCCAGGTAGGCCTCGTCGCGGCGCGGCGACCAGGCCGGCAGCGCCTGCACGTGG
CGCGCCGCGTTGAGCCCGGCCAACAGGCCCTGCGCGGCGGCTTCTTCGTAACCGGTGGTG
CCGTTGATCTGCCCGGCGAAGAACAGCCCGCCCACCGCCTTGGTTTCCAGCGAGGCTTTG
AGCCCGCGCGGGTCGAAGAAGTCGTACTCGATCGCGTAGCCCGGGCGGGTGATATGCGCC
TGCGCAAAACCGCGGATCGAGCGCACCAGCGCCAGTTGCACGTCGAACGGCAGCGAGGTG
GAAATACCGTTGGGATAGATCTCGGTGACGTCCAGGCCTTCCGGTTCGACAAAGATCTGA
TGGCTGGTCTTGTCGGCGAAACGCACCACCTTGTCTTCGATCGACGGGCAGTAGCGCGGG
CCAATGCCCTCGATCTGCCCCGAATACAGCGGCGAGCGGTGCAACGCGCCACGGATGATG
TCGTGGGTCTGCTCGGTGGTATGGGTGATCCAGCAGCTGACCTGGGTCGGGTGGTCGCTG
ACCTGGCCCATGAACGACATCACCGGCAGCGGGTCATCACCTGGCTGCTCATCCATCATC
GTGTAGTCGAGGGTACGCCCATCAATACGCGGCGGAGTTCCGGTCTTGAGGCGATCGATG
GCGAACGGGCGCTCGCGCAGACGCGCTGCCAGCGTGGTGGCCGGCGGGTCGCCCATGCGC
CCGGCCGCGTATTGGGTCTCGCCGACATGGATCTTGCCGGCCAGGAAGGTGCCTGCGGTC
AGGACCACGGCCGTGGCCTCGAAGCGCAGCCCGGTCTGGGTGATCACCCCACGCACGCTG
TCGCCTTCGGCGGCACCGTTGTGGATGATCAGATCGTCCACTGCCGCCTGGAACACGGTC
AGGTTGGGCTGCGCTTCGACGATGCGGCGGATGGCGCTGCGGTACAGGTTGCGGTCTGCC
TGGCAGCGGGTGGCCCGCACCGCCGGCCCCTTGGAGGCATTGAGGGTGCGCCACTGGATG
CCGGCCAGGTCCGCCGCCTTGGCCATCGCCCCGCCCAGTGCGTCGATCTCCTTGACCAGG
TGCCCCTTGCCGATCCCACCGATGGCCGGGTTGCAGCTCATCGCGCCCACGGTCTCGATG
TTGTGGGTCAGCAACAGCGTGCGTGCACCGGCGCGGGCAGCCGCCAGCGCCGCCTCGGTG
CCGGCGTGGCCGCCACCAATCACGATGACGTCGTAGCGATAGAAGGAGTCGGACATGGGC
GTGGACCAGAAGCAGGAGGAAGACCAGCGGCCGCGAACGTAGCGGCTGAAGGGCGGTTTG
CGGCATTAACACGTGAAATATGTGACTAAAGTCACATTATTGAACACTGGCACTCAAGTT
GGCATGTTTCGTGCGGATATCCCCACTGCACCCGTCGTGGCATTGCGACATGGGCGCAAG
GCTGGAATTGGAACAGGGGCCAGCCGCGCGTGCGATGGGGTAGCGTAAGGGCCGGTAGTC
GGGGGACTGCCGGCCCTTAGTTTTATCTGCACGTCGCCAGCGCACACGCTCTGGCCTGCT
TCGCAACGCTCCAATGCACAAAGCCCCGGCATGCCGGGGCTTTGTGCATTGGAGGCGCCG
ATATCCGACAGGGCCGGAACAGGGGGGATCCAGATTTCCCTGTCGGACATCGACATAAGT
CGGTCAGTGGAGTGGCCAGGTCAGAAAACGACGTGGCGGGTCACACAGTGCACCTAGCTT
GCAGCCAAGTGCAGACTGAACGCAAGCCCCCAACATTGCCAAGTGTGGGCTGCGTCGCAG
TCAGCCGATCAGGGAATCTGCTGGCGCGTATTGCGTGGTGCGGTCTGCCGCTGGATCTCG
CGGATCACCCGCGGCGGAGCGCCGATACGCGGCGGCTGCGCCGGACGCGGTGGCGCGCCG
GTGGCTGGCGGCGGGTTGGGGCGCTGCGGGCGCGGACCGTTGGGCCGGCCATTCGGGCGC
GGGCCATTCGGCCGGGGACCATAGTTGTTGTAGGGACGGTACTGCGGACGTCGATCGTAC
TCGCGGTAATAATAGCCGCCGCCGCCGCGATAGACCGGGTACACCGGATAGTCGTACAGA
CCGATCCCGCCGGCCCCGTAAGGGCTGCCATAGGAATACGGCGCATAGCCCGGCGGGTAG
CGGTACTGCACCGCGGGCGCACCACGGTAATACCCACCCGACCCGGCGCCGGTGTAGTCG
TACGTCGCGCAGCCGCTCAAGGCCAGCAGGCCGGCGGCAAGGATCAGACGGAATTTCATG
GATGGTGCCCTCCTGCAACCATGGTGTCACTGTCGAACCGCGGCATTGAATCGGTCCTTA
ACTGTGCGGTGATGGCGCGTATGTTCATTGAACGAGCATGCGCGGGACGCCGACCCTCGA
CCGTGAAGAGTGAGGCGATACGTTAATCTTGGGAGCATGATCGAAACGCTTCTTCCTGCC
TATTCCGACGTCCTGCAGGCGGCTGCACGCATTGCCCCGCACACCGCACCGACCCCGTTG
CTGCGCTCGCACACGCTGGACACGCTCAGCGGTGCGCAGCTGATGTTCAAGGCCGAGCAC
CTGCAGCGCAGCGGTGCGTTCAAATTCCGCGGCGCCTGCAATGCGGTCTGGGCGTTGCCG
GCCGAGACCGCCGCACATGGCGTGGTGACGCACTCTTCCGGCAACCATGGCGCGGCGCTG
GCACTGGCCGCGCGCACCCGCGGCATCGGCTGCCATGTGGTGGTGCCCGAAGGCGCGGTG
GCTGCCAAGCTGGCCAATATTTCCCGGCATGGCGCCACCTTGTGGCGCTGCGCGCCGACC
ATCGCTGCGCGCGAGCAGCTATGCGCCGAGGTCCAGGCCAGCAGCGGTGCGACCCTGGTT
CACCCGTATACCGATCCGGCGGTGATTGCCGGCCAGGGCACCGCAACGCTGGAGCTGTTG
CACGACAGCGGCGGCCTGGATGTGCTGGTGGCGCCCGTGGGCGGCGGCGGGCTGGCGGCC
GGGGCGGCCCTGGCGCTGCAGGCTTCGCCCGGTTGCGCGCTGGTGCTGGCCGAGCCGGCG
GGTGCAGCCGACACCGCGCGGTCGCTGGCGGCAGGGCAGCGGCTGGTGGACTTCGTTCCC
GACACCGTGTGCGACGGGCTGCGCGGCACCCTGGGGGCGCCCAACTTCGCGCTGCTGCAG
GCCGCCGGAGCGCAGGTCATCACCGTTGACGATGCCGCCGTGGTGCAGGCCATGCGCCTG
CTCTGGCAGGTCTTGAAACAGGTGGTGGAACCGTCGTCGGCCATCGCGCTGGCGGCCGTG
CTGGCCGACCCGGCGCGCTTTGCCGGGAAGCGGGTGGGCGTCATCTTGTCTGGCGGCAAC
GTCGACCTGGACGCCTTGCCGTGGGCCGCCGCGTGAGCAGGCCTTCGCGCGGGCTCGGCC
TGTGGGGTTGGGGGTGGCGGCTGTGCATGCTGGCGCTGATCTGGCTGGTGGGCGTGGCCG
GCTGGATCGTCTGGGTGGGCGACCGCGACCAGGCCGCACCGGCTGACGTGATCATCGTGC
TGGGCGCGGCGGCCTACGACGCGCGCCCCTCTCCCGTGTTCGAAGAGCGCATCCGGCACG
CGCTGGACCTGTATGCACGCGGCTACGCGCCGCATCTGCTGTTCACCGGCGGCTTCGGCA
ACGGGGCGCGTTTTGCCGAATCCCAGGTGGCGCGGCGCTACGCGCTGCGGCACGGCGTGC
CGTCGGAAGCCATCGTGATCGAGACCAGCTCGCGTACCACCCGGCAGAACCTGCTGCAGG
CGCGCGCGCTGATGGAGCGGCATGGCATGCACCGGGCGATCATCGTCAGCGACCCGCTGC
ACATGGCGCGCGCGCTGCGGCTGTGCCAGGAGCTGGGCGTGGATGCGCTGGCGTCGTCCA
CCCCGAGCACGCGCTTCCGCAGCTTCCACACCAGCTGGCGCTTCCTGTTGCAGGAGGTCT
ATTACTTCCACCGCGATCTGGTGGTGCAGGGCGCCTGATGCCGGGCCTATGATGGCGGCT
TTCCCAGCGGCAGGTTCGAGCATGAGCGAGAGCAATCGGCAACGCGCCACCGGCCTGGTC
CAGGCCTACTACGAGGCATTCAACCGCGGCGATTGGGACGCCATGCTGGCGTTCCTGGCC
GAGGACGTCGCCCACGACCTCAACCAGGGTCCACGCGAGATCGGCCGGGCGGCCTTCGCC
AGCTTCCTGCAGCGCATGAATGACAGCTACCGCGAGCAGCTGCGCGACATCGTGGTGACT
GCCAATGACGAAGGCACGCGCGTCGGCGCCGAGTACGTGGTGCATGGCGTCTACCACACC
ACCGACGAAGGCCTGCCGGACGCGAACGGGCAGACCTATGTGCTGCCCGGCGGCGCGTTC
TTCGATGTGCGCGATGGGCAGATCACGCGGGTGACTAATTACTACAACCTGCAGGAATGG
ATTGCGCAGGTGTCGCGCTGACGCCAGGGCTGTTGCGGTGCAGGTTGGCTAAATCTGCAC
TGGACTGCGTAGGAGCGCGCTCGCGCGCAATGAAGCGTTATCGATAACGCCACATCGCGC
GCGAGCGCGCTCCTACGTGGTTGGTCGGGCATTGCAGTAGCTGACGGGCGTGGTGGTTTG
CGTTACAGCAGCACGATGCCCACGACCACCAGCACGAAGATGCCCCACTTGAGCGTCTGG
TAGAGCGGGTTGTTGCGCTCCTTCAGCGCCTTGGCCTTGAGCCGGGCGGCGTAGAAATAC
CGGAACACCCGGTTGATGCCGCCGGTCTTGTCGCCTTCCTGGTTCGGCGAGGCGCCGGCC
GAGAGCAGGCTGCGGCCGACGAAGCGGTTCACCGCCGCCGCCCAGCGCCAGCGCATCGGG
CGCTCGATATCGCAGAACAGGATGATGCGGTCCTGGTCGGTGTCGTTGCGCGCGTGGTGG
ATGTAGGTCTCGTCGAACATGGTCCACTCGCCGTCGCGCCAGCTGTGGCGCTGGCCGTCG
ACGTCGATGAAGCAGCGGTCGTCATTGGGCGTGGCCAGGCCCAGGTGCAGCCGCATGGAG
CCGGCGAACGGGTCGCGGTGCGGACGCAGTTCGCTGCCCGGCGGCAGCTCGGCGAACATC
GCCGCCTTGACCGTGGGAATGGAGCGCAGCAGCGCGGTGGTCTGCGGGCACAGCTCGGCC
GCCGACGGGTGCGCGGTGCCGTACCACTTCAGGTAGAAGCGCTTCCAGCCGCGGCGGAAG
AACGAATTGAAGCCGATGTCGGTGTAGCCGTCGGCAGCACGGATCTTCTGCATCTGCTGC
AGCGCCACTGCCTCGTCGCGAATCAGCGTCCAGTTCGCGCGCAACGGGGCCAGCTCCGGA
AATTCCTTGCCCGGATCGATGAACGGCGTGGTCGGCACCCGCGAACACAGATACATCAGC
GTGTTGATCGGGGCCATGAAGGTGGAATGGTCCAGCAGCTGCCGGCTGAGCCGGTGGCGC
ACGCGACCGCGGTAATGGATGTACAGCGCTGAGGCAATGAACAGCGCGATGATGAGCCAC
TTCAACATTGGGGAGGCCGGTTGGGGGCGGGGGCCGTTAACTGGTGAATTCTACCGGTTG
CAAGCGCCGAGCCTGCCTGATCGGGATGGGCCCGGCGGTAATACTGTGTCCTACCGATGA
CCGGCGACATGCGCCGGCAGGGTGTGCGCCGCTTGCGTGCGGTTGGCGCACCGTGGCGCG
GGCGCCGGGGTGCTGTCGGAGGCAACGGGGACCGAAGCAGGCGACTGGTGCATGCCGCGG
CCGCGCCTGCCTGGCGGCTGCGCGCGCGCAGTGATCGCCACGCTTAGTCCTGGCGGCGGC
GGATCGGGATCGCGCCCACCGGCACGCTGGCGATGTCCTGCCCGCGTTCGCGGATCGGAG
CGCCCGGCGCCGGTGCCCAGGCGTGCGCGTAGATGACTTCCCACGAACTGGGCAGGGTGC
CATCGGGCCGCCGCAGGGGTTCGTAGGCCGCACTGGCGGCGGCGAAGCGGCCGCGGCCGG
TCAGCGTGGCGCGGCGGTTGCTGAGCGCATTGGTGGCGCCCATCGCGCGCAACTCGCGCA
TCAAGGCCGGCAGGTCGTTGTAGGTGAGGGTGAACAGGTCGCGGTCCAGCACCGGGTCGC
GGAAGCCGGACATCATCAGCGCATCGCCAAACTGCGCAATCGGCGGGAACCGGCTCACAT
GCGGGGCCGGGTCGGCCTGCGCGAAGGCCTCGCGCAGTTCGATCAACGTTTCCGGGCCGA
AGGTGGAGCACAGCAGCAGGCCGCCGGGCCGCAACGCACGCCGAAAGCCGGCAAACACCG
CCGGCAGGTCTTCCACCCACTGCAGGCACAGATTGCTGAAGATCACATCCACGCTGCCAT
CGGCCACCGGCAGCGCGCGGGCATCGGCGCAGACCTGCGCAAACGGCTTCCACCAACCCG
CAGTCTTGCGCGCCTGGCGCAGCATCGGCAGTGCCTGGTCGAGCGCGATCACCTGCGCCT
TGGGCCAGCGTTTCTTGATCGTGGCGCTGGCATGGCCCGGGCCGGCACCCACATCCAGCA
CCACCTTGGGCGCGGTGTCGCCGAGATAGTCGAGCGACTCCAGCAGGCGCGTTTCCACCT
CGCGTTGCAGGGCGGCGGCGGCGGCATAGCTGCTGGCGGCACGCGCGAAGGCGCGCCGGA
CGTGGCGGGGGTCGAAAGTGCTGTTCATTGCCGCGCTATTGTCGCCGCTGCACGCCGCCG
AGGGAATTGCCGCAGCGACACGGTGTGATGCGCGGCGGCGTGTTGATGCGCAGCGCCAGT
GGCGTCAAAACGTGCCCGGGTAGGCGCCGCCGTCGATCAGCAGGTTCTGTCCGGTGATGT
AGCCGGCCTGGGCACTGCACAGGAATGCGCAGGCCGCGCCGAACTCGTCCGGCTCGCCAA
AGCGCCCGGCCGGGATGCCGGCGCGTTTGTGCGCGGCCACCGCCTCGGCGCTGGTGCCTT
GTTGCTCGGCGATCGCGGCGAAGTTGCCGCGCAGCCGGTCGGTGGCGAACTGGCCCGGCA
ACAGGTTGTTGAGGGTGACGTTGTCGGCCACGGTGCTGCGCGCCAGCCCGGCCACGAAGC
CGGTGAGACCGGCGCGCGCGCCGTTGGACAGGCCCAGGATGTCGATCGGCGCCTTCACCG
CGCTGGAGGTGATGTTGACGATGCGGCCGAAGCGCCGCGCGCGCATCGCATCGACCGTGG
CGCGGATCAGTTCGATCGGGGCCAGCATGTTGGCGTCGAGCGCACGCAGCCAGTCCGCGC
GCTCCCACTGACGGAAATCGCCCGGCGGCGGCCCGCCGGCGTTGTTGATCAGGATGTCGA
CCTGCGGGCAGGCGGCCAGCGCAGCGGCACGGCCTTCGCTGGTGGTGATGTCGGCGACGA
CGCTGCGTACCTCACCCGCGCCGGGCAGGGCGCGCAAGTTGCTGGCGGACTGCTCCAAAG
CCTCGCGGCCACGCGCGACAATCACGACATTGGCGCCTTCGCGTGCCAGCGCCTGTGCGC
AGCCCAGTCCCAGGCCCTTGCTGGCGGCACATACCAAGGCCCAGCGCCCGGCGATTCCCA
GATCCATGCGGTGCTCCTTCAATCAACGAATGCGCATGATCGGTGATCGCGGCTGCACGG
CGTGTGGTGGTGGATCGGACAGTGTGTTGATTGGCGGTGGTCCCAGGAGTGATCTCGCAT
TGCGTGGCGATCAGCCGTGACTGCAATGGCTGTGAGAGGTGGCTGCGATGCGTGCTGCGT
GATTGCCGCGGCTCATGGGCGCGGTGGCGCCAGGACGGCATGAGCTCATCATCTCAGGTG
TGCGTTGTAGTTAATCGGGCGCACATCCTGCGCAGGATGCGCGCACCCGTCTTCTCATCC
GGGATCAGCAGTTCGTCGATGCGGATTGAAACGCCTGAGTGGGTCGCGTACGCACAGCCC
GGTGTACGGCAGCTTGTCGACGTACAAGCGCGTGTCCTTCAGGCCCGGCAGACGTAGCTG
GCGTTGATCAGGCGCGAGGGGCTGTTGCACTGACCGTCGATAGCGACGGGAAACAAAAAA
ACAGTGTGCTGCGTGCAGTGCGATTCGCACTGTGGCGCGGAGAGGCGGGAGTGCGCCATG
CGCGATCTTGGATGGTATGGCACCGAAAGCGGCTGACGAGATAGTTGCATCTGCAGCGTT
CGCGCATTGCGTTATCGATGTACTGGGTAGGCTCAGGCCTGCGTCAGCGGAAGTGCACCC
CATCCAACGCAGCTCACGATTGCTTGCGGCCAGTGAATCCTCACTACACGCCGCAGGCCG
ACGTGAAGCCTTCGCCATGCACCTGCGCGCGGGCAGATGCACCTTGCTGCCGCGTCGCAT
CACACACGGTGTGCATCTCTCAGGGCAGCGCTGCAACAAAGCGGTGCAACGCCTCGGCCA
CCTGGTCGGCGTGGCCCAGGAACGGTGCATGTCCGCCGCCGTCGATGGTGAGTGCCTGTG
CGTGTGGCGCGCGCGCAGCCGCGGCATGCATGCCGGCGGCCGGCACCAGGCGGTCGCGTT
GCCCGGCGATCCACAGGCTGGGCCGCGCAAGCGTTGCCAGCGCGCGGCGCAGGTCGGTGC
GTTCGAGCAGGCCCAGGCCATCCTGCAGCGCGCTGGCTGCCGGTTCGCCGCGCGCGGTGA
GCGTCTCGCGCAGGCTGCGCAATTCGCTGCGCGCATGCGCCGAGCCCAGCGTGTCCAGGG
CGAGAAACCGGTCGAGCGTGCCGCGGTAATCGCGCGCAAGATCCTGGCCGAATTGCACGA
AGACCTCGCGTTCCACCGCATCGGGCCAGTCGCTGCCACGCACGAAGCGCGGCGTGGCGG
CGATCATCGCCAGCGCGCGGACCTGCGGTTGGGTGGCCGCTGCATGCAGTGCGAACAGGC
CGCCCAACGACCAGCCCACCCAGACCGCCGCCGGCGTGGCCGCGGCGATTGCGGCCACCA
CGTGCGGCAAGGCCAGCGGCGTAGTGTCGTCGTGGCTGAAGCCATGCCCGGGCAGGTCCA
CCAGATGCAGTTGGTAGTGCGGTGCCAGGCGCTCCACCAAGGGTGCGAACACACCGCCAT
GCAGTGCCCAGCCGTGCAGAAGAACCAGTGCCGGCCCGTGGCCGATGACGTCGATATGCA
TGCGCGTAGTGTCGCCGATCACGCGTGCTGGGTCAGGTAGCTGCGGCCTCGGCGCGCAAC
GCGGCCACGCGTGGGCCAAGCCAACGCCACTGCGCACGTGCGTAGCCGCGCCAGCACCAG
CGATCGGGCCAGCGCCACGCGCGCGCACGGTGTGCGGCGATGGCCGCGCTCAACCACGCC
GGATCGAAGCCGTCCCACACGCCGGCCACGCTGTACACATTGCTGCGCAGCACCGGGTGC
ACGTCGTGCAACAACATCGTGCGCAGCTGTTCCAGCGAAAACGGCGACTCCGCCAGGCAG
CGCACGATGCGCGCGTGCATGGCATCGACTGCGGTGTCCAGATACAGCTCGGCCATTGCC
TCCCACACGCGGCGTTGCGCCGGCGTCGGGGTGTGCATACTCAGGCCAGCGCGCGCTGCG
GCTGGCGGCTGACCACATCGCGCGCCTGCACGATGGCATCGACCAGGGCCTGCACCTGTT
GCGGCGTGTGCAATGCCGACAACGTCACCCGCAGCCGCGCCTTGCCTTCGGGCACGGTGG
GCGGGCGGATTGCACCGACCAAGAAGCCGGCTTGCTCCAGCGCTGCCGACATCGCCATCA
CGGTGGCTTCCTCGCCACACAGCAATGGCTGGATGGGGGTGTCCGAGGCCATCAGTTCGA
AGCCATGCCGGCGCGCGCCATCGCGGAATGTGCCGATCAGTTCGGTCAGCCGCGTGCGGC
GCCAATCGTCGCGACGCGCCAGGCGCACCGCAGCCAGGGTGGCGGCCACCTGCGCGGGCG
GCAGCGCGGTGGTGTAGATGTACGGGCGCGCGGTTTCGGCCAGGTGGCGGATCAGCGCTT
CTTCGCCCACCACCACCGCGCCATAGCCGCCCAGGGCCTTGCCCAGGGTGACCAATTGCA
GCGGCACTTCGGCCACGCCGAGCCCGGCATCGGCCACGCAACCGCGGCCCTGCGGCCCCA
GCACGCCCACGCCGTGCGCATCGTCGACATAGAACAACGCCTCCTGCATGCGCGCGACCA
GGCTCAGCGCACGCAGTGGCGCAACGTCGCCATCCATGCTGAAAACACCGTCGCTGGCGA
GCATTGCCGCGCCCTCCGGCGCGCCCTTGAGCTGGCGCATCGCGCCTTCCACATCCAGGT
GCGGGTAGCGGCGCAACCGGCAGCCGGCCAGGCGCGTGGCATCCAGCAGGCTGGCGTGAT
TGAGCCGGTCCTGCACGCAGACATCGTCTTCTTCGCTGAGCAGCGCCTGCTGCACGGCCA
GGTTGGCGATGAAGCCGCTGCCGAACAGCAGCGCCGACGGATAGCCCAGCCATTCGGCGA
TGTCGCGCTCCAGCGTCTCGTGCGCGGTGTGATGGCCGCAGATCAGATGCGAGGCAGTCG
CGCCGGCGCCATCGCGCGCGGCGGCATCCTGCAGCGCGGCCACCACTTCAAACTGCTGCG
ACAACCCCAGGTAATCGTTGGAGCAGAAACCGGTCAGCCAACGCCCATCGATTTCCAGGC
GCACGCCGTCGCGGCGGCCCACCTGCCGCCGCACCCGCACCCGCTCCTGGGCCACGCGCA
ATTTGCGCAGCGACGAAATCCGTTCGTGCAGATCGGGGCGAGCCATGGTGTTCGTCGACA
GCGGAAGAGGGCCGCTAGCGTAGCGTGCCGGGCCCAGCGCGCCCAGCCGGCACCGACGGC
CGGTGCCGGCTGGGCGCTGATGCGGTCAGGCCGCGTGCTCGCAGGCGGCGCCGCAGGTGA
TGTCCGCATGCACGGTGCCGGGGTGGTCGTGCTCGGCGGCGTCGACGGTGATCTGCATCG
GGCGCAGGCCCAGCCGCTGGAACAACCCCTGGTCGCGCTCGGTATCAGGGTTGCCGGTGG
TGAGCAGCTTTTCGCCGTAGAAGATCGAGTTGGCACCGGCCAGGAAGCACAGCGCCTGCA
GTTCGTCGCTCATCGCCTCGCGGCCGGCGGACAGGCGCACCATCGACTTGGGCATGGCGA
TGCGCGCCACCGCGATCATGCGCACGAACTCGAATGCATCCAGGGGCTCGGTGCCGTGCA
ATGGAGTGCCGGGAACCTGCACCAACTGGTTGATCGGCACCGAGTCCGGGTGCGCTGGCA
ACGTTGCCAGCGCGTGCAACAAGCCGACGCGGTGCTCACGGGTTTCGCCCATGCCGACGA
TGCCGCCGCAGCAGGTCTTCAAGCCCACATCGCGCACGTGCTCCAGGGTGTTCAGGCGGT
CTTGGTACTGGCGGGTGTGGATGATCGAGTCGTAGTAATCCGGCGCGGTGTCCAGATTGT
GGTTGTAGTAGTCCAGCCCGGCGTCCTTGAGCGCGCGCGCCTGGCCGGCGTCGAGCATGC
CCAGGGTGGCGCAGGTTTCCAGGCCCATCGCCTTCACCTCGCGGATCATGGCGGCCACCT
TGGGGATGTCGCGGTCCTTGGGCGAGCGCCACGCCGCACCCATGCAGAAGCGCGAGGCGC
CGGCGGCCTTTGCCTGGCGGGCCTTGGCCACCACGTCTTCGGTGTCCATCAGTTTCTGTG
CGCTCACCCCGGTGTCGTAGCGCTGCGCCTGCGGGCAGTAGGCGCAATCTTCCGGGCAGC
CGCCGGTCTTGACCGACAGCAGCGTGGAGACCTGCACCTCGGCCGGGTCGAAGTGGGCAC
GGTGCACGCTGGCGGCGCGATGCAGCAGCTCGGGAAACGGCAGCGCGAACAGCGCATGCA
GTTCTTTGCGATCCCAGTCATGGCGGACGACAACGGACATCGGGGTTTCCTGACAGTCAG
CGGCTTGGAAGCCAGGCAGTCTGGTGAGCATGGACGAGGCTGTCAACTTTACGCATCCGC
ATTCGGTTTACAGGTGGCCACAACGGCTGCTGCGATTGCTGCTGCCATCGCTGTGCCTGG
TGTGCGCGGAGTCGGGCACCGACGATTGCGACCTGTGCCCGTCCTGCCGGGCGGCGCTGC
CAGACCATGGCACTGCCTGCGCGTGCTGTGCCACGCCGTTGTTTGCCGCTGCCGGGCTCC
CGTTGTGCGGCCAGTGCCTGCAGCACCCGCCGCCGCTACAGCGCGCATATGCCTGCTTCA
CCTATCGCTGGCCGGTGGACGGGCTGCTGCGACGCTTCAAGTTCCATCAGGATCTGGCGG
CCGGCCGGGTGCTGAGCGAACTGATGGCCGCGCGCTGTGCCGCCTTGCCGCGGCCACAGG
CACTGGTGCCGGTGAGCCTGCACCGGCATCGGCTACGCCAGCGCGGTTACGACCAGGCGC
TGGAGTTGGCCCGGCCGCTGGGCCGCGCACTGCAGCTGCCCTGCCTGCCGCTGCTGCGCC
GCGTACGCGCCACCGCGCCACAGTCCGAACTGGATGCCGACGAGCGCCGACGCAATCTGC
GTGATGCGTTTCTGGCGCATGGGCCGCTGCCCACCCATGTGGCGCTGGTGGACGACGTCA
TGACCACGGGCGCCACCTTGCATGCAGCCGCACAGGCGCTGCGGCGCGCCGGTGTGCAGC
GCGTGGATGCCTGGGTCTGCGCGCGGGTGCCGTGAGGGATGGTGGCTTGCGCGTTGTAGC
GTTGCGCCGTGAGGCTTGGCCCGCAACGTTGTCGGCGACGGTCATCCAGTTGCGCCGCTA
TCGGTGTCATGACAACAACGCGCCGAGGCGACAGCGCGCCCGGGGATTGGCGCAGCGCGG
CACATGGATGTGTCGCTGCGGCGAATCAGGCAGGATGTCTGACCGAGCCGAATAGCCGAT
CCCCGGGCGCGCTGTCGCAGCCCACCGAAGCCGGCGCCTGACAGGTGGAGCCATGCCGCA
ACCAAACCACTTTCCGCGCCCCGGCCCGCGGTTGCTGCGCGGGCGCTCCAAGGCGCACAC
CAGTGGCGGGCAACCTGTGTCTTCGCGGCCCCTGCGGGCTTAACGCGCGGCGCGATTAGC
GCATCTACCCGCTAGCGCAACGCCAGCGACGCGGCGATGCCGACGAAGATCGCCAGGCCT
ACCCAGTTGTTATGCAGGAAGGCGCGGAAGCAGGGGCCGCGTTCGCGGTGGCGCGCGATG
TGGAATTCGTAGGCCACCAGCAGCGCTGCGATGCCCAGCCCAGCCCAGTAAGCGATGCTG
AGGCCGGCGCGCAAGCCCACCAGCACCAGGGCCGCGAACATCAGCGCATACAGCACGCCT
TGCGCGATCAGGTCGTAACGGCCGAACAGGATGGCGGTGGACTTGCTGCCCATGCGGAGG
TCGTCCTCGCGGTCGACCATGGCATACCAGGTGTCGTAGGCGGTGGCCCAGAGGATGTTG
GCGGCGTATAGCAGCCAGGCCAGCAGCGGCACGCTGCCCTGCACGGCGGCGAAGCCCATC
GGGATGCCCCAGCCGAACGCCATGCCCAGGTATACCTGCGGCAGATGGGTGTGGCGCTTC
AGATAGGGATAGCTGGCGGCCAGAAACAGGCCGGGCACGCTCAGCGCCACGGTCAGCCAG
TTGAGGCTGAGCACCAGCGCGAAGGCGACCAGCATCAACACCACGAACACCCACAGCGCC
TCGCGGCCGGAGACCGCGCCGGTGGCGAGCGGACGCGACTTTGTGCGCTCTACGTGCGGA
TCCAGCCAGCGGTCGGCGTAGTCGTTGATCACGCAGCCGGCCGAACGGGTCAGCCAGACG
CCAGCGGTGAACACGAACAAGGTCCACAACGGCGGCAGGCCCCCGGCCGCCAGCCACAGC
GCCCACCAGGTGGGCCAGAGCAGCAGCAGGCTGCCGATCGGGCGGTCACCACGGACCAAC
TTCCAATACTGTCCCAGGCGCTCTGGCCACGTCAGCGCAGGGGCCATGGGCACGTTCTTG
AAACCTTGCTTGCTCATGCTGCAAAGGGTAGCAGCGCCGCTTGGCCGCGGTCATGCGCTT
GATGGTGTGGACGTCGCTGTTGGCTGCGGTTGGGCGCGCTTTTGAAGTGGGTTTTCAGGT
GCGGGGCGCTGCAGCGCTGGAGGGATAGCCCCATCTTTGCGACCGCGCCGATAGATGAGG
ATGCGCTTCGGCTGGTGTGCGCGGAGGGATGCGCGCCGGGAAGCGGGCCACGGCCCAGGG
ATCACGCGCATGGCGCCGGTTCTGGCATAATGCGCGGCCAGGCGCTCGTAGCTCAGCCGG
ATAGAGTAGTGGCTTCCGAAGCCATTGGTCGGGGGTTCGAATCCCTCCGGGCGCACCAGA
TGAACCCTCCGGGACATCCAAGAAAGTCCAAAACCCCCGAGAAATCGGGGGTTTTTGTTG
CCTGAGGTTTTCCTAGGTCCACCATGATCCATTGAAATCCAGGCTCGTAGGGGCATAGAT
GGGGGCACCAGCCCCCAGTGCGAAAGCGGATGCCCCCATGCCCCTGAGTGACGCCGCAGT
GCGTAACGCAACGCCCGCTGACAAGCCCGTGAGACTGTTCGACGGCGGCGGCTTGTATGT
CGAGATCTCGCCGAAAGGCGCCAAGCTATGGCGATGGAAGTATCGCTTTGGCGGTAAGGA
GAAGCGCTTGGCACTGGGGGTCTACCCAGAGGTCAGCCTGGCGGAGGTGCGAGCGCAGCA
TCTGGAAGCACGCAAAGTCCTCCGGTCCGGCATTGACCCAGGTGAGAAGAGGAGGGTCGA
CAGGCTGGTGCGCGTTGATCGGTCCCAGCTCAGCTTTGCAGCTGTCGCTGCAGAGCTCCT
GGCCCTGCATGGCAAGAAGAATTCCGTCCTGACGATGAAGCGCAATGGCAGGATCGTCGA
AAAGGACCTCAACCCTGAGGTTTCCCCACATCTCCTCCTGTCAGATCAATCACTTGCGAC
ATAATCGCCTGGAAGAAAGTGCGCGCATGGCGCAATCTTCAAGGTGACTAAGCCAGAGAA
GGTTGACGACCATGCGCGCCAGCGAAGTATTGCAGAAGTGCCTGCCCAACTCACTGTCCG
GGATGCATGCGTTGCGCGAACGCACGTTGCTGCATGCGGTCGAGGCGTTGTTGCACGGAC
GCAGGCTGACACTGAGGACATCGCACGTTCGTGGCCGAGCGCACTGCGGGTGCGCGCGCC
GCTCAAGGCAGTTGATCGCCTGTTGAGTAATCGCAATTTGCAGGTTGAGCGATCGGTGAT
CGACCACGAGATGGCGCACTGGCTGCTGCGCGGCGCGCAGCCGGTAATCGTCATCGACTG
GAGCGATCTGAAGCCAGACAAATCGTGGTGTCTGCTGCGCGCAGCGGTGCCGGTGGGCGG
CCGCACGCTTACCTTGCTGGACATGGTAGTGCCAGGAAAGCAGCAGGGATCGCCTGGTGC
AGAAAGACGCTTCCTGCAACAACTGAGGGCACTGGTTCCGGACGATGTTCGCCCGATCCT
GGTCACTGACGCCGGCTTCCGGACACCATGGTTCCGCGCTGTATCGGCCATGGGCTGGTG
TTGGGTTGGGCGATTGCGCGGGCGCACGCAAGTCAAGCCGCAGGACGTGCGGGATGAAGC
AGATCAGTGGATCGATAGCCGGAAACTGCATGTGTTGGCGTCCAATCGTGCATGCGAGTT
ACCGCCGATGCAGGCCAATCGCAGCGATCCACTCGATTGCAGGTTGGTGATTTACGCCAA
GGCACGGCAAGGGCGCAAACAGTGCAATCGCCGCTCACCCGCCAAAGCCTCGCGTGCGTC
ATCGAGTCTGAAGGCCGCAGCGCGTGAGCGCGAGCCTTGGCTGATCGTCGCATCCCCGCA
GCTGCAGGCACCCAGCGCAAAGCAGTTGGTTAATGTGTACGCGCGACGGATGCAGATCGA
ACTGGCATTTCGCGATCTGAAATCACATCGCTACGGCCAGGCGCTGGAAGACAGTTTGAC
CCGACGCGGCGAGCGACTGCAGATCCTGCTGCTGATCAATACGTTGGCTGCATTCGCCAG
CTGGTTGGCAGGGCTGGGATGCGAAGCGACCGGTATCGCCCAGCGGCTGTCTCCTCGCAA
CAGCACACGCAAGCTTTACTCCACGCTACGCATCGGCCGAGAAGCGCTGGTCAGGCAGTG
GCCGATGGAACCCGTCTCACGGGGATAGGGCGCTTGCGCGCACTGCGTGCGGCAGTACGC
GGGCAGATGATGCTTACGGTGTAAAACGTGGGGATACCTTAGTATCTGGACCGATTGAGG
TACTTGTAACAGAGGGGTATCGGTGTGCGTGGCAGCACTGGATTCGGAAGCGGTATAGCT
GTCGCGTTTCGCACGCACCTGGAGCGTGTCCAATGTCCAGCTGTTGAATGCCGGCTCGGA
AGTTTGGGGTGATGCAGGATCTTGTGCTGACACTGCGTCCTGGTTGAGCGAAGGCGCGGC
GAGCAGTGCGGGCGAAGCGAGAGCAGCCGCAAGCGCGAACGCCAGGCGGCAGGGAGCGGA
CGGTGTGGCCCTGGAGGGATGCATGGAAACTCCAACAATGAGCGGGAAGGTCGAGATGTG
ACTGGCCATCAGAAACGATGGTCCACGGTGAACTCGACGCGCCTGTCGGCACCCCGCAGC
CACTGGGTATCGGTGTAATAAGCCGTTTCGTAGAACGTCTTGTCGAAGGCATTGAAGACG
CGGGCGGTCAGTCGGGTGGCTGGGCGGGCCTGCCAGGAGACCGTGACATCCGTGGTGGCA
TAGCCCGGAAGTTGCAACGTATTGGCAGTGTCCGCATAGCGCTTTCCGACATACCGAACA
CCCGTGGCGACCGTCCAGTCTGTAGCCACCTGCCAGCTCACCCACGCATTGGCCAAGCGC
TCGGCGACGTTGGGCGGCACGTTGCCATCCCGAGAGACCGCGATGACCGGCGAACCAGTG
GTCTCCAGAAAATCTTCGAACTCTGCCTTCAGCACGGTGGCGTTGAGATCCAGCGACCAT
GCCGGCGCGAAGACCCATGCCAAGGACGCCTCCACCCCCTTGGACGTTTGTGCGCCCACC
TGGACACGTCGGTCCGGGTTCAAGGGGTCGCGGCTAAGCAAACCGGTCTTGCGAATGCGA
TAGGCAGCCAAGGTCCACTCGCCGCCATCAAAGCCCTGTTTGAAGCCAACTTCCACCTGC
TTGCCTCTGGATAGATCAAATGCCCCGTTGTTCGGACTGATCATTAGCAGACCACTGATC
GGGTCAGACGCTTGAGAGAACTGGGCGTAAAGCGTGGACGTTGGCCGGAGTGCAAACACC
GTTCCGGTACGCCAGCCGGTATTTGAGTAAGTCTTTGAGAACGTCCGCTGCCCGCTGATC
AGGTCGGTGCGCTGAACAATGGCACGGTCATGGCGGAGGCCTGCCAAGATGGACCAGCGG
TCGGTCAGCGCCAAACGGTCTTCAAGGAAGAGCGAGTATTGCTCGGCGCTGTTGCGATAC
CGGGGGATATTCGGCGCGTCGCTAATGAACCGGCCCGGCACCGGATTGAACAGGTCCACC
GGCCCGGAACTTCCCGAGTAGGTGTTATTGGTGTGCTTGAAGTGGGCTCGGTTGGCATCT
ACGCCAACGGCAAAGGTGTTGTCCATGTGGCCAAGACCACCCCGCAACCGCAGCGTGGAG
GTCAGACCGGTCTGGTCCTGGTTGTGCGTGATCTGCGTGTTGTCGGAGCGGTCGATCAGC
CCGGTTGTCGCGTTATAGACGTAGGCCTCGGCATTGCGCCAATCGCGCTGGCTGTCGACC
TGGTAAAGGCGCGTGCGCCATTCAACCGTATTGTTGGGCGTCCACACCGCGTCGAGCTGG
CTCCAACGGTCTCGGAACCGGATGACGCTGTCAGAGACGTTGTAGTTTTCGTGGCGCAAC
GCATTCAGCTGTTGGCCGTCCACCAATGGCGTGCCGAAGTAACGCATGGGGCGTTGATAG
CCTTCTGCATGCGTCAGTGTGAATTGCAGGTCCGGCCGCGCTTGCCAGAGCAATGCGCCC
GAGAAGGTGGCATCACCGTTGTAGCCACGATCCACCCAGCCGCTACTGTAATTGCCACTG
ACATCCAGCCGGTAGGCGACGTTGGAGCTCAACGCGCCCCCGCTGCCGACCCCCAGTCGT
GCCGTGTCCTGGCTGCCCACGGTAGCTCGAAGCTCGTTTTCCACCGGGCCAAAGTGAGGC
TTCTTGGGCACGATGTTGACTACGCCCCCGATCGCGCCGTCGCCATAGATGACGGAGGCC
GGGCCACGCAACACTTCGATGCGTTCGATCGACCACGTGTCAAAAGGGAACGTGACTCCC
ACGCCGCCGTACTGTCGGATGCCGTCATACAGACGCATGACCGACGCACTGTCGGTAAAA
CCACGGCTGGATAGGGCACTCAGGCCATTGCCTGGATGAGGCATCGCGCTGATGGCACCG
GCCCAGGTGATAGCATTGTTTAGGTTGGCATTGCCGCGTGCGTTCAGTTGCTCACGCAAG
ATAACGGTCAGGCTTGCAGGAGTATCGAGCACGCTCAGACCGAGTGCCGAACCGGTCGAA
CTGATGTCAGTCAATGTGCCTGCGCGATCGTCGACGACCCGGACCGTGTCGAGCGTTCGG
GGCGCTGGGCCTTGTTGTGCCAAGACTCCAGTGGAATGCAGCAGGAATGGAACGAGAGCC
AAGGCTAGGCGTCCCGGACGGAGGACCGAGGGAAAGGAATGCATGGGTGGTTCCAGGTGG
AATAGCGCCGTGGGCGCAAGCGGGCGTTGTTTGAGAACGACTACGCCGCCATCGGAGGGC
CACGTGGACGATGCGCGGTGCTGCTGGCGAACCGCGGGACATTCGACGCACAAACGTCAC
TGCCGGCTGAGGCATGAGTGGGAGCGGCACGCCTCCAGGTCCAGTCATGCGGGGTGAGAA
GAAGCGCTGCCAGCAGGCAGTGCTCGCAAGCAGCGTCGTGGGGCAGGGCGTGCTTGCCTA
ATTGGATTTGCCCTTCGCGACTACCCAGGGCCAGCGTGGCCGGTTTGGTTGCCAGCTGGT
GGCCCGTCTCGCACATGGCCTCCATGACCATCTGCTGCGGCAGCGATTCAACCCACCGGC
TGACAACCGGCGCAACCACCAGCAGCAAGGCCGCCATGGCGGCCCAGCTGCGGATAGCGT
GGGCAAGGAATCTTCGAAGAGCCATGGGCGTGGGCGAGGATTGGCCGGTCAGCGCTTGGC
TGCAGCGCCAAAGCGGGCGTTGACCTCGGTCCAGTTGACCACCGACCACCACGCCTTGAT
GTAGTCGGCCCGCTTGTTTTGGTAATGCAGGTAATACGCGTGTTCCCACATATCCAGGGC
CAGCAGTGGCGTGCCGCGGTCGGACACGACATCCATCAATGGGTTGTCCTGATTGGACGT
GGTGGTGATCGCCAGTGAGCCGTCTGGTTTGACGATCAACCAGGCCCATCCCGAGCCGAA
AATTTTTGTGGCCGCCTCGGAGAACTTGGTTTTGAAGGCCTCTTCGGAGCCGAACGACTG
TGCCAGTTTTGCCTTGAGGGCCGGCGATATCGTTCCTCCCTGGCCTGCGGGTGCCATCAG
CGTCCAGAACAGGCTGTGGTTGTAATGGCCGCCGGCATTGTTGCGGACCGCCGCGTCGTA
CAGAGAGATATGGGCCTGGATGTCTTCGACAGACGTGGTCGACAACGCTGGGTAGTCTTC
GACCTTGTTGTTGAGGTTATCGACGTAGGCCTTGTGATGGCGTGCGTGATGGATCTCCAT
CGTTTGCGTGTCGATGGCCGGTTCCAATGCATTGGTCGCGTAGGGCAGCGCCGGTAGCGA
GAAGGCGACTTTAGGTGCGTCGGCTGCGACTGCAATATTTGAAAGTGCCAGCAGGGCGCT
GAGGCCTAACGCTTTAATGGATCGGCAATTCATGGTGTTTTGCTCCGATTTCAAGAAGGA
CGAACAGGGTGCTAGCAGGCGTTTGGCATGAAAGCACAAGCGCACGGCGGACTGTGTCGG
TCCGTTGGAGTCAGGAACTCTGGTCCTCAATTAAGAGCATCTAACAAAACTCCTGCGCAG
CCGCCAGGCGAGCGCGGCCGGTGCTCGGAATCCTCATGTACCACTCGTACACTGCGGTTC
CTAGGCTCCTTCCGCGCCCACCTGACGGCTGTTCGCTATGTTTTGTCAGCCGCTCTAAAT
CGTAAGGACTGCAGTGCACAGGCACTTGCACGCGTCAACCTCACAACGTGCGACGACGCT
TCGCCCTTGCTCGCGCAGGAGCAAATCGTTCAAACCGGGCACTCGACGGCTCAGTCTCGT
CCTAGCAGATCCGCTACACCTCAACTTGGCAGCCATACAAGCCAATAGCCGCCAGCCCAA
AGCAAAGACGGAAAAGATGCCGCACCGGAACGTTGTGTCAGGCGAGAACGACGGAAGGGG
GGCCGCGGGCACCCAAGGTGCTTGAGAGCAGCGATAGGCGCGTATTAGCGAGCCTTGCTA
ATCGCCCGAAGCTGCCAGGGTAGCCAGTGAGGAGCAGTAGCACTGCAATCAACAGACTGA
TCAAACGGGCAGCAATCACGCAGTAATCACAGTCGACGCCCATGTCATGCTCGGCATGTG
GGCCGGGCATTGGGCGTGCATTTGCCGTCTCATCGTCTGCGTCGTGATGGGGATAGACGT
TGGATGAAATTGAAGCCGTCTCCAGCACGTCTACCGCATCGTGGTGATGCTGGTGGCGAG
GCGTCTGCTTAAAACGCGAGCCATGCTGATGCACTACGTTGAGCGCTGAGGAGGCCGATG
CTGCGGACTGCTTCAGGGCGCGACTTACCAACGGCGCAATGAGCATCAAGAGAATGGCGA
GCCATGCGCAGGCAAGCAACCAGTGGTGGCGTCGTGAACGGTGCACATTCCGATTCTAAT
GGAAGCGGCCGACGAATGGTCTGTGGGCCAAGATCGTCGAAGGGCTGCGACAAAGTGTCG
CAATGTGTGTTGGAGCAACGCCTGCCGCAAGGTCTGTCTGCCTTTCGCAAAGGTTTCAGG
TAGCGAATACGCCAATGCCACATGCTCCATGCGCCGAGTAACCCACGGACGAGGGCGCGA
TGGTGAGCGCGTGTGTTGCTAGGCTTCGCTCACCGAGCCTCTGCTCGACACGTAGCATGT
AGCCAACCAGTGTTTGGCGTAGTCGTACGCGGCGTTTCGGTCAGTGAAGGCAACACCGGA
TATGGATTGACGATGAAGTGTGATGCCGCCGGGCTTGGAAATAGGAGTTCGGGTAGGAAT
TTACCGTCAGCCGGTGAGAAGTGCGCCGTTAGCAGATAATCGCCCACGTGACGAGTTGCG
GTAACGCCCAAGAGCATTTTTCCTTGATGGTGCCCAGCACCGTTGGTTGTTCGAAACATC
ACAAAAAAAGCCGCAGCCAGGCGCTGCTTGGTGGCGGATGATCATGGACGACAAGAGTCC
AACAGGCAGTCGGTGTTAGGCGAGCTGGACTTTAGGTATTTCCCTCAGCAGCAGCGCCGG
GAGAGGCGGTTGATCCGTCCCCAATATGAGGAGCGCACGTTTGCTCTCGCCGACTATTTC
CAGTCGCCACTCGAAATACTGAAACAAATTGTTACTATGTAACAATAATTCTTGATGGGG
AGTGTGCATGTTGCGTAGTCGAACTCTTGCGGTGACGGGAATGCTGTCAACGAGTCTTGC
AGTGGCACTGCCAGCCTTCGCTGAAGATCGGGAAGCGAACTCGTCTACGCTGGTAGACAA
GGAATTCGAGGTCATTACGGTGGGTAGCCGCTTCGGCGGTCGCTCGATGCTGCAGTCGCC
AACGCCAGTGGACCTGATTACCAGAGAGGAGATGGAGCGCAACGGGCGCGTCGATCTGCT
GCAGATGCTCAAGGTCGAAGTGCCCAGCTTCAACATCCCGCGCCCGATTGCATCGGGTGC
CGGCGACTACCTCATGCCGCCGTCTTTACGGGGCCTGGGGCCGGGTGAGGTGCTGGTGCT
GATCAATGGCAAGCGTCGCCACACGTCGGCAGATCTCAACTCAAGCAATGGTGTTGGACG
CGGCGATATTTCGATCGACTTCAACGCCATCCCGTCCCTGGCCTTATCGCGCGTGGAAGT
CCTGCGCGATGGCGCAGCGGCGCAATATGGGTCCGATGCAATCTCCGGCGTCATCAACCT
CACCTTGGACCGCTCGCTGGAGACCGTGGCGCACGCCACTTACCTTGCTACCAGCAAGGG
CGACGGTCAAACGCATGAGGTGGCCGCAGCGACGGGATTCCCCATCGGCAGGGAAGGCGT
CGTGCGGCTCACTGCGGCCGTGCAAGACATCGCAGCCAGCAACCGGGCGCGTCCCGACAC
TCGGCAACAGTATTTCGGCGCCAACGCTGCTGGTGCGCCGGTGATGCCCTCCGGCAACTA
TGGCTCCGGGACAGGGCTGACCGCGCCCAATGGCAGGCTTGATCCCCTCGAAGCCGGTTT
TGACCGGGACGTGTTCTTCCAGGGCACCCAGCCAAGCACCAATCGGCAGCTGTTCTACAA
CTTAGTGACGCCCCTGTCTGATGCGGTGGAGTTCTACTCCTTCGGCGGCCACAGCCGCCT
GGATGGGGATATCACTTACTTCTTCCGGCGTGCGGGTCAGGACGAGACGGTACGTGCCAT
CTATCCGGATGGCTACAGCCCGATGCTGGATACACGCATCGACAACACATCGGTTGCGCT
GGGTCTGCGAGGCCATGCGCTTGCAGGATTCGGTTGGGACCTATCCACGGTCTACGGGCG
CAATACGCAGGACCTGTTTTACGCCAATAGCGTCAATGTCTCGCTCGGCGCCGGTTCGCC
AACACGTTTCTATCGCAGCGGCGCCGACTTTGATCAATGGACAACCAATCTCGATCTGAA
TCGAGAGCTCGCCCTGGGCAGCTTCAGCCCACTGCGCTTGGCATTAGGCGCAGAGCATCG
CTACGAGCAGTACCGGCTGTTGTCCGGCGCCGAGGCTGGCTACATTAACGGGGGCGTGCC
CATCCTGGACGGGCCCAACGCGGGAAGGCCTGCGATTCCCGGCTCACAGCCGGGCCCAAG
CAATGGCCCGGACGACAACGCGCTGCTGGACCGGAACAGTCAGGCGATCTACGTGGAAGT
CGAGCAATCGCCTAGCGACCGCCTGCTGCTGAGCGCTGCCGCCCGCCATGAGCGCTACTC
CGATTTCGGCAATACGACGAACGTCAAAATCGCGAGTCGTTTTCAGCTGAGCGAACAATG
GGCGCTACGGGGCTCGTACAACACTGGCTTCCGTGCTCCAGCGCTGGCGCAGTCTGGTTA
CAACGCGTCCAATACGTTGATTCTCAATGGGGCGCAGGCGATCGTGCGTGTTGCCGCAGT
GGGAACCGAGGCGGCGCAGCTGGCCGGGGCGACCGATCTCAAGCCTGAAACGTCGAACAA
CATTTCGCTTGGCACGGTATTTCAGGAAGGCAACTGGTCAGCCTCACTTGATGCTTATCA
GATCAAGGTCCGCGACCGCATTGCGATTTCCTCGACGTTCCAGGACCCGCACCTGACCAA
CTACCTTGCGGCCAATGGACAGTCGGGATTCGCGGCGATTTCGTTTTTGACCAACGCTGT
GGACACCGTCACGCGTGGCATGGATCTGGTCATCAATTATCGGCGACAATTTGAACTTGG
CGGAGCACTGACCGGCACCTTTGCTGGCAATTACAACACCACTGATTTTGATCGGATTGC
TGGCACGCCTGCACCAATTGCTGCGCTGGGCATCACCACGCCGCTGTTCGACCTGACCCA
GCAGTTGCGGTACTCAGACAGTCAGCCTCGCGACAAGCTGATGCTCAACCTGAACTATAC
GCATGGCCGCTTCTCGGCAAACCTGACAAACACCCGCTATGGCCAAGTCTCCAGCGTGGC
CCTGACTGGCAAGAACGCAGCGCAGGTTGCAGTGCTCACGCCGGGCTACGACACGCGCTT
GGTGCCAGCCTCGGCCACCACCTACGACATCATCCAGACCTTTTCGCCAAAGATCATCAC
CGATCTGGAACTCTCAGCACAGGTGACGCCGGCCCTGCGTGTGAGCATCGGGGCGCAGAA
CCTGCTTGATGTGTATCCGGACGAGAATATCGCGTCCACTGCGGCCAGTGTTGCAGTGGG
GACCAATGGCTCGGACAACGCAGGCACGCATCCGTATAACGCCACATCGCCGTTCGGCTT
TACGGGTCGTGCGTTATTTATGCGCGCCGGTCTTACGTTTTAAGCACACGACGACGATGC
TTGAAGCTCCACACCTGACAGAGGACGACTTGAATGGGCAATCGCAGAGGATTTTTGAAG
ATGTCCGCTTCGCTGGCTGCCGCGCCCCTGATTCCTGAGTCGACTGCTGTGAGCAATGAA
CTAGACATTCCTGTTTCCAACAAACGCCCGCATGAGCTTGCACGCGACGAAGCCCACTGG
CGCGCGGTAGGTAGACTCTATTCAATCCAAGAGGAAATCATCAACCTTGAGCACGGCTAT
TGGGGACAGATGTCCATCCCAGTAGAGCAGGCGTTGGCTCGCCACACGCACAGAGTCAAT
CGCGAATTGTCGTGGTATGCACGCCGTGAGTACGATCGCGATTTTCTGAAAGCGCGGGCG
GCAGTTGCCGATGCTCTCGGTGTCAGCGTCGAGGAGCTGATGCTCACCCGCAACGCGACT
GAGTCGTTCGTCAATCTGATCACCCAGTATGACGAATTGAGTTCCGGTAACGCGATCCTG
TGGGCAGATGCCGACTACCCCGAGTTCAAGCGCATGATGTCCTGGCTCGCAGAGTCGCGG
CAGGTAAGGGGAACGATGCTGAGTCTCCCGGCTGCGGGAACCGATGAGGATTACATAAGG
ATCTATCGAGAAGCCTTTGATGCGCTTCCGGATCTCAAGCTGATGTTGCTTACTCATGTC
AGCAATCAACACGGTCTAGTGCTGCCAGTGCGAGAGATCGCGGCTATTGCCAAGTGCCGC
GGCATCCACGTCATTTGCGATTGCGCACAATCCTGGGGGTTGCTCGACTTCACCCTTGAC
GACTTGAACGTTGACTGGGCTGTCTTCAATCTCCACAAGTGGATCGGCTCGCCGGTAGGT
GTCGGGGCCCTTTACATGCGGCACGGAACACTGGTGCCTGTGAGGCCATTTCCAGGAGAG
GACAGCAGTGATACGGATGTGGCCAATCGCGTGCACTTGGCAACATCTGACTTCGCTTCA
TTTCTTACTGTGCCTGATGCTCTCGCTTTTCACCGCGCTATTGGCGGCGCAAATAAACAA
GCGCGGCTGAACTACCTCCGCGAAGCATGGGTCGCCAGCCTTGAAGGGTCGTCGGCGGTT
GAGGTATTAGGCGCGACCGGATCTAAAAACGCATCGGGAATGGGGGCATTCCGCCTGCGC
GGACAGACGTCGAAGGTGCAAGTGAGTGCACTCCAGACTCGCCTTGAGACAGAATTCCGC
ATCTTTACAGTGGTTCGAAACGATCTTGCTAGCGGAGCCTGTATCCGGGTAACTCCACAG
GTATTTACTCCGCTTGAGCATGTGCAGGCGCTTGCTGACGCGATCGTTGAGATTTCGGTT
ACCGGCTAAGTGAAGCCGGCTTGACCGAATTTGCTGAAATGTGTCCGACAGCTGGCCTCT
GCTCAGCAATGTCCGCTTGGTAAGGGCGGCACCGTGGGCGACGTCCCCCCAATTTTGAGT
AGCGCCTCAGTTTGGAGTCCAATTCCCTACCCCGAGGAGCTTGGACGTGAAGAAACGTTT
TACTGACGAGCAGGTCATCGGCTTTCTGCGCGAAGCCGAAAGCGGCGTCGCCATCAAGGA
CCTGTGCCGGCGGCATGGCTTCAGCGAGGCCTCGTACTATCTGTGGCGCAGCAAGTTCGG
TGGGATGAGCGTGCCCGATGCCAAGCGGCTCAAGGACCTCGAGTCCGAGAACGCGCGGCT
GAAGAAGTTGCTGGCCGAGCAGCTGTTCGAGAACGACCTGATCAAGGATGCACTGCGAAA
AAAGTGGTAAGCGCACCGGCGCGTCGTACGCTGGTGCGCGAATGGATCGGGCGTGGTGCC
AGCGAGCGTCGTGCGTTGGCAGTGATCGGTATGAGCGCCAGTGCACTGCGGTATTGCCCG
CGCGAAGATCGCAATGGCGAACTGCGCGAACGCATCTGTGCGTTGGCACATCGCCATCGC
CGTTATGGCGTGGGGATGATCTATCTCACATTGCGGCAAGAAGGGCGCATCGTGAACTAC
AAGCGTGTGGAGCGGTTGTACCGCGAGCAGCAGCTGCAAGTGCGCCGCCGCAAGCGCAAG
AAGGTCCCAATAGGCGAGCGTCAACCACTGCTGCGGCCATCGCAGGCCAACCAGGTGTGG
TCGATGGACTTCGTGTTCGACCGCACCGCCGAAGGCCGGGTGATCAAGTGTCTGGTGATC
GTGGACGATGCAACCCACGAAGCGGTCGCCATCGAGGTGGAGCGCGCGATCTCGGGCCGC
GGGGTGACGCGCGTGCTGGACCGACTGGCGCACCGTCGCGGTTTGCCGAAGGTGATCCGT
ACTGACAACGGCAAGGAGTTTTCCGGTAAGGCGATGGTCGCCTGGACGCATGCCCGTGAT
GTGCAACTACGGCTCACCCAGCCAGGCAAACCGAACCAGAACGCCTACGTCGAATCCTTC
AACGGCCGACTGCACTACGAATGCCTCAACGAGTACTAGTTCCTAACCCTGCTACATGCG
CGTACCGAGATCGAACGCTGGCGACGCGAATACAACGAGGACCGACCCAAGAAAGCAATC
GGCGGCATGACGCCGGCTGCGTATGCCCAACATCTGGCAAACACCGATATCATCAACCCC
GGACTCTAAACCAGGCCGCTACTCAGGGCGGGGCGACGTCGGGACGCAGCCGACGCGGAG
CATCAGTCATTAGGGCTTCTGTCCATCCCTACCGCATCGGTGGCGCTGGCCTACATTCCA
TATCAGTGGTCTTCGTCTGTTCATCTATGGCTCATCTGTCCACTGCTGTCCATCCGCACC
CAATCGAGCCCCAAAACGTTGGGGGCATCCATGGGGGAATCGGTCCGCTACTAACTTGAT
TAAATCCATTTTAAACAAACGATTACGCGGAATGTCCGAATCCCTTCGGGCGCACCAGAC
ATGAGTCGGCCCGTTTGTGATAGCACTGCCATTGCAAACGGGCCGATCGCGTTTTCAGGG
ATGCGTGGGGCCATGGGCTGCCACAGGGCGGGTGTGCCCGCCCCGCAGTGCAGACCTTAC
AAGGGGTCTGGCGCCGGCGCGGTCGCCTTGGCCTGCTGCTTGCCGCGGGCGCTTTCGATG
GCGCTGCGCAGCTTGCGGGCCGCACCGGTGACCGCAGACGCGGTGGTTTCGGCGCTGTTG
CTGGCAGCGATGGGCGGCAGGCCGGCGACATGGGCCTCGATACTGCAGGTCCGATCCGCC
GCACCGCCACGCTGGCCGTTCTCGTCGCGCAAATGCACTTCCACGCGGGTGATGTCGTGG
GCAAAGTGCGCCAACTGCGCGGAACAGGTCTTCTCGACGTGCTGCACAACGGAGGGGTCA
TGCGGCACGTGGTTGTCGGTCTGGATCTGGATCTGCATAGGAGTCTCCTTCCCGGTCATC
CGCTGCGTCTGCCGCAGCGGTGATTCGATTCTGCGACAGCCAACTGTTGGCACGAGGTGA
CAGCCCGGCGCCGACGTTCATGCGCTGGTTGGCTGGCGTCGGCGAGCCATGTGGTGGGGG
ACTGGATGCCCAGGCACGCCAGGGCGTGCTGACTGGCGAGGACGCCTGTTGTCGGGTGAC
TGCGGCTGTCCCTAGCTGCTTGCCATTGCGCGCACTCCGCATTCGCCTACGTGAGCCTGT
CTGGCTTCGATCACATGCTCAACTCGAACGTGGACTGTCTTCGGCTCACGTGGCTCATCG
CCCTGGACACGGTCTCGACATGCACACCGCTCGCTGGGCTTCCCGACCCGGTCGGTTCGC
CGGCCAATGGGCCCACTACGTGCACTGCGGGTTCCAATTGTCTCCGCTGGTGGGCGCACT
CATCGCTGAATCGGCGCGGCCGGGGTGAGCCGGATTGCCGGAACCGCTCCGGGCGGTGGC
TTAAGATTGCGGGCTCTGCGCATCGTCCGCGCCTGCCCGATACCTGCCCGTGTCTGAATT
TCGAGTGGTTCCAACTGCCCATCGCGGCGTCGTGCGGCGCCTGCTGTTGCTGGTGGCGCT
GTGGATGGTTTGCGTGGGTGCTGCGGTGGCGCAGGATGAGGACACGCTGCAGGAAAATGC
GCAGGCCCAACTCGACAGCATGCAGAAGGTTCTCAAGCAGGCCGAAGCGGGGCTGGACAA
GTCCGATAAGGATCAGCTCGGCAAGCTGACCGATGAGGTCACCGGCGCGCAGCGGCAGGC
GCAGGATCTGGTGCGCACGTTGGATCCGCCGCTGAAGGAACTCAACGTGCGGCTGGAGGC
GCTTGGCGTCAAGCAAGCAGGCGAGCCAAAAGACCTGACCAAGCAACGTGACTCGCTGGC
CAAAGAACGCGATGGGCTGGATGCCGAATCCAAGCGCGCCATGCTGTTGGTCTCCGATGC
CAAGGACCTGGCCGATCGGCTCGAGCGCGAACGCGTGCAACGCTTCAGCGTGCAGCTCTC
GACGCGCGTGGCCTCGCCGTTGTCGCCGGCATTCTGGAACCAGATTGCGCAGCAGTGGCC
TGACGATCGCGCGCGCCTGCAGGCGTTGTCGGCCAGGACGGTGCAGATGGTGCAGGCCGG
AACCGCCGCCAATGGCGTCGGCGGGTTGATCACCGGTGTGCTGATCGCGCTGTTGCTGGC
CCTGCCGCTGCGCATCTTCCTGCGCCATCTGGGCCGGCGGTATGCCGCCTCGCGCGCGCC
GGGCGGGCGCTTGCGACGCTCGGGGCTGGCATTGTGGTTTCTGCTGATCGGCACGCTGAC
GCTTGGAGTCGCGGCGTTTGTCCTGGTCGAAAGTATCCGCTCGCTCGGCCAGGTGGCGGA
GGATCTGGACCAGCTGCTGACCGGGTTTGTCGCGGTCAGTCTGGTGGCCGCCTTCGTGGG
CTCGCTCAGTGCCAGTCTGCTGATGAAGCATCAACCCAGCTGGCGGTTGTTCCCGCTGGA
TGACGCCACCGTCGATCGGCTGCGCGTGCATTGCCTGGCCACCGCAGCGGTGATCTGGTG
CAGCGGCATGGCGTCCAAGATCAACGAGGCGGCGGGCAGCAGCCCGGCGTTGAATACAGC
CACCGATGCGGTGGCGGCACTGCTGTATGCCGGATTGATTCTGTCGGCGCTGGCGGGCCT
GAGCTTGTCGTTGCGCGCGCACGCGGCCAATGCCGGTGTGGTCGATCCCGACAGCGACGC
GCCGCCACCGGTGGTCTCGCGCGGCGGCGGCTTCATCGTGCTGATCCGCCTGCTCGGGCA
TCTGGCGGTGATCTTTGCGCTGATCGCCGCCTTGTTCGGCTATCTCAATCTGGCGTTGTT
CGTGGAGCGGCAGATCATCTGGATCACCCTGGTCTGCAGCCTGCTCGGCTTGCTGGTGGT
GTTCGCCGACGATCTGATGACCTGGCTGTTCAAGCCCGATGGCCGTTTCAGCCGCGCGCT
CGCGCATGCGCTCAGCATCGGCAGCGGACGCCTGGTGCAGCTTGGATTGCTGATCTCGGC
GGCGGCCCGCGTGGTGCTGGTGCTGTTGGGCATCGCGTTGCTGCTGACGCCGTATGGCGC
CAATCTCAGCGTGGTGGCCGACTGGGCGGAGAACATCACCCACGGCATCAACATCGGCAA
AGAGCTGGTGATCACCCCCGGCGATGTGTTCCGTGCGCTGTGCGTGTTCCTGCTGGGCAT
GGGGGTGGTGCATGTGGTGCAGCAGTGGTTGCTCAACACCTATCTGCCCAAGACCGAACT
CGATGCCGGCGCACGTAACTCCATCAGCACGGTGGCACGCTATCTGGGCTGGCTGATCGT
GGTGGTGTGGGGCCTGACTGCGCTGGGCCTGGACCTGAAACGGTTGGCGCTGGTGCTGAG
CGCGTTGTCGGTGGGTATCGGGTTTGGCTTGCAGGCGATCACGCAGAACTTTGTGTCGGG
CCTGATCCTGCTGGCCGAGCGGCCGGTGAAGATTGGCGATTGGGTGCGCATTGGCGACCA
GGAAGGCGACGTGCGCAAGATCAGCGTGCGCGCCACCGAGATCCAGGTCGGCGACCGCTC
CACGCTGATCGTGCCCAACTCGGAATTGATCACCAAGAGCGTGCGCAACATGACCTTGTC
CAATCCGTTGGGGCGGGTGCAATTGCAGTTTTCGGTGCCGCTGGAAACCGATGTGGCCAA
GGTGCGCGACATGCTGCTGGAGTTGTTTGCCGAGCACACCAAGGTGCTGGCCGAGCCGGC
GCCGGTGGTGTTCATCGACTCGCTGGCCGGCGGCCACGTCAACTTCAATTCGTTTGCCTA
TGTGCGCAGCCCGCGCGATTCGTACGGCGTGCGTAGCGAACTGTTCTTTGCGTTGCTGCA
ACGCATGGACACTGCCGGCATCGCGCTGCAATCGCCACAGGAAATCCGCTTCAGCCGCGC
GGGTGCGGCGGTGGCGCGCGATGCGGGCGATGCCACGCCTGCTTCGGAAGGCTGAGCTTG
CGCGGGCGTGTAGTGCGCTGGTAATGCGTCAGCGCGGTGGATGGCGCGGGGATGCACCGG
CTGCGGCGCGTCATTTGCATGTTCCAGGCCGGGTGGGCGGCAGGCGCGGCGCCTCTGCGC
TTACGAGGCATCTGACGTGACGACGAGCGCCCGCGCGTCGTCACCTATCCGGTCACGCCG
CGTGTCGCTCACCGTCTCTTCGTTCCGTCGACGAGCCGGAATAACGAATCGCCGCTGGCT
TCACACATAGGACGACCGGGATTTGAATCGTCGCGCGTCCAGGCGCGGTCGACTGCCTGG
ATCAACCGTCTGATCTGCTGAGTGCGCGGTGGCCTCACCACTTGCGGAACACGCCGTGAG
TCCGTCCATGGAGGCTCCTGAGCGGCATCCATGCCACCAAGGGACGCGCAAACGGTGAGG
ACACCGCGCCGGAGAGTTGGTCGGTGGTCACGCGAAAAGCGGCGGTCGCAACATGCATCC
GAAGTTGAGCCGGCTAACCACTATCGAACAGAGTGCCTCAAGCACCGCTTGCGCCATGCA
CACCGATCATCCTCACTGGTCCTTGACCGCCCACCGTCGCGGGACCTTGTGCGGCATGGA
TGCCGCATAAGAGCCTCCATGGACGGATTCACGGCGTGTCCCGCGCCGGTGGGCGGGCGA
GGGCCCTGCAGCCAGGGCGCAGAACACATGCTTGGCTTTGGTGTCCGCTCCAGCTCCGGC
GTTGCCTCTTCCACACCGCCTTTTTCAAACCAGGACGACTGCCTTTAGCTGCTGGCGTTC
AATGCGCAGTGAAACCGACAGCATCGCCAACCCCGATGCCGCACACGCCAACGCCAGCTT
GGTCGAGCGCGCAACGGGCTTGCCACTTCAAGGGCTTGTCGCGAATGCATCCATGGAAAC
CCAGGTGCCGGCGCCGGTGTCGCCTCAATGCCCCGCACGCCGTGAGGACACCGCCTCGGA
AGCTGCAGATCCATGTGCCACATGCCGCAGCAAACAACAGCAACGCCCGCCTGCTGGCCG
TGCAGAGACCCGATCAGGAGCGATCCGCAACCGCGGTGTCCTTGACCAATGCCAGGTCGT
CCACGCTCACCTCTTCGGTGTAGTCCAGCCAGGCGCGGATCTCCAGATCCTCCACTGCGT
GCTCCAGGCCGACCGGCATGCGGATGCGGCCGGAGGCGTCGGGCACCACCCATTGCTGGG
CCAGCACCACCTTGCGTTCGGACGACACGGCTTCGACCCAGAACGCGCGGGTTGGGCGGC
GCTTGGCGTAAAGCTCGAGCATGTAGCGCCCTGCCTCGGTCTTGCGCGCGGCCTGGGTGA
GCATGATCGGCTGACGCACGCGCGGGCGCGGCGCTTGCGGGGTGACATCCAGCGGCGCAT
CCACGGTGATGCCGCGGGTGAGGTCGGGGTCGCGGTACAGCTTCATGTGCTGATTGCGAT
CCACCACCAGCGCACACCAGTCGCCATCAGCCGAACCGTCTTCGAAGGCGGTGCAACGGT
CCACATAGGCCAGCGTGCCGTCGCTGTGGGTGCGGTCGAACTGGCGCGAGGTGTTTTCCA
GATACACCGTCTTGAGGTTGGTGTCGTCGTCGTATTCCAGCAGCACCGGCGGGCGCACCT
GCTGCACGCCCACCACCACATCGCCATTGCCGTTGACACGCAACATGCGCGTGCTGCGCC
CGGTCCACAACGTGCGTGCATAGGCCAGATAACGCGGGTAGTCCCTGCCGCTGTCACGGC
TGGCGGCCACGCTTGCACTTGGCGGGGCGTCATTGGCCAGCAGCGAGCGGCCGAAGCCCA
GCGTGCGCATGCCCGGTTCCAGCAATTGCAGCAGCGTGGCGCCCGAATCCAGGGTGCTGC
CGGCGCGCCTGACCACCTGTTGTGGCGGAATGTCCTTGCCGAGGAACAGCAACAGGTTTT
CGCGTTTTTGCTTGGCCAGCACGTCGCTGAGATCGTTGGGCATGGCCAGGTGATCGGAGG
CGATCACGATGATGGTGTTGCGGCCATAGCGGCTGTTGCGGATGCGCGTGACCAGCTCAC
CAATCAGCCGGTCGCTGCACTTGATGGCATGCAGCAGCCCGATGTCACCCAGCGGGCTCT
CATAACGCTGGTTCTTGCACGCCAGCGGCAGGTGGCCGGCGGGGTGATGGGTGTCCATGG
TCAAGGTGGTGAGCATGAACGGCTGGCCGGCGCGCGAGAGCGTCTGGAAGCTCTCCCATG
CATCGTCGAGCAAGACATCGTCGTGCACGCCCCATGCGGAGAAATGCTTCGGTGCCACGC
CCTTGTCGTGGAAGTAATTCACGTCGTGCACCACGTCGAAGCCGTGGCTGGCCAGAAAGC
TGCCCTTGCCGGCGAAGCTGGCATCGGCGCCGCCCACGTAGTGATTGCGGTAGCCCTGGT
CCTTGAGATAGTCGCCCAGGCAACGCGCCTCGGGCAGGAACAGGCCCATGCGCCCCATGC
TGTTCTCATCGCCTGGGGCAGTGGTCAGCGGCACGCCGCACATTGAGGCGACCATGCCGG
CAATGGTCCAGCCGCTGCCTTCGGTGGAGGTGAGGTTGCGCACGTCCACTGCTTCGGTGG
CGAGCTGGCGCAGATTGGGCATCAAGCCGGGAAACGTCGCTTCGTCGAAGTAGGTGCGCT
CCAGGCTTTCGCCATAGATCCAGACGATGTTCTTGCGCTTTTGCAGCGGCTGCTGCGGCA
CCTGGTATTCCGGCACCACGGTGGCGTAATCGACCGGGCGCAACTGGTAGTACAGCCGCT
TGCCATCGCGATACACCGGGCTGACCGCCATGCTCACCAACAGCATCACCACGAACGCAC
CGAACACCGCACCGCCGCCACGCGGGCGCCGGAAACGGCGCACCCGCAACAGCATCAGCG
GGCTGAGCGAGAGCAGCACCATGCCGATAAACACGGCGATATAGCCGGAAAAATCGCTGA
CGCCGGCGCCGTCCATGTCGGCGCGCAGGTGGTAGAGCGTTGCGGCATTGATCCCGTCGC
CACTGAGCCGATCGACCAGGCCCCACGCGCTGAGCAACAGCAACAACAACGACAGCAGCC
CGGCTTTCAGCCACGCCAGACGCGGCGACGCCACCAGCAACCAGAGCAACAGCAACAACG
ACAGCGCCAAAATCCAATGCATGTGCAGCGTCCGTGGGGGAAAGAGGCGAGCACGCACCG
CACGCTTTGCTCGCCGTGTCCTTGGGTTTCACGCGAAATGTGACACCGGGATGACGGACT
ATGCCGCGACAAAGCTGACTGAAATGTTTGTTGAGGGCCCTGATGTAGTGCTGCGGCCAC
TGTGCGCGCTGCTTTGCCAGCTGGGCTGCTTTATCAGTGAGACGCATGTGGACGCGGGGC
GCCTGCGCACGCTGCGCTATGCGGGCGTATTGGCACGGTTCTGCCCGCTCTGACCTGCAC
GATTGAACGGCGCAGTGCCGGCCGTCAAGGACACACGCAGTGTGGTGCAGGACGCGTGGG
TAGCTAGTCGTTGTCTGGAGAACGACTGATAGCGGCGCGGCGAGGATTGCCATAGGACAT
CGAGCGCTAGGCAGGAAGTGCGCCTGGCCTTTGTGGCGCTGCTGCCCAGGGACATCTTCG
AATGCTCGCGCAGCTGCGGCATGTGTTCGGTGCGTTGGCGAACGCAAGCTAGGTGCGTGC
GGTTGAAAGCACGCGTTCATTGCGCTGTTGCGCGATAGCGAGAAATCATCGGCGGTGCCG
ATCAACCGATCAACCGATCAACCGATCAGCCGATCAGCCGATCAGCCGATCAGCCGGGCT
GCCTGCGATCTGGCTGGCACCGGCGCTTTTCGCCAACCAGATGCGCCACGGCCGCTTTAC
GCTCTTCGATGATGTCGCAAGCCAGATCCATGCAGGCAACCACGACGCCGGCGTGCAGAC
ACCTTTGACTTCAACTCCACTGCCACCGCCCATATGCGGCGTCGAACGCCTAACGAAGAA
CAGGCGCGTAAGCAGCAGGCACCAACGATCACCAACGATCCCGCCTTACCGGTGCCCACG
TTCCTCACGTGCGCGCACGCGGCGGTCGAAGACCAGCGCACTGAGCACGATACCCAGGCC
CAGGAACACGCCGAGCAGAAACAGCACCATCGCGATCGCGGGGTAGCCCCACAGCTTGAG
ACCGGTCTCGATCCGCATCATCTGCGAGGACGCCATGATCAGCGCGGCGGTGACGATGCC
GGCGGCGACACGGTTGGCGATCTTCTGCAGGCTTTCCATCAGGTGCGACTCTTCCAGCCC
GGTCACCCGCATCTGCATGCGGTTTTCGGCCACCAGCGAGAGGATGTCGGACATGCGGCG
CGGGCCTTCGCGCAGCAGGTGCTGCAATTCCATGGCTTCGCTGGCCAGGTTGGCCGCCGA
CATCGACTTCTTCAGGCGTGCGCGCATCACGTGCTGCAGGTGGCGTTCGACGATGCGGCG
GGTGTCCAATGCCGGCGACAGCGCGCGGCACACGCCTTCCAGGTTCAGCAAGGTCTTGCC
GAGCAGGCTCAGCTCCGGCGGCGTGCGCAGGCCGGTGGCGGTGGCAATGCGCACCAGGTC
CAGCACCACGCGGCCCTCGGAGGTGGCGTCGTGGGCGGCGTAGCGGGCAATCATCTGCCC
GGTTTCGCGCAGGTAGCGCTCCTCGTCGTAGTCCTCCAGGCGCGTGCTGAGCGCGATGGT
TTCCTCGGCGACTTCTTCGCCACGGCCGTCCACGGCGGCAAACAGCAATTTGAGCAGGCG
CTCGCGCAGGCGCGGTGGCACGTGCGCCACCATGCCCAGGTCGAAGATGGCCAGGCGGCC
GTCGGGCATCACGCGCAGGTTGCCCGGGTGCGGGTCGGCGTGGATTTCGCCATGCACGAA
CATCTGGTCCAGGTAGCCCTTGACCAGGGCCGCAGCCAGCTCGTCCATCGGCTGCTCGGT
GCGGCGCAGGCCAGAGATCTTGTCCACGCGCACGCCTTCGGCCAGCTGCATGGTCAGCAC
CTTGCGGCTGCTGAGGTCCCATACCGGCTGCGGCACCCATAGCAAGGGGAACGGCTTGAG
GTGTTCGCCAAACCGCACCAGGGTCTCGGCCTCGGCCTCGTAGTTGAGTTCGGCGCGCAG
GGTCTTGCCGAATTCGCCCAGCCAGTCGGCAAAGCGCACCCGCCGGCCGATGCCGGTGAG
GCGGTCGGCGGCGTTGGCGAAGCTTTTGAGCACGTCCAGGTCCGAGCGCACCTGCGCGGC
GACCTCGGGCTTTTGCACCTTGATCGCCACCGGCGTGCCGTCACGCAGGGCGGCGCGATG
CACCTGCGCCAGCGAGGCGCAGCCCAGCGGCACCGGGTCGAAATGCGAGAACGCCTTGTT
GACCGCCACGCCGAGCTCTTCTTCGATGATCTGGCGGATGCGCTCCACCGGCACCGAGCT
GGTGTTCTCCTGCATGCGCTCCAGCGCGGTGGCGAACTCAGGCGGCACGATGTCCGGGCG
GGTGGAGAGCATCTGGCCGAGTTTGACGAAGGTGGGGCCCAGCGCCTCCAGGTCGGCAAC
GAACTGGTCCGGCGTGCCTTCGGCGGGCACTTCGTATTCGTTGACCGCCGCCGGGTCCAG
GCTCATGCCGGCAAACACGCCCGACCCGCGGTACCGCAGCAACAGGCGCAGGATCTGCGT
CCGTCGGCTCATGCCGCCGACCACGGCGTTGTCGGCCGGGTGCGTGGCCTGAGCCGGTGT
GCGGTGCGGGTCGTTGGGGCTCAAGGCCATCTCCGGGTGGTGTTGAGCGCCCGAGTGTGG
CCAGGGCCGGGTCGTCGCCTGGTGAATCCGCGCCCGGGCCTGCGAACGGTCCGGGCGTGC
CGCTGCTGCCGGCGGCGCGCGCGGCGCCGGCAGCCTGCTGGCGCGTGCTGCCAGTGCCCC
GCGGTGTCTCGCCAGCACCCTGGTGCAGCCGTCACCCCATCGGCGCGCAGGATCGGCGAG
AATTCACACCCACCCAAGAAGGACCTCCGCATGGCCGGTGCCAGCCTGTTTACCCTGCTC
GACGACATCGCCACGCTGCTGGACGACGTGTCCATCCTCACCAAGGTGGCGGCCAAGAAG
ACGGCCGGCGTGCTGGGCGACGATCTGGCGCTCAACGCGCAGCAGGTCACCGGCGTCACC
GCCGACCGAGAGCTGCCGGTGGTGTGGGCGGTGGCCAAGGGCTCGCTGGTGAACAAGGTG
ATCCTGGTGCCGGCGGCGCTGGCGATCAGCGCCCTGGAGGCCTGGCTGCGCGGGCGCGGC
TACAACGTGCCGCTGGTGATGCCGTTGATGATGATCGGCGGCGCGTACCTGTGTTTCGAA
GGCGTGGAGAAGCTGGCGCACAAGTTCCTGCATAGCGAAGAAGAAGATGCGCAGCGGCAT
GCCGAGCGCACCCGGGTGCTGGCCGACGAGGCGGTGGACGTGGTGGCGCTGGAAAAGGAC
AAGGTCAAGGGCGCGATCCGCACCGACTTCATCCTGTCGGCCGAAATCATCGTGCTGTCG
CTGGGCGTGGTGGCGGGCGTGTCGTTCGGCCAGCAGGTGGCCGTGCTGGTGGCGATTGCG
CTGGCCATGACCATCGGCGTCTACGGCCTGGTGGCCGGCATCGTGAAGCTCGACGACCTG
GGCCTGTATCTGAGCAAGAAAGGCGCTGCGCTGGCGGCCTTGGGCCGCGGCATCCTGGTG
GCGGCCCCGTGGCTGATGAAGTTCTTGTCGGTGGCTGGCACGCTGGCGATGTTCCTGGTC
GGCGGCGGCATCCTGGTGCACAACATCCCGACCCTGCACCACCTGGTGGTGGACCTGGCA
AAGGCCTCCGGCAGCCTGGGCTGGCTGGTGGAGGCACTGGGCAACATGCTGGTGGGCGTG
GTGGCCGGTGCGGTGGTGCTGGCGGCGGTGACCGGGTTTCAGAAGCTGCGCGGGAACAAG
GCCGCGCACTGATTCTGTGCAGTCGCTTCGGCGACAAGCGAAATCGCGTACAGGCTAACG
ATCATGGGTTGCGCGCCTGCGGGTTGCGCTTGCTAGCCTCTGGCAACACCGCTGGTGCGG
TGTGCGGCCAGGTAGTCGCCTGCGGTGGCATGCGGATGGCATTGGCTGGCCTTGCTGGCG
GACAACAGGCGAGAGCGCAACATGCACAAGATGCTGGACGAGTACGACCATGCAGGTGGA
TCTACGCGTGCAGCGGCGCAGTCAGACCTGCCGCAGGCGGACGATGGGGCGCCCGCGGCA
CTGGCGTGCGGGCCCGACGCGATCGGGCGCAGACGCTTCCTGGGGCTGGGGTCGGCAGCA
ATCGCAGCGAGTGTGGCGGGTGTGCCGGCACGCGCAGCGCTTCCTGCGCGCGGCCAGATG
CGGGCCACCTGGGTAACGAGTGTGCTCAATCTCGACTGGCCAAGTGCGGCGTCCGCCCGT
GTGGCCGATCCGGTTGCGCGTGTCATGCTCCAGCAGCAGGAATTGCTGGCGATTCTCGAC
CAGGCCCAGGCGCTGCATCTCAACACGTTGGTCTTTCAGGTCAAGCCATGTGCCGATGCG
CTGTATCGGTCGCGGATTCTGCCATGGTCGCCGGTGTTGACGGGCGTGCATGGCAAGGAT
CCCGGTTTCGATCCATTGGCCTTCCTGCTTCGGCACGCGCACGCACGCGGCATCCAGGTC
CATGCCTGGCTCAATCCTTACCGCGTCTCGACCAACATCAGCCAGGCCACGCGCGATGCG
TTGAGCGCTGCATCGCGCGATTCGCCCCCCAGCGTGTACGTGCAACATCCCGAGTGGGTG
GGGGTGGCCGCCAACCGGCTGGTGCTTGATCCCGGTATTCCTGCCGTTCGCCGCTGGATC
TGCGCCGTGGTCGCGGAACTGATTGTCCGTTACAACGTGGATGGTGTGCAGTTCGACGAT
TATTTCTATAGCGAAACCGCGCAGTCGCCGCTGGACGACGCACAGACCTATGCCCGTCAT
GGCGCAGGCTTCGTCGACAAGGGCGATTGGCGGCGCCACAACACCTATCGCTTGATGCGG
GAAGTGGGCACGACCATTCGCACGATCCGGCCGAGTGTGGCCTTCGGCGTCAGTCCGGCA
GGGGTATGGCGCAACGTGCAGGACGATCCGCAGGGATCGCAGACGCAGGCAGGCGCTCCG
TCGTTCGACGTTGCCTACGCAGATACCCGGCGCTGGGTGCGTGAAGAACTCGTCGATTAC
ATCGTGCCGCAGATCTATTGGCCGTTTGCGCGCCAGATAGTGCGCTACGACACGATCGCG
CGCTGGTGGGCCGACACCGTCGGCAGCGGCCGTGTCCACCTGTACATCGGCATGGCGTTG
TACAAGGTAGGGATTGCGAATGCGCTGGAGCCGGACTGGACCATTGCCGGCGGTGTCCCG
GAGATCGCCCGCCAATTGGATTTGAACGCAGCCCTGCCTCAGATACGTGGATGCATGCTG
TTTCGCCAAGGGTTCATTGCCCAACCCCAGACCGGGCAGGTCGTGGACTATCTGAAGCTG
CGTTGGCAGGGGAGTTAGTCGGCGCTGATCACCCGGTTCTTGCCGGCCGCCTTGGAGTCG
TACATGGCGCGGTCGGCGCGGCGGATCACCTCGTCCTGGGCTTCGTCGGTGCGGCGCATG
GCCACGCCGCCGCTGAAGCTGACGAACACGCGCACGTCCTCATGCAGCAACGAGCGCTGT
GCGAGCGCGCGCTGCAGGCGGATCACCGCGGCGCTGGCCTCGAAGATGGTCGAGTCCGGC
AACAGCAACACGAATTCCTCGCCACCGAAGCGCGCAATCGCATCGGTGGTGCGCAGCACC
GACTTGGCCACGTCCACGGTGTGGCGCAACGCGGCATCGCCGCCGGCATGCCCGTGGGTC
TCGTTGAGGCGGCGGAAGTCGTCCAGGTCCAGCATCGCCACGCACAGCGGTTGCCCGCTG
CGCTGGGTGCGGGTGGCCTCGCGCTCGAACAGTTCTTCGAAGCCGCGCCGGTTGAGGGCG
CCGGTGAGCTGGTCTTCGCGCACCAGCCCGGCGACGTCCTTGAGCTCCTGCTCCAGCGAG
GCGATGCGGTGCTCGGCTTCTTCCACCTGGCGGCGCGCGGACAGCAGTTCATCGCGCGCG
GCCAGCGCCTGCGCCTGCACGCCGGCGGTGTCCTGCAACAGGTCCTGCAGCAAGCGGTTG
AGGTCGGGAATGCTGCGAGCGTCGCCGATCGCCTGCGAATAACCGGCAACGCGGTCGTGG
TATTCGCCTGTGCTGGTGGCCATGCCGTCGAGCCGGTCGACGAAGGACACCATCATCTCG
CGCATGGCGGTCTTGGAGTCGGCAATGCCCTGCTTGAGCAGGCCTTGCTTGTAGATCACC
TCGCGCAGGGTGCCGCGCGCCTGTTCGATCGAACCCACGTCCATCGGCCCGGCGATCAAC
TGCCGCACCACCGAGATCTGGCCCTGCAGCCAACTGCGATCGTCCAGGAGTTCGCCGACG
TTTTCCAACAATAGGTCGAATAACCCCAGCAACAGGTTCTGTTGCTCGCTGGCATCTTCG
GCGCGCAAGCCGATCTGGTGGCTGAGCTCGCGCAGCCGCTGTTCCAGGGTGATCAGTTCG
TGGCCGGGTCGCCAGTGGCGCAGTGCCGAGGCCAGCGTCTGCGCTTCTTCGGCCAACTCC
GGGCTGCGTTGCAGCAGCGTGGCCAGTGCATTGCCCAGCGCGTGCCGCAGCAGGTCGCGC
AGCTGTTCGGCTTCGGTACGGCCTTCGGCCAGCGAATCGCCGGTATCGATGGTGCGGATG
TATTTGTCGATCAGCTGGCGCAGGGCGCGCCCATACCCGGGCCAGTCGCCGGCGGCATAC
GCCGTACTCAGGCGTACGCCCATGTCGCCGAGCTCGCCATGCAGGCTGGCAATGCCTTCG
GCAAAGGCCAGCAGCAAGGCCTCCGGGTGCGCGGCATGCGAAAACAGGCGGATCAGCAGC
GCAGTGGCAGCGGCGGGGTCATGCGCGCCCGACTTGGCCTTGGCCGGCACCAGCTGATGT
GCAGCCAATCCAGCACCGTCGCGTTCGCCCAGCACGCTGGGCAAGGTGGCCGGGCGCGCG
GTGCCGGCACCGCCCCATGGCAGCAGACGGCGCAGCCCGCCACGTGGGCGGTTGGGGTGT
TCGGGCTGTTCTGCCATGCGCCAGGTCTCGAGGGTGAAGTACCAACGCCACGTTATCGGC
GTTGGTGCAGGGCCCTTGAGCACGCGCGTGCGCGGTTTGCAGACGCGACCGCAGCAACGC
CGACGGCCGTCACACGCAAGGGGCGGATTGCGCGCATCTGAACCAGTTACGCAGATGACG
ACAGCCACGGCAGCGGCTCCCGATTTCGGTGCAACGCAGACACCGCGCACCTATGTGGGG
ATGTCATCGCACTGCAATCTCACGCTTATGCCGAACGACGCAGCAGAACCACTGCAAGGG
AATGTGTGCTGTCTTGGAAAGGTCAGCACGTGTTCACGCATCTTTTATTTAGACGGGGTG
TAGATTCACTGACAAGGACGACGTGGAGTACGCGCGTTGGCCCCGCTCCTCTCTTCGTTG
CAAGTCGTCTGGCCACGCAGGCAGGCGATGGTTTTTGCTTCTCTGTTTTTCCGTCTCCAC
CCACTTTACGACGGACGTTTAGATGGTTGCCATGATGCCGCTTCACGCCACTACCGCACG
CCTAGAGCGCAGCACGATGATCCCGACTTCGCTCAAGAAGAGCGTGCGGCCGCGTGATGC
GCGCGGCCGTTTCATCCGTCACCACGAGCGTCTGCCGGTTGCACTGGCCGATACGCGCGG
TGCCTTGTTCGTGGTGTCGGAGATGGCGGACTTCATCAAGGCCGGCGGCCTGGGTGATGT
GGCGGCGGCACTGCCGCGCGCATTGCGCCATCGCTACGACGTGCGCGTGTTGATCCCCGG
CTACCGCGCGGTGCTGGCGCGCGCGGGCAAGGTGGAGATCGTGGGTCGTGTGCTGGCGCA
TGCCGCGCTGCCGGCCTGCGACATCGGCCGCATCGTGCAATCGGACGGCCTGCCGATCTA
CATCCTGCTGTCCAAGGAACTGTTCGAACGCGATGGCTCGCCGTATGTGAGCACCAGCGG
TTCGGAGTTCGAAGACAACGCAATCCGCTTTGCCACCTTGTCGCACGCTGCCGCGCAGAT
CGCCGCCGGCCGTGCCGGGCTGGGCTGGCGGCCGCGCCTGCTGCATCTCAACGACTGGCC
GTGTGCCCTGGCTGCCGCCTACGTGCGCTGGTCCGGCGGCACCACGCCGTGCCTGCTGAC
CATCCATAACCTGGCCTACCAGGGCCTGGTGCCGTATTCGATGGCCGCCGCACTGGGCAT
CCCGGCCGAGCGCGTCTCGGAGCTGGAGTTCTACGGGCAGATGTCGTTCCTGCGCGGTGG
CATCGTGCATGCCGACCACGTCAACACGGTGAGCGTCAGCTACGCGCAGCAGATCACCGG
CCCGGCGCAGGGCTGCGGGCTGGACCGCCTGCTGGCCGGCCGCGCCGCCAAGGGCGCGCT
GAGCGGCATCGTCAACGGCATCGACGCCAGCTGGGACCCGCGCACCGACGAATACCTGGA
CAGCCATTTCAGCGTGAACCACTGGCAGGGCCGCCAGGCCAACGCCGCGCAGGTGCGCAA
GGCCTTCGGTCTGCGTGAGAGCACCGGCCCGCTGTTCGCGGTGGTGTCGCGCCTGGTGCA
CCAGAAGGGCCTGGACCTGATTTGCGAGGTCGCCCCGCAGATCGTGGCCGCTGGCGGCCA
GATCGCGGTGATCGGCGGCGGTGAGCCGGAGATCGAACAACAGGTGGCCGAGCTGACCCG
GCGCTATCCCGGCCAGGTCGGTGCGTTCATCGGTTTCGAGGAAGGCCTGGCGCGGCGCAT
GTTCGCCGGCGCCGACTTCCTGCTGATGCCCTCGCGCTTCGAGCCGTGCGGCCTGAGCCA
GATGTACGCGCAGCGCTTCGGCTGCCTGCCGATCGCGCATGCCACCGGCGGGCTGATCGA
CACCGTGGACGACGGTGTCACCGGGTTCCTGTTCCAGCAGGCCAGCGCCGAAGCGCTGCG
GCGCTGCCTGGAGCGCGCCTTCCGCACCTTCCGCCTGCCCAGCCTGCTGTCGGCGATGCG
CCGCGCCGCGATGCTGCGGCCCAGCGGGTGGGATGTGGCGGGCAAGAAATACATCTCGCT
ATATGAGCGCACCGCTGCAACCGCACCCGCTGTTGCGACGGTGTCATGAGCGAACGGTTG
GGCGTGCACGGCCGGGACGCGGAGCAGGACATGGTGGAAGGCGGCGGAGGGAGCGCCGTA
GCACTGCAGGACCTGCAAGCGGTCGCCGCCGGGCTCCCCGGCGACGCCTTTGCGGTGTTG
GGGCCGCACGTGCAGGCCGATGGCCGCTTGCGTGTGCGGGTCCTGGCGCCCGGCGCCGAG
GCTTTGGGGCTGATCGATGGCCGCGGCAAGTTGCTGGCCCGCATGCAGGCCAGCCCGATC
GACGGTGTGTTCGAAGGCGAACTGCCGGCAGATGCCGCGTACCGCCTGCGCATCGTCTGG
CCGGACGTGGTGCAGGAGATCGAAGACCCGTACGCGTTTGCGCCGCAGATCGATGAATCG
GCATTGCTGCAGATTGGTGCCGGCGACGGCCAGGCGCTGCGCGCCAACCTGGGCGCGCGG
CATGTGCAGGTTGGCGAGTTGCCCGCGGTGCGTTTCGCGGTGTGGGCGCCGCATGCCCAG
CGCGTGGCAGTGGTGGGCGACTTCAACGGTTGGGAGCCACGCCGCCATCCAATGCGCCAG
CGCAGCGGCGGCATCTGGGAGCTGGTGCTGCCACGCGTGGAGACCGGCGCGCGCTACAAG
TACGCCATCATCACCGCCGATGGCCGGGTCTTGCTCAAGGCCGACCCGGTGGCCCGCCAA
AGCGAGTTGCCACCGGCCACCGCCTCGGTGGTGGCCAGTGCGGATGCGTTTGCCTGGACC
GATGCCGAGTGGATGGCACGCCGCAGCGCCGCTGCCGAGCCGGCGCCGCTGTCGATCTAT
GAAGTGCACGCTGCCTCCTGGCGCCGCGACGGCCACGACCAGCCGCTGGACTGGGTGTCG
CTGGCGGCGCAGCTGATCCCGTACGTGCAGGAGCTGGGCTTCACCCATATCGAACTGCTG
CCGATCACCGAGCACCCGTTCGGCGGCTCGTGGGGCTATCAGCCGCTGGGGCTATACGCG
CCGACCGCACGGCACGGCAGCCCGGATGGGTTTGCCCAGTTCGTCGATGCGTGTCACCGC
GCCGGCATCGGCGTGATCCTGGACTGGGTCAGCGCGCACTTCCCCGATGATGCGCATGGG
CTGAGCCAGTTCGACGGCAGTGCCACCTACGAGCACGCCGACCCGCGCGAGGGCATGCAT
CGCGACTGGAATACGTTGATTTACAACTACGGCCGGCCCGAAGTCACCGCGTACCTGCTC
GGCAGTGCGATGGAGTGGATTGCGCATTACCACCTCGATGGCCTGCGCGTGGATGCGGTG
GCCTCGATGCTCTACCGCGACTACGGCCGTGCCGAGGGCGAGTGGGTGCCCAACGCCCAC
GGCGGGCGCGAGAACCTGGAGGCTGTGGCGTTCCTGCGCCAGCTCACCGGCGAGATCGCC
AGCCAGTTCCCCGGCGTGCTGACCATTGCCGAGGAATCCACCGCCTGGCCGGGCGTGACC
GCGCCGATCAGCGAAGGCGGGCTGGGCTTTACGCATAAGTGGAACATGGGCTGGATGCAC
GACACGCTGCACTACATGCAGCGCGACCCGGCCGCGCGCGCCCAGCACCATAGCCAGCTG
ACCTTCGGGCTGGTGTACGCGTTTTCCGAGAGGTTCGTGCTGCCGCTGTCGCATGACGAA
GTGGTGCACGGCACCGGCGGCCTGCTTGGCCAGATGCCCGGCGACGACTGGCGCCGCTTT
GCCAACCTGCGCGCCTACCTGGCGTTGATGTGGGCGCACCCGGGCGACAAGTTGCTGTTC
ATGGGCGCCGAATTCGGCCAGTGGGCGGACTGGAATCACGACCGCTCGCTGGACTGGCAC
CTGCTCGATCACGCGCCGCATCGCGGCATGCAACAGCTGGTGCGCGATCTCAACCGCGCC
TTGCGCCGCGTGCCTGCGTTGTACCGCGGCAACCACCGTGCCGATGGCTTCGAGTGGAGC
GTGGCCGACGATGCGCGCAACAGCGTGCTGGCCTTCATTCGTCACGACCCCGACGGCGGC
GCGCCGCTGCTGGCAGTGAGCAACCTCACCCCGCAGCCGCACCACGACTACCGCGTCGGC
GTGCCGCGTGCCGGCGGCTGGCGCGAAATCCTCAATACCGACAGTGCCCATTACGGCGGC
AGCAATCTTGGCAATGGCGGTCGTCTGCTGACCGAACCGACCGGGATGCATGGCCACGCG
CAAAGCCTGCGCCTGACGCTGCCGCCGCTGGCCACGATCTACCTGCAAGCGGAGAAATGA
CATGATCGAGCGCAATGTGACCACGCCCGCCTGGGGTGCATGGCCGGCGGGCGACGGGCA
GGTGCGCTTTGCGCTCTGGGCGCTTGATGCCCACACCGTGGAAGTGATCTTCGACAGCGG
CGAGCGTGCCGCGCTGCAGCGGCAGGACGATGGCTTTTTCAGTGGTGTGGTGGCCTGCGC
ACTGGATGCGCGCTACCGCTACCGCATGGATGGCCAGACGCCGGTGCCGGACCCGGCCTC
GCGCTGGCAGCCTGATGGCGTGCATGGCTCCAGTGCGGTGCAGCGCGTTGACGGCTACCA
CTGGACGCACACGCAGTGGCAGGGCCGGCCGTGGGACGAGGCGGTGATCTACGAACTGCA
TGTTGGTGCCTGCGGCGGCTACGCCGGTGTGCAGGCGCAGCTGCCGCAGCTGGCGGCAAT
GGGCATCACCGCGATCGAGTTGATGCCGCTGAGCGCGTTTCCCGGTGCGCACAACTGGGG
CTACGACGGCGTGCTGCCGTATGCGCCGGCCGAGGCCTACGGCACGCCGGACGAGCTCAA
GGCACTGATCGACGCTGCACACGGCCATGGCCTGATGGTGTTGCTGGATGTGGTCTACAA
CCACTTCGGCCCGGACGGTAATTACCTGGGCAGTTACGCCTCGGCGTTCTTCAACGAAGA
CAAGCCCACGCCGTGGGGCGCAGCGATCGACTTCCGCAAGCCGCCGGTGCAGCGCTACTT
CCTCGACAACGCGCTGATGTGGCTGCACGAATACGGCTTCGACGGGCTGCGCCTGGATGC
GGTGCATGCGATCACGCCCAATGCGTTCCTGGATACCTTGCGCGAGACCATCGAGGCCAG
CCTGCCGGCCGGGCGGCACGTGCATCTGGTGCTGGAAAACGAAGCCAACCAGGCCTCGCA
ACTGGACCGTGGCTACACCGCGCAATGGGACGACGATTTCCACAATGCGCTGCACGTGCT
GCTGACCGGCGAGGAAGAGGGCTATTACGCCGCGTTTGCCGACCAGCCCACCCAGCATCT
GGCGCGCGTGCTTGGCGAAGGCTTCGCCTATCAGGGCCAGCCCGATCCGCGCGGGCATGT
GCGGGGCGAGCCGAGCGGGGCGCTGCCGCCGCATAAGTTCGTGATCTTCGCGCAGAACCA
CGACCAGATCGGCAACCGCGCCTGCGGTGAGCGGCTGAGCGTGTTGGTGTCGCCGCAACG
GTTGCGTGCGGCGCTGGCGCTGACCGCATTGACGCCGATGATCCCGCTGTTCTTCATGGG
CGAGCCGTGGGGCGCAACGCAGCCGTTCCTGTTCTTCACCGACTTCGGCCCGCCGCTCGA
CGATGCGGTGCGCGAAGGCCGCCGCCGCGAGTTTGCGCACTTTGCCGCATTCGCCGACCC
GGCCAAGCGCGAAACCATTCCCGACCCCAACAGCCATGCCACCTTTGCTGCCTCGCGTGC
GCCGATCGAAGACGCCGCGCACGGCGACGGCGCGCAGTGGGCGGCCTGGTTCCAGGCGCT
GCTGGGCGTGCGCCGGCAGTGGCTGGTGCCCGGCCTGGCGCAGGCGCGCGCGCTGCGTGC
CAGCGTGCTGGCCGACGGTGCAGTCACCGCCACCTGGGAGTTGCCGGGCGGGCTGTGGCA
TATCGCCTTCAATGTCGGTGCCGAGGCAGTGCCGTTGCCGCCGCTGCGTGGCCGCGTGGC
GCATGCCGAGAACGTTACGGCCGATGCGCAGACGCTGCCCACCGACAGCTTCATCGCCTG
GTACGAGGAACACGCATGAGTACGCAGGAACTGCATGCCCTGGCCGCCGCGGCCGGGGTG
ATGGTGGATTGGGTGGACGCCAGCGACCAGCCGCGCCAGGTGGCGCCGGAGTCGATCCAT
GCCGTGCTCACCGCGCTGGAATTGCCCGCTGCCAACGCCGCGCAGCGCGCCGACAGCCTG
CAGCGCATCCGCGCCACTGCCGCCGAGCCGGCGCCGCTGGTGACGGTGAAGGTGGGCGAG
CCCTTGCCGTTGCGGGTTGCGCCCAACGCACAGGGCCGCTGGCAGGCCGAAGACGGCAGC
AGCGAGGCCGCGCGTGCCGATGCGCAGGGCCGGCTGTTGGCGCCGGCGCGCTTTGGCTAC
TGGACGCTGGAACTGGGCACCACGGCCCAGCAGGTGGCCGTGGCGCCGCAGCGCTGCTTC
AGCGTGGCCGACGCCTGTGGCCAGCCGGCGCCGCGTGCGTGGGGCATGGCGCTGCAGGTG
TATTCGGCCCGCAGCGCCGACGATGGCGGCATTGGCGATGCGGCCGGAGCCATGGAGTGG
GTGCGGCAGGCCGCCGGCGCCAATGCCGATGCGTTGGCGCTGAGCCCGGTGCATGCCTCG
CGCCCGATCACCGGCGGCTACAGCCCGTATTCGCCCAGCGACCGGCGGTTCCTGGACCCC
TTGCACGCCGCACCGGTGCGCGTGCTGGGCGATGCCGTGCACACGGCGATTGCTGCCGTG
CCCGGCCTGCGCGAGCGCCTGGACGGGCTGCATGGCACCGCATTGATCGACTGGCCGGCC
TCGGCCGCTGCCAAGTGGGAACTGCTGCGCCAGCTGTCCACCCAGGTGACGCCAGACCAC
CCGGAGCTGGCGGCGTTTCGCGCCCAGGGTGGCGCGGCGCTGGAGGCATTTGCGCACTTC
GCCGCGCGCGACTTCGGCGATGGCGATGCGCACCTGCATGTGTTCACCCAATGGCTGGCC
GCCCGCAGCTGGGCCGACGTGCAACGTGAAGCGCACGAGCGCGGCATGCGGATCGGCCTG
ATTGCCGATCTGGCGGTGGGCTTTGATCCGAATGGTGCCGAAGCCGCCGCCGCGGCCGAC
ACCGTACTGCGCGGGCTGGTGCTGGGCGCGCCCCCGGACGCCTTCAATGCCGATGGCCAG
CACTGGGGCATCGGTGCGTACTCGCCCACCGCGCTGCGCCGTAGCGGATTTGCGCCGTAT
ATCGCGCTGCTGCGTGCGGTGCTGCGCGACCGTGGCGGCATCCGCATCGATCACATCCTG
GGCCTGCTGCGGCTGTGGGTGGTGCCCGATGGCGCCAGCTCCGGCGATGGCGCCTACCTG
GCGTATCCGCTGCAGGACCTGCTCAATCTGCTCGCGCTGGAATCCTGGCGGCATCGCGCC
ATCGTGATCGGCGAAGACCTGGGCGTGGTGCCGCCGGGCATCCGCGAAGAGCTCTCGCGC
CGCGGCGTGATGGGCATCGACGTGCTGATGTTCACCCGCGACCAGGAGGGTGCCTTCGTG
CCGCCGGCGCTGTGGCGTGCGGACGCGGTGGCCACCACCACCACTCACGATCTGCCCACC
CTGACCGGCTGGCGCGCCGGCCGCGACATCGACTGGCGCCGCAAGCTCGAGCTGATCCAG
CCAGCGCAGGCGCAGGCCGACCACCAGACGCGCACGCGCGACGCTTCGCGTCTGGACGCG
GCCGTGGCCGACGCCGGCCTGGGCAGCGATGCGCCGTTGCTGGATGCGTTGCGCTTCACC
GCCAGCAGTGTGTCGCCGCTGGCCCTGCTGCCGGTGGAAGACGCGCTGGCGCTGGACGAA
CAACCCAATCTGCCGGGCACCGTCGAGGTCCATCCCAATTGGCGCCGACGCCTGCCCGAC
CCCTTGCCCCAGGCGCAGCTGACCGCCGCGCTGCAGGGTTTTGCCGAGGCGCGCCGCGTC
TCGGCCGTTTCGGAACCGCATCCATGATTCCCCTTCGCGCCACCGCCCGCCTGCAGCTGC
ATGCCGGTTTCACCCTGCACGATGCGCTTGCGCAGGTGCCGTACTACGCCGGGCTGGGCA
TCAGCCATCTGTACCTGTCGCCGATCGGCACCGCGGTGCCGGGCTCCACCCACGGCTACG
ACAACATCGACCCCACGGTGGTCAACCCGGAGCTCGGCGGCGAAAAGGCACTGGTGGCGC
TGTCACAGGCCGCACGCGCGCACGACATGGGCCTGATCGCCGACATCGTGCCCAACCACA
TGGCCACGCACGCGCAGAACGCGTGGTGGTGGGATGTGCTGCGCAACGGCCGCAGCGCCA
AGCACGCCGACTGGTTCGACATCGATTGGCGCGCCCCGGGCCGCGACGGCAAGCTGTGGC
TGGCGGTGCTCGACCGGCCCTATGCCAACGCATTGGCCGACGGCCTGATCACACTGGTGC
TGGATGACGATGGCACGCCCGCGCTGGCGCATTACGACCAGCGCTACCCGATCCGTCCGC
AGACCCTCGACGTGCCGGAAGCCTCGGCGCGCGCGCAGTGGCTGCGCGACTACAACGACG
GTGCCAAGCGCGGCGACGGCCGCCTGCACAAGTTGATCGAACGCCAGCCCTACCGCCTGA
ACTGGTGGCGCGTGGGCAACGACATGCTCAACTACCGCCGCTTCTTCGACATCACCTCGC
TGGTGGCGCTGCGGGTGGAGCTGCCGGCAGTGTTCGACGCGGTGCATGCGCTGCCGCTGC
GGCTGGTGGCCGAAGGCCATCTGGATGGCCTGCGCATCGACCATGTCGATGGCCTCACCG
ATCCCACCGGCTACGTGCGCAAGCTGCGCAGCCGGCTGGATGCGGCCGGCCGCCAGCGCG
GGCTCAAGCCCGGCAGCCTGGGCCTGTACCTGGAAAAGATCCTCGCCCCCGGCGAGCACC
TGCCGGCCGACTGGCCGTGCGACGGCACCACCGGTTATGACTTCATGGACCAGGTGGGCG
GCCTGCTGCACGACGCGGCCGGCTTCAAGCCGCTGGCGCGCGCCTGGCAGAAGGTGAGCG
GGCGCAGTGGCGACTTTGCGCAGGAAGAACGCAGCGCACGCGATGAGATGCTGCGCGGCT
CGCTGCAGACCGAGTTCAATCGCGCGGTGGGTGCGTTGTCGGCCCTGGCGCGGCTGGATC
CGCCCACCCGTGAGTTCAGCCCGCAGATGCTGGCACGTGGGCTGTGCGTGTTGCTGCGCT
GGTTCCCGGTGTACCGCACCTATGCCGGCGCCAAGGGCCTGAGCGGTGCCGATGCGCAGC
GCCTGCGCAGCACCGCCGCGCGCGCGCGCCAGGGCATGCCCGAGGCGATCGTGGCGGCGG
TGGATGCCATCGAGCGCTGGCTGCTGGACGACAACGGCGCCGACCGCGCGCAGATCGCGC
TGCGCCGCATCCTGCGCCGCCGGGTGGAGCAGTTGTCGGCCCCGCTCAATGCCAAGGCCG
TGGAAGACACCGCGTTTTACCGCCACGGCGTGTTGTTGTCGCGCAACGAGGTCGGCAGCC
ATCCGACCCATTTCGCCAATGACATCGCGCAGTTCCACGCGCAGAACCAGGAGCGCGCCA
AGCACTACCCGCGCGCGCTGCTGGCCACCGCCACGCATGACCACAAGCGCGGCGAAGACC
TGCGCATGCGCATGGCGGTGTTGTCCGAACAACCGCGCTGGTGGGTGGAGCAGAGCACGC
AGTTCGATGCGCTGACCGAGTCGCTGGAGGCACCGGCCCTGGCCGGCGGCGACCAGCAGA
TGCTGTGGCAGACCCTGGTGGCTGCCTGGCCGATTGGGTTGGGCGCCGACCAGGCCGAGC
CGCTGGCCGCGTTTGCCGAGCGCGTGGCGCAGTGGCTGCTCAAGGCCGTGCGCGAAGCCA
AGCTGCACACCAGCTGGACCGATGGCTCGCCCGATTACGAACAGGCCGTGCAGGCCACCG
TGGAGCAGGTGCTGTGCAGCCGCGCCGGCCTGCCGCTGCGCCGCGCGCTGTTGCGCGCCA
GCAACCACATCGCCGCCGCTGGTGCGCGCAACGCGTTGGCGCAGACCACGCTGCGCCTCA
CCGTGCCCGGCGTGCCCGATCTGTACCAGGGCACCGAAGGCTGGGATCTGTCGCTGGTGG
ACCCGGACAACCGCCGCCCGGTGGACTACGCCCAGCGCCAGCAATGGCTGACGCTGCGCC
GCGACTGGCATGCGCTGCTGCGCAGCTGGCGCGATGGCGCGGTCAAGGCGCGCCTCACCG
CGGTGCTGCTGCAACTGCGCGCCGCGCATCCGGCGCTGTTCGCGCAAGGCGACTACCAGC
CCTTGAACGTAGCCACCGGCACGCAGGCGCAAGTGATCGCCTTCCGCCGCCAGCATCGTG
GCCAAGCGTTGATCGTGGCCGTCACCCGGCTGGGTGCCGGTGAGCAGGCATCTGGCGAGC
TGCCGCTGCTGGTGCCGCCGGCGGAATGGGGCAACGCGGCGCTGGCCGTGCCGGATGGGG
CGTATCGCAATGTGCTCGATGGCAGCACACTGCAGCCCCAGCGCGGGCGTCTTGCGCTGT
CCACGCTATTTGCACGCTCCCCGGTGGCAGTGTTGCTGACCCCCTCAGAGGAAACACGAT
GAACGACACGCAGCGCCAGGCACGCCTCCGACAGCTGGCACAGGAAATATGGGAGGCCGA
AGGCCGCCCGGACGGGCATGCCGACCGCCACTGGGCCATGGCCGAGCGCCTGGTGGAGGC
AGAAATTCGCGCCGCCGAGCAGGGCGCCGCTGCGCCCGCCGGCCCGCGTATCGTTGCATC
GTCGTAATCGCGTTCCCGTATTCGTTCACCGCGTTCTAAGGAGTCACCGATGGCCACTCG
CAAGTTCACCCAGCGCTCGCGCATTCGCGAAGGCCGTCCCAATCCACTCGGTGCCACCTG
GGATGGCCTGGGCGTCAATTTCGCGCTGTATTCGCGCAACGCCACCCGCGTGGAGCTGTG
CCTGTTCGACGAGCGTGGCCGTGAGCAGGAACGCATTCCCTTACCCGAATACACCGACGA
GGTCTGGCACGGTTACCTGCCCGACGCGCGCCCGGGCCAGCTTTACGGCTACCGCGTGCA
TGGCCCGTACGCACCCGATGCCGGCCACCGCTTCAACCACAATAAATTGCTGCTGGACCC
GTATGCCAAGCAGATCGTGGGCGAGCTCAAATGGGCGCCGCATCTGTTCGGCTACACCAT
CGGTCATCGCGACAAGGACCTGAGTTTTGACCGCCGCGACAGCGCCGCGTTCATGCCCAA
GTCCGCAGTGATCGACCCGGCCTTTACCTGGGGCCAGGACCGCCCGCCGCAGACCCCGTG
GAACCGCACGGTGATCTACGAGGCGCACGTGCGCGGCCTGAGCATGCTGCACCCGGCCGT
GCCACCGGAAAACCGCGGCACGTTCTCGGCGCTGAAGACCGACGAGTTGATCGATCACAT
CAGTTCACTCGGCGTCACTGCGGTCGAATTGCTGCCCGTGCACGCCTTTGTCGATGACCA
GTACCTGCTGGAAAAAGGCCTGCGCAATTACTGGGGCTACAACACGCTGGGCTTTTTCGC
GCCGCAGGGCCGTTACATGTCCACGCGCACGGTGGCCGAGTTCAAGCAGATGGTGGCGCG
GTTGCATCACGCAGGGCTCGAAGTGCTGCTGGATGTGGTCTACAACCACACCGCCGAAGG
CAACGAGCTCGGGCCGACGCTGTCGTTCAAGGGCATCGACAACGCCAGCTATTACCGCTT
GGCCGACGATCGCCGTTTCTACATCAATGACACCGGCACCGGAAACACCTTCGACCTCAC
CAACGTTGGCGCGCTGCGCATGGTGATGGATTCGCTGCGTTACTGGGTGCAGGAAATGCA
CGTCGACGGGTTCCGCTTCGATCTGGCCAGCATTCTCGGCCGCGAGCGCTATGGATTCGA
TCCTTCGGGCAGCTTCCTGGATGCCGTGCGCCAGGATCCGGTGCTCAGCCAGACCAAGCT
GATCGCCGAGCCGTGGGACATCGGCCCCGGCGGTTATCAGGTGGGCAACTTTCCGCCAGG
CTGGGTGGAGTGGAACGACAAATTCCGCGACAACGTGCGTGCGTTCTGGCGTGGCGATGG
CGGCCAGCTGGCAGAACTGGCCACGCGCCTCACCGGGTCGGCAGACCTGTTCAACCACAG
CGGCCGCCGCCCCACCGCGTCGGTGAATTTCGTCACCGCGCATGACGGCTTCACCCTGCG
CGATCTGGTCAGCTACGAAGGCAAGCACAACCTCGCCAACGGCGAAGACGGCCGCGATGG
CAGCGATCACAATATCTCCGCCAATTACGGCGCCGAAGGCGAGACCGACAACCCCGCCAT
CAAGCAGCTGCGGCGGCAACAGATGCGCAACCTGCTGGCCACCTTGCTGCTCTCGCAGGG
CACGCCGATGCTGCTGGCCGGCGATGAATTCGGGCATAGCCAGAACGGCAACAACAACGC
GTACTGCCAGGACAACGAGCTGACCTGGATCGACTGGACCGCGGCCACCAAAGCCGCTGC
CGCAGACCAGGCTGCGTTTGTGCGGCGCCTGATCCGCATTCGTCAGCGGTACCCGTTGCT
GCATCGCGCACGCTTCTTCGACGGCAAGTTCGATGAAGCACTGGGCTTGAAGGACCTGAC
CTGGCTGGCGCCCAACGGCAACGAGATGGACGAAGCCGCCTGGCACGACCCCGAAGCCCG
CGCGCTGATGCTGCGCCTGGATGGCCGTTCGCCGACCACCGGTTTGCGCGAGATCGCCGC
CAATGTGACGCTGTTGATGCTTATCAATGCCGCGCCCACCAGCGTCGCGTTTACGCTGCC
GGCGATGCACGACGAACACTGGCGCGTGCTGGTGGACACCGCACGTCACGGTGGCCGCGT
GGTTGCCGGTGGCGGCGAATGGAAGGCACCGGCGCATTCGCTCACCTTGCTGGCGGTGGA
GCGCGACCGCATCGCCAGCAGTGCCCGGATCGTGTCGGAAGGCGCCCGCTGATGGCGGGG
GCGCACTGATGGACGTGTTATTGGCCGGGGCGACCGGTCTGGTCGGGAAACATGTCCTGC
AGCAATTGCTGGCGGATGCGCGCTGCACCGGTGTGGTGGCGATCACGCGCCGGCCGTTGA
CGCAGATCCACCCCAAGCTGCGCAACCAGGTTATCGACTTCGAACGCCTGGACAGCTGGA
CCGCACCGCACATGGAAGCGGCCATCTGCGCGCTGGGCAGCACCATGAAACAGGCCGGCT
CGCGCGAGGCGTTTTATCGCATCGACCATGACTACCCGATGGCGATCGCGCGCGCCGCCT
GCGCGCAAGGCACCTCAGTGTTCGTGCTCAACTCGGCGGCCGGCGCCAATGCCGATTCGC
GGATCTTCTACAACCGCGTCAAAGGCGAGCTGGAACGCGATCTGCGCGCCGTGGGATTCC
CTTCGCTGACCTTCGTGCGCCCAGGCCTGATCGGCGGCGAACGCGAAGAACGTCGTACCG
GCGAACATATCGGCAGCCTGGTGCTGGGCGCACTCGGCCCGATCCTGCCACGGCGCTTGC
GCATCAACCCGGCCGACCGCATCGCCGCCGCCATGGTCAGTGCCGCGCTGGCACCGGCGC
GCGGCGAGCACAGCGTTGGCGCCGCGAACCTGGCTGGTTGAGCGAACGGCGGCGCCAGCG
ACAGCACCCGTAGGAGCGTGCTCGCGCGCGATGAAGCGCTACGGTGAAGCCTCATCGCGC
GCGAGCACGCTCCTAAAAATTCTCGTGCAGAGCAGTTCCAGCGCAAGTGCGCGCAAGCCC
GACGCCGTAATGGCACGCCACACAGCACTGTGCACATCATCCGCCGCATTGCGAACCCCG
CGCGTCGTAGGAGCGCGCTCGCGCGCGATGGGCTTTACCGGTAACGCCTCATCGCGCGCA
AGCGCGCTCTACAAATTCTCGTGCAGAGCAGTTCCAGCGCAAGTACGCGCAGGCCCTTGC
CGACGCTGTAATGGCACGCCACACAGCACGCTGCACATCATCCGCCGCATGCGAACCCCG
CGCGTCGTAGGAGCGCGCTCGTGCGCGATGGGCATCACCGGTAACGCCTCATCGCGCGCA
AGCGCGCTCCTACCAAACCGTCGAAAAAACGTGGTTCAAAACACGCTGTCACACACACCA
CGCCCTCACACCCCCAAGGACTGGCCACCATCCACCGCCAGCACCTGCCCGGTGATCCAA
GAAGAGCGCGGCGTCGGCAACATGCTGCACCTGCCCGAATCCGCCGAACGGAATGCTGTC
GCGGATGCGTGCATACAACGCGGGTTCGTCGCGGCTGCGTTGTTCCCACAGCCCACCGGG
GAATTCGATCGAGCCGGGCGCGATCGCGTTGACGCGGATGCGGTCGCGCGCCAGCTCGGC
GGCCAGCGTGGTGGCGTAGTAGTTGAGCGCGGCCTTGGCGGTGGAATAGGCGATCGCGCG
CGGGGTGGGGCGCTGGCCGTTGATCGAGCTGATGTTGAGGATCACCGCATCGCCACTCTG
GCGCAGATGCGGCACTGCGGCGCGGTTACAGCGCACCGCCGCCATCAGGTCGACATCCAG
GCCCGCTTGCCAGCTTTCATCGTCATTGCCGTGCCCGTAGCCGGAGGCGTTATTGACCAC
CACGTCCAGGCCGCCCAACGCCTGCGCAGCGGCATGCACATAGCGCTCGATCTGCGCGGC
GTCGGCCAGGTCGCAGGCAAACGTATGCACCGGCGCTCCGTGCGCTGCGAGCTGGGCAGC
AGCGTCTGCCAGGCCGTTGGGGTTGCGTGCGCATAGCGAGACCTTCGCGCCGCTGCGGAC
AAAGGCCTGCGCAATCGCCAGCCCGATCCCGCGGCTGCCGCCGGCGATCAGCACGCGTTG
CGGTTGTGGGGGAGGTGTGGACATGGCGGCACTCGCATTGGTAAAGCCGCATTATCGATC
ACCGCCATGCCAGCCACTGTGCACTTACGGCGCTGCGGCGGGCAGCAACCGCGCGGAGTG
ATTCTGCGCAGCACGGCGCTGCACTGCGATCGGCGTGCCATGACGCAGCAGCTTTCCCAG
GCAGTGCCCGCTGTCATCTGACTGCAACCCGTCGTGCGTGACCCGCGCAGCGCAATCCTC
ATCACCAAGCGGCATGTGCTCATGCGCAATCGCATGCGCGCCACTAACCATTTGTTTACA
CACCGCCGCAGCGCTGCGGGCACAACGTGCAGGTCTTCGAGCGGGAACTGCACATGGAAA
CCCACATCACGGTCATCGGCGCCGGCTTCTGCGGCAGTGTGCTGGTGCGCGCACTGGCGC
AGGGCGCCGACGCGCAGGTACGCATCACGCTGGTGGGTGTGGCCGAGACCTTCGGCAGCG
GCATCGCCTACGGCGCTGCACGGCCGGAGCATCTGCTCAACGTGCGTGCCAAGGACCTGG
GCATCGATGCCCAGGCCCCGGCAGCCTTTGCCGACACGCTGCACCTGGGCGAATCGGGAC
GGCTGGAATTTCTGCCGCGGCTGGCCTATGGCGACTATCTGCGTAGCGAGCTGGATACGG
CAATCGGCGCGGCGCAGGCGTCAATTGTGCGGTTGTCGCAGGAAGCGGTGGCAGTGGAGC
GCGCGCGGCGGGGTTTTCGTGTGTTCCTGGCCAATGGCGATGCGTTCCAGACCGACCAGG
TGGTGCTCGCGGTGGGCGCGTTGCAGCCGCAGGCACTGGCCGGCATCGGGCCGCGTTTGA
GCGTGCACCCGCGCTACATCGGCTGGCCGTGGCAGGGCGATGCGTTGTCGCGGTTGTCCC
CCGACGATGACGTGCTGATCGTTGGTACCGGCCTGACCATGGTGGACGTGGCGCTGAGCT
TGCACGCACGTGGCCACCGCGGCCGCCTGCTGGCGATCTCGCGGCGCGGCCTGGCACCGC
AGGCGCATCTACGCCAGCCAGGTGCGGCATTGGAGCTGCCGCCGCATCTGCAACGAGCCA
TCAAGGATGCCGATCTGCGCGCCCTGTTGCGTGGCGTGCGCCAACTGAGCGTGGTGGTGG
ACGATTGGCGGCGCGTGGTGGATGCGCTGCGCCCGCATCTGCAGCCGCTCTGGCAACGTT
TGGAGCTAAGCCAACGCGCGCGCTTTCTACGCCATTTGCGCCCGTATTGGGAAGTGGCGC
GGCACCGCGTGGCACCAGGCGCGGCCGATCAATTGGCGCAGCTGCAAGACAGCGGGCAGC
TGCAGGTGGTGGCGGCGCGGCTGCTGCGTGCGCGCTGGGTGCCGGACGGTGTGGAAGCGG
TGATCCGTCCACGCGGGGGCGCCGATGCGCAGACCCGCCGTTTCGATGCGGTGGTGCGCG
CCACCGGGCTGGATACCGACATCGACCGCACCAGCGACCCCTTGATCGCCGGCATGCGCG
AAGCCGGCTTGCTGCGGGCAGATCCGCTTGGCCTGGGCGTGGATACCGACGCGCAACTGC
GCGTGCGCGATGGCGCCGGTCAGGTGGTGCCGGGGCTGTATTGCGTGGGGCCGCTGCTGC
GTGGGCGCTATTGGGAAATCACGGCGGTGCCGGAATTGCGTGTTGCCACGCGCGCGTTGG
CCGAGCGTTTGCTGCAGGGCGCAACGCCTGCGTTACAGCCGCAGCCCGACGTCACACCGC
GCGAGGTCAACGCAAGACCGTAAGGTCTGCGCCGGCTGCCGCCACGCGCGTGCAGTGAGA
TGTCAGGCGGATCAATGTTGCGGCCCTGACAGCGGTGCGATGCGGCAAGGGTGGGCATCG
CATTCGTCAGTTGGCTGGCAACGCCATGTACAGCCTCTGCGCGCATGGGCATAGCCGCGG
ATGTGGATCGGATGCGCACTTTTGCGCAGCCGTCGCCAAACAGCGCAAACATGCCGCGTG
ATGCGTAGCGCACTGCACTGCTGCAGACAGCACTGGGTCACGTTGTGGGCCCTGGATTGC
CTAGAGTCCAGGCCGCTTCATTCCCCTGTCTGCCTGGAGCTTGCCATGTTTCGTCCCGCA
TCTATCGCCGTGACCGCCGCGCTGTGCGCCTGCGCGCTGCCCGCCCTCGCCAGTGAAACC
CTCAACAGCCGCACCGACGTGCTTGCCGCACTGGAAGCCGGCTACGACGTCAGCGTGAGC
ACGGACCTGAGCCGCTGCACACCGGAAGAGGGCACGCCGGTGAGCCGTACGCGTGGCGGT
CGCCATATCGATGCGTATCGCATCACCGAGGACGGCAACGTGGCCTTCTCCGGCGCGCAT
TTCACCGTGGCCAACGACGGCAAGCCGATTCAGCAGTTCATGCGTTATCAGCTGCGCCCG
GATGGCAGCGTGCGTTTCACCACTTACATGTACGACCTGCCCGGTTTGCAGCAGCGCGGC
CCGGTACTGGCCTATCAGTGCGCGTTCAATGAGGGTGCGCGTTTCCACGCGGATTGAAGC
GCTCGCGCGTGCTGCTAAAAAGGCGCGCTGGTTTGTTGACCTGCTGCAAGCAGGCGCCTT
TGCGCCGCGCACGGAGCACGGCTGCTAACGCGTGCTCCGCTACCACCCTGCACCCTGCAC
CCTGCACGCAACCACAGCACAGGCACCGGCAGCGCTATCGCCCTGCACGGCCCGTGACCG
TACGCGCAGTCTCAGCGCTGCGCGGGTTCCTGCACCGCCACTGCGGTGGCGGGCGTGCTC
TCCCAGCCGCCGCCCAGCGCCTTGAACGCGGCTACCGCGCTGCGGGCCGCCTCGGTCTGC
GCCTGCAGTTGCGCATCGGAGGTGCGCAGCAAGGCGTCGTCGGCGTTGAGGACTTCGATC
AGGCTGACCACGCCCTTCTCGTAGGCTGCGGCGGAGGCGCCGCGTGCCTTGCCCAGCGCG
TCCACGCCTTGTGCCAGCACGGTGGCCTGCTGCTCGCGTTTGACCAGCGCGGTGAGCGCG
TTTTCGACATCTTCGGTGGCGCGCAGCACGGCAAGCCGGTAGGCGGCCAGCTGTTCGGCT
TCCTGGCCCTTGGCCTGTGCAATCTGCGCGTTGATGCGGCCGAAATCGAACAGCCGCCAG
CGCAGCCCAAGCACGCCGGCCGATTGCGCGGCGTCGCCGGTGAACAGGTTGGCGCCGGAG
ATGGCGGTGGCACTGCCGATCAACCCGCTCAGCGAGAATTTGGGGTAGTACTCGGCCATG
GCCACGCCGATGCGCGCGTTGGCCACGGCCAGCCGGCGCTCGGCCACGATCAGGTCCGGC
CGCCGCCGCAACAGGTCCCCCGGCGAGGCGGCGCCGGTCACCTGCGGGGCGGTCGGGATC
GGCGTGCTGGCCACCAGCTCGGCCCGGTGGGTGCCGGGCGTGGCGCCCAGCATCACGTCC
AGGGCGTTCATCGCTGCGGTCAGCGCGGTTTCCAGCGCGGGCACGCCGGCCTGGGCCTGG
GTCAGCGCGCCCTGCGCCTGATGCACCTGCAGGTCGGCCGCCAGCCCCTTGCCCTGCAGT
AGGGTCACCATGGCGAGCAGCTGCTGTTGGGTGGCGACCTGGCGCTGAGCCACTGCCAGC
CGTGCCTGCAGGCCGCGGATGCTGATATAGGTGTCGGCGGTCTGCGCCGCCACCGCCAGC
CGCGTGGCGGCCGCACCGGCAGCGCTGGCCTGGTAATCGGCCAGTGCCGCCTGGCGGCCA
CGGCGCAGCCCGCCGAAGACATCGATCTCCCAGCTGGCGTTGGCAGTGGCTTCGTAGACG
CTGACATAGCGGTCGAAGTCCGGGGTGTTGCGCAGCACCTGCCCGAGCGGGGTTTCCAGC
GACTGGTAGGCGCGGGTGGCCTGACCATTGATGCTGCCGGAGGGCAGCAGGGCGGCGTTG
GCCGCGCCCAGCCCCGCGCGCGCCTGGGTCACGCGCGCGGCGGCCTGGGCCAGGTCCAGG
TTCTGCGCCAGCGCCGCTGTGACATACCGGTCCAGGGCCGGGTCGCCAAAGCCGGCCCAC
CAGCGCGACAGATCGACCGGGGCAGCGGCACTGCGCTGCTCGGCGGCGTCCTGGGCCAGG
TAACGGTCCGGCAGGGGGGCGTCGGGGCGAGCGTACTCGGGGCCGACCGCGCAGCCGGCA
AGGCTGGCGGCAAGCAGCACGGTGAGGGTGCGCAAAGAGGGCATGGCGGGGCCGGTCTGG
CAGTGAAAGTGTCGTGACTATAATACGGATCGGTCACTTTTGTATGCCCTGCGTCGGAGC
GTTAAGCTGTGCGCATGAGCAAAGCATCCAGTTACCCCGTGTCGGGCCGCGGCCCGGCCG
ACCATGACGTGCGCGGCCAGATCGTCAACGCCGCCACCGAGCATTTCAGACGCTATGGGT
ACGAGAAGACCGCCGTCTCGGACCTGGCCAAATCCATCGGCTTCTCCAAGGCATACATCT
ACAAGTTCTTCGAATCCAAGCAGGCCATCGGCGAGATGATCTGCACCAACTGCCTGCGCC
GGATCGAGGACGAGGTGCGCGCCGCCGTGGACGAAACCGACTCGCCGCCCGAGAGATTTC
GCCGGATGTTCAAGGTGATCGTGGAGGCGAGCCTTCGGTTGTTCTTCGAAGATCGCAAGC
TGTATGAGATTGCCGCTTCGGCGGCCACGGAGCGTTGGCAGTCGGTGCTGGCCTACGAGC
AACGGGTGCTGACGCTGCTGCAGGAGATCCTGCAACAGGGCCGCCAAAACGGCGATTTCG
AGCGCAAGACCCCGCTGGACGAAGCCACCCGGGCGCTCTACGTGCTGATCCGCCCGTACA
CCAATCCCGTGCTGATGCAGCACAGCCTGGACGTCATCGACGAGGTTCCCGGGCTGTTGT
CGGGCCTGGTGCTGCGCAGCCTGTCGCCCTAATCGCTGGTGACTATTGACTGATTTGGTC
ACAAGTACCAAGATGCGAGCCATCCTAGAACTCCACTGGAACTCGCATGCGTCGGCGCCG
TCTTGTTGTTGCATCCCTGCTGTGTGTGCTGCCGCTGGCGTTGGCCGGCTGTGGCGACAA
GACCCCGGCTGATCCGCGCACCGCCACGCCGTTGGTGCGGGTGGCGACGGTGGGCGACGC
CAGTTCGGCGGCGCGCAGCTTTTCCGGCACGGTGGCGGCACGGGTCCAGAGCGAACTGGG
TTTCCGCGTCTCCGGCAAGGTGTCCGAGCGCCTGGTCGATGCCGGGCAGCGGGTGACCCG
CGGCCAGCCGCTGCTGCGGATCGATCCGGTCGATCTCAAGCTCGCCGCGCAGGCGCAACA
GGAAGCGGTGACCGCCGCGCGGGCGCGTGCGCAGCAGGCAGGCGAGGACGAAGCGCGCTA
CCGCGATCTGCGCGGTACCGGCGCCATTTCGGCCTCGGCCTACGACCAGATCAAGGCCGC
CGCCGATGCCGCCAAGGCGCAGTTGAGCGCAGCGCAGGCGCAGGCCGATGTGGCGCGCAA
CGCCAACCGTTACACCGACCTGCTGGCCGACGCCGATGGCGTGGTCATGGAAACCCTGGT
CGAACCCGGCCAGGTGGTTGCGGCCGGGCAGCCGGTGGTGCGGCTGGCGCATGCCGGGCG
CCGCGAAGCCATCATCCAGCTGCCGGAGACGCTGCAGCCGGTGGTGGGCTCCACCGCACA
AGCCACCTTGTTCGGCAATGCCGGGGTCACCGAGCCCGCCACGCTGCGCCAGTTGTCCGA
CAGCGCAGACCGGCTCACGCGCACCTTCGAGGCGCGCTACGTGCTTGGCGGCGCCCTGGC
CGACGCGCCCCTGGGCACCACGGTGAGCATCCGCATTCCCGAAGCCGCCGCCACGCAGGC
GGGGGTGCAGGTGCCGCTGGGCGCGCTGTTCGATGCCGGCAAGGGCACGGGCGTGTGGGT
GATCGCCGGCACGCCGGCCAAGGTGGCGTGGCGGCCGGTGCGGGTGCTGCGCCTGGATGA
CGATCACGCCAACGTCGCCGGCACGCTCGCGCGCGGTGAGCGCATCGTTGCGCTGGGTGC
GCATCTGTTGCGCGACGGGCAGCACGTACGCATTGCCGGCGTCACCGCCAAGCCCGCGCC
TGCCGCAGGAGCGCAGCCGTGAGCGAAGGTCGCTTCAATCTCTCCGCGCTGGCGGTCCGC
GAGCGCTCCATCACCTTGTTCCTGATCGTGCTGATCTCGCTGGCGGGCCTGGTGGCCTTC
CTCAAGCTGGGACGTGCGGAAGACCCGGCGTTCACCGTCAAGGTCATGACCATCATCACT
GCCTGGCCCGGCGCCACGCCGCAGGAAATGCAGGAGCAGGTGGCCGAAAAACTCGAAAAG
CGCATGCAGGAATTGCGCTGGTACGACCGCACCGAAACCTATACGCGCCCGGGCCTGGCA
TTCACCACCTTGACGCTGCTGGACAGCACGCCGCCCGGTGAAGTGCAGGAGCAGTTCTAC
CAGGCGCGCAAGAAAGTCGGCGACGAAGCCGGCAACCTGCCGGCCGGTGTGATCGGGCCG
ATGGTCAACGACGAATACGCCGATGTCACCTTCGCGCTGTTTGCGCTCAAGGCCAAGGGC
GAGCCGCAACGGCTGCTCGCCCGCGATGCGGAAACCATGCGCCAACGCCTGTTGCATGTG
CCCGGCGTCAAGAAGGTCAACATCATCGGCGAACAACCCGAGCGCATCTTTGTCGAGTTC
TCGCATGATCGCCTGGCCACGCTGGGCGTCAGCCCGCAGGACGTGTTTGCCGCGCTCAAT
GCGCAAAATGCATTGACGGCGGCCGGCTCGGTGGAGACGCGTGGGCCGGATGTGTTCATT
CGCCTGGACGGTGCGCTCGACAACCTGCAGAAGATCCGTGATACCCCACTGGTGGTGCAG
GGCCGCAGCCTGAAGTTGTCCGATATCGCCACCGTCAAACGTGGCTATGAAGACCCGTCC
ACGTTCATGATCCGCAGCGGCGGCGAGCCGGCGTTGTTGCTGGGCATCATCATGCGCGAT
GGCTGGAATGGCCTGGATCTGGGCAAGTCGCTCGATGCCGAAGTGGGCGCCATCAACGCC
GAATTGCCGCTGGGCATGCAACTGAGCAAGGTCACCGACCAGGCCGTGAACATCGATGCA
TCGGTGGGCGAGTTCATGACCAAGTTCTTCGTCGCGCTGCTGGTGGTGATGCTGGTGTGC
TTCGTCAGCATGGGCTGGCGCGTCGGCATCGTGGTGGCGGCGGCGGTGCCGTTGACGCTG
GCGGCAGTGTTCGTGGTGATGCTGGCCACCGGCAAGAATTTCGACCGCATCACGCTGGGT
TCGTTGATTCTGGCGCTGGGTCTGTTGGTGGATGACGCCATCATTGCCATCGAAATGATG
GTGGTGAAGATGGAAGAAGGCTACGGCCGCGTTGCTGCCTCGGCGTATGCGTGGAGCCAC
ACCGCCGCACCGATGTTGTCCGGCACGCTGGTGACCGCGGTGGGCTTCATGCCGAACGGA
TTTGCTGCTTCCACGGCCGGCGAATACACCAGCAACATGTTCTGGATCGTGGGCATCGCG
CTGATCGTGTCGTGGGCGGTGGCGGTGGTGTTCACGCCGTATCTGGGCGTGAAGATGCTG
CCGGATATGAAGAAGATCGAAGGCGGCCACGCCGCGATCTACAACACGCCGCGCTACAAC
CGCTTCCGCCAGGCGCTGGGTCGCGTCATTGCCCGCAAGTGGCTGGTCGCAGGTTCGGTG
GTGGGGCTGTTCGTGCTGGCGGTCGTTGGCATGGGCATCGTCAAGAAGCAGTTCTTTCCG
ATCTCCGACCGCCCCGAAGTACTGGTCGAAGTGCAGCTGCCGTACGGCACCTCGATCAAC
CAGACCAGCACGGCCGCCGCGAAGGTGGAAGCCTGGCTGTCCAAGCAGAAGGAAGCAAAG
ATCGTGACCGCCTACATCGGTCAGGGCGCGCCGCGCTTTTTCCTGGCGATGGGTCCGGAA
CTGCCGGACCCCTCGTTCGCAAAGATCGTGGTGCGTACCGACGACCAGCACGAGCGCGAT
GCGTTGAAGCTGCGCTTGCGTGAGGCGATCGCGCAAGGCCTGGCACCGGAAGCGCGCGTG
CGCGCGACGCAATTGACCTTCGGCCCGTATTCGAAGTTTCCGGTCGCCTACCGGGTGAGC
GGCCCGGACCCGACGGTGCTGCGCGGCATCGCTGCGCAGGTCATGCAGGTGATGCAGGAC
AGCCCGATGCTGCGCACCGTCAATACCGACTGGGGCGTGCGCACACCGACCCTGCATTTC
AGCCTGGACCAGGATCGCCTGCAGGCGGTGGGGCTGACCTCGGCCGCGGTCGCCCAGCAG
TTGCAGTTCCTGCTCAGCGGCGTGCCGATCACGCTGGTGCGCGAGGATATCCGCAGTGTG
CAGGTGGTGGCGCGGTCGGCCGGCGATACTCGTCTGGATCCGGCACGCATCGCCGACTTC
ACCCTGGCCGGCGGCAACGGCCAACGCGTCCCGCTGTCGCAGGTAGGTAAGGTGGATGTG
CGCATGGAAGAGCCGGTCATGCGGCGCCGCGATCGCGTGCCGACCATCACGGTGGGCGGC
GATGTCGACGACACGCTGCAGCCGCCGGATGTCTCGGCTGCGATCACCAGGCAGCTGCAG
CCGATCATCGACAAACTGCCCAGCGGATATCAGATCAAGGAGGCCGGCTCCATCGAGGAG
TCCGGCAAGGCCACCGCCGCGATGCTGCCGCTGTTCCCCATCATGCTGGCGGCCACGTTG
CTCATCATCATCCTGCAGGTGCGCTCGATCTCGGCGATGGTGATGGTGTTTCTCACCAGC
CCGCTCGGACTGATCGGTGTGGTGCCGACCTTGATCCTGTTCCAGCAACCGTTCGGCATC
AATGCGCTGGTGGGATTGATTGCACTGTCGGGCATCCTGATGCGCAACACGCTGATCCTG
ATCGGACAGATCCATCACAACGAAGCCGAGGGTCTGGATCCGTTCCATGCGTTGGTGGGA
GCCACCGTGCAGCGTGCGCGTCCGGTGATTCTGACGGCACTGGCGGCGATCCTGGCATTC
ATTCCACTCACCCATTCCGTGTTCTGGGGCACCTTGGCCTACACGCTGATCGGCGGCACG
TTGGCCGGCACCGTGTTGACCCTGGTGTTCCTGCCGGCGATGTATTCGATCTGGTTCAAG
ATCCGGCCCGATCCCGGCAAAGGGAATAACGCACCGGACATTGCCCGGCCTGCATGAAGC
ACTTCTGCGACCGTGGCCACGGTGCCGTCGCAGCGCAATGTCGTGCGCCATCGTCACCAC
CTTCCGAACGCATGCCATGCAGGCGCACGCGTATCGCCGATGTCTTTCTCTTGATTGAAG
GAACCGCAATGCAACAGCAGACCGTTGTGCTGATCACGGGCGTGTCGTCCGGCATTGGCC
GTGCCGCCGCAGAACACTTCGCCCGAGCCGGCTGCCTCGTTTACGGCAGCGTGCGTCACC
TGGCCGGTGCCACACCGTTGACGGCCGTGGAGCTGGTGGAGATGGATATCCGCGATGCCG
CTTCGGTGCAGCGTGCGGTCGATGGCATCATCGCCCGCGCGGGCCGCATCGATGTGCTGG
TCAACAACGCAGGCACCAATCTTGTCGGTGCCATTGAAGAAACCAGCGTCGACGAAGCGG
CCGCATTATTCGACATCAACCTACTCGGCATCCTACGCACCGTGCAGGCCGTGCTGCCGC
ACATGCGTGCACGCGGCCAGGGCCGCATCGTCAATGTCAGCTCGGTGCTGGGGTTCCTGC
CGGCGCCGTACATGGGCGTGTATGCCGCCTCCAAACATGCGGTGGAAGGGCTGTCGGAAA
CGCTGGATCACGAGCTGCGTCAATTCGGCATTCGCGTGACGCTGGTGGAGCCTGCGTATA
CGAAAACCAGCCTGGGCAGCAATTCGCCGGTGGTGCAGGCCACCATTGCCGATTACGACC
GCGAGCGTGGCGTGGTGGCGCGGGCAGTCACGCACAGTATCGACACCGCGCCGGAACCGC
ATGGCGTGGCCGCCACCGTGGTGGAGGCGGCCCTGGGCAGGTGGCGCATGCGCCGCACAC
CCGCCGGGCAGGCATCGCTGCTGAGCAAGCTGCGCCGGTTCCTGCCCGCCAGCGCGGTGG
ACGGCAGCCTGCGCAAGCAGCTCGGGCTGCGGTGAGATGCGTCAGGGCGTCGATGCGGCT
GGGAACGCAGGGGTTGGGCCGTACGGCGCGATTACGTCAGTCCAGGCGCGCATGCCGCCA
TTTGGCGGTTCTGCAGCGCCACTTGATGCTGGATTCACCGAGGATGCCGCCTTGGCCTCA
CAATAGGCGGCCAGTCCCCAGCACCGATGTCGCCATGCGCAAGACCTACCAGCTCAACCT
CGAAGGCAAGAACCGCGATCGTCTGCTGGAATCCAGCAAGCACGATATCCGCAAGTACAT
CCGCCGCGAGCGCCGCAAGGAGCTGCCGGCCGGCGCGGACTACTGGGACTTCGAGATGCG
CTTCGGTGTGGATGAAGCCAGTGCCGTGGCGCTGCCGCCGGCCGAGCTGATCCGCTCGAT
CAACGCACTCGTCGCCGACGGTGGCGAGCAGTTCTTCGTCGAAATCCTGCGCAAGCCGGG
CAAGCGCACGCCACGCGCGCAGAACGATCATGCGTTCGGTGATGGCGAACTGGATTTCGA
GCAGGATTGAGGTGTGATCGTCGTCCCGTCGGCGGCGCACCGCTGCGGGACGAGCAGTTG
CTGGCGGATTGTCGACCGCATCGCATGGACGAGCCAGGCCTCGCGCGTTGCAGATGGCAA
CTGGCAAGGGTGCAGGAGGCCTGCGGTGACTTGACGCTGGCGAGCGTCCTTATTGGCGAA
GCGACGGGGACGCTGCCATCGGCCAACCCTCCTGGTGCTTGGTAGCGGACACTTACCGCT
CGGACGCAGCGGTTCGAGCGGGCCGTGGCTGGCCGACGCTGTTGCGCCAGCGCGTTTTTG
CTGGGCGGTTGCGGCTTACGCATGCTGTGCGCGTTCGGTTACCAAGGCCGGCGGTTGCCA
GGCCAGCCCGCGCTGCAGTGCGACGGTGTGGGCGCAGTCATCACGCACCGGTGCTAGGAC
TGCTCGCGCCGGTACGTTCGCTACTTTCAGCCCGGCTTGCCAGCCTGCGCCTGCGCCGCG
GCACGTAATTTGTCCTTCTTGCTCGGCCGCTTGCCCTTGATGCCGCCGTTGTCATCCGCT
GCACGCGCCGCTGCGCCGGACGCATGGTCGGGGGCAGGCGCCTGGACCGGAGTTGGCTCG
AACCCTTCGATCACGCTGGTCGGCACGCGCAGGCCCTGGCGTTTTTCGATCAGCCGCCAC
TGCTGGGCGCTGTCTGCCGTGACGAAGCTGATCGCCACGCCGCTGGCACCGGCGCGTGCG
GTGCGGCCGATGCGGTGGGTGTAGTCGACAGTGGAGCGGGGCAGGTCGTAATTGAGCACG
GCCGGCAAGGCGTCGATGTCGATGCCGCGCCCGGCCAGGTCGGTGGCCACCAGCACCTGC
ACGTCCGCCTGTTTGAAGGCGCGCAGCGTCCGTTCGCGGCGGCCCTGGCTCAATTCGCCG
TGCAGCGGCAAGGCGGCGATGCCGGTCTTGCTCAGTTTCTCGGCAACCTTGTCGGCGCCG
TGGCGGCTGGTGACGAAGACCAGCAGTTGCGGCCATCCGTGTTCCAGCAGCAGGTGGCGC
AGCAGCTGCGTACGTTGGCCGGCATCCACTGCGATGGCGCGTTGCGCGATCGCCGGTGCC
TGTTCGGGCGTGCCGCCGAGGGTGATGCGCAACGGATCGCGCAGGCGACGCTTGGCCAGC
GACGCGATGGCGGCTGGGAAGGTGGCCGAGACCAGCACGCTTTGCCGCTGGGCAGGCAGC
AAGGCCAGGATGCGATCGAGCTCGGCGCCAAAGCCCAGGTCGAGCAGGCGATCGGCTTCG
TCCAGCACCAGCGTGCTTACCTGCGAGAGGCGCAGCGCATTGTGCGTCACCAGGTCCAGC
AGCCGCCCCGGGGTGGCGATGACGATGTCGGCGCCACCGCGCAAGGCCATCAGCTGCGGA
TTGATGGCTTCACCGCCGGTGGCGGCGACGATCTTCAGCCGTCGCGGCAAGGCGGCGGCC
AGCGACAGCAGGGTGTGCGCGACCTGCGCGACCAGCTCACGCGTCGGTACCAGGATCAGC
CCGCCCAGCACGCGCGGCGCCTGTTCCGGCGCCTGCAGGCGCTGCTGCAGCAGCGGCAAG
GCATACGCCAGGGTCTTGCCCGAGCCGGTCTGCGCGGTGGCGATCAGGTCGCGTGCGGCC
AGCATCGGCGGAATCATCGCGACCTGGATCGGCGTGAGCGCACGCACACCGGCCCTGGCG
AGCGCGGACTCGAACACGGGCTGTAGCTGTAGCGACAGCAAATCTGCTTTCAGTGACATC
GCGCGATTATCCGCGCATTGTCGACGGCGTGCATGCCGAAACGAAGTGCAGGTGCGCTAG
CCGCGCATGGCGCTCCACGGCGCCGCCAAGCGGCAGTGGCAACAACCGGTGTGTCGACCC
GAGGTGTGCTGCGCCCAATGCGACTTCGCCTTGGCCGTGGCCCGGTCTCCCGGGGTGGGT
CAGGCTATGGGGAGCGTGCGCCTGTGACCCGGGTGTTTCCCACGGAAAGCGCCAGAAGTG
GCGAAAAATCTGAAGATCCACGCGCGACTCTCCGGAACGAGGCGACATCGCGCACTCTCA
GGACTCAATGTTCAGACCTTCCCTAGCGCAGCGTTGCTCAAGCGGTCCGAATTGATGAAG
ACCTTCCGGAGATGCACACGGACGATGCAATGCTTCGCCTATGGGCAATACGTTCTAACT
GCGCGCGTTGTTTGACTGGCGATGAATGCTAGGTAGAAATTCTTGTTTCTAAAAGTGGTG
GTATCACGTTATGGAAGCAAAGATTGCCGACGGCAGGGTCCACTTCATGCGCAGAGGCGA
CTTCCTGCGCGCAGAGGCAAATGCACCAGTGCAGAGTCGTGGGCGACGGCACGGTGCTAC
TGCCAGTCGGCGCCGAAAAAACGCGTTGTTGCAGAAGCGACAACGCAGGCACATAACGCG
CTTTCCAGTTAAAGGGATGTAGCGAGGCCGCTTTATCCGTTCAAGGTGTGGTCGCCATCG
CGACTTGTCAGCGTGGCTGTGGGCAGCCTGCCGGCTTGCCAATGGCATGTATGCGCCGAG
TGGCACACTCTTTTGCGGTGGTCGCCATTTGCAAAGAGTGCAATATCACCTTTGCTTAAG
TTGATGCAATCATCTGTAAATTTCGCTTCTCGCAACAAATATTCCTGGTGCAAAAAGAAA
AGAATCTAAACATGGAGGAATATTGACGTTGCGGCGTCATACTGAGGTGAAAATTGTATT
TCTTATTGGCGCTGCAATAAGCCTTAATCGTGGAGATTTTTTTACATGACAAGTCCGATT
CGTGGCGCATCAAGCAGTAGCTATAACTACTCCCATGAAAGCAATCCAGAAAGCTCGCCA
CCGCAGCAGGGACAAACTTCGAATCCACCTCCGTCTGCTCAGTTCAGCGGTCTGCAACAC
ATGAGTAGTCGCCATCGTCGGCGTGGAGAGCTCTTAAATGTCAGATTCTCGACAGAGGAG
CCCACTGTTCACGATTTGCCTCGCGAGGATCGAAAGCCTGGTATTGTGCTGAGTGATGAC
ACTGCACTTAGTTACAGAGCAGGCCAGCTCTACGCTACGTATCCGCGAGGTCTTCCCAGC
GATGTCAAGAGGTCTACTAAGAGAGATCCAAAACTATATGCTGCATACAAAGACTTATTA
AAAAATAATGGTTATAAAGGTTAGAAATTAAAGATAAACCTGTCTTAGCCGGGCCGACAA
ATTGTCGGCCCGGTCGCATACGCGTTCCAATATTGCAGCGCGGTCTGAGTTATAAGGCGT
TTGGCTAAGGAGCCTCTGAACAAGGCGCCACAGATACACGAAATTGCCCGCCTCATGTTG
ATGAGTGATCCATGCAACTGATGTTCAGTGACACCGAGAGCCTGGGCAAGCGCAAGCAGA
CCCGGCACGAGATCTTCCTGGCCGAGATGGAGCAGGTCGTTGCGTGGCAGAAACTGCTCG
GGCTGATCGCGCCGCACTATCCGGCGTCGGGGCGGCCAGGGCGGCAGCCCTACGCACTGG
CGACGATATTGCGGATCATCTGCTGCAGCAGGGGTATGCGTTGAGCGATCCTGCGAGGGA
AGAAGCGCTGCACGAGATTCCGACCTTGCGGCGATTTGCCCAGCTCGGTGGGTTGGACGA
CATTCTCGACGAGACCACGATTCTCAACTTTCGACGCTTGCTGGAGGCCCATGGTGTTGC
TGGAAGCGGTCAACGCGCCTCTGACGCGCAAGGGCCAGAGTCTACGTCCCGGGACGATCG
TCGATGCGACGCGGATCGCTGCGCCCGGTTCGACCAAAAGCGCCGATCACGCGCGCGACC
CTGAGATGCATCACGCCGAGAGGGCAAGCAGTGGTATCTCGGGATGAAGGCGCACATCGG
CGTGAATGAGTGTTCCGGGCCGGTGCAGCATGTGCATCGGACAGCGGCCAATGTTGCCGC
TGTCACGGTGACGCACATCGTGCTACATGGCAAAAAAGACAGTGCTCAGTTGGCCAACGC
CAGATCGTCCAGCAAGGCGCGCAGGAAGCGCGCCGCTTCACCGCCGGTGGCGGCGCGGTG
ATCGAAGGTCAGCGACAGCGGCATCACCTTGTGGGTTTCCACGCCGCCCATCACCGGGGT
GAGCTGGTAGCGCGCGCGGCCGGCGGCCACGATCGCCACGCAGGGCGGCACCACCACCGG
CGTGGCGTAGCGGCCGGCAAACATGCCGAAGTTGGACAGCGAGATGGTGTAGCCGCTCAG
TTCGGACGCGGCGATGCTGCGGCTTTCCACCTGCTGGCGCAGCCGGTTGACGCCTTCGCG
AATGCCATGCGCATCCAGCATGTCGGCGTTGCGCAGTGCCGGCACTAACAGGCCTTCTTC
GGTGTCTACCGCAATGCCGATGTCCACCTGCGGGTGCAGCGTGCGGCTCAGCGCCTCGCC
GTCGAACCAGGCGTTGAGCGCGGGCACGGCCTCGCAGGCGCGCACGATGCCGCGCACCAG
GCGCACTGTGACGTCGTTGCCGGGTTGCCAGGCGTGCAGGTCGGCGTCGTCGTTGAGCGT
GGTGGGCACCACCTTGCTGTGCGCATCGGCCATCACGCGTGCCATGTTGCGGCGCACGCC
CTTGAGTTGCTCGGGTTGGCCCTTGGCGCTGATGCCGGGCGACTGGGTGCGCATCGGCTT
GCCGCTGGCCGACAGCGTGGAGCGGGCGTTGCCTTCGTCCGCCCTGCGGGCACCTTCTCC
CGCAGGCGGAAGAAGGGGTGCTGTTGCGGGTCGATCCCTGCCGTCGGCAGCGCTCCCAGC
AGCTCTCCCACCGTCATCGATCGGACCACCTCTCCCGCGGGCAGGAGAGGTCGGCGCGCC
CTGCGCGCCGGGTGAGGGCTGCGCGGTACCGGCGGCTGCTGCCTGCTTTACGTCTGCCAG
CGTGACCGTGCCGTCCGGGCCGGTAGCGCGCACCTGTGCCAGGTCCACACGCAGCTTGCG
CGCCAGCGCGCGCACCACCGGCATGGCGCGCACGCCGCCGACGGTAATGGCCTGCTCGCT
CTGCACGGCGTTGGAGCTCTGCATCGCGCCCACCACGGTGCCGGCATCGTCGCGATCGCT
GCTGCCATCGCCAGCATCGGCATCGGCAATTTCGCCGCCGTTATCGGAGGCCACCACGCG
TGTGGTGTGCCCAGCCGCGCTGTCGCCGGTGCTGGGCGTGGGTGCGTGCGTCGGCGCCGG
TCCATGCGAATGGCCGGTGTCCTGGCCGTCGGCACGCTGCGGTTGCGAGGCATCCAGCGC
GAACTGCGCCAGCACCGCACCGGTGGTGATCACATCGCCGGCCGCGCCGGCCAGCTTGAC
CACGGTGCCGGAGAACGGCGAGGGCACTTCGACCACCGCCTTGGCGGTCTCCATCGATAC
TAGCGGGTCGTCCAGGCGCACGGGGTCGCCCTCCTTGACGAACCATTCGACGATGGTGGC
GTCGGGCAGGCCTTCGCCCAGGTCGGGCAGGTGGAAATTCTTGGCTTCGCTCATGGCAGG
TTCTCTTGCGCCGTCTGCAGCTGCGGCGTGGTGTCGTCGAGGAGTTCGAGGTCGGCGGCC
GGCAGCCAGCCCTGCGTGCCATCGGCACGCTCGGACCACCACCAACCCCCGTGTTCGTAA
TGCAGCAGCACGTGCTCGCCCTGGTGGGCATCGAGCTCGCGTGCATCGTAATCACGCAGC
GCTTCAGCCAGGCCGTCGCCCAGCGGGCGCAGCCAGGCCGCCGGCGCCCAGCCGGCATGG
CCTTCGCCGGTGTTCACCCAGGCAAACGCCGGCCATTCTTCATCGCGCACCCCAATGGCG
ACCTGCTGGCCGGCATGGAAGCGGATCGGGTTGGCGTAGGCGGCGCGGTAGTCGCAAAGC
AGGCGGGCGCGCATGTCAGCCGGCAGCCACCGCGCGGCGGGCGGCGGTGACGATGCGCTC
CACGCTGGGCAGGAACTTCATCTCCAGCCGGAACAGCGGGATATGCGTGTCATAGCCGGT
CACCCGTTCCACCGGAGCGAGCAGGTCGTACATCGATTTTTCGGCAAGCTGCGCAGCAAT
CTCCGCACCGAAACCGGCAGTGCGCGGGGCTTCCTGCACGATCACGCAGCGGCCGGTCTT
GGCGACCGATTCGGCAATGGTGTCGAAATCCAGCGGGCGCAGCGTGGCCACGTCGATGAC
TTCGGCGCTGATGCCTTCGCTGGCCAGTTTGTCGGCTGCTTCCAGCGCTTCCTTCACCTG
CGCGCCCCAGGTCACCAGGGTCACATCGGTGCCGTCGCGCAGCACGAAGCAGACATCCAG
CGGCAGCGCTTCGCCGTCATTGGCCACCACTTCCTTGTACTGGCGGTAGATGCGCTTGGG
CTCCATGTAGATCACCGGATCCGGGTCGCGGATTGCGGCCAGCAACAAGCCATACGCACG
CTGCGGCGAGGACGGCAGCACCACACGCAAACCGGGCACGTTGGTGAAGATGGCTTCGTT
GGCCTCGCTGTGATGTTCCGGTGCGCGGATGCCGCCGCCCCACGGCACGCGCAGCACCAT
CGGGCAATGCAGGCGGCCACGGGTGCGGTTGCGCAGGCGTGCGGCGTGGCAGATCAGGTG
ATCGACCATGGGATACACGAAGCCGTCGAACTGCGCTTCGGCCACCGGCTTCATGCCTTG
CGCGGCCAGGCCGACGCTCAGCCCGGCGATGGTGGTTTCATCCAGCGGGGTGTCGAGCAC
GCGCGCGCTGCCGAAGCGTTGCTGCAGGCCGGCGGTGGCGCGGAACACGCCGCCGTTGAC
CCCTACGTCCTCGCCCAGCACCAGCACCGCGGGGTCGTGTTCCAGCTCCCAGGCCAGCGC
CTGGGTGATGGCTTCGATCAGGGTGATGGGCGAACTCATGGCGATCTCTCCGCGCGTGGC
AGCGGCGTTGTAAGGGGCACTGGCCTGCTGTGAGCCGGCGAGCTGTGCGTGGTTGAGCTC
ATCCATGACGGGCCTCCAGGGCGATGACCTCGGCGCGCTGGGCCAGCAGTTCGGCCGGCG
GGTCGCCGTACAGATAATCGAACATCGCTTCCACCGGCTGCACCGGGGTATTGAGGTACG
CATTGACCTCTTCGTCGATGCGCGCGCCGCACTCGGCTTTCCAGGCTTCTTCCTGCGCCT
CGTCCCACAGACCTTGCGCGGTGAGATAGCGGCGCAGGCGCAGCATCGGTTCGCGTGTCC
AGGCCTGCTTCACTTCGTCCTCGCCACGGTAGCGGCGGGCGTCGTCGGCGGTGGTGTGGT
CGGTGAGGCGATAGGTGAGGAATTCGATCACGGTGCCGCCATCGCCGGCCAGCGCGCGCG
CGCGCGCCTGGCGCATGGCTTCGAGCACGGCGATGAGGTCGTTACCGTCCACCTGTAGGC
AGTGCAGGCCGCCGGCCAGGCCCTTCTGTGCCAGCGTCTGCGCACCGGTCTGCGCCGAGC
GCGGCACCGAGATCGCCCAGCCGTTGTTGATCACGCACAGGATCAGCGGCAGCGTGTAGG
CGCCGGCCGAGTTGAGCGCGGCGTAGAAGTCGGTCTTGGAGCTGCCGCCATCGCCGCAGC
ACGCCACTGCCACCTGCGCCTTGCCCTGCAGCTTGAACGACAGCGCCGCGCCGGCCGCGT
GCAGGCATTGGGTGGAGATCGGTACGCAGATCGGGAAGTCGATCGCCGCATCGGCATCGC
GCGGGTAGTCGCTGCCGCGCTCGTCGCCGCCCCAGTACAGCAGCACATCGCGTGGACGCA
CGCCGCGTTCGAACATGGTGCCGTATTCACGGTAGCTGGGCGCGAACACATCGCCGCTGC
GCATCGAGGCACCGATGCCCACATGGGTGGCCTCGTGGCCCAGGCTGGCTGCGTAGGTGC
CGAGCTTGCCGGTGCGCTGCAGCGCGATCGACTTGCTGTCGAAGGTGCGCACGAACAGCA
TGCGCTTGAACAGGGCGAGCAACTGTTGCGGGTTGGCGGCGTCGGCCGGCAGATCGTCGC
GGACCAGTTGGCCGTCCGCGTCCATGTATTGCAGATATTCGATTTCGAACTGCGCGGCTA
CGCTCATTGCGGCGACACCTTCATCAAGAAGTTTCAAATGATATGAGTTGCGATGTTAAG
GACGGCGAAGCAAAAAGCTGTCCTGCACCGCAGCACACAATGATGCTGGGTTGCACAAAA
AAAAGGGCGCGGACCAGGCCGCGCCCTTTACCACTGTTGAAAACTGCGACGTGTTGCAGT
GCGATCAACGCCGCCCGGCGCCGCCTCCAATTGGAGTGCTGATCCGCGCAGCGTTGTCGG
CCGGGTTCGCATCCGGTGAACTGGAGCTGGCCGTGGCCTGCACCTGCACCGCGCGTTCGG
CCGGGATCGGCTTGGTCGCCACGGTCAGCTGGAAGGCGGTCTGCGCACCGGGCTGCAGCG
CAGCCGCAGTGGTGCAGACGAACACCGCACTGCGCAGCGACTGCAGCTGCTTGTCGCAGC
GCCAGCCGCGTGGGGGCACCAGCAGCGACAGCGCAGACAGCGTGTTGCCCTCCACGCGCA
CGCTGACGCCGGTTGCCGGTGCGTTGCCGCGATTATCCAGCAGCACGCGATAGCTCGCGT
TGAAGGCGGTGGTCGGCAGGCTGGCGGGACCTTCCAGACGCACCGCCAGATCGCTGCGCA
ACCGGGCCTGCACGGCCACCTTGGCGGTGTCGGTGTTGTTGTCCGGCTGCGGGTCGGGCG
ATTGCGAGGCGACCGAGGCGGCCAGGGTGAGGGTGCGGCCCGCCAGGTCCGCACCGGCGT
CCAGCTGCACGGTGAAGCTCTGCGCGTTGCCGGCGGCCAGCGACGGCGCGGTGCAGGTGA
GCACGGTCTGGCTACCGGTTTCAGGCGGGTTGCAAGTCCAGCCCGGCGCCGCGGTTACAC
GCGGACTCACAGCTGCATCAAACGCCAATGCCACAGCGGGGAATGCCGCGCTGTTCGGAC
CGCCGTTTTCCACATCCACGGTGTAGTCGATGCGCTCGCCTTCGAGCACCTGATCACGTG
CTGCGGTAACTGCCACGCGCATGTCTGCATTCACCTGCGGCGTCATGCGTAACAGCACCA
CGGTGGGATCGTGATCCGAAAGACGCGTGGGCGTGTTGGCATCGTTGCGCGCGGTGCCGG
GGAAGTCGGCATTGATGCGTGCGTGGCCCACCGACAACGAGGCGATGTTGGATGCGCGCA
TCAAGGCGTCGTTGGCCAGGATGTGGTCAAGCGACTGCACGTTGCCATCGAACGCGTAGG
AGTAACTCTGGTCCGGTGTGTTGAACCAGGTCAGGTCCGTGTAGTCCGGGTCGACCAGAT
CGATGCCATCACCGCTGACCACCGTCTGCGCATCCGCTGCCGGCTTGCCGGTGACCGTGC
CCATTGCATCCACATAGCCATCGTTGAACTCGAAGGCGTTGAAGTCGCCCATCACCAGCA
CGCGTTCGGCCGGATCCAGCTGCTGGCGCGCCTGCAGCAAACGCGCCAGGTAGCTGGCCT
GCGCCTGGCGCTTGGCACGGATGCGGGTGCCGGCGGCGTCATCGGTTTCGGCGCCGTTGA
GCGAGCGCTGATGCACCACGATGGTGGTCAGCGGCAGCACGCGGCCGTCGGCCTGATGCA
CGCGGGTGCTGAGCACCAGCGGCGGGCGGTCGTTGAGCAGGCTCACCGCGCCGCCCGGTT
CGGTCCAGGTGGTGGCCTTGCCTTCCTGCGCCACCGAAACCACTTCGACGCGCGGTACAC
CGCCGCTGACGTCGGCGGTCTTGACCAGGAAGCCGACGTCGATGCCGCCAACGTCATTGC
CTTCCTGCAGATACGCCACGTACTTGGGATCCTGCTGGCCGGCGGCCACGGCGTCGGCGT
TGATGCGGGCAGCCAGGGTCTGCAGCACGCTGATGTTTTCCACTTCCACCGTGCCCAGGA
TGTCGGGCGTGTGCAGATAGTTGCGGATCGCCAGCGAGGCCTTGTTGAGGCGGGCCTGGA
ACGCGGCCGGGGTGAGTACCGGCTCGCCGATCGCCGGGTCGTTCTGGTCGTCGAAGAAGC
GCTCCATGTTGTAAGTGGCCACGGCCACGTCGTCGGCTTGCGGCCGCGGCGCCGGGCGCG
GCTGGTCGGCACCGTTGCAGCTCACCTGCGGGGTGCGTTCCGGGTACAGCGTGTAGCGGC
GGAAGCTGTAATCCAGCGGGCCGACGACGTTGAACACGCGGCAGCCGGCGGCCAGATCCA
GGCGCTCGGCGCCCACCCCGGCACTGCCAACGGCGATCACTTCCGGATTGGTGTTCCAGC
GCGGCACGCCAGCCGGCGAGCCGGCCGGCAAGGGGTCGGGCAGTTGCACGCCGGGCTCGC
GGAAGGCGCGCGGCAATTCGCTGACCACGGCATGGAAAACGCCGTTGCTGGTGGCGGTGG
CGGTGGTCTCGTTGACGTTGCCACCGGTGGGCGCATTGACGGTGAGGCTGGGCGCCGCCA
CGCGCATGCCTTCCAGCGCTTCGAGCTGATCAAAGGCGCCATTCGGGTTGGGCAGGGCCG
CGCTCAGCAGCACGGGCTCAGGCAGCGCGTTGCCGGTGGAATCCAGCAGCACGGTCAGGA
CGCCGCCAATTTCGGTCAGCGGCGGCTGGGTCGGGTCGGCGGTGGGCACGTATTCGATCA
CCGTGCCCTGCACGCGCACCCGGTTGCCGATGGCGGCGGTGTCCGGCGGGGCGCTGCCGG
TATAGACGTAGACGCCTTCGGAGGTGGCCGGGTCGGCATCGGCTTCGGCCGTGGGCGCCT
GCAGGAAGAAGCCGGCGCTGCGGCGCGCAGTGACGATCCCGGAGGTCGCCACCACCTGGC
CATCCAGCGGCGAGCGTGCGCCCTTGCCCTGGATGGCGTGGATCGGCAGCAGCTGGAAAT
CGTCGTTGACGATGGTGCCGGTGGCGCTCAGCTTAGCCGGCAGCGCGCCGGTGAGGCCGC
TGATCTGCAGGGTGAAGGTTTCATCGGGCTCGGGCGTGGTGTCGCCCAGCACCTCCACCG
CGACGGTCGCAGTGCGCTCGCCTGCGGCGATCTGCACGCCGGTGGCCGGCAGGGCCACGT
AGTCGCTGCCGGCCACGGCGGTGCCATTGGCGGTAGCGGCGGTGAAGCGCACGCCACCGG
CACCGGCCGGCTGGCTCAGGCTCAGCGTGAATACGACGCTGCGGCTGCCGGCGTTGCCTT
CGGCCTGGCTGGCATCGGCCAGCGTGGCGATCGGCTGGCCGCCACCGCTGCACAGCCGTG
CGCCGCTGGCGGCATTGCGTGGGGCCGGGGCGCCAGCGGCGAAGTCGGCGGCGTTGTTGT
TGGTGTCGCTGCAGCCTTCGCCGCCACGCAGCACCGCCAGCGTGTTGCTGGGTGCCGGGG
CGGGCGCGTTGCCTTCGGCGCAGCTGGCATTGCTGCCGTAGCCGACCAGATCAGCGTATT
CGGTGGGGCAGGTGCCGCTCAGCGCGGCGGTGCTGTTGCGCAACGCCACCTTGCCAGCGG
TGCCGCTCATGGCCAGCGTGCCGGTGGCATCGGGCGTGGGCAGCGCAACGCTGCCGCCGC
TGCCATCGGCCTGTTTGATCAGGTAATAGCCACCGGCCGGCACCGTGCCCGCCAATGGCG
TGGTCTGCCAGCTGCTGCCGGCGGCCGAGGCGTATTGCACCGACCAGCCGTCCAGGCTGA
CCGTGGTGGTGCCGGTGTTGTGCAGCTCGATGAAATCGCTGCGGAGGGTGGCGCCACTGT
TGCCGCCACCGCCGTAGACCTGGCTGATGACGACTTCGGCGCTGGCGTGGCCGGCAAACG
CCAGCGCACAGACGAATAAGGCTGCACGACGCTGCAACACTTGCATGAGATGAGAGTCCC
CTGATCCTTGAGACGTGGAGCGCTCCCCTGGTCCGGCCACGTCCCTGGCCGGCAGCGCTG
TTCGATTCTGCATAAATTTGCAGGCCTAGGTTGACGATACGGTGACACCGGCGCAGTGGC
TGCGACTGCGCTGGCGGCTGGCCGGGTGGTTCAGAAGCGAAACACCTCCCCGTCTGCCAC
GCCCGGACGTGCGGCGTCCGATGAGTGGCCGTGTCTCGCGCGGCACGCTGTGCGGGCAGC
CAGCTTGCGCCCGAGCACGGCGGCCCAGCGCTGAAAGCAGCCAGGTAGCCAGGCAATGCG
GGCTGTGCTCGCCCAGCCCCGGAACGGGCGCCAACCAGACGCCGCAGGCATCCACGCCCT
CGCACCGGGTGCGGACGAGCAACGGACGCCTGGTTCATCCATCCCGGCCACCCGGGATGC
GCATTCACTGGGGCCACGCCTCGAATGGTTACCGACCTGGACGGCACCGGCGCAGTTCGG
TTCCATCCCGGCGGCGACGCCCATCCACTCTCAACCGCCAACCGCCAACCGCCAACCGCC
AATCCCCAATCCCCAATCCCCAATCCCCGCCGCTGAGCTACCCTGACCGGCCCGATCCAT
TTGCATCGCCATGCCCGTCGACAAGAACCTGCGTGACCTGGAACCCGGCATCCACACCGA
TCTGGAAGGGCGGCTGACCTACGGCGGCTACCTGCGCCTGGACCAGTTGCTGAGTGCGCA
GCAGCCCTTGTCCGAGCCGGCGCACCACGACGAAATGCTGTTCATCATCCAGCACCAGAC
CTCCGAGCTGTGGCTGAAACTGCTGGCCCACGAGCTGCGCGCGGCCATCGTGCACCTGCA
GCGCGACGAGGTCTGGCAATGCCGCAAGGTGCTGGCGCGCAGCAAGCAGGTGCTGCGCCA
GCTGACCGAGCAATGGTCGGTGCTGGAAACGCTGACCCCCAGCGAGTACATGGGCTTTCG
CGATGTGCTCGGCCCCTCATCGGGCTTCCAGTCGCTGCAATACCGCTACATCGAGTTCCT
GCTGGGCAACAAGAATCCGCAGATGCTGCAGGTGTTCGCCTATGACCCTGCCGGCCAGGC
ACGGCTGCGCGAAGTACTGGAAGCCCCGAGCCTGTACGAGGAATTCCTGCGCTACCTGGC
GCGCTTCGGGCATGCGATTCCGCAGCAATACCAGGCCCGCGACTGGACCGCTGCGCACGT
GGCCGACGACACGCTGCGGCCGGTGTTCGAGCGCATCTACGAAAATACCGACCGCTACTG
GCGCGAATATTCGCTGTGCGAAGACCTGGTGGATGTGGAAACCCAGTTCCAGCTGTGGCG
CTTCCGGCACATGCGCACGGTGATGCGGGTGATCGGCTTCAAACGCGGCACCGGCGGCTC
CAGTGGCGTGGGGTTCCTGCAGCAGGCCCTGGCACTGACCTTCTTCCCGGAGCTGTTCGA
CGTGCGTACGTCCGTAGGCGTGGACAACCGACCGCCGCAGGGGAGTGCGGACGCTGGGAA
GCGCTGAGCGAGGCAAAAAGCTTGGCAACGCAGGGGGGGCGCTGAAGCTCGGGAGAGCAC
TTGCTCGGTAAAGCACTTAGTGGAGAAGTTGCTCGAAGCCCCTCTCCCGGCGGGAGAGGG
GTTGGGGTGAGGGTACGGGCCTCATCCCCGGGATCAGCTACTTGCTGATGCTCGTACTTC
GGCGATCGGCACCACCCAGCGACATCGCACCCTCATCCGCCCTGCGGGCACCTTCTCCCA
GCGGGAGAAGGGGAAGCGGGCATGCGGCGGTGGGAGATGCGGGCGTTTCCACCCGTCGTC
ATCCGGTCGCCGAGTCCGGCGAATTTGACGCGTACATGACGTCTAAGTGATCCTCGCGCG
TCGCCCCGGGTTCGCCCCAGGCACCCAGCCATTACTGAATACGCAAGGGACACTTCATGA
GCGTTGACGCTGCCGCGCCGACTTCCGCCTCCACTCCGCCGCAACCGCCTGCGCCTCCCC
AGTTCCCCACCTTGCTCGGCCACCCCCGGCCGCTGTGGATGCTGTTCATGACCGAATTCT
GGGAACGCTTTGCGTTCTACGGCATTCGTTGGGCGCTGGTGCTGTACATCGTGGCGCAGT
TCTTCGGCGGCGAAGCCAGCGGCCAGGCCCCGGCCGGGCGCACCTACGGCGCCTATCTGG
CGCTGGTGTACGCGGCGGCGATCTTCGGCGGCTACGTGGCCGACCGCGTGCTCGGCTACC
AGCGCTCTATCCTGGTGGGCGCGGCGGTGATGGCCACGGGCCTGTTCCTGATCGCGGTGC
CCAACCATGTGGTGTTCGAGATCGGCCTGGCCACGGTCGTGGTGGGCAACGGGCTGTTCA
AACCCAACATCTCCACCATGGTCGGCAAGCTGTATTCGGTGGCCGACCCGCGCCGCGACA
GCGGGTTCACCATCTTCTACATGGGCATCAACCTCGGCGCGATGATCTCGCCGGTGCTGA
CCCAGCTGCTGGCCGAAAAGGTCTTCGGCACCGAAGCCATGCCGTCCTACAAGATGGTGT
TCATGGCCTCGGGCGTGGGCATGCTGATCAGCCTGGTCTGGTTCTGGATCGGCCGCCGTC
AGCTGGCCGGCATCGGCGCACCGGCGCCCAACGCGCAGGGCATGGGCCGTGTGCTGATGG
TGCTGGGCGGCTGCCTGGTGTCGATCCCGGTGGTGTATTTCCTGCTGGCAGTCGGCGCGG
ATGTGTTGCAGGCGGTGCTCACGGTGCTGTTCATCGGCCTGTCGGTGCTGCTGTTGATCG
AAGGCATCCGCGAGGGCAAGGTGCAGCGCGACAAGGTGATCGCGATGCTGATCATCTTCG
CCTTCAACGTGCTGTTCTGGATGTTCTTCGAACAGGCCGGCAGCTCTTTCACCTTCCTGG
CCGACAACATCGTCAACCGCACCTTCGGCAATTGGACCTTCCCCACGGCGTGGTTCCAGT
CGGTGAACTCCATCGCCATCATCGCCCTGGCGCCAGTGATTGCCTGGATCTGGGTCAAGT
CCGGCCGCTTCAACCCGTCCATTCCGCGCAAGTTCGGCCTGGGCCTGATCTTCAACGGTC
TGGCGTTCCTGCTGCTGATGTTTGCGCTTTCCAGCCTGGTGAGCGACGCCGGCAAGATCC
CGTTCTGGACCTTGTTCATGGTCTACGTGATTCAGTCGGTGGGTGAGCTGTGCCTGTCGC
CGATCGGCCTGTCGATGGTGACCAAGCTGGCCCCGGTGCGCCTGGTCGGTTTCGGGATGG
GCGGCTGGTTTTTGTCTACCGGCATCGGCAACAACCTGTCGGGCATTTTTGCCGGCCATG
TCAGCGGTAGCGAAGGCATGAGCGTGTCCTCGGCCCTGGGCGGGTATACCTTCGGGTTCT
GGGCCCTGCTGGGCGCTGGCGCGTTGCTGTTCCTGGTCGCGCCGTTGATCAACAAACTGA
TGCATGGTGTGAAGTGAGGAGAACCGCAATGCGGATCAAAGCGACTGTCTGTGGCCTGCT
GATGGCAGGTCTGTTGAGCGCCTGCGGGCAGCCCACCGACCAGCAACAGGCGCCACGGCC
GCTGGACACTTCCATGCAAAAACCACCCAGTGCCGATCCCAGCCAGCCGGTGTCCTCGGG
CAACACGCCCACCGCGGCGGATATCGCTGCGGCGGCCGCGCTCAATGCGCAGTACGACCC
CTCGCGCGATCCGGCAGCGGATCTGGAAACGGCCAAGGTCGAAGCCAAGCGCGGTGGCAA
GCGCATCGTGCTCAATGTCGGCAATGCCGCGTGCGCGCCGTGCCAGGCACTGGACGAGGT
GATGGGCGGCGATGCGGAGCTGCGCAGCTTTCGCGACGCGCATTTCGTGGTGGTCAAGGT
CAACCGCGATGCGTCCAACGAGAATGCCGCGTTCCTGTCGCAGTTCGCCCAGCTCAACGA
CTTTCCCTCGCTGCTGGTGCTGGACAACGACGGCAAGCCCTTGACGCTGCAGGCCGGCCC
GGAACTGCGCAAGGGCGATGGCTACGACCGCAAGAAGCTGTTCGACTTTCTCAAGCAGTG
GGCACCGCCGGAAGCCTGAGCACGGTTCCTGCTGGAGTTACAACAAAACCCCCCGCCAGT
GCGGGGGTTTTTGTTGGGTGTGGCTTGCTGGATCGCTGCGTGCCGCATGTGCCCAAGCCG
ATCCGGGCGTGCAGGTGCGTGGCAGTGGACGCCCAGCAGCGCAGATAACCGATGCGGTGG
TGCAGGTACGTGCTGTCTAGCGCGCGGCACCGCGCTCTGCGGGCGGATGGCGCGCTGACG
CCGGCTGCGAATGCGCGCGCGGGAAGCGACGCAGTGGGCGGCGAACCTGTGACCGCGCAA
GACCGCGCGGCTCTGCTTGCATAGCCGCGGGTCGCGGCATACGTCGCAGGCCAACGCCAC
AGCACATGCAACGCTGGCCGCACCAGCCTTACGCCACCAGCATCCGGCGCATCAAACAGA
CCGCAGGCGTGCTCTTCCAGAACGCGGATGGCGCACAGCGCACGACCGAACCAGCGCTTC
TCCCCGAAGCTGCACCGCAAACCCGCACTCAGTCCTTGCTGGCCATCCGCGGCAACCCGT
CCTTGGCCAGGCGGTCGATCAGCCGTTCCAGCGTCTGCTGTTCTTCGGCGCTGAACACCG
ACATCAGCCGCTGCTCCATCTCGTTGACCAGCGGTGCCACGGTCTCGTACACCTGGCGCC
CGGCCGGCGACAGCGCCAGCATCGAGCGGCGGCGGTCGTCGCCGTGCGTTTCGCGCCGGA
TGAAGCCCCGTTCCAGCAGGCGCGCCACCGCGCGGCTGACGGCAACTTTGTCCATCGCCG
TGCGGTCTGACACTTCACTGGCCGAGGAGCCCGGATACAGTGCCAGGATGGTGATCACCC
GCCACTCGGGAATGGCCATGCCATAGCGGTCGCCGTAGACCTTGGCGATGTTGCCGCTGA
TGCGGTTGGACAGCACGCTGAGGCGATAGGGCAGGAACTGCTCGAGGTTGAGCAGGACGG
GATGCGGCGACGGTGTGGGGGTGTCGAGATCGCTCATGTTGCACTGTGTCTTGATTTTGG
TTTCATTTGCAACTACAAACGGAGGGTGGCCTGCGCATTCTCGCGGGTCTTCTGCCACCC
CGCATAGCCCCGCGGGCGCCCTAGCGTGGAGAAACGACGATGAGCGCACAACCGAACACC
ACTGCAACGCGCCCGGACCCGGGCATGCAGGTCACCACCTTCGAAAATCCGATGGGCATC
GACGGGTTCGAATTCGTCGAATTCGCCGCCCCCGCCGGCCAGGCCGCGCAGTTGCACGAC
TACTTCCGCAAGATGGGCTTCACCGCGGTGCTGCGCCATCGCAGCCGCCCGATCACCGTG
TATCGCCAGGGCGGGGTGAACTTTCTGCTCAACGAAGACCCGGATTCGTTCGCGGCCGAT
TTCGCCGCCGCCCACGGCCCGTGCGCCTGCGGTTTTGCGATCCGCTTCCGCACCCCGGCC
GACACCGTGCTGCAGACCGTGCTCGGCAACGGCGGCGAAGCCGTGCAGAAGAAGCCCGAC
ATGCGCGCGGTGCCGGCGCCGGTGGTCAAGGGCATTGGCGATTGCATGCTGTACCTGGTG
GACCGCTACGGCGAGGCGGGGAGCATCTACGACGCCGACTACGAGGCAATCGAAGGCGCC
GACCAGCACCCGGCCGGCTTCGGGCTCACCTTCATCGACCACCTGACCCACAACCTGTAC
TTCGGCAACATGCAGCAGTGGTCGGATTACTACGAGCGGCTGTTCAACTTCCGCGAGATC
CGCTACTTCGACATCAAGGGCGCCAAGACCGGTTTGGTGTCCAAGGCGATGACTGCCCCG
GACGGCATTGTGCGCATTCCGCTCAATGAGTCTTCCGACCCGAAGAGCCAGATCAACGAA
TACCTGGACGCGTATCAGGGCGAAGGCATTCAGCACATCGCCTGCTTCACCGACGACATC
TACACCTCGGTGGAACGGATGCGCGCTGCCGGCGTCACATTCCTGGACACGCCGGACACC
TATTTCGACGTGGTGGACCTGCGCATTCCCGATCATGGTGAAGACGTCGAGCGCCTGCGT
CGCAACAAGATCCTGATCGACGCCGACGTGGACACCAAACAGCGCAAGTTGCTGCAGATC
TTCACCACCAACTGCATCGGCCCGATCTTCTTCGAGATCATCCAGCGCAAGGGCAATGAA
GGCTTCGGCGAAGGCAACTTCCAGGCCTTGTTCGAAAGCATCGAGCGCGATCAGATGAAG
CGTGGGGTGCTTTGATAGCCGGGATGGGTGATTCGCTACTCGGGATTTGTGGTTGCTGCC
ATTAATTGCTTCGGTGCGGTTTTGAGTGGTGCAGATTGTTGCGGTGCCGCGCCTGGCTGC
CCGTGATGTCGGATGTGGTTCCGGTACGGATCCGACGAAGCGAGCGGCAAGTGGTCGCGA
TCAAGCACGACCAGTCAAGGCATTTTTCTGACAACACACAGCAACGAAGACGCACGTAGT
CAAAGCCCCTCTCCCTGCGGGAGAGGGGTTGGGGTGAGGGTACGGTGGAGCGATGAAAAT
CAAACCACCATTACCCACTGTCACACGCACCCATGCGCGCGCATTACGCAAAGAGCTGAC
AGACGCAGAACGCGCACTTTGGCGCTGTCTACGCAGCAACCAGCTACACGATTTCAAGTT
CAGACGTCAGCATCCGATTCCGCCCTACATCGCAGATTTTTGTTGTATCGATGCAGCATT
GATTATTGAGCTGGATGGATCGCAGCACCAAGCATCCAGCGATCAGGCAAGGACGCGGTG
GCTTCAATCGAAGGGATGGACAGTGCTGCGCTTCTGGAATAACGATGTGTTGTTTTCGCT
GGATGCGGTGGTTGAAACGATCTTCAAGATGGTCGCTACGCCGTACCCTCACCCCAACCC
CTCTCCCGGTGGGAGAGGGGCTTGATCCGCCAGGCTTGAGCTCTTTTTCGGTAAGAGCGG
CTTGATCCAACTCGATCCCACCCTTCTGCTGTCGTGGAGGGCGGGTCAACATCCGGACGC
ACCCATGCACAACGACCAGCGTTACATGACCGGCTTCGGCAATGAATTCGCCAGCGAGGC
AGTAGCCGATACCTTGCCGGTTGGCCAGAACTCGCCGCAGCGTGTGGCGCACGGGCTGTA
TGCCGAGCAGTTGTCGGGTACTGCATTCACCGCGCCGCGCGGCGAAAATCGGCGCAGTTG
GCTGTACCGCATGCGTCCTGCTGCGGTGCACGGGACGTTCTCGCTGATCGAGCAGTCGCA
GTTCCACAACGATTTCGGCCACGGACCGGTGCCGCCGGACCAGTTGCGCTGGAGCCCGCT
GCCGTTGCCGCAGACACCCACCGATTTCATCGATGGCCTGTACACCATGGCCGGGAATGG
TAGCCCCGAAGCAATGAATGGCGTGGCCGTGCATCTGTATGCGGCCAATGCCTCCATGCA
GGATCGCTTCTTCTATAACGCCGACGGCGAGCTGCTGCTGGTGCCGCAACTCGGGCGCCT
GCGCGTGCACACCGAGCTCGGCATGCTCGAGCTGGAGCCGCAGCAGATCGGGGTGATTCC
GCGCGGCGTGCGCTTCCGGGTCGAGCTACGCGACGGCACCGCACGTGGCTATGTCTGCGA
GAACTTCGGTGGTTTGCTGCACCTGCCCGACCTGGGGCCGATTGGCAGTAATGGCCTGGC
GAATCCGCGCGACTTCGAAACCCCGTGTGCGGCCTTCGAGCAACGCGAAGGCCGCTTTGA
ACTGGTGGCCAAATTCCAGGGCCACCTGTGGCGTGCGGACATCGGCCATTCGCCACTGGA
CGTGGTGGCCTGGCACGGCAACTACGCGCCGTACCGCTACGACCTGCGCCGCTTCAACAC
CATCGGCTCGATTAGCTTCGATCATCCAGACCCGAGTATTTTTACGGTGCTGACCTCGCC
CAGCGACACGCACGGCACGGCCAACATGGATTTCGCGATCTTCCCGCCGCGCTGGCTGGT
GGCGCAGCACACCTTCCGCCCACCGTGGTTCCACCGCAATGTGGCCAGCGAGTTCATGGG
GCTGGTGCACGGCGTGTACGACGCCAAGGCCGACGGCTTCGCGCCGGGCGGTGCGTCGCT
GCACAACTGCATGAGCGGCCACGGCCCGGACGCGGCCACCTTCGACAAGGCCTCGCAAGC
GGACCTGTCGCGGCCGGACGTCATCACCGAGACGATGGCCTTCATGTTCGAAACCCGCGC
CGTGCTGCGCCCCACCGCGCAAGCGCTGCACGCACCGCATCGGCAGGGCGATTATCAGCA
GTGCTGGGCGGGGTTGCGCAAAGCATTTCAGGCGCCGCCGGCTAGCTGAGTGCGGTAGCG
ACGGCGCAATAGTGTGGTGTTGAGCGGTGCCGCTCATGACGCTGCATGCTGTTGCGCATC
AACCCTGGGCCTCGCAACAGCACGAGCGTTCCGAAGCATCCTCGATGGCCTTTGCGATTT
GCTGAGGTATATGGGCGGTTAACCAGCGACCAAATGCAAAACGCGGGTGACGCCTGGTTG
CTACGTTTACGTCGGACCCATCGGGTTCATCGCCAGCTGCATAGCGACAGCATCGGCAGC
AATGCAGCTGATAAGGAGCTTACGTTTCATCAGTTGCATCGCGTGACCAGCTGGCGTTGA
GCTAAGAGCAGCTATCAAAAACGACTGCACGGCCGCCAGGCGGGCGCGGCCGCTGCACGG
AATCGGCATGTACCCCTTACACTCCGGTTCCTCCGCGCCGCCGGCCGCATCCACCTGACA
ACAACTGCTCGCTACGTTTTATTAGCTGCTCCAAGCCAGCATCTTGATGGCATGCCGTAA
GTTGATTGCAGCCACCGCATTCGTTTCCAAGCACATGCGTCGTGCTACCCATCGCCGCGT
CAACTAAACCGATGCCTTATCCGCATGGCGCACGATTGATTCCGCAGCCGCTGCAGTCGC
TTCACCCAACATGTCAGGCAGCAACTCCGCACTGCGCGTACGCACGCGTTCGGCATAACT
GGCCGAGGTGAATTGCGGCAAGGCCTGCAGCGCCTCAGCGATGGCGGCATGAATCTCGAT
GTCGCTGCGTGCGGCCTGCAGGCGACGGTGCAGCAGGACCGCCACCGGGTTGCGCTGCAA
CTGCAGGATATCCAGCAGATACAGGCGTGCGTTGGTGGTCGCGCGCCGCCGCTGCCGTTG
TTGTTCTTCTTCGCTCAGCAAGGGTGCTGCCGGCTCGGCGTCGCTGGGTGCTGAAGGTGC
TGCGGCGGAGGCGGGAGGCGCCGCGTTGGTCGCCACGTTTGCACCCAGGTGCAGATAGCC
CAGCGCGCACAAGGTCTGCACCAGCGTGGCGGCCTCGCCGCCCAGCAGCGCCGCCAGGGT
GTCCAGATCGCGCTGGCCATCGGCCAGGATCAGTGCACGGCGCTGCAGCAAGGTCAGCGG
GCTGCGATGGGATTGCAGCGCGGTCAGGGCGAGATCGGTCTTGCGTGGGTACATGGCGGC
GGTCCTGCGAAGCCGCCAGGGTGACTGTCGCCAATGAAGCGACGATGACATCGGCGCGAC
CGCATGACAGCAGGCGCCGTGAACACCCCAAGCCGCGCACCTGCCACGCCCCGAATACGC
AACGCCTGCACATGGCCGCGATGCGCACTGTGTAGGCTGATGGCGACTTGGTGGGGAGTG
CAGGCATGACATCCAGACTGATTGCAGTGATCGCGTTCGCGGCATTGGCCACCGGCTGCA
GCCGCACCGCTGAAACCCCGGCCGCGGATGACGCCGCTGCGTCCAGCCCGCCGGCAGCGC
CCGCCGCCGAGGCGGACCAACCGCGCGGCGACGTTCCGCCGGCCACCGCGCCGCCGGGCA
GCCTGCCGCCACGCCTGCGTCAGGACCCGGCCGCATTGGCGCGCCTGGATGGCTATGGCG
ACCTGCGCCTGGGCATGGACGCCGCGCAGGCGCGTGCGGCTTGGGGCGGTGCCTTACGTG
GCGATGCAGCGGCCGACGGCGGTTGCTACCTGTTGCGCCCGCAGTGGGCCGACGACGCGC
GCCGCTTCGGTTTCATGTTCGAGGGCGACCGGCTGGTGCGTTACCAGACCAACGAGCCCA
AGGAAGTGGCGCCCGGTGGCGGGCGGGTGGGCATGACCGTCGCCGAGGTGCGCGCGCTGT
ATCCCGATGGCCTGGCGGAACAACCGCACAAGTACATCCCCGGTGCGCTGAGCCTGCGGC
ATGCCGACGCCCAATCGCAAAGCGCGCTGGTGTTCGACATCGATGCCAACGGCAAGGTGA
CCAACTGGCGCGTGGGGGTGGCGCCGCAGGTGGATTACGTGGAAGGCTGCGGCTGATCCG
GGCAGCGCAGCGCGCGGTGCTGTGCGTCAGTGTCGGCTGCGTTCAATGACGTAAACCCGC
ATCGAACGCAGCATCGCGGGACAACCGGAGTGCGCTGACCAGTCAATCCATCAACCGCTG
GAGTTGTGCTCCGACGTCGACCGGTCCGGCGTGGCTTCCATGTTCTCGCCCACATCGCCT
TGCGCCGGCGGCAGCCCTTCTTTTTGCATGTCGCCGTGGTTGGGGACTTCCGGGCGGTCT
TCCATCATCAGCGACAGCGCGGCCTTGGCCATCAGGTGGGCGCTGATTGGCGCGGTGATG
AACAGGAACACGGTGATCAGCAATTCGCGCGGTTGCGGGTCCACACCCAGGAACAGGTGA
TAGCCGACCGAGCCCAGCAGTACGCAACCCACGCCCAGCGTGCTGGCCTTGGTGGGTGCA
TGCAGGCGCTTGAAGAAGTCCGACAACTTCACCAGCCCGAACGCGCCGATCAGGATGAAG
AAGGTGCCCACCAGCAGCAATGCGCTGAGCAGATATTCGGTGAGCGCGATCATTCGACGA
TATCCCGGCGCAGCACGTACTTGCTGAGCACCACCGTGCTGCCGAAGCCCAGCATGGCGA
TCACCAGGGCGGCCTCGAAATAAATCGGCGAATCCAGGTACATGCCCAGCAACATCAGCT
CGGCAATGGCGGTGATGGAGAGCGTGTCCAGCGCCAGGATGCGGTCCGGCACGGTGGGCC
CGCGCAGCAGCCGCCAGAGCGACATCAACATGGCCAGCGCCACCGCATGCATGCAGACAA
CGATGGTCGTTTCGATGAAGGTATGGCCGGTCATGGAAAGATCTCCATCAGGGGCGTTTC
ATAGCGTGACTTGATCTCGGCGATCAGCGCATCCGGGTCATCCAGATGCAGCACATGCAC
GAGCAGGTATTTGCGGTCGTCCGACAGCGCCGCTGACACCGTGCCCGGCGTCAACGTGAT
CATGCTGGTGAGCGCGGCGATGCCGTGGATATTCTCGATGTCCAGCGGCACCCAGATAAA
GCCGGGGTGGATACGCGATTCCGGCCCCAGCACCTGCAGCGCCACCTTGATGTTGGAGCG
CACGATATCGACAGCGGCCACCAGCAGCATGCGCGGTACCGAACGCAACGAACCGATGCG
CGCGAACTCGCGGTCCAGCCGCGCGGCGAAGATCGGCACCACCCAGCCGAGCAGCAGGCC
GAGCACCCACTGCTGCGGCCCGAAGCTATCGCTGAGCAGCAGCCAGAACAGAAACACCAT
CACGCTCAACGGGCGCGAGGGAAACAGCCGGCGTTGCCAGGACACCTGTGCGCTCATGGC
TGCCTCCGTTGCGGCGTGGTCCCGCGCACCTGTTCCAAATACGCGCCGGGGTCACGCAGC
TGCGCACCGGCCGCATCGGTGTAATGCATCAACGGGCCGGCACCGATCGTCATCGCCACC
AAGCCGCTCAACAGGATGATCGTGGCGGCTGTTTCCACCGGGCGCATGCGCGCGCGCCGT
TGCGGCAGGCGCTCCGGTGCGTCGTCCTCGACCGCCTCTTCCACCGCCTCTGGAACGCGC
CAGAACAGGCGCACACCTGCACGCGTGAGGCCGATCACCACCAGCAAACTGCTGCCCAGC
ACCGCACCCCATACCGGGGCCACCAGGTCGGCGGGCACATGCTGCAGTAGCGCGGCCTTG
GCCAGGAACCCGGACAGCGGTGGCAGGCCAGCCACGGCAACAGCCGCAATCATGAACATC
GCGCCGGGAATCGCCCGCCCAGGCAGTGGGGCAACCACTTCCTTGCGATCGCTGGCGCGA
CCACGGCGCCGGCGGATCAGGTCCGACACCATGAACAACGCCGCCGCCACAAAGCAGCTA
TGCGGCAGGTAATACAGGCCGGCGCCCAGCGCACGTGCATCGTCCAGCGAGAAGGCGATG
AACAACGTCGCCGCCGAAAACACCACCAGGTACGACACCATCACCCGCAGCCGCGATGCC
GCCATCACGCCGAAGGCCGCCATCACCAGCGTGCCGATGCCCAGCCACAACAGCGCGTGC
CGGCCGAAGCCGTGCAATGCGCCTGCGCCGGCACCGAACCACAACGACGACACCCGCAGC
ACCGCGTACAGGCCCACCTTGGTCATGATGGCGAACAAGGCCGCCACCGAGGCCGGTGCG
CGCGAATAGGTTTCCGGCAGCCACAGGTACAGCGGCAGCAGTGCGGCCTTGCTGCAGAAC
ACCAGCAACAACAATCCCAGGGTGGCCTTCGCCAGCGGCACGTCCGCTGCGGGCAGGGTG
GCGATGCGCTGCGACAGCTCGGCCATGTTGAGCGTGCCGAACAAACCGAACAACAGCCCC
AGCGCAATCAGGAACAGCGTCGAGGCGCAGACGTTGAACACCACGTAGTGCAGGCCGATA
CGCATCTGCAACCCGCGCCCGCCGCTGAGCAGCAGGCCGTAGGAGGCGATCAGCATCACC
TCGAAGAACACGAACAGATTGAAGATGTCGCCGGTCAGAAATGCCCCGTTCAAGCCCATC
AGCTGGAACTGGAACAGCGCATGGAAATGTGGCGCGCGGCGGTCCCAGCCGGCGCAGGCG
TGCAGCAGGCAGGCCGCGCCCAGCACCAGCGTGGTCATCAGCATCCACGCGGCCAGCCGG
TCGCCCATCAGCACGATGCCCAGCCGCGCCGGCCAGTCGCCCAGCAGGTACACCAGTACC
TCGCCGTGCGCAGCGCGAGCGAACAGGGCGACCACTGCCACCGCCAGCAGGGCCATGCTG
GTCCAGGCCACGGCGCGTTGCACACGCGGCCCATAGCGGCGGTGTTCGACAAACAACGAC
GCCGACGCGCCGAGCATCGGGATCAGGATCGGCAGGATCAGCAGATGGTTCATCGGCGCG
CCTCACGCGTGTCTTCGCCGGTATCCGCATCTTCGTGCGCATCCACGTGGTCGCTGCCGT
TGTCGCTGCGGCTGCGGATCGCCAGCACCAGGCTTACCGCGGTCATCGCGAAGGCAATCA
CGATCGCGGTGAGCACCAGCGCCTGCGGCAGCGGGTCGGTGTGCTGGCTCAGGTCGGCGG
AAATGCCGTCGCGTAGCACGGGCGGCTGCCCGCTGCGCAGGCGCCCACCGGCGAAGATCA
GCAGGTTGGTCGCATACGACAGGAAGGTGAGCCCCAGGATCACATCGAAACTGCGCGCAC
GCAGCAGCAGGTAGATCGCCAGAGCGGTGAGCACGCCGATCGCGCTTGCCAGTGCCAGTT
CCATCAATGCTGCTCCGCAGTGCGCGTCGAACGCTGGGTGGGATCGATCTCGCCGCGATG
CGAGTCGCGGGTGCGCGAGGGTTTGATCGTGCCCATCATCGACAGCATCAACATCGCCGC
ACCGAACACCACCAGATACACGCCGGTGTCGAAGCCCAACGCGCTGGCCAGCTCCAGCTC
GCCCAGCCATCCCAGCGGAATCTCGGCGTGCCCGCTGGTGAGGAACGGCCGGCCGAACAG
CAGCGAGCCGGCACCACTGAGCAGTGCGCACAACAGCCCGATGCCGATCAGGCGGATGTA
GTCGAACCCGAAGCGCGACTCCACCGACGCCGCGCCCTGGATCACGTATTGCATCAGCAA
CGGTACCGCCAACACCAGGCCGGCAATGAAGCCGCCGCCGGGCGCGTTGTGGCCGCGCAG
GAACAGGAACAGCGACACCGTGAGCGTCAGCGGGAACATGATCTGCGCCAGATCCGCCGG
CACCGGCAGCTTGATCGCCGGGCCGGGCATGGTGCGTTCCGGGGCCATGCGCGAGCGCCG
CAGCAGCGCGTGCACCACCAGCCCGGCGATGGCGAACACGGTGATCTCGCCAAACGTATC
GAAACCGCGGAAGTCCACCAGGATCACGTTGACCACGTTGCGCCCGTACGCCTCCGGCAA
AGCGCGCTGCAGCATCTCGCCAGCGATGGTCGGGCTGGGCTGGGTCATCAACGTGTAGGC
CAGCGCCGCCAGGCCGCCGCCGGCAACGACAGCAATGCAGGCATCGCGGACTTTACGCAG
CGGCGCGCGTTCCGGGCGCGAGGTTTCCGGCAGGTAGTTCATCGCCAGCAGCATCAGCAC
CAGCGTCACCATCTCCACCAGCAACTGCGTCAGTGCCAGGTCCGGTGCAGACAGGAACAC
AAAGGTCAGGCTCACCGCCAACCCGGTGCCGCCCAGCACCAGCACTGCCAGCAAGCGTTG
CCGGTACAGGAACAGGCTGCCCAGCGCGCAGGCCAGCATCAGCAGCCACAACGCCCAGCC
CAGCAACGGCATGGGCGCCGGTGTCGGCCACGGTCGCAACGCGCCGCCCTGCAGGAACGG
CACCAGCGCCACCACCACCGCACTGAGCACCAGCAGCATCAACATGCGCTGCAGGTTGCC
GTTGGTGATCGCATCGGTGGCGCGTGCGGAGGCGGCGAACAGCGCCCGCAGATTCCAGTT
GAACAAGGCCTTGCCCGGTGAGCGGTTTTCGATCGCGTACAGATCCAGCAGCTTGCGCAG
TGCCATGTACAGCAGCACGCCGCCCACCACGCCGGCGATGCTCATCGCCAGCGGCCAGTT
CAACCCGTGCCACAGCGCCAGGCTGTAATCGGGCAGGCGATCGCCCAGGATCGCGCTGGC
GCCGGCACGCAGCACCGGGGCCACCGTCCAGGCCGGCACGATGCCCACCGCCACGCAGGT
CAGCACCAGCACTTCCACCGGAATCTTCATCCAGCGCGGCGGCTCGTGCGGGGTGCGGTC
CAGGTCGCGCGGGCCCTGGCCGAAGAAGGTGTCGTGCACAAAGCGCAGGCTGTAGGCCAC
GCCGAGCAGGCCGGCCATCAGCGCCGCGCCGCTGGCGAGCAGGCGCAGCAACTGCGGGCC
TTCGGCCTCCAGCGCCACGGCGAAGAACATTTCCTTCGAGAGGAACCCGTTGAGCAGCGG
AATGCCGGCCATCGCCAGCGACGCGGTGATCGCCAGTGCGCTGGTGAACGGCATCAGGCG
GCGCAGGTTGCCCAGCTTGCGCATGTCGCGCGTGCCGGTCTCGTGGTCGATGATGCCGGC
GGCCATGAACAGCGAGGCCTTGAACACCGCGTGGTTGAGGATGTGGAACACGCCGGCCAC
CACCGCCATCGGCGTGGACAGGCCGAACAGCATGGTGATCAGGCCCAGGTGCGAGATGGT
CGAATACGCCAGCACGCCCTTGAGATCGTGCTGAAAAATCGCATGCCATGCGCCCAGCAG
CACGGTGATCGCGCCGATGCTGGTCACCGTGTACAGGAACAGGTCGGTGCCGGCCAGCGC
CGGGTGCAGGCGCGCCAGCAGGAACACGCCGGCTTTGACCATCGTGGCCGAATGCAGATA
CGCCGACACCGGTGTGGGCGCGGCCATCGCATGCGGCAACCAGAAGTGGAACGGAAACTG
CGCGCTCTTGGTAAAGATGCCCAGCAGCACCAGCACCAGCGCATACGGGTACAGCGGGCT
TGCACGGATCAGATCACCCGAGGCCAGCACTGCATCCAGCTGAAAACTGCCAACGATGCG
GCCGATCAGCAGCACCCCGCCCAGCAACGCCAGGCCGCCGCCGGCAGTGAGCACCAACGC
CATGCGTGCGCCTTCGCGCGCATCCTTGCGATGCGACCAGAAGCCGATCAGCAGGAAGGA
ACTGAGGCTGGTGAGTTCCCAGAACACCATCAGCAGCAGCAGGTTGCCCGACAGCACCAT
GCCCAGCATCGCGCCCATGAACAGCAACAAATACGCGAAGAAGCGCGAGGCGCTATCGCG
TGCACTCAGGTAGTAATGCGCATACATCACCACCAGCGCGCCGATCGCCAGCACCAGCAG
CGCGAACATCCAGGCCAGCCCGTCCATGCGCAGCGAGAACAGCAGCCCGATCTGCGGTAA
CCAGGCATGTTGGCTGCGGATGATTTCCCCGCGCAGCACCGCCGGTGTCAGCAGTGCCAG
GATGCCCAGGCCGGCCAACGGCGCGGCCGCAGCCAACCACGCAGTGATCGAACGGGAGGT
GCGCCACGACAGCGCCACGGCGGCCGCCATCAGGAACGGCAGCGCGAGCAGAATTTCCAA
CGGTGCAGGCATGCAGGGAACACGAGATTCGCGAGCAGGCCAGAGAGCTTAACAAACCGT
TGACTAACGCCGGCGTCAAGGTGAGTGCGCGCCCGTCGGGAAAACGACAGGATGTGCCGT
CGCACCGCCGCGTTGCACTCGGTATGCTGACGCTATCGCCACCGCCTGCGTACCTTGTGA
CTGCTGCCAATCCCGCTCCTTCCGTCGCCGCCGCTGCACCCCGTGCCCTGGTCTTCGGCG
GCAGTGGCCAGATCGGCGAACGCTTGCTCACCCGCCTGCTGGGGCGTGGCTGGCAGGTCA
CCGCCTGGTCGCGCGCGCCGCGCGCCGCACGCGCAGGACTCATCTGGCGGCAAGGTGACC
TGGCGGCACCGGCGGTGGCGGGCGAGAGTTTCGAGGTGATCTTCAGCTGCGGCCCGCTGG
ATCACTTCGCGCACTGGTACGAAACCAACGCCGTGAGCACGCCACGCATCGTCGCGTTTG
GTTCCACCAGCGTGGAGGTCAAGGAACATTCGATCGATGCCGCCGAGCGCGATGTCGCCC
AGCGGCTGGCCAATGCCGAACAAGCGCTGTTCTCCGCCGCCAAGGCGCGTGGCGCCGCGG
CCACGGTGCTGCGCCCCACCCTGGTCTACGGCGCCGGCCGCGACCGCACGTTGACCCAGA
TTGCCGGGCTGGCCAGGCGCACGGGCGCCTTCGTGTTGCCGGCCAATGCCACCGGGCTGC
GCCAGCCGGTGCATGTGGACGATCTGGCCAGCGCGGCATTGGCGGTGGTCACCCAGCCGG
CCACGCATCAGCGCAGCTACGCGGTGGGCGGCGGCGAAGTGCTGGCCTACACGCAGATGG
TGGAACGCGTGCTGGAAGCCTTGCCGCGGCCGGCACGGCTGTATCAGGTGCCGCCTTCGC
TGTTCGGTCTGGCGCTCACCACCGCGCAGCGCCTGGGCCGGCTGCGCAGCTTGAACACCG
CCGCGTTGCAGCGCATGCGCGATGACCTGGTGTTCGACCTGGAGCCGGCGCGGCGCGACT
TCGGCTATGCACCGCGTGCGTTTCGCCCGCTGCCGGAAGAGCTGGGTATCGGCGAGTAGC
CTGCGTTGGCGTCAGCGCGGTATCGCTGACTCGGGGAACCCGAAGATCAGAACCGCCAGC
CCAGGTGGCGATACAACTTCGCCAGCACCCACAGCGGCCCGATCAGCAGATAGGTCAGGT
CGGTCAGAAAGCTCGGCTTGCGGCCTTCGATCTTGTGGCCGACAAACTGCGCGATCCATG
CCAGCACGAACACCGTCACCGCCAGCGTGAACAGGCCGCCCAGGCCCAGTCGGCCCTCGA
TCAGCCGGCACAGACAGCCGAAAAAGAAAAAGATCGCCAGCATGCCCAGGCCAAGCGGCC
GCGACAGCCGGTTGTAATATGACCACGCCCCGAACATTGCCAGCGCCGCCCACACGCCGC
TGCTGAACCAGGTCCCGCCCACCGGGATGCACCACAGCAAGGCCACCACCGACCACAGGA
TCGCCGGCACCGCCAGCACGTGGATCTGCTGGTTGGTCGCATTGCGGTGGTCGTCGGAAT
AACTGGCGAAATAGCGCTCGAGCGGGCGCGCGGTCGTGGTGCGTTCGGTCATGTTCCCTC
CCAGGAATGGCCCAAGCATACGCGCGCGGATGGCCGCAGTGGCGCTTGCGGGGCAGCTGC
CGGGAACAGAACCTGCCACGCACCAGCGCGTGGCAGGTTGCCTGTGTTGCGTATCACGCT
CCGCGCACTGGCAATTGCCCGCCAGGCGGGCGAGGGTGGTGCCGCCAGCGGCGTCGTCCA
TTGATCACGCCGGTTCTCGCGCACCGGCCTCGCCCACTGCAAACGACGGCCCGCAGCCAG
ACCTAGAGCAGCGATCAAAACGACTGCGCAGCCGCCAGGCGGGCGCGGCCGGTGCTTGAA
ATCGGCATGTCCACACGTACACGCCGGTTCCTCCGCGCATTCCGCGCCCACCTGACGACT
GCTCGCTACGTTTTGTTAGCCGCTCTTATTGGGAGCGCCGACGTGCGCGTCATGCGGCAG
GCAATCACGGTCAATGACGCCGCTCCACGGATTCAAATATGTGACGTCTCGCTTCTACCC
GAGTGCATGAAGCTGCGGCAGGTAAACGGCAGATACAAAAAAGCCGGCCAGACAGGCCGG
CCGGCTCTTTCGTGCATCGTGAACTCAGCGACCGCCGATGGCGACCTTTTGCTGCTCTTC
GTGCGCCTGTTGCTGTTGCGACTGCCCAGCCAGAAGCTGCGCGCTGGTCTGCTCCAATGA
CGGGGCAGGCTGGTTTAGATCCACCGCCGCACGGAACCCCGGCGTGGTGCCCATCACGAA
CGCCTTGCCGTCCTGCACCGTCACGTTCTGCAGTTTATCTGCGCTGTCGATGCCATTGTG
CTTGGCCTGCAAAGTGACGTTGGCAGCGGTCTCATTAGAGATCATGCTCGGCAGCTTGCT
GCGGATCGCGTTGTGCAACGCATGGTCCGGATGCGAGGCATCGTTGAGCGACGGACCCTT
GGGCACAGCAACCTGCGTCTCGCCCGCCTGCGACTGGGTCTGTGCCGGTTGTGTGGACAG
CGCGGCCTGCGTATTGCGGCCCACCACCCCGTCGGGCTGCAGCCCATGCTGCTTCTGAAA
CGCGATCACCGCCTCCCGTGTGTTGTCCCCAAAACGACCATCTTCCGCAAGCCGGTTGCC
CTGTGCATCGCGAACGCCGAGACGGTTGAGGTCCTGCTGCAACTTGCCGACATCGCCGCT
CTGCTCGCCATGACGCAGCGTGCCATTGCCAGCCGGTGCCGATGGTTGCGATTGACGGGC
GCCCGACTCGTGCTGGTGACCTTGATTCCAGAATGCCTCTGGACTGGTCAACTTGCCGTT
GGCATCGCGCAGTTGGTAATGCACATGCTGCGCGTACTGGCTGTTACCGTTCGGGCCAAG
TCCGCCCATCGTACCGATGGCATCGCCCGCGGACAGCGTCTGGCCTTCTTTCACCTTGAG
TGCGTCCAGGTGCAGGATCTCGTGCGAGTTACCCTGCGCATCGTGAATCTTGACCGTGCC
GTAGTTGCCGCCCGCGAACGTTACCGTTCCGGAGACCGGCGAATGCACCGTCGGGTGCTG
CAGGTTACGGCCTTGCTGACCACCTTCGTAGTTGAAATCTGTACCACCGTGCGGCCCGTG
GCTACCGCGGTGCTCACCATAATGACCGGTAATGTGCGGGTCGGTGCTGCCTTGACCGGG
CAGCATGCGTTCCATCGTTTGCCGGAAATTGCTGCGAGTGGCATGGCTAGGTTCGGCCGT
CTGCGTCACTGGCGTCGGCTGACCTACTGTATTGCCCTGCGTTTGTGCAAGACGCTGCTC
GACAAACTGGGTGTAGTTGTCCAGATGAGGCGCAATCTCGCGCCGTGACAGAGCCAAGCC
ACCATAATCCTTGCTAGGACCATCATGGTGATACTTGTAAATGTAATCCTCGCCCTGGCC
GCGGCTACGCGCGAGGTCCCGGTTATCAACGAAATGTTGCACCAATGCCTGCGACTGCGT
TTCCACGTCAAAGCGGTTGGACGCGTTGACGCCATAATGCGCGCCAGTACGGTCAATGAA
TTGACCTAGCCCAGAGGCAGACGTTGTCCCCGCAGCTGCATCCGGGTTGAAGCCTGACTC
AACTCGGGCGATGGCAAGGACGTATGCAGTCTCGCGCGCTGAAAGCCCTGCATCTCGCGA
GGCATCGATAAGGCTATCGATCACGCGTGATTGTGTCTGTGGACTGGCATCGCCCCAGCG
ACGCGATTCGCCATGCAATCTGCCATCTCCGCTGTCGATGGGCTCGCGGTAATGGCTCCA
GGGTTTGATCCGGTCACTGCTGTATGCAGCGCCGCGTGGTTGAACCATTTCGGTATAGAT
CGTGGTGTCGGTCATATCGTGCGTTCCTTTCTATGAGACAGATTCTTCCTTGTAACGGGT
GCTGCTCCATGTACTGCGTACTGCTTTCACCATGCGCCGCAATCGGCGCATAGACTTCCT
TTGCTCAGGGCTGGAAAGGCTCCAATTCCGGGTGCTTCAGTCCTAACTCTTCGAGCTTGT
GTTCGTATTCGTCGTTATTCGGGCTCTGCTGGCCGTCCTGCGTATGCAGAGGTGGTGTCG
CATGATTCAGCAACTGACCCTTGATGTCATACAGGAAGAACCATTCGCAAAATTCGCAGC
CGTAGGGAAGCTCGCCGTACTGGATGACAAAGTACGTGCCTCCTTTTGCGTCTTCCGCGC
AACCCAGGCCTACTGCGGTGTAGTCCGCCATCTCTGGAGGCGCTGCCACTTCCTGGCGCT
GGCCATCGTGCTCCATTTCCAGGTGGGTCTTGGAAGAGCCGCTGCTCTCGGATGGCAACG
CGCTCAGGTGCAGGCGCACGCCGGAGCATTCCTTGATCATGTCGTTCCGTCCTTGTGTAT
CTGCTTCTGTCGAAGTCGGGGATGGTGTGGTGGCAGGCGGCGTACTAGGCGCGCTGGTGG
TGGCAGCTACGGGCCCTGGCTTGTCACCGCATGCGGAAAGCACCAGGCTCAGGCCGAGAG
CAGGTAGCACGGAGATGAAGCGTCGCATCAAGTCGCCTCTTTGACGGTATGAGTTATAGG
TGACGATAGCCAAGCCGGCAGAACCTGCTTCCAGTGCCCACCGACGTTTACAAAGACTGG
TCGTCCACCTTGACCAGCATCCAGCAGGGGCGCTGCGCGAAGTGGTAGACCTGCTGATCG
CCGGTGTCCGGTGTGCGGACCAGTACCTGGCGGCCATCGGCTTCTTCGGAAATCGTGACC
TCGCGGCCGCCGTTGCGGGCTGCCTCCAGGTTCGGGATGACAGGCCATTCGACCTTGGCA
AGCGGAACCGTGCGGGTGACCGGGGTGGGCTCGGGCTGTGCGTCCGGGTCGAGTTGGATC
ATCGTCAGCGGATCGGCCGTGGCTTTTTCCTGTACCGCAATGTCTGCACTGAAGCTTTTC
AGAAACGCAGAGAAGTCGGCGCTGGGACAGGTTGTTGCCTGCGCGGGCGTTGCCGGAACG
GTGGCGGATGCCGACGCTGCAGGTGCTGCATTCGCAGCAGGTGTCGCAGCGCCGGCTGGC
TCAGCCTGCGGCTTGCAGGCAACCAGTGCCAGGCTCAGTGCGAGAGCGTGCAGGGACGTT
CGGAAAAGGGCCAATGGATCCTCCTGATCATAGCGGGCAAGCTGGAGCGCGGGCGGGATG
TTATACGCGCGCTGCTTGCCGATGTGTGAAGGCTTGCGGAGCGTGGGTTGCACCAACTGG
CCGGCATGCGGCAAGCCACTGTCCTCACAGAACAAGCAGCCTGACGGTGGCCCCGGGGCT
CGGGTGAGTCCGCGGCCGTTGATTGCTGTCAGCAAAGCCAGGTTATCTCGATCGAGCCTG
TGCAAAGATCATCATGCTTTGATCATGGTTTTGGCCGGAAATTTATCCGGTATGGCGCGG
CTGACTATATCCCGTTTGAAAATACATCGAGTGCATCCGCACCCACCCATCCCTGTGCGC
AGTCGCCGACATACTGGCCTGGGGCAGCGGCATGGCAATTTCCGCCAGTGGCGCTCTTCG
AACGTTGGATCGGCCTGTCGCCATATGTTCGGCATGCCGGGTTGTTTTTGCATCCGGCAA
CACTGTCTGCAGGAATCGCAATGACGTAGTAATACAGAGGATTCTGTCCGGCGCGGCCGA
GCGCTTGAATGCAGACGAGCTGGCCCTGCGCCAGCCTGGCTCTGGCGACCACGCTACTGC
CAGTGGTCGGCACCGCATCAAGTGCATCCACCCCGCTTGCCTGCGCCACGCCGGCAAACA
AGCCCGCATCGTCACACGCAGGCGAGAGCTCCACGTCGTAGAAATCGCCGGCATCGACAT
TTCCGGCCGTGCAGCCTTTTGCCATGTTCGCATCGGCACACTGCACGCCGCTTGCCTGTA
GCAACGTCGCGAGCTGGTCATTGAGGGAAGCGCCAGAAGAAGCCGGTGCGTGCGTTGCTG
CAGGCGCCGATACCGATGCCGATGCCGTCGATGTGACTAGCGTCGCATCGGGGGCTGATT
CGCCGGCGCTGCACGCGCTTACTGCAAGCAGCCCGGGCACCAGTGCGTTGCGTAACGCCG
CCAATCTGCGGAATGAAAAATGTGAGAGTGCCATTGCGACTTCCTTGGCTAACAGATCCC
GTCAGGTGCGTCCTTCAGCGCTCAAGAAAGAGCGCTGCCCGCCATTGCTGCTTTAGTACA
GCCTCAAAGCCTCGGGACCGGGGCCTTGAACATCAATCGACCGAAATACCCGCCAGCCTC
TGCAACGCCTCGGCGTATTTGGCGCGCGTGCGTTCGATCACTTCGGCCGGCAGGCGCGGG
CCCGGTGCGGTCTTGCCCCAGTCCAGCGTCTCCAGATAATCGCGCACGAACTGCTTGTCG
TAGCTCGGCGGGCTGGTGCCCAGCTCGTACTGGTCGGCTGGCCAGTAGCGCGACGAATCC
GGGGTCAGCATCTCGTCCATGATGTACAGGCGGCCATCGGCGTCGGTGCCGAATTCGAAC
TTGGTGTCGGCCAGCAAAATGCCGCGTTCGGCAGCAAAATCGGCGGCGAAGCGATAGATG
CGCAAGGTGGCATCGCGCACGCGCTCGGCCAGCTCGGCGCCGACCGTCTTGACCATCGCG
TCGAAGTCGATGTTTTCGTCATGGTCGCCGACAGCGGCCTTGGTCGAGGGGGTAAAGATC
GGCTCGGGCAGTTTCTCGGCCTGGCGCAGGCCATCGGGCAATTCGATGCCGCTGATCTTG
CCGGTGCGCTGATAGTCCTTCCAGCCGCTGCCGATCAGATAGCCGCGTGCGATCGCTTCC
ACCGGCACCGGCTTGAGCTTGCGCGTGACCACCGCGCGCTTGGCGTACAGCGCCGGATCC
ACGCCCTCAGGCAGCACCTGCTCGACGCGGATGTCCACCAGATGGTTGGGCATCAGGTGT
TCGGTCTTGTGGAACCAGAAGTTGGACACCTGGCAGAGCATTTCGCCCTTGCCGGGAATC
GGGTCGGGCAGTACCACGTCGAACGCAGACAGGCGGTCGGTGGCCACCATCAACAGATAG
TCGCCGGGGGGCGCATCGGCGGGCAGGCGGTCGCGGGGAATGTCGAAGACATCGCGGACC
TTGCCACGGTGGCGCAACGGCAGGCCGGGGAGATCGGATTGCAACAGCGTGGTCGACACA
GGCACTCCTAAGGACGTCGCAATGACGCTGTCCCCAGGACCCGGCGGGCCCGCGGGTAGG
CAGCGGGCCGCGTAGTGTACGGTGCTTCGCGGCGCCCCGCTGCACGCAGTGGCTGGCAGG
CGCTGCGCTGCCAGCTGATGGCTGTGGCCGCTATGCCGAACCGGCAGGGCCGACGGCCGC
ACCCGGGTGTCAGGCACGCTGCCGCCGGCATGCGGCGCGTCGCAAACCTACCCGGTACTT
CGCCCATGAGCGCCTCGCACGCCGATCGACAGCCAAGCCACACAGGGCTTCGGGTAAAAT
CGCCGGCCCGCCTCTTTGGCTGCCGATCGCCCCCATGTCCTGGTACGGAAAATTGCTCGG
CGCACTTGCCGGCGCCTTGCTGTTCCGCGGGGCGCCGCTGATCGGGGTGATGATCGGCCT
GGCGATCGGGCATGCGGTGGACGCGGGCTGGTTCAAGCGCCGCGAAGAGAACCCGTACGA
GGCTTTGGGCCTGGAAGCAGACGCCACCAAAGCCGAGATCGACCTGGCCTATCGCCGCCT
GATGTCGCGCTACCACCCCGACAAGGTGGCCAATGCCAGCCCGGAAGACCGCCGGCAGGC
CGAAAAGAAGGCCAGCCAGATCAACGCCGCCTACGACCGCATCCAGCGGCAGCGCAAGCG
CTGAGGTTTCTGGCGGGGAGCGGGGCAATGGGCCGCAGCAAGATCATCGGATCAATGCGG
GGCTGCCTGATCGTATTTGCCCAACATCAGGTGTGCGTTGCTAAACCATCCTCAGCATCT
GACGCCGCGCATTGCGGGCACAGCCTCGCCCACAGGCCTGGCTCTCTCGGGCCAGAACTG
CAGGAATGTAGGAACAGTCCCTGGAAGAGACCGCAACTAGGCCTTGAATGCGCCGAATTA
AACGGAAACCCGATGCGCGCATCGCTTGGCGAGACGCGTTCCAGAACCGACCCCGCAACA
GTCGGCGAGGTCTTGCATAAACGCCCAGGAACCTAGAGATTCCCGGGCGCACATGGGGCG
AATATGTCACCCAGGGCCGAGCCCTCAGGCCATGCCCTTTCGCCGGATCAGAAGCGGTAG
CTGGCGGTCAGGCGGACCGCATTGGACGAAAAATCCGTGTCCGTACGGCGCAGGTCGGTG
CCGGCCGGGTTCACGCGCAGGAACGGGTTGGTCGCCGGGGCGGTGCCCGGGCCGACACGC
ACGCGGGTGTCTTCGTCCTGCAGGCGGGTGAACAGATATTCCACGCCCACCGAGACATGG
TCGCTCAAGCGACGCTGCAGCCCGATGCCGGCCTGGTAACCGTTGGCACTGTCGCCACCG
CTGCCGGTGAAGCTGTTGGCGGTGTTGCTGCTGGCAAAGCTGTGGTCGAACTCGCCGCGT
GCCACGCCGGCGGTGACATACGCCAGGTAGTCGCCCTGCGCGCCGAACGCATAGCCCACG
CGCCCGCGCAGCGCGGCGGTGCGATTGAGCTGGCGGGTAAAGGTGTACAGCGCCGGTGTG
GTGCTGAAGGCGCTGACGCTGTCGCGCAGGTCGTTGCGCGTGTACTCGGCCACCACGCCG
TAGACCCAGTCGCCCACCTGCCAGTCGTAGCCGGCGCGCACGCCGTATTCGGCGCCGCCC
TTGTCCTTGCTGCACCCGCTCGCCGGCGTGCGGCCGGCCGCGGCGCCACCACAGAAGCCC
GGCGAAAACGCATCCGCCCCTGTGGCGGTGCTGACCTGGTCGCCGTCGCGGCCGTCCAGG
TTGGTATCGAAGCCGAAACGGCCGCCGGACACGCCGGCCGGGTCGGCGCCGCCCACATTG
GCCCCCAGCGAGAAGCCGGACCAGTCAGCGGGGCCGGATTGCGCCCAGGCCGAGGGGGCC
AGGGCAAATAGAACGAGGGCAGCGGAAGCGAGCGGGGTGGTTTTCATGCGGTTTCCTTCA
TCTGGCGCGGCGCGCCGGTCCTTCACCCTACGCGCTGGCGTCCGCTGCGGATGCACTGAC
AATCGCTTTTTGGGAAGCGGTTGCGGATTTGGAAGACCTGCCAGGCAGCGGCTCTGGCCG
ATCGAGTGCAATACCGCCGGTGTTGGCTGCGCCAGGCGCCCATCGCCGGCAGCCAACGCC
AAGCCGGCCCGAAGCTCCACCGCACGCCCGCTTGCAGAGCAGCTGCCGCCGCGCTCGGCT
TTCCTCGCCGCGCCACGGTTGCGACAATGGGGCTCCTGCATTTTCCCGAGCTGCCCATGC
AACCGACGGCGATCGCCCCGTCCATCCTGTCTGCCGATTTCGCCCGCCTGGGCGAGGAAG
TGGACAACGTCCTGAAGGCCGGTGCCGACTGGGTGCACTTCGACGTGATGGACAACCACT
ATGTGCCCAACCTGACCATCGGCCCGATGGTCTGCCAGGCGCTGCGCAAGCACGGCATCA
CTGCACCGATCGACGTGCACCTGATGGTCGAACCGGTGGACCGCATCGTGCCGGACTTTG
CCGACGCCGGGGCGACCACCATCAGCTTCCATCCCGAAGCCAGCCGCCACGTGCACCGCA
CCATCCAGTTGATCAAGTCGCATGGCTGCCAGGCCGGGCTGGTGCTCAACCCGGCCACGC
CGGTGGATATTCTCGATTGGGTGCTGCCCGAGCTGGATCTGGTGCTGGTGATGTCGGTCA
ACCCCGGGTTCGGCGGCCAGGCCTTCATTCCCTCGGCGCTGGACAAGCTGCGCGCCATCC
GCAGCAAGATTGATGCGCTGGGCAAGCCGATCCGCCTGGAGATCGATGGCGGCGTCAAGG
CCGACAACATCGGCGCGATCGCTGCCGCCGGTGCGGATACCTTCGTGGCCGGCTCGGCCA
TCTTCAATGCGCCCGACTACGCGCAGATCATTGCGCAGATGCGCGCGGCGGTGGATGCGG
CGCGATGACTCAGGCGCCGCTGCAGATCCGCCCCGCCACGCCCGCCGATGCGGCGCTGCT
GCACGAACTGGTCACCGCGCTGGCGGTGTACGAGCGCGAGCCCGACGCGGTGAAGGCCAC
GCCGGAGGATCTGCGCGCCAGCCTGTTCGGCGACGGTGCCACCGCGCACGCGTTGCTCTG
CGAGCAGGGCGGCCAGGTGCTTGGGTTCGCGGTGTATTTCTTCAATTACTCCACCTGGCT
GGGCCGCAACGGCCTGTATCTGGAAGACCTGTTCGTGCGGCCGCAAGCGCGCGGGCAGGG
CGCCGGCCTGGCGCTGCTGCGGCACCTGGCGCAACTGGCGGTGGACAAGGGCTGCGGACG
CTTCGAGTGGTCGGTGCTGGACTGGAACCAGCCGGCGATCGAGTTCTACCAGGGCGTGGG
TGCGCGCCCCATGGAGGGCTGGACCGTGTACCGGCTCGACGGCGAGCGCCTGGCCGCGTT
TGCTGCAGGTAGCTGAGGCGGCGGGGCACGGGGTGAGCCGCACGTCAGCCAGGCTCTAGC
TTGCCTGGCAGTTGACGCCGCTTGGGGGAGCGCAGCGCAGGCCTGCCCCAGGCATCCTGC
TTCGACCATGCAGTCCGTGGCCAAGCAACCGCGCGTCACCTCGCCACCCCTGCGAAACAC
GCATAAAAAAGGCCGCCCCAATGGAGCGGCCTTCAAGAAAATTTGGAGGCTGATCCTGCC
TCCGCCCGTCGTCCCTGCTATGGCCTTCTATCCTCCGGGTCATCGATGACATGCCGATGA
CAGGTGCGGGCGCTGCGTATTCACGATCCACGCATTCCGCCGCTGCTAGCCTGCGCGCAC
CACACATCCTCTCATCGGCAGCGCGCATGGCCCCGTCCCACTGGCGACTGATCCTCAACG
GCAAGTCCACCGACAACGAGGATCTGCGCGAGGCGGTGGGCGTGCTGCGCAAGCGCGGCA
TCCAGCTCGATGTACGCGTGACCTGGGAAGAGGGCGACGCCGAGCGCTACGTGGCCGAAG
CCATCGCCGATGGCGTGCAGACCGTGGTCGCCGCCGGCGGCGATGGCACGCTGAGCGAAG
TGGCCGCCGCACTGGCCCACCACCAGGACGACGCCGCCACGCTGCCATCGTTGGGCCTGG
TGCCGCTGGGCACCGCCAACGATTTCGCAACTGCCGCCATGATCCCGCTCGAACCGCTCG
GCGCCCTGGGCCTGATTGCCGAACGTGCGGCCGAGCCCATCGACCTGCTGCGTATCGACG
CCGACCACGGCCCGCACTGGTGCGCCAATGTGGCCAGCGGCGGCTTCGGCACGCAGGTCA
CCGTGGAAACCGATGCGGGCCTGAAGAAGATGCTCGGCGGGCTGGCCTACCTGATCACTG
GCATGTCGCGGCTGGGGCGGATCGACCCGATCAGTGCCCATTTCACCGGCCCGGATTTCA
GCTGGGAAGGCGAATTCATCGCACTTGGCCTGGGCAACGGGCGCCAGGCCGGCGGTGGCC
AGGCGCTGTGCCCGGAGGCACTGATCGACGACGGCCTGCTCGATGTCACCATCGTGCCCG
CGCTCAACGGCGAGGTCGCCGCCACGCTGGGCACCCTGGTCACCGGCGGCAAGCAGGCCG
CGCTCGAACGGGTCGCGGTGCGCACCCGGCTGCCCTGGCTGGAGATCGCCTCCGTGCAAC
CGCTCACCTTGAATCTTGATGGCGAACCGGAGACCTCGCGGCATTTCCGCGTCGAATGCG
TGGCGGCCCGCCTGCGCATGCATTTGCCGATCGATTGCCCGTTGCGGAGCGTTTGAAGCT
GGGAATGGGGAATGGGGAATCGGGATTCAAGCGAAGCAACTGCGGCTCAAGCGAAGCAAC
CGCCAACGCACCGCTGTAAGCCCCTCTCCCTTTGGGAGAGGGGTTGGGGTGAGGGTCCCT
GTGCCGACACACATGCCGCTACCAGGTAGCTCGCTCTGCACTGGCGCACGGCAATGTCTC
ACCGTGTGCGAAAAACGCGCTCCACAACAAGGACGCGCTATCCGGAGCCGATGTCGGTCA
GCCTGAGACGCCATAACCAACACCGCCCAACCTGGCACAACCCACACTCGCAATTCCCAC
AGTTTTCGCCTTGGCACCTGCTGCCCTAAACCGGCAGTTGCGCTACAGTACCCACGTGTC
CCGCCTGACGACCCCACGCTCCTTCTCTTCCGCTCGCCGCTGGTGGCGATGGTGGCCCGT
TGCCGTCGTCCGCCCCGCCACAGAGTCCCGGAAGGAAAGTCGTCTTGATCACTGCAGAGC
AGTTCCAGCGCCAGGCCGCTGAAGGCCACACCCGTATCCCCGTTGTCCGTGAAGTGCTGT
CCGACCTGGACACACCGCTGTCGGTCTATCTGAAACTCGCCGACGGCGCCTACACCTATC
TGTTCGAATCGGTCGAAGGCGGTGAGCGCTTCGGGCGCTATTCCATCATCGGCCTGCCGG
CAAGGCGCGTGTACAGCTTTCGCGGCCACACGCTGGAAGTCAGCGAACACGGCGAAGTGC
TGAAGACCCGCGAAGTCGCCGATCCGCTGGCCGAAGTCGACGCCTTGCGCGCCGAGCACT
CGGTGCCCCAGCTCGATGGCCTGCCCGGGTTTACCGGCGGGCTGGTCGGTTGGTTCGGCT
TCGAATGCATCCAGTACATCGAACCGCGCCTGGGTAGCGGCGAGAAGCCCGACGAACTGG
GCACGCCGGACATCCTGCTGATGCTCTCCGAAGAGCTGGCGGTGTTCGACAATCTCAAGG
GCCGCCTGTACCTGATCGTGCATGCCGACCCGCGCCAGCCGCAGGCCTATGTGCGCGCCA
ACCGCCGCCTGGACGAACTGGCGCACCGTCTGCGCCAGGGCGGCGCCGGGTATCCGCAGG
CGCAGATTTCCGATGCCATCGACGAATCGGATTTCCATTCTTCGTTCACCCGCGAGGAGT
ACCACGCGGTGGTGCGCAAGGCGCAGGAGTACGTGCGCGCCGGCGACATTTTCCAGGTGG
TGCCGTCGCAACGGTTGCGTGTTCCGTTCCGTGCGCGTCCGGTGGATGTGTATCGCGCGC
TGCGTGCGTTGAACCCTTCGCCGTACATGTATTTTCTGGATGTCGGCGGCACCCAGGTAG
TCGGCTCCTCGCCGGAAATCCTCGCGCGCCTGCGCGATGGCGTGGTCACCGTGCGTCCCA
TCGCCGGCACCCGCCCGCGCGGCGCAACACCGGAGCTGGACAAGGCGCTGGAAGAAGAAT
TGCTGGCCGACCCGAAAGAGCGCGCCGAGCATGTGATGTTGATCGATCTGGGCCGCAACG
ATGTCGGCCGCGTGGCCGAGCCGGGCACGGTCAAGGTGGGCGAGCAGTTCGTGATCGAGC
GCTATAGCCACGTCATGCACATCGTCAGCGAAGTCACCGGCACGCTCAAAGCCGGCCTGA
ATTACAGCGATGTGCTGCGCGCGACATTTCCCGCCGGCACTGTCAGTGGCGCACCAAAGA
TCCGCGCGCTGGAAATCATCCGCGAGCTGGAGCCGGTCAAGCGCAATGTGTATTCCGGCG
CGGTGGGCTACATCGGGTGGCATGGCGACGCCGATACCGCGATTGCGATCCGCACCGCCG
TGATCCAGGACGGCTATCTGTATGTGCAGGCCGGCGGCGGCGTGGTCTACGACTCCGATC
CCGATCTGGAATGGCAGGAAACCATGAACAAGGGCCGCGCCCTGTTCCGCGCGGTTGCCC
AGGCCGCCAAGGGGTTGTGATGGACGGGCAGGGCAGCGCTGCACGCATCAGCTTTCGCAA
CGATTACAGCGAGGGCGCACATCCGCGCGTCTTGCAGGCATTGGCGCAGGCCAGTGACGA
GCAAAATGGCGGCTACGGCACCGATCGGCATAGCGAACGTGCTGCGGCATTGATCCGCAA
TGCCATCGCGCAACCGCAGGCCGCCGTGCATCTGCTGGTCGGTGGCACGCAGACCAACCT
GATTGCGATCAGCGCGTTTTTGCGCCCGCATCAGGCGGTGATTGCGGTGGAAGCGGGCCA
CATCGCCACGCACGAAACCGGCGCGATCGAGGCCACCGGGCACAAGGTGCTCACCGTGCC
CGCGCTGCACGACAAGCTGACGCCTGCATTGATCGCGCCACTGCTTGCGGTGCACAGCAA
CGAGCACATGGTGCAGCCGCGCCTGGTTTATCTTTCCAACAGCACCGAGAGCGGCACCAT
CTACACGCGTGCCGAACTTGAGGCGCTCGCGCAGTTCTGCCGCGCGCACGACTTGCTGCT
GTATCTGGATGGCGCGCGCCTGGGCGCGGCATTGACTGCCCATGGCAACGATCTGGATCT
ACCGACGATTGCCGCGCTCACCGATGCGTTCTACATCGGAGGCACCAAGAATGGCGCCTT
GCTCGGCGAAGCGCTGGTCATCGTGACGCCGGCGTTGCAGGCCGATTTCCGCTACCTGAT
CAAGCAACGCGGCGCGCTGCTGGCCAAGGGCATGGTGCTCGGCGCGCAATTCGCAGCCTT
GTTCGAAGACGGCTTGTTTTTCGAACTGGCGACGCACGCCAACGCAATGGCGCAACGTCT
GCGTGCGGGCCTGCTTGCGGCAGGTGCGCACTTCACCAGCAACTCGCCGACCAACCAGCA
GTTCATCGCCGTCACCGCGCAGCAGGCCGAGCGCCTCACGCAGCGCTACGACTTCGAACG
CTGGGAAACGCGCAGCGACGGCCGCCTGGTGATCCGCTTCGTGACCTCGTGGGCCACCAC
GCCTGCCGCAGTCGATCGTCTGTGTGCGGATGTTGCCGCGCTTGTGCAAGACCCAAAATT
TCAGGACCGTTTCTAGGACACAAGGATGATGACGATGAAAAGAATCGTAGGTTGGATGCT
CGCTGGCGCCCTCTTGTTGCCCGTGATGGCATCGGCACAGATCAACACCCTGCCCTCCCA
ACCGCACTTGCTGGTGAAGGGGCAGGCATTTCGTACCGTCGATCCGGATCGTTTCATCGT
CGACCTCAAGATCAGCAAGATCGACCTGCAGCCAGATCTGGCACGGCAGTTCGTCGAGGA
GCGCGCCAAACAGGTCTTGCAGGGGCTTCAGCGCAATCACGTCATGAAGGATTCGCTCTA
CGCCTCCGCACTGTCGATCTCTCCGCAATCGCGCTACGAGAACGGCAAGCTGGCTTTCCA
GGGAACCCAGGTGGAGCGCAAGATCCGCGGCACCTTCACGTCCTTGAAGGATGTGCGCGC
TTTCCTCGGCGGGCTGGATGCCAACGAAAATGTCCAGGTGCTGTCGATGCAGACAGCATT
CGCCGACGCGGCCGCCTTGCGCGCAGCACTCAAGCGCGAAGCGGCCACGCAGTCACGCGA
ATCTGCCCAGGGTCTGGCCGCTGCCTACGGCGTTCGACTTGGCGGGATTTACAGCATCTC
CGATGTAGCGCCCAGTTTTGCTTACGGTGTCGAAGCAGGCACCTGGTCCGCCCCTGCAGT
GCCCAGGCCCGGCTCGGCAGTATCGCCGCCTTCGCCACCGGCACCGCCCCCTCCGCCGCC
ACCTGCTCCAGGTGCGGGTGCGCAGGGTCTGGGCGAAAGTCTGCTGACCGGCACCATCAC
CTACACCGAAAACATCTATGCGGTCTTCCTGATCGCGCAATGAGTCCCTTGCCATGCTGC
TGATGCTCGATAACTACGACAGCTTCACCTACAACCTCGTGCAGTACTTGCAGGCCCTGG
GTGCCGAGGTGAGGGTGGTGCGCAACGATGCAATGCGCGTCGATCAGATCGCTGCGCTTA
AACCCGAGCGCATCGTGATTTCGCCGGGGCCGTGCACGCCGAACGAGGCTGGCATCTCGC
TGCAGCTGATCGAGCAACTGGGCCAGACCACGCCGATTCTCGGTGTCTGCCTGGGTCACC
AGAGCATTGGTCAGGTCTACGGCGGCGATGTCATTCGCGCCGGCAACATCATGCATGGCA
AGACCTCGCCGATCCGCCATGAAGGCAAGGGCGTGTTTGCCGGGCTGCCGGATAGCTACC
AGGCCACGCGCTATCACTCCCTGGTGGTGGGCAAGACCACCTTGCCGCCTGACCTGGAAG
TCACCGCGTGGACCGAAAATCCGGACGGCTCGATGGAAGAGATCATGGGCCTGCGCCATC
GCCAGTTCCCGGTCGAAGGCGTGCAGTTTCATCCGGAGTCGATCCTCACCCAGCACGGCC
ATGCGTTGCTGAAGAATTTCCTGGAGCGCTGAGCGCTGCTGCCTGCGCCAACGCGCATGC
AGCGCAGCACACATGCGCGCCGCAACGCACAGCTCTTCCCATCGCGGCGCCAACGCATCC
ACTTCCCGCACTAGCACCGCAATGCCTGGACCACGATGAACCAGCCCGCCGACACCTTCC
ATTTCTACGAGCCAGCCAACGGGCACGGGCTGCCGCACGATCCGTTCAATGCCATCGTCG
GCCCGCGACCGATCGGCTGGATCGGCTCGCGCAGCGTCGAGGGCATCGTCAACCTGGCGC
CGTACAGTTTCTTCAACGCCTTCAACTACACCCCACCAATCGTCGGCTTCGCAAGCATTG
GCTGGAAGGACAGCGTGCGCAACATCGAGTCCACCGGGGTGTTCACCTGGAATCTGGCCA
CCCGTCCGCTGGCCGAGGCGATGAATGCCAGCGCTGCGTTGGTGCCGCCGGAGGTCGACG
AGTTCGAGCTGGCCGGCCTGCAGGCCGCGCCGTCGCGGCTGATCGACGTGCCGCGTGTGG
CGGCCAGCCCGGTGAGCTTCGAGTGCCGGCTCAGCCAGTTGATTCCGTTGCAGGCTGCCG
ATGGGCAGCCCATCCAGACCTGGCTGGTGCTGGGCGAAGTGGTCGGCGTGCATCTGGCGC
ACGCGGCGCTGAGCGATGGCATTTACGATCCGGCCGCGGTGCACACCATCCTGCGCGCCG
GTGGCCCGGCCGATTATTTCGAAGTGCAGGCGCAGGCGCGCTTTCGCATGCGGCGCCCGG
GGCAGTGACCAGCGGGTGGCACTGATTCGGTCCTGCGCACGCAGGCGTACGCACGGGGCT
TGCTCGGTCACGCTGGCCCCGCACACTGCGCGCATCGCCTGATGTCTTTCTTCTTACTCC
ACGGTTGGTTCCATGCCCATCACCCCACAACAAGCCCTGCAACGCACCATCGAGCACCGC
GAGATCTTCCATGACGAAATGGTCGATCTGATGCGGCAGATCATGCGCGGCGAGGTGTCC
GATGCCATGGTCTCGGCCATCCTGACCGGCTTGCGGGTCAAGAAGGAAACCATTGGCGAG
ATCGCCGGCGCGGCCACGGTGATGCGCGAGTTCTCGCGCCGCGTGGAGGTCACCGATCGC
TGCCACATGGTCGATATCGTCGGCACCGGCGGCGACGGTTCGCACACCTTCAACATTTCA
ACCTGCGCCATGTTCGTGGCCGCTGCTGGCGGCGCAAAAGTCGCAAAGCACGGCAATCGC
AGCGTGTCGTCCAAGTCGGGCAGTGCCGATGCCTTGGAGGCGTTGGGCGCGGTGATCGAA
TTGCAGCCCGAGCAGGTGGCTGCATCGCTGGCGCAGACCGGCATCGGTTTCATGTACGCA
CCCGTGCATCACCCGGCGATGAAAGTAGTGGCACCGGTGCGCCGCGAGATGGGCGTGCGC
ACCATCTTCAATATTCTCGGCCCGCTGACCAATCCCGCCTGTTCGCCAAACATCTTGATG
GGCGTGTTCCATCCGGATCTGGTGGGCATCCAGGCGCGCGTGCTGCAGGAACTGGGTGCC
GAGCGCGCGCTGGTGGTGTGGGGCCGCGATGGCATGGACGAACTCTCGCTGGGTGCCGGC
ACCCTGGTTGGCGAGTTACGCGACGGGCAGGTGCACGAATACGAGGTGCATCCGGAGGAT
TTCGGCATTGCCATGTCGGCCAGCCGCAACCTCAAGGTGGCCGATGCCGCCGAGTCGCGC
GCCATGCTGTTGCAGGTGCTCGACAACGTGCCCGGCCCGGCGCTGGACATCGTGGCGCTC
AACGCCGGCGCGGCGCTGTACGTGGCCGGCGTGGCCGACAGCATCGCCGATGGCATCGTG
CGCGCCCGCCAGGTGCTCGCCGATGGCTCGGCACGTGCCTGTCTGGACGCCTATGTCGCC
TTCACGCAGCAGGCCACCGCACAAGGCTGATTCCCGTGTCCGGCCACGCTGGCCGGCACC
CTCACGGCGGCGCTGGCATGCTGCGCTGCGCGCGCAGGTCAGGTCGCCGCCATGATCTTG
ACCGATAATGCCCGCCCGCCAGGACCCGACACGATGAGCGATATTCTCAACACCATCCTT
GCCCGCAAGGCCGACGAAATCGCCGAGCGCAGCGCACGCGTGCCGCTGGCCGAGCTGGTC
GCGCGTAGCGCAGACCTGCCGCTCACCCGCGGATTTGCCGCCGCCATGAAGGCCAGCATT
GCCGCCGGCGAGCCAGCCGTGATTGCCGAAGTAAAGAAGGCCAGCCCGTCCAAGGGCGTG
ATCCGGCCCGACTTCCATCCGGCCGACATCGCGGTCAGCTACGAGTTCGGTGGTGCCAGC
TGCCTGTCGGTGCTGACCGACATGGATTTCTTCCAGGGCTCCGATGCGTATCTGCAGCAG
GCACGCGAGGCCTGCACCTTGCCGGTGCTGCGCAAGGATTTCACCGTCGATCCGTACCAG
GTCTACGAGGCGCGCGTGCTGGGCGCCGACTGCATCCTGCTGATCGTCTCGGCGCTGGAG
GACCAGCAACTGGCCGACCTGTCCGGTCTGGCGATGCAGTTGGGCCTGGATGTGCTGGTG
GAAGTGCACGATATCGACGAGCTCGAGCGTGCGGTGCAGGTGCCGGTGCCGCTGGTGGGC
ATCAACAACCGCAACCTGCGCACCTTCGAGGTGTCGTTGCAGACCACCCTGGACATGCGC
GCAGCTGTGCCGCGTGATCGCGTCCTGGTCACCGAAAGCGGCATCGTCACCGCATCCGAC
GTGCAGTTGATGCGCAGCAACGGCGTGAACGCGTTTCTGGTCGGCGAGACCTTCATGCGC
GCGCCCGAACCCGGCGAAGCACTGCGTCAGCTATTCTTCGCGCATGACTGAGTCGTATCC
CGCCCCACGCGAGGACGCACCGCTGGTGGTCTTCGACTTCGATCACACCCTGTACGACGG
CGATTCCGGCAGCCATCTGTTTGCCTGGCTGATCCGCCGCAACCCGTTGCGCCTGCTGGT
GGCGCTGTTGGCCTCGCCGATCCTGGGGGCCATGGTGGCGATGCTGCCCACGCGTCGGCG
CGGCGTGTCCGGCTATGTCTGGATCGCCACCTTCGGCCTGCACCGTGCACGCGAGTTCAA
TCGCTTCATCGACGCCTACGTGCTCAAGCATGAAGCGCAGATTCGGCAGCGGCTGCTGCC
GCATGCATTGAAGGTCTTCACCGAACACCGCGCCGCAGGCGACCGGGTAGTGGTAGCGAC
CGGTGCGCCACCGGAGTTGGCACGCGCAATCCTGGGATTCGTTGCGCATCAGGACGTGCC
GGTGATCGGCACCTTGGTGGGCCCGCGCCTGGGTGCAGTGACTGCACGCCGGCACTGCCA
CAACGAAGAAAAGATGCGCATGCTGCGCGAACGCGGCTATGCCGATATCGCCATTGCCTA
TTCGGACAGCACCGCGGATCTGCCGTTGCTCAAGGCCGCGCGCGCACCGGTCGTCGTCAA
CCCCAAGGCCAATCGCGAGAGCCTGTTCCGCCAGGTACTGCCCGCCGGCACCCCGATTCT
CAATTGGGGCTGTCGCGATCGTGGTGGCAAGGCGCTCTAACCGCGCCGATCACCGGCAGC
CGGTACGCGCTTGGTGATCACTATAGAAAGAGTGGCTGCGGCCTCCGGTGATCTCGCCCG
CGTTCGATGCCGTGGATAACTGTCGAACTACTGTACGCGGATAAGGCAACAACTGTGACG
CAATCGATGCGCAGTAGCTGTCGTACATCACCTAAAGGCGCTGCAGGGCAATGTTGCGAT
CTGTGGACTGGGTCGCGCTACGGATGGGCTCGCTAAGGCGATATGCAGCGCTCTGGCGCA
GCGTTTGCCGGGTTTTGCGCCGGCGCCACCGGTATTGCGAAGCGATCGGTGCGTCAGCGC
[truncated: 4,858,439 more chars]
