# Supplementary material for: Comparative genomics of the black rot pathogen Xanthomonas campestris pv. campestris and non-pathogenic co-inhabitant Xanthomonas melonis from Trinidad reveal unique pathogenicity determinants and secretion system profiles
Source: PeerJ. 2022 Jan 3;10:e12632. doi: 10.7717/peerj.12632 (PMC8734464; doi:10.7717/peerj.12632)
Supplement: Supplemental Information 2 [file peerj-10-12632-s002.zip › CaNP1C.fasta]

>contig00001 len=331279 cov=29.2 corr=0 origname=NODE_1_length_331279_cov_29.205521_pilon sw=shovill-spades/1.1.0 date=20210105
CACGCTCATCCCACCGAACTTGCTGCGCCACAGGTAGTACGAGGCCTCGCTGAAGCCATG
CCGCCGGCACAGGTCCTTGATGGCGACGCCGCTTTCGGCTTCGCGCAGAAAGCCGATGAC
CTGCTCGTCAGTAAAACGTTTCTTCACGTCCAATCTCCTCGGGGTAGGGAATTGGACTCC
AAACTGAGGCGCTACTCAAAATTGGGGGGACGTCGCTACCCAACTGATAGTGCTTGCAGC
TCCATAGCCATGAGCTTCGGCAAGCCGGAGGTATAGCTCACGCGAAACCACGCCATCGGC
GGCCAATTTCGTGTCCAGCTGCCGGTTTAGGAATGCTGCGTCCATATACACCTCAATCGT
GAATTGCTCCATGAAACTATAGGAACGCCATCAAAGGCTTGGTCAAGTTGCCCTATTAAT
TGCACCTGACCCCGTTTCTCGGGACGGCTTCCAAAGAGCGCGTCAACGGTACAGCCGTTC
GGCTATCACTGTCCCGACCCAGCTGTGGCGTACTGGTTTGGTGTGGCTGCCGATGACACC
CCACTGCCATATACGCTGCTACTAATAACAGCAATACGCGAAGTACCTGGAGTGGTCTTG
ACATGCTTTGCGCCTGAAGAAATCGCTTCAATCACAGCATAAGCTATTTGTACGAGGGTG
TTATCAGCTTCTCGTAGAACTGATCCAACACCAAGTAGAGGCCTCTTGGCACATCCAACT
TGGAGTTTGGTTAGTCTGCTGGCGCCACGCTGACGACCAGCTCGCCGTTACGTAGGCGGA
TGTGAAGTTTGCTGCCGATGGTGAAGCCGAGTTGTTCGAGCCAGCGGCCGCGTAGGCGCA
GGGTGGGGATGCGTTGGTTGGTAGTGGGGTAGTAACCGTAGCCGACGGTGCATTGGTGGG
GTGGGCGTGGGCGGCGTGGAGGGCGCTGTTGTTTGGCGAGGTCGGCGGCGTTGGCGGCGG
CGACTTGCTCGGGGGTGAGCATGGGGGTGAGCGGTGGCTCGACGATGCGCCAGGCTGGGG
TGCGCGGTGGTTGGCGCGGTGGGCGCTTGCGGGTGGTGGTGGGGCGGGATGGCGGTTGAC
GCATGGCAAAGCCCTCCTTGACGAACAGGCCCCGCCGCCAGGTGGCGACGGGATGTCGGG
AGGTTAGAAACCGCAGAGAGCCGGCGGGCGTATTCCTCTCGAAGGAGTGTTGTATTAGCC
GCCCTCCCGACGCAGGCATCGCGTCGGTTGCACCCACAGAATTTGCAGGCACAAAAAACC
CACCGGTTTGACGGAGGTGGGTACCGCTCTCTGAGGAGTTTCTACGCTCCTTGGCGAAAA
GACTGCTACGCGCTGCGTGACATGTCAACTGGCTGATGCTGGCAATCTGGAAAGCGTTGA
TGGAAGATCCCTTGCGTCAACGTTTGAAGCAGCAGCGTCAGAGTTGGATTGAACTTAGAG
AGGTTGCTACTCCAAGCGCATCCCTACCCTCCCGCAAACAGCTTTCCGTTCCCTCGCTAT
CCGTCACCATCGCGTCACTCAGGTTCGGGCGCGGTAGTGCATGACACAGACGGCACGGGT
GACAATTGACCAGCAGCGCGATGCCGCGTGAGTCGCAGGATCCCAATGATAAAAATTAGC
TTCCGAAACCTGCTTCCCTTGTTGCTGCTTTCACTAGCGCTGCCAAGTGCATGTGCTCGC
ACGCCCCATGAAGCAAAGCGGGGTGCAGGCACGCCATCTGCTGCGACAGTGACGCCGCCC
CCTCAAGAGAAGAGCAGAGGTATCGACAACGGTGCCGACATCGTCTCTGCGAATACTACC
TTGCAAGAATTGCAGCGCCGGCTGCTGCGCTTCATTGATGGACTGACAGTGCCAGCGGAT
CTGGACTATCCCCAGATGGAGTCAGCACTTGGCATCAAGCTTGGACCACCGTCTGATCCG
GCATACCCATGGCGTGAAGTAAAGGAAGCTCCTCTGGTCGATGGCTATGAGCTCTACGCG
ACGCATCGCCCAACGAAAGATGGATTCTCGCGGATAGAGGTTGCAGTGACTCTACCTGAC
CATAGCGACCCCACGCGCGTGCCTACGTCGACCTGCATCTGGCAAGCAGAAGCACTCTCC
AAAGCGCTCGAAGGGATGGGATACACGCGCGGCGGCCAGCGGCCGTTTCAGGGTGGATGG
CTACGCCAGCATTGGCGCGCGATCAACGGCGGAAGTCAGATTTTTTCGGTCTCATTGCTT
CTTTATCGAACCAATGAACAAGGCAGTCCACAAGAGTGCGCTTATAGCGTCAAGATCGAT
GGAGGCAGACCATGAAATGGGGCCCTCGAAGAGTAGAGCCTATGAATACCAAGCAGAAGA
GAACAGGAAGGAGATTTTTTTCCCTATTGTTGCTGCTCCTTGCGGCTGGACTTCAGGGCG
CGTGCGCAGATCCTAAAAAAAGCGATTTCACTACGTCATCTGCATCAGTACCAGTCATTG
CTCAGGATGCGATTGCAAGTGATCGCTCGGAGCCAAAAAAGACTAGCATTAGCTCTCAAG
AGCTGGAAGCCAGGTTGCTGAGTTTTGTCGATGGATTCAAGTCACCGGCCGACATGAATT
ACATGCGGCTGGAGGCGGCGCTGGGCACAAAGTTCGGAGACACCTCGAACTCTCTGCATC
CTTTTTACATCATGAAAAATGTTTACCTGAGTGACGGGTACACCTTTTACGCAACCCACG
TACCCGCAGAGGAAATTTTCTCGAGTATGGAAGTCGCCCTCGGTCTACCCGAACGTATCG
ACCCAACGCGTATACCCACTTCACGTTGTGTTTGGGATGCAGAAACGCTGTCACATAAAC
TGGAGGAACTGGGTTACAAGCGTGGTGGGCAAAGGCCTTTCCAGGGAGGATGGCTGCGCC
AGCATTGGCGCCCACTCAACAATGAAACGCAAGGCTTCTCCGTCGCATTGCTGATCTACC
GAACTAGTCAGGACAGTGGTTCGCGCGAATGCGCTTACGGCATGCAGATCGATGGGGGCA
AGGCATGATACCTGTTGATCCAAGAATCGAACCTCTGCTGGGACGCATGGCAAACGATCC
GCGCCTTCCAAAAGAGGCCGAGTCCAGTATTCGTCAAGCGCTATCAGAATCTCCCTACCT
ATCGAATTTGCTTGGTAATGCGATAGAGGAGGGGCATATCGGATCGATCGCTGTCTCGCA
TGGCCAGAACAACGGCGGTCATTTCCAAGATGGCAAAAACGGAAGCGCAGGCACGCTCAA
CATCAGCGCAGCAGCGTTCAGCGACTTCACGGGCGCGCAGCGGATTGACTACATCACCGA
AGTACTCGGGCATGAAACAATGCATGGTGTGCTGGCAGAGCACCGGGCTCAAGCACTGGC
CGAGTTCGCAAAGACAATGAGCAGCCGGCTGCAGGAGGCGCACGAGAATCGCGAAGGTCA
GGTCGACCTTACCGGCCCAACACGCGTCTATCTGGATAGCACTCGGCAGGATGAGGCGCT
TTCAGAGATTTCAGGCATGCGTGCGCTCCACGACCGCATCAAGCATCAGAACCCCGGGAT
GCCTGATGAAATGGTCGAGCTTCGGCTACTCCAGCGCTCGACCACGCGTTGTGTGGATAG
AGGGGTTGCTCCACCGCAGTTTGCCAATGGATTGACATATGAAGAGCTAACGACGCGCCC
GTTCTCACGTAATGATGCGCTGACAAAGTCGGTGGAACAGTGCTTCTACGACGGTCGCGG
CACGCTGGGCCCTCATGGCGACTCAGATTACCGGAATTACTATGGCGTCAACCCGATCAG
TCACATCGCGCAGAACTACGCGCATCTGGCGCATGACCGCCAGCCTCCAGAAGTCCGCAT
CGATCTCAAATCCTTGGGCCTGGACCCAAGACAGCTGGAGCGCAACGGGCTGGACCTCGG
GTCTGCGAAGACCTTCAACGTCGTTGACCTTGGCAAGGATGGCTATGGCATGGTCCAGCT
CAAGGACACTGGCGCACGCGGTGTTAGCTCTCCCAATTTCGCGACACCGAGTGAGCTAGG
ACGCACATTGACGCCTGCAGAGGCGGGGCATCCGGACCATGCCATGCATCAGCAGATCCG
AAGCAAAGTGGAACAGCTGGACGCCGCCAACGGCCGCACGTTTGACGCTACCAGTGAACG
GATGACAGCGAGTCTGCTGACGCTTGCCAAAGACAATGGGCTAACTCGGGTGGACCATGT
GCTGCTCAGCGAAAGGACCAAAGACTTGCCCACTGCGCAGACCCTGTTTGTAGTGCAAGG
CGATCCAAAGGATCCGGCCATGCTGCGCGCTCATATGCCGACGGCCGACGCTGCGGCTCG
GCCTGTTCAAGAGAGCTATACCCAACTGGAATCTGTCAACCAGCGGCTAGCGCAGGAGCG
CACGCAAGAGATGGCAGTGGAACAGCAGCGCTCGCAGGAGCAACCACAGCGGGGCCCCGT
TCCGTCGCTTTGAGGCAATGACGTACCCGCACTTTTCATCATCAAACGACTAGCAGCTAT
TGATCGACCAAAAACGGGAGCTGATGGCTAAGTGAATCTGACCCCGTTCTTCCATCAACA
TCAACCGCAGACCTCTAGTTTTGGCTGGCATTGAATTGTGGGGAGTCGACACTTTGACCT
CGTCATTTTTTGAAACCTCATCGAAAAGACCTGGAATTCAAACCCCTTAGCCCTCCCAAC
TGACCCACTGAATCACGCAATATGTATTTCCCCCTTTCTGCCGCATCAATAACAGCAGAG
CTAAATAACTCACAAAAGACTGCAATAACACATGGCTCTAGCGCATTACAACGACCTCGC
GATCTCTCCAGCCAAGCCATCGCTCCAGATTGATTGCCTATAAGTTGAATAAACTGATGC
CCCACCCTTTCCCCAGCCGGACCATAGTAATCAGATCGCTTATAATTCCAATGGTTCCTT
ATTTTACTAGGATTATTCAACGTATCTTCGAACAACAAAATCAGCGATTTTGCATCCATC
CAACTAAACTCACCAAGAAGCTTTTTAATTACGATCCGAACATTGATCCATGCTGCTTCG
TGCGGCTTAGTTCCTGAAGAAGAAAATTGGAGCTTTCCTGCATTTTCTATTCCCACAAAG
CTGCCAGGTGAGTTATCGAAGAATGCGGAATGGTCAGCGCCTATTGCCTTGATCTTAAGC
CCTTCAATATCTCCGCCATCTATACTTAGAGAAATACGACTCAAAAGTTTGCACATTTCA
ATCGCAGCAAAGAAAGCACAATAATAGGCTGACACTATAATCCATGCTACCGGCGCATTC
GATGCCCTCAACTTGGCTATGGTGGAATATTGATTCTTAACTCTGTTAGCCCCAAGAAAA
AAATCAGCTAATCTAGCCTGCGAGAGCGCAGGACCATTATCCACTACCAGACCAAATTCG
GACTCATAAATTTCAAAACTATTTTTCGAAGTTATCTCAACTGTTAACTTCGGATCATTG
ATCATAAGATACTTTAGTGACGAATTAAAAGACAATTTATCAAGCTGCGTTAGACTTGCA
ACTTGCGATAACTCAGCCATCCTCTTTGTCAACGCATCAGCTACAACTTGGGAGCATCGA
TTCACAGACCAGTCTCAGAATAGATCGCTAGATATTTTTGATTTCTTATCGAGATCAAGC
TTATCGATCAAATCCTTTTCAAGATTATTAATCGCCTCATCATTTGTGCCTGTATGGTAC
TCAAAATTAATCCTGAGCACTGCCTCGAAAACGTATTGAAAGGCTTCGGCTTTATAGCTT
TTTCTCAGCACAAGTGCGCCTTCACAAGCTTTGTCAAACACCCTAAATATTGCCTGAAAA
AAAGCAGATTGTGTCAGCTTTTCAGGCACACCAGCCTCAAGGAGATTCACATAAACGCCA
GCCAGATAGTTTTTTATTAACGCTTTCTTTTGATCGTATTCAAGCTCCTTCATGCGATCA
CTTTCAATAATTTTATTGATCGCTATCTCAAACGGAACATGCGATAAATATCCAGGCCCT
CGCTGCTCTGCACTAAGCTTTCCGCAGAGAGGCGATTCAGCTTCGCTGTTCAAATCTTTG
AATAAGCGAAGCCGAACCTCGTCTGTCGAATCTTGCTTAACCAAAAACTTGGTCAACTCA
ATCCGGAGCGTTTTTGGAACCCCCTTGGCCGTTGAATTTATATCAATGAAGTATTGAACC
TCATCTGCCAAAGAAAGCCCGGTTAGTATACATACGGGTAACATAACATTTGGTCCACCC
TTTGTTTCCGCAGCGAGCTTGGCACCAAATAGCCGGTGTTGCCCATCGATTACGAGTAAC
GAGCCTATTTCGTCACTGAGCGTAAGAAACCCAGTCGACGAATCAAAGAAAGGTTCATGA
GCTGCTTGCGAACTTAGAACGATAGCACCAGGAACGACTCGTTCCTGAAGGTACTTAGCG
ATTCGCCTAGCACGTGGGGCATCCAGCTGGCGCTGAAAACCTTCCTCCGGATTAGTCGCG
ACACGCTCAACTCGACACAGAGGAAAAAGCGACCTCGCATCAACTGCGGTCAAGAAGAAA
CCCGTGTTGGCATGAGTGAGATCAAACGCTCTCAACTGCATAGCTAGCCTTTTCTATGTT
TTGCCACAATGGGCGACCGCCAAATATTAAGGCATAATAACGCCACTAACAAGGAAATCT
AGAATTTTCAAGGCGGATGAGGCCTAAGGTAACGGAATCAGGTTGACCTACTAACTAAAC
ATGGCCGGTGTGCGGGACTATTTGCCCGAACATATGGAGAATTTCGGAAGCGGGGTAGGC
GGAAACGAGGTTAGGTTGACTTCCTACGCAGACCTGATCCCGTTCCTCGTCAGCAGATAA
AAAATCAGTTGAATGGAGCATGATGAGAAATGGCTGGACGACGGCAGCACTACCTACCTC
GTTTCCTGCAACGTCCTTTCCGCTATCGCGCAAGTGACAAACAGGACTACGTGCATGCGC
ACGAGAGCACGCGCAGCTACACACCCAGCACCATGGGCCTGGGGCAAGAGCGGGACTTCT
ATGGAAGCGCGGCAGAATCGAGCGCGGATGACAACGTGACGGAGAGCGAGAATCGGCTCT
CCGAGATACTCAATCGATTAAACACTGAATCGTGCAGCGTTTCGCAAGGTGACCAAGCAC
TGCTCGTTGCTGCCCTTGCGGTAAGAACAAATAAAATGCGGAAATCACTTGAGGCCATGG
TGAGGGTTTTTGCTAACGAGATGGCGGATTTGCTGCAGAAATACGGAGTCAGACAACGAG
AGATAGAGGTGTATTGGAGCGACAAGTCCAAACTTGAGGCAATGATTCAAGAAGAGCTTA
AGAAGATGCCTCCCATGCCACGGGAGATTCGCACCAAGGTAATCTCACTAATCAAACAGC
AGTGGCATGGGCAACGTGATCAGATCATCTTCCAGATGCAGGTAGGCGTTAAAGCTATCG
CAAATGAGGTTTTTAAGCGCATGGATCAAGAAAGCGCGCACATTGCGGACAGCGCGTTCC
GCAAAGTTTTCGAGGCAGACCCGACGATTCCGCAACGAGTCGCTTCTCTCACGGAACACT
ACGAATTTTCTGTCATCACTGCATGTGAGGGGGAAGAGTTCATTCTTGGGGATTGCGCCG
CGGTCGGCTTTCGAGCCGACCGTTCACCGCGCTTGCCCATTGGAGATCTTGACAATGACT
CTCCTCTGGATCAAATCTACTTACCAATATCTCCAACTCGCTGTATTGCCGCGATGCGGA
AGGGGACTAGCACTTGGGCTCAGATGACCGATATTAATGAAGCATCCGCAGCGCTGTCTC
ATCGCTTCTTCATCTCAAAGTCCTCAGAGCCCGCCAACCTCACCAAACTCCAATCGCTTA
TCGGAGTGGCTGATCCTCTTGCCTCTGAGGAAGACATGCGGTCTCTGCTGAAGAAAATCT
ATGGAACGAACCGGGACTGAGGTAATTAATCTGTTACTCACTGAACTCTGTGCCAAGAGG
CTACATCCTTATGCATTACAACGCGGCTTGCGCTGTTGGGTTAAACAATCCCAGTGCGGC
CACAGTCAGTGCCACGATGCTCCATGCCTTGCTCAACATTGTTTCTTCCCCCTGAAGAAA
TGTGTGGCTTTGCGGCTGCATTACATACTGCGTGACTTGATCCTCGCCGAGTTTTTGGGT
TGCGTCAATGCGCTTGCGCGACTGATCGCTGGCTTTATCGGCTTTGCCCTCATCCGCCCT
ACGGGCACCTTCTCCCGCGCGCGGGAGAAGGGCTTGGTATCTCGGGTTATCGGCTGTTTT
CTGCGGTTGCCGGCTTGGCCGGCGCGGGTAGAGCGAGTTTATTGTTGAGTTCGGTAATCT
CTGGGACGTTGCCTTCGGTCACCACACGCAATTGCGCTTTTTTTAGATTTGACGCGTTGG
TTAGCGGCAGGCGCACCTGGGTGGTGATCGGTTGCAGATTGCGTGGTGCCACGAGTGCCG
GAAACGCCGCTCTTGCCAGCCCCTTCCCACGCGCATCCTCCAACACTACAAACCCTGCAG
GCGCATCGGCATGGCCAAGGCTGTGCACCGTCACTTCGATCGCGTCTGCGGTCACGCGCA
CATCGCCGTGGCCGATGGCCAGGTCCGGGCGTAGTTCGACCGGGGTGGTGGCTTTGATGC
GTTCGAGCTGCAGGACGGTGGTGCGGCCTGCGGGGAAGTCGATGTCGATGGCGGCGCTTT
TTTCGAAAGCGACCTCTTGCGTCTTGGCGTTGCTGTCGAGCTTGCCGTCATTGCCTTTGC
TTACGCCCTGGGTGATGCGCCATTGGCCTGGCGCCACATTCCAGCCGGTCATGCTGGCGC
GCTGAGGTTTACCGGAGGTGTTGTAGGCGATGACGGTGAAGCGGTCTTGCTGGGGTGCGG
GGATGGCGATGGCTACTTGGGTGGCGGCCTCTGGATCATTGAAGCGCCAGCTCACGGTGT
GGCCGGGGTAGGTCTGGTTGCGCTTGAGGGCCACGCCGCCTAAGCGTGCGCGTTGCAGGT
TGACCGTGGGGGATTCCACGCGGTCGCTCCACCAGTGGCCTTCGGTGTTCATGTAGAAGT
TCTGCAGTTTCTCTCTTGCCTCGCTGCGGTAAATGGCGGCGAGATACTCGAGGTTGCCGG
TCTGCTCCCAGGCCACATGGTGTGGGAAGTCCGGGGCGCTGCCGTCGTCCTTGTTTGCGG
CGTCGATGAGCTTGCCGCTCCAGTCGCTGCGCTTGCCCATGACATCGAGGAAGTTTTCGT
TGAGCAGCGACAGGCCATTGGGGCCGCTGTTGGCGACGCGGTAGTTGATGGGCTTGAGAT
AACGCTCTTCGCCGGTGAAGCGGTAGGCGGCCCAGAAGGTGTGCAAGGTGTCGGCGCCGC
CGCTGCCTTCGAACAGTTCGCCGCCGCGGGTTTTGCCGGTTTGCCAGTTGATTTCGTTGG
GTAGCGCCCAGTTGCCCTTGGCGTTGGTGTAGGCGTGGGCGAGATAGCCGTCTGCTAAGC
CTGTGACGATGCGGCGGCTATTGGGGTCGGCGTTATAGGCGCCCAGGATGATGGCCGGGT
GCACCACCGGGAACGAATACGGTTTTTGCCATTGCCAGTTGGGTTCGCGGTAGACCTTGC
GGCCGCCGAACCAGTTGCTGGCGAACAGCAGGTGCCCTTGCGGGTTGACCTGGATGATGT
TGTCGAAGGCCTTGACGGTTTGCATCAGGCGTTCGACGGTGCGCGGGTCGCCCCAGTTGA
GATACAGCAGGGCGCTGTTGAGGTTGATGCCTTCTTCGTAGGCATGCAGCTCGTCGGTTT
CGATGGTGGACAGGCCGTTGGTGAACATGCCGTTGCGGTAGTTGGCATCGGACAGCGCGA
GCATGGAGGCGTTGAGCATGTCCGGATCCACGCCCATCAGGGCGACGCCGGGCCATTGCT
GCACCAGGTCCGAGTCGTCGGAGATGCCGCCGCCGAAATCGCCGTAGGGCACCTGGCGCT
GCTCGATCCACCAGCGGATGTAGCGGCGGGTGGCGTTGAGGTCTTGCAACTGCCAGAACG
CCCAGGCCGGCACGTCCTTGGGCACGCTCGGCATCTCGACGGGGAGCGTGCCCTGGTTGG
CGTAGCTGATGTCGTTCCAGTACTGGCGGCCGAGGGCGTGGTCCGGGTCGACGCGCAGCA
GGTCGGTGATGTCGGCGTCCAGCCGCTTGTAGAGCAGCTGGCGCTTGGAGGTGGTGTGTT
CTTCCACCAAAAAGCCCCAGTTGTCTTTGACCTGGTTGAAGCGGTCGGCGACGTGCTCTT
TGATCGCCTCGGCGCGCGGCTTGAACACCAGCTGCAGTTGGGTGCCATCGAGCGCGTTGG
CGTTAAAGCCGGGCGCGGCGGCGGCGATGCTGAGCATCAGGCTGTCGTTGCTCAGGATGC
GATCGCGCAGGTCCAGCCACAGGGTGCGCGCCTGGCCGGGGGTGACCGCGACCGAGACAT
CGATCATGTCGCGGGCGGGCCAGATGGGGTCCTTGATGCGGATGTTGAGCGGGATGCTGC
CGTTGTGGGTGGCCGGCAGGTTGAGCGCAGGCAGCGTGATGGCGATGCCATCGAGGCCGT
CGTGCATGTTTTCCCAGCCGTAGGACCAGCTGCGCATCAGCGGCTGGTCTGGCGGCGGGT
CGCCCAGGCTGGACGGCACCAGGATGTGCACGATGGGGTGCTGCGCGCTGCTGGCGGCGG
TCTTGTTGCTGGGGCGCTTGCGGGCTGGGGCCTTGGTGGGCAACGCAACCACGGTTTGGC
GCTCGCTCAGCGGGTAACGGCCGGCGATGACATCGCGCAGCGTGGCAAGGTTGTCGTAGT
CGGGCTGGATGTCGCTGCGCACGGTGTAGCTGAGCTGCGCGCTGCCGGTGGGCACCTCGC
CCGGTTGCACGTTATAGGCCCAGATTTCCTGGATGGGGGTTTCCTGCGCGGTGTTGGCAA
AGCGCAGCGTGCCGCCGCGGCGCTCGGCAAACGTATCGACGCTGCGCACCACGCCTTGCT
TGCGGTCGAACAGCGGCTGCGCTTGCGCGTTGGCTACACCGGTGGCGGTGGGCGCGGTGT
AGCTGGCCTGGCCATAGGCGGCGCCGCGCAGCTCGATGCGGTTGACTGGCTCGTCCGGCA
GGGTGAGGTCCAGCGCCTTGCCGCCTTCGACGTAGGTGTTCCAGTCGGGCAGCTGGAAGT
AGTCGTTGCGGCCGGGCAGGCGCGAACGGTTATAGACGCCTGGCCAGGTGGTTTCGGCAA
TGCCGTCGGTGGCCTTCCACATCCATTGCTTGAGATCGCGCGCGTCGGTGAATTCCACCT
TGCGGATGCGGGTGACCGGTGCGGTGAGCGCAGGCGGCGTGTGGCCGTTGTCCCAGCCGT
AGCGGTGCAGGAAGGCGGCGCTTTGCGCTTGCGGGGTGGGTGCTTCAGCGCTGGTGGGTT
CCTGCAGGCGCGCCAGGGCGGCGGCGCCGGCGCCATCGAGCATGCGGTCGTAGATGCGGA
TCTCGTCGAAGTCGCTGCCGCGCAGGAAGTTGTAGCGGCTCTGCACCTGGTGCGGCGACA
TCACGCGGCCGGCCAGGCCGAACTGGTCGAGCGCGGCGTCGAAGTCGAGCGCGCCACCGC
TGGCACACGGTGGGCCGCAGTCCACGCGTGCGGCTTCCTTGCCATCCACGTACAGGCGCA
CGCCGCGGGTTTCATCCCAGGCAAAGGCGATGTGGGTCCAGTCGCTGGCAGCGGGATTTT
TATCCAGCTTGAAGGAGACGCGGGTGCGCGCCAGGTTGGCGTCGGTGACGAAGGCATCGA
AGCCGTGGCCGTTCCAGTCGATGCGCAGCCAGGCCATGTCCCAGCTGGTGTGGTCGGCGT
AGCCGACGCGGAAGATCACGAATGGTGCTTCGCCAACGGCATAGCGCGCGCGCCAGAAAA
AGCTCAGCGTGCCGCGCTGGGTGTAGAGGTTGCCGGGCGCATTCCACGACAGCACGCCGT
CGTCGGCCCATTCGATGGCGTTGCCGCGTTTGCTGGTGGGCACCAGCGTGATCTTGTCGC
GGAAGTTGGGCACGCCATCGCCGCGGGCAACATCGGCCTCCAGGCTGCGGTCGGCCGAGA
CACGGAACAACAGTTCCGGCGCGGTGGGGGTGGCCGCGCTCAACGGCAGCGCGATCATGC
ACAGCATTCCCAACAAAACCTTCGACACGCTCACCTCGTACTGTTCACCACGTACTGTTC
ACCATGTAAAACGGCCACCGCCTGGTTGGCGGTGGCGGCGACGCACTTGCTCAGCCCACC
TTACAGGCCATTGGCGGCGCGCCACTTGGGCACGTCCTCCTTCAACAACTTGTCGGGCCA
GGTGCCATGCCAGGCGTAGCCGACGCGGCGCTCGTTGGGCACTTTCATGTAGTCGGTCAT
TGCAACGCCTTCGCGGTTGGCATACAGCGGACGTTGATTCTGCAGGTCGTAGAAGCGCGC
CCATAATGACGCACCCGGTTGCGCGACGAGGATCACATCCTTGCCGGTTTCCTGGGTGGG
GTCGTCGATCTTCTTGGTGGCCAGGTCGCGCATGCGATGGGTATCGAACTAGGTGGCGGC
CGCTTGCACCGCGGTCTTGATCTTGGCCGACGGGCTGGGCTGGCGCATCAGGAACCGCAC
GATGCTGACCGACTCACTGGACGACAATGAAGCGAGCTCATACGCACGCGCCTTGGCCGG
CTTGAGCGTGACTTCGTCGTACTGCGCGCCCCAGATGGTGAGCGTGCCGCCGATCTTGAC
CTGGGTGGCGAGCACGCATTCCAGGCCCTTGGTCACCGCCTGCTGCGCGCGTGCGCCGTG
GCTGCCACGCAGCTGCGCGCCGGTGTCGCCCTTGCCCTCGCCGATGTCCTGCAACAGGTT
GAGCACGCGCACCATGGCGTCGTCGTTGTAGGTGATCTGGTGGTGGTAGGACGACAGGTC
CGGATAGAACTGCGGCCAGCCGCCGTTGGCGTATTGCGCCTTGAGCAGGTACTCCACGCC
ACGACGTGCGGCGGCAATGTACTTGACGTTCTTTTCGTTCTTGAAGGCGGTGCACAGGTA
CGTGATTTCATACGTGGTCGCCTTGTTGTCGATGGTGGCGTCGTCCTTGCGCCCGGGTTG
CTTGAGCTCGGCGATTTCGGCGGCGGTGAAGGTGCGGGTGTAGTCCACCGCCACGCCCTT
GTACTGCTTGGACCAGCCACCGGAGGCGGTCTGCAGCAGCAGCATGTTGTCGGCGATGTG
GTCGGCCATGGCCGCCAATGGTGCGAGCAACAGGGCGCCGGCGAAGGCGAGCGTGGACAG
GTGCAGCGTGCGCGAACGGTTCATCAGAACGGCCTCCAGGAGCCCAGCACGGTGGAGCGG
TCCAGCGCAGCGGCCTGTGCGGCGGTGAGCTGGCGTGACCATTTCACGCGGCGCGACGGA
TTGGCCCCGGCGCCGGTGTTCTGGTATTCGCTGTAGCGGGCGGTGGCCTCGTTGGCCGCG
TTGCCCCAGTTGTTCCAGCCTTCGGGCACGATGTGCGCGCCGAGCTGGCTAGTGATGAAA
CTCACGCTGGCGTACGGCCGCCACGGCCGGCCCAGGTGCACGCGCGAGACACCGCTGGCA
GCGGTGACGCGGGCATTGCGGAATACGAAGCCGCGTGCGCTTTCCTGTGGGGTGGAGGCG
GCGGTGAGATAGCCATCGCCCAGCGAATGCAGCTGCACGTTTTCGAACAGGGCAGTGCCG
GCGCCGAAGACGAAATCCACGGTGCCTTCGACATAGCAGTCGAGGAAATACGAGAGCTTG
GCGCCGCGCAGGTACAGCGTGTCCTGGTAGCCGAGGAAGCGCACGTTGCGGAACGCGGCA
CGGTCGCCATCCACGCGCACCGCTACCGCCTGCCCCACCGGGCCTGCGTGGTTGCCGAAG
CTCAGTTGCTCGGCGGTGAAGTCGTTGCCGGCGATGATGACGCTGGACGAGCCGGAGGTG
CCGTACGCAGCGCCGGTGGCCGGATTGATGCGTGAGGCGTAGTTGTCGTAGGTGATGACG
GTTTGGGTGGCGCCGGCGCCGGTGAGCTTGAGCGCCGGTGCGTTGGACGGCACCACGATC
AGCTCCTGATAGGTGCCGGCGCCGATATTGATCTGCGCGCGTTTGCCGCCCTGTACGGCG
GCGTCGATGGCGGCCTGCACGGTGCGGTAGCCGGCGCTGCCCTGCTTGGCCACGGTGTAA
ACCGGGTCGGCGGCAATGGCGGCGCCGCTGCCGAGCGACAGCCCGGCCAGCAATGCGCTG
GCAGCGAGAGTACGTAACACGATCCTGCGATGCGGTTGCATGCGTTGCTCCTGTCAGAAC
TTGTAGCGCGCGCCGACGTAGTACTGGCGCCCGGTGACGGTGTATTTGTCGGGAAGTTCC
AGTGCGGAATCGACGTAGCGGCGGTCGGGGGTATCGAGCAGGTTGATGGCCTCAAACGTC
AGCGACAGGTGGTCGCTGATCTTGTAGGACATGTTGAAATCGACGTTTTCCACGCTGTAT
TTGCCGGTCACATCGGCCGTGACCAAGCGCCTGCCGTCCAGGTCGTAGACGTCTTCCTGG
GCGAGGATGTTGTTGATGTAGCCATCGCGGTAACTGGTGGATACGCGCGCACTGAAGCGG
CCGTCGTCGTAGTAGACGGTGGCGTTGTAGGACTGCGGCGAGAGGTTGAGCAGGTCGCGC
TCGGTGGTGGTGGTGGTGATGCTGGTATTGCTGTTGCCGGCGGTGCTGAACAGGTAATTG
ATCTTGGAATCGACCTGCGTGTAGTTGAGCTGGATGCCGAAGTTGCGCCAGAAGCCGGGC
AGGAAATCGAACGCCTGCTGGTAGGTCAGCTCGAAGCCCTTGAGCGGGCCGCCGGGCGTG
TTGAAGTAGCTCTGCACATTGAAGATGGTGTCCGGCGTAAAGCCGGCGGGCAGCAGATCC
AGCGAGTAGCCCATCGCTTCCCAGGTGGTGAGCACGCGGGTGCGCTGCACGTAGCTGTCG
ATGTCCTTGTAGAACACCGCCGCCGACAACAACGAGCCTTCGCGGAAATACCATTCGGCG
CTGAGGTCGTAGTTGGTGGAGCGGAACGGGTCGAGCTTGGGGTTGCCCAGGTTGATCGAG
AAAAAGCGCCCGTCATCGAAGAACTGGGTGGGGCCGCCGCTGACGCTGGGCGACAGGTAT
GCCAGCGTGGGCCGTGCCATGGTCTTGGCCGCGCCGAAGCGCAGCACCACTTCATCACTG
ACATCCCAGGAGAGATTCAACGAGGGCAGGATGTCGCGGTAGTTGTGGTTGACGGTGGTG
GGCACCAGCAGGCGCTCGCCGGCCGCCGCAGTGGCGCTCGCCACGCCGAAGAACGATTCG
CAGGCCGGCGAAATCGCACCGCTGGCGGTGGCCGTGCACGGTGCATAGCCGCTGGCGGCG
ATCTGCGTCTGCACATAGCGCACGCCCAGGTTGCCGCGCAGCGCGCGGCCCCACAGGTCG
GTGTTGAAGTCCAGCTGCAGGTAGGTGCCCAGGCTCTTTTCGTTGACCTGGAAATTGTTG
TTGGACGAACCGAAGTGGCCGACATCGGCCAGCCGGTAATCGCCGCCCGGCACGCCGGTG
TCGCAGTTGCAATTGATGTTGAGCAGGTCGGCGACTTTCTGGAAATCCGGAATCACCCAA
CTGGTGGGGAAGTTGCCGTTCAAGCTGCGGCCAAAGCCATCCAGCGTAGTGCTCAGGTCA
CCCACGCCCACGCCGGCCGGCAAGCCCTGCGCCAGGCGCCCGTAGGAGACATGCCGCGAC
TCCGACGTCTCCATGTCGTAGTCCTTGTAGGCCAGACCGGTGCGGAAGGTGAAGGTGGGG
CTGATGTTGAATTCCAGGTCCACCTTGGCGGTGTCGAAGGTGTTGCTCACCGACTGCGGG
TTGAGCCGCACCTCGCTGATGTTGGTGCCGCGCGCAGTGCCATTGCTGTTCACCGGCACC
GCGCCATAGCCCAGCCATTGCCAGTTGTTGGCATCGGCGGCATTGAATGGGAAGGTCATG
CTCGGGTAGTCGCCACCACCGCGCCGGTCCAGCACGAAACCATCCAGGTTGGTGTTGTCG
AAACTCACCAGCGAGAACACCGGCCGCTCGTAATCGGAGGTGGAATGGCCGACCAGCGCG
GTCATGCGCACCTGGTCATTGAAGCGGTGCTGCAGGTCCAGGCTGAATTGCTTGAACTCG
GTGGATTCTTCGATGCTGCTGGATTCGGTGCGGTAGTCGACGTTGTCGAATACGCCGTAA
ACCAAGCGGTTTTGCTCGTCCACCTGCGCTTCGCGCACCGCAATCTGGGTCTTGCCGCCG
AAGTTGGCAGTGCGGTGCAGATTGGCGCCGACCGAGTCTTCGCGCTGGTCCTTGTCCAGC
TTGGAATACAGCATGTCGAAATTCAGCAGCGTGTCGTCGCTGACCTTGAATTGCAGCGCG
CCGGTCACGCCCAGGCGCTTGATCTCGTGATCGGTGCGGATGTAGCGCGGGTAGCGTGGA
ATCCACGCATCGGTGGCCGTTTCGTAGGCCTGGATGTTTTCCGGTGTATTGGCCGGGCGT
GCGATGCCGGTGCCGCAGGTGGTGGCGCTGATGCCGTAGCTGCCCCAGCCGTTGTTGCGG
TCCTGGTTGGCCTGCGAGCCCACGCCGGCGCGCGTTTCGTTCGACAACGGGTTACGCGGG
GTCTGCGGGTTGTAGCCCACCGGCGAGCAGAAGCCGTAGGTGCCGTTGTTGGTGGCGGTG
CTCTGGTTGGAGTTGCGGTAGTTGCCGTGCTCCCAGCGCACCGGGTTGTAGCCTTCTTCG
CGCAAGTGGCGCTCGCTGTAGGACACCGACATCAAGGCGCCAACGCGGCCATCGGCCCAG
ATGTTGCTGATCAGGCCGGAAAAACGCGGATCTTGTTCGCGCGAGAGATCGTTGTAGCCG
TACTGGGTGGAGGCGGCTGCTTCGAAGCCGTCGAAGTCGAACGGGCGCGAGCCGCGCAGA
TCCACCGTGGCGCCCAGCGAGCCTTCGTCGGTCTGCGCCGATTGGGTCTTGCTGATGGTG
ACGCGGCTGAAGAGTTCCGAGGCGAAGGTATTGAAATCGAATCCACGGCTGCGGTTGACG
CCATCGCTGCCGCTGCCGGCGGTGGCCAATGCTTCCAGGCCGTTGATGCGCACGCGGGTG
AAATCCGAGCCCAGGCCGCGCACCGAAATCTGCTTGCCCTCGCCGCCTTCGCGGTCGATG
GACACACCGGCGATGCGCTGCATCGATTCGGCCAGATTCAGATCGGGAAACTTGCCGATG
TCTTCGGCGTAGATCGCATCCACCTGCTCCACGCTGTAGCGCTTGGCGTCCAGCGATTGC
TGCAGGCTTTCACGATAAGTGGCCTTGACCTGCACGCGGTCCAGGTCCACCGCATCGGCC
GGGGTGGCCGGCGGGCCCACGGTTTGCGCGGCAGCGCCGACACCGTGCAGGGCCAGAACG
ATGGCCACCGACAAACGCGCGGCGGACAGGCGGGCGCCCGCCTCTTGGGCAGGACGACAC
GAACGGGCTTGCATGATGCGGCTCTCTCCAGGGCACTGGGGTGCAATGACGCGCTCAGCC
CCCCTAGGCCACCGGCGTCGAACGAAACATCACGCCCACCGCGTTGCATGCGTGCGTCTC
GGCAGCGCATGCACGGCGATCAAGCGTTTGGAATGGGGCCCGCTGCGCGTGTGCGCAGCG
GGCGGGTGACACTCAGAACTTGTAGCGCAGGCCCAGCAGGTACTGGCGGCCGGTTTCACC
GTATTGCAGCGGCAGCTGGCCGGTGCGCGGCGACGACACCCACTCGTCGGAGGCTTCGTT
GGTGAGGTTGATGCCTTCCAGGCTCAGTTCCAGCTGCTTGCTGATCTTGTAGCGCAGCGA
CGCATCGAGGATGGTGGTGCCGGTCATGCCGTGCACGCCGTCCACGTTGAAGCCGGCTTC
CGCACCCGGTGCCTGGGTGAGGTAGTCGTCGCGGTTGGTGGCGGAGATGCGGCCTGCGAA
GGTGTCGCCTTCGTAGAACAGCGTGGCATTCCACGACGAGCGCGACAGGCCGAGCAGGTC
GTTCTTCATCACCGGTGCGCCACTGCTGGCCAGGTACTGGATCTGCGAATCCACCCAAGT
GTAGTTGAGCTGCACGCCCAGGTTGGCCCACTTGCCCGGCAGGAACGTAAACGGCTGCAC
GTAGTTGGCTTCCACGCCCTTCAATTCGCCACCCGGGGTATTGAGCGGAATGCTGAAGGC
GAAGTCGTCGTTGACGCTGGCGCCGGTGCCTTCCAGCAAGGAGGCCGGCAGGCCGCTGCT
GGAGTACGGACGCACTTCGCGCGCAGTCTGGATGAAGCTTTCGATGTCCTTGTAGAACAG
GCCCACACCGACCATCGCGCCTTCGTTGAAGTACCACTCCAGGCCGAGGTCGACGTTGGT
GGCTTCGATCGGGTCCAGATCCGGGTTGCCGCCGGCCACGGTGCGCGCACCGCCGGCCAC
GGCCACGGTCACGCCGGGCGTGAGGCTGCCCAGGCCGGGACGCGACATCACCTTGGCGGC
GCCAAGACGCAGCAGCAGGTCCGGTGCCAGTTCGGCGACCAGGTTGAACGAGGGCAGCCT
GTTGTTGTACTTGCGGCCCACGGTGGTCAGCGCCGGTGCGTTGTTGATCAACGCATAGCC
GGTGGATTCCTGCTCGGTGCGCACGTAACGCACGCCGAAGTTACCGGAGAACGGAATCGA
GCCCAGGTCGGTGGAGAACTCGCCCATCAACCACACGCCGCGGTCTTTTTCTTCGACGCT
ACGGCTGTTGTTGACGCGCGGGGCCACAGCGAAGGTGCCGCTGTTGCTGTAGATGCCGAA
CTGGTCGGCCACGGCGTCCAGGTTGGGCACGACCCACGCAGCGGGGCTGCCGTTGATGCC
CTTGAGCCCGGCCTGTTCGGTGAGATCGGCCGGCACGATGCGCGTGCCATTGGCGAAGGT
CGGCACCGACAACTCGTTGGCGCGGCGCAACTCCACCGTGCTGAAGGTGTAGTTCTTGGC
CAGCACGCCGCCCTTGAGGCGGAAGCCCGGGCTGATGTTCCAGTTGAAGTCGATCTGGCC
GGTATCGAAGTCGTTGTCCACGGTCTGCGGACGCAGGCGGATTTCCGCCAGTTCCCAGCC
GGTGGGGTCGGTCGGGTTGATGCCGTAGTTCAGCACCGGCGCGCGGTTGTTGCCGCGGTA
GTCGTAGCTGTACCCGTCGACGTCGTACTTGTCCATGATGATGGTGGTCTGCACCGGGTT
CTCGTGCGCGGAGCGCGAGGTGCCGATGCGCGCGTTCATGCTGAAGTCGTCGCTGAAGCG
GTGCTCCACGTCGAAACTGATCTGCTTGAACTCGGTGTTCCACTCGTCGTGTCGGTTTTC
GGTACGGATATCGACGTTGTCGAATTCGCCATATACCAGGGCGTTGTTGCGGATCTCGCC
GTTGCGCACGACGGTGGCCGGCTTGCCGACCAGCACCGGGCGCGCATTGCCGCCGCGGCT
GAAGGAGATCGCTTCGATGTAGTGCTCATCGCGCTTGGCATCGATCTTGGAATACAGCAT
GTCCAGCGACAGCGTGGTGCGGTCGGAGGGCTTCCACTGCAGCGAGCCGGTGACGCCCAG
GCGCTGCTGGTCGTGGATCTGCTGGGTATAGCGCGGGAAGCGCGGGTGATAGACATCCGC
CGAACGCGCCGCGGCAAACGGCGAGGTGGCGCTGAAGCCGCCGTTGCTCGGCCCATTGGC
CCAACGGCCGGTGTTGGAGCCTTCCTCCAGCACTTCGCGCTCGGTGTAGGCCACCGACAG
CAAGGCGCCGAAGGTGTTGTCGGCCCAGGTGTTGGAGATCAACGCGGCCACGCGCGGGTT
GGCTTTTTCGGCCATCGCGTTGTAGCCGGCCTGGCCGCTGGCGGCGAAGGTGAAGCCGCT
GTAGTCGAACGGGCGCGCGGTGCGCAGGTCGACTGTGGCGCCCAGCGAGCCTTCTTCCAC
GTCGGCCGAGGCCGTCTTGCGGGCGATCAGCTGCGAGAACAGGTCCGAGGCGAACACGTT
GAAGTCGAAGCCACGGCCGCGGTTGGTGCCGCCGCTCTGGTCGCCAGCGCCCACGGTGGT
GAGCGCTTCCATGCCGTTGATGCGCACGCGGGTGAACTCCGGGCCCAGGCCGCGGACCGA
GATGGCACGGCCTTCGCCGGCTTCACGGGTGATCACCACGCCGGGGATGCGTTGCAGCGA
CTCGGCCAGGTTGAGGTCGGGGAACTTGCCAATGTCCTCCGCGACAATGGCATCGACCAC
GCCGGCTTCGCCGCGCTTGATGTCCAGGGCCTTTTCCACGCTGGCGCGGTAACCGGTCAC
CGTGACGGTGTCCAGGTCCACGGCGGGCTCGGCAGGGGTTTGTGCTGCATCTTGTGCGGC
CGCGTGGCCGCTCAGTGCCAGGCCGATCGACAGCGCCAGCAAGGTAACCGGTGTCTTCCG
GTTGGTGGTCCGAAATTGCATGTCCTCCCCTCCCAAGGGTCCATGAACAATGTGAAATGT
CTGGTTGTGAGCGGCAATGACACCGCTGGTCAAAACGACGTTACCAGCTGAATCGCCCCG
CAACATCTTGCAGCGCAGCAGAAAACGTCACCAAATTCGCCCCAAAGGGATGCAAGCCGT
CACTGGGCGTCGCATCATGGTCATCGCCGGACGTGTCAGGCGACAGCTAGAATGACACCG
ATGGTCATCCTAACGCGCGCGGAATCCCCCACCCCGTGACGCACCACACAGCCGAGGTAA
TTGCCGTATGAGTCGTGCCCGCATCCTGTGCTTTGGTGAGTTGTTGCTGCGCCTGGGGGC
GCCTGGTCACGAGCTGCTGTTGCAGCAACCGCGACTGGAGGTGCACTGCGGTGGCGCCGA
GGCGAACGTGGGCGTGTCGCTGGCGCACTTCGGCCATGACGTGGCGATGGTGAGCACGGT
GGCCGACAACCCGCTGGGCGCGGCGGTGCTGGGCGAGTTGCGCCGGCACGCCGTCGATAC
CCGCCACGTGCGGCGGGTGGATGGCCGCGTGGGGCTGTACTTCCTCACCACCGGTGCGAT
CCACCGGGCCAGCGAGGTGGTGTACGACCGCGCCGATTCGGCGTTTGCGCTGGCGCCGGC
CGATGCCTACGACTGGCCGCGCCTGCTTGACGGTGCGCAGTGGCTGCACCTGTCCGGGGT
CAGCCCTGCGTTGGGCGCCGATGTGGCCCAGGCCACGCTCGCCGCCGCCCGCGCCGCGCG
CGCGGCCGGGGTGAAGGTGTCGTTCGACGGCAACTACCGGCCCAAGTTGTGGCAGCGCTG
GCAAGGCGATGCGCGCGGCATCCTGCACGACCTGTTCGCGTGTGCGGACGTGGTGTTTGC
GGACTACCGCGACATCGGCGTGGTGCTGGGCGGCGAGTTCCCGCAAGACACGCTGGAAGC
ACGCGTGGAAGCGGCCGCAAAGCAGGCGTTTGCGGCCTTCCCGCAGCTGCAGCTGATGGC
CTGCACCCAGCGCACCACGCACAACGTGGACCACCACAGCCTGGGCGCGATGCTGGTGCC
GCGCAGTGGCGCGGTGGCGTTTGCGCCGGCCGAAGAACTTACCCCGATCATCGACCGCAT
TGGCGGTGGCGATGCGTTTGCGGCCGGTGTATTGCACGGCCTGATCGAAGGCTGGTCGCT
GGACGACACCGTGCGCTTCGGCCTGGCCGCCGGCTGCCTGAAGCACTCGATTCCGGGCGA
TTTCAATCCGCTCTCGGTGGCCGATGTGCAGGCGTGTGTGGGCGATGCGCGGTTTGATGT
GAAGCGGTGAATCGGGAGTGGGGAATCTGACGTGGGGATGCGCGGCGTCCCCTGCCCATG
CTGCCTTCCCTGCAATCGGGGACCGGCGCTTCTCGATAGACTGCAGGCCTTTCCGGATTT
TCCGAGATATCTATGGATGCTTCCCATCAGACCGTGATGCTGCCATGAGCCGCATCGCGA
TCGCCGCCGCCCTCGTCGCCGCACTGATGGGCGGCGCATGCCCCTGCCCGTCCTACGCAC
AGACGCCGTCAGCCCAGCCGGGATGGATTGCCAGCTGGGCAACCAGCCCACAGGCCGGGG
AGGCCGATGCGGAAGAGCCGCTGGCAAACATCGACGGGCAGACGGTACGGCAGCGTGTTC
GCATGTCCATCGGCGGTACCCAGCTGCGTGTACGCCTGTCCAACGAACTGAGTGCATCAC
CGCTGACCATTGGGTCGGCCTCCATCGCCGTGGCGAAGGATGCTTCGACCGTGGAACCAG
CTTCGCTGCGTCAGCTCACCTTCGGCGGGCAGTCCTCCGTCAGCATCCCCGCAGGCGCTC
CCATCCTCAGCGACCCGGTCGATCTGCAGGTTGCGCCGGGTGCACAGGTCGGCATCAGCC
TGTTCTTTCCGGAGCGGGTCACGTCCAACACGCTGCACTCCCTGGCGCTCAAGCGCGCGG
TGGTGAGCACACCCGGCGACCACACGCGAGAGACGTCCATCGCGCCGGCCGCGACGTCCA
CCTCGTCCATCGCGATCAGTGCGGTGTTGGTACCGCAGGCACGTGCGCAGCGGTTGCTGG
TGGCATTCGGAGACTCGATCACCGACGGTGCGGGGTCCACGACCGACGCTGACCGCAGCT
GGCCAGCCCAATTCGCACAGCGCGTGGCAGCGACCGACCCTGGCCTGTCCGTGGTGAATG
CCGGGATCGCAGGCAATCAGTTGTCGCATGAGGGGTACGGCGCAAGCGGCTTGGCCCGCT
TCGACCGGGATGTCCTGGCGCTGCCGGGCGTGACGCACATCGTGCTGCTGGAAGGGATCA
ACGACATCGCCGCGCCGGGGGTCAAGATCGGTTCGCGTTACTTTGCGCCGCCGACAGAGG
TGAGAACCGCGGAGTACGTGATCAGCGCCTACCGGCAGCTCATCGCACGCGCGCACGACC
ATGGGATCAAGGTAATCGGCGCGACCTTGACGCCGTTCGCCGGCAATACAGTCCCCGGCT
TTTACTCGCCGCAGAAAGAGGCGGCTCGGCAGACGGTCAACGCATGGATCCGCAACAGCC
ACGCGTTCGATGCAGTGATCGATTTCGATGCGGTGCTGCGCGATGCCGAGCATCCGCTCC
AGCTTCAAGCCCGCTTTGCATCCCGCGACCGGCTCCACCCCAACGATGCCGGCTATGCGG
CCATGGCGGACGCGATCGACGTGACGCTTTTCCGCTGAGCGCGCGCTACCTGTTATTCGC
TGCGCTGACGCGTATCAGGCGGGCGCGCGGGCGCGGCGTTTGTTGGTGAACCATTTCAGC
GCCGCGCTCAGCAGGACCACGCACAGCGAGGCCGGTACGCTGAAAAAAAGCGTGATCATC
AGTGCGAACTGAAGCGGTGGCGCCGAGCCGTCTTGCATGACCACCGCACAGACAACGGCG
GTAGTGATCACCAGATTGATGATGGCCTTGAGTGACCAGTGCAGCGTGGCGAACCGCAAC
AGCACGGCACAAATCACGCTGACCAACAGGGCCAGCAGCAGAAAAATGATTAATTTGTCC
AACACGTCGTGCGCTCCATGCTGTGCGGATGAGATTCAAGGACGACGCTGCTTTTTAGCG
ATGTACAGACACGTCAGCGATTCGTCGCAACGCCTTGGCTGGCAGGCCAAAGCGTATGCG
TCAAAGACACTGCGTGCTGCACAAGAGCCGTGACATGACGCCACGGCTCTTGCGAATCCC
TAATCCCTAATCCCGACAATCAACCCAACTCGATGCAATCGAACTTCACGTCCGGATCCA
CATCGGCGTCGTAATCCACATCTTTGCGCTCGAAGCCGAACAGCTTGAGGAACTCGTGCT
TGTAGCCGGCGTAATCAGTGAGTGCGAACAGGTTCTCGGTGGTGACCTGCGGCCACAGCG
CCTTGCAGGCGTCCTGTACGTCGTCGCGTAGCTCCCAGTCGTCCAGGCGCAGGCGGTTCT
GCTCATCCACTTCGGCGGGCTGGCCGTCTTCGCGGTACAGGCGCTCGCGGAACAGGCGGT
CGAGCTGTTCGATGGTGCCTTCGTGCAGGCCCTTTTCCTTCATGATCTTGTAGACCATGG
AGATGTACAGCGGCATCACCGGGATGGCCGCGCTGGCCTGGGTCACCACCGACTTGAGCA
CGGCCACATTGGCGCCGCCGCCACTGGCCTGCAGGCGCGCATCGAGCCGCTGCGCGGTGT
GGTCCAGGTCGACCTTGGCCTTGCCCAGCGCGCCGTGCCAGTAGATCGGCCAGGTGATCT
CGGTACCGATGTAGCTGAAGGCCACGCTGCGCGCGCCCTTGGCGAGCACGCCGGCGCTGT
CCAGCGCGTCGATCCACAGTTCCCAATCCTGCCCGCCCATCACGGTGATGGTGTCTTCGA
TCTCCTGCTCGGTGGCCGGCTCGATCGAGGCCTGGATGATGGTGTCCTTGTTGGTGTCGA
TGGCGGTGGCGGTGTAGGTGTTGCCGATCGGCTTGAGCGCCGAACGCTTCACTTCCCCGG
TGCTCGGCAGCTTGCGCACCGGCGAGGCCAGCGAATACACCACCAGGTCCACCTGCCCGC
CCATCTCGGTCTTGATCAGCTCGATGACCTTGGCACGTGCTTCATCGGAGAACGCATCGC
CATTGATCGACTTGCTGTACAGGCCGGCGGCCTTGGCATGCGTATCGAAGGCGGCCGAGT
TGTACCAGCCGGCAGTGCCGGCCTTCTTGTCGCTGCCGGGTTTTTCGAAGAACACGCCCA
GCGTGTCCGCGCCGAAGCCGAAGGCCGCGGTGATCCGCGAGGCCAGGCCGTAGCCGCTGG
ATGCGCCGATCACCAGCACCTTCTTCGGGCCGTCGTTGCGCACGCCGCGCGCACGCGTGG
CGGCAATCTGGTCGAGCACATTGCGCTCGCAGCCGAGGGGATGCGTGGTGGTGCAGATGA
AGCCGCGCACTTTGGGATGGATGATCAACGTGGACTCCTGGTCAGCAAGATGCTGGCGGC
ATCTTAGGGCCTGACAGCGCGCTGGGGTAGGTCGCACACGCCACCCAGGCGGTGCTTACA
CACGCACGCAGGGTGTGAATCGCTTGTGCGCCAATGCACTGCGCGCACCGGGCAGCGCGT
GCGCATGCAGCGCGCGGACATGCAACGGCGCGGCACTGAATGCGCTGGCTGGCGTGACGG
CCAGTGCGTGCATCGGACTACGCGCGCTTCCACACGCTGCTGTATGGAAGCGCATCGGTC
GGCAGCGCTGCGCACGCAACCGGTGCCTGTGCCGCAGGTGCAACGCCGCCCGCCGATACC
GAGGCAGCGCGCCTTCACCTCAGCGCGTGGGCGCCCGCAATGCACCTTCACAGCACACCT
TGGCGTGACCCCAGACGCCGCGCGGCGAACAGAGACCATGGTCGAATTTCGGCACCAGTG
GCTGTGCTATGTTCCGGCCCTGCCGTGCCGTGCCTGTCCGCGCCCTATTGGCGATCGTCA
AGGCCCCTTTCAGCTGTACGACCGGTAGTCAAGCGAATGTCCCTCCGAAGCGAGCGCGTC
ACGCAGCTGGGCTCTGTCCCGCGGTTCCGCCTTGGGCCATTGCTGGTCGAGCCGGAGCGG
CTCATGCTGATTGGCGACGGCGAACGCATCACGCTGGAGCCGCGCATGATGGAGGTGCTG
GTGGCGCTGGCCGAGCGTGCCGGCGAGGTGATCAGCGCCGAGCAATTGCTGATCGATGTC
TGGCACGGCAGCTTTTATGGCGACAACCCGGTGCACAAGACCATCGCCCAGCTGCGCCGC
AAGCTGGGCGACGACAGCCGCCAGCCACGCTTCATCGAAACCATCCGCAAACGTGGTTAC
CGGCTGCTGCCGAAGGTGATCTTTCCCGAGGATTACCGCGGTGCGTTGCCGGGCATGGGT
GCGTGGGGGCACGGCAGCCCGTACGTGGGCCTGCGCGCGTTCGACCCGGACCATGCGGAG
GTGTTCTTCGGCCGCAGCCACGCCATTGCGCAGGTGCTTGCCGCGGTGCGCGCGCAGTTG
CAGAGCCAGCGCGCGCTGGTGCTGCTCAGCGGGGCCAGCGGCTGCGGCAAGACCTCGTTG
CTGCGCGCCGGTGTGGTGCCGTTGCTGGCGCAGCCCGGCGGGCTGGATGGCCTGCAGGCG
GTGGCGGTGGCGTATTGCAGCCTGGCGGCGTGCCGCGGCGGCGATGTGGCCGACACGCTG
ACGCGTGCATTGGCCGAGTGGGCAGCGGACGGGCGCGCGGTGTTTTCTGCCGCGCAGATG
GCCACCTGCACGCAGTGGCTGACGCAGCCGGCGGCGTTGCATGCGGCCATTGCCGAGGCG
ATGCGCCACGCCGCCCCCGCCCGCGAGACCGTGCAGACCCACCGCCATCTGTTGCTGGTG
ATCGACCATGCCGAAGCGCTGGTGGCCACACCCGGCATCACCGCGCAGGACCGTGCTGCG
TGCACGGCGTTGCTGCAGGCGCTCTGCAGCAGCGCGCACGTGGCGGTGCTGATGGCGACC
CGCAGCGATTTCTATCCACGGCTGATCGAAGCGGTGCCGGAGCTGGTGGAGCTCAAACGT
GGCGATGGCCATGTGGATCTGCTGCCGCCACGCGACGGCGAGATCGGCCAGATCATCCGC
GTGCCTGCGGCGATGGCCGGGCTGCGTTTCGAAGAAGACCACGACAGCGCCAGCCGCCTG
GACGATGTGCTGCGCGACGCCACCGCGCGCCAACCCGATGCACTGCCGCTGCTGCAGCAT
CTGCTGCAGGCGCTGCACGAACGCCGCAGCGACGATGGCCTGCTCACCTTCGCCGCGTAT
CGCGCACTGGGTGGACTGGAAGGCGCACTGGCGCACCATGCAGAACAGACCTTCCGCGCC
CTGCCCGCACCTGCGCAGGCGGCCCTGGGCGACGTACTCACCCAGGTGAGCGTGATCCAC
CCCGACAGCGCAGCAGTCACCGCGCGGCGGGCGGTGTGGTCGGCATTGCCCGATGCCAGT
GGCGCGCGCGCACTGGTGGATGCCTTCGTGCAGGCGCGCCTGTTCGTCAGCGAACTGGTT
GCCGGCGAGCCGGGCTTTGCGGTGGCGCACGAAGCCTTGCTGCGGCAATGGCCGCGCGCC
AGCGAATGGATCCATGAAAATCGCCGCCTGCTGCAGGCACGCAAGCGCCTGCAACTGGCC
GCGCAGCGCTGGGCCAGCGAGGGCCGCCGTGACGATCACCTGCTCAACAGCGGCCGCCCC
CTGAGCGAGGCACGCGAAGCGGCGCGGCGCATGCCGCAGGACCTGGACGCGCTGGACCTG
GCGTTCCTGCACGCCTGCGAGCGCGCGCACCGGCAACGGCGCGGGCTGTATGCCGCGGCC
GCGGCCTTGCTGGTGGTGCTGGCCAGCGCGTCGCTGCTGCTGGGCTGGCAGGCGCGCCAG
GCGCAGCAAGTGGCCGAACAACGCCGCGACGAAGCGCAACAACTGGTGGGCTACATGCTG
GGCGATCTGGCCGAGCAGTTGCGCACCGTGGGCAATCTCAAACTGCTCGACAGCGTGGGC
ACGCGCGCACTGCGGTATCTGGAAGAACTGCCCAATGCCAGCATGCAGGCCGGCGATCTG
ATCAACCACGCCCGCGCCCTGCGCACCACCGGCGAAGTACTGATGAATCAGGGCAAGCTG
GACCAGGCGCATGCGGCCTTCACCCGCGCCGCAGCCACCGCCGCGCAGGCACGTACGCTT
GCCCCGGATGTCTTGGAGGCGCATGCGGAAACCGGCCAGGCGGCGTATTGGCTTGGCGCC
ATGGCCTACCGCAACAAGCAGTTCCCGTTGGCGCGCAGGCACTGGGCGCAGTATCTGGCC
GCGAGCGAATGGCTGGTGCGCGCCAAGCCGGACGATCCGCGCTGGCAGCTGGAGTTGTCG
TACGCACTCAACAACCTGGCGATGCTGGCGACCACGCAAGGCAATGCCCCAACGGCAATT
GGTTTTTTTGCGCGCGACATCGCACTCAAGCGCGTGCTGGTAGCGCGCACACCGGACAAC
GCATCGCTGCGTTATGAATTGATCGACAGCCTCTCGGGGCTGAGCCTTGCGCAGGAAAAC
CAGGGCCTGCTGGCGCCGGCCGAGCAGGGCTATCGCGAGCAACTCGCCATGCTGCGGGTG
CTGGTGGATAAAGACCCGGATGCACATGCGTGGCGGCGGCGTCTGGCCGGCTCGTTGATT
CGCACGTCCAACCTGGCGCTGGCGCGTGGCCACTTGGTGCAGGCGCAGCAAGATGCGCGA
GAGAGTCTGCGTCTGCTGCAGCCGTTGGCGGCGCTGCAGCCGGACAATGTGGCGTGGCGG
CGCGATCTGGCGCATTCCTATGCGCAGGCCGGCTGGGTGGCCGCGCTGGATGGGCACGCA
GGGGACGCCGCGCAGCAGCTGGCGCGTGCGCAGCACACCATGGCCGAGCTGCTGCAACAG
GCGCAGCCACTACCGGAGTGGCAGTGGCTGGATGCGGTCATCGCGCTGCGCATGCAGGCC
GCACGCGCACCACCGCTGGCGCAGGACTTCGCCCCGATCGTGGCCCGGCTGGAAACCCTG
CACCGCGCAAAACCCGATGAAGTGGTCGGTATTTCAGCGCTGGCCCAGGCGCTGGTCTGG
CACGGCGAACAACGCGCCGCCGCCGGCGATGACGCTGGTGCGCGCACGGCGTGGCAACGC
GCACTGGCGGTGCTCGGCAAGGACGCGGGCGACAGCCGCGACAAGAATTTGCTTGACCCC
TGGATCCGCGCGCACGTGCATCTGGGGCAACGCACCGCCGTTACGCAACAGCTCGGATGG
CTGTACCAAGCGGGCTACCGCCACCCGGGATTCGTCTCCCTCTATGCCCCGCTTTTCAAA
GGACAGGACAAGTCATGACGGAACAAAAGGAAATGCACACGGAACTCTCCGTTGCTTACG
TCGATTTTGGCGGTAATACCGGGAAAGGCAAATACATCTATCGCTTCGAGCCCGACCTGA
TGCTTCTCGAGCCATTAGCGAGAAACGTGACGATCAAATATGCCTTCGACAAGGCTGTGC
CTTTCAACTTTCGCATCAGAAACCTGATCAGCTCGGACTCGCAGAACCAGATCAGTCAGA
TCAAGTACGATGGCGATGGCCGCTGGGTCTCTTTCGTCAATGCCAATGACCGGGCCACAC
TGATCTTCTTCACCGTCATCGTCGAAGACATGCAGCGCGAGACGCGTTTCAGCTGCGACC
CCCAAGTCGGGAATGACCCGCAAATCTCCCCGCAGTAAGGCATGGCCGCACCTGTCTGGC
GGCCGGCCGCTGGACAGGTGTTTGTGTTGCCGCCGATGGCGCATCACAGGTGGATGAGAT
GTACCGACTGAGCGCGTGATGCTGCAACGGCGCGTTGTCGGGGTGTTCGCTGGACCATGC
CCGCAAGACGGGCGCATCGCTCGGACAGATCCCACGCTGCCCGATATTCAGGGCGCTGCC
AGCACTTTCAGATCGCCCCTGCGCGCACCCATGCGTGCGGCTGCAACCGTACGCCCGGCT
CGGGCTCGTTGCTGAAAGCCACGTTGATCTGGCCGCGGATGGCCAGCCCGCCCGGTACCC
CGCCGTGGCCGTTCCAAGGCGGACAGCGGCGGTGGCGCGCGCAGGCCATTGAGCCCACGG
CGATCGCCGGGCTGGCGCAAGGCCGGGGCGCCGCCGCCCCCGGTGCCACCGCGCAGGGGG
TGATCAGCACCTTGAGGTCGCGCTCGCTTCGAGGCAGCGTATGCAGCGCAGCGCGTGCCC
AGGCACCGGGGAGTTCGGGCTGGGTGGGTGCCGCCCAGGCGCTGGTGGAGAGCAGGACGA
TCAACACGATGAGGTATCGGACCAGGCGCATGACGGACTCCGCAGCGGACCGGAGCGCGA
TGCTTCCCCGAGCGGCTCTCATCGCCGAGGACGGCCTTCGTGCTTGGCCCGGCACCGGCG
TGTCCCTGGCGGACCACGCCCGCCAGGGAGCACGGTTCAGTTCACGATTTTCTTGCAGTC
CTTCAGGGTGCTGGTTGCGTTCTTCAGCGCGATTGCATGCCCCGGCTGGCCGGCCTTGAT
CTTGGTGATCAGCGTGGCCATCGCGTTCTTGCCCGGCTGATTCCAGTTCTTGTAGCTCGG
CCCTCTCTTGAAGGCGTCCAGGTCCTTGAGCGTGCTGTCGAACGCGCCGTTGATCAATGT
GCGCCGGTCCACGCAACTCTGCCATGCCGCCAGACGCAGGCGGTTGGCGGCATTACCGGC
CGCCTTCTGGCATGCCAGCGCGTCGCAGGCGGTCGGGTCATGCAGGCCTGCATTTTGGTC
CACGCAGGTGCTGCGCTTGGTGTCGTACGGGATCAGCTGGCAGCCTTCCTGCTTGGAACG
TGCAATCACATCGGTTTCGGAAACGTCGGTGCCCTTGAACAGCGCCTGTGGCGGCGCAGA
GGGCGCGGCCCGCGGGACGGGCGTGCTGCATGCCGCGAACAGCATCGACAGCGTCAGCAA
GACAAACTTATGGAACAAGCGCATGGCGGTAGTCCTGGTCGGAGACCGGAGCGCGCAATG
CGGTCTCCGGGCGGCGCGTGGGCCGCAGCGCCACCCTGCCGGCAACCGGCCGCGCGGACC
TGACGGACAGCTTACGGTTGCGGCCGACGCGTCCCGCCACCTGTATTGCACATCTGCACC
AGGCGACCCCGCCAGCGCCATGCAGCGAAAAAATCCCAAGCGCTTCATAGGCTTGCAGTC
CGGCAGGTTGCGGTAAGGCAACGCCGAGGCGCGGCGCGGCAGGGTGGGCTGTGTCCGGCT
CCGTGCCGACCGGACGCCACCGCCGCGATGTCGGCGGCCCCAGGCACCTGCCGCAGCAAT
CGCTGCGGTCCACCGAGACGCACCCATGCTCACCCATACCAACAATGCTTCCGACACCCC
GACCGCCGAGGCGCACGATTCCCCGGTGTCGCTGTTCCGCCAGACCGCCGCGCAGCGTCG
CCAGGCCGATGCCGCCGCGCTGCAGGCCGCCGACTACGACCAGAAGCCCTGGGGCCTGCT
GTACCGCGCGCTGACCGATGCCATCGGGGCCACCCCGGATACGTTCCAGATGGTCTATCC
GTTCACGACCTGGGCTTGGCCGATGCAGCAGGCGGGCTTCATCGGCACCGCACAGTACGA
CTTCTGCTCCACGTCGCCGCAATGGAGCGCGGTCGGCGCCTTCGTGTCCAGCGGCGATCG
CCTCAACCAGGCCTACCAGGAATTCCTCAACGTGATCCCGGCCGCGACCGACGACGCCTC
ACTGCGGCAGAAGATCAAAGCGGCCGACGACGCGCTGACCGCCGCCAGCAACGGCTACAC
CATCGCCTACAACCAGGCGCGCTCGGTGTATCAGGACGATGTCACCGACAACGACCCGAC
CTTCACCAAATGGCTGGGTTCGCCGGCCGGCGCCGGTTGGCAGAACAAGATCAGCACCAT
GCAGGTCAAGATGGACCAGGCGCAGCTCACCTACAACGCGCTGGTCGTGCAGGCCAACAC
GCCGGGCCTGGGCGAGGCTCAGAAGCAGATGGCCAATGAGAACTTCTACGCCAAGCTCAA
CGATCCGGCGCTGTCCAAGTTCCCGCTGGTGCCTAACTGGTCGGTGGCACAAAGCGCCAG
CGAGTGGATTGATGCGGTGCAGGCCGGCCAGGGCCCGGCGGGCGCCACCATGGGCTTCAC
CAACCGCGATGCGGCCTACGACTACAGCAAGACCTGGGCCGGCGGTTCGGCCAAGATTCG
CCAGCTGTTCTGGGAAGTCCGAGTCGCCGGCAAGTGGCAGCGCATCGACGAGTTCGAGAC
CGACAACGAACTCGACGTTTCGGTGGAGTTCGAAGCGCTGGACCTGATCCAGATCCAGCC
CAGCGACTGGTACAACGGCCCGTTCGTGCGCAGCAAGCGCAACGGCCCGTTCGTAAAGGG
CTATAGCGCGTTCGGCGAGGACGGCACCCAGGCCGTGTTTGGCGAGAAGGGCTTCTTCGG
TCTCCTCAAGACCGGTATGTACGTGGGCTACAAGCCGACCTTCACCATCACCACCAGCAA
GTCGTCCTTCAGCAAGTTCTCCGAGATGTTCAAGGTCTCGACCGGGCTGCGCATCGGCCC
GTTCACCTTCGAAGCCGAAGGCGGCAGCGAAAAGGCCGGTTGGAGCCTGAGCGAATCAGG
GCAAAGCTTCACCGGCACCACGACATCCGAGCAGCCGCTGATCGTCGGGATCGCAATTTC
CAAGCTGCCGCAGGAGTAAGCGCTGGCGGGCCGGCACGCCTGCAAGGGCGCACCGGCCCG
CTGTCGGTACACGCGAGATTTCTGTAGTGGTGAACACGTGCGTGGTCACAGCGGGATCCC
CGTGTGGCTACGCTTCGCCGGGATGGACAGAGATTCGGTGTGCATGGCGCCTGCGGTGCC
GCCGCTATGCTGTGGCACCGCCGCAGGAGCGGCGTGATAGCGAAGATGCCGTGATTCGGC
CGCGGCGGCGCATCCGGGTACATCCGCGGCGGCCGCCTGCATCGCTGTACACCCGCGTGT
GCGCGTTGGCCGCGACGGTTCGCGCCACGGGCGATCGTCTTACACTCTGAGGCTGCCCCC
GCCGCTCCCCGCCTTCGATGATCATTTCTGCCGCTTCCGATTACCGCGCCGCCGCCGAAG
CCCGCTTGCCGCCGTTCCTGTTCCACTACATGGATGGCGGCGCGTATGCCGAGCACACCT
TGCGGCGCAATGTCTCGGACCTGGCGGATATCGCGTTGCGTCAGCGCGTGCTGCGCAATA
TGTCCGATCTCAGCCTGAGCACCGAGCTGTTCGGCGAGACGCTGGCGATGCCGGTGGCGC
TGGCACCGGTGGGGCTCACCGGCATGTACGCACGCCGCGGCGAAGTGCAGGCCGCGCGTG
CAGCCGCTGCGCGTGGCATTCCGTTCACGCTGTCCACGGTGTCGGTGTGCCCGATCGAGG
AAGTGGCACCGGCGATCGACCGCCCGATGTGGTTCCAGCTGTATGTGCTCAAGGACCGCG
GTTTCATGCGCAACGCGCTGGAGCGCGCCAAGGCCGCCGGGGTGACCACGCTGGTGTTCA
CGGTGGACATGCCCACGCCCGGCGCGCGCTACCGCGATGCGCACTCGGGCATGAGCGGGC
CTAACGCGCCGCTGCGGCGCATGCTGCAGGCGATGACGCACCCGCGCTGGGCGTGGGACG
TGGGCCTGCTCGGCAAACCGCATGACCTGGGCAACATCTCCACCTACCGCGGCAGCCCCA
CCGGATTGCAGGATTACATCGGCTGGCTGGCGGCCAATTTCGACCCCTCCATCTCGTGGA
AGGACCTGGAATGGATCCGCGAGTTCTGGACCGGGCCGATGGTGATCAAGGGCATCCTCG
ACCCGGAGGACGCACGCGACGCGGTGCGCTTCGGCGCCGACGGCATCGTGGTGTCCAACC
ATGGCGGGCGCCAGCTCGATGGCGTGCTGTCCAGCGCGCGCGCATTGCCGGCGATTGCCG
ATGCAGTGAAGGGCGAGCTGAAGATCCTGGCCGACTCGGGCATTCGCAGTGGGTTAGATG
TGGTGCGCATGCTGGCGCTGGGTGCCGATGCCGTATTGCTCGGCCGCGCGTTCGTCTACG
CACTGGCCGCCGGCGGCCAGGCCGGCGTGGAAAACCTGCTGACCCTGATCGAGCGCGAGA
TGCGCGTGGCGATGATCCTCACCGGCACGCATTCGGTGGCCGAGATCAGCGGCGACGCGT
TGAGCCGGGTAACGCGCGAGGCGGCGGTTGTGCCTTGAGGCTGGAAATTGGGGATTGGGG
ATTGGGGATTGGGGATTGGGAATCGGGAATCGGGAATCGGGAATCGGGAATCGGGAATCG
GGAATCGTTAGAGCATCGCGCGCGCACGGTTTTCGATGTCCTGGGCTTGCTGCTGTTGGT
TGAGCTAGCAACAGACATGGTTACCTCACAGCAACCAACTCTGCGCCTTTCGTAGGAGCG
CGCTTGCGCGCGCGATGGAGCGTTACCGGGAAAGCCTCATCGCGCGCAAGCGCGCTCCTA
CGTGGCCTGCGATGCCGCCGCGCGCACCTGATTGCATTGAAGACATGGAACCTAATCCAA
GCCGGCACATCCGTTGTGTCTGGTCTGACCCCACCTCTCCGGACACGACAGCTGTCGTAG
GAGCGCGCTTGCGCGCGATCGGGCATCACCGGGAAAGCCTCATCGCGCGCAAGCGCGCTC
CTACGTGGCTTGATGCCCGGATGAACCCCAGATTGCATCGAGGTCTACGGCGCACAGGGC
CGAGCCGACGCATCTTGGTGCGTGGTCTGATGCCGCGGCACTCCCGCAGCCGTCGGCAGT
CGTAGGAGCGCGCTTGCGCGCGATGGGGCATTCCCGGGAAGGCTTCATCGCGCGCGAGCG
CGCTCCTACGTGGCTTGATGCCCGGATGAACCCCAGATTGCATCGAGGTCTACGGCGCAC
AGGCCGAGCCGACAAATCTTGGTGCCTGGTCTGATGTCCCGGCATTCCCGCAGCCGTCGG
CCGTCGTAGGAGCGCGCTTGCGCGCGATGGAGCGTTACCGGGAAGGCCTCATCGCGCGCG
AGCGCGCTCCTACGTGGCTTGATGCCCGAATGAACCACATATTGCATCGAGGTCTACGGC
GCATAGGCCGAGCCGACGAATCTTGGTGCCTGGTCTGATGTCCCGTCACGCCCGCAGCCG
TCGGCCGACGTAGGAGCGCGCTTGCGCGCGATGCGGCATTCCCGGGAAGGCTTCGTCGCG
CGCAAGCGCGCTCCTACGTGAGAGGTGCTGCACTCCGCTATTCCGATCATATCTAGCGCA
CGCCACCGGCAAAGTGCCGCAGGCCCATCATGCATGATCTGCACCTGGCACCTAGCCGGG
CAAAATCTGCACCCAGCACCTAGCCAGGCAACACCTGCTTCAACGCCAGCACTTCCGCCC
AGGGATCATTGCGCTGGCGCTTGGCACGTTGCACGGCCTTGTCCAGCGGGAACGCATCCG
GGCCGCTGAGTTTGCCCAACTCCTCCCAGCGCAGCGGCACCGCCACGGTGGCGTGCTCGC
GCGCGCGTAGCGACCACGAACACACGCTGGTGTTGCCGCGCCCGTTGCGCAGCCAGTCGA
CAAAGATCACGCCGTGACGCTTGGCCTTGCTCATGGTGGCCACATAGCGCTCCGGGGCCT
GAGTGGCCAAGGCCTGTGCGAAGGCTTCGCAGAAATCACGCGCCTGGTCCCAGCTGGCCT
GCGGCACGATCGGCACCACCACATGCAGCCCCTTGCCGCCCGACAGGCGCACGGCGCTTT
CGAGCCCGGCCGCACGCAACTTGCTGCGGATCTCGCGTGCGGCGGCTACCACCTGCGTCC
AGGCCACGCCTTCACCCGGATCCAGGTCGAACACCAACCGGTCGGGGTGCTCGGGGTCAT
CCACCCGCGCGCCCCAGGGATGCAGCTCCAGGGTGTTCATCTGTACCAGTTCCAGCAGCC
CGGCTACGTCTTCGATGTACAGATAATCTTCGGTGCCGCTCTTCTGCTTCAGCGGGATGG
CCTTGATGTGCACACCAAGATGGCGGCCTTCGTGCTTCTGAAAAAAGCACGCGCCCGCAG
CGCCATCGGGGCAGCGCAACAACGACAACGGCCGGCGCGCGATCTCCGGCAACACCAGTG
GTGCCACCGCGCGGTAATACGCGGCCACATCACCCTTGCTGATGCCGGCGGCAGGGAATA
CCACGCGCTCGGGATGGGTAATGGCAACGCCGTCTGGCGCGGTGCAGGCCGATGCCTTCG
CTTTCCGTGTGGACGGCGCTGCCGGTGCTGTCGACGTTTCCTTTGCCGACGACATACCTG
GCGCGCGTGCCGTTTTGGACGATGCGGCCTTGCTCGGCGCGGCCGGCTTGCCGGACGCCG
CAGACTCGCTGGAAACGCTGCGCTTGCCCGACTTCGCCGCAGACGATGCGCTGGCGGTAG
ACACCGCACCTCGTTTAGCCGCACGCGGCGAGGCATTGCCCGTGGCCGCTGCGGACGACT
TGCCCATTTTTCCTGGCTTGGCAGCGGAACTGACGGCCGATGTCACACGTTGTTTGGCGA
CACGCGACGGTGTGCTGACCTCGGCTGCAGTGGAAGATTTGCCCGCCTTCCCCGGCTTTG
CAGCCGAACCGCCAGCCGATGCCGCCGCAGTGCGCGTCGCTACAGCACGTGACGCCTTGC
CCGCAGCAGCTGCAGCCGTCCGCGTGCGTGCTCCCCGCGCCTTGCCCGGTGTGGCGCGGT
CGCCGCCCAGATCGCTCATTGGTTTGTCCTCGCGTAAACGCTTGAAGGCCGCCTGCCGCA
GCAGGCCCTGCTTGGCCCAGCCACGGAACGCCACCTCGGCGATCAACACCGGGCGTACCC
AATGCACATCGCGCGGCCGGCCGGGGAGGTGCGCGGGTAATTCCAGCGTGGGCTGGGGGC
TGTGCAATGCCTGCAATTGCGCGGTGATCTCGCCGAGCAGCGCACTGTCGAAACCGGTCC
CGACCCGGCCCACGTAGCGCAGCTGCGTGCCGTCGAGCTGTGCCAGCAACAGGGCGCCAA
ACCCGCTGCGCGCGCCCTTGGGGTCGGTGTAGCCCACCACCACGAACTCGTCGCTGTCTT
CGTGCTTGGTCTTGACCCAATCGGCGCTGCGCCCGCCGCGGTACGGCGCGTCCGCGCGTT
TGCTGACGATGCCTTCCCAGCCTTTGTCGGCACTGGCGGCAAACACCTCCGGTCCGCGGC
CGATCACATGCGCGCTATAGGCCAGCGTGCCCGGCGTTTCGCCGAGCAACGCACGCAACA
ACTGCTTGCGCTCCAGCAGCGGGGTGGCGCGCAGGTCCACGCCCGCAACGCCGAGCAGAT
CGAACACCAAGTAGCGCAACGGTTGACGCGCAGTGCCGTCGATGGCGCGTTGCAGCGCGG
AGAAATCGCTGCGGCCTTGCGCATCGAGTACCACCAGTTCGCCATCCAGGCGCGCATCGC
GCACCGGCAAGGCCTGCACGGCCGTGGCAACTTCCGGAAAGCTGTCCGTCCAGGCCTGAT
CGTTGCGCGAGCGCAGCTGCGCCTGGCCATCGACCAGATCGGTCAACAAACGGTAGCCAT
CCCACTTGATCTCGTGCAGCCACTGGGCACCATCCGGCGCCTCAGCGCGCAGCAACGTCA
GTTGTGCGCGCAAGCCGGTAGGGCAAGCCGCATCGCGCGCGCCCGGCAAGGCCAATGCGC
GCGTGCGCCACTGGGCATCTGTAGCTGCGGAAGCACGCGCGCGGACGGCGGGTGCGGATT
TTTCTGTCACCAACGCCTCGGCCGGCGTGCGTCGACGACGGCTGGGCTTGGCACGGCGCG
CCGGTGCGGCTGCAGCCGATGGAGTCTCAATCGTTTGCGCTGTGGCATCGGCATCGGCTA
CCAACGCATCGGCATCCAGGTCGGCGGCATGGGCATCGTCGCGCTTGATCAACAGCCACT
GCGGCTGGCGTCCACGCAGGCGGGTGCGCACCAGTGCAAAGCCACCGCGCAGCTTGTCGC
CCTGCAGGTCAAAGTCCAGCTTGCCGGCATCCAGCGCCGCCAACGCGTCGCCATCGCAGT
GCCAGGTGCCGTGGTCGAATACCTGCACGTGTCCCGCCCCGTACTGCCCTTGCGGGATGT
CGCCTTCGAAGCCCGCGTACGCAAGCGGGTGATCCTCCACCTGCACCGCCAGGCGTTTTT
CGCCAGCACGCAGCGACGGGCCCTTGGGCACCGCCCAACTCTTGAGCACGCCATCGGCTT
CCAGGCGAAAGTCGTAATGGCGCGAACTGGCGTGATGCAGTTGCACCACGAAGATCGGCT
GCCGATGCGCTGTCGCCGCGGCGTCCTCGGCCGGCTCCGGGGTCTGGTCGAAGCGGCGCT
TGCGGGTGTAGTCGCGCAACGACATCGGCGCTTACCCGGCCTTGCGCCGCGGCGCCGCCT
TCTTGGTGGCTTTCGCGGCGGTTTTCTTGGTCGCTTTCTTTGCCGCCTTCTTGGTGGCGG
TTTTCTTGGCCGGCGCCGTGTCAGCGGCAGCCGTGGTCTTCTTTGCCGGGGTCCGCGTAT
TGGCTTGCAGGCTCTTTTGCAGCAACGACATGAAGTCCACCACATTGGTGGTGGCGTCTT
CGTGCGGGGCCGGTTCGTCGTCCACCTGCGTGGTGCCGCCCTTGGCCTGGATGCGCTTGC
GCAGGATCTGCTCGAGCTTGCCGCGAAACTCGTCGTGGTAATCCTCCGGCTGCCACTTGC
CGGACATCGATTCGATCAGTTGCCTGGCCATCTCCTGCTCCTTGGCGGTGATGCGGTACT
CGCTCACCGCCCCGGACGGCAGCTTGAAATCTTCAGGGTCCACCACTTCCTGCTGATAGC
GCAGCAGCAGCAGGATCAACGCATCGCCCTGCGGCATCACTGCGGCCAGGTATTCGCGGG
TGCGGATCACCACCTTGGCAATGCCCACCTTGCCGGTATCGCGCAAGGTCTCGCGCAGCA
GCACATAGCCTTTTTCAGCCTTCTTGCCGGGCACCAGGATGTAGGGCTTTTCGAAGTAGC
GCGGGTCGATGTCGGCCGCATCGACAAAGGTCTCGACTTCCACCGTCTCGTGACTTTCCG
GCGCTGCGGAGCGGATGTCCTGCTCCTCGACGATCACATAGCTGCCCTTGTCGTACTCGA
AGGCCTTGACGATCTCCTTCCACGGCACTTCGTCGCCGGTGTCGGCGTTGACGCGCTCGA
AGCGAATGGGCTTCTTGTCGCGCGAATCGAGCATGCGGAAATGCAGGTCCACCTTGCGCT
CGCCCGACATCAGCGACACCGGCACGTTGAGCAGGCCAAACGACAGCGTTCCGGTCCAGA
TCGGTCGTGCCATCAGTGCGCCACTCCGTGCACGGCCGCATCGGGAATATGGTCCAGCGC
CAGCCAAGCGTCCTCGACCACATCGCGGGCATGCGGCCAGTCCAACCGCGAATCGCCACG
CATGCTTTCCCACTGTGCGGCCAGTGCCTGCTCGCAGTGCAGATCTGCACCGCGTGGCCA
GTCGGCAGCGTGGGTGAAGCGGGCGAATGCATACGCAAGAGAAAGATCGCGCCAGGTGGG
CCCGCCACGCCGGCGACGGCGCTGGAAATCGGCCACGCTGTAACAGTGGAAATCCTGCGC
AACACCTACCGCATCGCTCTGCGGCGTACGGCACTTGCGCTCGGTTGGTGCCGGCGCAGC
GTGCGCGCTGAACAGGCGACGATCGGGGCGACGGTCCAGGGGGCGCATGGCGGACTCCAC
GTGCTGGCGTTTGGGGGAGCACAGCAGTAACGCGGGCGCCGTGAGCCATGCGTGAGAAAT
TCGCTTGCAAACTGCGATTTGCGTCGCCTTCACCGCCGAGGCGGTGAACTGCGTACCCGA
CATCTGCTGGAGACCTACCATGTCCCGTGACCCCCTGCGCGAACAACCAACGCACCCCGG
CGAACAGCACGGCAAGCGTGACGCCGAACATTACGAAGACCGTGGCGCCGGCGATGCCCC
CGAGACCGTCATTCCCGCCGACGACGATACGCCCGCCAAGACGCCCGGCACTGCGCCGTA
AGCGGCGCGCGTTGGACTGCATGCGGCATGTTGCAGGCGCCGGGAGGCTGCGGCGGGAAG
GCTTCATCGCGCGCAAGCGCGCTCCTACCAGGGCGTGGTAATTGCGCCAAGGTGTCGTGA
GCGCGAGCGCTAGGTGTTTGAGGCTTTTAGCGCATTCAGAACTGGATGCGCTGTGCCTTG
GGAATTTCTCGGAAAACTGTGGCGAGTGATCCGGGCGCGCGGTTGATCTTGGCCCTGCGC
GCTGTTTGGTATTCAGCCAACAAGCGAGGTCGTTACACGTCTGCCAACCCCCGCGCAGGG
TTACACCCGCTTGGCCAGCTGCAGCTGCGCGAATTCGTCGTCGCTAAACAGGCGCGAGCG
CACCAAAAAACGCACGCCCTCGCCGTTTTCCAGCGAAAACATCCCGCCGCGCCCGGGCAC
CACATCGATGATCAGCTGCGTGTGCTTCCAGTATTCGAACTGCGGCGCGCTGATATAAAA
CGGCGCACCACCGATCTCGCCAAGCAGCACATCACGGTCGCCCACAATGAAGTCGCCCAC
CGGGAAGCACATCGGCGACGACCCATCGCAGCAGCCGCCAGATTGATGGAACAGCACGTC
ACCGTGACGCGCACGCAAGGTGTCGATTAGCTGCAGTGCGGGTAGGGTCGCCATGACCTG
CAGCGGTAACGTGACCTCGGTTGTGTTGTGCACTATCTCTCTCCGTTGCTCGCTCAGCAG
CTCTGCACACTGGCAAGCAGTCTGCTCGAACTTGCTGACGCGTCGCCGTGAAGGCGTTTG
TCTGCATCAATGCCCTTCGCGGCAAGCGCACCGCGGCATGCGGCAGGATGGACCTACCAC
ATGCCGCTCGCCTTGCATCAGAAGAACCCCAGCGCCTTCGGCGAATAGCTCACCAGCAGG
TTCTTGGTCTGCTGGTAATGGTCGAGCATCATCTTGTGGTTTTCGCGGCCGATGCCCGAC
TGCTTGTAGCCACCGAACGCGGCATGCGCGGGATAGGCGTGGTAGCAGTTGGTCCACACG
CGGCCGGCCTGGATCGCGCGGCCCATGCGGTACAGGCGCGAGGCATCGCGGCTCCACACG
CCGGCGCCCAATCCGTACAAGGTGTCGTTGGCGATCGCCAGGGCTTCGGCCTCGTCCTTG
AAGGTGGTCACCGACACCACCGGGCCGAAGATTTCTTCCTGAAACACGCGCATCTTGTTG
TGGCCCTTGAACACGGTCGGCTTGACATAGAAACCATCCGATAGCTCCCCGTCGAGCATG
TTGCGCTCGCCACCGATCAGGATTTCGGCGCCCTCCTGCTTGCCTATGTCGATGTAGGAC
AGAATCTTCTCCAGCTGCTCGCTGGAAGCCTGCGCGCCGACCATGGTGTTGGGATCCAGC
GGGTTGCCCTGCTTGATCGCGGCCACGCGCTTGAGCGCCTTTTCCATGAATGTGTCGTAG
ATCGATTCCTGGATCAGCGCGCGCGACGGGCAGGTGCAGACCTCGCCCTGGTTGAAGGCA
AACAGCACGAAACCTTCCACTGCCTTGTCGAGAAAGTCATCGTCTTCGGCCATGACATCG
GCAAAGAAGATGTTGGGCGATTTGCCGCCCAGCTCCAGCGTCACCGGGATCAGGTTCTGG
CTGGCGTACTGCATGATCAGCCGGCCGGTGGTGGTTTCGCCAGTGAAGGCGATCTTGGCG
ATGCGCGGATTGCTGGCCAGCGGCTTGCCTGCCTCAAGCCCGAAGCCGTTCACTACGTTG
AGCACGCCGGGCGGCAGGAGATCGCCGATCACCTCCATCAGCACCAGGATCGAGGCCGGG
GTCTGCTCGGCCGGCTTCATCACCACGCAGTTGCCGGCGGCCAGGGCGGGCGCGAGTTTC
CAGCAGGCCATCAGCAGCGGGAAATTCCACGGGATGATCTGCCCCACCACGCCGAGCGGC
TCGTGGAAATGATAGGCAATGGTGTCGCTGTCGATCTCGGAGATGCCGCCTTCCTGCGCG
CGGATGGCACCGGCGAAATAGCGGAAGTGGTCCACGCATAGCGGCACGTCCGCATTGAGC
GTTTCGCGTACCGGTTTGCCGTTGTCCCAGGTCTCGGCGTAGGCCAGCAATTCCAGGTTC
TGCTCGATACGGTCGGCGATCTTGAGCAGCACGTTGGAGCGATCGGTGGTGGAGGTCTTG
CCCCACGCCTCCTTGGCCGCGTGCGCGGCGTCCAATGCGGCTTCGATATCTGGCGCGGTA
GAGCGCGCGATCGAAGTGAACACCTTGCCAGTGATCGGCGTGGTGTTGTCGAAATACTGA
CCACCCTGCGGCGCCACCCACGCCCCGCCGATGAAGTTGTCGTAGCGTGGTTTGAAGATG
GATTGCGGGTCGGTGTTGAGGGACTTGGCGGAAGGAAGTGCATTCATCGGAGTCTCCTGC
AGGCGGCGAATCCGCACGTGTATACCCAAGCGCCATTTGCACGCAATGGTGCGCGCGACG
CTGTTGCATTGCGTCATCGCTGCGCAGTTGTCGTAGTGCGCATCGAGCTGCAATTGCGCT
GCAGCGCGTCATTGCCGAACGCCCCCGTGCAATCTTCAGCCGGCGTGAAATCCACGCCGG
TGCGTGCGCGGGCGTGCCTGGCTCATGCGCGACTCAACCCTGCGATGCGGCGCCAGGCAG
TGCAGCCATCGCGGCCGTGCAGTCCGGCACGCGCTCCAGTTCCGAGGCCTGCAGCTGCCA
GCCGGCCTGCGCTGACGTTGCGTCCCAGCGATAGGTCCAGTGCAGGCGTGTGTCGCCGGC
ACAACTGTCGATACTCACTGCATCGCCCGTCTGCCCCCGCTCCGGGAATGCCACATCGGT
CCTGGTCAGCAGTGCCCGGCGTGCAGGGTCGGACGCGTGCATGACGTAGCTGGTGCGCAC
CTGGCCCAACGCGGCGGCCGTCGCTGGTGGCCGCATCTTTGCAGGCTGCTCAAGCAACCA
GCGATGCACCTGCGACACGGCCGGGCTATCGGCGGGAAACGTGCGGATCACCCGCAGTTG
CGCCTGTTCAGTGGCAGGTGCAGCTGCAACCGCTTGCGCGCCGGTGGCACACAGGGCTGC
AAAGAAAACCAAGATCATCGAACGCATCACATGCTCCGTGCGGTGTGCTTGGCCGCAGCT
TAGCATCACGATTCCGGCGGGCACTATGGCGTTATCGCTCCACAGATCCAGATGCCATTG
CCGGTGGTGTGGAGCTCACCCATGTCGCGAGCTGCTCACGTGGCTCGACCAGCAACATGC
CGTCATCTTGCTCAGCCATCGCATACGGCATGCCCACGCCCGGGACCATGAACACCCTCT
TGCGGGACGGTGTGACCTGCGTGCCGAAGACGTTCTCTCACCGCAACGCACGTTTTGTGC
GCCGAACAGTTGCGCGGTAACCGCGTTGCCGCGCCGCGCGCGGAACGCGTGCGGTGGACT
GTAGTGCATGCGCCCTGCCTGCCGACAGCCGTGACTATGCCGAACCTGCCGCACGCCAGG
CGTGCACCGCTGCGGTCACGCGCGCGCCATGCACCGAGGAGATGTCACGCGCGGCAAAAT
CCCGCGGGCACCGCTGTACCTGCGCTGCAAGCTGCAGGCAAGCGGCGTGACCATGCGCTA
CTACGGTGTCACGCTCACCGGCATCCAACGCCAGCAAGATCGAGAAGCCCGTTGCAGACA
TGTTGCAGTTCACGTCCAGCCAATACCCATCATCTGCATCACGCAGCAGAAACCAGTCGG
CCGGTGCGTGGTCTACGACGATCATGCGAGGCTCTCGTGTATGCAGGCGATAGCAGTCAG
TGGGTGGGAGCGCGCTTGCGCGCGATGCGGTGTTGTCTGGTGCATCTGCATGCGTTCCAA
GCCGCGTCAATCAATTGCCCGGTGACGCTGAAGGCGGCGCTCTACAAACTTGAGACATTC
AGCACATGAAGCAGAAGCGCGCGCGTGGCCAGGCGTCATGGGAATGCCCCATCGCGAGCG
CGCGCGCGCTCCTACGAGGTAGTGCGCAGTCGGGCACGTGCTTCATGGCGAGTGTCCGTC
AGCTGCCAAAATCCCACTGCAGGCCTACGGTGTAAGTACGGTCCGGGCCGGGTTCGTAAT
AGCGGCCGTTGCCGTCGTTGACGATCACCGAGCCCACGTACGCGCGGTCCAGCGCGTTGT
CGATGCGGGCGAAGGTGCGCAGCGCGCCGTGGGTGGTGGTCCAGCGCCGTGAGGCTTCCA
GGTTCACCAGCGCGTAGCCGGCCGCGCGCTCGGTGGCCAGGTCGTTGACCACGGTGGCAT
CGGAGACCACCGATTCGGCGGCGAACTGCCACTGCAACGGCTGCCATTGCCAGCGCGCAA
ACAGCTGCTGCCGCGGCACGCCCGGCAGCCGCGCGCCGCTGGCCACCGGTGCGGTGGGCG
TGGCGCAGCCGCTACTGGCGCAGGTGAGGTAGCCGTCGCGCACGGTGGCGTCGACGAAGG
TGTAGGCCAGTTGCACCTGCTGGGTCTGGCCGATCGGCTGCTGCCAGCTCAGCTCCGCGC
CCTGGCGCCGGGTGGCGCCGATGTTGCGGAAGGTGCTGCGGCCGTTGGTGTTGCTGGCCA
CTGCCAGTTCGTCGTCGGTGTCGGCGCGGAACAGCGCCAGTTCCAGCGCCGCACCGCTTT
GCGAGCGCCACTTGGTGCCCACTTCGACATTGCGGCTTTTCGCCGCGCCCAGGTCCAGCG
CCAGGCCGGCGCCGCCGTCGCTGCGGTAGCCCAGTTCGTTGAAGGTAGGCGTTTCGAACC
CGCGTCCCACCGAGGCATACACCCGCAGGTCGTCGCTGGCGCGGAACACGATGCCGGCCA
CCGGCGTGGTCGCCGAATAATCACGCTGGCCGCTGTCGTCCGGGTTGCGCCCGACGATGT
AGTTGTCGTCCGAACGGAAGCGCACCGCGCTGTGGCGCACGCCCAGCAGCGCCGACCAGC
GGTCGCTCCACTGCCACCAGGCCTGCGCGAACTGGTCCACGTTCTCGACCTGATCGCGCT
GGTTGCGGCGCAGCGCACCCTTCACCCCGAGCGTGGTGCCGACGAAGTTTTCGTAACCGG
TGCGGTGCTGGCGCTGGCGGTCGACGTTGGCCCCCACGGTGAGCTGCAGCGGCCGCCCCA
GCGCCTGGCCTTGCCAGGCCCAGCGCACGTCGGCGCCTTCATAATTGCTGTCCAGGTCGA
TCACCCCGCCCGAGTGCAGCGGATTGCGCTGCACCGCCACCGGAATCGCCAGGAACTGCT
CCACGCTGCGCTGGCCGCCGTAGGCCATCAGGCGCAGCGTCTGGGTATCGAATTGCTGGG
TGAAAATTGCTCCGGCCTGCGACTGCCGCACGGACTTACGGGTGTTGAACTGCGTGGCCA
CCGCGGTGGCCTGGCGCGGGTCGGCGGTGACCTGTGCGCGGGTCAGGCCCAACGGGTCCT
GCGCGTCCGGGGCATCCAGATAATTGAGCACCAGGTCCAGCCGGCTGCCGGGCGCCAGGT
CGAAGCCGAGCTTGGCGTTGACCGACTCACGCTTGGCGCGGCTGTGGTCGCGAAAGCCAT
CGGTTTCGAAGTGGTTCGCGGCCAGGTTGTAGTGCACCGCACCCTGCTGGCCGAGCAACT
GCGCCCCGGTATTGACGGTGGCATTGCTGCCGTAGGTGGCACGCAGCCGCCATGGGTCGC
CGGGCTTGCCGTCGGCGCTCCACAGCTGCAGCACGCCGCCGGAGGAGTTGCCGTACAGCG
CCGAGAACGGCCCGCGCAGCACTTCCACCCGCTGCGCGCCCAGTACATTGAAGTGCGAGA
GCTGGCCCTGGCCGTCGGGCATGCTGGCCGGGATGCCGTCCACCAGCAGGCGCACGCCGC
GCACGCCGAAGGTGGAGCGCGCACCGAAGCCGCGGATCGACAGCTGGGTGTCCTGCGCGT
AGTTCTGGCGGTCGCGCGCCACCAGCCCGGGAATGCCGTCCAGTAGTTCGGATACCTGCG
CGCCGCGGCGGTTGTCGTCGTCGGCCACCACCACCGTGAACGAGGCCGGCAGGTCGAAGT
CGTCCACGCCGTGCACGCGTGCGGCATCCACCTGCACGGCGGGCAACGCGGCAATCGGCG
GGGCCGCGTCGGCGGCCAGGGCGAGCGACGACGCGCTCGCTACGAACAGGCCGCACGCGG
CGGCCAACAGGGTCAGTCTGGGCATGGCGCTAGTGTCCCTCATCCGTACTGTGGCCGCAT
CGTTTCGTACGGAACGAAGCATGCTACCCCGCGCCGTGCCCTGTTAGGATGAGGCGGTTT
GGCCGTGCCGCGGCCCGACGCCCGGCAGTATCCCCACCTTCCGTCCTCCAGCGAGTCATG
CCGTGTCCTTCTTTGCAAATGTAGAACAGGTTCCAGGCGACCCCATCCTGGGCCTGACCG
AGGCCTACAACGCCGACAGCCGCCCCAACAAGGTCAATCTGGGTGTTGGCATCTATTACG
ACGAAAACGGGCGCATCCCGCTGTTGCGTGCCGTGCAGAAGATCGAGCAGCAGCTCGCGC
TGGATGCCAAACCGCGCGGCTACCTGCCCATCGACGGCCTGGCCGCCTACGACAAGGCCA
CCCAGGAGCTGCTGTTCGGCGCCGAGTCGGCGCTGGTGGCCTCCGGCCGCGTGGCGACCT
CGCAGACCGTTGGCGGCAGCGGTGCGCTGCGCGTGGGCGCGGACCTGCTCAAGAAGCTGC
TGCCCACCTCCACCATCGCCATCAGCAACCCCAGCTGGGAAAACCACCGCGCGGTGTTCG
GCGCGGCCGGCTTCGAAGTGGTGGATTACACCTATTTCGATGCCGCCAGCCACGGGCTGA
ACTTCGACGGCATGCTGGCCGACCTGGCCAAGCTGGAGCCGGGCACGGTGGTGCTGCTGC
ACGCCTGCTGCCACAACCCCACCGGTGCCGACCTCAGCCGCGAGCAGTGGAAGCAGCTGG
CCGGCCTGTTGAAAGAACGCAACCTGTTCCCGTTCGTGGACATCGCCTACCAGGGCTTCG
ACAAGGGCATCGAGGCCGATGCGTACGCGGTGCGCCTGCTGGCGGCCGAAGGCATCGACA
CCTACGTGGTGGCGAGCTCGTACTCCAAGTCGTTCTCGCTGTATGGCGAGCGCGTGGGCG
CGTTGTCGGTGGTCTCGGCCACGGCCGCCGAAGCCAAGGCGGTGCAGTCGCAGGTCAAGC
GCATCATCCGCACGATCTACTCCAGCCCGTCCACGCACGGCGCCGCCCTGGTGGCCGGCG
TGCTGACCAGCCCGGAGCTGCGCGATGTGTGGGAGCAGGAACTCACCGAAATGCGCGAGC
GCATCCACGCGTTGCGTGCCGGCCTGGTCGCCAAGCTGGCCGCGCTGGGCGCACCGGAGT
TCGAGTTCATCCAGCGCCAGGCCGGCATGTTCTCGTACTCGGGCCTGACCAAGTCGCAGG
TGGACCGCCTGCGGGACGAGTTCGCAATCTATGCGGTCGGCACCGGCCGTATCTGCGTGG
CCGCGCTGAGCCAGCGCAATCTGGACTACGTGGCCCAGGCCGTGGCCACGGTCAGCCGCG
GCTGATCCTGCGCCGCAGCTTGCGCCATGAAGAGCCGGGAGCGCTAACGCCTCCCGGCTT
TTTTGTGGGCGATGCGCAGTGCAGTGGCCGCGCAAAGACGCAAAGCGCGCAGCCGGTGAT
CGAAATCTAACGGCGCAATGGCGACAATGGCGGCCCACTTCCTGCACAGGCTGCCCGCTC
CATGTCGCGTCCCTCGCTGACCCGCTTCCTGATCGAAGAGCAACACGCCGGCCGTATCGA
CCCGGAATTGCGCCAGCTGATCACCATCGTCTCGCGCGCCTGCAAGCGCATCTCCATCGC
CGTCAGCAAGGGCGCCCTGGGCGGCGTGCTGGGCGATGCCGGCACCGGCAACGTGCAGGG
CGAGGCGCAGAAGAAGCTCGACGTGCTGAGCAACGACATCCTGCTCGAAGCCAATGCCTG
GGGCGGCCACCTCGCCGCCTGCGCATCGGAAGAGATGGACCACAGCCAGCCAGTGCCCGA
CCAATACCCCAGCGGCGATTTCCTGCTGTTGTTCGACCCGCTCGATGGCAGCTCCAACAT
CGACGTCAACGTCTCGGTCGGCACCATCTTCTCGGTGCTGCGCGCGCCCAAGGGCACCGA
AAAGCCCGGCGACGAACACTTCCTGCAGCCGGGCACGCAACAGGTGGCCGCCGGCTATTG
CATCTACGGCCCCAGCACCATGCTGGTACTCACGCTGGGCCACGGCACCCACGCGTTCAC
CCTGGAGCGTGAGGAAGGCAGCTTCCTGCTGACCCAGGCCGACATGCGCGTGCCCGAAGA
CACTGCCGAATTCGCCATCAACATGTCCAACCAGCGCCACTGGGAACCGGCCATGCAGGC
CTATGTGGGCGACCTGCTGGCCGGCAAGGACGGCGCGCGCGGCAAGGATTTCAACATGCG
CTGGATCGCCAGCATGGTGGCCGACGTGCACCGCATCCTGACCCGCGGCGGCATCTTCAT
CTACCCCTGGGACAAGAAGGACGCGGCCAAGCCCGGCAAGCTGCGCCTGATGTACGAAGC
CAACCCGATGGGCATGCTGGTGGAACAGGCTGGCGGCGCCGCGACCACGGGGCGCGAGCG
CATCCTGGATATTCAACCGACGCAACTGCATCAGCGCGTGCCGGTGTTTTTGGGCTCGAA
GAATGAGGTGGCCGAGGCGACGCGGTATCACGTGGAGTTCGACAAGGCGCAGGGTTGAGA
TTTGGCCGCTGGGTTGCCCATAAATTAGACGGCCCGATGACACCTACGCCCATGGGTGTC
ATGGCTGCACAAGCAGACATCGTTCCGGCTAGTCACTGACGGTTGGCAGATTGACTCCTT
GTGAGTGCGGGGGCGTGCGGCCGCGGCTACCGCGAGCGTTAGCCGGCCACAGGCTGACTT
CGGAAGTTATTCATGATGCCAGTTGATACGATCAATCTCAGGTCTTGGTTCTTAGGTCAT
GCTTATCCCACATGAATCAGCAATGCTCTTCATCGAAGGCTACAAGAAGGTCTTGTTTCG
CATCCTGGCTGATGCCGGGCTGCTGAAAACCAAGTCCACTCAACGCGACCTAGTCACTGC
CAGGACTTATGCATCGCAGAATCCAGGATTGATCGGCAAGACTATAGATGCGCTGCGGAC
GCTAGACGAGCCACTTGCATCTTCAGTGGCCGGCGCCGTGCGAAACATTCAGATAAGGCG
ATGGATTTACCTTCGACAGACCAAGCGCCATGCGGTCTTCCTCGACACCGAAACTGAAAG
TGCATTTGAGGTTCGAGCGTTAACCGACCCACTGAATGTGTTGGCCCACGATCCGCCAAT
GTTTGTAGAAACTGGCGTGTTTGCATACGAAGGCATGGTGGTTTGCGACGGGCTTCTGCT
CACCCCAATTCTCATCGGGCGTAGTTATCAGGATACATTCAACGCCGACTACACGCGCTT
GCGCAAGGCCGGGCACCTCTACAAAACGGCAACGCAGTTCAATCATTTATTCATGCTGGA
CAGCCCTGATAACGCCTGACCGGCAGCAGGCGGACTGCGAGCCCCGTCGAACAGCGCAGT
ACTACCCATACCGCTCGCGCTCGCCGGATCACCGTGCATATCACTTGACCATTTTCACGC
CTCTACGCCACCCTCGGGGTTTGCACGTGCGCAGCGTGCGCTTCAGTGGAGAACGCCACG
TGGACCGTCGTACCTTCCTCACCTTGTCCGGTATCGGTGCTGCCGGGTTGCTGCTGCCGA
ACACGCGCCTGATCGCGGCCGAGCAGTTGCTCAGCCCGGTGGATGCAGCGCGCAATCGGC
GCCTGGCCGACACCGCGCTCACCACCGCCAAGAGCGCGGGCGCCAGCTATTGCGATGTGC
GCGTGGGCCGGTATCTGCGCCAGTTCGTGATCACCCGCGAAGCGCAGGTGGAGAACGTGG
TCAACGCCGAATCCAGCGGTGTGGGTGTGCGCGTGCTGGCCGATGGTGCGTGGGGTTTTG
CAGCGACCAATACGCTCACCAGCGATGGCGTGGCCACCGCCACGCGGCAGGCAGTGGCGA
TCGCCAAGGCGAATGCGCGGCTGGGCGGTACGCCGGTGCAGCTGGCGCCGGTGACACCGG
CCGGGCAGGTCAGCTGGAAGACACCGATCAAAAAGAACGCAATGGAAGTGCCGCTGCAAG
ACAAGGTGGCGCTGTTGATGGACGTCAACGCCGCTGCGTTGAATGCCGGCGCCACGTTCG
TGGCTTCACGCATGTTTGCGATCAACGAGCAGAAGTACTTCGCCAGCAGCGATGGCTCCT
ATATCGACCAGGACGTGCACCGACTGTGGTTGCCGTTCACGGTGACCGCGGTGGACAAGG
CCAGCGGCAAGTTCCGCACCCGCGATGGATTGTCCTCGCCGATGGGCATGGGCTACGAAT
ACCTGGATGGCGCTGCAGGCGAGAAGCATCGCCTGCCTGGCGGGCTCATCGGCTACGGGC
GCAGCTACGATGCGCGCGAAGATGCGATCGCTGCGGCCAAGCAGGCGCGCGAAAAGCTCA
CCGCGCCGTCGGTGAAGGCCGGCAAGTACGATCTGGTGATCGACCCGAGCAATTTGTTCC
TCACCATCCACGAATCGGTGGGCCACCCGCTCGAGCTCGATCGCGTGCTGGGCTACGAGG
CCAATTACGCGGGCACCAGCTTCGCCACGCTGGACAAGCGCGATGCCGGTTACCGCTGGG
GCAGCGATGCGGTGACCTTCGTCGCCGACAAGACCCAGCCGGGCAGCCTGGGCGCGGTGG
GCTACGACGATGAGGGCGTCAAGACCAAACAGTGGGACCTGGTGAAGGATGGCATCCTGG
TCGACTACCAATGCACGCGCGACCAGGCGCATCTGCTCGGCAAGACCGCCTCCGACGGCT
GCAGTTACGCCGATTCGTGGTCGAACGTGCAGTTCCAGCGCATGCCCAATGTGTCGCTGG
CCCCGGGCAGGACGCCACTGGCGGTGGCGGACATGATCAAGAACGTCGAGCGTGGGTTGT
ACATACACGGGCGCGGTTCGTACTCGATCGATCAGCAGCGCTACAATGCGCAGTTCGGCG
GTCAGCTGTTCTACGAGATCGAGAACGGCCAGGTCACGCGGCTGGTGGAAGACGGCGCGT
ATCAGATCCGCACGCCGGAGTTCTGGAACGCCTGCAGCGCAGTCTGCGATCAACGCGACT
TCCGTTTGGGCGGCTCGTTCTTCGATGGCAAGGGCCAACCCAGCCAGGTCTCGGCGGTGT
CGCATGGGTCATCCACCGCGCGCTTCGATGGCATCAACGTAATCAATACCGCGCGTTCGT
TGGGCTGAGAGCTGCCAAAAAACGGCTTGTTAGGTCGCTTTGTTAGAGCTGTCCTGGTAG
CAAGTAGACACACCCACAATCTCAGCAAGTCGTTGCGTCGTTTAGGTGCGATCAAAAGCT
TGGTTGGTCGAGTGCGCGGTGCCCTCGCCGCTCGCGGGACACGCCGCAAGTACGTCCATG
TAGACTCGGTGGCGGCATCCATGCCGCCACACGGTCCCGCAATCGGCGAGGACACCGCAC
CAGAAAGTGAGTCGGTTGCTTTGTTGAAAGCCTGCGTGTTACTCGGTTTGCCCTGCGACA
CTGATCGGACGCGCCGTTATCCGAACAACGCACGTCATGCACTGCTTGCACCACGCAAAC
CGACACTCTCCACTGGTCCTTGCCCGTTCACCGTCGCGGGACCTTACGCGGCGTGGATGC
CGCGTAAGAGCTTACAGGGAGGTACTTGCAGCGTGTCCTGCGAGGGTGGCCGGGCAAGGG
CCCTGCAGCCACGCGGCAGACGATCTCTTCATCTTTAGCCTCTCTGAGCTATGTGCAGCA
GGCACTGCGCACGAGGGCGTGCGCGTCGCGCATTGCACGACCGCCAATAAGAGAATGCAC
GCCTTTCAGCGATCCCATCGCGTGCCGACACGATGGCGCATCAAGCGCACGCAACCAGCC
CCGCTCACCACAGTTGCATGCAGGCAGCGCGTGCCGCTCGACTCATGCGAGCACAGCGAT
TGCCGCTACACCCCTGCCGAAAGTCATTTGACGCGGGATTCACCGTCCAGCAAGAATCGG
GGTCGACACGCGTGGGCAGCGATCCGCGCGTCAAATGGATACCCGCGCACCGCGCGGGAC
TAGTGGGGAGTTGCCCGTGCAGCGACGTGATTTCCTGGCCCTGACCGGGCTGACCATGGG
TGGGCTGATCGTGCCTGCCTACTTCGGCAAGGCCATTGCCGCCGAGCAGTTGTTGACACC
CTTCGATGTGGGCCGCAAGAAGCGCCTGGCCGATGCCGGCCTCACCGCCGCGCGTCAGGG
TGGTGCGAGCTATTGCGATGTGCGCATCGGCCGATATCTGCGCCAGTTCGTGATCACCCG
CGAAGACAAGGTGCAGAACGTGGTCAACACCGAGTCCATCGGTGCCGGCATCCGCGTGAT
CGTGGCAGGCGCGTGGGGCTTTGCGGCCACCAACGATCTCACCGAGCAAGGCGTGGCCAA
GGCCGCGCAGCAGGCGACCGCGATCGCCAAGGCCAATGCCAAGGTGCAGGGCACGCCGGT
CCAGCTCGCTCCCACGCCCGGCGTGGGCGAAGTCAGCTGGAAGACGCCGATCAAGAAAAA
TGCGATGGAAGTGCCGATCAAGGACAAGGTGGACTTGCTGCTCGGCGTCAATGCCGCGGC
CACCGCCGCTGGTGCCAACTTCGTCAACTCGATGCTGTTCGTGGTCAACGAACAGAAGTA
TTTCGCCAGCAGCGATGGCTCCTACATCGACCAGGACGTGCACCGCATCTGGGCACCAAT
GAGCGTGACCGCCATCGACAAGGCCAGCGGCAAGTTCCGCACCCGCGATGGGCTGTCTGC
GCCGATGGGGCTGGGCTACGAGTATCTGGATGGTGCGGCCTCGGGCAAGTTCGTTTCGCC
CAACGGCGTGGTGAATTACGGCTTGTCCTACGACATGAAGGAAGACGCCATCGCCGCGGC
CAAGCAGGCGCAGGAAAAACTCAAGGCGCCGTCGGTGAAGCCGGGCAAATACGACCTGGT
GCTGGATCCCTCGCACACCTGGCTCACCATCCACGAGTCGGTGGGCCACCCGCTGGAACT
GGACCGCGTGCTCGGCTACGAGGCCAACTTCGCCGGCACCAGTTTCGCCACGCTCGACAA
GCTCAAGGCCGGCTTCCAGTACGGCAGCGACAAGGTGCATATCCTGGCCGACAAGACCCG
GCCCGGCAGCCTGGGCGCGGTGGGTTACGACGATGAAGGCGTCAAGACCAAGCAGTGGGA
TCTGATCCGCGACGGCAAGCTGGTGGACTACCAGGCCATCCGCGACCAGGCGCATATTCT
CGGCAAGACCGCCTCTGATGGTTGCTGCTACGCCGACTCGTGGTCGAGCGTGCAGTTCCA
GCGCATGGCCAATGTCTCGCTGGCGGCCGGCAAGACGCCACTGAGCGTCAGCGATTTGAT
CAAGAACGTGGAAAACGGCATCTACATCATCGGCGACGGTTCGTTCTCCATCGACCAGCA
GCGCTACAACGCGCAGTTCGGCGGCCAGCTGTTTTACGAAATCAAGAACGGCGCCATCAC
CCGCATGCTCGAAGACGTGGCCTACCAGATCCGCACCCCGGAATTCTGGAATGCCTGCAG
CGCCGTGGCCGATCAACGCGACTACCGCCTGGGCGGTTCGTTCTTCGACGGCAAGGGCCA
GCCGAGCCAGTCGTCGGCGGTGTCGCATGGTTCGTCCACCGCCCGTTTCGACGGCATCAA
CGTCATCAACACCGCCCGCTCGCTCGGCTGACAGGAGAAAACTAGATGAGCATCCTTACC
GAAGCGCAGGCCAAGGCCATCCTGGACAAGGTCATCAAACTGTCCAAGGCCGATGAGTGC
ACCGCACAGCTCACCGGCTCGATCGACGGCAACATCCGTTTTGCGCTCAATAACGTGTCC
ACCAGCGGCATCGTCGACAACACCGACCTGCAGGTGCAGGTGGCGTTCGGCAAGCGCGTG
GGCGTGGCCACCATCAACGAGTTCGACGATGCCTCGCTGGAACGCGTGGTACGCCGCGCC
GAAGACCTGGCACGGCTGGCACCGGAGAATCCGGAATTCATGCCGGCCGTCGACAAGCAG
ACCTACACCGCCAGCCCCACCTTCAGCGAATCCACCGCAGCCATCGACCCGGCGTTCCGC
GCGCAGGTGGCCGCCGATTCGATCGCGCCGTGCAAAGGCAAGGGCCTGATCGCCGCCGGC
TTTCTGGAAGATGGCCAGAGCTTCACCGCGTTCGCCAACAGCAAGGGCAACTTCGGGTAT
CAGCGCGGCGCCCGCTTCGACTACACCTGCACCGTGCGCACCGAAGACGGCCGCGGCTCG
GGCTGGGTGGGGCGCAACCTGAAAGACGCCGCCGATTTCAAGGCCGAGCAGGACGTTCGT
ATTGCGATGCGCAAGGCCAGCGATTCGGCAGAGGCCAAGGCGCTGGAACCGGGCAAATAC
ACGGTGATTCTCGAGCCCGCCGCGGCCGCTGGCCTGATTTCGTTCATGATGCGCTACTTC
GATGCGCGCATGGCCGATGAAGGCCGCAGCTTCCTGTCCAAGAAGGGCGGCGGCAACAAG
CTCGGCGAGCAGGTCTACGACCCGCGCGTGAACATCACCGCCGACCCGTGGGACCCGCGT
GCGGCGGTACTGCCGTGGGATGAGGAAGGCCTGCCGCGCGAGAAGATGCCGATCGTGGAA
AACGGCAAGATCGCCAACCTGCAGTATTCGCGCTTCTGGGCGCAGAAGAACGGCAAGCGT
GCGATCGGCGAGCCGGGCAACCTGTTGATGGCCGGTGGCGAGAAGAACATTGCCGAGCTG
GTGCGCGGCACCGAGAAGGGCATCCTGGTCACGCGCACCTGGTACATCCGCATGGTCGAC
CCGCAGACGGTGCTGCTCACCGGCTTGACCCGCGATGGCACGTTCTACATTGAGAACGGG
CAGATCAAATACCCGGTGAAGAATTTCCGTTTCAACGAATCGCCGATCATCATGCTCAAC
AACATCGACGAGTTGGGCAAGCCGGTGCGCGTGGCCGGTGACGAGTCCAGCTACGTGATG
ATGATTCCGCCGATGCGGCTGCGTGATTTCACGTTTACCTCGTTGTCGGATGCGGTGTGA
GTCGGAGCCGGGAATCGGGAGTGGGGATTCGGGAATCGAAGAGCAGAAGCCGCTCTTTGC
AGACGGATACCTTGCAGGCGCGCGCGCCTGCGGCCCCCCTTCACTGTCTCCCGGCTCCCA
TTTCGCGGCGCCACGTGCTCGGCCTGCTGCTCGGTAGCGTCGCCACCCTGGCGCTGCCGT
TGCGCGCGCGCGCGGCGGGCAACTACGATTTCTGGTTTACACGTTTACGCTACGACTCCG
GTGACTGGGACGTGGATGCGCGCATGCCGTCCAACCTGATCACCTCGCTGATCGATTACA
CGCAGCTGCGTGTGGACCCGCAGGAACATGTGATCGCTTTGTCCGATCCGCGCATGTTGC
AGGCGCCGTTCTGTTACCTGGCCGGGCACAAGTTGGTGGAGTTCAATCCGGCCGAGCGGC
GCAATTTCGAACGCTACGTGCGCAATGGCGGGTTCGTGTTTGTGGACGACTGCAATCACG
ATATCGATGGTTTGTTCGCCACCTCGTTCGAAGCGCAGATGGCCTCGATCTTCGGCAAGA
GTGCGCTGCAGAAACTGCCAAAGAACCACCGGCTGTACAACGCGTTCTTCAAGTTTCCGG
ACGGCCCGCCGGCCACGAGCTTCGAGCTCAATGGCTGGGGCGACGACCTGGTGCACGACT
ACCTCAAGGGCATCGCCATCGACGGCCGGCTCGGGGTGCTCTACAGCAACAAGGACTATG
GCTGCGAATGGGATTACGACTGGCGCAACAAGCGCTTCCTGGCCGAAGACAACACCAAGT
TCGCAGTGAACATCGTTATGTATGCATTGACCAATTGATAGAACCAGGTGGGCGCGCGTT
TGGGGTGTATCGCTAAGGCATCGCGCACAAGTGCGCTCCTACAGGTCGGATAAAACGTTG
CAGAACCGAGTTGGAGATGCATAGCGTGATAAAGGCGATGACAAGCCACCATCCCCGTTG
GAGCGCGCTTGCGCGCGATGCGGCGTCACCGGTCACCCATCGCGCCCAAGCACGCTCCTG
CATCGCCACATCCACACGCATCGCACCCTTGCCCTTGTCGTTGTTCTTGCGATGACATGC
ACCACACGCACCACGCTACGCACACCGCCCACGACGAGACTTCCCGAATGAGCTCCCCCA
ATGACGACCTCCTCACCGCACAGCTCTCCAAACTCGGCGCGCTGCGTGCAGCGTTGGCGC
AGGCGGTGGTGGGCCAGGAGGCGGTGGTCGAACAACTGCTGATCGGCCTGCTGGCCGGCG
GCCACTGCCTGCTCGAAGGCGCGCCCGGGTTGGGCAAGACGCTGCTGGTGCGCTCGCTAG
GCCAGGCGCTAGAGCTGCAGTTCCGGCGCGTGCAGTTCACTCCGGACCTGATGCCCAGCG
ACATCCTGGGCACCGAACTGCTGGAAGAAGATCACGGCACCGGGCACCGGCATTTCCGCT
TCCAGCAAGGCCCCATCTTCACCAACCTGCTGCTGGCCGACGAACTCAATCGTACCCCGC
CCAAGACCCAGGCCGCGCTGCTGGAAGCGATGAGCGAGCGCACCGTCAGCTACGCCGGCA
CCACCTATGCATTGCCGGCACCGTTCTTCGTGCTGGCCACGCAGAATCCGATCGAACAGG
CTGGCACCTATCCACTGCCGGAAGCGCAGCTGGACCGTTTTCTGCTGCATGTGCGCGTGG
ATTACCCCAGCGAGCAGGAAGAACGCGACATCCTCACCCAGACCACCGGCACTGCCAGCG
CGCAGGTGCCCAAGGTGATGGATGCGGCCAGCGTGCAGGCGCTGCAGCAACATGTCCGCG
AGGTGCACGTGGGCGCGGATTTGCTGACCTGGATCAACCGCCTGGTGCGCGCAAGCCGGC
CTGGTCCGCAGGCCAGCGAGGAGGTGCGCCAGTGGATCAAGTGGGGCGCCGGCCCGCGTG
CCGGGCAGTCGCTGGTGCTCGCGTCCAAGGCGCGTGCGTTGCTGCACGGCCGCCTGGCTG
CCACGCGCGAGGACGTCACCGCACTGGCCGCGCCGGTGATGCGCCACCGCCTGCTGCTGT
CGTTCGCCGCCGAGGCCGAACAACGCAGCGCCGACGATGTCATCGCCGCGCTGCTGCGCG
CCGTGCCGTACCCCGCGTAAGGCATCCACACGCGTGAGCATCGACGTGCCGGCCCTGATT
CCCGCCGCGCTGCGCAGCCGCCTGCGTGGCCTGCAGTTGCACGCCCGCAACGCGCAGGGC
CAGCAGGGCATCGGCCAGCACGCCAGCCGCAGCCGCGGGGCCGGGCTGGAATTTGCCCAG
TACCGCGCCTACGAACCCGGCGATGCGCTGCGCCAAATCGACTGGAAACTGTACGCACGC
TCGGACCGTTTCTTTGTGCGCGAAGCCGAGCGCGAGAGCCCGCTCACGCTCTGGCTGTTG
CTCGACGCCACCGCCTCCGCCGGCCAGGCCGATCAGGCGCGCCCGGGCAGTACGCGCCTG
CAGGCGATGGCCACGCTGGCCGCCTGTGCGGCCGAGGTGGCGCTGCGCCAGGGCGACCAG
GTCGGCCTGTTTGCGGTGCATGGCGGCGGGCTGGTGGCGGTGCCGGCCGGCGGCGGGCCA
CGTCAGCGCGACCGGCTGTGGCTGGCCTTGCACGGGCTGCGAGCGGGCGGCGCCTGGCCG
GGCATGGACGCGCTGCGCCCGCTGTGGGAACGCATCGCCGCGCATGCGCTGGTGCTGTCG
ATCGGCGATGGCTTCGACGATGCCTTGCTGGAGGCACTGGAAAAACTCGCCGCCGCACGC
CGCGACGTGCTGCAGCTGCAGGTGCTGACCTGCGACGAGCGCGACTTCCCCTTCAACGGC
GGGCACCGCTTCCGCGACCCGGAGACCGGCGAGGAGCTGCTGGGCGATGGCGCGGCCATG
CGCGCGGACTACCTGCAGCGCTTCGATCAGGCACAGCGCGCGCGGCAGGCGCGCTGGCAC
GCCGCCGGCATTGCGCACGCCGTGCATTACCTGGATGCGCCGCCGGACATGGCCCTGCGG
CAGTTGTTCGCGCGCGAGGCGCGGCGATGAGGCACGGCTGCGTTCTCGCCAGTGCAATGC
GGCGGCCTGATGCAGCATGCGTGCACGCTGCATGTTTGCCTTCGTTGCATGACATGCATG
ACGTCCGCACGCCATCCGCACGCATGCAGGCATCGCCGCATCCATCCGCACCCACGGCAG
CGGCGCGATGATGCTGTTGCTCTTCCCCGCCGGCCTGGCCGCCCTCGCCGCCCTGGTGCT
GCCGTTGCTGATCCATCTGGCGCGGCGCAGCGAGCACCGCCCCACCGACTTCGCTGCGCT
GCGCTGGTTGCGTGCCGTGCCGCGCCCGCGTCACCGCGTGCGTTTCGACGAATGGCCGCT
GCTGCTGGTGCGCCTGTTGTTGCTGGCGGCGCTGGCCGTGTTGCTGGCCGAGCCGGCGCT
GCGTGACCACGACGATGCACGCCCGCGCATCGCGGTGAGCCCGGGGGTGGATCTGGCCAC
CGTGCGCCTACGCGCGCACGCAGCCGATGCGCAATGGGTGTGGCTGGCGCCTGGCTTCCC
GCCGATCGATGCGCAGACGCGCGCGCCTGCGGTGCCGGCCGGCAGCACGACCACGGCCAC
CAGCCTGCTGCGCGAGCTCGACGCCAGCCTGCCTGCCGCCAGCACGCTTGGCGTGATCGT
GCCGGCGCAGTGGGGCCGGCTGGATGCGCAGCGCCTGCAGCTGGGTCGCCATGTGGAGTG
GCAGGTGGCGCCCGGACGCTCGCCCGTGCCCGCGGACGCGCCCCCCGCACCACTGCGCCT
GCAGGTGATTGCCGATGATGCCGCCGCACCTGCACTGCGCTATCTGCGCGCGGTGCATGC
CGCCTGGGCCACGCCCGGGGCGTTGCCGGTCAGCACGCCGGAGACGGCGGTGCCCAGCCG
CCGGGCACCGGGCACGCTGGTGGTGTGGTTGCCGCAGCGCGCGCCGCCGGCGTCGGTCAT
TGCCTGGGCCACGGCTGGCGGCAAGCTGCTGCTCGCTGCCGACACCCCGTTGCCGCTATC
GCTCAACGCACCGCTGCAGCCGCTGCTGCGTGATGCCCAGGGCGCCCGCGTGCTGGACGC
CGCCGCGCTCGGGCGCGGCCAGGTGCTGCGCTGGGCCGCACCGCTGCAACCGCAGCCGCT
GCCGGCGCTGCTGGACGCCGACTTCCCCACCCGCCTGCAGGAGGCCCTGCAACCGCGTCC
CACCCCGCAGCGCGCGGTGGCGCAGGCCGTACGCCCCGTGCGTGGCCCCGCCATCCGCCT
GAGCATCGACCCACAGCCACTGGCGCCGTGGCTGATCGGCCTGGTGCTGCTGCTGTTGGG
TATCGAACGCTGGCTGGCCACCGGCCCGCGCCGGGGGAGGGCAGCATGAGCACGCCCGCG
CTGCAACGCGCCTGGCAGGCGGCACGGCGGCGGCGCGCGGCAGCGGTGCTGCTGTTCTGG
TTGCCGTTGGCGCTGCTGCCGGCGCTGCTGAGCTGGCGGCTGGGCGCGGGCACAGCTGCT
TGGCTGGTGCTGCTGGCGAGCCTGGCCGCGCTGGCCGTGGCGGCCTGGCAAGCCGCGCGG
CGGCTGGACCAGGCCTGGCTGATCCGGCGCCTGAACCAGGCGCCGGACCTGGACGACAGC
AGCGACCTGCTATTCGCCACGCCCGCCGCGCTGGGCCCCTTGCAGACCTTGCAACGCCAG
CGCCTGGAACAGCGCCTGCACGCCCGCCCGCGCAACCTGCGCCCGGCTTGGCCCTGGCAT
TGGTGGCCGTGGACCCTGCTCGGCGTGCTGGCCGGCGTTGCGGTGCTGGTTTGGCCGCAG
CCCAGCACGCCCGCCGCGCCCACCACAGACCGAGTCGCCACCGCGCGCGCCGCAGCCGGC
AAACCCGCCCTGCGCCAGGCCCGGCTACGCAGCACGCCGCCGGCCTACACCGGGTTGCCG
CCGGCCGAGCTGCCGGAGCTGGATGGCCGCGTCCCGGCCGGCACCCGGCTGCAATGGCAG
CTGCAGGTGCAGCCGGCGCCGCGCACGGTGGCGCTGCGGCTCAACGACGGCCGCGTGCTC
CCGCTGACCCGGCAGCCAGACGGCGACCACTGGCACGGCCAGCTGCTGGCCGAGCGCCCC
ACGCTGTACCGCATCCTCATCGACGGCCAGCCGGCCGACCGCCGCCTGCACCGGCTCGAC
GTGGTACCCGACCGCCCACCGCAGGTGCGCGTGCTGGCGCCCGAACAGAGCCTGGTGCTG
TGGACGCCGGCCAATGGTGCCTGGACGCTGCGCTTCGAGGCCAGCGACGACTACGCCGTG
GCTGCCGGCGCCGAGTTGCGCCTGACCCTGGCGCAGGGCAGCGGCGAGAACATCACCTTC
CGCACCGAGCGCCGCCCGCTCACCGGCAGCGGCCCGGCCACCCGGCGCAGCTTCGTGGCC
ACGCTGCAGCCGCAGGCGCTGGGCATGGCCGCCGGCGATGACCTGATCGCCCAGTTGGTG
GTGCGCGACACCCGCCAACCCGCCCCGCAGGAAGGCCGCAGCGCCAGCGTGATCCTGCGC
TGGCCGCCGCCCCAGCAGACCCAGGCCGCCGGGCTGGAGGCCAGCGTCAAGCAGACCTTG
CCCGCGTATTTCCGCAGCCAGCGCCAGATCATCATCGACGCCGAGGCGCTGCTGAAGGAC
AAACCCCGCCTGGATGCGGCCACCTACCTCAAGCGCTCGGACGCGATCGGCGTGGACCAG
CGCCTGCTGCGGCTGCGCTATGGCCAGTTCCTGGGCGAAGAGAGCGAAGGCGCGCCCAAG
GGGCCACCCACTGCCGATGAGCCGCCCACCAGCGACGCGCCAGCCGACGATCTGCCCACG
GCCGACATGCCCACCGCCGATGCACCGGCACCGCCCCCCGAGCACGCACATGCCGAGCAC
ACAGCCAAGGCCACCGGTGAGGCTCACGATGATCACGACCATCCACCCGGCGCAGCCGCG
CTGGACCCGCACGACCATGACCACGACGACGCGCAGCCGGCGCGCGGCGGGTTTGGTCAG
GAACAGGACGTGCTGACCGAGTTCGGCCACACCCACGACCACGCCGAAGCAGCCACCTTG
CTCGACCCGCAGACCCGCGCCCTGCTGCGCGCCGCGCTGGACCAGATGTGGCAATCCGAA
GGCGAGCTGCGCCAGGGCCACCCCGAGCGCGCATTGCCGTACGCCAACAAGGCATTGGGT
TTCATCAAGCAGGTGCAGCAGGCCGAGCGCATCTACCTGGCGCGGGTGGGGCCGGAGCTG
CCGCCGATCGACCCGAGCCGGCGCATGACCGGCAAGCGCGATGGCCTGGGCGACCGCCCC
GCCGCGCTCGACACCCGCCCGCCAACGGACCCCACCGCGTTGGCACTGTGGAGCGCCTTG
GACGAAGACGGCGCGGTGCCCGACGCGCTGCTCGACCGTTACGCGCGCTGGCTGCAGACC
GCACAGGACCAGCTGCCCGACCCGCTCAGCCTGGCCGCCGCGGTGGAGACCTTGCGCAGC
GAACCGGCCTGCCGCGACTGCCGGGCGCAGCTGCGCGCCCTGGTGTGGCGCACGGTCACC
GCGCCGCCGGCCCCGGTGCACCGCCGCCCGGCCGCGGACGCGCGCGGCCAGCGGTACCTG
GATGCCCTGCGCGAGGCGCCACAGCCATGACCGCTGCAGTGCCACCGATGCTTGCCGCAT
CCCGTTCCCGCAGGTCCTGGTTCTGCCGAGTACACGGCAGCCTTCAACCGTGTGCGCTGA
GCCGTGCGACGCGTCCGCCAGCATCGGTGCTTCGTGATGCGGCTCGGAGGTGGCAGTCAT
GACCGTCGCCCTGCCCTGGATCGTGGGCGCGGCCTTGCTGCTGATGGTGGTGCTGGGCTG
GCTGCGGTTGCTGCGCACGCACGCACGCCAACCGCAGCCGCGCGGCAGGCTATGGCTGTT
GCTTGCGGCCCAACCCGTGCTGGCTGCCCTGCTCTACCCGGTGCTGTTGCCGCCGCCGCG
TCTGCAGGACGGCGGCCCGCTGCACGTGGCCACGGCCGGCACCCAACCGGCGCAGGTGGG
CCAGGCCGCGCAATGGGTGGCGTTGCCGGAAGCCCCGCACCTGCCGCGCGTCGCCCGCAT
GCCGGACCTGGCCACCGCGCTGCGCCGCGCGCCCGGCACCACCACCGTGATCGTGCATGG
CGACGGCCTGCCCGCGCGCGACCGCGACGCCCTGCGTGTGCCGGTGCGGGTGCAGCCGAG
CCCGGCACCGGCCGGCCTGGTCGCCGCCTGGGCATCGCCGTCGGTGGCGCCTGGCGAAGC
GCTGACCATTGCCGCGCAGGTGCAGGGCCTGCCGGGCGCGCAGGTCGAACTGCTCGACCC
GGCCGGTCAACGCGTCGACCGCGCCTCGCCGGATGCGCACGGCCAGGTGCAGCTACGCGG
CCTGGCGCGCGCGCCCGGGCAGGTGCTGTTCGGCCTGCGCCTGCGCGATGCAGCCGGCGC
CGAGCGCGGGCATCTGGCGGTGCCTGTGCAGGTGGTCCCGGTGCCGCCGGCCCGCCTGCT
GTTGCTGGCCGGCGCCCCGCAGCCGGAGGTCAAATACCTGCGCCGCTGGGCCAGCGATGC
CGGCCTGACCGTACGTAGCCAGGTGACCGTGAGCGCCGGCCTGCAGCTGGGCGATGCGGC
CAGCCTGGACGCCGCCAGCCTGGACCTGCTGGATGTGCTGGTGCTGGACACCCGTCGCCT
GCTGGCGTTGAGCGCAGCACAACGCCAGCTGCTGGGCGCCGCCATCGCACGCGGCCTGGG
CGTGCTGGTGCGGGTGGCCGGCCCGGTGGATGCGGCCACCCGCAGCGCGCTCGCCGCGCT
CGGCCTGCCGGTGAGCGGCGGCGACACCAGCACCGCAGTTGCCGTGGCAGCGGCGCCGGC
CGACGCCGGCATCGACCCCGACACCACTACCAACACCGGCAGCACAACCACCGACACCGC
CGTGCCGCCCCTGCAACGCCGCACGCTGCAGCCACAGGTGCAAGACGCCATTGTCGCCGC
ACGCGCCAACGATGGCACCGCGCTGGGCTGGTGGCGCAGCGCCGGCCGCGGGCGCATCGG
CGTGAGTGTGGTCGACGACAGCTATGCGCTGGTATTGGCAGGCCGCAGCGACCTGCATGC
ACAGCTGTGGGCGCAACTGCTCGGCGCGGTGGCACGCCCAGGCGCCGCACTTCCCGCACC
AGTGCAGGACGGCTGGGTGCAGCAACGCATGACCTTGTGCGATGTCGGCGCAGACGCCCA
CGTGATTGCGCCTGATGGCAGCCGCCACCCGCTGCTGCCCGAACGCAGCGGCAGCGCGCC
GCCTTGCGCCGGCTACTGGCCGGCCGCCACCGGCTGGCATCGCCTGCAGACCGGCACCAC
CCAACGCTGGCTGTTTGTGCGCGCGCCCACCGACGCGCCCGCGCCGTATCGCCAACAGCT
GCGCGAGGCCACCGCCGCACTGGCGGCCAGCGGCTCCAGCCGCGCGAGCGCTGCCACACC
AACAACACACCCCGGCGCACGCTGGCCGTGGCTGCTCGTCTGGCTCACCGTGGCTGCGGG
GGTGTGGTGGTTGGAACGGCGGCGCACCTGACAGGACAGTGCCGCGTTGCCAACGGCGCG
AATGAGTTCCTTCCAACGGAAAAAGCGCGGCGTCATCGTCACCGAAGGATCAAGCGCGCT
GCCACACCCGGCAGCGGTTGTTCGCCGGCATGTCCCCATCGTCCACCAGCTGCAAGCCCA
CCTGCGCGGCCAGTGCATCCACCTCCGCGGCATCGCGGATACCCAATGCCGCATCGCGCG
CTCTCAACATCGCATCGAAGTCGCGATTGCTGTCGCTGGTGAATTCACCATCGCGGTTGA
ACGGCCCATAGATCACCAGTACCGCCTGCGGCGCCATCACCGCAGGCAAGCCGGCAAACA
ACGCCTGCACCTGTGGCCACCCCATGATGTGCAAGGTGTTGGCGCTGTAGATGGCGTCAT
ACCCGGCCGGCGTGCCTGCCTGCACCGGCGGCAATGGTGGCGCCGGTGCCAGACCCGGCG
CGGGCGTCAACACCGCCTGCAGTGCAACCGGCGGCGGCGTATTGGGCAACGCGGCTTCGT
CCAGCCACTGCCGCATCCCCGGCAGATGGTCCGGGTGGTCGCTGGCCTGCCAGCGCAGCC
ACGGCATCGCTGCAGCGAAGTGCACCGCATGCTGCCCGGTGCCCGCACCGATCTCCAGCA
CGTGCTGCCGGTCAGCGAAGTACCGCTGCAGCACGCTCAGAATCGGATCGCGGTTGCGTG
CGGAGGCGGGGGCAAAGGGTTTGGTCATGGAGACTTCCAAAGAGGGCGAATCGCCGAGTG
CGCGTGGTGATGATGGAGCAAGCGCGAAGCAGCGGCATTGCTCTACACGGCGCCGGGCAC
TATGCCTGAGCAGATGCGTCAGCGCGGGGCGCTCGGTCCGATGTGTCTTACGAACGTGGT
GCAGGCTGCTGCTACGCATGCGGTATGCACATGCCACCGTGTGATCAGCGTGGCGCAGGC
AACGCGTCATACGCGCGGCGCACGGCCTCGGCGCCGAAGCGGCGTTCCAGCCGGCGCACG
ATGAAGTGCCCGCGTGCCATCGCCTGAAAGTGGCGCATGAACAAGGTGTTGAGCGTGGCG
CCGCTCACCGCGCCCACCAGCGGTACGGCCTGCACGGCGAGTTTTTCGCCCACGTTGACC
GAGAACTTGGCGGCGATGCGCGAGACCAGCGACACCAATGCCGGCGCGCCCTTGCTGGCG
AAGCCGTGCGCGGCCACGTAGTGCGCGGCAGCGCTGAGCTGCTGCGCCATCGCAGTGCGC
ACCGCGAAGTAACCCGATTCGGCGCCGTCGTCGCTGGCGCTGCGGCCGCCGTGCGCCAGC
ACTTCCAGACAGGCCAGCGCGGTCTCCGGGTCGTGCAGCGATTCGCCTTCCGAGCGCGCA
ATGTCGGCGATGGAGCGCAGCATCACCGTGGTGGTCACCGGCAATTCCACCATCAGCCCA
GGCAGGCCGAAGAATCCGCCAGCGCCGCCGGCCACAGCCACCGCCAGGGTGTGCCGCGCG
GTGGCGGCCGGCGCGTGCGCCACGGTCTTGCCGCGCAGGCTCAGCAGCGCGGATTTCATC
GCCACCTGCAGCGCGCGGCGGGTGACGCCGTCGATGCTGCGCGTCACCACCTTGGGCAGC
CGCTTGGCCACCAGGCTTTCGATGGGCGCGCCGAGTGTATTGGCGATCTGTGCGGCCACA
CCGGGGTTTTCCAGCAGCGCATGCGCTGTGGCCAGATCGTGCTGCGCTGCGGCATCCATC
ACCGGGATCGGGAGCGTCGTCATGGCGGTCGTCATCGTGTTGGGGCCTGTGGCGATGGTA
CTCAGCCGCATGTGAGCGGTGCACAAGCGGGCGCAACCTTTGCGGCGAAAACTGCATGTT
GCGCGCAAGATGCGCGATCATCGGCCTCCGCGCAGGCAACACCGTGACCGATGAACCGCG
AGATCCGCCATCGCTTCGTCATTGCCGCCGCCCCGGAGGTGGTCTCCGCCGCGTTGTCCG
AGCCCGCGCAGTTGGCGCGCTGGTGGACACGCGAGGTGCGGCAAGTGGGCGAGCGCGTGT
GTCTGGACTGGAGCGGCCACGGCTGGCAGGTGGAACTGCGCATCGATGGCGGTGCCGACC
ACCGGCAGGTGTGCTGGCGCTGCGAGCGCTCCAACATGCTCGACACCACCGCGTGGGAGG
GCACGGTGATGCGCTTTGATCTGCTGTCCACCAGCGATGGCACGCGGCTGGACTTCGTGC
AGTCCGGTTACCGCGACTCACCGTGCTTCGAGGTCTGTGCGCAAGGCTGGCAGTTCTTCC
TGGGCAGCAGCCTCAAACGCTACGTGGAAACCGGGCAGGGCATGCCCTACCCGGACATGC
CCGACACCCGCGACCCGGCCTTGCGCTGAGCGCGCCGCCCGGCCTTACGCCGGGCGCGGC
TGACCGATCGACGGCGTGCCGCTCAACGGCAACTGCGCATCCACTGTGACCGGGCTGTCG
CCCTGCAGCAGCGCGCGCGCTTCGGCGTCGCTGGCCACTGCCGGCGGCGAGCCACGCAGC
GGCAGCCCGGCGGTTTCGCGCACGAACAGCATCGTCACCAGGCCGATCGCCGCCGCGCCC
ATCAGGTAATACGCCGGCACCAATGGGTCGCCGGTGCGCTCCACCAGCCACGCGGTGACC
AACGGCGTGGTGCCACCAAACAACGACACTGAGACGTTGAAGGCGATCGACAGCGCGCTG
TAGCGCACCGGGGTGTAGAACAGCGCCGGCAGTGTCGAAGGCATCGAGCTGGTGAAACAC
ACCAGCGCCAGGCCAAGCAGCATCAACCCGGTGAAGATCAGCACGTCCAAGCCACTGCCG
ATCAGCAACAGGCACGGGATGGCCAGTGCGAATAAGGCCGCGCACGCGCCGATGATCATC
GGGCGCCGGCCCAGCTTGTCGGTGAACATGCCACCGACCACGTTGAGCGGCATCATCACC
AGCATCACCAGGATGATCAGCAGCAAGCCCTTGCTCTCGGCGTAGCCCATGGTGACGCTG
AGATAGCTGGGCATGTAGGTCAGCAGCATGTAGTCGGTGACGTTGAACACCAGCACCAGG
CCCACGCATTTGAGCAGCTGCGGCCAGTGCAGGCGCAGCAGGGTCATCAGGCCTTGGCCG
GTGGTTTCGCGCTCGCGCTGTTCGGATTGTTCGGTATAGGCGCGAAACGCCGGGGTTTCT
TCCAGCTTCATGCGCATGTACAGGCCGAGCAACCCCAGCGGCCCGGCCACCAGGAATGGC
ACCCGCCAGCCCCAGTCCAGCATCTGCGCCTGGCTCAGCGCCATGTGCAACGCGGTCACG
GTGGCCGCGCCGGCGATATAGCCGCCCAACGTGCCAAATTCCAGCCAACTGCCCATCAAA
CCGCGATTGCGGTCGGTGGCGTATTCGGCAATGAAGGTCGCCGCGCCGCCGTATTCGCCG
CCGGTGGAAAACCCTTGCAGCAACCGCGCCAGCAACAACAGCGCCGGCGCCCACAGGCCG
ATCTGCGCGTAGGAGGGAATCAGGCCGATGCTGAAGGTGCCCAGCGCCATCAGGATCATG
GTGGCCGCCAGCACCTTCTGCCGGCCATAGCGATCACCGAGCGGGCCGAACACCATGCCG
CCGATCGGGCGCACCAAAAACGCCACGGTGAAGGTCGCAAAGGTGGCGATCAACTGCGCG
GTGGGATTGCTGGACGGAAAGAACACCTGGCCCAGCGTCACTGCCAGATAGCCGTACACG
CCGAAGTCGAACCATTCCATTGCATTGCCCAGCGCGGCCGCGCCCACGGCCTTGCGCAGC
ATGCCGCGGTCCACCACGGTGACCTCGTCGAGTTGCAATTGGCGGCGGCGTTTGAACCAA
CCGAAATGCGAGCGGATCGCGCGCGTGTCGTGCATCTGCGGAAGTCTCCTGGTGCGGCCA
TCGCTGCCTGCTCGCCCTGACACTACGCAAGGCACGGCACATCACGCGCATGCACGGCTA
AGGCACATGCAGTGGACGACGCCGGAGGCATTCCCGGACGGCCGCGTGAACTCAGCGACG
CTGCGGGACAGACGACCAAGGGGTGGGCAATGCCCAACGGCTTGATCAGCCCGACATGTT
ACACCAGCGTGCACAGCGTTGCAGGCGCGAGCGTGGGACGCTGCGGGAAATGGCCTGATT
TCAGGGGTTTTCCTGAATGTGTCTTCAGCAAGTGCGCGGGGCTTTGCAGGCATGAATCAT
CCGCGCCCGCTTGTTGTAGGAGCGCGCTTGCGCGCGATGAGGCGCTACCGGTAGAGCCCC
ATCGCGCGCAAGCGCGCTCCTACGGAGCTATCGATTTCTGCACGTCGCGCGCTTGCGTTA
TTGATGCTGCAAACACCCTCGCTCTGGAGGCGCAACGACTTCTGCACAACCTGCTTTTGG
TAGGAGCGCGCTCGCGCGCGATGAAGCCTTCCCGGTAACGCCTCATCGCGCGCAAGCGCG
CTCCTACATGGTTTGCCTGATGTGCCAGGGCGCTGCCGCGGTACTTCATACCAGCAGAAC
AGCTGACCGCCCGAAACACACCAGCGGCTTCACCCCACCGCCTCCAACGCCGATAACACT
GCCTGCAAATCCTCACGCGTCTGCGGCCTGACGGCGCGGGCGACTTCTTCGCCATCGCGC
AGCAGGATGATGGTGGGCCACAGCTTCACGCGAAACGAGCGGCCAAGCGGGCGCCCTTTT
CCGTCTTCGATCTTGCGGTACTCGATGTCCGCGTAACCGCCCAGCAGCTTCTGCAATAGC
GGTTGCGCGGCCATGCAGTGGCCGCACCAGTCGGTGCCGAACTCCAGCACCTGCAGCCCC
GGTTGCGCATCGACCGCGCTACGGTCAGGCGCCTGCGCCGCGTACTCACGCACGAACGCC
ATGGCTGCGTGCGCTCCTTACGACAGCGCGCGCTGGATATCTTCCAGCGGCAGGTTGGTG
AAGTCCTTCGCCAAATCGCCCACTAGGCGCTGCTGGGTTTCCTTGTGCAGCAGCGGGCGC
ACCCGGCCCAGTGTGGTCGGGTCGGCCACCAGTACCAAGTGGTTGTACTCGTGCTTGAGC
GCCCCGTCGTTCAAGGCCTGCGAGAGCTGCTTGGCGAAGGTCATTTCGTCTAGCTCCGCC
TCTGCGGTGCGGGGCGGAATCTTGCCGGCCGGGCCTTCGTCATCGACGTTCTGCACATCG
GTGCGGGCATGCTGGCGCAGCACCACCTTGGCTTCGTCGCCGGTATTGGTGAACCACCGC
GCTTCGCCGCCATCGGCCACCACCACCAACGCACCCTGGGGAATTTGCAGACTCATCACG
TCGTTTCTCCTGTTTCAGTGTCAGCACTGCAATTGCAGGGCCGTCGACCTCAACCTAAGC
AAGCCGATGTAAGCACCGCGGGTAGCCGGTGTGTGTGCCGCGTTAGCGTGCCGCCGGTAG
TGGCGGCGGCGGCAGGCCCAGATGCTTGCTGAAAAAGCGCGCCATCACCCGCAAGGCCTG
CTGGCTCTCGGGCAGCGTGTCGGTGAGATGGAAGGCATGGCCCAAGCCGTCCCAGACATG
CAGGTCCGACTCGCGCCCCAGATCCACCAGCCGCGCGTGCGTATAGGACGCATTGCTCAA
CTCTGCTGCGCGTGTGGCGGTGATCAGCAAGGTAGGCGGGAACTGGCGCAGCACCGCATC
GGAGAACACCGGCGATACCAGCGGGTCGCGGAAATCCACATCCGGCCCGTAGTACAGGTC
TTCCATGATCGGCAGGGTGCCTGCCACATCAGGTAGCAGGGCATCGTTCACCGCCGCGAC
CACGCGCTGCGAATCGCCGCGGTAACGTGCGTCGCCCGCAGCGCAGAACAGGCCTGCCGC
CGCCGGCATCGGCAACTGTTCCTTGGCAAACCACGCCAGCGCCTCGCCGGTGAGCACGCC
ACCGGCCGAACAGCCGAACAGGCCCAACTGCGCCGGGGTGTAGGTCTTGAGAGCGGCGCG
ATACACCGCGGCCACGTCCTCGCTGGCCGCGGGGAACTGGTGCTCCGGGCCCATGCGGTA
GTCCACCGCCACCACGGTGATGCCGGTCATCGCCGCCACCGGAATGGCTTCCATCAGCCC
GAACGAGGCCGCACTGCCCATCACAAAGCCGCCGCCATGCAATTCGATCAGCAGCCGCTT
GGCCTGCTCGGGCGTGCGCGTGCGCGGCTGCACACGCAGCACCGGCACGCCGTTCCACTG
CTCGGGCGTGATCTCCACCGCGTAGCGCGTGCGCATCTGCGCGATGACGCCTGCGGCCCA
ACGTTCGGTATCGGCGCGAATGGTGGGCAACTGGCGCAGCAGCGTGGCGTTATCGGCCTT
GGCCAGCGGGTCGCCGCGGTCCACGTCGCCACTGACCTGCGCACGTGCCGCAGGGCTCAG
GTACTCAGACACGGGCAGATCGAACGCGGGCACATGCCGAACGCCCTGCGTTGCGGCCGG
CTTCGATGCGGCTGCAGCTGCAGGCGCAGCCGCACTCGCGCTCGCCGCACTTAGCAACGC
CAGGCACCCCAGCAGCATGCGTCGTGTCCATCGATGGTGTGTCATGCAATGCCCTCCCAG
GCCTCGATCAACACACGAGCATAGCCTGCGCGCTGCGGCGCGCCGTGTGCGCGGCTGCCA
TGGGAGACGGCGCTGCAGTGATCGCGTCGTAGGCGATGCGCAGCGCACAAGCAGGCACAT
CCATTCCTGGACAACACGCTTGCATTGCAGCGTTGCCGCTTACGCAGACGCCTTACTCAG
TGGTGCTTCTGCCCGGGGATGGAGGTGGGCGTGTGCAGTGCTTCCTGCACATACAGGCGC
TTGACCAGCACGAACGCCACCACCGTCAACGGTGCAGCGAGCAAGACACCTGCGGGCCCC
AGCAACGTGCCGATGCCGAATAGCGAAAACAGCAGCAACACCGGCGGTAGATCCACAGTG
CGTTGCTGGATCAACGGCAGCAGAATGTTGCCTTCGATCTGCTGCACGACGACGAACAAC
GCCGCCGTGGCCAGCGCCATCTGCGGGCTCACCGTAAAGCCCAGCAGGATGGCCGGAATG
GCGGCCAGGATCGGCCCGACGATCGGCACGAAATCCAGCAAGCCGGCGATGATGCCCAGG
GCCAGTGCGCCGGGAATGCCCAGGGCCCACAGGCCCAGCCCGGTGAGTGCGCCCACCACC
ACCATCGCCAGCAATTGCCCGCGCAGCCATAGCCGCAACGCGGTGCCGCTGGCACGCACG
GCGTCGTCCATGGTGGCGCGCACCTGCACGGGAAACAGCAACAGCACACCGCGCCGATAC
AGCTGCGGTTGCGCGGCCAGATAGACCGCACCGGCCAGCACCAGGAACAGGTTCGCCACC
CCACCGGTGATGCTGAGCGCGAAGGCGCCGGCACGCGGCGCCAGATTGGACACGCGCGCC
GGTGCCTGGCGGGTGAGTTCTTCCAGCGCTGGCCCCAACGGCCCGGCCGCAACCCAATCA
TGGAAGCGCGCCCAGGCCTGCGGCAAGGTGCGCTGCAGGGCGCCGAGCTCTGTTGCCAGT
TGCGAGCCGAACAACCACAGCAACGCCGTGAATCCCACCGCCACCACGACCACCACCAGC
CCCAATGCCGTGCCATCCGACAGCGGCGTATAGCGGGTGACCCAACTGGCCAGCGCGCGC
AGCAGCACCGCCACCACCACCGCACCGAATACCATCAGCAGCAGGCCCGACAGCGCCCAC
AGCAACCACGCGTAGGCCACCAGGGCCAGCACGATGACCACACGGACGACGAAGGCACGC
AGATCGGAGGACGGCATGGACAACAGCTCGCAAAGCGGAAACAGCACTCAGCCTAGCGAG
GCTTGCGAGAAGATTCTGTGCCCGTGCTGGCGGGGCTGCATCCGTTGCGCTTGCTGTATG
CGACACGCGCAATCGCTGAAGCGTCCTCCAGGCCACACACGCAAGCAGGCGTTGCGCACC
GTTACTTGCCGTTACTTGGCGCGCCTCAAACAGCAACACCGCTTGGCGGCAGCGTACCAA
ATGCCGGAGGTGTCTCACTGCGTTCCTGATCAGGCCACACGTCTGCATCGAGCGCGCCGG
TCGAGCCACGTGAGCTAACGACGCCGGTCGCGCCGCCGCACCGTCTCTTCAAGCAGGGGC
CACCGCTTGGCGGCAACCTGCCGCAAATACCGGGGTGTATCCCCGCGCCCGCTTCGGTGT
ACACACCTCTGGATCCAACGTGGCAAGCGTGTCGCGCCGTTGCACCACTAGCCCGTGCAG
CACTCACACTATGTGGATGTCCCGCTCAAGCAGCCGCCTCATGCGCCAGCTGCTGCACCG
CCAGCGTTGCCGAGCGGGTCAGCGGCGTGGGCAACGCATCCAGTGCGAACCAGCCCAGGT
CGTGCAGTGCTTCCGGTTCGCGCAGCACGGCGGTTTCACTGCCGTCGATCGCGGCCAGGT
ACACCGGTGCCACCCAGTGCTGCGGCGGCGACAGCGCCCGCTCGAACTGGCTCACCACGC
ACAGCACGCGCTGCAGGTGAATGTGCAGACCGGTTTCTTCCAGGGTTTCTCGCACTACCG
CGTCTTCCACTGTCTCCATCCAGTCCACCTTGCCGCCGGGCAATCCCCAGTGGCCTTGTT
CGGGCGCGCGTGCCCGCAGCACCAGCAACAGGCGGCCGTCGCTGCGGCGGATAAAGGCGC
CGCAACCAACGCGGGCGTGGGAATCAGACGGTGCGGTCATCGGTGGGCCCGGTACGCCAC
GGTGCGTGGCGGGCGCATTGTCCGGCAGCGCTGCGGCCGCGGGCAAACTGCGGAAATGCC
GTGGCCGCCCTGCGTCACCGCGGCGGCGGCGTCAGGGCATCGCATGCATTTGTTGCCAAC
GCATTGCGAACGCAACCAATGACATCGCCTTAGCGCTGCAGCCGTCACGCTAGGTCATCA
CGCCTCGCAGCAGGCGCATTGGCTGGAACTCCATGTCTCGCATTCTGTTGATCGGCGGCC
ACGGCAAGGTGGCGCGTCTGCTCACCCCGCTGCTGCTGGCCGGTGGCCACCACGTCACCG
CGCTATTCCGTAATCCCGACCACGCAAGCGATGTGATCGCCGATGGCGCCACACCCGCGC
TATTCGATATCGAACATGCCGACACCGCGGCGATCGCCGCGCACATCACCGGCCACGATG
CAGTTGTTTGGTCGGCCGGTGCCGGCGGTGGCGATGCCGCACGCACCTATGCGGTGGACC
GCGATGCCGCGATCCGCTCGATGCACGCGGCCGAGCAGGCGCGGGTGCGGCGCTACGTGA
TGGTGTCCTACCTGGGCGCGGGGCTGGAGCACGGGGTGAGCCCGGAGGATGGCTTCTTCG
CTTATGCGCAGGCCAAGGCCGCTGCCGATGCGCACCTGCGCGGCACCACGCTGGACTGGA
CCGTGCTTGGGCCGGGCCGGCTCACCCTGGACCCACCCAGCGGCTGCATCGCCCGCGACC
CGGGCAGCGACACCACCGAGGGCGTATCGCGCGCCAATGTCGCGCAGGTGATCGCCGCCA
CCCTGGCCACGCCGGCCACCATCGGCAAGACCGTGGGATTCGTGGATGGGCCCACCCCCA
TCACGCAGGCGCTCGCGCAGCTGGCATGAACGCCAGCCGGTCCGCAGCGCGCTGCCATGG
CAAGGGCCGCTGGCAGCTAACGATTTCCTAAAGTCGCACCGCGCATAGTCGCCGGCGCAG
CCCCCACTGTGGAGATCGCTATGTCTGCGTTTGTTGCGCCCCGCCGCGCCGGCATCCTGC
CGCCGTATCTGCTGGACCACGTGGCGCAGGCCGCACCGGAGCGCGCACGGCACTGCGCGC
AGCTCACCCGCCACATCACCGCGCAGCTGCGCCAGCGCCGCGCGCAGGGGTTGCTGGCGC
GCGACAGCGCCGACGATGCGCCCACCGCCACCACCGACACTGCGGTGCAGCGGCATCTCT
ACGACGCCCAGCAAGGCACTGCCCTGCCTGGCGTGCTGGTGCGCGAGGAAGGCGCGCCGC
CCACCGACGATGTCGCCGTGACCGAGGCTTACGATTACCTCGGCGCCACCCATGCCTTCT
TCCAGCAGGTGTATGCGCGCAACTCGATCGACGATGCCGGCATGCCGCTGCTTGGTACCG
TGCACTACGAGCGCAACTACGACAACGCGTTCTGGACCGGCGAGCAGATGGTGTTCGGCG
ATGGCGACGGCGAGATCTTCACCCGCTTCACCATCGCCATCGACGTGGTGGCCCACGAGC
TCACCCACGGTGTCATCGAGCGCACCGCCAACCTGATCTACCAGGGCCAGTCCGGTGCCT
TGAACGAATCGGTCTCCGACGTGTTCGGCGTGCTCGTCAAGCAATACGCGCTGCGCCAGG
ACGCCGCGCAGGCCGATTGGCTGGTGGGTGCCGGCATGTTCCTGCCCGGCGTGCAGGGCG
TGGCGCTACGCTCGATGCAGGCGCCGGGCACCGCCTACGATGACCCGGCATTGGGCAAGG
ACCCGCAACCGGCGCATATGGACGCCTACGTGGACACGCAAGAAGACGACGGCGGCGTGC
ACTACAACTCCGGTATTCCCAACCGCGCCTTCCAGCGCGCCGCGGTTGCCATCGGCGGTT
ACGCCTGGGAAAAGGCCGGGCGCATCTGGTACCGCGCCCTCACCGGTGGCGCGCTGTCGG
CCAGTGCGGACTTCGCCACCTTCGCCGCACTCACCGTGCGCGTGGCCAGCACCGATTACG
GCGCGGGCAGTGCCGAGGCCAGTGCGGTGGAACAGGCCTGGCGCGACGTGGGCGTGCTCG
CATGACCGTGCAACTGCCGCCCTTGCAACCGGGTGTCGTGTTGCGGTTGGCACGCGAAGG
TGGCGTGGCCGCGTTCCCGGCCATGCGCCGCGAGCGCCAGCTGCTGCTGGAAGAGCTGGA
CGAGGTGCAACGCCAACACCTGGGCGCGCTGCTGGATCAGTGCCTGGCGCATGCACTCCC
CGCCCCGCAAGCCGGCGGCGGCGACCGCCGCTACTTCAGCATCATCTGGGATGGCGCCAG
CGAACCGCTGCGCATCCCCGAAGAACACGCCCCGGCGGAAATCGTACGGCTGTGGAAGCA
GGGCACGTTGTAGATGGCTTGCGCGCGAGCGCGGCACGCGGAGACGCAGAGACGCAGAGA
CGCCGGTCAACGTCGCGCGCGCTCCTACAAAGGCGGCCTGGTCGCGGGTGCCGCAGGGGC
GGCCCAAAATCATTACGCCAGGGCGACAAGCTCCGCCACATTCGACGTTGGAACAGAACG
CACGGCTCAGGACAGATGTTGTAGCGGCGATGACGTGCAAGCGATCGCAGCACGTGACGC
GCCAAGCAAATGCAACGTAGGAGCGCGCTTGCGCGCGATGAGGCTTTGCCGATAACGCCC
CATCGCGCACAAGCGCGCTCCTACAAAGGCAGCTTGGTCGCGGTTGCCAAAGCATCAACG
TAGACAAGACTGGTGCGCTTATTCGGCGTACAGCCGCCACAGAGCGTGCGACTACAGCTC
GAAAACCTTGGAGCGGCCAGCACGCAAACGATCAGAATACGTAACCGCGCAAGCAGCCGC
GTAGGAGCGCGCTCGCGCGCGAAGAAGCTCTACCGGTAACGCCACATCGCGCGCAAGCGC
GCTCCTACGAAAAAGGCAAACCGCACCGACACCGCCTGATCCAGCAAACGCCACACACGG
CGCGACAGACCTCCATGCCTGCACGGGGTCTGTCGAAGAAAGTGGTCCAACTGCGGATGC
CTGCACCCTTTAAGCTGCCTAGATGCTCTAGGGCTGCACAGCTGGTGACGCATAGTCGCG
ATGTCCCCGTTAGCACCGCGTGCAGCGCAGCGGTCAGCCTGAAGACAGCCCGCTCATCGC
TGCACCGCCGCATCGATCGTGCAGCAGTCGCTGTGGCGCCAGGTTCACTCCGCGCGCTGC
GCTTCCACCAACAACGCCAGCAGCGTCAACGACTCCTGCCAGCCCAGGTAGCAGGCGTGC
AGCGGGATCTGTTCGGGAATCCCCTCCTGCACCACGTGCAGGTCGGTGCCGCACGGCAAC
GGCAGCAACCGTACCGTGGTCAGCAGCGTGCCGGGCAGTGACGGGTCGTCGAAGACATCG
TCGTAGCGCAGCAGCGCGTTGGGCACCAGCTCACGGTAGGTGCCGCCGAACGCGTGCCGC
TGGCCGCTGCCAAACTGGGTGAACGCCATGCGGAAGGTACCGCCGACGCGGGCATCCAGA
TGCTCCACCGTGTTGGTAAAGCCATGCGGCGGCAACCACTTGCTCAACGCAGCGGCATCC
AGGAAGGCGCGGTAGACCCGCTCGGGGCTGGCACGCAGAACACGGTGCAGGGTGACGGTG
GACATGGCGCTCGCAGCTGGCAGAGGACGACCCTCTGCCCTACGACGCACCAGGCCGCCG
GAAATCGACATGACCGCGCCAGGCCGCGCCCGCGCGCGTGCCACGTTGCCGGCACGGCCC
GCTTCGCGGATAGTCGCGCCACTGATCAAACGATTTCCCAAGATGCTTGTGATTGTGCTG
TTGGCTGTTGTGGGGGTGCTTGCCATCGTGCTCGGCGTGGTCGCCGCCTCGCGTCGTGGG
GACCCGCCCGCCGTCTCCACCGCCGACCCCGCGCCGGTGTCCGAGTCCGCGCCAGCGGCA
CCCGATGGCGCTGCCACCGCCATGCCCGCAAGCACAGCCGAGCCGCGCGCGGTGATGGCC
GAGCCGCCGCCGATGCGCCCGTTGTTGCGGCGCATGTATGCCGCGGTGATGGATACCCCT
TCGCTGGCCGATGCCGACACCGCCATCGACCCCGCCCAGGCCACCGTGCTGGCCAGTGCG
GTCAGCGCGCTCGACCACGTGGACATGCGCCCGCAGCTGCTGCCGCGGCGCCCGCACCTG
TTGCCGCAGCTGATGCGTGCGGTCAACGACCCGGATGCGTCCGGCCGCGGCATCGCCGCG
ATCATCGCGCAGGACCCGGCGCTGGCCGCCAACCTGCTGCGCATCGCCAACAGTGCCCTG
TACCGCCCGCAAGGCGGCCCGCTGGAAAGCCTGGAGCGCGCGGTGGTGCACATCGGCACC
GAAGGCGTGCGCCAGATCGTGGCCGCCGCAGTGATGCAACCGGTGCTCAGCCTGGAAGGT
GGCCTGTACGCCCGCCTGCCGGCGGCGGTCTGGGACTACGCGCTGCGCACGGCCACCGCC
ACGGCCGCCTATGTGCGCGAACGCGGTGGCGACACCTTGTCGGCGCAACTGGCCGGCCTG
CTGCAAGGCCTGGGCGCGGTGGTGATCCTGCGCGTGCTGCGCGACGCCTACGCCGAGCAG
CCGTCCGTGCCGTACAGCCTGGAGGTGGCCGCCACCCTGGTCGACCGCCACACCGCCGCG
GTGGCCAAGACCATCGCCACGGCCTGGGAGCTGCCCGCCCAACTCGGCACCGCGCTGGAC
GAACAACGCCCCGAGCACGACAGCACCTTGCTGGCCACATCGCTCGGGCGCGCATTGCGC
TACGGGCGCCTGGCCGCCGCCCTGGCCATGCTCGCCCGCCACGGCGCCGAAACCGAAACC
CACGCCCTGAGCGTGCTTGCCACGCTGGAACCGGACGAGGCGGCCAATGCCGCGCTGTGG
CAGCGGCTGGTGGCGGCGAGCGTGGAGTGACTGGCATCAGCAGCGCACGGTAAGCGCGCC
AGATCTACGACGTACCTGTGCAGCCTGATCTTCGCCACTCCCATGACCGGCAGCGCACGC
GCGCGCAGTTGCGCGCAGCCATGTGCAGCCGAGCCAGCCCGCGCACTGCGCGATCAGCAG
TAGCGCACCTTGCTTTCGCTGACCTGCAACACGCCGGCCTTCTGCAGCCCGGCGATCACG
GCGCTGACCTCTGCAGCGCTGATGGCTTTCTGGAAATGCGCGGCGATGTGATTCTGCAGC
GAGGTCAATTTGATGGGGCGCGCACGCGCCGGCATCTTGGCCAACGAGGCGCGGATCTTC
TGCAGACGCTCGGCCGCTGTTGGCGGCTTGGTGCCTTTGGCCGGATGTGTAGCGGCGGTG
GATTTGACCGGTGGTGCCGGTGTGTTCGCGCTGGCTGGCGTGGTCGAGGTCTGCGCAGGG
CACAGCGTTACTGGGGCTAGTTGGTTGGCCGCCGCAGGCGCCGATGCCTTGGAGGCAGGA
ACCGAAATCAGCGCGCGCGGCATCAACGGCAGCGGCGTTGCAGAGGCAGGCAGTGGCGGC
GGTGCGGCAGCTGCCGTATGCACCGATGCGGCCATCGACTTGAACAGCGGCATCTGCGAG
ATGCTGGCAGCACGTGCGCCGAAGATCTTCTGCTGTTTCAGGTAAGCGATCAGCGGATCG
AAGCCGGTGTCTTTCGAGATGATATGGAAGAAGCCGGCCGGGTCGTCGCGAGAGAGTTGC
CCCAGCACATACGCGATATGGAAATCCAGCGCGTTGGAGCCGTTGCCGGAGCAACGCTCA
TACCTGGCGCGCGTGCCCAGCACCTGCAGCTCGGTGACCAGATCGGTCAAGACGCTTTTC
TGGTTTGCGCCCACGAACACCCACACCCGCACATCATCGCGATTGAGCAAGCGTGCGTCG
GTGGGTTGCACGTTTTCGTAGTCGATCAAGACGTAGTTGGTGCGCGCACCATACGCGCCT
GTTGCAGCGTCCGCTTGCATTGCTATTCCCTGGAATCCCCGCTCCAGATCATCGCCGGAA
GCACGCCACAGGTGCCAGCCCCGCAGCTGCCGCTCGTCTGAAGGCAACGCGCACCGCGCA
GAGCTGTCAACCTCACCCGCAGCGCTTCACCGCTGGCACATGCACGACCTAGCGCATACG
TGAGGTCTGCGGCCCACTGCCGGCGTTTCTGCACGCCAGCATCCGATGACCCACAGTACC
GAACGCCCGTCGTTGCTCGCCGCGCATCACAGCACCCCGCCACGCAACACGCCGTGCGGC
GGGAGGTACAACAAAAAGCCGGGCCACCCCTAGATGGCCCGGCTCGCACGCGCATGCCGT
CAGTGCCGGTCGGCAGGTGACGTCATCGCCGCCAACGGCTCACCCCTCCACCACCGGATC
GGTACGCCGGCCCACCCGGCCGGCGGCGAACGACACGGCGGCGCCCAATAGCAGCAGCAC
CAGCGTGGTCCAGGCAGCGCGCGAGACACCGCGTGCGGCGGTGTCGCCGGCTTCGCATGC
CTTCTGCTCGGCGGTGCGCTTGAGCGCGTCAGGCGCACGGCTGCGGCGTGGCCGACCTCA
CGGGCCGCGAGCGCGATGTGCTGGGCCTGCTCGCCGAAGGCCTGGCCGACAAGGAGATCG
CGCAGCAACTGGGTGTGTCGCCCAACACGGTGCGCAACCATGTGGCCGCGCTGTATTCCA
AGATCGACGTGCATAGCCGCGGCGAAGCCATTGTCTGGGCGCGTGAGCGTGGTTTTGCCG
GCCGCCCGGCAAAGAAACCTGCACGCAAGCCGTGAGCGCGGGGTAGATGACGCGAATGCA
CCAGCCCAGCTAGTGCATTCGCATGTGTGCATCGCAGCAACAGACGCACACCATGCTCAC
ACCGGCCCAGACAGACTGGACCGGTTCCCCAAACTACGAGAAACGTCCCATGGATAAGAA
CCGTATCGAAGGCGCCGCCAAGCAGGTCAAGGGCTCGGTGAAGGAAGCCATCGGCCGTGT
CACCGGCGACAAGAGCACCGAACTGGAAGGCGCCGCCGAAAAGAATATCGGCAAGGTGCA
GCGCAAGGCCGGCGAACTCGCCGACGACGTGCGCGACGCGACCAAGTCCACCAGGTAACT
CCTTCGCTTCAGCGCTGCTGTTGCAGGTTTGGCAGGTGGTGCGCATGTCAGGTTGGTTTG
GTGCGCAGTGCTGCAGCCTGCGGGTAGTGCACAGCCGATGGAAGGCGGGATGCGTTGAGG
GCCATCGCCGTTTGAATGGTTCACGCGCACTACGCCAATGAGTTAAACGCCAAACGCCCC
GGCTTGTCCGGGGCGTTTGGCGTTTAAGGCTCTGCGCACGCATTTTGTGCACAACGCCCC
GCTCACACGTATCAATGCCGCGTCGGCATGATCACCTGCCTGCATGCAAGACGGCGCGTG
GATGATGTCGGGAAGGCAGGCCCTGCTATGCACGACGCAGCTGTCTTGTGTCCAGCAGCC
ACCGCGCTGCTGACAACACACGGCACCAGGCACTTCTACGCAGGCCGATACGTTTGCGCC
ATGAAGCCGCTGGGGAAGGTGTGGGTGCTCACCAGCGTGAGCGGCCTGGGGGCCGGCAGG
TCGTTGAAGATCGGCACGCCCTTGCCCAGCAGGATCGGGTAAACGCCCAACACATATTCG
TCTGCGAGGTTGTGGGCGATGAGGCTGCGCGCGAAGGCGGCGCCGCCGTGGGCAATGATC
GGTTTGCCGTCCTGGGTCCTGAGCGCGGCGATTGCATCGGCCAACGGGCCGCTGGCGACC
GTGGCATTGGCCCAGCTGTCCGCGCCGGCCTGCAGCTGCGCGCCCGGCAGGGTACTCAGT
TGCGCGCGCGCAGCGGCGAGTGATGCGCGGGCCACCTCCAGCACCGCCGGGCCCTGTGCC
GAACACACGGCTTTGGGGATCTGGTTCATCGGCGCGGCAAACGGCGAGGTGGCCGTCGGC
CAGAAGCTGGCCATGCCCTGGAATGTCCGGCTGCCCATCAGATGCAAGCTGGCATTCCAG
GCGGTTTCCACCTTCCAGGCAATGGCCGCCTGGTCGCCACTGAACATCCAGTCGATCTCG
CCCGCCGGACCGCTGACAAACCCATCCAGCGACACCGACATCATCAATTTCAGCTCACGC
ATTGCGGGTTCCTTGTGCGCCCCGGCAGGAGCACGACGGCGGCAGGCGGAATGCCGGCCT
TCGCAACAACGACGAATGGGCCAAGCGGAATTCGACAGGCGCCTGCACGGCGTTACCGGC
AAGCAGCAAAGGCCCATCAACAACGAACCCGGCCGCACCTCGTGCGGGCAAGCCGTACGA
CGCCATGAGCGAACGAATCAGCCGGAGTCTGTTGGCCGTGTGCAAGGACAACCGCGATGC
GTATCCGGGCGCCGGTGACCGGTCGCTGGCAGAGACGCACTGACGCCGGTGGACCACGGA
GTGATGGGCAAAACCGGCAATGTGTTCGCAGTGGAGGGCCGCCTGGATGACCCTGCCCAC
AAGCGTGTGCATGTGGACGTGGACCAGGCCATCCAGACACCGGTCGAACAGTCCGACCAG
CAACTGCTGGCCGCCAATCAGACGCTGGCGCAGGAACGCGTGCTCACCCAGCAGCACGAG
GTGTCGCGGAGCAGGAACGAGCCAAGCCAGGCGGCGCCTGTCCGATAAGTCCTGCAGCCG
CGGCGTGCATGCATGGCGACCACGCCAGCATTGCGGCGGAAGAGTACGTCCTCTGCCTTT
TTTTTCATGCAGGCCGTCTTACATGAGCACAAGCCATCCTTGGCCAATCGCACGCGTGCT
GCATCTGGCTTGACCCTGAGAAGCCCTAGCAGCACACTCCCGAACGGAGCCTAGAAACTC
CACACACAGCGGCACCCACCTCCGTCAATTTGGTGGGTTTTTTGTGTCCGGTCGCAAGAT
CGGGCATGGCTCGGCGTTCCTGCGCCGGGAGGGCGGCGAATACAACACCCGCAAGGGGAA
TAAGCCCGCCGGCTGTGTGCGGTTTCTAGCCTCCCGGCATCCCGCTGCGTTGTGCAGCGG
GAGCTGCCTGATGGCAAGGAGAGCGGCATGCACAACGAACCCGGTTACTGGATGTCCGAA
GGCACGCAATACCACCTGCTGCGCGTGCGCGACCAACTGCGCCTGCTGGCCGCCCTGGCC
AGCCCACGTACACGCAACGAAAGCGCCATAGGCGTGCCCGCCATTCCCCTGCAGCAATGG
GCGCACTGCCTGCAGCATCTGGCCGAGCAGGTGGAGGATGTGCTGGAGGATCTGGGTGGT
GCGCGGTAGGGGCGTGTGTCTGGTTCGTGCGTGAGCTGCCTGGCCGGCGGACTGGCCGGT
TGGAGCGAGGGCGAGTACCTTCCCTCGTATCACCGCGCCGCGCTGGCTCATACGACATCA
ATGACACGCTTTCGCTCATTTACGCTGTTTCTTTTCTTGGTGCTCATCTCGATGCTGCCG
AGCGCGTGCGCCCGGCCGTCTGAGAACGCTAGCGCCCTGTCCGCTACTACATCGCCGCTA
CCTGCCGTAGATTCTGAGCCGGCCGGGCTGAGTCAGAACGCATCCCTCAGCATCCAGGAC
ATTGAGACCAATCTGTTGAGATTTGCGGCGTCGCTAAAACAGCCAAGCGACATGAGTTAC
AGGCGGGTGGAAGAGATCCTGGGCATCCGATTCGAGCCGCCAAAGGATCTGGCGGTGTCT
CGGCGCGTGTTAAAAAGCCTTCCGCTCGCGCACGGCTATACGCTGTATGTCTCGCACAGC
CCGCAGAAGAAGGGCTATTCCTTTATCAACCTGCTAATTGGCCTACCCGATCAGCAAGAT
CCCGCGCTGTCGCTAAATGCACAATGCGTGTGGAACGCAGCTGAATTTTCCAAGAAACTC
GAGGCTATGGGCTACACGCGTGGCGGGCAGCGCCCATTCCAGGGCGGTATGCTTCGGCAG
CATTGGCGCCCTGTCCAGAACGGAGCGCAAGGTTTCTCGGTGGCCTTGATGATTTACGAA
ACCAACGACGGCGGCGCAAAACGCGAGTGCGTGTATGGCGCACAGATCGATGGAGGTGAT
GCGTGACGCCAGTTGATCCAAGAATTGAGCCCCTGCTCTTGCAGATGAGGAAAGACCCCA
GCCTTCCCAAGGAGGCTGAAGCTTCCATCCGGCAGGCCATCTCCGAATCGCCATATCTGT
CCAACCTATTGGGGAACGCCATCGAGAAAGGGCAGATTGGTGCTATCGCTGTCTCCCATG
ACCAAAACAATGCTGGTCACTTTCAGGATGGCAAGGATGGAAAGGCAGGCACGCTCAACA
TAAGTGGGTCGCTCTTTCAGGATTGGCAGGGCCGCGCACGCATCGATCACCTGACAGAAG
TACTGGGCCACGAGACGATGCATGGTGTTTTGGCAGAACATCGAGCCAATGCGTTGGCGG
AGTTCGGCAGGACCATGGGCGAGAAGATGCAGGACGCGCACTCTCAGCGCGAAAGTCAGG
TAGATCTGACAGAGCCGACCCGTGCATATCTGGACAAGACACGGCAGGACGAAGCATTAG
CAGAGATCTCGGCCTTGCGTGCACTCAACAGCCGTATCAAGCATGAAAACCCTGGCGTAT
CTGCAGAGGATGCCGAAGGCATGCTGTTGGACCGCTCTGTCACCCGCTGCGTTGACAAGC
ATGTGACACCCCCAGCGTTTGCCCGGGGCCTTAGCTATGAGGCGCTGACCACACACGACC
AAGCGCGTGGAAAGCCGCTGACGCGTGCTGTAGAGCAGTGCTTCTACGACAGCAGAGGCA
CGCTTGGGCCGCACAGTGACTCCGACTACCGCAACTATTACGGCGTCGGCCCGATCAGCC
ATATTGCGAGAAACTACGATCATCTAGCCCATGATCGCCAGCCTCCGGAGGTGCGCATCG
ACCTCAAATCGTTGGGGCTGGAGCCAGAGCAACTGGAGCGCAATGGGCTGGACCTGGGTT
CTGCAAAAACGTTCAACATCGTAGACCTCGGCAAAGACGGCTACGGGATGGTCCAGCTGA
AGAACACGGGCGCGCGTGACATCAACCCGCAAGCCATGGCAACACCTGCCCCATCAAGCC
AGCTATTAACGCCTGCAGATGCAGGCCACCCGGACCACGCAATGCATCAGCAGATTCGCG
GCAAGGTGGAGCAGCTGGATGCGACCAGCGGCCGCACGTTCGATGCGACCAGCGAGCGCA
TGACCGCCAGTCTCCTGACATTGGCCAAAGACAATGGCTTGACCCGTGTGGACCACGTGC
TGCTCAGTGACAAGACAAGAGAACTGACCGCCGCACAGAACGTATTCGTGGTGCAGGGTG
GCCCGCAAGATCCCGCAAAGCTACGCACACACATGCCGACAGCGGAGGCTGCACAACGAC
CCGTGCAGGAAAGCTTTACGCAGCTTGAGACGGTGAACCAACGGCTGGCGCAGGAACGCG
TGCAAGAGCAGGTGTTGGATCAGCAGCGGTCGCAGGAACAGCAGCAGCGTGGACAGCTGC
AGTCGCTTTAGACCGAGGGGCGCGTCAGCGTGTTACTTAACTCAGTACGCTCTGTGCTCA
AGGTGATCTGCAGCGATCCACCGCATCTGAATGATGTGAGCACCGCGGTACGCACGACCA
TTCAAGCGGGCTGAACCACCCGCGCGCGTGGCACGTGGGCTAGGATTCGTGCGTACAGGG
GGAACACCATGGACAGGATCACGACCGCGCGCTGCGGCGCGCTGACATTGGCCGCGCTGT
GCCTGCTTGCGTGCGCATACGGCGCAGCAGCACAAAGCATGCGCTCGGCCACGGGTAAGG
CCACGCACACCTACATCCCGCCGGTGCGGCAGCGGCAAAACTCCATGGCGCGTGACACCA
CGCCGTTCAATTGCGAGCAGTACCGCACGCACCCGCATCCGGGCATGGTGCGTTACTGCC
AGGGCATCGAAAACATGACCCTGCGCAACGAAGCACAACGCCAAGGGCGCCCCGCTCCGT
CAGATTCCATCATCGCGCGCTACCTGGCCTGGGCACCGCCGAAGCCAAACAACTGGGTTA
CGCGTGTGTGGGCGGACAAGCGATGAAGCGGCTGCACAATGGGTGGGAGCAGGTGTCTGC
TGCTGCGGGTGGGTGGCAGCGGTGTCAAGATAGATAGGTCAGATGGCCTAGACATCGTCG
CCTCATCCAAGGGAAATATTGAAGCCAGAAGTGAACCTGACACCATTAGCTTGTAAAACT
CGCACCCTGGTTGGACTCTCAACCGGTTATTGGCAGTCAGTGATCATGCCCTTCGGCCTG
CCAACGCAAATTGGACATGACGGAGTGATGTATGTTGAAAATAAATGATTTCAACTGCAT
TAGCAAAAAATATTGGGCCGTTATTATAAATACATAAGCCATCTTGGCAATTGCAAACCT
GACATTCTCTTGATGCTCTGAGAGAGTCACAATAAACGAAACAAATCCACCACGCCCCCC
TAACGCCAAGATAAAAAAACATGCCACAGAAAATAAAAGATAATATATAAAAACCCTGAT
AAGGATAAAGAATGACTTTTTTAAGTATGTCAACCCACTATTGGTCTCTCTCTCCCTGAT
CTGCCCCATTTGGATAAACATCCTAGCATTGGTTAATGTCGCAAATATTGTGAAACCCGC
CACTAAGAAGCCTAGAATGGTGAGGGATGCATTAAAGCATGTAGAAGACATATCTCTAAC
AGATCTTATGGTTTCCGCGGTGTCTTGGTCGGAGAGCCAGGATGTCATTGCCGCCATAAA
AACAATGGACGTGGTAATTAAATTGAATTTGCTCGTGGGAATTTTTCTTGACTGAACGTA
AATCTGCCATAAACTTTTTTCTTTTGTAAAGCTTATCGGGGAGAGATCGCTGTCATTCAT
TAAAATCTCTTCTCAATGATTTCTTTGATTTTAGCGCTGGTAGATCGCGCAGTATTCGGA
ACTTTGACAAGTCCGTGCGCAACTAGATCGGTAAAAGCCTCGAACATCTGAGCTGCCGCA
TCCACTGGATCACTACTAATCTCGTCAATTTTTTTCTTCAATTGAAAATGCTCATTATTT
CCTATTAAAGTCCCGCCACTTTCATCCTTCCCTTTCAGGCTAACCGTCTGGTGACCTTGG
GCTGTTGCAGAGGAAACTTGCGATACCGCCTCGTTTTTATCTAACCCCTCTTTTGAGTTG
TGAACCACTGCCGTGTCATCACTCTTAATCGCGTCCTTACTCTCCTTTAAAGATTCGAAA
AACCCATCAGAATTAAACTCATCATTTCTATCGTTTATCGTGATTTTAACTTGATTTAGG
ATTTCATATTTTTGTATAAAATCCTCGATACTATCTTGAGAAGTTAAAGCAATCATCTCA
AGAGTGGGGCGCTCATATTTTTTATAGATCTTTTCCTTTTCCCGTTTTGAGTCGTCGCGA
GACAATCCCATCTCATCTATATTTATTAATTCTTTTTTTAGAAGCGCAGCATGCATTTGA
CGAAGGAAAACTAGGGCGGTTGACCTGAACTGCTCCTTGGTCGGCGCGTCTGGCGTTTCT
TTTACGAAAACGAGCCTGTGATTATCGAGTATAAGCAGGAATATTGAAGAAGGCGCGGAT
GCAAGCCTTCCTTTTTTCTGTCTAAGACCTTCCCCCGGAACGTAAACCTGATCTCGACGA
AGAACAGTGTCCTTTATGATCCGCCCTGCTATCGCAAGCGCTTCACTGTCGTTAGAAGCT
TTTACTTTTACAAGATTCACTTTTTCGAAGAAAAATTTTGTTTCCCCGTATTTCCTCTTG
AGCGAATCTTTGAAGAATGCGGGATAAACAATTTTATCGAATTCATCGAGCATGACTTTC
TCGCCAAATCGGCATACAAAATTTGCCAGCTCAATAGTGCTTGTCTTACTAGCCATCTTT
AATGAGCTTCCTTTTTTAAATTCTTAGTAATTGCTAATACCCAGCGCCGTTAGCACGATT
AAATCTGCTTTATCTTTTACTCCTTGCGACCTAAGAACGGGCTCAAGTGCTCTTCCCCCC
CTCGTTCGGCGATTATTGCGGTCACCAAGCGCGCTCTCGCAGAGCGACCACCAGAGCGCT
GCTAGCGCGGCGATTGATCTTTGCGCGACACTCAACTCAACACTTATTGCGCGCGCAGCA
CGCACCAATTTATTAATTAACTGCACCGCGAGAACCATCTCCAGCAATTGCGTTCCACTC
ATCAACGCAATTGGCTTGCACTCTACGAAGCGCTCGGCGGCGTTTGTGCCAGTGCCAGCG
ATGTTCAACGCATCCGCCTTGTGGTGTGCGAGCAAGTCGTATATCTCAGTCACGGCACTG
AAGCCTGCTTGCTGGTGCATCTATCGAGTAGTTTGGAGTGCTGATAGCCGCCGGCGAACC
AAGCGAAAGCTGCCACGCTGCACATGACTGTCACTGTCCAGGCGAAGGGCATGAGTGCGC
TGTTGATGGCGCCATTTAAGTATGTTCGAGCGAGCCAACTTGCTGCGGCAGCAACCATGA
CACGCCATAGTGGATGACAAAAAATGCGCCGATGCTCAAAGCGAAACCAAGCGGCCATAG
CAATGACTGCACAGCTGTCAACTTTGTACTTCCCCGTCTGCCTCCCCATGCATGAAAACC
CTCATTCCAGACTGCACACTACCGTTGTGTAGCAGTTTTGTCAGTGGAGTACCCGGCATT
TTGTATCAGCGGTGTCGTCCGCTGTGCTTGCACGCACTAAACTGCATGGTGAGAGGCGCT
CGTCTTGTGCAAGAGCGCCTCTACCATTACTGCAGCGTTCGCTTATTTCTTCTTGCCGCT
TTTATCCGGCGTTTGACTTAAAGCGGACCCGGCCGCTGTTTTTGAATCTTTGCCGGTACT
GCCGCTACGCAAGACCTTGCTTGCGGCCTTGGCCGCTTTGGGGCCGGTTTTCTCGTTGGT
CGCCATGCGTGTGACCTCCACGCCACCCCATTGGTGGCGTGGCGAAACTAGGCCGATTAT
ATTGCCCGCACAAGTCTGGTTGCAGCGTGCGAGACGGCAGATACTACAAGAATGCTGCAG
GCGTTTTACGCGCCTGCCGGCTATGCTGTTGTGCTGACTGCGGGGTGCACACGCGTGGTG
CTGGTTGGGTGGCGGCATGGTGGTGCTAGCGCCACGCAGGTATTCACGCAGCAGCGTTGT
GGTGCACTTGCTGTTGCATGCACCGGCTTTTGGCCATGCTGGCATGACGTTAGGCCGCGC
CCACGTGCGCTCCTACGCACTGGTCCAAACTTGGTATGTGTTCCTCAACTCTTACAAGGA
CGTCGCCGTTGTTGACCGTTTCCTTCCGCATCCTCTGGCCCGTGGCACTGGTTGGCCTGA
TGGCGTCCTGCAACGGCAGCCACACCGCTGACCCGCCGCGCCCGGAATCCGAGCACTTCA
CCCTGGCCGAGTTGCAACAGCTTGGCTGCACCGTCAAGGCAACGCCCAAGCGCAGCCAGA
GCAGCATCCCGTTGGTGGGCACGGTCGATGGCTATGGCATGACCAGCGCCACGCCGTGTG
CCACGCAATTGGTGAGCCTGCTGCAGCCCATCAATTATGAAGATGCCGTCTGGGAAGGCG
CGCGCTCGGCCGCCAAGAACTTCGCCAAGGAGCACGGCTACACGCAGGAGCGCTTCGAAG
GCGAGATCGGCGAGTACAGCGAGATCGAGGTGTTCAGCCGCAACGGCAAGCAGGTGGGCT
TTGAGTACAGCGTGCAGGCGCGGGGCACGCTGCATTCGGTGATCGTGCTTTCAGACAGCC
TTGAGCCGGATGCGGCGTTCGAGGCGGTGCTGAAGACCAAGCTGTGAGGGTGCGAGCCTG
ACCGACAGCCGTTAGCTGGCGCCCCTGATCAATGGCAAGGTGAATGCCATTTAGAGCGGC
TAACAAAACGTAGCGAGCAGCCGTCAGGTGGGTGCGGGCGGCGCGGAGGAACCGGAGTGT
ACGTGGGTACATGAGGATTCCGAGCACCGGCCGCGCCCGCCTGGCGGCTGCGCAGTAGTT
TTGATAGCTGCTCTTAATCGTTAACTGGATAGCGCCACGACCAATCTGGTCAAGCTGGCG
ACCGCACGCGCCCTGGTCGACGCCAGTGCGGTCAGGCAGGCGTCGGTCATCGGGGAAGCC
GGTGCCTGAACCGTGCAGTTGCAGACCCATAACCAGACCCGTGTGCTGGCCACCAAGGCG
AATGCGCCGCGCCGGTTTGGCAGCTTCGAAAGTGCGTTGAAGGTCTTGCGCGAGATGGGC
ATGCCATTGGACGTACTTCATGTGGACGCTGCGCAGTGGGACGCCGAGGGCGGCAAGACG
AAGCGCCGGCCTGACCGCTCCGAGGCGATAAAGGTCTAGGAGTTGGACGCACGCTATGCG
GTGTCGCTACGCATCCAGACCGAGCATGCCCTGGCCGCCCCCCGCCCCGCACTCTCCAGC
GCGCAGGCGAAGCAGCAGATGGAGACGCTCAAGACGCAACAACGTGCGGCGCTTGAGGCA
GCACTGGCTGCAAAGGACACGCGTGCGCGAGCGTGGCCTGGAAGCAGAGCGCGCTGGATG
CGCGCACCGCATTGCTCACCTCAGCACTGGCGCGCGCGATCGAAATCCCCGACCCGCAGA
TGTATTCCGCCGCATGTGAACAGGACGACCGGATCGAAACCGAGGGCGACGCGCTGGATG
GTGCCGCCATCTATCACTCTGGGCCGCTGCCGGGAACGCGTTTGACCACCTGCCAGGACG
GCAGATATCTCTTGATCTACACACGCGACGGCGACGATGTGCTGATCCTTGTGCTTGTAC
CTGCGCGCTCTGATGGGAAGCCGACGTCGTCAGGCGATCAATAGATCCATGACGTGTCGA
TGCTAGCGAGCCAGGAGCATACGCGACTGCTCGACGACATCGACAGCGCGCTACACCTCG
CCCATCGGCCGCAGGCACAGCCAGATGGCGCACCAGTGCGACAGTGCGCCGCCCAGCACG
TGGGCGTGCCAGATGGCGCGGTTGTAGACCATGGACTTGCGCACGTAGAAGCCCACGCCC
ACCGTGTAGAACGCGCCACCGGCGGCGATGAGCCACAGCACGGTGCTGTCCAGCCCGGCG
ACGATCTGCTTGATCACCACGATGCCGGCCCAGCCCAGCAGCAGGTAGATGGCCACCCAG
AAGCCCTTGGCGATGCCGGGCAGGAATAATTTGGCGAACACACCGAACGAGGCCACACCC
CACACGCTCAGGATCATGGCCCAGCGCCAGCTGCCATCCAGCGCCAGCAGGAAGAACGGC
GTGTAGGAGCCGGCGATCATCACGAAGATGCCGGCGTGGTCGAACTTGCGCAGCATCGGC
TGGCGCTGCGGCGGGGCGAAGTTGTAGGCCGCCGAGCAGGCAAACATCACCAGCAGCCCC
AGCGCGTAGACGCAGGTGGCCAGCACCATCGTGCCGTTGGCATGCGCGCGCCAGATCATC
CAGGCGCCGCCAACGATGGCCAGGAACAACCCGGCGGCGTGCACCACAACGTCGGCACGG
CGGGCGGAAGGGGTCTTGTAGTGCGGGGCGAGAGCGCTGGGGGGCACGGGCACGGCAGGT
CTTCGAGGTGGGGGAGCCCGCCGGCGCCGCATGGCGCGGCCCGGTGGGGCCCGACAGGAT
ACCCGCTTGCTGAATCCGCTCAGTGACACAGGCTCGCCGGTTTGGCGCTGATGTCACGTG
TGCCCAGTTGCCATCGCCGCGACGATGCGGCACCTGGCCGAACCTGCAGCACGCTCCGGC
TGACCCTCCATCGCTTAGCAACGAGGTGTTTCACAACGCTCGGTCTTATTAAGGCATTCT
TTAATAGCCAGCACTGCTAGGAAAGGATCCTTGAATGGCCCGTGTCACCGGCTCCTATGC
CGTCATCAAGACCCATGACGAGACCGTGCGCGCGTTTGTTCCAGCGCCGCTGCCGCCGGC
TGCCCCTGCGCTGGATCAGGCCGCGTATCTGGAGCGTAATCGCCTTGCCGAGGTCGCCCT
TGCGCGGCTGACAGGCATGGCCGGCTTGGTGGCCTCGAGCGAGTGGCTGATCTACAGCGC
GGTCCGGCAAGAGGCGCTGCTGACCTCACAACTGGAGGGAACCCAGGCCACCCTGACCGA
CGTCTTCGACGAGGAGGCAGGGCTGACAGTGGCCAACGCAGACGATGTGGAAGAGGTCAC
CAACTACCTGCAGGCGTTCAAGTTCGTCCGTGAGCAGTTACAGGCGCCCACCGGATTGCC
CATCTCGCTGCGCCTGCTTGCCGAGGCGCACAGGATTCTCCTGGCTGGCGTCCGTGGCGC
GCACGCACTGCCAGGCAGCATGCGCACCAGTCAAAACTGGATCGGCGGCACCCGGCCCGG
GAATGCGGCATTCGTGCCGCCGCCGGCCGAGCGCCTGGCCGAGGTGTTTGGTGATCTGGA
GCGCTTCATCCATGACACGCGCCCGACGTTGCCGCCTCTGGTCCGCATTGCGCTGGTGCA
TGCGCAGTTCGAAACCATCCATCCGTTTCTGGATGGCAACGGCCGGATCGGGCGATTGTT
GATTGCCGCGCTGCTGGAGCACTGGCAGTTGCTGCCCGAACCGTTGCTGTACCTGTCCGG
CTACCTCAAAGCCAGGCAAAACGACTACTACCGGCACCTGTCGGCCATTCGAACGCATGG
CGATTGGGAAGCATGGGTGGCCTTCTTCCTTGAGGGCGTGGAAGCCTCTGCCGAACAGGC
CCAGCGCAGCATCGTGGCGATTGCGGCGTTGATCGCGGCCGATCGCAAGCGCGTGCTGGG
AACCGGCAGCAGCACGCTGCAGGCGCTGCGGCTGTTCGAGTTCCTGCCGACCATGCCGAA
GCTGACCGTTGATCGCGCGCAGCAGGCGCTGGAGGTCTCTTATCCCACAGCGCGCGCGGC
GGTGACCACGCTGCAGGACATCGGTGTGCTGGTGGAAACCACCGGACGTGCACGCGGCCA
GAGCTTCAGCTACCAGGCTTATGTGAACCTGTTGCGCGCCTAGCGCACGTTCGGCAACCA
CGCACGCTGCACACCACGGAACGCTGCTGCAACGCCACCAGTTCCTGCGTGATTCGATGC
CAACGCGGCGCTGCCGATGACATCTGCGGCGGCGCAGGCAGGCGCTTGCTGAATCCGCTC
AGTGACACAGGCTCGCCGGTTTGGCCGCGGTCTCATACCCTGAGACACCTCCCCTCTCTC
ATGCCCCTCTTTGGGAGCCGCCGTATGCCTCCGTTTGCCCTCGCTCCCCGCACCGAAACC
GCCGAACGCGCCCTGGCCACCACCGATGGCCGGCCCAGCCGCGACGGCGCATTGCTCACC
GAGCGCCTGGAGCGGCGCTACCACGACCGCATCACCGGCAGCTTCACCATCCCCGGGCGC
GAAGGCCATTACGCGCCCATTCCCGATGACGTGCCGGCGGCCCTGGCCGATGCGCTGCGC
GCGCGCGGCATCAGCCAGCTCTACAGCCACCAGGCCGATGCCTGGGCGGCGAGCCAGCGC
GGCGAGCATGTGGCGATCGTGACGCCCACCGCCTCGGGCAAGTCGCTGTGCTACACGCTG
CCGGTGGTAAGCGCGGCGATGACCGCCGGCGCCAAGGCGCTGTACCTGTTCCCGACCAAG
GCGCTGGCGCAGGACCAGGTGGCCGAGTTGCTGGAGCTCAACCGCGCCGGCGAGCTGGGC
GTGAAAGCCTTCACCTTCGATGGCGATACGCCCGGCGATGCGCGCCAGGCGATCCGCCTG
CATGGCGACATCGTGGTGAGCAACCCGGACATGCTGCACCAGGCGATCCTGCCGCATCAC
ACCAAGTGGGCGCAGTTCTTCGAGAACCTGCGCTATGTGGTGATCGATGAGATCCACACC
TACCGCGGTGTGTTCGGCAGCCACGTCACCAACGTGCTGCGCCGGCTCAAGCGCATCTGC
GCGTTCTATGGCGCCAACCCGCAGTTCATCCTGTGCTCGGCCACCATCGGCAACCCGCAT
GCGCACGCGCAGGCCTTGATCGAAGAACGCGTGCATGCCATCACCGAATCCGGCGCGCCT
ACCGGTGACAAGCACGTGCTGCTGTGGAACCCGCCGGTGGTCAATGCCGACCTGGGCCTG
CGCGCATCGGCACGCTCGCAGAGCAACCGTATCGCGCGCATCGCGATCAAGAGCGGGCTG
AAGACGCTGGTGTTTGCGCAGACGCGGCTGATGGTGGAAGTGCTGACCAAGTATCTCAAG
GACATCTTCGACCACGACCCGCGCAAGCCCGCGCGCATCCGGGCATACCGCGGTGGCTAT
CTGCCCACCGAGCGCCGCGAAGTGGAGCGTGCGATGCGCGCGGGCACCATCGACGGCATC
GTGTCCACGTCTGCGCTGGAACTGGGCGTGGATATCGGCGCGCTGGACGTGGTGATCCTC
AATGGCTACCCCGGCAGCGTGGCGGCCACCTGGCAGCGGTTTGGCCGCGCCGGGCGGCGC
CAACAACCGGCACTGGGTGTGCTGGTGGCCAGCTCGCAGCCGCTGGACCAGTACGTGGTG
CGGCACCCGGATTTTTTCGCCGATGCCTCGCCCGAACATGCACGCATTGCGCCGGATCAG
CCGCTGATTTTGTTCGACCACATCCGCTGCGCGGCGTTCGAGCTGCCGTTCATTGCCAGC
GAGCCGTTCGGGCCGATCGACCCGCTGGTGTTCCTGGAAGCCTTGGCCGAGAGCGAAGTG
ATCCACCAGGAAGGCGACCGCTGGGAGTGGATCGCCGACAGCTACCCGGCCAATGCGGTG
AGCCTGCGCTCGGTGGCCGACGGCAACTTCGTGGTGGTGGACAAGAGCGACGGCAAGCAG
CAGATCATCGCCGAGGTGGATTATTCGGCCGCGGCACTGACCTTGTACGAAGGCGCCATC
CACATGGTGCAGAGCACGCCGTACCAGGTGGAGCGGCTGGACTGGGAAGGCCGCAAGGCC
TATGTCACGCGCACGCATGTGGACTACTACACCGACAGCATCGACTACACCAAGCTGAAG
GTGCTGGACCGCTTCGACGGCGGCGTGGCCGGGCGCGGCGATTCCCACCATGGCGAAGTG
CATGTGGTGCGGCGTGTGTCCGGCTACAAGAAGATCCGTTACTACACGCATGAAAACATC
GGCTATGGCCCGGTGAACCTGCCCGACCAGGAACTGCACACCACCGCGGTGTGGTGGCAG
CTGCCGCAGGCCACCTTGGGCAAGGCATTCGCCTCCAAGCAGGATGCGCTGGATGGTTTT
CTGGGTGCGGCCTATGCGCTGCACGTGGTGGCCACGGTGGCAGTGATGGCCGATGCGCGC
GACCTGCAGAAAGCGGTGGGCAATGGCGACGGCGCGTGGTTTGCGGTGGCCGACCAGACC
GGGCGCGGGCAGCTGCGCGGCGTGGACGAGGGCGAAGAAGGCGCGGTGGAATTGCAGCAG
GCCTTCGTGCCCACGGTGTATCTGTACGACAACTTCCCCGGCGGCGTGGGCCTGAGCGAG
CCGCTGTGGCTGCGCCAGGCCGAGCTGCTGCAGCGCGCCGACGAGCTGGTGCGGCGTTGC
GACTGCAGCGCCGGCTGCCCGGCCTGCGTGGGCCCGGTGCTGGCCGCGCATGAGGAAGGC
AAGGGCGAGTCGCCCAAGTCGCTGGCCTTGACGGTGCTGGCGCTGTTGTTCGATGCGGAC
GCGCCGTTGCGGCATGCCACCCAGGTGGACGATGACCTGGCGCTGGATGTGCTTGCATGA
GCGTGAGTGCGGACCGGTTGCGCTTGTTGCGGCGTCAGGCCGGGCATGCCGATGTGCCTG
CGCCGGCGGCGCTTGCAGATGGCGCTGCAGTGGATGGTGCGGATGTTTCCGCTGCGGTCG
ATGCGCAGGCGGATGCACACCCGCTGCGCGCGGCAGCGGTGGCGCGCACCTCGGGTGATG
CAGTCGGTGCGGATGCAGTGGCAGGCGATGCGCACACGCGTGCCGCAGGTGACATGCCTG
CGGCGGTGCAGCCAACGCGTGCGCCGGCAGCGCCGGTGCCTGGCAGCGATCCTGGGGTGA
GCGCAGAACGTTTGCGCCTGCTACGCCGCCAGGTCGGCGGGCTGACACCCACGGCGCGCA
AGGACGATGCGGTGATGCCCACGCGTGCGCAACGCCAGCCTGCGCCGGGTGCTGCTGCGT
CTGCGTCACGCGCTTTGCCGCGCGATGCGGCGGTGCGAAGCGCGCAGCCCGGCAGCGCAG
AGGCTGCCGGTGCACCGCGTGCCCAGCCCAGCGCACCGGCCATGACGCGCCGCGCCCTGC
AGGCACCGGTTGCTGCAGCGGCTGCGCGCGATAGCTCGGCGTTTGCCTGGGTGGACCACG
ATGTGCGCCACAAGCCGGCAGGTGCGGCGGCCGATGCGGCGGCGCGCGTGCCGGCTGCGC
CCATATCCAACCCGCCACCGCAGCGACGTACCGATATCGCCGGCCTGCGCAAGATGATCG
GCCTGCGCGAGCGCGCGGTCTCGACGCACGCGCCGGTACGCGCGGCGTCCACCGACCGGC
ATCTGCCCGGCAACGAGATCGCGCCCGGCCTGCACCTGATCGAAGCCTTCCTGCCGCAGG
CGATCCCACGCCAGGCGCTGTCGCTGGCGTTCGCCAAGCGCGAGGACGCGGTGGACCCGA
TGGATCTATTGTTCTTCGACACCGAAACCACCGGCCTGGCCGGCGGCACCGGCACGCGCG
CCTTCATGATCGGCGTGGCCGATTGGTACACCGACGTTACGCAGGGTAGCGGGCTGCGCG
TGCGCCAGTTGATGATGTCCACGATGGCGGCCGAAAGCGCGATGCTGGATCTGTTCCGCA
GCTGGCTGTCGCCGCAGACGGTGCTGTCCAGCTACAACGGCCGCTGCTACGACGCGCCGT
TGTTGAAGACGCGCTACCGGCTGGCGCGGCGCGGCGACCCGATCTCTGCGCTGGATCATG
TGGACCTGCTGTTCCCCACCCGGCGCCGTTATCGCGGCACCTGGGAGAACTGCAAGCTGG
CCACCATCGAACGGCAGCTGCTGCGCGTGGTGCGCGAAGACGACCTGCCCGGCTCCGAAG
CCCCGGCCGCCTGGTTGAGTTACCTGCGCGGCGGCAGCGCGCGCAACCTGCGCCGCGTGG
CCGAGCACAATCACCAGGACGTGGTGACCTTGTCGCTGCTGATGCAGCGCCTGGTGGCGG
TGGACGCGCAGGACCGTGAAGTGATTCCGATGCTGGAGACGCCGTAGCGCAGGAGCGGCG
GACCACGCGCAGTGGTGGCGCAATGCGGGCATCCTGGGTGCGCGCGCCAGTGCAGTTTGC
CGGCAGAGGCGATGTCCACCGGCAACACTGCAAGGCCGCCCCCCATTGGCGAGCACCTGA
GCGGTCATGCCGCCAAGTCACGCGCACCGGCGCAGCATCAGTGCGCCGGCATCACTCGCC
CGGCTCGATCTGTTTGGCCTGCTCGTTGAGGTAATGGGTGACCGGTGCGCCACGGTACTG
ATCGGTCAGCAGCCCCAGCGCGTCGGCGCGTGCATCCACCGCCTGCCTGGCGGCGGCATC
GTGCGAATGGTCTGCCGAGCGATCCAGCAGCCGGCCTTCGCGCACAGCCGCAACATGCGC
CGGGTCGGCAGGCCTGGACGCGGCGCGGAATTCGCTGGTGCGCTGCTCCACGATCGCCGC
ATCGCGTGCGCTGTCGATGGGCGTCTCTGGCGGCAGGTCCAGTTCCATGCCGGTGTGGCC
ACGCGCCAGGGTGCGGTTTTCCAGCAGCGCGAGCAGTTCTTCTTCGGGCTGGTCGGTCAG
CAGGCTTTCACCGGCGTCGCGAAAGGCACCGGCGGTGGTGCGCTGGATGCCGAAGGCTTC
GCCGCTGAGCTTCTGCATCTCGCCGAAGTTGCGCCAGACGTAATAGTCCTTGTCGTGGTT
GGCGCGCGGCAGCGAGAAATCCTCATAGCGGTAGCCGGACGAGAATGCCGCCTGCGCGTA
GGACGAGTCGGGCTGGCGCAGGCGTGTGCGTGTCAGCTCCATGGCCTTGCCCGCAGCGCT
TTGCTGGTCGGTGGCCACCGCCTCCACGATGACCGGGCGCATCCGGTTCCAGCTTTCCAG
CCACTGCACCGCCGTGTCGGCCAGCCCCTCCGGGCCATCATCCTTGCCCGGGAAGAAATC
GCGCAACTGCGCGTCGGCGAGCATGCCCTGGCTGAAGACCGGCACCACGTTGATCTTGGC
CAGCAGGCGATCGAGCGCGGCACGGCGGGGCGCGTCCTGCGAGTGCAGCGGATTGATCTG
GTAGTGCTTGTAGAGATTGGACAGAAACTGATCGAAGCCGCCTGTGTAGTACTTGGCATA
CAGCTTGATCGCGGCGCCCTGGCGCAGGTCCGGCCGACGCATCAGCAGCATCGCCACCGC
CTCGCCGGTATCTTCCTTGCAATCCAGCGCCACCGACATCGCCTCCGGCTTCTGCAACGC
GTGCTCCAGCGCCTGCTCCACGGCGGCAATGCTCTGATCGGTCTTGATGAAGTTGCCGTC
GACCGGGTTGCGGATCACCAGCGGCATCTCGCGCAACTGCGCGAACGGGACCTGCGAGAC
CAATCTGTTCTGCGGGTCGTCGGTCATGCGGCCAATGCTGAAGTCGTGCATCAGCACCGG
CACGCCGTCGGCGCTGACCTCGACATCCAGTTCCAGGTTGCGATAGCCGTGTTCGTAAGC
GCGATCGATGGCGGCCAGCGAGTTTTCCGGGATGCCGGCGTGGTTGTCGAACAGGCCCCG
GTGCACCATCACGTCCTTGCCCAGCGCGCGCGTGCTGGGCGCCTGGAAATACGCGTCGTG
GACGAGCTCCTTGCGGTGCTTGCGCAGCAGCGCGTCCTTGCCGGCCACCAGATGGTGGTC
GTTGGGCTTGAAGAACGCTGCGCCGCCGTCGCGCGCCGGCACCTCGTGGCCGTGGTAGCG
CGCGGCCTGCTGCAACTTGCGCCGCGGCTGCGCGGGCGTGGGCGCGGCGGGCTTTAGCCA
GCCCGGTGTTTCCAACCCATGGGCGCGCAGATCCAGCGCCTTGCGCAATGCCGTGCGTGC
GGCATCGCTGAAGGTATCGCCAGGCGCAAACGCGTGGCCCAGATCGAAGACGATGCGGCC
TTGCTGCGCATCGACCAGCACCGGGCCGGCCGCTGCACGCGAGTGCTCGGGCAAGCTGGC
GGTCATTTCGTCGAACGCGGCGGTGTCCAGATACACCGGCTGCAGCGTTCCGGCGGCAAA
GCGTGCCGCGATGCTGTCGGGCCTGGGTGCGGGAGTGGCCTGTGGCAGCTGCTTGGCCAG
CGCGCTTTGCGCGGCCTGCAAGGTGATCTGGTGCGCCTGCACTTCGGCCAGGCGCTGCTC
GGAGAACTCGCCGTCCAGCGCCACCAATGCCTGCTTGCCGGTCATCGCGCTGTCGTCCAA
TGGCACCAGCGGCGGTAGCACGGCGGCCTGGCGACGCGGGCGTGCGCGCAACGGCGGGTT
GCCGCCTGGCGGCTGCGGCACCTCCATCGGGGTGATCGCGCTGGTGTGCGCCGGTGTGGC
CAGCGCGGTGGTGGGCGTAGCGGCGGGTTGCAAGAGAGCAATACGCATGACGACCTCAAG
AGCACTGCGGCCAGTAAACCGCTTGGCAGATGACAATGCGCAACCGAGGCGAACTATGCC
GCCGCGATGCGAAACGATGCTCCGCCGCAATGCCGGCGCAGCGCGTCGGCTGCTCCATCG
CCTGCGCTAGAACAGCGTTTCCTTGAACGGCAGCATGGCCGCGCCCAGCACCGTGGCGTG
TGCCTGCACCTGCCCGACCAGCAATGCCGGATACGGCGATGCGACGCCGCGCCGTGGCGC
CGGCTCGAAGGCGACGCGGGCGATCAGCCGCTGCGCAAGATCTGCCGGCAGGCGCGCGCC
AAAGACGATGACGCGCGGGTCGATCAACGCGATGATCGCCGCCACCGCCAGGGTCACGGT
GGGTTGCACCGCATCCAGCCAGGCCTCGATCTGCGGCCATGCCGGATCGTAGTGCTGCAG
CATGGTGTGCAGGTCCGGCAGCGCATGCCCATCGGCGACCAGCGCCTGGCGCAGGCTTTC
CAGCGTGGGCCGCGCGCTGCCGGTGATGGCCGAGATGCGCCCCAGTTCGCCCACGTTGCC
GTGCGCGCCGCGGTGCACGCTGCCAGCGGCGATCACGCCTGCGGCAAACCCGTCGGCGAT
GGTCAGATAGACCAGATCCGGCGACTGGCGGCCGACCCCGTACAAGGCTTCGGCCAGCGC
GGCGCAATGGGCGTCGTTGTCCATCCAAACCGGCAACTGCAGGCGTTCGGCGATGAAGCG
GTCCAGCTCGACCTGCATCCATTCGGCGGCCAGCGTGAGCGGCGGATTGACCCGCGTGCC
ATCGCCGATGCGCGGGCCGGTCATGCTGACGCCCACCCCGAACAGCCGCTGCCGGTCGAC
ACCGGCCGCCTGCAGCAACTGCTCCACCAGTTCCGGCAACTGCGCCGCGACCAGGTCCAG
CGTCAGCGGGAACGCCGTGAGCTGGCGCATGCCGCGCACCTGCCCGGCGAAGTCGATCAG
CACCACCGCGATGCCATCGACCATCAACGAGACGCCCACGCTGAATGCATAGTCGGGCAC
CAGGCTCAGCTCGACGCTGGGTTGGCCGCGGCCGCGCCGCAGCGACGGGCCGAGCTGGAG
CAGGCCGTGTGCAACCAGCGGGTCGATGATGCCCTTGGTGCCGGGGACGCTGAGCCCGCT
GGCGCGCGGCAGATCCGCGCGCGCCAGCTGGCCGGCACTGCGGATCAGATCCAGCAGCGC
GCGCTCGCTGGAACCGGCGGCCTGGCCATCGCTGCGGCGGCGGTAATGCGAACGAATGGC
CGCGTGGGCGAAGAAGGAAGACATGGAAGGCAAAAGAACCGGTGGTGTCACATAAGCTTA
AATTAAGCAGATTAATTTAATCGGCTTGCGGCCACCACGTTGGGGCTGCCCGACAGTGCG
GATCGTGCCATGCGTCTGTTTCATCGCTCTCCTTCTGGCTTCCTGTGTCTGCCCGGCCCG
GCCTGCATCGCGCAGCGTCGCACATTGTCGCTCGCGCTGGGCATGGCCGTGGCGGGCTGG
ATGCAGGCGCCGGCGCAGGCCGCCGAGGCGCCCGCCGATGCCTCGCCGCAGACCCTGGAT
GCGGTGCAGGTGCGCACCTCGTTCCAGTCGCAGAACACGCGCGCCATCGCCACCAAACAG
GCCGCGCCCACCGTCGTGGACTCGGTCGCCGCCGACAGCATCGGGCAGCTGGCGGACTTC
AATGTGGGCGATGCGCTGCGCCGGGTCACCGGCGTCAGCACCGTGGAGTACCAGGGCGAG
CCGCGCTACGTGACGGTGCGTGGCCTCAACGGCAACTACAACAGCATGCTGATCGACGGC
TTTGCCTTTGCCAGTAACGACATCGGCAGCCGCCAGGCGATGATGGATGTGCTGCCGGCC
AACTTTGTCGACCGCATCGATGTGGTGAAGTCGTTCCTGCCGGAAAACGATGGCGGCGCG
ATCGGCGGTGTTACCAACCTGGTCACCGCCACCGGCTTCGGCCGCCCGGATGGCCTGCTC
ACCTTCTCGGCCAAGGGCGGCGCCAACTTGATGGGCAGCCGCTACGGCGGCCGCTCGCCG
GTTGGCGAGGGCGATCTGAAATGGGGCAAGCGCTTCGGTCGCGACGGGCAGTTCGCCTTC
CTGGGCGCTGCGAGCCAATGGCGGCGCGAGATCTCGGTGCCGCAGCAGGAAAACGGCGGC
GGCTTGAACTGGTACGCCGCCGACGGTACGCGCGACCCGGTGCCGTACGGGGGCACCGGC
GCTGCGGTTCCCGGCGAACGGCGCTGGTACAACTACGCCAACACCCGCGAACGGCGCGGC
CTGACCGCACGCGTGGACTGGCAGCCGGAGGGTCCGCTCAGCGGCCATGTGTCCGGCTAC
AGCTTCCGCCAGCGTGAGGCCTCGGACCGCAATACCCAGAACGCCCAGGTGCAGAACAGC
GCACGCCTGACCCGCACCGGCGCGCAGAGCGGCACGCTCGACAACCTCAATCAATACGTC
GAACTGGGGCAGTTGCGCTGGAAGCGCGCGCTGACGGGCATCAACGGCGAGCTGCTGGCC
GAATTGCCGGCGCAGTGGCGCGCCGCGCTGCGCGCGAGCACCTCGCGCGCCACGGTGGAC
AACCCGCAGACCTGGGACCGCTTCCAGCAAAATCGGCTGGGGTACGGGTTCGACTGGAGC
GGCACGCTGCCCGCTTTCACGCCCCTGGACCCGGCCCTGGCCGACGACCCGGCGCGCTAC
CCCAATGCCTATCACCAGCAGGAGCGCACCGGCTACGCCGAACGGGTCGGCGACCTGCAG
CTGGAGCTGCGGCGCAACACGGACGAGGACAGCCGCGGGCTGGGGCTGGCCGTGGGCGCG
CGGCAGGTCCGCACGCATATGCGCACCACGGTGCAGCGCACCACCTGGAACGGGCTGCCT
GACACATTGGCCGACGTGCTGGGCCGCCCGACCTGCGCCCTGGGCTGCAACAGGGAGATG
ATGACCATCGAGCCGGCATTGGCCGATGCACGCTGGGATGCCCTGGCCGGCCAGGCGCGC
GGGGTGGTGGACACCACCGCGCAGAACAGCGGCAGCTATGGGGTCGACGAACAGGTGCGC
GCCGGCTTTGCCCAGGCGCAATGGCGCGGCGAGCGCTGGCTGCTGGCTGGCGGCATCCGT
CTGGAACAGACACGCTTTGCCAGCGCCGGCCAGCAGCTCAGCGGAACCACCTGGACACCG
GTCAGCGCGGTGCGCACCTACCGCAACTGGTTGCCTTCGCTCAGCGGGCAACTACAGACC
AGCGCCAACGGCACGCTGCGCGTTGGCGTCTCGCGCTCGATCGGGCGCCCGCGCCTGGAC
CAGATGGCCTTGAACGGCGGCGTGCTCACGCTGGGCAGCACACCGCCCACGCTCAACCAG
GGCAACCCGGACCTGCAGCCGCGCCGCTCGCAGAACCTGGACCTTGGCCACGACTGGAGC
TTTGACGACGGCGGCAGCCTGCTGTCGATCGCGCTGTTCCACAAGACCATCGACGATGAA
ATCTTCCGCTACGGCCAGATGGACAGCATCGACGGCGAGCAGGTGCTGGTCACCCAGCCG
CGCAATGTGGACCGACCGGTACGCCTGCGCGGCGCCGAGCTGGGGGCCATCAAGGAGCTG
GGGCCGTGGCTGCCCGTGCTGGCCGGCTTGTCGGTGACCGCCAATGTCACGTTCCTGGAC
GTGGACTACCCGGTGGTGCTCGGCGATGGCACCCGCACCACCCTGGACGTGCTGCCGCAG
CAGCCCAAACAGTTGTGGAATCTGACCCTGAATTACGCCCGTGGGCCGCTGCGCGCCACG
CTGGCCTGGAGCCGCACCGGCGAGCTGTGGGATGACCGCTTTCCCAATTACAGCAGCCTG
CAGGAGTTCTATCGCAACCGTTACCAGCAACCGCTGGACCGCATCGATCTGAAACTGGGC
TGGGACGTGTCCCCGGCAGTGTCGCTGAGCCTGGACGTGCTCAACCTGGCTGGCCAGGGC
TACCAATACCGCATCGGCCGCGATCAGGAGTATGTGCAATCGGCCTGGAAGATGGCCCCC
ACCGTGATGGTCGGCGTCAACGTCAAACTTTGAGGAGCCAAGCATGTCGTCATGTCTGGA
TACCACCTTCAGCCGCCGTCGCCTGCTCACCGGCGCCGCCGGCGCCTCGTTGCTGGCAAC
CGCACTACCCTCGCTTGCCGGTGCAGCGCCGCCTGCGGATGTGGGCCGCAAGTTCCTGCG
CTCCAGGCGGCCGATGCCGTTTGCCGGCAACACGTTTGTCGGCCATCTCGAGCAGCAGGG
CGATGGCTACGCCAGCTTCGACCGGGTGCTGGACATCTACCGCGAGCTGCCCGAGCACGG
CTTTGCCAACAAGCTCGCCGTGCTGCCGCCCAGCAGCTATCACGTGACCTTGCTGGGCGG
GGTCAATGAAACCGACCGCGCGCACGGGCCGTGGCCGAGCGATCTGGCGCGCGATGCTGC
GCTGGCCGACATCAACGCCAGCTTCCTGTCGCGGTTGCAGCAGCGCAACACCACGCCGCT
GGGGGCGTGCCGGTTTGTGGTCGACCCCACCGCGGCCATGACCGGCAGCAACGACAATCT
GCTGATTCCGTTGCTGCCTGCCGATGCGGCCACCGCGCAGCGGCTGGAGACGGCGCGCAA
GGGCCTGATGGCGCTGACGCTGCTGCAGCGCCCGGACTACAGCCACTACCGGTTCCACAT
CTCGCTGGCCTATCTGTGCGAAACGCTCGATGCCGACGAACAGGCGGACTACCACGCTGC
GGTGGGCGTGTGGCTGAAGCGCCTGGCTGCCGCCGGCCCGATCACTGTGCCGCGTTTCCA
CTTCTGCACGTTCAACGACATGTATGCGTTTCGTACGCTCCGCGAGGTGTGAAGTTGAGT
GCGTATGGCCATCTGTTGTGCGTGTAACGACACCTGCTGCGGCGCTGCAAGCTGATCATT
GGCCGTGTGTATGGACGCGCAGCGCCCTAAAGCCCCTCTCTCCTCGGGAGAGGGGTTGGG
GTGAGGGTACGTACCCTCGCCCATTCGCAATCGCCGGCGCATCTGCAATAGCGCCAAACC
ATACTATTTCGTTTGTACAGTCGTCTGCAGCGCGTTACATGCTGCATGTGATGGCAACAA
CGTTGCGCGTGGTTGATGGAGGACGTTGAGATCTTTAGCGGCCCTACCCTCACCCCGCTC
CCGTGGGGAGAGGGGCTCTACTCGCTTGCACGTTGGTTGTGACCTACTGGTGCTAGGTGT
TGCGCACAGTGGTGATTCGTGCGTCTGCAGCGCTCGTGCACAGCGTGTCCTCAGACACGC
ACGTCCGACACCTCGGTCTCCATCTGCCACGCTGCAAACTCCTGCTCGAATTCGGCCAGG
GTCAACAAGCCCATGCAGGCATGCGCGCCGATCGGTAACGCCTGCCCTTCGGCAAGTTTG
CGTACCAGCAGGATCGCGGCGAAACACGGGATTTCCGGGCCGTGCAGCATCGGGGCGGTG
AGGTCCCACTGCAGTTGCAGCGGCCGGGGATCGCCGGTCCGGGGATGGCTTGTGCCACGC
AGCTCCACGCGCATGCCACCCAGGTCGGTGCCGAAGCGATCAAACCAGCGTGCCACACGT
GCAAACACCTCGGCCAGGCGCGCCATCGGCAATGGCACACCGTGATGACGCAGCCAGGCG
ACAACGGCCAGGCAGCGCTGCAGGAATGGCACCTCCAACGCTGCGCGAAACTGCACGCTC
TGCACGCCGGGATAGCGCAGCGGCAGCAGATCGTGATCGGGCACATCGCATGGCGACGCA
AGCCGCGGCGCGAGCTGCGCGAACTGCACGGGCGTGGGTCTGGCCCAGCCCACCACCGTT
TGCCAGCGGCCGTCGTGCCACCAGTCGAACGGCGTGCCGCAGTACGACAACACCGCACGC
ACGGTGGCCAGGCCAAGCGGTGTGCCTTGCGCGGGCGCGATCACCATGCGGATGCCATGC
AACGCCGAAAAACGCGGCAGCAAGGCATCGATGACGGCACTCGACAGCGCGGGCAAGGTG
CTGGCGCCACTGATGGCCACACGCTGCGCTTGCCTTGCCACTGCATCCATTGCCGCGGGG
AAATCGCGAACGAACGCGCGGCCGTCGGCCAGGTCGATGTAGTGCATGCCGGCCTGCAGG
CAGGTGTGCGCCACGGCGTAATCCTGGCCCTGGAACGGGCCTGCGGTATGCACTACCGCA
TCGGCGGCAGTGGCCGCCAATTGCGCGGCAAAATCGCTTGCGTCGATATCCAGGCGACAG
CACGCGATGCGACCGGGCGCCACATCCGGCCACCGGGCCGCCACATCGCCGGGATGCCGT
CCCGCCGCGATCACCTGCAGTTGCGCCGTTGCCGCCAGCGCCCGCACGATGCGTGCGCCG
AAATGCCCGAAGCCCCCCAACACCACCACCCGGTACGTCATTGTCCGCTCGCCGTCTGCG
CCTGTTGCACAGTATCGGCGAGCAGACCGGCACCAGCGCGTCCGGCTTGCCCACGCACGA
TGGCGAGACGGTGCGACCAGGCGCGGCTGACACAACGTAGCGAGCGGTCGTCAGGCGGGT
GTGGGCGGCGCGCTCAGAACCGGCGTGTGCGAGGGGTACATGCCGATTCCGAGCACCGAC
CGCGCCCGCCTGGCGGTGAGCGCAGTTTTTTTATTAGCTGCTCTAACCGGAAACCCGTGT
GACCAGACCACGGGCCAATGCCTCGCGCAGCACCTTTAGCGCTTCGCGTGTGGCGAGCTT
GGAGGCACCGGCCTGCTTGGTCGCCAACGCGGCCTGCCTGTCGGCCAATGCACGCTGCTC
CTTTACCAACGCCTGCAGCGCGTCGGGCATTGCGCCCTGCTGCGAGGATGCGGACGCAGC
GGCCGGGGGCATGCGTGTCGAGGCCTGAAGCGCGCGCGGCTCGGTCTGCGCAGAGAGCTG
CGCGGCCAGTGCGGCCTGGCGCTCGCCCACTTCCTGCTGACGCGCCGCCAAGGTGGCCTG
GGCGTCGGCCAGTTGCCGGCTGCGGACGTGTGCCGCGCTCAGCCGATGCATCAGCGCCGG
ATCACGCACCAGGTATTGCACGCCATCGGCGCGGAACCACAACACGCGCTGGCCATTACC
GGCGTAGGCACGTGCGGTCTGCAGATCGCTGCGTGAGCCATGCATGACCTGCTGCTCGCC
GTGCACCAACACATAGGCATCGCCCTCGTCCTGGGTGATTGCGGCGGTTTTGCCGCACGC
TGCGTTTGCGCTGGCACGCGGTGTTGCCGGGGCTGCTGCACTGGGCCCGGTGGGTGCGAC
AGGTGCCAAAGGCACTGTTGGCGCGATGGCTGCTGGCGCGATAGGAGACGCCGCAGATGC
TGGCGGCACCGGTATGGCGGGCGCTGCCGGCACCACAGCCAACGCAAGCGGATGCGATGC
AGATGAGGGTTCAGATGCGGATACGGTTGCGATCAGCGAGGGGCCGGCGAGTGCGGCGAT
GGCCAGCAGCAACGCGGTGCGTAGGCACAGCAATGGGGAAGCGGTCTGGATCATGGGAGA
TCTCCACGAAGGTCACAGCTCGGTAGGTGCCGCCTGCGTAAAGCACCGGCGGGGGAGGAA
ACAGCGATCACGCGGCCACGGCGTTGCCGACGCTGCGCAGCGTCGTCACGCGGGAAGTGC
CGGGCTGTGGCGGGCCCGTGTCATGCAGGTGCTGCCTGGCGCGCTGCCATCGCACGACGC
CGGCAGGTGCCTGGTGTCAGGCAGTGCTTACCGCTCCCGCAGCTCTGCCGGCCGTGCACG
GCCGGGAGCGGATCGGGGGCTGTCCGCCACGCGTTGCACAGGCGTGGCCGCTAGAGACGG
TTGCCGACGCGACCTGCGGTCTGCAGCGAATCCGCTGCGATTGGCTTTCTCTGTTCGGTA
GCTGCAGCGGCAGGCAAGACGGTGCGAGCGCCGTCGACCGGTGTAGCTGGCGCGCTGAGA
AGCGGCTTCGCCCAGAGCCGGAGCCTGCGCGTGGTCCATGCCGGCTCCGGGCACCGGACG
CGCCGGCCTGACGTGAGCGCCGTCGTGTCGTTGATGGCTCCTAGTTGTTTTGCGCCTGTT
CGGCCTCTGCTTGCGCTTGTTCGGCATCTGCCTGTGCTTGCGCCGCCTCCCGTTGCGCTT
GCGCCGCTTGCTGCTGCCCGCGCGCAGCCTCAATGCGGGCCTGACGTGCGGCCTGTTTGC
CCATCTCGGCCTGCTGCCGGGACAGCGCGGCCGCTTGGCGCACCGCAGCGGCATACGCGT
ATTGCGCCTGGCGATGCTGCTGCGCCATCTCGCGGATCTGTTGCTCGGCTTCGCGCGCCT
GCTGTTGCGCGTCCTGTTTGGCCTGCGCCAATTCCGGGCCTAATGACGCCAGCTGTTCGC
GCGCTTCCTGCAGTGCGTCCTGCGCGTCCTGCATCTGTTCCTGCCGACGTTCAAGGTCGC
TATTGTCGGTACCCAGCGCGTGCATGGCGTCCTGCGCGTCACGCAGGGCCGTGGCGGCGG
CCTCGCGGCTGACGCGATCCAGCTCATCCCAGCCGTTCTGCGTAGCATCCACATCTGCGC
CAGGGAGCGACTCGGCGCCCAGCACATCGGCGATGACACCGTGCGAAGCCGGGGCGGCTG
GTGCAGCAGGCAGCGCCGGTGCAGGCAGTGCGCTCATCGGTGCGGCGGCGTCCGCAGCGC
TGCTGCCCTGTGCACGCGCTGCCGGGGCACTCACCACGATGGGCCGCATGCTGGTGGAAG
TTACCGGCGCCGGCATTGCGACCAGGCGCAGCGGCATCACTCCGGCCACGGCCACCGTCG
CCAGGATCAGCGCCGCGGCCAGCCGCGGAAAGGCGCTGGTGTCCTGCAGCATCACCAGCC
TGCGCTTCAAGCTGAGGAACGACGGCGAGGCACTGGCCACGCCACCGAGCGGACGTGGCG
ACACCCCGAACTGCAGCAGCAGGCGCCCATAGTCGTGACGGCAATGGCGATGCCCGGCGA
CCACGGCCGCATCGCAGGCGGCCTCGCGGGCGATGGCGTACTCGCGGGCGGCCAGATGCA
CCAGCGGGTGAAAGAAGAACAGGTGCTGGGCCAGCGACGGTAGCAATCCCAGCCACAGAT
CGCGGCGGCGCAGGTGGATCAATTCGTGGGTCAGCGCCATATCCAGATCGTCGTCGGCCA
TCTGCGGCAAGCGCCTGGCCGGGAGCAGCAACACCGGCTGCCACGGGCCGATCAACTGCG
GCGAATCGATCTGCGAAGACAGCCGCAACGCGGGTGGGCGCGACAAGCCATGCGCCTCGG
CCGCCATCTGCAGCGACTGCACCAAGGCCTTGTCGGTGCACGGCTGCGCCGCACGCACCA
AGGCACGGCTGCGCCAATACGCGCGCAGCGTGCCGGCCGCGATCACCAGCACGCCTGCCG
CCCACACCGCAAACAACCACACCGCCCACGACGACCAGACCGTGGCATCCATGGCGTGCG
CCGTCGCGCTGGCGTTGGCCGCTGTCGATGCCGCTGCGGCGGCCGTCGCAACCGGCACCA
GCGTGTCGGCGCCGCCAAGCGCGGACGCGAATGTGTGCGCCGGCAGTACCGGCAGTTGCA
CCGGGCTGCTCCACAACAGGCCCACCACGGCCTGCACGCCCACCAGCCACCACAGCCAGG
TCTGCGTGGCGGCCGGCAAGCGCTTCACCCCGCGACACAGCCCCCACACCGCCAGTGTCA
GCACCGCGGTCTGCACGCTGGTGGCGCCGAGTTTCCATAACAGCGATTCGATCAGAGGCG
ACATGGCTCAATCCTCCTTGCGCTGCGATTGCAGCTTGGCAACCAGGGCTTCGAGTTCGG
CCAGTTCGGTATCGCTGACCTCGGCGCGCTGCGACATCCACGCCACGAAAGGCGAGACCG
AGCCCTGCAAGGTCTTCTCCACGAACTGCCCCACCGCACCGCGCACCACGTCGTCCTGGC
CGGCGGTGGCGCTGTAGCGGTACATGCCACCGGCCTGTTTGCGGCGCAGGAAGCCCTTGG
CGCGCAGGCGCTCCATCATGGTCAGCACGGTGGAGCGCGCCAGCCCGCGCGGCTCACCGA
ACGCAGCCGCCACTTCGCCGACGCTGGCGTGCCGTTGTTCTTCGATGTGTTGCAGCAGGG
CCAGTTCCTGGTCCCCGATGGTCTTGCCGCGCATGTCCGACTCCCTGACTACAGTTGTCG
CTACGCTAGGCCTGACGACAGGTGTAGTCAATAGGTCGGATGGCAGGGTGCCGTTGGTGG
GCTTGGGCAGGAGGTGACAGCAAGGTCGACCGGCGTTGCTGTGCGCGAGCCTGCGGGCGT
GAGTGGCGCAACGACTGCTCAGTGGCAGTGCAAAACGACTGCTACGGTCTTAAGTTCCGC
TAGCCTCGGCCAATACGGCTGGATGGGCGAGTACAAGTCACGCGCGAGTCAAAGATGCCC
TGCAGCGTGCGCGCGCGAAAGAAACCACGGGTTCGATGCCTGCCTGTTTTGCAAAGGCTC
TCTAACTGGAAGGCACTATTTGCTACATCCACTGCGGGCTTGCTGCGTTGCCCGCGTGCA
AATGGTCATCAGGTCAGCGCTTCACCACCGCGCTGTCGGCGGATGTTCCCTGCCACCGTT
CAATTTTGGGACACCTCGCTTGAGCCAAAGCAGGCCGTGGAGCTTGCGCTGCGCCGTTCG
GCCAGGATGCAGTGCGAACGCGGCCATCCCAAGGGCTGCATGGTGACGCTTGGCGTCATG
AGCACGCCGTCGCCGGAGTTCTCCGCGCTCTCTGCCCCGCTGACGCGCTCGCGTGCGCAC
ACACGCGCCGGCATCCGCGCGTGCGTGGACCGCGCCATCGCCAATGGAAGCCTAGCAGCG
GGTCTCGACGCGGCCGCGCTGACGTGCGTGTTCGACAGCTTCATGCTCGGGCTATCCACG
CTCGCCAGGGACGGCAAAACCTTCAAGGCGATGGATGCGGCCATTACGCAACTCATGCAG
CTGTGGGACATGCACGCCCGCTAGCGGGCTCCTTGGCGCACGGCGTTTTTTCCGCTAGCC
ACTACCAGCCACCCTCGCGCGCCACCTCCAGCAGAAAGTCGCGCAGCAATCGGGCGCTGG
GGCCGATCTTTTTCGAATGCACCAGGTAGATCTCCAGCGGTGCGGTCTGTGCCTGCGGCA
GCACCTGCACCAGTTCGCCTGCGGCCAGCGGGGCGGCGGCATCGTAGCCGGGCAGGCGCG
CGATGCCTTCGCCGGCAAGCACGAAGGCCAGCCGTGACACCGCACTGTCGGTGACGATGT
CGCCCTGCACCGGGATGTCGATGCGTTCGCCGTCGATCTGAATCTGCGTCTGCCGCTGGC
TGGGCGGGTAGATCACCCAGCGATGCTCTTTGAGCGCAGCGGCCGTGGTGGGCATGCCGT
AGCGCTTTACATACGCCGGTGACGCGCACAGCAAGGTGGCTTCACGCACCAATGGCCGCG
CGTACAGCGTGGAATCCGGCAGCGGGCCGGCACGCACCGCCAGATCCACGCCCTGCTGCA
CCAGATCCACGTTGGCATCGCCCATCGCGATGTGCAGGCGGATCGCCGGGTAGCGGCGGC
GAAAGGCCAGCAGCGCGGGCAGGATGCGTTTGTTGCCGAAATGGTGCGAGCAGGTGAGCC
GCACTTCGCCCTGCGGTTCGGCGCGCAACAGCTCCATGCCGCGCAAGCCGTCCGAGGCTT
CGTCGAGCAAGCGCTCGCAATGCACGCGAAACGCCTCGCCCGCCGGGGTCAGGCTGAAGC
TGCGCGTGCTGCGGTACGCCAACGGCACGCCCAGGCGCGCTTCCAACGCGCCCACGTGAT
GGCTGACCACTGCGCGGGTCAGCGCAAGTTCGCGCGCGGCCGCGGCGAAACTGCCACAGC
GGACCACCGTGGCGAAGATCGCCATGGCGCGCAGTTCGTCCAGCAGAGCCATGGCAGCCT
CAAGTGCATTTGTCTTATTGAATTTTACAATCTGTCAGCCGCTCGCTGTCTACTGCCAGC
ACTGCGCGCCTTCTATCGTCTCTCCACCGGCTGCTGCCGGACTCAACCACCCTCAAGGAG
AGCGCGATGCACATCAAGCATGTCTTGTTCGTACTGACAAACGCCGGCCAGATCGGTCCC
CATCAGCGCCCCACCGGCTACTTCTTCCCGGAAGTGGCGCACCCGGTCGAGGTGCTGGAG
CAGGCTGGCATCGCGATCGAATTCGCCTCGCCTGCCGGTGGCGCGGCACCGGAGGATGGC
TACGACGCGTCTGATGCGGCGCAGCTGGCGTTTTGCCACAGCAAGGCCTTCGGCCGCATG
GCGCATAGCCGCAAGTTGTCCGAAGTGGACGTGCGCAATTACGACGCGGTGTTCGTGCCT
GGCGGGCTGGGCCCGATGGTGGATGTCAGCGGGAACCGCGATGTGCAGGCGTTGATCAAG
CAGGCGTGGGAGGCCGACATGCTGGTCGCCGCTGTCTGCCACGGCCCGTCCGCGCTGCTG
GGCATCACGCTGGACGATGGCACCGCTTTGGTCCAGGGCCGTCGCGTCACCGGTTTTTCC
ACCGCCGAGGAGGACGGCTACGCGCGCGCCGATGTGCCGTTCGACCTTGAATCCGCCTTG
CGCGAGGAAGGTGCGCTGTACGTTGCCGGCGCAGACTGGCAGCCGCATGTGGTGGTGGAC
GGCACGCTGATCACCGGCCAGAACCCCGCCTCTGCCGGCCCGCTTGCGCACGCACTGGTG
GCCGCACTGCAGGTGCAGGCATGAGCGCGCCGGCCCGCCCCATCGTGGTGGTGGCGCGCT
GGAGCGTGCCTGCCAGCGCGCGCGCCATAGTGCTGGCGCTGCTGCCAGAGCTGCAGCGGC
AGTCGCTGCAGGAACCCGGCTGCCTCGGATACGAGGTGCTGCATGCACCGCAAGCACTGG
AGTGCATCGTGCTGATCGAACGCTACCGCGACAGCGCTGCCATCGAAGCGCACCGCAGCA
GCACGCACTACAGCAGCCTGGTGGTCGAACGCATCGTGCCGCTGCTGAGCAGCCGGCAGG
TGGATCTGCTGGAGACGCTCGACTGAGCCGTTGTCATGCGGGCTGTCAGGGACGATGGCC
CGTGGCTTTTGTAGGAGCGCGCTTGCGCGCGAGGGGGCGTTCCCGAGAAGGCTTCATCGC
GCGCAAATGCGCTCCTACTCGGCATTGCGCGCTCCGTGCTCGACGTTGGCACTTACGCGT
AATTGGCTGTTTGCTTGCCTGCACACCGGTTCAACCGCATCCATGCAGGGACGCGTCGGG
CCTGATCAGCGCCTGCCGTCCGACGCACAACACCTGATCCCCGGCGCGCTTAAACTCACC
GCAGACCGACAAAGGTGTGCCTGCCGTGATCGACCTCAATGACATTGCGCTGTATGTGCA
GGTCGTGCGTAGCGGCAGTTTTGCCGAGGCCGCGCGCCGGCTGGGCACCGCGCCCAATAG
CGTGAGCCGGCGCGTGCAGCAGCTCGAAGCGCAGCTGGATACGCGGCTGATGCAGCGCTC
CACCCGCAAGCTCACCCTGACCGATGCCGGGCAGGCGTTTTACGAACGTTGCGGCGATGC
GGTGGACGGGCTGACCGATGCCGGGCAATCGCTGGTGGCCGGTGGCGAGGAGGTCGCTGG
CCTGGTGCGGGTGGCAGCGCCGGCGGATTTCCTGGATTTCTTCCGGGTCGAATGGGTGGC
CGACTTCCTGGCCGCGCATCCGCGCGTGCGCCTGGAATTCTTGCTCAGCGATGCGCGCGC
GGATCTGATTGCCGAGCGCATCGACGTGGCATTTCGCGCCGGCATCCTGGCCGACTCCAG
TTACGTGGGGCGGCCGATCCTGGCCGACAACCGCGATGTGCTGGTGGCGAGCCCAGGTTA
TCTGCAGGCACGTGGCAGGCCGCTGCGCCTGGATGAGCTGCCGCAGCACGATTGCCTGGG
CATTCCGCATCCCAGCGGGCACGTCAGCTGGACGCTGGTAGGTCCGTCCGGGCTTGCCGA
GACAGTGCAGGTGCCCACCCGTTTTGCCGCAAATACAGCGCGCGCGCTACGCTTGGCGGC
CGTGGCCGGGCTGGGAATCGCCTTGTTGCCGCAGGCACTGACCTGGCCGGATGTGGCCGA
AGGCCGCCTGGTCACGGTGTTGCCGGATTTCCAGCGCAATGGCCAGGGCGTGCATGCGCT
GTATCCCAGCCGGCGGCATCAGCCGCGCGCGGTGACGGCGTTTATCGAGGCGGTCAGCGC
GCGCTTGAATGCGATGTAGCGCGGTGCGCGGGCATTGGTTGAGTAGATGATCGATGATTT
CCTGCGCGCGTTTTGCGACTAAGTGCAGCTAACAAAACGTAGCGCGCAACCGTCAGACGC
GCGCAGGGAACCTGGGTGTACGGGTACTTGCAGATTCCAAGCGCCAGCCACGCCCGCCTG
GTGGCTGCGCAATCGTGTTGATCGCTGCGCCAAGGCGTACGCAAGTGGTGTCTGTACCGC
TTTCCACAACACACGTCGAGCGATGCAATCGCTCGATGTGTCTGCTTGAAGATCACGTCG
GCGCAGCGATACCTCACCGCGCCAACCGGTTGCTGCGAGCGGCATGCAACCGCCAGCACC
GGATCACACCGGCAAGGCGTCGATCTGCGCCTGCGCAGCGGCCATGCCGGCGGCGCGTGC
CTCCGGGCCCAGGGCCAGGCCTTCGGCAACCACCACTTCCGGTTGATGCAGACCAACGAA
TCCCAGCGCGGCGCGCATGTAGGTTTCCGCATGCTCCAGTGCCGCCGTCGGCGAGCCTTC
GCCATAGCGGCCACCGCGCGCCACCGCCAGGATCACCCGCTTGTTGCCGGCCAGCCCTTC
GAGCGCGCCTTCGGCGGTGTAGCGGAAGGTCTTGCCGGCCACCAGCACGCGGTCGATCCA
TGCCTTGAGCTGGGTGGAGATGGTGAAGTTGTACAGCGCCACGCCGATCACCACCGTGTC
GGCATCCAGGAATTCCTGCAGCACCTGCACGCCTAGCGCCAGGTCGTTGGCCAGCTCCGG
CGTCTGGTCGCCGGTGGGTTTTGCGCGGCCGCCAGATGTGCGCCGGACAGGTGGCCGATC
GGGTTGGCCGCCAGGTCGCGGTAGGTGTACTGCAGCGCCGGATCGGCGGCCTGCAACTTG
GCCACGATGCTGGCGGTGAGTTGGCGGCTGGCGGAATAGTCGCCCAGGATGCTGGAATCG
AGATGGAGCAGTTTCATGGTGATGTCTCTGATGGAAGTGATGGAAAGTGATGCGCGGGGT
GCGGCAACGCCCGAAGGCGTTGCTGCGGTGGTCTGGCGGTGAGTCATGGAGCGCTGTGCA
CACGGGTGGTGGTCACAGCGCCCTGTTGAAAGCGGAGAACAGCGCAAGCTGCAGCGCGTC
AGGCCGTGGCTACATCGTGCGAAGACGCATCTGCACTGCAGCGCACGGCTGAGATGCGTG
GCGTGGCGCAATTCCTGCGGGCAATGGCATCAGCGCGTTGCGCTGCTCCGTCCTGGGTGC
AGCGCAGTGATCGGCGGCACGCATGCCGCCGATCGCGTTGCTCAACCCAGGCGCCCCTGG
CTGCGCAGCTGCGCGCCGATGCGGCGGATCTCCGCTTCGCCCTGGGCCAGGCTGGCCGCG
TTGGTGTGCACCGAGTAATGGCCCATCACCAGATCGTGCGGATGCTTGACCGCCGAGCCG
AGCACGAAGGTGGTCGGGCCAACCGCAGTCACCTCGATCGCCTGCTCGCCGTCCTTGAAC
ACCGCCATGTGCCCGCTGGCGATGGTTTCGGCCGCCTCCAGCTGCCCACCGTGCACCGCG
ATCCAGGCCACGTCGTGGCCGGCCGGCGGCACGTAGCGCCAACGCTCGCCGTCGGCCAGC
TGCACGCGGAGGTAGGTCATGTCGGCCGGTGCCGGGATCAGGCTCTGCGCCTGGCCATAG
CGCCCCAGCAACACCCGCGCCGGGCCCACGCTGGGCACCTGCTCGGGCGACAGATACAGG
CTTTGCGCCGGGGCGTTCTCCTCGGCGGCCGGCAGCGCCACCCAGAGCTGGAAACCCACC
GCCGACGCGCCGCCCACCGGCATGCCGTCGTGCCAGACGCCGTTGCCGGCGCGCATCCAC
TCCACTCCGCCGGTGGGCAGGGTGCCGTGCTTGCCGGTGCTGTCTTCGTAGCCCACCTCG
CCCTCCATCAGGTAGGTCAGCGTGGCGATACCCGAATGCGGATGCATGCCCATCGGCGCC
CCGCCAACCGTCGGCTTGACGGTGAACAGGTCCAGGAACACGAACGGCTTGACCAGCTGG
CCCAGGTCGCCCGGGCTCATCAGCCGGGTGATCGGGCCGCGACGGGTGCCACTGGTACGG
AACACCACCGGGCGCGGCCGGGCGGCGGACGGCACGGTCGGCGCGCCCTGCGACGGCGGA
TCGGCGTGGAAGGAGGCCAGTTGTGCGTTCATGTCGGTTCCCCTTGGGGTGTTGGTGGAG
CGGTCTGCTCCGGTGAGGGAAAGACTAGGCGCCGCCGCATTGATCGACTAGACGGAAGAT
TTGGAGTGAAGTCGTCCACTATTCGAAGTAATCGACTGGTTGCTGGCAGTGGCCAGCCGG
CTTGGCTCTGAGCCGCCTAGATCGCAGCGCGCGTTGCGTCATTGCCTGCTGCGCAGCACA
TAGCGTAGGCATCTGTTGCAGTACGGTAGGGCCTTCGTGACGCTGGCTGCTGATAGCTGA
TGGCCGCCTCGCACCAACTGGAGCGGACAGCGGCAACGTATATGCGTCCTTCCGCGTTGC
AAAGGAGGCTTGATCGTGCTGACCGCTGACTACTGATCGCGGCACGCTCCTCCAACTGGC
TGTGACAGCAGCACATGCGAACCCGATGCCCCAACCAGCGCGCGACATCTGCTCAACGGT
TCGCTACACGCGTCGCAAGCACCGGCGTCTTCATCCAATCCCCACAGCGCGGCCTTCACG
CTTGCGGCCATTCTTCCCGCTGGAGATCGCCATGGTCCGCACCCTCGCCCCGCTTGCCGC
CGTCCTGCTGCTGTCGGCGTGCAGCACCAACCAGGTTGCGCAGGTGCAGCCGATTGATGG
CGTGATCTCCGGCCAGTGCCATACCGATAAGGTGCGCGGTGCCGTTGGTCTGGCCGCCGC
GGCGCAGACCGTGGAACGCGCCCGCGTGGACAGCGACAGCCTGCAGGTCAGCGTGCGCCG
CGGCGAGCGCAGCACCGGCGGCACCACCGCCAGTGGCCTGGCCGACCCGGCCCAAGGCGC
AAGCGAAACCGGTGGCGATCACCTCGCCATCGAGACCGGCCCGAACGACAACATCACCGC
CATCTATTGCGGCTGAGCAGGCCCGCACGCGCTTCGGCGCGCCATCGCCGCCTGGCGTCT
CGCCAGCGCGGCGCATTCGCATACGTCTGCTGGGCGCCGATGGCATTGGATAAAGCCATG
CGGCACAACGCGCGGACCATACGCATGGCGCATCGGTCCGAATTGCGTTGAAGCCACGCC
GATGCGCGCAGGTTGCGGCCCTGCAGTTCGCCTGATGCCGATACGTTGAAGTGCTCTCCA
AACGACCGTCGCGCACAGCAACGCTGTGCCACACGATCCGACAGGCGAAAATTGGCGCAG
CGCCAGCAAGGCTGGGCTGCGGCATCGGCAAGCAGTGGCATCCGCATGCGCGCAAGACGG
CGTGTCGCCCAACATGAGCAAGGTCTGGCTGCGAGCCGTTGTGGCAGCCGCTTGGCTCTT
CCCGGTGTCTCCGGCAGCCACCCGACCCTTTCCGATGGTCCCGACCGTTGCCGGTCGCTA
ACGCATCGCGCCGGTATGCAACGCCACACAATGCCTACGCACATGCACATGCGACCGTGC
GACGTCGCCGGCTGAGCTGTCGTCTAGTTGGCAGCAGCTGTCTTCTGCTGCCATCCACAC
TGCACATCCTTGCATGACCGAGCGTTCGCATCGCCCCGCAGTGCCCGTTGCCGCTCGCTC
TGAAGCCCTGTCAGCAACCGCGCACAGTGCAGCGCCGTGACCAATGCGCGGATGCATTTC
GCGACGTTGCTACTCCACAAAGACATCGCGCGCGCACTGAACGCACGCACCACCGCGAAC
ACCCGCCCAGCCACAAACGGTTGAAAACATCCCACCGCCCGCGACAGACTGCCGGCGGAC
TCATCCTTGCGTGGATGCCTTGCGCGGCGTGCTGGCACACTGCATCCACAAGGTAGGCGG
CAGGTGCCTGAGACAGACTCTGCAACCGGTGTGAGGATTGATGGCGCGTTCGTACAGGAC
TTCATTTTTTCGCGAATGGATCACTGCGCCCGCATCGGTTGCGGCGATCCTTCCATCCGG
GCGCGCGCTGGCCGCGGTGATCACCTCCGAGCTCTCGCATACCACCGAGCGGGTGCTCGA
ACTCGGCCCCGGCACCGGTGTGTTCACCGAAGCGATGCTCGACAGGGGTGTGCAGGAAAA
CAATCTGGTGCTGCTGGAGTACAACGCGGCGTTTTCCGCATTGCTCAAACAGCGGTTTCC
CCGTGCCAACCTGCTGCAGATGGATGTGACCGGCCTGGAAGCACTGCCGCGCATCGACGG
CGGGCGCGTGGATGCGGTGATCTGCGGTCTGGGCTTGCTGACCATGCCCATGCACCAGGT
GGCGGCGATCGTGCGCGGTGCCTTCCTGCATCTCAAGGATGATGGCCGCATGTATCTGTT
TACCTACGGATTGAAGTGCTCGGTGCCCGACTGCATTCTCGACCAGCTCGATCTGGAGGC
CGTCAAAATCGGGCGCACGTATCGCAACCTGCCGCCGGCGACTACCTACCGCCTGCAGCG
CCGTTCGTACGCCTGCTGATTCGCGCAATCCGGTCACGCACCGCGCGCACAACAGGTCGC
GCGACAAACGCACAAGGCACCCGAAGCAATGCACACCGCCATCGCCTCGGCACCACGCCA
GGACACGCGCCGCATCACGCTGCCTTGCGTGCTCCAGCCTTCGTGGTGGTCGGCCGCTTG
ATGGCACACTTGCTCGCACGCTTGGCTGGCTTGACCGATGTGGCCGAGGACTTCGCCGCT
TTCACCACCTTGCGCACCTTGGCGCGCGAGGCGCTCAAGAACCGCAGCGTGGCCGCTTCC
CATTGCCGTTCGCCGCGCACACCGGTGGCCAGGGTCTGCAACTCGCCAGCGCGCCAGCCT
TCGAACACGCAAGGGTCGATGTAGGCTTTGCGGCAGACCGACGGCGTGTTGCCCAGTGCA
TCGGCCACCTCGCGAATGACATCGTTCTGCACCTGCTTGAGTGCCCGCTCGCTGCTGCGC
TCGGGCACGGGCAGCCGCGCCAGGCGCTGCAACGCCGCCAGCGTGCCGCCCCAGGTGCGG
AAGTCCTTTGCGGTGAAGTCCTCGCCCATCGCCTCGCGCAGATAGTCGTTGACCTCGCCC
GAATCCACCGGCTGCAGCTGGCCGTCATCGTCCTTGTACTGAAACAGCGACTGCCCCGGC
AGCTGCTGGCATTCGCGGATCAGTTTGACCAGGTGCTTGTCGTCGACTTCGATCTCATGT
TCTTGGCCACTCTTGCCGCGGAACTTGAGCCGCGCGCGGCCGCCTTTCAGAAATTCCATG
TGCCGGTTGCGCAGCGTGGTCAGCCCGTAGGAGCGATTGCTGCGCGCGTATTCGGCATTG
CCCACACGCACCAGCGTGTCAGCCAGCAACGCCACCACGATGGCCAGTACTTTTTCACGC
GGGAAGCCCGGCAGCAGCAGATCGCGGCGCAGCCGGCGGCGCAACTTCGGCAGTGCTTCG
CCGAAGGCGATCACACGCTCGAACTTGCCTTCGCCCCGCACCTGCGCCCAATCGGCGTGG
TAGCGGTACTGCTTGCGCCGGCGTGCATCGCGGCCGGTGGCCTGCAGATGGCCGTTGGGC
TTGGCGCAGATCCACACCTCGGTATACGCCGGCGGAATGGCCAGCGCGCGGATCCGCTGC
AGGGTGTCGGCATCGGTCACCCGCTGCCCGTCCGCGTCCCGGTAGCTGAAGTTTTTGCCA
GCCTTGCGGCGGCTGATCCCGGGCTGCTGGTCGTTGACATAGATCAGGCCGGCCGCACGC
GCGGTGGCCTTGGCCTGGGCCACCGCAGCAGCGGTGGTGACGGCGGCGGTGGCGGCCACC
GCAGTGGTGGCGACGGTGGCCAGCTTGCCCGCGGTGCTGGCAGCGACGGCGGCATTGCGA
ATAACACGGTTGGCTTTCATGGCGCACACATCGGAAGGCTGGCGCCGATTGTTGGGCCGG
GCCGGACTAGGCCGCGTCAACGTCATGGCAACGCAGCGTGCGCAAGCAATGCCTGCGGCG
GCGTTTGTGCTTATGCTTGGGCCATCCCCCTGTGCTGGAGTCATCGATGAGGTTTGTCCT
GCCTACCGCCCGCCTGGCCTGCACGCTGGTTGTGCTGGCCGCACTCAGCGCCTGTAACAA
GCCGCAACCGGACGAGCAGGAAGCCGTCTCCGCCAAGGCGCAGCAAGCCGCCGAACAAGC
CTCCGCCCCGGCACCGGCCGCCGCACCGGACGCACCGCCCATCGGCACCTGCGATGCCAC
CCAGGTGCAATCGCTGGTGGGCCAGCCCTTGACCGAAACCGTGAGCGAACAAGCCCGCAA
CGACGCCGGTGCCAAGGCGGTGCGTGTGCTCAAACCCGGCCAGATGACCACGATGGAGTT
CAACGGCGAACGGCTCAATCTGGAAGTGGACGCCAAGAACATGATCACCTCGGTCCGCTG
CGGCTGAGCACCCAGCAGGCCTGGCGCTCCCATCGGGCGCCAAGCCTGCTGGCACAAGGG
ATTCAGGCCGCTCTCGTTGCAGCTGTAACGGTGTATTGCGGCACCGCATCAACTGTGTTT
TAGTCGATGATCCGGTGATCTCCTGCACCGCTCCATGGTCGAGCGGTGCAACGTCGTCGC
CGTTTTTCCCGGATCGCAAAGAGGCAGACATGGCCCCCCGCACTCGCCAAGGGCTCGACG
ACTACGGTCTCTACAACAGCGCGCGCGACGAACGCGACGCCTGTGGTTTTGGCATGGTCG
CGCAGTTGGACGACCAGCCTTCCCGTTCGCTGGTCGATACCGCGATCGCTGCGCTGTCGC
GCATGACCCACCGTGGCGGCGTGGCCGCCGACGGGCTCACCGGCGACGGCTGCGGCCTGC
TGATCCGCAAACCCGACGCTTTCCTGCGCGGGCTGGCCCGCGATGCCGGCATCACGCTAG
GCACGCGCTATGCGGCCGGCGTGGTGTTCCTGCCGCTGGACGAGGCCGATGCGGCGCGCT
GTCGCAGCGAGCTGGAAACCCAGCTGCAGATTGCCGGCGTGCAGTTCCGCGGCTGGCGCG
TGGTGCCCACCGATGACAGCGTGTGCGGCCAGCTGGCCCGCGACACCCTGCCGCGCATCG
AGCAAGTGTTTGTCGATGCCGGCGCCGAGCAGACCGAAGACGGCTTCACCCTGGCGCTGT
TTCTGGCGCGCCGCCGCGCCGAGCAGGCCTTGCGCGAGGTGGACAACTTCTACGTCACCA
CGCTGTCGCCCAATGGCATCAGCTACAAGGGCATGGTGCTGCCGGACAAGCTGAGCACGT
TCTACCCGGACCTGCAGCGCAGCGATCTATCATCCAGCGCGATTGTGTTTCACCAACGTT
TTTCCACCAATACGCTGCCGCGCTGGCCGCTGGCGCATCCGTTCCGCCTGCTCGCCCACA
ACGGCGAGATCAACACCATCGAAGGCAACCGGCGCTGGGCGCAGGCGCGTAGCAAGGTGT
GGCAGACGCCGCGCTTTGACATCGCCGAATTCGACCCGGTGATCTCCATGCATGGCTCCG
ATTCGCAGAGCCTGGACAACATGCTGGAGCTGCTGATCGCCGGTGGCATGGACCTGCTGC
AGGCGCTGCGCATCCTGGTGCCGCCGGCGACCCAGTCGCTGGAGTTCAAGGACGCCGATC
TGGCCGCGTTCTACGAGTTCTACGGCCTCAACACCGAGCCGTGGGACGGCCCGGCCGGCA
TCGTGGCCTGCGACAGCCGCTACGCGGCCTGCATGCTCGACCGCAACGGCCTGCGCCCGG
CGCGCTGGATGCTGACCTCCGACCGCCATTTCCTGGTGGCTTCCGAGGCCGGCGTGTGGG
AATTGCCGGCCGAGCGCATCACCCGCAAGGGCAAGCTGGGCCCGGGCGAGATGATGGCGA
TCGATCTGAAGCGCGGCGACCTGCTCGATTCCGATGCCATCGACCGCATCAACCGTGCGC
GTGCGCCCTACAAGCAATGGCTGCAGCAGGGCGTGACCTACCTGCAGACCGAGTTGATCG
ACCCGTCGCTGGTGGAAGAACCCTTCAGCGAGCAGACCCTGCGCAGCTACCACAAGCTGT
TCCAGCTCAGCACCGAGGAAGTGGAGCAGATCCTGCGCCCGCTGGCCGAGACCGAGCAGG
AAGCCACCGGCTCGATGGGCGACGACACCCCGATGGCAGTGCTCAGCCGCCAGACCCGGC
CGCTGTACGACTACTTCCGCCAGGCGTTCGCGCAGGTCACCAACCCGCCGATCGACCCGC
TGCGCGAAGGCATCGCGATGTCGCTCACCACCCAGCTCGGCAAGGAGACCAACATCTTCC
ATGCCGGCGCGGAAACGGTGAACCACGTCATCCTGAATTCGCCGGTGCTCAGCCAGCGCA
AGCTGCGCCAGCTGCTGAAGATGGAGCAGTACGTTGCGCGTAATCGCCTGATCGACCTGT
CCTACAGCGTCGAAGAAGGCCTCAAGGCCGGCCTGGAACGCATCTGCCAGGAAGTGGAAG
CCGCCGCCCGCGATGGCGCGGTGATGCTGCTGCTGTCCGACCGTTACCCGGTGCCGGACC
GCCCGATGGCGCATGCGTTGCTGGCCACCGGCGCGGTGCATCACCACCTGTGCAAGGTGG
GCCTGCGCTGCGACGTCAACCTGATCATCGAAACCGGTACCGCGCGCGACCCGCACCACA
TGGCGTGCCTGCTCGGCTTCGGCGCCACCGCGGTGTACCCGTACCTGGCCTACCAGACCC
TGTTCGACCTGGGCCGCCGCGGCATCCTGCAACTGAGCAAGGGCGGCGAGCAGTCGCAGA
TCGGCCGCCGTTACCGCAAGGGCATCTACAAGGGCCTGTCCAAGATCATCTCCAAGATGG
GCATCTGCACCATCGCCAGTTACCGCGGCGCGCAGTTGTTCGAGATCGTCGGGCTGGACC
CGGACGTGGTGGAGCTGTGCTTTACCGAAACGCCGGCGCGCATCGGCGGGGTAAGCCTGT
CGCGGCTGGACACCGAAGCACGCGAGCTCACCGCACGCGCCTGGAACGACCAGCTCAAGC
CGGAAGTGGGCGGCCTGCTCAAGTACGTGCACGGCGGCGAGTACCACATGTACAACCCGG
ACGTGGTCATGACGCTGCAGCGCGCCACCCGCACCGGCGATGCCGGCGATTGGCAGAAGT
ACGTGGATGCGGTGCATTCGCGCCCGGCCTCCACGCTGCGCGATCTGGTGCAGCTCAAGC
GCGCCGACACGCCAACCCCGCTGGACGAAGTCGCCCCGGCCGCCGATGTGCTGCGCCGTT
TCGACACCGCCGCGATCAGCCTGGGTGCGTTGTCGCCCGAAGCGCACGAAGCGCTGGCCA
TTGCGATGAACCGCCTGGGCGGGCGCAGCAATTCCGGCGAAGGCGGCGAAGACCCCGCCC
GCTACGGCACCGAGAAGCGCTCCAAGATCAAGCAGGTGGCCTCCGGCCGTTTCGGCGTGA
CCCCGGAATATCTGGTCAATGCCGAGGTGCTGCAGATCAAGGTCGCCCAGGGCGCCAAGC
CCGGCGAAGGCGGTCAGCTGCCCGGCCACAAGGTCAACGAGCTGATCGCCCGGCTGCGCT
ACGCCAAGCCCGGCATCGGCCTGATCAGCCCGCCGCCGCATCACGACATCTATTCCATCG
AAGACCTGGCCCAGCTGATCTACGACCTCAAGCAGGTCAACCCGACCGCACTGGTGTCGG
TGAAGCTGGTGGCGCATGCCGGCGTCGGCACCATTGCCGCCGGCGTGGTCAAGGCCGGCG
CCGATCTGATCACCGTGTCCGGCCATGACGGCGGCACCGGCGCCAGCCCGGTCAGCTCGA
TCCGCTATGCGGGCGTGCCGTGGGAGCTGGGCGTCGCCGAGTCGCACCAGGCGCTGGTGG
CCAACGACCTGCGCGATCGCACCATCCTGCAGACCGACGGCGGCCTGAAGACCGGCCTGG
ACGTGGTCAAGGCCGCGTTGCTGGGCGCCGACAGCTTCGGCTTCGGCACCGCGCCGATGA
TCGTGCTGGGCTGCAAGTACCTGCGCATCTGCCACCTCAACAACTGCGCCACCGGCGTGG
CCACGCAGGACGAGCGCCTGCGCGCGAACTACTTCACCGGCCTGCCCGAACGCGTGGAGC
ATTTCTTCCGCCTGCTGGCCGAAGAAGTGCGCCAGTGGTTGTCGTACCTGGGCGTGCGTT
CGCTGGACGAGATCGTTGGCCGCACCGATCTGCTGGAACAGCTCGAGGTCTCGCCGCGTC
CGGGCGTCAAGGTCGATCTGTCACGCCTGCTCACCCATGCGCAGTACGACGGCAGCCATT
GCGCGGCCCAGCGCCTGTACGAATCGCCGGACAGCCTGGCCACGCAGATGGACGGCCTGC
TCGCCGATGCGATCGCCAACAAGACCGGCGGCGACCACCGCTTCCTGATCCACAACACCG
ACCGTTCGATCGGCGCGCGCCTGTCCGGCACCATTGCGCGGGCGCACGGCAACCACGGCA
TGAGCGATGCGCCGTTGAACCTGCGCTTCCGCGGCACCGCTGGGCAAAGCTTTGGCGCGT
TCAACGCCGGTGGCCTGCAGCTGGAGCTGGAAGGCGAAGCCAACGACTACGTCGGCAAGG
GCATGGCCGGCGGCCGGCTGGTGGTGCGCCCACCACGCGGCGCACGCTTTGAAGCGCGCA
ACACCCCGATCGTGGGCAACACCTGCCTGTATGGCGCCACCGGCGGCGAGCTGTTCGCAG
CCGGCCGCGCGGGCGAGCGCTTTGCGGTGCGTAATTCAGGCGCACTGGCGGTGGTGGAAG
GCGCCGGCGATCACTGCTGCGAATACATGACCGACGGCGTGGTGCTGGTGCTGGGCAAGG
TGGGCCTGAACTTCGGCGCCGGCTTCACTGGCGGCCTGGCCTATGTGCTGGATATCGAAC
GCGACTTCGTGGACCGCTACAACCACGAGTTGATCGACATCCACCGCGTCTCCGCCGAAG
GTTTCGAAAACCATCGCCAGCACCTGCACACACTGATCAGCCGCCACCGCGAGCTGACCG
GCAGCATCTGGGCGCAACAGATCCTCGACGAGTTCCGCGACTACATCGGCAAGTTCTGGC
TGGTCAAACCCAAGGCCGCCAGCATTGAGTCGTTGACCGAGTCGCTCAGGCGAGCGGCGT
AGCCGCCGCCGGGAATCGGGAATAGGGACTCGGGAATTGTAAAACTGGTTCCCCGCCCTT
CTTCCCGTTCGTCGCGACCCGCTGTTCCGATTCCCCATTCCCCATTCCCGATTCCCAGCC
CCTATGAGCCGCAAGCAAGCCTTCCAATTCCTTGACCTGCCGCGGACCATGCCCACGCGC
ATCCCGGTGGAGCTGCGTACGTCCGGTGACTGGGGCGAGTTGTACGGCAAGTTCGACAAG
GCCGACGCGCAGTACCAGTCCGGCCGCTGTCTGGATTGCGGCAACCCGTACTGCAGCTGG
AAGTGCCCGGTACACAACGCCATTCCGCAGTGGCTGCAGCTGGTGCAGGAAGATCGCATC
ATCGAGGCCGCCGCGCTGTGCCATTCCACCAACCCGCTGCCGGAAGTGTGCGGGCGCGTG
TGTCCGCAGGACCGTCTGTGCGAAGGCAGCTGCACGCTGGAAGAATTCGGCGCGGTCACC
ATCGGCGCGGTGGAAAAGTACATCGTCGATACCGCCTTCAGCATGGGCTGGCGCCCGGAC
CTGGGCAACGTGCAACCCAGCGGCCACCGCGTGGCCGTGGTCGGCGCCGGCCCGGCAGGC
CTGTCCTGCGCGGACCGCCTGGTGCGCGCCGGCATCGAAGCGGTGGTCTACGACCGCTAC
GAACAGATCGGCGGGCTGCTGCAGTTCGGCATTCCTAGCTTCAAGCTGGACAAGTCGGTG
ATCGGCAAGCGCCGCGAGATCCTGGAAGGCATGGGCGTGCAGTTCCGCCTGGGCGTGGAG
ATCGGCAAGGACGTCAGCATCGAACAGTTGCTCGGCGAATACGACGCCGTGTTCCTGGGC
ACCGGCGCGTACCGCTACACCGACGGCGGGCTGGACGGCCAGGACCTGAAGAACGTTTTG
CCAGCGTTGCCCTTCCTGGTGCAGAACAGCCGCATCGTCAGCGGCAACGACCCGCACGGC
CGGCCGATCGCCGGCTGGGAAGACCAGATCGCCCTGCCCGACCTCAACGGCAAGCGCGTG
GTGGTGCTGGGCGGCGGCGACACCGGCATGGACTGCGTGCGCAGTGCCATCCGCCTGGGC
GCGGCCAAAGTCACCTGTGCCTACCGCCGCGACGAATCCAGCATGCCGGGCTCGGCGCGC
GAAGTGGCCAACGCGCGCGAAGAAGGCGTGCGCTTCCTGTTCAACCGCCAGCCGCTGTCG
GTCGAATCCGGCGCCGACGACGAAGCCATCGGCGTGACCGTGGTGGAAACCAAACTCGGC
GAGCCCGACGCCAGCGGCCGCCGCAACGCGGTACCGGTGGAAGGCAGCGAATCTCTGCTG
GAAGCGGACGTGGTGATCATCGCGTTCGGCTTCTCGCCGACGGTGCCGGAGTGGCTGTCT
GCGCAAGGCGTGGAAGCCGGCAGCAACGGTCGCATCGTCGCCCCGGCCGAGGGCAACGGC
CGCCTGCCCTACCAGACCAGCAACCCCCGCCTGTTCGCCGGTGGCGACTGCGTGCGCGGC
GCCGACCTGGTGGTCACCGCCGTGGCCGAAGGCCGCGATGCGGCCGGCAGCATCGTGCAG
CTGCTGGGTGTCAAAGCGCAGGTCAAGGAGCCGGCTGCGGCGTGAGCGTTCGCTAACCAA
AGATATGATCGCCCCTACCGTCAAAGGGTATGGTGACTCTGGCGCTGAGTCGTTCGACGA
TTACTACGCTCGATGGCCGAAACAGCTCAGTAATTTTCCACAATGTCGTCGAAAGCTGGG
TCCACCGGCATTGGCAGGAGTTCGAGCGCGATTGGCTGAATAGGTCAATCGATCAGCTCG
TCTTTGCGCAAGCTAACCTAACCAATGCAGAAATCATGCACATTGGCCACTTCGACGAGT
GGCTAGAAACCCTCGATTACTGGGGAGACGAACTCTTCCGGGACCAGATTCGCAGAAGTA
CTTGGCTGGCGACATATATGCTGACCAACGGCACGTCGCCCGTCCCAATTATAGTTGCTG
CAAACTCATCAGGCTTGATGCATCCAAAAGGCGCAACGATGCGTTCAAATCAACTGATAG
AGGGCCATATGCGTCTCGCATATCTAAGGGGCATGATTCGCCAAAACCATACCTCTCTAA
GGCAGTCTCATCTGGTATGGCTACTGTCGCTGCCGAACAGTCCATTTAATTACTAATCTT
TGCTCGATGACTTACTTGAGGCTCTCGGCTATATGGTTGTCTCTAACATCCTACTACGTA
CATTTTTCATCAAAGCGGAGGCATATGGCACTGCTTTTACTTTAGAAATTGATGGAGAAG
AATTTCTGGTACTGCGCGCCACCTCCTTAGTCAGGAGCATCAAGAATTTCAAATTCTGGT
CTTCCATGACGAGAAGTGGCAGAGCTTAAATGCTCAGGTCGTTGGACATGGCAGGGGCGA
AATAGACATTTCAGTCCTTAGGTTACCGCAACGCCTCAGTCCGGCTGGCTATCCTGTAAC
GCCAACCATTGCGGGCCTTGCTTGGGGGCAAGATATATACTTCCTTGGATTTCCATACAA
GATGTGGGGAAACGTTGGGAATTTAATGGGTGGCATGCCATGTCCGTATGCGAAGAAAGG
TACCGTTTCTTCATACCAGCTCGATGACCCGCAAATTCTCCACATAGATGCCATTAACAA
CGAAGGATTTTCTGGAGGCCCACTATTCTTTTACCCTGCTGGCAAGCCCGAAGAAGTTCG
CGTCGCGGGTGTCGTCTCCAAGTTTCGCGTTGAATATGAGAATGTTATTGATGAGAACGG
TGAACCTACAGGAATGACAGTGCCTTACAACACTGGATTCTTAATTGCGTATGGATCTAA
GTACATCTTAAGTATCATTGCGACTTATAGGAAATCTAGAAGCTCATTCAAGACAAACTT
GCCGGCTAATTGATTTCGGTGAGTTCCTTCGCAGAGCTGCAAGTATTTTTCGTCGCCTTA
AACTATGAGCGACTTAAGAACGATCTAGTAGCTAGCTATTCAAGCATTAATTGCCTAATC
GCGAGATTGTGCCAAACTGCAAGTAAACTGCGGCGTAGATAGATATTCCTTCAGCCCTAG
GTCAACTGACCACCGTTGACCAACGCCTGCGTCATAAGCGACGCAAGCGGTGGCATTACA
CCTGCTACAACAGCGATCAGGCCGCCTTGGCCAGCGTGTCCATATCAATTACGAAGCGGT
ACTTCACGTCGCCCTTGAGCATGCGCTCGTAGGCCTCGTTGATCTGGTCGGCGCGGATGG
TTTCGATGTCGGAGACGATGTTGTGCTTGGCGCAGAAATCGAGCATTTCCTGGGTCTGGC
GGATGCCGCCGATCAACGAACCGGCCAGCGTGCGGCGCTTCATTACCAGGTTGAACACCG
CCGGTGACGGATGCGAATGTTCGGGCACGCCCACCAGCACCATCGCGCCGTCGCGCTTGA
GCGCATTGAGGAACGGGTCCAGGTTGTGCGGCGCGGCCACGGTGTTGAGGATGAAATCCA
GGGTGTTGTACTGCGCGGCCATCTGCGCCTCGTCCTTGGAAATGACCACTTCACTGGCGC
CCAGGCGCAGCGCATCGGCGCGCTTGCTTTCGGAGGTGGTGAACAGCACCACGGTGGCGC
CCATGGCCTTGGCGATCTTCACCGCCATGTGGCCCAGGCCACCCAGGCCGACCACGCCCA
CCTTCTGCCCGGGGCCAACCTTCCAATGCGCCAGTGGCGAATAGGTGGTGATGCCCGCGC
ACAACAACGGGGCCACGGCGGCCAGGTTGTCGCTGTGGGAAATGTGCAGCACGTACTTCT
GGTCCACCACGATATGGTCGGAGTACCCGCCATAGGTGTTCTCGCCGCCGCCAAACATCG
GGCCGTTGTAGGTGCCGGTGAAGCCCTGTTCGCAATATTGCTCCTCGCCTTCCTGGCAGG
AGGCGCAGCTGCGGCAGCTGTCGACCATGCAACCCACACCGGCCAGGTCACCGACCTTGA
AGTTGGTCACGGCGCTGCCGACGGCAGTGACGCGGCCCACGATCTCGTGGCCCGGCACCG
AGGGATACACCGTGTTGTGCCATTCGTTGCGTGCGGTGTGCAGGTCCGAGTGGCACACAC
CGCAGTAGGCGATGTCGATCTGCACATCGTCGGGACCGGGCGCGCGACGTTCGAAGACGA
ACGGCGCCAGCGGCTGGTCGGCGGTTTGGGCGGCGTAGGCGTGGGCTTTGCTCATGGGAA
TACTCCAGGGGACGGAAACGCCGCCCGCGCAGGGCGCAGACAGCAAAAAAGTAGGTGCGT
TAGCTTAGGACACCGCTCCGTCGCACTCCTGCGACAGTGCGTCTTGCCAGTCGGCTTGCG
AACTCGACCGTGGCGCCAGCATGGCGCTTTGGACGTTCGCGCATCATCAAATCAGCGTTG
CCCGCGTGAATGGCGCGCTAACGCCGAGGCCCCTAGGCTGACCATCGATGGTGTGGCGCT
GCACCATCCTCGCTGGCCGTGCCCTCCCCCTGCGGCCGCCTACGTCGACTGCCGAAGGAG
GCTCCCCCATGTTCCCATCTCTCCCCCGCTCCACCCGCACCCACGCTGCCGCACTGGCGC
TGGCCCTGCTCGCCACGTTGCCGTTGGCGCATGCCAAGGAGGCAGACAACGCCCGCGGCG
GATTGAAGTACGTGGGCGTCAACATCTCCGGCGCCGAGTTCAACTCGCGCAAGAAGCCCG
GCACGCTCTACAAGGACTACACCTACCCGGCGGCGGCGGATTTCAGCTATTTCGCCAGCA
AGGGCATGAACACCATTCGCTTGCCGTTTCTGTGGGAGCGCCTGCAGCCAACCCTCAATG
GCGAGCTGGATGCGGCGCAACTGGCGTTGATCAAAAAATCCGTGGCCGCCGCCAAGGCCA
ACAAGCAGTTCCTGATCCTGGACCTGCACAACTACGCCAAGTACAACGGAAAGCGCATCG
GCACCGACGAGGTGCCGCCTGCAGCACTGGCCGATCTGTGGCGCCGCCTGGCGCTGGAGT
TCAAGGACGACAAGCAGGTGATCTTCGGGCTGATGAACGAGCCCAATGGCATCTCCTCCA
CCGACTGGGCCGCGGCCGCACAAGCGGCGATCAACACCATCCGCAAGACCGGCGCGAACA
ATTTGATTCTGGTGCCTGGCACGGCCTACACCGGCGCGCACAGCTGGCGCAGCACCAGCT
ACGGCGTCTCCAATGCCAAGGCCCTGCAGATTCTCAAGGACCCCGGCAACAATCTGGCCT
TCGAAGCGCATCAATACCTGGACGGCGACTACAGCGGCACCAAGCCCGAATGCACCAGTG
CCACGGTGGGCGCAGACAAGTTGCGCGGCTTTACCGACTGGCTGCGCGAGAACAAGCAGA
AAGGCTTCCTGGGCGAGTTCGGCACGGCCAACAATGCGGTCTGCAACGACGCGCTGAAAG
GCATGCTGAGCTACATGGAAAAGAACAGCGACGTGTGGCTGGGCTGGACCTGGTGGGCGG
CCGGCGCGTGGTGGAAGCCGGACTACCCGTTCAATGTGCAGCCGGGCAAGGACGGCAGCG
AGAAGCCGCAGATGTCGATCCTGAGCGAGCACGCGCGTCGCGCCGGCAAGTAAGCGCCCC
AAGCACCATGTAGCGAGCAAACGCCAGGCAGGCGCATGCGCGGAGCCGTTGGCGTGGACA
CTCAGTCCATACCGATGCACCTCCACGCTCGCGCCTGCCTGGCGTCTGCGTCTCTGCTTC
CTGGCCGCTTTAGCGCAGCCGAATGCGAGCGCCGCACGCGCGACGTTGGCGGTGTCTGTC
ACCTGGCACGCCGTTTGTGCGGCGTGTAGGTGGAACTGCCACGTGCGCGTGCATCGGCTC
GCAGCCACATAGGCAACCGTGATCACGCGGGCGCACCGCGGTCGTTGCGGTGTGGCTGCC
CGTGCATGCAGTGATCACCGCATGCCGTGTTTTTAGCCAGGCAGTTTTTTCGCCACAGGT
CTCTTGGCCGACGCGCCACGCGCGCCGTTTCAAGCTGCGCACACGCTTCCATACATGGGC
ATGAAAACGTGCCTCTGTCGCGGATGCGTCGACCAGATCCTGCCGCCACTGCGAAACACC
GCACAGCTTGGAAGAGTGATACCTCGCATCTGTAGTTTCAGCGTGCCGTTGCGCCTAGGG
TAGAGACAGATGCGCTGTTGGCCGCGTCGCGCGGCATGACGTTGCGGGCAGCGTATCTCC
CCCGCAACTGCAAGGAACACCCCATGTCTGCCTCCCCCTCCTGGCCACGCCAGCTGCTGC
GCTGCGCGTTGGTCATGCTGTGCATCGCCACGATGTCCATCGCACAGGCGCAAAGCCCCA
ATCGTCTGAAATACGCAGGCGTCAACATCTCCGGTGCGGAGATCCAGTCGTCCAAAAAAC
CGGGCGTGCTCAATATCGACTACCGCTATCCAACCGCGTCCGAGTACAGGTACTTCGCGG
GCAAGCAAATGAACATCGTGCGCCTGCCGATCCTGTGGGAGCGCATGCAGCCCAAAGCTC
AAGGTCCGCTGGATCAGGCACAACTGGCATTGCTGAAGCAGGCAGTGGCCAACGCCAAGG
CCGCCAATCAATACCTGATTATCGATGTGCACAACTACGCCAAGTACTACGGCCAGAAGA
TTGGCAGTAAGCGGGTGCCGGTGCGCACGTTCACCGATCTCTGGCGCCGTCTGGCCATCG
CGTTCAAGAGCGACAACGCCGTGATTTTCGGGCTGATGAACGAGCCGTACGACATCTCGC
CAGAGGGTTGGGCCGCCGCCGCGCAGGCGTCCATCGACAGCATTCGTGCCACCGGTGCCA
CCAACCTGATTCTGGTGCCCGGTGCATTGTGGTCGGGCGCACACAGCTGGTATTCCACCG
TGGCCGGGCAGTCCAATGCAGTGGCGCTTGCGAACATCCGCGACCCACTGAATCGCTATG
CGATCGAAGTCCATCAATACCTGGATACCGACTCCAGCGGCACCAGTGCCGGTTGTGTGA
GCCGCACGATCGGCGCGGAGCGCTTGCGCAGTTTCACCGGCTGGCTGCGCGCGCAAGGCA
AGCGCGGTTTTCTTGGCGAATTCGGCACCGCCAATAACGCAACCTGCACTGCGGCGCTGG
ACGGCATGCTCGGTTATCTCGAAACCAACCACGATGTGTGGATCGGTTGGACGTTCTGGG
CGGCAGGCGCGTGGTGGAACACCAGCTATCCGTTCAATGTGCAGCCCGATGCGCAAGGCC
GCGACAAGCCGCAGATGAAAACCTTGAGCGCACGCGCGCATCGCGTCACCCGATAACGGG
CATCGATCAGTTCGCTTGTGTACAACTGCAGCAGCCGACGCACGCAGTAGACCTGTACTG
CTGGTGCGTCGGTTGCATGCGTAGCCGGAGATTTGGCGTCACGCTTTCGTCGCCTAGCAA
ATCGCATGTCGAGATTTCGTCGCGGTCGCGTCACGCGTGAAAGCGCAATCTCCCTTGAAA
GCAGGCACAACCGCACGAACCCGGTGCCAGCTCCTCCCACGCCGCATAAAGTGCAGGCCA
CAACGCAGTTTGTTTGTGAGCCCCTGCGCACATCATCTTTAACCACCGCGCGATGCGCGG
CTGGCACGCGTGATGCATTGAACGGGCAGATGCAGCGTAACGAACGTCGATCGCACGCCA
TGGGGCTGCGATGCATCTTTTCCGTCGTCGAAGGAGTGGTTTCCATGTCGTGTTCTCTGT
GGTTGCGCAGGCTAATGTCCTGCGCGGTGTTCTTCCTGCTGCTCGGTGTTCTGCCGATGG
GCCATGCACAAACGCGTGCACTCAAGTACGCCGGCGTCAATTTGGCGGGTGCGGAATTTG
CGTCATCGAAAAAACCTGGCGTCCTCAACAAGGACTACATGTATCCCGCCAGCACCGATT
ACAGCTATTTCGCTGGGACTGGAATGAACGTGATTCGCCTGCCGATCCTGTGGGAACGTC
TGCAACCTGCCGCACGCGGCGAGCTGGATCCGGCGCAGCTGGCACTGGTGCAGCAAGCGG
TGGCACGCGCCAAGGCATCGGGCATGTATCTGGTGCTGGATATCCACAACTACAGCAAGT
ACTACGGTTATAAAATGGGTGGGCCGGAAGTGCCGCTCGCCACCTTTGCCGATCTGTGGC
GGCGCCTGGCGGTGATCTTCAACAGCGATAACGCCGTGATCTTCGGGCTGATGAATGAGC
CCAACAACATCTCTGCCAGCGAATGGGCCGGTGCAGCGCAGGCAGGCATCGATGCGATCC
GTGCCACCGGCGCCAACAATCTGATCCTGGTACCGGGCGCGCTGTGGACCGGCGCACACA
GCTGGCACTCGCTGACCAGCGATGGGTATTCCAATGCAACCGCGTTGGCATCGATCAGCG
ACCCTCTCAATCGCTATGCGTTCGAAGTGCATCAATATCTGGATGCCGATTCCAGCGGCA
CCTCCAGTGTCTGCGTCAGTGAAACCATCGGCGCCGATCGCCTGCGTGCGTTCACCGAAT
GGCTACGCACCAACAACAAGCGTGGTTTTCTCGGTGAGTTCGGCACCGCCAACAACGCCG
TCTGCAATACCGCGCTGCAAGGCATGCTGGCCTACATGGAAAACTACGCCGATGTCTGGC
TGGGCTGGACATGGTGGGCAGCGGGCGCATGGTGGAACACCAGCTACGCCTACAACGTGC
ATCCGAACAAGGACGGCACCGACAAGCCGCAGATGGTCATCCTCTCGCCGCAGGCCGCGC
GCGCTACACGCTGACACGTTGTCGCATGCCCGCCTTTCGTAGGAGCGCCCCTGGGCGCGA
TGGAGCGTTACCGTGATCGGTAGGGCTTCATCGCGCCCAAGGGCGCTCCTACGGATTTTT
CTGCTGAATTGCGACGATGACGTACGCGTGGCTGCCGTGGCAGTCGTGGCAATCGATTGC
CGCCGGTGCACAGCGGCTCTCTGCTTGCTCGCCCACACGATCGAGCGCTTTCGAGGTCAA
CGACCGCGCTAGGCTGTATCGACCGTTTTTAGCGACCTCATTCGCAGGTGTAAACGCTAC
GTGCAGCACGGGTGAACAGGCTCCCCGGTTGTCAGCTAACTGAACTTTTGCAATACATAA
GGTCGTTTTTTTCACCACGCCGCGATCTGCCCACGCCCAGCATGGACGCACTTCACTGCT
AGGAGCACTCTCATGGCACAGCGTTTGATGACCATCGCGCTGGTTGGCGCACTTGCCCTC
ACCGCACACGGTGCGTTTGCGCAGGACGCCGCCAAGCCGGCAAAGGCACTCACTTCCGCC
GAAGTCAGCAGCATGTTGACGGCCAAGGGCTACACGAAGGTGCACGACATCAAGTTCGAG
CACGGCGTGTGGACGGCCGATGCGCGCAGCGGCGACGGCAAGGATGTGGATGTGCGGATC
GACCCGACGACCGGCCGCGTGTATGGCGACCAGACTACCTCCAAGATGAGCGAGGCCGAC
ATTCGTGCAGCGCTCTCCACCAAGGGCTATTCCAAGGTGCATGACCTCAAGTTCGAAGAT
GGCCTGTGGAAGGCCGATGCCGAACAAAGCGGTGGGCAGAAGGTAGACCTGCACGTCGAC
CCGGAAGATGGGCACGTGGTGAGCGTGGATAACGATTGATTGCTCCCGCCTAACGCTTGC
GCGCAGCGGCCGCGCGGGATGTGCGTTGCGATTTAGAGCAGCTATCAAAACTAGTGCGCA
GCCGCCAGGCGGGCGCGGCCGGTGCTCGGAATCCTCATGTACCGACGTACACTCCGGTTC
CTCCGCGCCGTCCGCATCCACCTGACGACTGCTCGCGACGTTTTGTCAGCCGCTCTTAAA
CTCGCCACAAACGAAGGGCCTCCATGCGGAGGCCCTTTTTTGTTCGGCGCTAAGTGCGTC
AGACGTTGGACCCAACGTGCCAGCATTTCGCACTGGTTGTAGCAAGCCGCTGCAGCCCCT
GTCACCACGCAGCGCGCGGTCACAGGGGCTGCCCGCAGCTCAGCGCGACGGCGTAGGTGC
AGGCTTGGCGTCTTCCTTGGCCGCTGGCGCCGGCGCAGCGGCCGCACCCGGCTTGCCGGC
CATCATGCGGTCGCGCGCGGCCTTGAACGGATTGCCCGCATACCAGTTGGGCCACTGCTG
ATCAGCCGCCACCTGCTTGCCCACGCCATACACCGCCTGCAGGTCCTCGATGGTGCCATC
GAGCTTCCAGGTGGCCGCGTCGTACTGATCGCCAGGCGCGTGGTAGCGGTTGCGGCCGTA
GTCCTCGGCGGCTGCGCGGCCGGCAGCAGTACCGCCATCGCGCAGGTCTTCGCCGCCGTC
GGCGTACAACGCCGGCACGCCGGCCTTGGCGAAGTTGAAGTGGTCCGAGCGGAAGTACGA
GCCGCTCTCCGGCGTGGCCTCACCGTGCAGCGTGCGCCCCTGCATGGCGGCGATCGGCTT
GAGGATGTCTTCCAGCTCCGAGCTGCCCATGCCCACCACCGTGACATCGCGTGCGCGCCC
GGCCACCGACATCGCATCCAGGTTGATCACCGCAGCGATCTTGTCCAGCGGAAAGCTCGG
GTTGGCCACGTAGTACTTCGAACCCAGCAAGCCGGATTCTTCCAGCGTCACTGCCACGAA
CACCACCGAGCGCGCCGGCTTGGGATCCTGGTGCGCGAAGGCATCGGCGATTTCCAGGAT
GCCGGCCACGCCGGTGGCGTTGTCCACCGCGCCGTTGTAGATGTTGTCGCCGGTTTCGCC
GTCGTGCTTGCCCAGGTGATCCCAGTGCGCCATGTACAGCACCGCCTCGTCGGCATGCGT
GCTGCCGGGCAGCACGCCAACCACGTTGCGCGAGGACTTCTGGGCGATCGTGCTCTTCAG
GTCCACCGACCAGTTGGCCTTCAACGGCACCGGCTTGAAGCCGCGCTTGCCGGCGTCCTT
GTAGGCCTGCGCCAGGTCCAGCCCGGCGTCGGCGAACAGCTGCTTGGCGGTGTCGGCGCT
GATCCAGCCCTGCACCGGCAGGCGCGGCTCCGGGTCGTCCTTGGCCGGCAGGTCGTATTG
CGGGCCCGACCAGGAATTCTTTACCACGTCCCAGCCATAGCTGGCGCCGGGCGTGTCGTG
CACGATCAGCGCGGCGGCCGCACCCTTGCGCGCGGCTTCTTCGAACTTGTAGGTCCAGCG
GCCGTAATAGGTCATGCGCTTGCCGTCGAACAACTTGGCGTCGTTGCTGTGGAAGCCCGG
GTCGTTGACGAACATCACCACCGTCTTGCCCTTCCAGTCCTGCCCGGCGTAGTCGTTCCA
CTGCTGCTCCGGCGCATCCACGCCGTAGCCGACAAACACCAGCTCGCTGTTGTCGAGCTT
GACCTCGGCCTGGCCGGTGCGCGTGCCCACCACGATGTCGGTGCCGAAGGTGAGCGGGCG
GCTCTGCGCACCGCTGCGCAGGCTGGGCGCGGTGGCCGGGTCTGCGGTGGTTTCCACCAT
CGGCACATCCTGGAACCAGCTGTCGCCATTGCCCGGCTGCAGGCCGATGCGCTGCATCTG
GTCGCGGATGTAGGTCACCGTTTTCTCTTCGTCCGGCGTGCCCGGCCCGCGGCCTTCGAA
GGCGTCCGAGGCCAGCGTCTTGACCAGCTCGGCAAAGTCGCCGGTGGTCAGTTCCGGCGA
GAAGGCGTGGCTGCTGACCGGTGCGCTGGGGGCGCTGTCGGCAGGTGCCTGCGCGCTGGG
CGCGGTGGCGGGGTCGGCGGACTCACGCTTGCAGCCCGCCAACGCAACGGCGGCGGCCAG
GCACAACACGATCTTGCGGGGCATCGGGACTCCTCGGTGCGGCGGGGGTTCCCGATTCTA
GGCGCAGGCGGTGGTGAGCGCGTCAGTCCTCCGGCGCCACATCGCCATCGAAGCTGCGCG
CGGTGGCCCCGGTGACCGCGCCGATCTTGGCGCTGCGGTGCACGTACAAGGTGACCTCGC
GTTCGAACTTCAGCGGGCCATCGACCACCGCATTCGGGCCGATGATCACGCGCGGCTTGC
GGTTCGGCTTGAACGAGAAGCCGAAATTGGGCTTGGTGACCAGGATCCCGCCACGTACGT
GCGACCCCACGCCCACGGTGATGTCGCCGTTGACGGTCTCGATGCCCTTGCCCAGCTCGG
TTTCCACCAGCCCGATGCTGCCGTTGACGGTTTCCACGCCACCACTGATCTGGCTGCCGC
GCTCGGCCAGCACCGAGCCGTTGACGGTTTCCAGATTGCCCGACACCACCACCTTGCTGC
CCAGGCGGATGCCGCCGTTGACGGTGGAGACACCGCCGGTGCGGGCATGCTCGCCAACCT
GGATACTGCCATTGACGGTTTCCACGTTCTTGGTCTGCGTCGCGGCGCCGATCTCGATGG
AACCGTTGACCGTTTCCAGGTCGCCGTAGGTCTTGCCGGCCTCGGCGCTGATGCGGCCAT
TGACCTTGCTGATGTCCTCATCGGCCCAGGCGCTGCCGCAGGCCAGGGAGAACACGAGGA
TCCAATGCGCGTGCTTCATGCTGAACCTCCCGCCGCGGCGGATGTCGGTAACGTGGCAGC
GATCACACCATGCTTGGCTACAATCGCGCACCTGCCTGAAGTCACTGGAACTTTCGTTTG
CCTCCTGCCGCCGCGCCATTGCCGCACCCGACCCGCAGCTCGCCCGCACGCGCATGGCTG
GCCGCGGCCGTGTTCGCCTGCACGCTGCTGGCCGGCACCAGCGCCGGGGCGCAGAGCCAG
CGCGAGGCCGAGCGCAAGCTGCAGCAATTGCGCGATGAACTGAAAACCATCAGCGCCGAC
CGCCGCGACCTGGAAGGCAAGCGCGGCACCGCCGCCCAGCAGCTGCGCCAGGCCGATGAA
AAAGTCGCCAAGACCGCACGTGCGCTGAGCGAGACCGAAACCGCGCTGCGCACGCACGAA
CAGAAACTCTCCGAACTGCAGCAGCAGCGCGCGCAGCTGCAGCGTGGCCTGCGCGAGCAA
CGCGTGCAGTTGGCCGCACTGCTGCGCGCCGCCGACCATGTGGGCCGCAACGCGCCGCTG
AAAGTGCTGTTGTCACAAGACACCGTGGGCAATGCCACGCGCATGCTGGCCGACCACCGC
TACGTGCAGAGCGCACGCGCGCAGCGCATCCAGGGGCTCACCACGCAACTGGAAGCACTG
ACCCAGGTCGAGCAGCAAATCACCGAGCGGCGCCAGGCGCTGGACGCCGCACGCGCACAA
CAAAAAGCACAGGCCTCGTCGCTGCTGAAAGACCGCTCGCAGCAGGCCGCCACCGTTGCG
CAACTGGACACCCGCTATCAACAGCGCGCCGAGCGCGAGAAAGCCCTGGGCCAGGATGCC
AAGGCGCTGGAGCAGTTGCTGGCCAATCTGCGTGCAGCCGCGGCCAAGGCAGAAGCCGAG
CGCCGCGCGGCGGCCAAGCGTGCGGCCGCCGAAGCCGCCGCGCAGGCCAAGCGCGGCAAA
ACCGATCGCCCGGAACGCCCCGGCAAGACACCGCCCAAGGTCGTGGCCAACGCACCGGCG
CCAAAGGTCGGTGGCCTGAGTTGGCCGGTGTCGGGCAACCTGCTGGCGCGCTTCAACGCC
ACGCTGCCGGATGGCCATACCAGCAAGGGCGTGCTGATCGGCGCGCCCAAGGGCAGCACG
GTCACCGCGGTGGCCGATGGCACGGTGGTGTTTTCCGACTGGATGACCGGCTACGGCATG
ATCCTGATCGTGGATCACGGCAACGGCTACATGAGCCTGTACGCGCACAACGACACCTTG
CTGCGCGATGCGGGCGCCAGCATCAAGCGTGGCGAGGCCGTGGCCAAGGTCGGCAGTTCG
GGCGGGCAGGGTGTGCCGGCGCTGTACTTCGAGCTGCGTCGCAACGGCCAGCCAGTGGAT
CCTTCGAGCTGGCTGCAGCGCCGCTGAGTGCATGGGGCGCCGCACTTATCCGGCGTCTGC
TTGCTGCATGGTGTTGCCGCTCACATGCCGGCAGTTCGCGGCGCCAGAGTGTCGCTGCGG
ACTGTCCCGACGGCACCACCGCAGCAGGTCTCATCGCGCAGCCTTGCCGGTGCTTCGCCC
GCACGCTGGCGTTGACGGCGATTCAACGCGGATTTACTGCTGCTTCGCGCATAATCCAGC
CAGCGCCGCGCTGTGGGGCGTCTTCTCTCTTTTCGGAGTGCTTCATGCGCGTAGCCGTCC
TGTCCGTTGTCCTGTCGCTGGCCCTGTTCGCGTCGCCCGGTTGGGCACAGCAGGCCAGCC
CCGCTGCCGCACCGGCCACCGCGGACGACCCGGAAGCCAACGAAGCCGCCGTCTCCAAGG
TGCCGCTGGACGAGATCCGCCGCTTCGTGGCCGTCTACAACGCGGTCAAGCAGGCCTACG
TAGATCCGGTCGAGGACAAGAAGCTGATGCACGCGGCCGTGCGCGGCCTGCTGTCTGACC
TGGATCCGCACAGCACCTACTTCGACAAGGAAGACGCCGAGGCCTTCGACGAACAGGCCA
CCGGCGCCTATGACGGCATCGGCGTGGAATTGCTGCAGCAGCAGGACAACACGCTCAAGG
TGATTGCGCCGATCGACGACACGCCGGCTGCACGCGCCGGGGTCAAGGCGGGCGATGTGA
TCGTGGCCATCGACGGCAAGCCGATCGACGCCAGCAAGGCAATGGAGCCGCTGCGCGGCG
AGTCCGGCAGCAAGGTCACGCTGACCATCGTGCGTGACAAGGTCGCCAAACCGTTCGACA
TCACCCTGCAGCGCGAAACCATTCGCGTGGCCAGCGTGCGCAGCAAGCTGCTCGAACCTG
GTTACGGCTACATCCGCATCAGCACCTTCCAGGCCGACACCGGCGCCGACTTCCAGAAGA
ACCTCAAGCAACTGCAGGCCGGCGGCAAGCTGCGTGGCCTGGTGCTGGATCTGCGCAGCA
ACCCGGGCGGCCTGCTGACCTCGGCCGTGCAGGTGGCCGACGATCTGCTCGACAAGGGCA
ACATCGTCAGCACGCGCGGGCGCATCTCCATCAGCGACGCCAAGTTCGACGCAACCCCGG
GCGACCTGCTCGGCGGTGCGCCGGTGGTGGTGCTGGTGGACGCGGGCTCGGCGAGCGCGT
CGGAAGTGTTGGCCGGCGCGCTGCGCGACAACCAGCGCGCGCGCATCATCGGCAGCCGCA
CCTTCGGCAAGGGCTCGGTGCAGACCGTGTTGCCGCTGGACAACGGCGACTCGGTCAAGC
TCACCACCGCGCGCTATTACACGCCCAGTGGCAAGTCGATCCAGGCCAGCGGCATCGTGC
CCGAAGTGATGCTCACTCCCGAACCGCAGCCCGGCGACGCCGACGTGCCGGCCAGCCTCA
CCGACTTCAGCGAGGCGACCCTGCCGGGCCACCTGCGCGGCGATGCGGAAGGCGAGGAGG
GCTACAGCGCCGGCGACGTGCTGCCGGGCGATGGCCCGATCAACGAGGCGCTGGCCGAAC
TCAAGCAACCTGGTTCTGTTGCCAAGGCCCAGGCCGCGCGCAAGGCCAAGGCGCAAGCGC
AAAAGCCCAAGGCCATCAAGCCAACGCCCGAGCCCAAGCCCGCCGCACCACGCCCGCCCG
CCAGCGAGCAGACCACGCCGTCCGAGCCGACGGACAAGGCCAAGCCGGCGGCGCCAGCAC
CGGCAGCTGTGCCGGCCGAACCGGTCAAGTAACGGGCAGTGCTGCGGGTGCCACGTGCAC
CCGCAGTGCGCAGCTGGTGCTGGTGTGCATGCGGGCATGAGTGCGTCGGACACGGCGCGT
AGTGCATCGTGCCGTTAACCTACAGCCATTGTCAGCGACGTGTGCGGTGAGTGGACGCAT
GACGTTTGCGGAAGAGCGGTACGTTTCGTCGGCATCGCCGGTCGCCAGGCGACAGCTTCT
TGCCGTTGAAAAACTCTCAGCAAGATGCCGGCGCTTTGTGCAGGTGGTCTTCCACGCTTG
GTCACACTCACTTGCTGATGCGCGCGATACGTAGGAACTCTGAGCAGTGCACGTCATTAA
ACGTGTAGAGCGTCTTTGGCGCGTCATCGCCAGCAGCGTGGATCGCTGGGCGAGGGCACC
TAGCCTAAGCACTCTCCCAGCGACGCAGTTGCGCGTTGAGGTTGCGCGTTGAAAACACTT
CATCAATAACGATTCTCTGCCGGCTTTTTGCGGGTGCCGCGCTGCTCGATGCAGTGATTC
GCGCTCACCACCTAAGCTGGGTGACATGGAATGCACGCACTGCATATCGCGCGAATGCGT
CACACCGCGATCGATACGCAGCGCAGCAGCACGACCAGTCCGGATAACGCCGGCCGCACG
TGCGCGTGAGGCGTGCCACGCTGCAACCAATACGGCGGGTTCTAAACCTCGCCGTTGTGT
CGCTCATGCGTGCTCCCTGCAGGTCATTGATGGCCAGCAAGACATGCGGTCGTGCCTCTT
GGGCGCACGGTGCATCGCAGGACCACGACGCGTGCTTGCGGGAAGCCGCATGGACACATG
CGTATTGCTGCAGCTGTTTTCGCTACATCACTCTAGGAGAGCGGGTGATGACGAGCCGTT
CGCGCATGAGACGTCGGCAGCGACGGCGCAGCAGCAATCCGCAACGCAACCACGCAACCT
CACACCCTAACGCGCAACCAGCAACGCCTCAGGATTGACCAGGTTGCGCGGTGTGCCAGC
AGCGAACGCCAGCACGTTGTCGAATGCGGCCTCGAAGTAAGCCGCGTAGCTGTCGCGTTC
CACATAGCCCAGGTGCGGGGTGGCCAGCACGCGCGGGTGTTGCAGCAGCGGGTCGCGCGC
ATCCAGGACCGGTTCGCGCTCGAACACATCCACGGCGGCGTGCCCGGGGCGGCCGGCGTC
CAGGGCCGCGATCAACGCGCCCGGTGCGATCAGCTCTGCGCGGCTGGTGTTGACCAGCAA
CGCGTCGGGGCGCATGCGCAGCAGGTCGGCGGTGGTCACGTCATGCCGGGTCTGCGCGCT
CAGGCGCCGGTGCAGCGACAGCACATCGCTGCGTTCGAACAAAGCCTCTCGGCTGTCGGC
GATTGCATAGCCATCGCGCGCCGCCTGCGCGCACGACACTTCACCGCCCCACACCAGCAC
GTGCATGCCAAACGCCCGCCCGAATGCGGCCACGCGTTGGCCGATACGGCCGTAGCTCCA
GATGCCCAGCGTGCGCCCATGCAAGGTACGCCCCAACGCGGAATCGCCTAGCGCCTGCCA
GCGGCCTTGATGCAGGGCGCGCTGGTATTCGGTCAGGCGCCGGCTGGCGGACAGGATCAA
CGCCCAGGTCAACTCGGCCGGCGCGACCGGCGAGCCCACGCCTTCGGTGACCGCCACGCC
GAACTCGGTGCAGGCCGCCACATCCACATGCGGGCCGATGCGGCCGGTCTGGCTGATCAG
CTTCAATCGTGGCAGGCGCCGCAGCAATGTGGCGTCCACGCGGGTACGTTCGCGGATCAA
TACCAGCGCATCAGCTTCCACCAGCCGCTCGGCCCATTCGTTGGGATCGGTGGCCAGCGC
GCCCAGCACCTGCACTTCATGGCCCTGCAGTCGCTGCAGGCAGGGCAGGGCGCGCACGGC
GCCCTGGTAATCGTCCGGCACCAGGATGCGCATCAGCGTGGCTTGGTCGGCAGCGGGAAC
GGGGTGACCACCTTGTCGCCGGTGGTGGCATCGCGGATCACCGACTGCCCCTTCTTTTCC
ACTTCCTCGATGCGCACGATGCTCTGCATCGGCAGGTGCAACACCTTGGTGTTGCCGAAC
TCTTCGCGCAGGCGCTCTTCGGTGGGGTCGACCACCAACCCGTCATGCACGTCGAACACC
AGCTCGCTGATCTGGTTGAAGCCCCACAGATGGCTGCCGGTGACGTGCTGGGCGTAGAGC
TCGTACACCTTGCCGTGATTGAGGAAGGTGACTTTGTACAAGGGCTTGGACATGCGGCGA
TTATAGGCGCAGGGCAGGGCGCTAGAACCCGTGGCGCTTGCGCAGCCGCCGCGCGATCGC
CGCGCGCACATACAACCCATAGACGATGCCGAACACGAAACCGGCAATGTGCGCCGACCA
CGCCACCATGCCGAAGGCCGGGCCGATATAGGCAAACACCACCTGCAGCACCGCCCACGC
ACCGATCAACAATGGCGCCGGCACGCGGATGAATTCCAGGAACACGCCCAGCGGCAGCAC
CACGCCGAGCTTGGCGCCAGGAAACAGCGCCAGATAGGTGCCGATCAACGCCGACACCGC
ACCGGAGGCGCCGATGATCACCCGGTCCGGTGTGCCGATGGCGAAGATCGCCGCCAGGTT
GGAGGCCGCGCCGCCCAGCAGGAACAGCAGCAACAACCGCCAGGGCCCGAGGATGCGCTC
GGCCGGCAGCCCGAAGATCAGCAGGAACACCAGGTTGCCCAGCAGGTGCGACCAATCCGC
GTGCAGGAACAGCGCGGTGAACAGGCGCAGCACGCTGCCGTCGCGCAAGGTGGCCCACCA
GTCGCCGAGATTGGAGACGCCGCTGGACAGCGCGCCCCAGTCCAGCCACAGCGTATTGCG
CGCCTCGGTGGGGCGGCTGATCGACCACAGATAGGCCAGCCAGACGGCCGCGAACAGCAG
CGGCACCGCCCAGCGCGGCGCGGATTTCTTGCGGGAGGGGATCGAGACAAACATCGGAGT
GGCACAATAGCGGGTTCACCGTCCTGAACCCACCCCTAACCTGACCGGGCTGATAACGCG
CACTTCGTTATTGTTCGGTTAATCGTCGTGGTTATACTGCGTACGGCGTCGTATGTCGGG
GGGGGGTCTCCGGCGCGCTCCAGGGCCATGTTGGCCACTGGGCGCGGGCGCTGTACCGAC
CACTGCAGTCTTTATTCCGGAGAGCAACAACTCATGTCTACCGCTTCCACTCTCAGCCGC
GCCACCCTGCTGGCCGTTGGTATTGCCGGCGTGCTGGCCGTTGGCCAGGCACACGGTGCC
GCCTTCCAGCTGAAGGAAAACAGCGCCAAGGGCCTCGGCCGCGCCTTCGCAGGTTCGGGC
AGCGCCCCGGACGACGCATCGATCATCGCCAACAACCCGGCCGGCATGCGCCAGCTGGAC
GGCCGCCTGTTCCAGGCCGACGTCAGCGCCATCAGCTTCTCGGCCAAGTACCAGGGCGAA
GGCGGCAGCTACGCCAACGGCGCCCCGATCTCCGGCGGTAACGGCGGCGACGCGGGCATG
ATCGCGCCGGTCCCGGCAGCGTATTTCCACGTGCCGTTCGGTGAGAACAACAACATGCAC
CTGGGTACGTCGCTGACCGTGCCGTTCGGCTTCAAGACCGAATACGACCGCGACTGGACC
GGCCGCTACCACGGCACCAAGACCGAGCTGCAGGCGATCGACTTCAACGTCGCGTTCTCC
TACGACGTGAACCCCTACGTGTCGTTCGGCGCGTCGGTGTTCGCGGAGCGTCTGGATATC
GACCTGGGCAACGCGGTGGACTTCGGCAGCATCCTGGCCGCGCGTCGCGCACCGGGCTTC
GCGCCGGGCAGCGCCGATGGCTACTCGCGCATCAAGGGCGACAGCACCGAAGTGGGCTTC
ACCCTCGGCGGCTTGTTCAGCATCGATGAGAACACCCACATCGGCTTCAGCTACCGCTCG
GAAGTGGAGCACAAGATCACCGACGGCGACGCCGACTTCACCGTGCCGGGCAATGCCGCT
GCCGCGCTGGGCTTCGCCGCACCGGGCACCTTCATCGATACCAAGGGCCGCGCCACCGTG
ACCCTGCCCGCCAGCGCCACCGCCAGCTTCACCCACAACGTGAACGAGCAGTGGTCGATC
ATGGCCGACGTCACCCGCACCGCCTGGAGCAAGTTCGACCAGGTGACCGTGGACTTCGCC
TCCAATCAGCCCAACAGCGTGCTGGACTTCTCCTACCGCGACACCACCTTCGCCTCGATC
GGTGCCGACTACCGCATGAGCGAGACGCTGACCCTGCGTGGCGGTGTGGCGTATGACCAG
ACCCCGACCACCGCCGAGCACCGTGACGTGCGCGTGCCGGACGCGAGCCGCAAGTGGGTC
TCGCTGGGTCTGAGCTGGCGCCCGTCGCAGCAGGCCGAGTACAACTTCGGCTATACGCAC
CTGTTCACCAGCGATCCGACCAGCGACACCACCACTGCCACCGGCAACGCGCTGGCCGGC
AGCTACAAGGTGCACGGCGACGTGCTGGCCGCGTCGATCAACTACAAGTTCTGATCGCCG
CTGCTGCATGACGTACGAAAAACCCCGCTTCGGCGGGGTTTTTTGTTGGGCGCAGGTGTC
TGCATGGCATGGATTCGAGGCGCCGGGGCACGCTGCATCTGTGAGCTGGCGGAGGCGCAG
GGCGTCGCCTCAATGGAGGTTTCGCATTGAGGCGCGGCTGCGAATGCGCTGTAAAAGTCG
ATCAAAGCCCGAGCACTGTTTTTCTGGTTGTGGCGGCAGTACATCGCGCTACGGCGTGGC
AGATAGCGACGCGCGCACTGGCACGCACGGGCGCTTGGCGATGCACAATCCAGGGCCTAC
CCATGTCGGCGCGAAGATCCCGGCCGAAGGTTAGTGCAGCGCAACCGCACCGCCGACCTT
GCGCGCATGTGCAACAGCCATGGTGCTTTTACGGAACAGGCGAGTTGCGCGACCTCGCGT
TGCAGCCAGTGATGCATCGTCGCCTGCATGTTGGTCGCTGATTGCGGTGCGCCGCCGCGG
GCATCAACACCACGACCAATGGCACGACCTCGTTCTGGCCTCGCCGTTGCGCAGCGCGAC
GATCATCGACGCTGCGCAGGCGCCGCGTGCGTGAGCGTGCCGCTGTGCCACCCAGGGCTG
TGCAGCACAGCGACGACGTTGCTATGGTCCTGCGTATGGACCAACCCGACTTCATCCAGA
TCACCGACGACGCCGTTTCGCGCGACGACTGCGCGGCGATCGTGCAACGCATGCGCGATA
GCCAGCAGCTGCAGCCGGGCCGCATCGGCAGCGGCGTGTTCCCCGACCTCAAGCACAGCC
GCGATCTGCGCATCAGCGGCCTGGCCGACTGGGCGGCAGTGGAAAACCGCCTGCAACAGG
CCGTCTTCGAGGGCCTGCTCCGCTACCTGCGGCAGTATCCGCAGGCGTTGATTTCGCCCT
TGATGCTGCAGGTCACCACCGCCGATGGCACTCCGCACCGGTTGGTCGCCGAGGACATCG
CGCAGATGAGCGATGCGGCCTTGAGCGACCTGGCGCGCACCTGCCTGCGCCCGGGCGCCA
TCAACCTGCAGTGGTATCTGGCCGACCAGGGCGGCTACCCATATTGGCACTGCGAACTGT
ATCCGCGCGACGCCGGCGCAGAGACCCTGCACCGCCATTTGCTGTGGACGCTGTATCTCA
ACGAAGAGTTCGAACAGGGCGAGACCGAATTCCTGTTCCAGCAACGCAAGGCGCGTCCGC
GCACCGGCAGCCTGCTGATCGCCCCCACCGCCTTCACCCACACCCACCGCGGCAACCGCC
CGGTCGGCGGCGATAAGTTCATTGCCACCAGCTGGATTTTGTTCCAATCGGCGCAGGCGC
TGTACGGCGGGGAATAGGGAATCGGCAATGGAGAATCGCACCAGCAGACCTGCGCTGTTG
CGGTGGCTCTCGCCGTTGCGAATCCCGATTCCCCACTCCCGATTCCCCGCCCTAAAACAG
CTGCCCCTGCGGCGAGTCCTTGACCGGTTTGGGCGGCGGTGCAGGGCGGCGGAATTGTTC
GGTGTCCAATGGCGGAGTGCGGCGGGTGTCGAAGCCGGCACGGCGATGCGCCAGCGCGAA
GCGGCGCGCCAGCAGGTCTGCGTACACGCCCTGGCCGCGCATGCGGGTGCCGAAGGTGCT
GTCGTAGTCCTTGCCGCCGCGCAGCTGGGCGATGGTGCTCATCACGTGCTCGGCGCGCTG
CGGGTGGTGGGTCTGTAGCCACTCACGGAACAGCGGCGCCACCTCGTGCGGCAGGCGCAG
CAGCACGTAACCGGCACTGCTGGCGCCGGCATCGGCGGCGGCCTGCAGGATCGCTTCCAG
CTCGTGATCGTTGATCCACGGGATTACCGGCGCGGCCATCACCCCGACCGGCACGCCAGC
CTCGTGCAGGCTGCGCATCGCGCGCAGGCGCGCATGCGGCGCGGACGCACGCGGTTCCAG
CCTGGCCGACAGATGCGGATCCAGCGTGGTCACCGAGAAGTGCACATTGACCAGGCGCGC
GCGCGCCAGCGGGGCCAGCAAATCCAGATCCCGCGTGACCAGGGCGCTCTTGGTGATCAG
CGTGAACGGGTGCCGCGCCTCCCACAGCACTTCGATCAACTGCCGGGTCAACCCGCGCTT
GCGCTCGATCGGCTGGTAGGCATCGGTGTTGATGCCCAGTGCGATCGGGCTGGGCACGTA
ACTGGGCCGCGCCAGTTCGCGGCGCAGCAGCTCCGGCGCATTGGCCTTGGCGAACAGCCG
CGTTTCGAAGTCCAGCCCCGGCGAGAGGTTGAGGTAGGCATGCGAGGGCCGTGCGAAACA
GTAGCTGCAGCCATGTTCGCAGCCGCGATACGGATTGACCGACTGCGAGAACCCGATGTC
CGGCGACTGGTTGCGGCTGATGATGCTGCGCGCGGTCTCGTCGGTGACCTGGGTGCGCAA
TGCGGGCGCAGCGAACTCGTCGCTGTCGTCCACGTGCCAGCCATCGTCCACCGCCTGCGG
CGTGGTGACCTCGAACCGTCCGGGCAGATGGCCGGTCGCACCCCGGCCCTTGATCGCGCT
TGCCATGCCGGCATGCTATGGCGGCCGCGTCTCACCTGCTGGGATCAGCCCGCTGCACGG
ATAAAGGTTTCAGCCTTCGTGTTCGATGTGCTGCCTGCACTGTCTGAGTAGAACGCTCGC
CTCGGCAACGGGCACTGCAGCACGACGTTCGGTAGCCCCCATACCGAAAACAAGACGTGC
CTTCGCTCATTGAGCCCTAATCCGCAGCTTTCCCGTGCATGTGCTACCAGGATCGCCAGG
GCAGCAGCCGGCAGTCATCGCAGCACAGCGTGTGCGCCGTAGAATCCGCGCATGCTCGCA
CTTGCACAGGGCGCGTGGGATTGGCTGGCCGACATTCCCCACCTCAAAGCGCTCCTCTTC
GCCGCCTACGTGCTGTATCTGCTGTGGATCGTCAGCTGGATCATCCTGCAGAAGCGCGAG
CCGGTGGCCACGCTGAGCTGGGTGCTGTCGCTGGCCGCGCTGCCGTATCTGGGCCTGCTG
ATCTACTACTGGCTGGGCCCGCAAAAGGTCAAACGCCAGCGTCTACGCCGCGGGCGGTCG
CGTTCGGGTATGGAAAGCTACAGCAGCGTGTGTCCGCCCGATGCCGATTGCACCGAGCTG
GCCAAGATCGCCCAATCCACCACCGGCCTGGCCCCAAGCAGCGCGACAGAAGCCTTGTGG
CTGGTGGATGGCGCGTCCACCTATGCGGCGATCATCGAGGCGATCACACAGGCGCGCGAC
CACATCCACCTGGAGTACTACATTTTCCAGCCCGACCGCAGCGGCATGCCGATCTGCGAG
GCCTTGATGGAACGCGCGCGGGCGGGGGTCAAGGTGCGGCTGTTGATGGATGCAGTCGGT
TCCTCGGCGATGACCCGGCGCACCCTGCGCACGCTGCGTGCGGCCGGCGTGGAGACCGCC
TGGTTCCATCCCACCCAGCTGCTCAAGCCGTTCAAGCGGCCGTGGTTGAACCTGCGTACG
CACCGCAAGTTGATCGTCATCGACGGCCGCATCGCGTTCACCGGCGGCATCAATGTCACC
GACGAAGAGAACGAACAGGTTCGCCCCGACGCGTTTCGCGACCTGCATGTGCGTCTGCAG
GGCCACGTGGTGCGCAGCCTGCAGCTGGTGTTCCTGGAGGACTGGCTCTACGCCACCCGC
CAGGCCCAGGGCGCCTTCCATGGCCAACAACTGTGGCCGGAGGATGTGCCCACCCGCAAG
CAGGGCAGCATCGATGCGCAGGTGCTGGTGTCCGGCCCCGATTCGTCCTGGGAAGCGATC
CACCGGCTGATGGTGGCCGCCATCCACGAAGCCAGGCATCGGGTCTGGCTGGTCACGCCG
TACTTCGTGCCGGGCGAGGCCGCGCGCATGGCGCTCACCTCTGCGGCGCTGGGCGGGCTG
GACGTGCGCCTGCTGATCCCGCGCGTCAGCGATTCGCGCCTGGTCACCTATGCCGCGCGC
TCGTATTTCGATGAACTGCTGGAGGCCGGCGTGCGTATCTACGAGTACGGCCCGCGCATG
TTGCACACCAAGGCGCTGATCGCCGACGACGATGTCTGCATCGTCGGTAGCGCCAATTTC
GACAGCCGCAGCTTCCGGCTGAACTTCGAGCTGTCGATGCTGTTCCGCGACCAGGCAGTA
GCCGCCGAGCTCGCCGGCATGATCGGCACCGACATGGCCCAGGCACAGGAAGTGCGCTTC
AACCTGCGCCGGCCGTTCTGGCGATCGCGCCTGCCGGAAGCCTTCGCGCGGCTGCTATCG
CCGCTGCTCTGACCGCAGCGCCGCGCCCCACGTGGAACCACGCCGGGCGCAGCGCTACAC
TGCCGCCACTCAACGGGGAGCTCGTCATGCACTGGCTGTTTCTGCTTATGGCACTGGGTG
CACTGGTGCTGGCCTTCAGCACGCCGCACGTGTGGTTGCTGGTCGTATCGCTGCTGGTGG
CACTGCTGCTGTTGCTGCTGTGGACCCGCGGCTGGTTCGCCGCACGCATGGGCGATACCC
AGCGCGACACCGGCAGCATGATCGACCCAGCCGAACTGCGCCGGCTGCGCGAACTTGCCG
AAGCCCGCAAGGCCGCTGCACTGACGGCCGCGCGCGACGGCGAGCCGCAGGCCTGAGCAG
CACGTGAGCACTCACCTCAGCGTCAACGTCAACAAGATCGCCGTACTGCGCAATTCGCGC
GGCGGTCAGGACCCGGATGTAGTGCAGGCCGCGCGCAGCTGCATTGCAGCCGGCGCCCAT
GGCATCACCGTGCATCCGCGCCCGGACCAACGGCATATCCGCGCTGACGATGTCTACGCG
CTCAGCACACTGACGCGCATGCATGGTGTGGAATTCAACATCGAAGGCAATCCGTTCGCG
CCGCCGCGCGCTGGCTATCCGGGCTTGCTGGAACTCTGCCGGGCCACGCGGCCGCAACAG
GTCACCCTGGTGCCGGATGGCGACGGCCAACTCACCTCCGACCATGGCGTGGATTTCGCC
CGCGATGGCGCGCGGCTGGCGCCGTTGATTGCCGCCTTCAAGACTCTCGGCTGCCGCGTG
AGCCTGTTCGTGGATGCCGGTAATCCGGAGATTGCGCAGGCGGCTGCGTTGGGTGCCGAT
CGCATCGAGCTGTACACCGGCCCGTACGCCGAGGCCCATCACCACGGCCAATCGCAACCG
TCCCTGGCCCTGTTCGCCGATGCCGCCAGGCGTGCCCACGCGGCCGGCCTGGGCATCAAT
GCCGGCCACGATCTGTCCCAGCACAACCTGGCCGATTTCCTGGCCGGCGTTCCCGACGTC
CTGGAGGTCTCGATCGGCCACGCCTTGGTCGGCGAGGCGCTGTATCAGGGCCTGGAACCG
ACCGTGCGCGCCTACTTGGCGATTATTGCGGGCGGCGCGACCACAGCCGCCTAGGCCCGG
GTTTTAGCGAGCCGCGCGCAGTCCACGCAACATGCAGCTGCGCGTCCGTCATGCGCATCG
GCCGCACAGTCGAGCTTGCGATGCGTGCAATCGCGCTTCGCCCAAGCACTTTCGTATCCA
CTCAGCCCGTGCCTCTCCGTACTCGAAATGGCCATGAGCTTTTGGAGGCGGCAACGCGAT
GTTGCCAGCATTGATGGACTCAGCGCCGACTAGACATCAGATTCGATGTTCAAGAAGAGG
TTGCCCGAAAGGCGGATGCGTTTCGGTGGAGTGGAAGTGTGTTTCTAGATGGATGTCAGG
TTTGAATGTATGAGCGTCCGCAGATCGCATACGAATGCCGCTCGGCATGTCGTCCATCGC
TTCACTACTTACCCATTGGATGGCGCTTGCTGCTTGGGTGTTGCCACGGCCGGCGCCAGT
GAGTGGCGCGTGTTGGGCGGAATCAGGTTCTAACGAAACTGCATGCTTCGCACTTCGGGA
GAAGGTATACCCAAGACGACTGACGATGAGATGTGGACCGGAATGTGCAGACATGCACGT
CAGGTTTGCATGTGTGAGCGTTCGTCGATCTCATGCGAACGTCGCTCTGCATGTCATCTC
ATCAAGGCATCCCATCAAGCCACTGCACACACGTTCGAATGCACGTGTCAGCTGTTTGGT
TTGTCACGGAAATCGCAAGAACGCGTCACAAGCTCGTTGCGTGTGCGCGGCACTACTTAG
CGCATCTCTGTATGCATCTCGGCGATAGGCATCGCGTTCGATGCGATGCGATAGAAGCGA
TCTGCAGCTAGTGCGATTGCTTGCCGACTGATCGCAATGCGCGTCTTTCTCAAGACTCAC
TTGATAGGTACGCAGCGCAAGATGCCTTGAGCATTGCCTGCATCAGACGCACCGCTACAC
CTACAGAAACCAACAGCGTGGCGATGACTTCCAAACAACGCTTCATCAGCGAGGCCGTTT
CAACATCGCATCGCTGCCGTCCGCACGCGTGGATCAACGACGACGCATCGATTGCATCCA
CTATTTGATCGGCAGCATCGAAGGCGCATGCGCAGCACCCTCGCGTCATCGCCGCACAAA
AAAACGCCACCGTTTCCGGTGGCGTTGCAGTCGCGTCATGACTGTTGTGTTGCGGTCGTG
CGATGTCTTACTGCATGAAGCCGATTTTCTTCATCTGCGAGTTCTTCGCCGCGGCGAGGA
CCTTGGCCATCACCTCGTACTCAGCATCCTCGTTGGCATCGATGCGCAGCTCCGGCTGAT
TGGTCGGATCGGCCTGCACCACTTCTTCCATCTTCTGCTGCAACTGCGCGACCGGGGTCG
GGCTGTTGTTCCAGAACACCTGGTTGCTGGCGTCGATCCGCAATTCGATCGGCGGCGGCG
GTTCGGTCGTCTGCGGTGGCGGGTTGAGCACCCGCTGCGGCAGATCCACGGCGATCGGGT
AAGTCATGATCGGCGCGGTCACGATGAAGATGATCAGCAGCACCAACATCACGTCCACGA
GGGGCGTGACATTGATGTCGGCCATTGGGCCGCGGTTTCCACCGGTACTGAATGCCATGG
CTTACTGCCCCTTCTCTTTGGTTGCAACGAAGCCGACGTCCAACATGCCCTGACCCTGCG
CGATCTTGGTGATCTCGTTGATCGTACGCATCTTGGTGGTGCGGTCGCCGCGCAAGTTGA
GCGGCGGTTGCGGGGTCTGCTGTGCTGCGGTGGACAGGCGCGACTCCAGGGCTTCCTTGG
AGATCGGCTCGTCGTTCCAGTACAGCGACCCGTCTTCCTTGACGGCCAGGGTGATCGGTG
CGGCGCGCTTCTCCGCATCTTCCTTCTGGATCAAGTTGGCCTCTGGCAGCTCCACCTTGA
CCTTGTGGGACATCAGCGGTGCCGTAATGATGAAGATGATCAGCAGCACCAACATGACGT
CCACGAGGGGCGTCACATTGATGTCGGCCATCGGGCCGCCGCTGTTTCCACTACTGAAGG
CCATAACGGGCTCCGTCTAAATCGTTGCGAAGGCGTTCTTTACTACCGGATTAGCGAACG
CGCGAACCGGTTGCGAAGAAGTCGTGCAGGTCGTGGGCAAAGGTGTCGAACTTGGCGATC
ACCGAGCTGTTGACCTTGGAGAAGAAGTTGAACGCGAACACGGCCGGGATTGCGACGAAC
AGACCGATCGCGGTCATGATCAGCGCTTCACCCACCGGGCCGGCAACGGCGTCGATGGAG
GCCGAACCGGTTGCACCGATCTTGATCAGCGCGCCGTAGATGCCCCACACGGTACCGAGC
AGACCGACGAACGGCGCGGTTGCACCGACGGTCGCCAGCAGGGTCATGCCCGACTGCAGC
TTGGTGCTTTCGCGGGTCACGGCCTGACGCAGAGCGCGGTCGACGAACTCCGAACGGCTC
AGGCTCTCGCCCATACCGCCGGTGCTGCCTTCGGCACGCTGGTGGTGCGCAGCAGCCTGG
GCTGCATCCAGTGCGATCTTGGAGAACGGCTCGGAAGCCGGCTGCTCTTCCATAGCGCGG
ATGGCGTCCTGTGCATTCGGGGCATCCCAGAACGCGGTGGTGACGCGGTCAGCCGCGCTT
TTCAGACGGGTGGCGCGGAAGATGTTGATGACAGTCCAGTACCAGGAGGCAGCGGACATG
GCGATCAGGGTGATCAGAACGACCCAGGACACGGCGAAGTCGCCGGGGCTGGAGGTCATT
TCGGTGATCAGGTGCTCAAAGCCCATCTGCGAAAGAGCGGCCGACGGATTGGAGCCCCCT
GCAGCGGCGGCGATAACGAATTCCTGCAGCATGACGCTTACCTTTGTTGTGTGTGGTGAT
GAAGGGTGGAGCGAAAGGAAGACAGGATCCTAGGCCGGCCGCAGCCGGCCCGTGGATCAG
TTCAGAGCAAAGTTGACCGGGACGCGGACGCGGCCGGCGGCTTTCTGCCCATTGACAGTG
GAGGCGTTGAACTTCCACTTGCGTGCTGCGTCCATCGCGGCACGGTCAAGGTCGCGGTTG
CGGCTGGACTTTTCGACCGACACATTGGTCACGTTGCCGTTGGCATCCACATCCACGATC
AGGATGACCTCACCTTGGACACCGGCACGGAATGCGGCCGGCGGGTACTTCGGTGGGTTC
ATGTTCTTGGACGAGATATCGACGCTGGCACCGATGTCACTCGGTGGAGCCGGCGGAGCT
GGCGGGCTCGGCGGCGTGACGATATCGCTCGGACGCGGTTCGGGAACGTCGACCACCGGA
GCTTCCGGCGGCGGCGGAACCGGTGACGGCTTCGGCGGCGACAGATTCTTGACCGGCGGT
GGCGGCTTGTCTTCCGGCGGCGGCGGCGGCGGCGGCGGCGGGGGAGGAGGCGGTGCATCC
ACCAAGGTGACCATGGTGGTGCGCTCCTTCTCGGCCGGAGCCTTCGGCGCGACTGCAGGG
ATCAGCAACATCATCAATGCAGTAAGGTGCAGGGCAATTACGAAAGCAATGCCGATAATG
CGGGCCCAGCTCAGACCCTGGTTCCCGGCATCATAGTCATGCCTGTGGATAACGAGTTGT
TCCGTCATGCGCCAATGGCTCTTTCAGTGGGGGCCCGGATCACTGTGATGATCCCCAGGT
TTTCGGACGGCTTTGACACCGCAGGAACTCCCAAGCTTATACCAATCCCGAGTCCTGTAA
CCACTAAAAACACAGGGATTTCGGGGGTTTATTTTCTTTTTTTACTTCAGATTGATGATC
TTCTTGGCGTCTTCGGGTTTTTTAACGCCCTTGGCGATCGCCTGCTGTGCGGCCTGCTTG
GCCTCGGGGATGCGTCCTTCCGAATGCAGCACCTTGGCCAGATTCAGATAGGTCTCACCG
TCCTTGGAGAGGGGGGCGGCCTTCTGCCAATTCTCGATCGCCTTCGGCACGTCTTCGCTG
TAGTAGTACGACTGCGCCAACGCGAGGTAGGTCTGGTAGTCAGGCTTGAGAATGCCCTTC
TGCATGCCCTCGGTGATGACGGCGATGACGTCCTTTTCCTTGTTCTCGGTGTTGGCGTAG
ATCGAGTACAGCTGCTTGTATTCCTTCTCTTCGGTCAGCTGACCGGAGGCGCGCAGCTTG
TCCATCACCCCGGCCGCCTTGTCCATCTGGTCGGCCTGCATGTACATGCTGGCCAGATTG
AGCTGGGCCTTCTTGTCGTTGGGCGTCTTGGCGGCCAGCGCTTCGGCGGCGGCCACGGCT
TCACCGGTCTGGCCGGCTTCGGCGTAGGACGCCATCAGCAGCTGGTTCCACGTGTCCTTG
GGTTCGGGCGAGGCGGCGATGGCCTGCTTGAGCACCGGAATGGCTTCCTTGTAGCGCTCG
GCCTGGTACAGCGCCTGGCCCTTGAGGATCAGATCTTCCGGGCGCTGCGACTTGCTCTCG
TCCAGGTACTTGTCCAGCGTGGCCAGACCTTCGGCCTGCTGGTCATCCTGCAACTGCAGT
TGCGCCAGCATCAGCATCGACTGGAACTGGCCGTTGTTGTCCAGCGCGTTCAGGGCGATG
GCCTGCTGCAGATAGGTCTTGGCAGCGGCGGTGTCGTCCATGTTGTACGCCGCCTGGGCG
GCCAGCTGGCCGGCCAGAGCCTTGTCGGCTTCGTTGGCAGCGCTGTTGGCCAGGATCTCG
TCGGCCTGTGCCCGCACCGCAGGGAAATCCTCGCCCTTGTTGAAGGTTTCGATCAGCTTC
TGCAGCTTGCTGCCCAGCTTGGACGACGGCTTGATGGTCGGCGCGGTACGGGTGGACTGC
GGGTACAGCTCTTCGGCCTTGCCGCTGTTCTTGGACTTGCGGTTGGCCCGCTCGGTCGAG
CGGTCCGACTGCGCGACCGCATCGGTAACGACAGCCCCGCCCAACGATGCGGCGATGATC
AGGGACAACAGGGCGTGCTTGCGGTTGAGCAGTTTCATGATTCACCTCGGACGAGCCGCC
GTTGGGCGGTACGAAAAGCGGAATGGAAGCTGTACGAAAATTCTGAGCCGGCAAACTTAG
CAGAAAGTCTCAGTTCCCGAAAACGGTTTCCGTGCTGTGGTGCAGCATCGGCGCCATTAC
CCACAACGGGGCACTCGACCGTCCTGTCGGGCCTGCTGATATACCGGTTGCAGGGCATTG
ACGTCGGCCTGCAGCTCACGGATGCGGTTGGCCGGATCCGGGTGGGTGGACAACCACTGC
GGCTGACGGTTACCGCTGGCGGCCATCATGTTCTGCCACAGGCTCACCGCCTGGGCCGGG
TCGAAGCCGGCTTGCGCCATCAGACGCTGGCCCACCACGTCGGCCTCGCTTTCCTGGGTG
CGTGAGCCGGGCAGCAGGAACACGGTTTGCGCGGTCATGCCGCCGACCTGGTTCACCGCA
CTGGCGGCACCATCGCCGTAGGCCGCGCCGGCCAGCGCGCCGATAATGCCCAGGCCGGTC
TGGGCGCCGAGCTGGCGGGTGATGCGTTCTTCGTGGTGGCGCGAGATTACGTGCCCGATT
TCATGCCCGAGCACGGCGGCCAGCTGATCCTGGGTCTTGGCCACGGTGAAGATGCCGGTG
TTCACACCGACCTTGCCACCGGGCAGGGCGAAGGCATTGGCTTCGTCGTCGACAAACAGC
GCGGTCTCCCAACGAGTCTCGCGCCATTGCGGCGGCAGCTGTGCGACCAGGGCGTTGACC
ACGCACTGCACGTAAGCGTTTTGCTTGCCGTCGGTGCTGACCTTTTCCTTGGCCTTGGTC
TGCGCAAAGGACTCCGCGCCAAGCTTGTCGAGCTGGTCTTGCGTCACGCCGCCTACCACC
TGACGGCGGCCGGTTGGCGAAGTAGTGGTGGCGCACGCCGTCAACGCGAGGACGGCAACA
ACGATCAACAACCTGGCTTTCATTCAATCCCCCTTGAACCCTGGGGGCATTTTGGCAGGG
TCGTCTTAACTTTTCGTCAAGCGGGTCAGCCGAGACCAAAAAAGTACAGGGCTGCCAGGG
CGGTCGCGTTGTTGATGCCATGCGCCAGGATCGGCGCCCACAGCGTGCCGGTGCGCCAAT
ACAGCCATGCAAACGCCGCGCCCATGCCGCCGTAGACCAGCCACAGTTGGGCGATGGCAA
CCACGCCATTGCCGCTGATGCCGGGCACTTCATGCACCAGGGCGAAGGTCAGGCTGCTGA
GCACCACGCCCAGCCACGGCCGCCCGGCCGCCAGCAGACGCCCGAACAACACGCGCCGGA
ACAGCAGTTCTTCGTAGGCAGGCGCAATGGCGACTGCAAAGACGACCAGCGCCAGCGGCC
ATTGCTTGATGGCTTCTTCCATCAGCGGCAGGTTGGTCGGCACCGGCTTGATGCCCAGCG
CCGAGGCCAGAACGCTGACCAGATTGCTGAGCATGAACACGCCGGCGGCCACGGCCGCAA
TCCAGCCCCAGGTCGACCGGCGCCGGATTGCGGCACGCGACGTGGCCTGTTCGGCGGGCG
TGGCACGGCGACGCCAGAAGTACAGCAGCACCGCCGGAGTCGCGGTGCTGACCAACGCGA
TCAGCAGCTGCACCATGACGCCCGGTTGGCCGATGGCGGCCATGATCGCGGCCGGGGAGG
GGCTGCCGCCCTGCGCACGCACGGCCTGCACCTCGCCCATGCTGCGCAGAAAGCCCCACA
CCGCAAAGCCGGCCACGCTCAACAGCAGCAACAGGCCGATGGCGATCAGCAGATCGATGC
AGAAACCGAGCACGGCGGACCGCAGTGACGGTGGACCGGGCACCGAAACCGGCGCCGGGG
AAGGCGGAAGAACTGCGCTCATCGTCATCCCTGCAGGCCGGCTTGCACCGCCACATCGCG
CGTGGCGATGCGGCGGTGCAAACGGCGGATCAGATATCCAGGTTGGAAACCTTCAGCGCG
TTGTCCTCGATGAAGTCGCGGCGCGGTTCCACCACATCGCCCATCAAGGTGCTGAAGATC
TGGTCGGCCGCCACGGCGTCTTCAATGCGCACCTGCAGCAGGCGCCGCGTGTCCGGATTG
ACCGTGGTTTCCCACAACTGCTCGGCGTTCATTTCGCCCAGGCCCTTGAAGCGCTGCACC
TGGCGGCCCCGCTTAGCTTCTTCCAGCAGCCAGGCCTGCGCCTGCGCAAAGCTGGTGATC
GGGTGGCTCTTGTTGCCACGCAGGATCTGCGCGCCTTCGCGCACCAAGCCATGCAGGGCC
AGCGCAACCTCGCGCAGCGGACGCAGCTCACCACTTTCGAACGCGCCCATCGGCAGCACC
TGGGTGAATTCCTCGCCCATGTGCTTGCGCACCGACACCAGCGAGGCGGCGGCACTGTCG
GTGGCCGGGTCGAAGCGCAGGTGATAGCGCGCCGTGCCCAGGGTGCCGCGATTGAGCACT
GCCTGCAGCGCATCCAGCGTGGGATGCACGTCGCCTTCGGCCTGCAGCTGCACCACGTCC
AGCGGCGGCAGATCGATCAACGCGGTCAACAGCGCCGGGTCGTAGCGGTGGGCATTGCGG
GCAATGGCCTCCTTGGCGCCAGCGAACAACAGCAGCAGTTTTTCCAGCGCCTCGCCGGTG
ATCGGCGGCTCGTCGCTGGCCGGGATCAGCGCTGCACCTTCGACCGCGCTGCTGGCCAGG
TAGGCGTTGAGCGCGGCGTCGTCCTTGAGATACAGCTCGCTCTTGCCCTGCTTGAGCTTG
TACAGCGGCGGCAAGCCGATGTAGATGTAGCCGCGCTCGATCAGCTCCGGCATCTGCCGG
TAGAAGAACGTGAGCAGCAGCGTGCGGATGTGCGAGCCGTCCACGTCGGCGTCGGTCATC
AGGATGATGCGGTGGTAGCGCAGCTTGTCCGGGTTGTACTCGTCGCGGCCGATGCCGGTG
CCCAGCGCGGTGATCAGCGTGCCCACCTGGTCGGAGGCCAGCATGCGATCGAAGCGCGCG
CGTTCGACGTTGAGGATCTTGCCGCGCAGCGGCAGCACCGCCTGGTTCTTGCGGTTGCGG
CCCTGCTTGGCCGAGCCACCTGCCGAGTCACCCTCGACGATGAACAGCTCGGACAGCGCC
GGATCCTTTTCCTGGCAATCGGCCAGCTTGCCCGGCAGGCCGGCGATATCCAGCGCGCCC
TTGCGGCGGGTCAGATCGCGCGCCTTGCGGGCGGCTTCACGGGCACGGGCGGCATCGACG
ATCTTGCCGGTGATGGCCTTGGCTTCGTTCGGATTTTCCTGCAGGAATTCCTGCAGGCGC
GCACCGAAGGCATTTTCCACCGCCGGGCGCACGTCCGAGCTGACCAGTTTTTCCTTGGTC
TGCGAGGAGAAGCTGGGGTCGGGCACCTTCACCGACAGCACTGCGATCATGCCTTCGCGC
ATGTCGTCGCCGGTCAGGGTGATCTTTGCCTGCTTGGCGATGCCGTTCTGCTCGATGTAG
TTGCTCAGCACGCGCGTCAACGCGCCGCGGAAGCCGGCCAGATGCGTGCCGCCATCCTTC
TGCGGGATGTTATTGGTGAAGCAATACATGGTTTCCTGGTAGGCGTCGGTCCATTGCAGG
GCCACGTCCACCACGATGCCGTTGTGCTCGCCGGTCACCGAAATCACGTTCGGGTGCAGC
GGGGTCTTGAGCTGGGCCAGATGCTCCACGAAGCTGCGAATGCCGCCTTCGTAGTGGAAA
TCGTCGCGCCGGCCTTCGCCGCGCTCGTCGATCAGCGCAATCTTGACGCCGGAGTTGAGG
AACGAAAGCTCGCGTAGGCGGCGCGCCAGGATGTCGTAATGGAACTCGACGTCGCTGAAG
ATCTCCACCGCCGGCTTGAAGCGCAGCGTGGTGCCGCGCTTGGTCGAGGCTTCCAGCTGC
TTGAGCGGGTACTGCGGCTCACCCAGCGCATATTCCTGCTGGTAGTGGAAGCCGTCGCGC
CAGATATCCAGCCACAGGTGCTCGGACAGCGCGTTGACCACCGAGACGCCCACGCCGTGC
AGGCCGCCGGACACTTTGTAGCTGTTGTCGTCGAACTTGCCGCCGGCGTGCAGCACGGTG
AGGATCACCTCGGCTGCGGAAACGCCTTCTTCCTTGTGGATGTCCACCGGAACGCCGCGG
CCGTTGTCCGACACCGCTACCGAGCCATCCACGTGGATCTTGACCACGATGTCATCGGCG
TGGCCCGCCAGGGCCTCGTCGACCGAATTGTCGACCACCTCGAACACCATGTGGTGCAGG
CCGGTGCCGTCGTGCACATCGCCGATGTACATGCCGGGGCGCTTGCGGACGGCTTCGAGG
CCACGCAGCACGGTGATCTTGCTGGAGTCGTAGGTGCCGTTGGGTGTTGGCGGTGTGGTT
TGTTCGTCGGTCATGCGCGTGCCGTTGGCTCCACAACACGCACGAGGACGGCGGAAGCCG
TATCGCGCGTGGGAAAAGGGGGATAGCGCGGCAATTATACCAGCCGGCTCATGCCAGCCG
CGGCGGATCAGTCGGCAGCGGTTGTGGCACCAACTGACCGTGTTCCACGTGGAACCGGTG
CAGGGTCTTGCCGGCGTCGGCCAGTCCGGGGGGAAGTTCAGTTGCGGTAATCAACACCTG
CGCCGGGGCGCTCGCCAATCGTTGTATTACCCGGGCCTGATGATGACGGTCCAACTCGGA
ACCCAGATCATCCAGCGCCATGATGGGCCACTCGCCACGCTCATGGGCGAAATCCTCCGC
CTGGGCGAGCAGGCAGGCCAGCGCCGTAAGCTTGGCCTGCCCCCGTGAGAGCGCGTCCTT
GCCGGGCAGAGCGTCGAACAACGGCGCCCAGTCGGCCCGGTGCGGGCCCTGCGAGGTGTA
GCCGTTCTGGCGGTCGCGTTCGCGGGCGAGCAGCAGGGCATCCGCCAACGAAACCTCGTG
GCGGCGCCAGCCGGGTGCGAACGTCAGTGCAGACAGGCCAAGCGAGGGGGCAATGGCCGT
TGCGACCGGGACCAGGCGTTCCTGCAGCCGCTCAAGGTACTGCAGCCGCCGAGAGGTGAG
GGTTTCGCCAGATTCGGCCAGTTCGTGATCCCAAGCATCCAGCATCTGCGGCTGTGCGCC
CTGTTTGAGTAAGGCGTTGCGCTGCTTGAGTGCGCGCGCGTACCGACGCCACAGCGCCAG
AAAGTCAGGTTCCACGTGGAACAAGCCCCAATCCAGGAAACGCCGCCGTGGTTCGCCGCC
ACCGCTGATCAGCACATGGCTGCCAGGCTCGAAAGTCACCACCGCAAGTGCGGCACACAG
CGACCCGAGTTGGGCTACGTCCTCGCCATCCAGGCGGCCGGTCCATTCCTGCCCGCTGTG
CCGCAGGCCGGCACGGCGTGTGCGCTCGGTGCTGTCGCCCGCACGTTCGCGCCATTCAAC
GAAGATTTCCAGATCCTGCCCACCCTGGCGGATCAACCCGTCCCGCACCCGGCCACGAAA
GCTGCGCCCGTAGGCCATGACATGCAGGGCTTCAAGCACGCTGGTCTTGCCGGCACCGTT
GTCGCCGGTCAACAGATTCAACGTGCTGGCTGGATGAAACTCGACTGCTTCGAAGCGACG
AAGTCGATGGATGGACAACCGCGCTACATGCATCGATCGGTCTGCTTGGCCTTGAAGTCC
GGCATCGGACGGGGCGGAGCATACGTGATCGGCAGTGGACATGCTGCGGCAAACGTTTCC
GTCACGCGGCGACAAACTGGGGACAAGTTGTGGACAGTTTTAATGCCCATGGCGGCCGTT
TCGCTTATCCACAGGTAATCAGGGCGTTTGAGCGGGTCTAGACACAGGGTTTCAAGGCCA
CAAAAGTGTTTAAGAACAGATGCTTAACCTACTTTTCGGCGGAATCTGGCCCTACCATCA
CCACCAAGCCTTTAAGATTTATCTAGATTTAAAAGCTTTGAGCGTTGTGCATAACTCAAA
AGTGCCTTCCGAAGCCGTGCTCTAATCGCACGAAACTCTTTTGCAGGATACCTAGTCTCT
TGTTCGCTACCTGGTTCCCTGTGTTTATGATGTTCCCTCACCAAGTGACGATCTCAGGTC
TCTACGGAGCAGGTCGACCCGAGGCAGAGAGCGTGTGCCGATAGCCGCCGTGTTCTAGCC
ACGAGACCACGAGTGCTTTCGAGCTGTGATTGGAAGAGAGCAGATAATCGCTTCCCTGAT
TGCTCGTGATGGCTCTTACGTCTTCAGAGCCAGCCAAGAGCAAGCCCGCGATATCCCCCC
ATTGCCACGTGACACGGGACACCAGTCATCAGTCATCAGTCGATCCTACGTGCGCGGAAG
CTCGCTGCCCAGCCAATCCGCATGACTTCGCAGCAACGGTCGTTCACGACATCTCAGACC
GCAAACCAAGGCACATTGGCTTGAGAAACACAGAGTACGCCGGCAGGCACGTCGATGGCA
GCGAGCCCTTTGTCTCAATTTTCCTTGGCCCACAAAAAAGCCCGGCGTAAGCCGGGCCCC
TTCGTGTTCCACGTGGAACGCAGCGTCAGAGACGCAACGGCATCACGACGTGGCGGGACT
TCTCACTGCTAGCCTCACGCACCAGCGCCGACGAATTGGCATCGCGCAGCTGGATCACCA
CATGCTCGTCGCGCAGTGCAGAGAGCGCGTCCAGCAGATAGTTCACGTTGAAGCCGATGG
CCAGATCATCGACCTTGGTATCGGCCTCGATCTCTTCCTGCGCTTCTTCCTGCTCCGGGT
TGTGCGCGCTGATTTTCAGCTGGCCCGGCGATACTTCGACGCGAACGCCGCGGTACTTTT
CGTTCGACAGAATCGCCGCACGCTGCAGTGACGCACGCAGCGCCTCGCGGTCCACCTTGA
CCTCACGGTCCGCGCCGATCGGTATCACCGCCTCGTAATCCGGAAAACGGCCGTCGATCA
GCTTCGAGGTGAAGGTGACATCGCCGCGCTTGACGCGGATATGGCTACGGCCCAGCTCCA
GCTCGACATCGCGATCAGCCGCCTCCAGCAGGCGCAGCAGCTCGGTCACGCCCTTGCGCG
GCACGATGATCTGGCGCTTCGCGCTACCGGACTTTTCCAGCTCGGTCTCGCACAGCGCCA
GGCGGTGGCCGTCGGTGGCCACGCAGCGCAGCAGGCCATCGCGCAGGTCGAACAGCAGGC
CGTTGAGGTAATAACGCACGTCCTGCTGGGCCATGGCGAACGCCGTGCGCTCCATCAGCT
CCTTCAGCCCGGCTTCCGGCACCGCCACACGCTCGGTGGCCTCGACTTCGTCCACCGACG
GGAAGTCGTTGGCCGGTAGCGTGGCGAGCGTAAAGCGGCTGCGCCCGGCCTGCACCGTGA
CCTTGTCTCCGGTTTGCGAGACGGTGACACGGCTGCCGTCAGGCAGGGCCCGCAGGATGT
CGAACAGCTTGCGCGCCGGGATCGTGGTTTCGCCGTCCTGGGCGTCCTCGACCATGGTGC
GCGAGATCATTTCGACTTCCAGGTCGGTCCCCGTCAGCGACAGCTGGCCGTTGTTCACCT
GCACCAGCAAGTTCGCCAGTACCGGCAATGTCTGACGCCGTTCGACGACATTGACCACCT
GGGCCAACGGCTTGAGGAAGGCTTCGCGCTGCAGTGTGAAACGCATGTGGTTCCGTGCCC
CTATGCTTTAAAGATGTGGAATAAATCAAAAGCTTGGTGGTGATGGTAGGGCCGTTTTCG
GCGGACAACCACACTAACGTATTGTTTCCAAAGACCATTTTGAGCTTCAAAGTCTATGGA
CTAGTGCCCCTGGAGCGGTGGGAAAACCTGTGGATAGTTTCCGCCTCAACGCTGCAGCCG
CATTTATCCACAGATTCTCCCGCATTTGGCCCCAACTCATCCACGCTTTTTTCCAAGCCG
GGCGAGAAGGGCGCCAAACGCTCACTCGCTGAGCTTGCGAATCAGCTTTTCCCAGTCCTC
GCGCAGCTTGCCGTCGGCCTCCATCAGCGTGCGGATCTGCCGGCAGGCGTGCAGCACGGT
GGTGTGGTCGCGGCCGGCAAACGCATCGCCGATCTCGGGAAGGCTGTGCTCGGTCAACTC
CTTGGCCAGCGCCATCGCCACCTGGCGCGGGCGCGCCAATGAGCGGGTGCGGCGCTTGGA
AAGCAGGTCCTTCATCTGCAGGCCGTAGTAGTCGGCCACGGTCTTCTGGATGTTGGGAAT
GCCGATCGCCTGCTGCTGCGCACGCAACAGGTCACGCAGCGTCTCCTGCGCAAACTCCAC
GGTGATCGAACGGCCAGTGAAGTTGGCGCGGGCCACCAACGTGTTGAGCGCCCCTTCCAG
GTCGCGCACGTTCGAGCGCATCTTCTTGGCGATCAGAAACGCCACGTCGTCGGGAATCTC
GGCGCCGCGCTCGCGCGCCTTGGCCAGCACGATTGCCGCACGCGTCTCGAAATCCGGCGG
GTCGATCGCCACCGACAGGCCCCAGGCCAGGCGCGACTTCAGCCGCGGCTCCAGGCCCTC
GACTTCGCGCGGATAGCGGTCGCAGGTCAGGATGATCTGCTGGCGGCCGTCGAACAGCGC
GTTGAAGGTGTGGAAAAACTCCTCCTGCGTGCGGTCCTTGCCGGCAAAAAACTGGATGTC
GTCGATCAGCAGCGCATCGATCTGCTGGAACTGGCGCTTGAACTGGTCCATTGCCTTGTC
CTGCAACGCGCGGATCATCGCGCTGAAGAACTGTTCCGAGCGCAGGTACATCACCTTGGC
GGCCGGATTGGCCTGGCGCAGCGCGTTGCCGGCCGCGAACATCAGGTGGGTCTTGCCCAG
CCCGGTGCTGCCGTACAGCAGCAACGGGTTGTGCGCCCGGTCGCCAGGCTTCTGTGCGGC
CTGGATCGCCGCGGCCAGACCGAGCTGGTTGCTGCGGCCTTCCACGAAGTTGGCAAAGGT
GTAATGCGAATCCAGGTTGCCGGCGAAGGGCACGATCGGCGCGGCCGCCGGCGCACTGGC
GACGGCTTGCGGTGCCGGCAGCGGCTCCGGCGCACGCGGACGGGAGCCGACCGCCAGCGC
CACCTCGCCATTGCCGGCGAAATACGCCAGCAACTCGCGGATGCGCGGCAGGTATCGCTC
GCGAACCTGCTCGACAATGAAGGCGTTCGGCGCGTACAGCACGATGCTGTCGCCGCGATC
TTCGGCCTGCAGGGGTTTCAACCAGGTGTGGACATCTTCGGGCGGGAATTCAGCTTCGAG
ACGTTCCAGACAGCGGGGCCAAGCATCCATCAAAGTGTGATCATCTGTTGCTGGCTGCGG
CGCGCAGAAAAGCGCCGTGCTCGCAGCCCGGTCGTGAAAAGAGGATGGACCAGACTAGCA
CCCGGGGCAGGGTTTTCCCAGGGTTATTCACAGGTCCATCCACAGGCCATGCACACCGTC
ACTTGCGGTAAAGCCAGCAGGGAGTTGACCCGGCCCCAACAGCTCCTATAGAATTTCCGG
TTCTATTCGTCTCCATCCATGCAGAGGGCCCCATGGCCACCAAGCGTACTTTCCAACCCA
GCAACCTGAAGCGAGCACGCGACCATGGCTTCCGCGCACGTATGGCAACCGCCGACGGCC
GCAAGATCCTGGCTCGCCGCCGCGCCAAGGGCCGCAAGCGCCTGAGCGCTTGATTGCCGC
GCCGCTCCCTGCGGCCGAGGCAATCTCTTCAGTGAACGCATCGAACCCGTGCAGGCGATT
TCCTCGCTCTGCGCGGGTTCGTACGCGTGCGCAATATACGGTCGTCTTCGATACCGCGCG
CCGCACCTCGGACCCGTTGCTGAGCCTGCACTGGCGCAGTGGCGAGACGCCGCCGCGCCT
GGGCATGGCGGTATCGCGCAAGGTCGATACGCGTGCGGTGGGACGCAACCGAATCAAGCG
GGTCCTGCGCGATGCCATGCGCCACCTGCTGCCGGAGCTTGCCGGCGGTGACTACGTCAT
CGTGGCCCGTTCGGCGGCCGCCAAAGCGACCAATCCACAGATCCGCGACGCCTTCGTGCG
TCTGCTGCGCCGTGCCGGCGCATTGCCCCTGCCTGCCGCGCCCGGCACAATGCCGCCCGC
CAGGGCACCGCGCCCATCCTCCCTTTCCCCGACAGAGCCGGACCCCCGTTCCGACTGAGC
GAGTTGCTGCCCGATGAACCAGACCCGTGTTTTCCTGATTTTTGCCTGGCTGATGGTCGC
GGCACTGCTGTGGATGGAGTGGGGCAAGGACAAGGCGGCCGCCAATGCGCCGACGCCGAT
CGCCTCGCAGGCGGTCCCGGCGGCGCGCGATCCGGACGCCGCGGCCCCCGCGGCGAACGT
GCCGTCGGCACAGGCAATTCCGCAAGCCGGCAGCCCTGCCGCGGTGCCGGCGACCAGCAC
CACCACGGCCACGCCGGCTACTACCGGTGCCGCGCCGGCAATCACCCTGACCTCGGACGT
GCTGCGCCTGAAGCTGGACGGCCGCAGCGTGCTCGACGCCGAGCTGTTGCAGTTCCCGCA
GACCAAGGACGGCACCGAGCCGGTCAAGTTGCTGACCGAAGACGCCGCGCATCCGTATAA
CGCCACCAGCGGCTGGGCCAGCGAGCGCTCGCCGGTGCCGGGCGTGGGCGGTTTCCGTGC
CGAGCAGCCGGGCACCACGTTTGAGCTGGCCAAGGGCCAGAACACCCTGGTAGTGCCGTT
CGTGTGGAACGGCCCCAATGGCGTGTCGATCCGCCGCATTTTCACCTTGCAGCGCGGCAG
CTACGCGATCTCGATCAAGGATGAGGTGATCAACAAGAGCGATGCGGCGTGGAATGGCTA
TGTGTTCCGCAAGCTGAGCCGGGTGCCGACCATCCTCAGCCGCGGCATGACCAACCCGGA
TTCCTTCAGCTTCAACGGCGCGACCTGGTACAGCCCGCAGGAAGGGTATGAGCGCCGGGC
GTTCAAGGACTACATGGACGACGGTGGCCTGAATCGCCAGATCACCGGCGGCTGGGTGGC
CCTGCTGCAGCATCACTTCTTCACCGCGTGGATCCCGCAGAAGGACCAGGCCTCGCTGTA
CGTGTTGGCGCAGGATGGCCCGCGTGACGTGGCCGAGCTGCGTGGCCCAGCCTTCACCGT
GGCACCGGGCCAGAGTGCCAGCACCGAGGCGCGCCTGTGGGTGGGCCCGAAGCTGGTCAG
CCTGCTCGCCAAGGAAGACGTGAAGGGCCTGGACCGCGTGGTCGACTACAGCCGCTTCTC
GATCATGGCCATCATCGGCCAGGGCCTGTTCTGGGTGCTGAGCCATCTGCACAGCTTCCT
GCACAACTGGGGCTGGGCGATCATTGGCCTGGTGGTGCTGTTGCGCCTGGCGCTGTACCC
GCTGTCGGCCGCGCAGTACAAGTCCGGTGCAAAGATGCGCCGCTTCCAGCCGCGCCTGGC
GCAGCTGAAGGAGCGCTACGGCGACGATCGCCAGAAGTACCAGCAGGCGACGATGGAGCT
GTTCAAGAAGGAAAAGATCAACCCAATGGGTGGCTGCCTGCCGCTGCTGATCCAGATGCC
GATCTTCTTCGCGCTGTACTGGGTGTTGGTGGAATCGGTGGAACTGCGTCAGGCGCCGTG
GCTGGGCTGGATCCAGGACCTGACCGCACGCGATCCGTACTTCATCCTGCCGATTTTGAA
CATTTCGATCATGTGGGCGACGCAGAAGCTGACCCCGACCCCGGGCATGGACCCGATGCA
GGCCAAGATGATGCAGTTCATGCCGCTGGTGTTCGGCGTCATGATGGCCTTCATGCCGGC
CGGCCTGGTGCTGTACTGGGTGGTCAACGGTGGCCTGGGTCTGCTGATCCAGTGGTGGAT
GATCCGCCAGCACGGCGAGAAGCCGAGCAAGATCATCCAGGCCAACGCCAAGTAAGTGGA
ACAAGGCCCGCCGCAAGGCGGGCTTTGTACATGTGCCCCCGCAGTGCACCACCGCACGTG
CTGACCATTGCCAAGGATGCGTTCGTGATGTCTTTGCCGCTGCACCGCCTGTTGCTGTGC
GCCAGTTGTCTGGGGCTGTTGCTGCTGGCTGGCTGCGGCAAACCGCAGGACGGGCGCGAT
GGGCAGGAGGCTGCCAAGCCGGCCGCATCCGCCACGCCGGCCGCACAAAACGATCCCGCT
GCCGAAGATGCGCGCGTCCTGATCGCGCAGTTGCGCGAACAGCTGGACCGGCATCGCCGC
ATCATCGTGTTGCTGGCCGATGAGGCCGCGCAATCGCCGCGCGACCGTGCCACCTCCAGC
AGCGTGGGCCAGCAGTTGTTCCATGAGAACCTGGAGCAGCGCGAGCGTATTGCTGCACGA
TTCGAGACCGTGCTGGCCTCCAAGGCGTCCACCCGCTTTGCCACCCTTGCCACGGTGCTG
GACGACGTCGAGTCGGCGCCCGATCTCTACGATGCCGATCGCCTGGCCTTTCGCGAAGTG
CTGCGCGATTTGCACGCGCGTATTGGCCGCGATTCGGCATTGCCGGCGGTCAAACTGCAC
CAACGCATTGGCGAAGACCTGGAGGCGCTGGATGAAATCGAACGCACCTACAACACCGAG
CTGACCCAGATCTTCAGTCGCTTCGATCGCAGCCGCGCCATCACGCCCAAGCGCGAGAAA
TGGGACGACTACGTGGCGCATCTGCGCACGCTGTACACGCGCGAAAAGATCCTGCGCGAC
CACGGCGTGGTGGAGCCGTATCCGTTCTCCGCGCGCGACAGCGAGAGCGAGATCTTCGGC
CGCGACCTGCCGCCCAAGACGGTGGTGCTGACCTTCGACGATGGCCCGCACAAGGCTTAC
ACCGAGGAGATCGTGGCCATCCTCAAACGCTACGACGTGCCCGGCGTGTTCTTCGAAGTG
GGCCGCAATCTGGGCAACCTGGATGCGCAAGGCAAGCCGACCCTGGCACCGCTGGCCAAG
ATCAGCCACAGCCTGATGGAAGAAGGCTATGCGGTGGGCAATCACAGCCTCACCCACGCA
CAGCTATCCAAGACCACCGGTGCGGCCTTGCGCAGCCAGGTGCTGGATACCGACACGCTG
TTGCGTGCGGTGGACGACAAGCGCGCGCCGCTGTTTCGGTTTCCGTATGGCGCACGCAAT
GCCGAAGGGCTGCAATTGCTCGGCGAAGCGGGCCTGAAATCGATCATGTGGAACATCGAT
TCAATGGACTGGGCCGACCCGGTGCCGGAATCGATCGTGCAGCGCGTGCTCGACCAGGTG
AACAAGGAACAGCGCGGCATCGTGCTGTTCCACGATATCCACGACCGCGCCGTAAAAGCG
TTGCCGCAGATCCTGGATCGCCTGATTGCCGATGGCTACCAGTTTGCCGGCTGGAACGGG
CGCGATTTCTCGGTGGCACGCGCACCCAGCGCGACAGCGGCCGCAACGGTGACCACCGGT
TATGCCAAGTCGTGGGCGATCGTGATCGGCATCGACGACTACGCGCGCTGGCCCAAGCTC
GAATACGCCGCCAACGATGCGCAGGCGATTGCCAACACCTTGACCGGCCCGTTGGGGTTT
CCGTCGTCGCAGGTGATCGTGCTCAAGAATGCCGAAGCCACCCGCAACAACATCCTGGCC
GCGTTCCACGACCGGCTCGGCGATGGACGCGCGCAGACCAACGACCGCGTGTTCGTGTTC
TTCGCCGGGCATGGCGCCACGCGCCGGCTCGCCTCCGGGCGCGACCTGGGCTACATCATC
CCGGTGGATTCGGACCCGGAGCATCTGGCCAATGACGCGATCGCGATGAGCGACCTGCAG
AACATCGCCGAAAGCCTGCAGGCCAAGCACGTGCTGTTCGTGATGGACGCCTGCTACAGC
GGTTTGGGATTGACCCGTGGCGGCCCAAGTTCCAGCGCCTACCTGCGTGAGAACGCCCGC
CGTATCGCGCGCCAGATGCTCACCGCCGGCGGCGCCGATCAACAGGTGGCCGACAGTGGC
CCGAATGGGCATTCGGTGTTCACCTGGGTGGTGTTGCAGGCGCTGGCCGGCAAGGGCGAT
CTCAATGGCGATGGCTTGATCACCGGAACCGAGCTGGCCGCGTATGTCGCGCCGGCCGTG
TCTGCGGTGTCGGCACAGACGCCGGCATTCGGCAGCCTGCCGGGATCGCAGGGCGGTGAG
TTTGTGTTCCAGGTGCCGAGTGGCGAAGAATTCCTCACCGCCGATACCGCGCAGTTGTCG
GCGGCCGCGATCGCGCTCAATGGCCGCGTGGATGCGGTGCGCCCGGCTGCGGTCAGTGCC
GGCGTACCGGCAAACGCGGCGCCGGTGACGGTCAAGACCTTGCAGGGCGGCGAAGCCACG
TTGGTGCTGCCGACCGCGGTGAAGAGCAGCGACCGGCAGCGTGCGCAATTGGCCAACGAA
CGTGGTTTGCAGCTGTACAAGGAAAAACGCTACGCCGATGCCGCCGAGCAGTTCGCCGAA
GCCCTGAAGCTACGGCCGGACTTTGCATTGGCTGCCAATAACCTGGGGTTTGTGTACTAC
CGCCAGGAGCGCTATGCCGAAGCCGCACGCTGGCTGGAAAACACCTTGAAGATCGATCCC
TCGCGCGCGGTGGCCTATCTCAACCTCGGCGATGCCTATGCCAAGGCAGGCGATCGCGAG
AAGGCACGCAAGGCCTACACCACCTATCTCGCCCTGCAGCCGCAAGGTGCCGGTGCCGAG
CAGGCACGCGCACAGTTGCAGACCCTGTGATTTCTCTTCGTTCTCTCATCGCATGAATGC
TTCGCCTTCCACCATCGTTGCCATCGCCACTGCTGCCGGAACTGGCGGTATCGGTATCGT
GCGGCTGTCCGGCCCGCAGTCTGTACAGATCGCCGCCGCGCTGGGCATCGCCGGACTGCA
ATCGCGGCATGCGCGTTACGCGCGCTTTCGTGATGCGCAGGGCGAGGTGATCGATGACGG
CATCGCGGTGTGGTTCCCCGCGCCGCACAGCTTCACCGGCGAAGAGGTGGTGGAGCTGCA
GGGCCACGGCAGCCCGGTGCTGCTACGGCAATTGGTGGCCCGCTGCATCGCGCTGGGTGC
ACGCCAGGCGCGTGCGGGTGAGTTCAGCGAGCGGGCCTTCCTCAACGGCAAACTCGACCT
GGCACAGGCCGAAGCGATTGCCGACCTGATCGCCGCCGGCGATCTGCGCGCAGCGCGTGC
GGCGCGCAGATCGCTCGACGGTGTGTTCTCGCGGCGCGTGGATGCGGTGAGTGAGAGCCT
CACGCGGTTGCGCATCCATGTGGAAGCGGCGATCGACTTTGCCGACGAGCCCCTCGACAC
ACTGGGCGGCGCGCAGGTGCGCGAGGAGCTCACCCGCACGCGCGCATTGCTTGCGCAGCT
GTTGCGCGATGCCGAACGTGGACGCAAGTTGCGCGATGGTTTGCACGCAGTACTCATCGG
TCCGCCCAACGCCGGCAAGAGTTCCTTGCTCAATGCCTTGGCCGGCAGTGATCGGGCGAT
CGTGACCGATGTTGCCGGTACCACGCGCGATACCTTGCATGAAGCGATCCAGCTCGATGG
ATTCGAACTGACCCTGGTCGATACCGCAGGCCTGCGCGAGGGCGGCGATGCAATCGAGCG
CGAAGGCATGCGCCGCGCGCGCGCCGAACTGCAGCGTGCCGACCTGGCGCTGATCGTGCT
GGATGCACGTGACCCGCAGGCCGCGCGCGATGCCCTCGGCGATGCCATTGATGCGGTACC
GCGCCGGTTGTGGATCCACAACAAATGCGACCTGCTGGCTGTGGCTGGGCCAATGGACGC
CGATGCGATCGCGGTGTCTGCGGTGACCGGGCAGGGGCTGGAGCACCTGCACACCCGCCT
GCGCGAACTGGCGCTGGGCGATGGCATAGAAAGCGTGGATGGCGAATTTTCAGCGCGCAC
GCGGCATGTCGATGCATTGCACCGCGCCGAACAACATGCCGACGCCGCAGATCTGGAGCT
GCGCTACGAGCAGCTCGAACTGGCCGCCGAAGAACTGCGCCTGGCGCATGAAGCCCTCGG
CGAAATCACCGGCAAGCTCAGCGCGGACGATCTACTCGGCAAGATCTTTTCGAGTTTTTG
TATCGGGAAGTAATGCGGTGGCCGCGACCTCGCTCATGCGCCACCCATGAAAAATCCGGC
CTCTTGCGAGGCCGGATGCTGTGGTCACTTCATCATGCGCACGCTCAGAAGTCGTAGCGT
GCCGTCAGCCGGAACGAGCGCGGTGTCTGGTAATTGCCATCGTTCAAGTAGTTCGGGCTG
ATCACATCACGCGAGGCCTCACTGAACTCGTTGTACTCGGTGACGCGATCGTTGTTGAAC
AGGTTGAAGACGTCGAGCTTGATGCGCAGCTTGTTGTCGGCCCAATTGGGGATGTAGGCC
GCTGCCAGATCGAAGGTCCAGGTCCACGGTGTGCGGCCTTCGTCGCCACGTTGGCGTAGC
TCGCGTGTGCCTTCAGCGTTCAAGCAATAAAAGCTCGAGCCGCTGTAACCGCTGAGGTTG
CCCTGGTCAGGCTGCGGAATATCGTCCAGCGGAATATAGCCCTGGCAGTTGATCGGGCGG
CCGGACTGCAGCACCAGATTTCCGCCGAACTGCCATTCGGGCGTGAGGTTGTATGCCCCG
AACAGCTTGAGCGTGTGCTGACGATCGTTCGGGGTCGGCCCATAGGTGCCATCGGTGAAC
AGACGGTGGTCGAAGTCCTGGGTGAGGCCGGCATCTTCCTGTTCCAGCGTGGAATTGACG
TAGCCCTCGACGTTGCCGCGCGTCCTGGCAAACGTATAGGAGCCCTGGAAGTTGAACTTC
TCGCCGGTCCGTTCCCAGAAGAATTCCAGTGCCGTGTGGAGGCGACGATACTCGGGTAGT
GCAAGGTACGAGGCAGGCAGGGTGGCCAGTTCCACTTCGCCATCGCCGTTCAAATCGACA
TTGAGGGTGACATCGCTTCCTGGATTGAGGAAGTAGCAGCTCGGCACGGATCCCGGATCG
AAATCGGGATAGCCGTTGTCCGCGGCCCAATCAATCCAGGGGTTGGTTGTGCAGGTGTCG
TCCATGCCGGACTTCACTTCGCGGCGGATCATGCGCACACCCGCCATCCAGTTCTCGGTC
AGCTGCAATTGGCCACCCAGGATCACTTCGTCCTGGTACATCGGCGACAGGTTGGTCGAT
GCGACAGAGGCCGGATTCGGCGCAGTGAGCGAGCCATTGGCCTGGGTCTGGCCGATCTGC
GCACCTTGACCCACCGGCGTGCCATCGGCTTCGCTCCAGCCATTGACGAAGTACCAGTTG
GACACGGTCGATTCGGCACCGGTGGCACGGATACTCGAGTTGGTCGCCACCGGAATGTAG
TAGCGGCCGGCGGTACCGAATAGCTTCAGGCTGGCGTCGCCGAGCACATCCCAGGAGAAG
CCAAGGCGCGGCGCCATCTTGTAATCGGACTCGATCCAGGCGATGCCATCACCGTTCTTG
TTTTCGAACTTTTCGCCGCGCAAGCCGAGCACGGCAAGGAAGTTCTCGGTGACCTGCCAG
TTGTCTTCCAGATAGAACGCGCTATTGGTGTTCTCGTAGCTGGAGCTGCTGGTCTGATAC
ACGCGTGAGCGTGCATACAGCGCACCGCGCGGCACGAGCTGACCGTTGACCGTACGCCCC
GGCTGTCCGGCAAACGCGCCGGTTGCCACAGCATTGCCCGGCACGGTGTAGTACGCCCAG
TTGATGCCGCCGGCGTAGGTCTGGCCACGGTGGCTGGATTCGTATTTTTCCTGATCCACG
CCAAAGCGCAGTCGGTGCTCGCCCAGCACCCATTCGCCATCCACGCGGAAGGCTTTGCGG
ACGTCTTCATCGGGTTCGGCATCCAGATCAGCGATGGTCGTGATCGTGCCCGGGTTGCAG
CCGATATAGCGGTCAATCACGCTGGTGGTCAGGCCGAAGCTGTACGCCCATGGGCACTCT
CCGCCGGCGGGATTGGCAGGTAAGCGGGAATCGATCAGGTTGCTCAAATAGCCGTATTGC
GCCGACAGGGTGAAATTGTCGGTGAAGTAGCCGGTGTACTTGAGGATGCCGACCTTGCCG
CCGTTTTCCATCTCGTACTGCTCGATCGGCACTTCGTGCCTGCCAACGTTGTAGCGGTTA
TCGCCGTTGGCGTCGGTGTCGTATTCGTAGGTGCGGTACTTGGTCTTGGCCTGGTTGTAG
ATGCCGGTGAATTCGACCAGGTTGCTGTCGTTGATGTACCAGTCGAGTTTGACCAGGCCC
TGCGGCGTCGTGTCACTGACACGCCGGCTGGTCAGCGCGTAGAAGTTGTCTTCCGTCTCC
TGGCGGCCTTCCACCATTGCAAAGAAGAACAAGCGGTCCTTGATGATCGGGCCGCTGGCG
TAAGCCGAATAGATGGTGCTGTCGAACTGGTCATCACTACGGTATTGGTACAGCGGGTCC
GACGCATCGGGATCGCGCTCGCGCACGTTCTTGCCTGCTGCAGCGCCCCAGTCCGGTGCC
CATTCAACGCTGGCGCCGTAATGCCAGTCGTTGGAGCCGGACTTGGTCACGATGCTGACG
ATGCCGCCCAGCGAGCGCCCGTACTCGGCACCGTAGCCGCCGGTCTTGATCTGCAGCTGG
CCGATGCCCTGGAACGGGATGTTGGCGAAGGACAGGAACGTGCGCATGTTGGTCACGTCG
AAGCCGTTGATGTAGTAGCCGTTCTCGGCCACCGAGGAGCCGCCGAAAGAGGCCAGATTG
CCCGCGCCCAGGCCGCTGTCGCCGCGAACGGCGCCCGGCGCCAGCAGCGCCACCGACGAC
ACATCACTGGCCACCGGCAGCGAGACCATCTGCTCGGCCGTGAACACCGTGGTCGATTCC
ACCGACGACACGTCGATCGGATTGAAGGCCTGTACGCCCACGACCTCCACACGGTCCAGC
GTCTTGGCATCGCTGCCGAGCAATACCTGCGAGCCGCTACCGACCTTGACGTCCACCTCG
CGCGTCACCCCATCGGCGGTGATCACGTACTTGCCCGGTGGCAATTGGCTGAAAGTGAAA
CGCCCGTCCGCGCCCGCGGTGATCGAGCGGCTGACGCCGGTCTGCGGGCTCTGGATGGCG
ATCGTGCTTCCTGGCTGGCCACTACCGAAGATCGAGCCGACTGCGCTCTGCGCTTGCACC
CCACCGACGACGCACATCCCCAACGCAAGACTCAAGGCACTGCGCTTGATGTTCCTGCAC
AACACACTACGAACCCCTGGACGCGTCATTCCTCTCTCTCCTGATGAATTCGGTCACGGA
CACTGCAGACGTGGGACTCGACTGCGATCGCAGTCGAGGGGAACTGCACTTCAGGGATCG
CCTGAACAACCTGAACGGATGTCAGCTTCCTGAAGCTTGTCTGAAGATTAACCCAGGATT
TACAGAGATGTCATCTTCCGGGAACTTTTAACGAGATCGGTGCTTTCGGGCCGGGATTCG
TTCGAGCAAATGCTGTATGCGAATGAAGTATTTGCCGCTGCTGCGGAAGTGCCTAAGGGC
CAGGAGTTGTGGCAAACGCCAGATGATGCATCTAGGCATGCCAGTGCGCGCTGGCCTTTC
GACCTCAGCGAGGTGGTGCGACAGCTGGGCGAGTCAGTGCCGGGAGAACACGCCCGCAGG
TCGACCAAGCGGGTCTCTCGCATCTCTTGCGGAAGCATCACCTGCCAAGAGGCCGCCAAC
TGCTGTGCTCAACGGATGGTGGGTTGCAGGCGCCTATGCCAGGCCAACGCTCTGTGATCG
CTAATGCCGCGCATGACCAGCATCTCGGCGGCTATGCGCCAAGGCAGCGGTCAACAAGTA
ACCAGTGGAAACGGCACTATTGCCAGCGTTAGAGCGGGCAACGCACTGCTGCACGCATGC
GCCAGATAGTCTGCCCATCGACTCGGAGCCCAGGCATCCCCATGCCTTCATGCCTGCATG
CGCCAATCGACGAATGCTGCGAGCCGCAGTGTTCGGCTGCATGCCTGCGACCTGCACATC
GCGCAGGCGCGCATCACTGCGATGTGGCCTACAGCACGCCCGGCAACACCGTCTGCAGGG
CGGCGGCTTCTGCCGCGCATGCCGTGGAGTTCGCCGGCGTGGCCTTGGCGATCTCGCGGC
GGGCGGCGGCCAGGTCGTTCTGGAACTCGGCGTTGCCATGCAGTGCCGCGACGGTGGCGG
CGCCCATGATGCGGCCCTGCAGGACGTCGCTTTGCCAGTGCACGTTGCAGACCAGGCGGC
TGTCGCCGAATGCACGGCCGCGGGCGAGCAGGGCATCGCGCCTGGCCGGTGCCAGTTCGG
CCAGGATCAGGCCCCAGCTCCAGCCGATGGCGGTGTGACCGGACGGGTAGGAGCCGTTCT
TGCGCAGGCTGTCGTCGTCGGCCGGGGTGCACATCGGTTGATTGTTGCGCATGAACGGGC
GCGGGCGTTGGTAGCGCGCCTTGGCCGCACTGGTGCTGGTGCTGGCATCGCGCAGGCTGC
GTTCGAGCAGGCGCAGCAGGTGTGGCGTCGTGGCCTGGTCGATCTGCACGCCCAATGCGC
AGCTGAAGTGGCCAACCGCCGCCGGGAAGCCCAGCGCGGCGTCGCGCGTGGCCAGGTCCC
AGCGTGGTGTGCCGCGTAGTTGCAGCATCGCCTTGGCCACTGCCTCGTCGTTGGCGAGCG
CGGCGCTGCCATCCTGCGGCGGTGGCGGAACCAGCTGCAGGCTGTCGGGCAATTGCTCTT
TCTGCAGATAACCACGTGCGTCGGTAGCAATCACCGAACCTGCGGAGGCAGGCTTCTCCC
GCGCACTCGCCAGGCCGCTGCCGATCAACAATGTGGCAATTGCGGCGCCAGTCAGCGTCC
GATGGAACGAGCGAGCACGGCGCTGCGGCATGGAACACTCCTCAAACGACACAACGGGAA
GAACGCGCACATTACGACGCGCAGATGACAGCTGCATGCCGGCGCCACGCAGTGACGGCG
CGCGCAACGCAGCGACTGTCGCCGCACTGTCATGCGGCAGTCGCATCGGCGCAAGACAGC
TGTCGCACGCTTGCCGCCATCTTTTGACTCTTCCCCCACGCCGCTCATGCCCAAGACCCA
TCTCCTCAGTGCCGCTGTTCTTACCGCGCTCGTGCTGTCACCGGCCGTGCGCGCCGCCGA
TACGCCCGCCGAGGCAGGTGCCGACGCGTCTGCCGCCACGGGAACCGTGCAGCAACTCGA
TGCGGTGTCGGTGATCGGTCAGGGCGAAACCCGTCAGGTGCAGCGCATCACCCAGCAGGA
CATTCCGGTGCTGCCGCCGGGCACCAGCATCCAGAAGCTGCTCAACCGCATGCCGGGCGT
CAACGTGCAGTCCAACGATGCCTTCGGCGCGAACGAGGAATCGCAGACGATCAGCCTGCG
TGGCTTCAACGGCACGCGTCTGGGCTACACGCTCGATGGGTTGCCGCTGGGCGATAACGC
GTACGGCAACTACAACGGCCTCAACATCAGCCGCGCGCTGATCGCCGAGAATTTCGGGGG
CGTGGAGCTGGCCTCGGGTATCGGTGCGCTCGGTACTGCCTCGACCAGCAACCTCGGCGG
CACCATCCAGTACTACTCGGCCGATCCGTCCAGCGTGTTTGGCGGCCAGGTGTCGCAGAC
GGTGGGCTCCGATGCCAACCGCCGCACCTTCCTGCGTATTGATACCGGCGACTACAACGG
GTTCTCGGCGTATGTGTCCGGCATCAATGCCGAAGCCGACATGTGGGCGCGCCCCGAGTC
GCCGACCACCACCCGCCAGTTCAATGCCAAGGGCGTGTATCAGTTCGACGGCGGCAAGCT
GACCGCATTTGCCGATACCTCGCGCACCTCGCAAGCCGATTATTCCTACCTGTCCAAGAG
TGGCATGGCGCGTGGTCTGGGCTGGGATTGGAATTTGTACGCACCGGACTGGAACCGTGC
GTTGGCGGCGGCGTACTGCGCACCGGCCACGCGCAATGCGGCGCGCTGCAGCTTCAGTGG
TGGCGTGGATAACGTGGACGATGCGTATTACCAGAGCCGCGCGCTGCGCGACGACGACCT
GTTCTACGTGGCCGGCGACTTCCAGCCCAACGATGCCATCAGCCTGCACACGCAGGTGTA
TCACCATGAAAACAAGGGCCAGGGGCATTGGTGGTCACCGGGTCAAGCGTCCAACCCGGG
TACGCCGCAGGCACTGCCGATCTCGATCCGCAGCACCAACTACTGGATCAATCGCACTGG
CGGTATCGCCTCACTCGGTTGGGATCTGGGCCCGCATCATCTGGAAGCCGGGCTGTGGTA
CGAGCGCAACCACCACGATGTGGAGCGCAATTTCTACTGGATCGATGGGCCGGTCAGCGA
TGACAAGTTCCTGCAGGATCCCGACCGCCGGCTGTTCTCGCAGAACTACATCATCACCAC
GCGGCAGTTCTACGTGCAGGGCAACTTCAAGTTTCTCGACGACCGCCTGAGCGTGGATCT
GGGCATCAAGAGCCCGAGCACCGAAATGACCGCGCGCGAGACGCCGGGCATCGCAGTGGA
AGCGCCGGTCGCCACCGGCTCGATCAAGGCCAGCGAGTCGGTGCTGCCGCAGATCGGGTT
GGGATATCGCCTGGCCGAAGGGCAGGAAGTGTTCGCCTCGTACGCGGAAAACATCGCCGC
ATTCCAGGGCGGCGGCGCCGGTGGCCCATTGCTGGTGACGCAGGCCTCGTTCGATGCCAG
CGTGGGCGCGCTGGAGCCGGAAAAGTCGCGCACCCTGGAAGCCGGCTACCGCTTCGTGCG
TGACCGCTTCGAAGCCTCGCTGGTCGGCTACGACGTCACCTTCGACAACCGCCTGCTCTC
GCTCAACCCCTGCGCCAGCATCCAGCAGGGCACCACGCCGGCCTGCACCACGCGCTTCTT
CAACGTGGGGTCGGTGAGCAGCCGCGGTGGCGAACTGACGGTGATCTGGAAGCCCACCAG
CTACCTGCAGTGGTACAACTCGGCCTCGATCAACCGCTCCACCTACGACGACAACTACGT
GCAGAACGGGGTGACCATTGCCACTGCCGGCAAGACCACGGTGGATACGCCCAAGCGCAT
GCTCGCCAGCGAAATCGCCTTCAACTACGCTGGCTGGAATGTCAACCTGCGTGGCAAGTA
CACCGGTGAGCGCTTCTACACCTACACCAATGATCAGGGCTTTGGCGGTTACACCTCGTT
CGATGCCGGCGCCGGCTATGAGTTTGGTCAGGTCAGCATGCTGCAGTCGTTGAAGCTCTC
GCTCAACGTGACCAACCTCACCGACAAACGCTACGCCTCCAACCTCACCGCGTTCGCCAA
CAGCGATCCGAATGGCCGCCAGCTGGCATTCCACGCCAGTGCACCGCGGCAGGTGTTCTT
GACGTTGGATGCCAAGTTCTGAGTTAGGGATTGGGGAATCGGGATTGGGGATTCGTAACG
GCGGGTCTTGCTGCTGCTTACGGATTTCCGATGCTGATGGACGCTGTTAGTTTTAGAGTG
GCTGACAAGACGTAAGAGCAGCTATCAAAACGACTGCGCAGCCGCCAGGCGGGCGCGGCC
GGTGCTCGGAATTCTCATGTACCCCCGTACACTCCGGTTCCTCCGCGCCGTCCGCACCCA
CCTGACGACTGCTCGCTACGTTTTGTTAGCCGCTCTTAGCGCGTGGTTGTCAGGCGTGTA
CGAACGATGCGGAGAAAGCGGGGGTGTACGTGTAGTACATGCCGCACCACCAATCGGCCG
CGTTCGCCTGGCGATCATGCTTTGGTTTGATGGCTACTTTTTCGTTGGAGAAAGGCATGA
TGCAGTTCCACCGTGTTCTAGTCTTGGGAGCGATGATGGCCGTCATGAGCAGCCCTGCAC
TGGCAGAAGCGCCGCTGGCCAAGACGGTGCAGATCTTCGCGCACCGCGGTGCCAGCGCAT
TGCGCCCGGAACATACCTTGGCGTCCTACGCCAAGGCTATCGTCGATGGCGCTGATTTCG
TCGAGCCGGATCTGGTGTCGACCAAGGATGGCGTGCTGGTAGCGCGCCATGAGAACGAGA
TCGGCGGCACCACCGATGTGGCCAGCCATCCGGAGTTTGCCGCGCGCAAGACGCGCAAGA
CCATCGATGGCCAGGCGCTGGAAGGCTGGTTCACCGAAGACTTCACCCTGGCCGAGTTGA
AGACCCTGCGCGCGCATGAGCGGTTGCCGCAATTGCGTGACACGCAGTGGGATGGGCATT
TTCAGATCGTGACGCTGGACGAGATCATCGACTTCGTTGCGGCAGAGTCGGCCGCTACCG
GGCGCACGATCGGGCTGATTCCGGAGATCAAGCACCCGAGCTATTTCAGCGGCCTGGGCC
TGGCGATGGAAGACAAGGTGCTGGCCACCCTGCAAGCGCACGCGTATACGCGCACGTCAC
CGGTGGTGATCCAGTCGTTCGAGACCACCAACCTGCGCTACCTGCGCGGCAAGATCGGGC
GTCAGAGCAACATCCGGCTGCTGCAATTGCTCAGTCGTGCGCAGATGGCGCTGCCCGATG
CGGGCAAGGGCGCTGCGCCAGCCACCTATGCGCAACTGATGACACCTGCGGGGCTCAAGC
AGGTTGCCACCTACGCCGACGCGATCGGCCCGGACATCCGCGCGATCATTCCGCTGGATG
CGCAGCAGCGCCTGGGTCAACCGACCAGCCTGGTGCGCGATGCGCATGCGGCGGGATTGC
AGGTGCAGCCGTACACCTTTCGTCCGGAAAACTATTTTCTCGCCGCCGACAACCGCAGTG
GCGGTGCGCCGACCGAACGTAACGAAGCGGGTGCGCTGGCGGAATTGAAGCGCTATCTAG
ACACCGGCATCGATGCGTTTTTCGCCGATGACCCGGGCCTGGCGCGGCGTGCATTGAGCG
GGAAAACACCGCGGTAGACAACGCGTGCGTAGGAGCGCGCTTGCGCGCGATGGGGCGTTA
CCGATAACGCTTCATCGCGCGCAAGCGCGCTCCTACCAAGCTCCGTGAAGTCGGGAGCGA
TGCTGTCTCGTTTCCACATGGGGGAACACAGGTCACCGCCTCGAACAGTTGTGGTCGATG
GGCACACATGCTTCCCAACGCAACGCAACGCAACGCAACATAGCGGCAGTACGGCATGTC
CCGTAGGAGCGCGCTCGCGCGCGATGTGGCGTTACCGATAAAGCCCCACCGCGCGCAAGC
GCGCTCCTACGGTGCGCTACCGCACCAGGTCATGGCGCAGCGCGTCGATCACCACCTTGA
GCGCGGCGGAAGACTGGCGCCGGCTTGGGTAATAGGCGTAATAGCCATCGAACGGGTCGC
ACCAGTCGTCCAGCACGCGGCGCAGGCGGCCGGCGGCGATGTGGTCCAGCACCATGGTTT
CCGGCAGAAACGCCAGGCCCGCGCCGGCCAGTGCCGCGCGCAACATGGCGCTGCTGCCGT
TGAAGGTCCATTGCCCGTCCACGCGCACCTTCTGCTCGCGTCCGTCTTTTTCGAAATCCC
ACGGCAGCAGGCCGCCATGCGTGGGCAGGCGCAAGCCGATGCAGTTGTGCTGCGCCAGCT
CGGCCGGCACTGCGGGAATGGTGTGATGCACGAAGTAGCTGGGCGCCGCTATCACCGCCA
TGCGCTGGCGCGGGCTGATCGGCACCGCGATCATGTCCTTGGCCACCTGGTCGCCGAGCC
GGATGCCGATGTCGTAGCGCTCGGCCACGATGTCGGCCAGGCCGTAATCGACGGTGATCT
CCACCTTGAGGTCGGGGTAGTCGGGTAGCACCTTCGACAATGCCGGCCACAGATAGGCAT
CGGCGGCGTGGCCGGCGGTGGTGATGCGGATGGTGCCGGCAGGCTTGTCGCGGAACGCAG
TCAGTGCCGACAACTCCTGGTCGATCTCCTCCAGCCGTGGCGCCACCGTGTCAAACAAAC
GCATGCCCGCCTCGGTCATCGACACGCTGCGCGTGGTGCGGGTGAGCAGGCGAATCCCCA
GCCGGGTTTCCAGCGCACGCACGGTGTGGCTCAGCGCCGATTGCGAGACCCCCAGCTGCG
CTGCGGCGCGGGTGAAGCTGCCTTCGCGCGCCACGGTGACGAACACCTGCAGGTCATTGA
GGTTTTCCCGAGCCATGCTTGCCAGCACCACACATCAGACATGAAATCCATGCCGCTGCA
TCATGCGCGATGGCGCCTCCCGGCTTCAATCCAGACGGATTGATGCGCTGTGTTTCTAGG
AGCATGCGGCCCCAGGTGGACAGTTGCGCCGCACCTGCGCGCTACAGTGGCTGCACTTTG
TAGCGAGGAGCACGTCAATGAGCCTGTTTGCCACCGCCATCTCCTTGTCGATGATGGCCG
CCGCCGGCCCCGGTGCCGACGAGCACGCACCGATCAAGGTCACCAAAGCCGGCAGCGCTG
CCTCTGCCGCCGGCCCGGCGAGCTATTTCACCGGCACCGTGCGCATCGATGCGCCATTCC
AGACCGATGCGCCCGCACGCGTGGGCGGCGCCACGGTGACCTTCGAGCCGGGTGCGCGCA
CTGCCTGGCATACCCATCCGCTGGGCCAGACGCTCATCGTTACCGCCGGTGCCGGGCGCG
TGCAGGAGTGGGGCAAGCCGGCGCAGGAGATCCGCCCGGGCGACATCGTGTGGATTCCGC
CGGGCGTCAAGCACTGGCATGGCGCCAACGCAACGGTGGCAATGAGCCATATCGCCATCG
CCGAGGCGGTGGATAGCTCGCCGGTGACCTGGCTGGAGCAGGTCAGCGACGCGCAGTATC
AGGGCGACTAAGCAGGTGTGCTGGCGGCGACTTGCTTTGGTGCATGCAAGCGGCCGCACG
CACCAGAGTGCCGCGCAACGCTGCGTTGTTCAGTGGCAGATCGCTGCGCGCGCGCTCAGC
TGGCAGCCGCACACACCAGAGTGTTGCGTCACGCCGTGTTGGTGAGTGATCACTGCGCGC
GTGCACCACGCCCACCGGCCGCTGTCGAGGCGGCCCACGCCGTCACGCCACTTCGATCGC
GTCCTGCCGGCTGGCACGCAATTGTTGTGCATCGCGTGCGGGCGGCGTGCCGAGGATGCG
GGCGTAGTCGCGACTGAACTGCGATGCGCTTTCGTAGCCGACACGGAAACCGGCGTCGGC
GGCACTGAGTGCCTCGGCCACCATCAGCCGGCGTGCTTCCTGCACGCGTAGGTGCGAGCG
AAATTCCAGCGGCGTCATCGAGGTGACTGCCTTGAAATGGGTGTGGAAGGTGGAGCGGCT
CATTGCCGACAGATCAGCGATCTGCTCGATGCTGAAACGCTCCGCGTAGTGCGCACGCAG
CCAGGCAATGGCCCTGGAAATCTGGTTGAGGCGGCTGTCGGCAATGGCCATCTGGCGCAC
GATGGCATTGCCCGGTTCGGCCATCAGCCGGTACAGCAATTCGCGCAGTACCAGCGGCGC
CAGCGCGTCGATGTCGCGCGGCTGGTCGAGCAGGCGCGCCAGCCGCAAGGCGGCGTCGTG
CAACTCCGGCGTGCTGCGATTGAGCAACAGTCCGGACGCTGGCGTGTCGCCAGCCTGCTC
GGCCAGGGCCGGGTAACGGATCGCAAGGTCGCTGAGCACGGCCACGTCCAGATCCAGGCA
AAAACACAGATACGGCTGGGCCGGGCTCGCTTCGATCACCGAGCCGATGATCGGCAGGTC
CACAGAGGCCACCAGATACATCGCCGGATGGTAGTGATACGCGGTGGTACCGAGCATGGC
CTGCTTGTGCCCCTGCGCGACCAGGCACAGGGTGGGCGTGTACACCGTGGGGATGGAGTA
GGTGGGCGCGGAGCAGCGCATCAGCCGCAGCCCGGGCACGGCGGTGCTGAAGGTGCCATC
GGTCGGCGCATGACGTTGCAGCACGTCGATCAGATGGGCGATGGAAGAGGCCATATGGAA
CGCTCGTGCGGGGTGCTGTGCGGCCGCGCCGCGGTGGCGCGATCGTACAAGAGCGGGTGT
TAGGCGCGCAGCAGCGGTGGGTATTGCTACCCTGCGTAGTGCGGTCTGCCAGACCTGGCA
GCCGCAACCGCAACCAAGCGGCAGTGCACGCGGCGCACAGCGGTGATCGCGCGCTCACAC
GCAGCCCGTATCATGCGGCGCATCCCTGGTGCCCGTCCCCTCATGGCCGCAAAGCGTTCA
CTCCCCGCAGATCCCGCAACCCCGGCCGACTGGAAAGCGATCGAGCTGGCGGCAACGGCC
GAGCTCGCACGGCGCACCCAGCTGGCGCACCAGCAGATCCTTGGCTTGTTGCACACGCAT
GGGCATTTGCTCAGCGAGGTGCAGCGGCGCGGGTTGCGCAAGCGCCTGTACCGCACGAGT
ACGCTTAAGTGAACTGGATCGTCGGCAAACGCGTGTTCCCCTGAAGGACGAACACGGAGA
TCGCAGCGGGCGACGCATGATCGGGCCGGTTAACTCCTCCGTCAGTCGTGCCCGGTACAT
CACCGCCACCGTGTGAATCGTTCCACACGGTGGCGGCGGCTAGCACTAGCGCAGGCGTGG
GACTGCCTGGATCACCTGAAGGACAACGTCGTCAACGCCGCCGCCGCGCCTTACGGTTGG
TAGCGCTGCGAGTGCTTCCGGGACCGAACGATAGCCGATCACGCCCGTGCCATCCTGTGA
TGCTGCCAAGACAGCACCATTGGTTTGCCGCGCCAAGCGAACGATGGCATCGGCATCGCC
GGCATACACCTGCAGGCGTGGTGACGCCACCACTGGCTGGCCGTTGCGCTGATTGATTGC
CACCATCAACGACGGCTCCTCCACGTCGCCGACGGGCGTGGTACGCGGTGAGCGCGGTGA
GTTGCCGCTGGAGATGACATACGGGCCAATGTGCTGCAGCGTTACGCCGGCAGCGGCAGT
GGTGCTACGGCGCATTGCAGGCACATCTGCGCGGGGCGGCGGCGTTGTATTGCGTAGCAC
TCTGGCGTTGGGTACCAACCTGAAGTTGGTATCGCCGATGGTGAAGCCTTGCCCGGTTGC
GGCACGCTGCAATGCGAGCCGGTCGGTGTCTTGCGCAGAGGCCGGCATGCTGGCAAGCGC
GCAAAGGATGAGGGTCGTACCGAGAGCGAGGTTCATGTCAATGTCCCAGGATGCGCAGTT
TGAAGCCCGTCAGTTGGGCGGAACGTCCGAGCCGGTCATGTCGGTGACTTCCAGCGTCCA
GGTGCCGGCAACGTTTTCGTCTAGGAAGGCATTGCTGGTCGAAAGCGGTATCTCAAAGCC
GGCCCCCTGCGTGATCGTATCCAAGGCCTGGAAGGGAGTGAGCACGTAGCTGCGGGTGCC
ACTCGGCGAGATCAGCACTACCCGGAGATTGCTCGGTGTCTTGTGGGTGGTCTGCATCGA
CCACTGCACGGTGTCGATCTTGAGCGTGTCCCCGAGCCGCAACCGCAAGGTTGCCGCGGC
ATTTGGTCCGCCAATCGTCGATGTGCCTGCGCGTGCCGCTTTCCAGCCCAGATCGCGCTG
GGGCGGAAGCGGCTGGAACCCATAGGCGCGATAGACCGCTTCGGCAGCGTCCACCAGGCC
GAAACCGTACCAGTTGCTAAATGCATGGCCGGCCGCATTGGTGATCCAGCCCGGCTCGAT
CACGCTGCCTTGGTAGCGGATCACCTGCTGCGCAGGATCGATCTGGCGCGCGCTTGTTGC
CAGGATGTACTTAAGGTCGCGCGCGGTGAGCGACGGATTGGCCTGCACGATCAGCGCAAC
CACCCCAGCAACCGTGGGTGCCGCTGCGGAGGTGCCGTTCATTGCCGCGGAGTAGTTGCA
AGAGGCGTCGATCGGTGAGCTGCTTGAAGCCAATGCATTGATCGGCGGCTGGCCGGCGAT
GTCCCTGTTGTCACCGACGGCGCAGCCAGTCAGGTCGGTGGTGACGATGGCGGGATCGAA
CAACGCGGGCCGCGGCCGGTCGCCAAAGTAGCGGCGTTGCAGCCCGAACTCCCCGCCGAA
GCCGGTGACCCATAGCGCCGCGCCGGCTGAAGAGTAGGACGAGCGCAGGCCGCGTGCATT
GACTGCGCCCGTCGCGATGATCAGGGGTTGGTTACTCAACGGATCGGTAGCCGGCGTGGA
GCAAGTGACTCCCAAGGTGCGGGCCAGCACAGGGCATCGCTCCACCCAGTTCCCCTGGTC
GTCGAGAACCGTAAAACTATCGAACGTGTTCCCTGCTGCCTGGACATACAGACCCCCCTT
GCCGTTTCTTGCTCGACGCATCAAGCGGTCAAGCGAGCGCTCTGCTGCTGGAGAGATTGT
CGGGTAGTACGTCAGATCTGAGCCAAAGCTGTTATTGAATACATCCACATCCCGGGATTG
CACCGAATCGCCCCAGGAGGCGCGTAGATTGGTATCGAAGTCGGTCGGGCTTTCTTCTGA
GGAAAGGATGTTGAAACCTTTCAGGCGCGCATCGGGCGCAACGCCGCGACCACCAAGCCC
GTTCCAGCCCACTGCCGCCATGATCCCGCCAACCATCGTGCCGTGGGAAGCGCCGTTGCG
TGGCGTTGGATCATTCGATCCATCGACAAAGTTCTTGGAACCGCCGGGCACCACGTTGGC
AACAAGATCCGGGTGGCGTAGTTCGAGTGCGTCGTCCACGACGGCGACGGTTACGCCTTG
TCCACGCAGCCCCAACGTATGCAGCGGGCCCACATTCAGATCCGTTCCGGCGCGTGGCCG
AGTGTCGGCAATGACCTCTTGCCCATCGTTGAGCAAATGCCATTGATAGCGGAAAAGCGG
GTCACTTTCTTCTGGTGGCCTGGGTTGGGCGCGTGATGTTGCCGGGGTTTGCGCCAACAC
CCGGTGCCGAGGATGCCGCGCTACACAGCGCCAGCACGAGCGCGGAGAACAGCAATTGCC
GTTGCGGAAAAGAAGTCATCAACAGAGTCCCATTTGGGTGCGAGCGGGAGATTTGCCGTA
ATCGACGGCGTAGCGCATGCAGGCGCTCGCAATGGCGCGCATGCGTCGTGCGTACACGGC
CGCTATGGTCGTGTGTGATGCATCAAGGGCGTCGTGCGTCGTGCGCCGAGCGGGGAGTAC
TCGGGCGGTTAATGCGGGCTATCAGCGCAGATGTTGTGTGCGATATCGCAGTGGAACGGC
GGCAGCGGACCACGCAATATCGCGGGGCCGGCGTGGCACGTACGGGTACATCAGGAGCGA
AGGCATATCCATCTTCATCGAGTCCGGTCGGTATCTATCCATGCGCCCGGGTCATGCAAC
GACGCAGGCGATCCTGTGCAGCCGGCGAGCATTGGGAATGCTCGGCTCGGCGCGGTCGCG
TGATCTGCAAGCGACTGGGCACAGATGTAACTGCAGCGATGCAGCACGACAAATCGCAGA
ACGCGGCGCCGGCTGTGATGCAGCAGCGATTTTTGCAGTGACATGTAGTTCTATGCGCAA
CTGCTGCGGATAACGGCACAGCATGTGCTTGCGATGGGGATTTTTTTGACGTGATCGATC
CAAACAATCAATCGCAACGCGAAGTTATTCAGCGGCCGACGTAGGCTGAAGCGTGCTCTG
AACCCAGGATACTGATGGCACGCTGCGGTGGCGTCACTCACCACCTCTTGCAGCACTAGG
CAGTTCCCAGGGTGGCGTCTCGCCGAAGTGTTCGAGCAGAAAGTCCACAAACGCACGCAC
GCGGGGCGGCTGCAATTGCCGCGCCGGCATGACCGCGCTGATCTGCGAGGTGGGCGGCGG
GTAGTCGGGCATCACTTCGACCAGGCGGCCGGCGCGCAGGTCCTCGGCAATGTGCCAGTA
CGAATGCACTGCGATGCCTTGCCCGGCGATCACCGCATCGCGCATCAGTTCGCCAAAATT
GCTTTCGAAACGGCTCTGCATGCGCACCCGTACCTGTCCACCTTCCGGCGTTTGCAGGGT
CCAGACATCCTGGCGCCCATCGCGGCCCATCAGCAGCACGCCGGCATGCTGGGCCAGCTC
TTCGGGCGTGCGTGGCGTGCCGTGGCGCTGCAGGTAGGCGGGCGAGGCGCTGAGGGTGCG
GCGGTTGGGAGCGATCCGCCTGGCCACCAACCCGGAATCTTCGAGCGGGCCGATCCGGAT
TGCCAGGTCGAAGCCTTGCTTGACCAGGTCGACCAGATCGTCGCTGAGATGCGCGCTGAT
GCGCAGGCGCGGATGCCGCGCCTGGAATTCAGGCAGCAGTGGCGAAATGTACTGCTGCCC
GAACGAGGCCGACAGCGTGACCCGCAAGGTGCCGCCCACATCCTGTGCGCTCTCGCGCAG
GTCGTCGGCCAGGGCGTCCAGGTCGTCCACCAGCACGCGGCCGCGTGCGGCCAGTTGCTG
GCCCTCCGCGGTGGGATGCATGCGGCGGGTGGTTCGGTGCAGCAGGCGCACGCCAAGGTC
GCGTTCCAGTCGCTTCAGGCGCTGGCTGGCCACCGCCACCGAGAGGTCCAGGCTGTGCGC
GGCCGCGGTGATCGAGCCCAGGTCGAGCACGCGCAGGAACAGGGCGATGTCGCCAAGACG
GTCCATGCATTATCAACTTTGCATTGAAAGTGAATCAGCATAACAGGGGTTTTTGCAGAG
GATCACCCGGCGCAGGCTGTGCGCTGTTTCTTCGGGTTCCTGCCATGTCTGCTCCTGCTA
CGTCCCGCCTGCCGCCCGCACTGTTGGCCCTGACCATCGGTGCGTTCGGCATCGGCACCA
CCGAATTCGTGATCATGGGGTTGCTGCAGCAAGTGGCTGCCGACCTGGGCGTGTCGCTGA
CCGCGGCGGGCCTGTTGATCAGCGGCTACGCGCTGGGCGTGTTCGTGGGCGCGCCGGTAC
TCACGTTGGCCAGTGCCCGCTGGCCGCGCAAGGCCGTGCTGGTGGCGCTGATGCTGGTGT
TCACGCTGGGCAATATTGCCTGTGCGCTGGCGCCGGACTACACCAGCCTGATGATCGCGC
GGGTGCTGACCTCGCTGGCGCACGGCACCTTCTTCGGTGTTGGCGCGGTGGTGGCGACCT
CGTTGGTCGCGCCCGAACGCCGCGCCTCGGCCATCTCGTTGATGTTCGCCGGCCTGACCG
TGGCGACCCTGCTCGGCGTGCCGGCCGGTGCGTGGCTGGGCCTGCAGCTGGGCTGGCGCG
CCACCTTCTGGGCGGTGGCGGTGATCGGCGTGCTGGCCACCGCTGCGGTGGCGCTGTGGG
TGCCTGCCGCGGCTGGGGCCGCGCCGCCGGTGCCGTGGCGCCAGGAGGTGCGCGTGCTTG
CGCGCGGCCAGGTGTTGCTGGCCCTGGCGATGACGGTGGTGGGCTATGCCGGCGTGTTCG
CGGTGTTCACCTATATCCAGCCGCTGCTGGTGCAGGTGACCGGCTTTGCGCAGGCGGCGG
TGTCGCCGGTGCTGCTGGTGTTTGGCGTGGGCATGATCGTGGGCAACTTGCTGGGCGGGC
GCCTGGCCGATCGCCGGCCGACCGCGACCTTGTTGGGCACGTTGGCTGCGCTGGTGGTGG
TGCTGGGCGCCATGGGCCTGGTGCTGCACAGCAAGCCGGCCATGATCGCCTTTGTCGGCC
TGCTCGGCGTGGCGGCGTTTGCCACGGTGGCGCCGCTGCAATTGCGCGTGCTCGAGCATG
CCCACGGCGCCGGGCAGAACCTGGCCTCCAGCTTGAATATCGCCGCCTTCAATCTGGGCA
ATGCGCTCGGCGCCTGGCTGGGCGGGGTGGTGATCGCCTCCGGTGCCGGCCTGGTCGCCA
CGCCGTGGGTGGCGGCGGTACTCACAGCGCTCGGCTTGGGCATTGCGCTATGGAGCGTGC
AGCTGCAGCGCCGCCAGGCCGCGCTGCCGGCCGGCTGCGTGCAAGGGCGCTGAAACATCC
ATCACCGCAGGTGCTGCATGGAAACGCGTTTTCTCGGTCGTTCCGGTTGCAAGGTGCCTG
TGCTGGGATTCGGCGCCGGGACGTTTGGCGGTAAAGGCCCGCTGTTTTCGGCGTGGGGCG
ATACCGGTGTGGCGCAGGCGCAGCGCATGATCGACCTGTGCCTGGAGGCGGGTGTGAATC
TGTTCGACACCGCCGACGTGTATTCGGATGGTGCCTCCGAGGAGATCCTCGGCCAGGCCC
TGCAGGGCGCCGCGAGCAGGTGATCCTGTCGACCAAGACCGGCCTGCGCCTGGGCGATGG
GCCCAACGATGCCGGTGCCTCGCGCTTCCGCCTGCTGCGTGCGGTGGATGCCTCGCTGCG
TCGCCTGCGTACCGACTACACCGTTCGCGCGCGCAGCGTCGCCGCAGGCATCGATCACAT
TTCCGTCCTGGTCGCGTCCGCGCAAATTGAGAAAGCTGTTGCCAGCCGATTTGACATAAA
TCGCACCGCGCCCACTGCGGGTGGACTGCATCAATGCATCCCACGATTGCTGGTCTTGCA
GCGGGAAGTCCCGATAGAACGGGCCGATATTGCCCCAGGAAAAGTTGAACACGTCCAGGG
GCCTTGACTGGGGCCCGTCTCCCCAGGCGTAACGAATGCCCGCGTCTGTCACCGAAGATG
CTTCGCCAAACGCAAACCCCGCAGGCGAGGCCTCGGTGCAATACCGCGCCCGCCGCGCCC
GTTCCAACCAACCGCGGCGACGATACCTGCGACTTACGTGCCGTGATCGTAGCCCGGCCC
TGAGGGCGTGGGATCAGTCGAGCCATCCATGAAATTGTACGAGCCGTTCGGGATGGCATT
CGCCGCCAGGTCTTCATGGCTGATCTCCAGACCGCTATCCACCACGCCGATGCGCACGTG
TTTGCCGCGGATACCTGGCGCGTGGAGGATGTCCACATCCATGTCCACGCCTGCAACCGG
GTGGCTGTCGCCGATGACCGCCTGGCCCTGGATCAACACGTGCCACTGGTAACGCAGTAG
TGGATCGCCTGCCACGCCGCTGGCCGTGTTACCAGGTGGGGCTGCGTGTGCTGCAAAAGC
TGCCAAAGCGATCAGCGTTGTACTCATTGATATTGCAAGATGTCGTCTACCAAATAAGGT
CATTGCAATGATCTCCAACTGGAAGCGGAATGGCCTTGACAGGTGGTGTTATCCGTGGGC
GCGCGTGCTACACACGGCCGCTGACATCGCGCGTCGCACCTGTCAGGCAGGCCAGATCGA
ACAGCGCAGCCTGTGCGCCCGAAAGTGCTGGCCGCCGGCATCAGCCGGCAGCCAGCCTGC
GCTCACATCGGTTGCATGATCGATTGCGCCACCACGAGCGAGAGCTGCGCGCCGCCACTG
TTGGCCTGCAGGCGAGCCAGCGCCTGTTCCGCCTTTTCTACCGAGGAATAGGCGATTACC
GCGCTGTTATCCACGGTCGATGTATAGACGATGGTGCCCCCGGAGGTGCGCGCCAGCGAG
GTGGCGTGAGCTGGTGTGGTGCCGGCGAGTTTCAGCTGTGGCCTCACCAGCACCACGCGC
CCATTGCGCTCGTTCACTGCTGCGGCGAGCGGCCGCTCCGTGCCGGAGGCTGATCGCGAC
CCGCTGCGCGCAGCGCCGGCCGGCGTGTCCAGGACCACCGCATAAGGGCCGATCCGCGCG
GCCACCGTTCCAGTGGGCCGCGCCGCAATGGGGGTAGCACGATTTCTCGCAGCCGGCGAT
GCCGCGCCATCTGCAAACTCGGCCGGTAGCGGGTCAAGCACCACCGTTCCCGGCAGCATG
CGGTAGGTGTCCGGACCGGAGGTAAAACGTTCGCCGGTTGCCGCGGCACCGAGCGCCTGC
GCGTCCATGAACTGCGCGGCCTGCGTGATGCCGCACGCACCGAAGGAAACGAGGAGTGCA
GAAAGAACAAGCGTGGTCTTCATGTCAGTGCCCCAGGATACGAAGTTTGAAGTTCTGTAA
CGCCGCCGTGCTGGTCGGCTCGCTCATGTCGGTGATCTCCAGCGTCCACACGCCTTGCGC
TCTTTCATCCAGAAACGCATTGCTGGACGTGAGGTCGATGTAGAAGCCGGTCTGTGCGTA
GGCATCGGCATCCAGCAGCGAGAACGGCGTCATCACGTAGCTTCGCGTGCCGCTCGGCGA
CTCCAGCACCACGCGTAGATTGGCCGGCGTGCGGTGGGTGGTGGCCAACGACAGTTGCAC
CGCTTCCACCTTCATTGCCTGGGTGATGCGGATGCGTTGCTTGGCCGGTCGCGCCGGTCC
ACCGATCTGGCTTGCAGCCGCGGTGGAGGCAACCCATTGCGTATCACGCACCGGCGGCAG
CGGCTTGAAGTAGGTCGCTTCTTAGACGGCTGCGGCGCCGTCGGCCAGGCCGAAGCCATA
CCAGTTGCTGAAATGATGCCCGGCGGCGTTGGTGATCCAGCCAGGGTCGATCACGCTGCC
CTGGTAGACCGATGCGGGCTGCCAGGGATCGATCTGGCGCGCGGTCTTGGCCAGGATGTA
TTTGACATCGCGCGCAGTCAGGCTGGGGTTGGCACCGAGGATGAGCGCTGCAACACCGGA
GACGGTTGGCGCCGCCGCAGATGTGCCGTTCATCAGCGCGCTGTAGTTGCAGGACGCGTC
GATCCTTGACGTGCTGCCGGTCAGTGCGTTTTCCACTGTGGTGCCATCCACGTTGTCACC
AGCGCTGCAGCCGCTGAGATCGGTGGTGACGATGGCCGGATCGTAGGCGAAAGGCGCGGT
ATCAGGAGCGAAAACCTGGGCCGCATTGGGATAGAACTTGCGCTGGTAGCCGAACTCACC
GCCCAGACCGGAGATTCACAACGCCGAACCGGATGACGAGTACGAGGCCCGCTTGCCGGT
GGCGTCCACGCTGGCGACCACGATGGTTGCGGGCAGATTGCTGAGTGGATCCACGTTAGT
GAGCAGGCAACCGACATTCAAGGTGCGTGACAGGTCGCTGCAGAGATTGACGATCCTGCC
CTCGGCGTCGCGGCCGCGGACACGCCTGAAGCTGTTCCCGGCTGACTTGATGTAGATGCC
GCCCAGCCCGCCGCGTGTCGAGCGCATGAGCGCTTCCCAGGACTGCCCCTCTTCCAATGA
AACGTCGCGGTAGAAGTCCGGCGCCGAGCCCCAGCTGTTGTTGAAGACATCGAGGCTGCG
TGCCTCCGGGCCATCACCCCAGGAATAGCGGACCTGGGCGTCGCTCCCGGCGGAGTCGCT
GCCCAGGAGATCGAATCCAGCCAGCAAGGCCTCGGGTGCAACGCCGCGACCGCCATGGCC
ATTCCAGCCAATCGCAGCGATGATGCCCGCCACCGACGTGCCGTGACCAAAGCCCGGGTC
ACTGGGCGTGGGATCGTGCGAGCCATTGCCGAAATTGTGCGACCCATTCGGGATGATGTT
GCCGGCGAGATCTTCGTGGCCAATCTCCAGGCCGTCATCCACCACGCCCACGCGCACGCC
GCGGCCGCGAATGCCCAGTGCATGCAGGAGATCTACATCCATGTCGACGCCAGCCACGGG
GCGGCTGTCGCCAATCACCGGCTGCCCCTGGTTGGAGAGATGCCATTGGTAGCGATAGAG
CGGGTCGCCTGCGGCGCTGGCACGTGCAGTGCTTGCCGGCTGTGTGGCGGTGGCCAGCAT
GGGGGGAGTTCCGATCACCAAGGCGCTGATCACCAGCGCGAGGTATCGCCTGCGATGTAA
TTGCATTCGGTTTGACTCCAGTGGAGGGGTGACACAGTCGACGTGGCACAGACATCCGTC
CGACCGATCAAAAATCGGCCAGCTCACACTCCATCGCGCAGGCGGGGCCGTCAGGCCTGC
TGCTGTGGAACCTGTGTCTGTGGCATGGGGTTGCGTTGCTTACCGCATGCGGCAGCAGCC
GCGCCTATGCGGCGCGGGGGCGTGCTGGCTGCACGCCGGGCATTCGGTGGGGTTTGTTGG
AATAGGGCGAAGGCAGGAAGGCAGCGACAGGCGTCATGTCCATGTGTCCCGAAAGAGCCG
GAAAAACGCATCCGCGTGCTTGACGATGGATGCGGCTGGTCCTCGATCGGCTCCCCTGTG
CGCTGTTGCGCAGCCGACGCTGGCGATGCGAAGGCACCGGCAGCACCTTGATTAAAAGTG
GGTCAGACTTTGGCTGCAAGCGGCGAGCATGCTGCATCGCGCGTGACCGGCCATGCACTT
TATGTCAGTCACGTCGGGTTGCGTCGCCAATGCGAAGTTTGCAGGCGTTAAATCGCCCTG
GTGTGCGCTGCTTTGTGCTGTTGCGATAAGTACAAGCAATGGCGATGCGCGGTTTTACTT
CGCATTGCGAGCGCTGTGTGCTGGTGTAGCAAGTGGCGGTGTGGAATTGGCGCGACGACG
GCACAACTCACCAGCAGGCAAAACACAGGCGTGCCCAGCGCCTGTGTTTCGCAAGCCACT
TGTAGAGGCGTCGTATGCGCCTGCGCACTCATCGCGCAACAGCCTTAAGCTGCCGTGCGT
GAAACGCCGCTTTGGTGCCTACCAGCGATACGCCACCGACATCTGGTACTGCCGCCCGGC
AATCGGGCGGCCCATGAACACGCCGCCGGTCGCAGCGCCCGGCACACGCACATTGCCTTC
GGTCAAGCCCAGGGTGTCGGTCACATTGCTGCCGCTGGCCGTGACCTCCCAGTGGTCGCC
CACGTGCAGGTTGGCGCCGATGTCCACCATGTCGTAGGACGGCAGGCGCTGGCTATTGGC
CAGGTCTGCGAAGCGATCACCGATGTAGGAATAGGTGGCGAACACCTTGAGGTCGCCGAA
CGGCAGCATCCAGTAATAGCTGGGCGTCACGCGGAACTGGCGCTTGGGCTGACGCATCAC
CTGGTTGCCGGTAAATTCGCGGTAGTTGCGGTATTTCGCATCCAGCCACACGCCGGTGCC
CGCCAGCTCGAAGCCGCCGAACGGGCGGATGGCGCCTTCCACTTCCAGGCCGCGTGCGCG
CGAGTCGCCCACCGCGGTGAAATTCTCGCCATTGGCCAGGAACGCCTGGAACGGTGAATT
CTTGAACGTGTTGTAGAACGCGGTGAGATACAGGTCGTAATTGCTGGCGCCGGACTTCAG
TCCGAGCTCGTACTGGTCCACGTCCTGCACGCGGGTCTGGCCATCGCGCAGATTGTCGAA
GCCGGGAAACTTGACCCCGGAGTTGGCGCGCGCGAACAGGCTGTTGTTGTCGTTGAGTCT
GAAGTTCAGGCCGGCCGTCCACGAGAAGGCTTCATCGTCCTGGTCGATGCGGCGGGTGCT
GGCCAACGCCAGCGAGGTGGCATTGTCGTACACAGTGGCCGGGTTGCCATCCAGGTCCAC
CGTGGCGGTGTCGTGCACATCGCCGGTGACGCTCTGGCGCTCGTAGCGTGCACCCAGGTC
CAGGCGCAGGCGCTCGCTGAGTTCCCATTCGTCGGCGACAAAGGCGGCGATGTTCTCGCC
GTCGTAGTTGGCGCGCAGATTGAGAAACGCGGTGCTGGTAAATCCTTGACGCGTGGCCTG
GCGCCCGTCTGCCAGGTCCACATCGATGCGGCGCGCGTTGTTTTGCGCGGTGAGCAACAT
GGTGTTGCCCAGGTACCAGGTGTCTGCGGAGGAATACTTGGCGTAGTACGCGCCCACGGT
GAGCGTGTTGCCGGCGAACAACTCGCGGCTCAGGCGCAGATCGTTGGTGAAGGAGTTCAA
ACGTTTGTCCACCGACCACCAGCCGGCTTCCAGCACTTGCTGGTTGGGGTCGACCGCGCC
GCCGCCGTTGGTGAATCTGCCACTGCCGGTGGTGCCGTAGCCGGCAATGAAGTCGCCCAG
CCGCTGCGGTGCATCGCCGGTGAACAGGGCATAGGTGGGCGCGGTGCCCGCCATCACGTT
GAAGCGATCAGCAACAGTCCAGCCGCCCACATCCCAGTTCAATTCGCCACCGAATACATC
GATGTTGACGCCGCGCCCGTCGGCCAGGTCGCGCTGGATGGTTTCGCCGTTCGGGCCGAC
CACTAGATCCACATTGCGGAAGTCGCGGCCGAGCAGGGTGCCGGTCTGCGCGTTCAAACC
GGGGAAGCTGGACAAGTCGTTGCCGTTGTTGCGCGAGAGCAGCGGAATCGCGGTGTAGAA
GGCATTGTTGTCGTCGGTGTGGCGTGCATAGAACGACAACTCGCCGCTGTCCCAGCGCTT
GCTCAAGGTGGCACTGAACTGGCCACCCTTGTCGGCGGAAAACTGCGGGTCGCGCACGCC
ATCGGTCTCACGGAAGAAACCGCCGATGCTGTAGTACCAGCCGTTGCCCATCGGCCCGCT
GTTGAACACATCGATGCGGCGCAGGGCGTTGTTGCCGCCGGTCAGGCGCACGCTGCCTTC
GGGTTCGTCCTGGCCTTTTTTCTGGATAAAATTGACGGTGAGGCCGGGCTGGCCGTTGGA
GAAGATCGGGCTGGAGCCGCCGCGCAGCACCTCCATCCGCTCGACTGTGTCATCGACACG
AAAGAGCGTGGAGTTTTCCAGGAACGACAGGGTCGGCGGCGGGAACAGGGGCGAGCCGTC
CAGTTGCATGGTCACGAACGGCGCGTCGCCTTCGGAGGGCATGCCGCGCACGAAGATGTT
TGCACCGGTGCCGCCACCGCTGGGCTCGGCCCACACGCCCGGCACGATCTTCAGCAGATC
CGCCGTGCTTTGCGGCACCGCTTGCTGGATCTGTTCGGGGCTGGCGGTGGTGATCGAAAA
ACTCGCATCGCGCTTGGCCAGGCCCTTGAAGCGGGCCGTGCCGCTGACAATCACCGCGTC
CAGCGTAGTGGCGTCTTGCTTGCCTGCGTCCGGGGATGCGGTCTGCGCGTGTGCGAGCGG
TGCAAGCAGGGCGCCGATTGCAAGCGACAGTGCGTAGCGGGGCATGGATGAGGTCATGGG
TGCTCTCCTGGGTGGCAGCAAAGAGGCAGGCAGTGCGGCGGGGGCCGGCATGCCGCCTGA
AAGGTGACCAGCCGCACATGACGGAACTGGCGCCTGCAACATGCCAACGCATGCTGCGTT
GCTGTTCTAACGGAGTCGCCGGCAAAAGCTGTTGTGCGCCGCGTCAAGCGTTTCGATGCG
CGCAAATACCGCCTGCAGCCACGCCGAAGATCAACGCAGCGTGTGCAATGCATTCACACG
TGTTTTGCAAGCGCGTGCTTAGCGTGAGGCGTGCGGCATTGCTGTCGCACAGGCGCGCAG
TGTTGCGCGACCTGCCACCCCCCGGCAGGGTATGGCGTGCCAACACGGCGCTGTCTGCCG
CAGACAAGGGCACCTGATGCAACACGGCAGTCACTGCACCGTGGTCTACGACGGCAAGAC
GCTGCACGGCCAGGCGGATATTCCGCTGATCGAGTTTCTGAGTGGGCACGGCATCGACCT
GTCCCACATCTGTTATCACCCCGCGTTGGGCGCACCGCAGACCTGCGATGTGTGTTGGGT
CGAAGTGGGCGGCGAATTGGTGCGTGGCTGCACGCTGCGCAGCCACGATGGGCTGGAAGT
GTCCAGTACGGTCGAGCGCGCGCATGCCGCGCGCCACGAAGGCATGGACCGCGTGCTGGC
CAAGCACGAGCTCTACTGCACGCTATGCGAGCACAACACCGGCGATTGCACGCTGCACAA
CACGTTCGCCGACATGAAGATGCCGATCCAGCGTTACGCCTTCCAGCGCAAGCCGTACGA
AAAGGATCACAGTAATCCGTTCTACACCTACGATCCGGACCAATGCATCCTGTGCGGCCG
TTGCGTAGAGGCCTGCCAGAAGGTCGAGGTCAACGAGACCTTGTCCATCGATTTTTCGAT
GGAGCACCCGCGCGTGCTGTGGGACGGCGGCAAGCCCATCAACGCGTCCAGCTGCGTCAG
TTGCGGCCACTGCGTGACGGTGTGCCCGTGTAATGCGTTGCTGGAAAAGACCATGCAGCC
GGGCCGGACCGCTCACCGCATTGCCGCACGAGTTGAAGCGGCCGATGATCGATATGGTCA
AGACGCTGGAAAACACCATCGGCGCACCGCCGATCACCGGTGTGTCGGTGCTGGACATGC
ACTGGCGGCAGCCGGAGATCAAGCGCACCAAGACGGTATGCACCTATTGCGGGGTGGGGT
GCTCGTTCGAGATGTGGACGCGCGACCGCCACCTGCTCAAGGTGCAACCGGTGGTAGACG
CACCCGCCAACGGCATTTCCACCTGCGTCAAAGGCAAGTTTGCGTGGGATTTCGTCAACG
ACCCCAAGCGGCTCACCACGCCGTTGATCCGCGAGCACGGCCGCTTCCGCGAGGCAAGTT
GGGACGAGGCCTTGGCACTGGTGGCGCGCCGGTTGCTGGAGATCCGCGACCTCCACGGCG
CGCAGAGCATCGGCTTCATCGGCTCCAGCAAGGCCAGCAATGAAGAGGCCTACCTCACCC
AGAAGATCGCGCGCCTGATCATCGGTACCAACAGCGTCGACAACTCCTCGCGCTATTGCC
AGAACCCGGCCACCGAGGGTTTGTTCCGCACCGTCGGCTACGGCGGCGACGCCGGCACCA
TCGCCGATCTGCAGCAGGCCGAACTGGTGGTCATCGTCGGCAGCAACCTGGCCGAGAACC
ACCCGGTGATCGCCTCCAAGCTCAAGGCGGCGCGCAAGCTGCACGGGCAGAAGCTCATCG
TGGTAGACCCGCGCAAGCACGAGATGGCCGAGCGCGCGGACCTGTTCCTGCGCCCCGTGC
CCAGCACCGATATCGTGTGGGCGTCGGCGCTGTCGCGCTACATGTTCGACAACGGCTACG
CGGATACGCAGTTCCTTGCACAGCGCGTCAATCAGGTGGACGAATACCGCCAGTCGCTGG
AACCGTTCACGCTGGACTACGCGGCGCAGATCACCGGCCTGAGCCGCGAACAGTTGGTGG
AAGCGGGCGAGATGATTGGCCGCGCGCGCTCGGTCTGCATCGTCTGGGCCATGGGCATCA
CCCAGCACACGCACGGCGCCGATACCAGCACCGCGCTCTCCAACCTGTTGTTGGTCACCG
GCAATTACGGCCGCCCCGGCACCGGCGGCTACCCGATGCGCGGCCACAACAATGTGCAAG
GCGCCAGCGACTTCGGCTGCCTGAAGAACATGTACCCCGGCTACGAAAGCGTCTCTGACC
CGGCCGTGCGCAACAAGTGGGCACAGGCCTGGCACGTACCGGCCGAGCAGTTGTCGCTGG
AGGTGGGCTCGGACAACTTCATGATGGTGCAGCAGGCCGACAAGGGCGAGATCCGCGCCA
TGTACGTGATCGGCGAGGAAACCGCGTTTTCCGACGCCGATGCGCGCAATGTGCACCGTG
GCTTCTCCAAGCTGGACTTCATGGTGGTGCAGGACCTGTTCTTCAGCCGTACCGCCGAAT
TTGCGGATGTGGTGTTGCCGGCGTGCCCCAGCGTCGAGAAGGACGGCACCTTCGTCAACA
CCGAACGCCGTATCCAACGCTTCCACCAGGTGTTTCCACCGCTCGGCCAGAGCCGGCCGG
ATTGGCAGATCCTCACTGAACTCGCCGCGCGCATGGGCCACGATTGGGGCTATACCCACC
CCAGCCAGATCATGGACGAGGTGGCCCGCATCGCTACGCTTTTCAAAGGCGTGAGCTACC
AGCGGCTGGAAGGCTGGCGCTCTCTGCTCTGGCCGATGCAGGACGATGGCCGCGATACGC
CGCTGCTCTACACCGAGCGCTTCCACACCGACGACGGCAAGGCACGCCTGCATCCGCTGC
AATGGAAGCGCCCAGGTGAGGAGGCCGATGCGCAGTTCGATCTGATGCTGGACAACGGCC
GCATGCTCGAACAGTTCCAGGGCATGAATCAGACCGGCCGCGGGCCGCGGCTGTGGTCGC
TGGCACCGAACTGGTTTGTCGAAGTCAGCCCGCAGCTGGCGGCCGAGCGCGGCCTGCAGG
AAGGCGATTGGGTCAAGCTCAGTTCGCGGCGTGGTTCGCTGGAGGTACCGGTGGTGATCA
CTGATCGCGTTGCCGGCAACACGCTGTTCCTGCCCATCCACCAGGGCAAGCCCGGCATCA
ATCTGCTCACCGGCGAGCATCACGACCCCGACGTCAACACACCGGCTTACAAAGAGTTGG
CAGTGCGCATGGAGCCGCTGGGCCGCACCGGCAAACCGCCGCTGCCTGCGCATAACTTTC
GCCACGGGCATCGCACGCCCAACGATGGCGTGCCGGTACAGCAGAAATGGGCACGCGAAG
ACTATGTTGCGCCGCCGGCCCGCGCACCGCACCCGGAGAGATTCTGATGGCCGAACCCCT
GGACTACGACGTCAAACCCACACCGATCGGGCCCACCGCGCGCGAAGAACTCGACCGCCT
GCTCGAGACCCTGCACCAGCGCGGGATACTGCGCCTGGCCAACTACCTGGTCGGCGCGCA
GGACAAACTGGCCAAGGTGCTGGTTGATGGCATCAACCAGCCTGGGCCGCTCAATGTCCT
GCAGAACGTCTCGATCCTGGCGATGGCGGTGTCGCGCATTCCGCCCAGCCAGTTCTACAA
GGTGGTGTTTGCCGGCAAGGACGCGCTGGACCAGATCGCGCGCAGCCGTGCGCAGACCGC
AGCCCAGGGCGAGGCGCCCGGCCTGCGCGGTGCGTATCGGCTGCTGCAGGACGAGGCGGT
GTGGAATGCGATCACGCCAGTGCTCGATGGCCTGAAAGCCTTCGCCGCCGGCCTGGACAA
GCAGGTCGACAAGCCGATCTCCGCCTTCAGCGGCAAGCCCAGCGAGAGCTGAGCCAGGCA
CGCCATGCAGGCTTCCGAACACGCCTTGCTGCTGGTGCGCGGCCAGTTCGCCTTCACCAT
CGGCATGCACATCGTGCTGGCCGCCTTCACCATGGGGTTGGCGAACTTCCTGGTGGTGCT
GGAAGCGCTGTGGCTGCGCACGCGAAGGCGTGTGTACATGGACGTGTACAACTACTGGTT
GAAGCTCTTTTCGCTCACCACTGCCGCTGGCGTGGTGACCGGTATCCCGATGGAGTTCGT
GTTCGGCTTGCACTGGGGGCGCCTGTCCGGCGCGGCCGGTGCAGTGATCGGCCCGTTGAT
GTTCTTCGAAGTGCTGGTGGCGTTTTTCCTGGAGGCCGGGTTCTTGGGCATCATGTTGTT
CGGCATGAAGAAGGTCGGCCACCGTGTGCATTTCTTTGCCACCTGCATGGTGGCACTGGG
CTCGTTGGTGAGCGCGTTCTGGATCCTGTCCGCCAACTCGTGGTTGCACACGCCGGCCGG
ATTCGCACGTGCTGCCGATGGCAACTTCCTGCCAGTGGACTGGCTGCGCATCATCTTCAA
CCCATCGTTTCCCTGGCGCATGCTGCATATGAGCCTGGCCGCGTTGCTGGCCACTGCAGC
GATCATCGCAGCGGTGGGCGCATGGCATGTGTTGCGCGATACCCGCAATCCGGGCGCGCG
GCTGATGTTTTCGATGGGCCTGTGGGTGATCGCCATTGTCGCGCCCCTGCAGTTGCTGGC
CGGCGACCTGCATGGGCGCAATACGCTGGAACATCAACCGCAAAAACTTGCCGCGATCGA
AGGCAGTTGGCAGCGGCCGCCGGCAGGCGAGGGCGAACCGCTGCGGCTGTTCGCCATTCC
CGATATGCAGGCGCAGCGCAATCGCCATGAGCTGGCCATACCGCGCCTGGGCTCGCTGTA
CTTGCGCCACAACTGGACCGGCACCATTGCCGGTCTGCGTGAATTTCCCCGCAGCGATCT
GCCACCGGTGCCCATTGTGTTCTTCGCCTTCCGGGCCATGGTCGGGCTGGGCCTGTTGCT
GATTGCGGTGGGCATGCTCAGTCTGGTGCTGCGCGCGCGCGGGCGCCTTTACGAGGCGCG
CTGGTTGCAACGGGTGGTGGTGGTCATGGCGCCATCGGGCATGCTCGCCATGCTGTGCGG
CTGGGTGGTGACCGAGGTCGGCCGGCAACCGTTCACCGTGTATGGGCTACTGCGCACCGC
GCACAGCACCTCGCCACTGTCGCTGCCGATGGTTGCCAGCTCCAGCGTGGCGATCCTGGT
GCTGTACCCGCTGGTCTTCGGGCTCGGCCTGTTCCTGTTGCTGCGCGTGCTGCGTCGGCT
GCCGCATGCGCGCGAGCGCGGGCCATCGCCGGGCCTGGCCGATCAGACCGGCAACTGATG
CATTTCGTGGAGCGTGTTTGTGCATCTCTCCGTTGAACTCATGCAACACCTGTCCGCCGC
CGCGCTGGCCTTCACCGTGGTCACCTATGTGGTGCTGGATGGCACCGACCTGGGGGTGGG
CATGTTGTTCGCGGCCAATCGCAGCGATGCGGATCGGCACCTGATGGCCTATTCGATCCT
GCCGGTGTGGGACGGCAACGAAACCTGGCTGGTGCTGGGCGGCGGCAGCCTATTGGCGAT
GTTTCCCAGCGCATACGCCATTTTTCTCAATGCGACCTATGTGCCGCTGGTTGTCATGCT
GCTGGCGCTGATCTGTCGCGGGGTCGCACTCGAATACCGTGACCAGCTCGGCACTGATCG
CCGTCGCCGCGTGCTGGATGTGGTGTTCATGGTGGCATCGCTGTTGGCCACCTTTTGCCA
GGGCGTGGTGGCGGGCACGTATCTGGCCGGCGTTGCGCACCGTGCCGGGCAATACGCCGG
CAACGGCCGGGAATGGCTGCAGCCGTTCCCGCTGTTCTGCGGCGTCGCGTTGGTGGTGGG
CTACCTGCTGCTGGGGGCGTGTTGGCTGGTGTGGCGCAGCGAGGGGCAGCTGCAACAGCG
TGCACGGCACCAGGCGCGTGTGCTGGGCATCGTATTGGTCGCGCTGCTCACGCTGGGCGT
GGTCTGGCTTGCACGGCTGACGCCGATCTACGCGCAGCGGCTGGGCGATGCGCACATCAG
CGTGCCGCTGGGTACATCGGTGCTCGGCCTGATGGTGGCGATGTATCTGCTGATGCGCAG
CCGCCACGCATTCCTGCCCTTGTTTGCGGTGCTGGGCGTGGTCGTGGCCACATACGCCGG
TGTGCTGGCCATCGTGTATCCGATGGTGCTGCCGCCAGACATCACCCTCGCACAGGCGGC
ATCGCCCCCGGCAAGCCAGGGCGTGATGCTGTTGGCGTTCGCGGTGCTGGTGCCGTGCAC
GCTGGCCTACAGCAGCTATGGCTTTTACGTGTTCCGCGGCAAGGTCAAGCCACGCGGGCA
TGCGGCGGAGTGAGGCGTGCCTGGAGCAATCAGCGATGTAAGCCATCGCTTCGATAGGCG
TCGCATCCGGCGTCTTGCCTAGACGGCGCCAGCCACCGCTTTGCCACTGCCACCGCCCGC
CTTACGCCACCGCAACGTGGCGCACGGGAACTGCTTCACGAATCGGCAGGTTCACCAACG
CCGCTGCAACGGCCAGCACGATGTCGCCGTACCACATCCACAGGTAGTTGCCGGAGTGTT
CCAGCGCCAGGCCGCCCAGCCACGCGCCGAAGAAGCCGCCGAGCTGGTGCGACAGCAGCA
TCAGTCCGAACAAGGTTCCCAGATAGCGCGGGCCAAACAGCTTGCCGATCAAGCCGGCCG
TGGGCGGCACCGTGGCCAGCCAGGTGAATCCCAATCCCGCGGCGAACAGATAGAACGTCA
GTGGTGTAGGCGGCGCAATCAGGTACAGGCCGATCATCACCGCGCGGCTGGCATACATCG
CGGTGAGCAACCACTTCATGCGGACGCGCTCGCCCAGCTTGCCGATCGTGAGGCTGCCGG
CCACGTTGAACAGGCCGATCAACGCGATCGACACCGCCGACACGCTGGCCGGCAAACCAC
ACAGCGCCACCTCGCCAGGGAGGTGCGTGACCAGGAAGGCGATGTGCACGCCGCAGGTGA
AAAAGCCCAGATGCAGGCACCAATAACTGCGATCGCGCAGCGCCAGCTGCAACTGCGCAC
GCAAGCTGATCTCCCCCGCAACTGCGGCCGTGTGCGCACCGGTTGCAGATGGCACGCGCC
GCAGCGGCCAGGCCAGCGGCAGGGTCAGCAGCGACACCAGTGCCAGCCCGGTCATCGCCT
TGGCCCAGCCGGCCGCGCCGATCGTGAGCTGGACCAGCGGTGCGAACACGAACTGGCCAA
GCGAGCCGCCCGCGTTGATCAGGCCCGCCGCGAACGAGCGCCGCTCAGGCGCAATGCGAT
GCGCAGTGGCGCCGATCAGGACCGAAAAACTGCCCGCGCCGGCACCGGCTGCCGCCAGCA
CGCCGAGCGACACGATCAAACCCCATTCGCTGGTCCACCACGGCGCCAGGCCCAATCCCG
CTGCCAACAGCACGCCGCCGAACATCAGCACCGGAAGCGGCCCGCGCTGATCGGCGATTG
CACCGAACACCGGTTGCACCGCGCCCCAGACCAATTGCCCGATCGCCAGCGCAAAACTGA
TCGATGCGATCCCGATGCCGGTCTGGCGATGGATCGGCTCCACGAACAATCCGGTGGTCT
GGCGCGCGCCCATGGTCAGCATCAGCATCGCCGAGGCGGTGACCAGCAAACCCCAGTGCG
CACGCGCGCGTGGCGCCGCAGACGTGCTCATGCGTGTGTCTCCAGCACAACATCCAGACG
TTCCAGCGTTGCATGCAGCTGGGCGGTGGGGGCTGCGCCGAACAGCGTCTCTAGCTGCAC
CTGCGCCGCATGCCAATGCGGGCGTGCGCGCAACAGCAGTCCACGGCCGCTGCGGCTCAG
GCGCACCCATTTTTGCCGGGCATCCTCGCCGCGCTGGGTCGTGATCCAGCCCGCTGCCAG
AAGCGGTTTGAGGTTGCGGGTGAGGGTGGTGCGGTCCATACCCAGCGTGCTGGCCAACGT
ACCCAGCGATTGCGCCGCCTCCAGCCGGCGCAGGATCGAGTACTCATTGAGGCTTAGCCC
GACCGGCGCCAGCGCGTGGTCATACAACTGCGAGACCCGGCGCGCCGCGCGGCGCAGATG
GAAGCAGGTGCAGTGGGAGAGGCTGAGCATGCGGTGTCTCCACGAGGTTGCCGCATTCTG
GGTGCATATGCACCTAGTCGCAACTGGCATGCTTGAGGAGGATCGTTTGCGCGCCACCTG
GCTCCGACGACGGATGAATCGCTGCCGGCGTCATGCGGCGATCAATCGCAGCATCGGCCC
AGGAATGTCACGCTGCTGCAGAGCACTGTTCTGCAAGCTGTCTGCGGAGCGGTGCATCGG
TCTCTGCGCCCGCAGTCTGGCGAGCGATGTAGTGCGCTCGGCCGGCGCGCCACCGCTATC
AATTGGAGTGGCGCAACGCGAATGCACTCTTCAAAAAAGAAGAGGCCGCCCGAAGGCGGC
CTCGCTTGTGACGGCGGGAGAGAGAGCGCCGTCAGAAGAACAGGCGCACGCCGAAGGAGG
CGTTGCGGCCGGGCAACATCACGTCGTCCTTGAGGAAGGAGGTGTGCACGCGCGCATCCT
GGTTGGTGAGGTTGTTGCCATCCAGGAACACTTCCCACGCGTTGGCGCCGCGATCCACGT
GGTAGGCCAGATGCGCGTCCACCATGGTGTAGCCGTCGGTGGCGGTTTCGTTCACCGCCA
CCTTGTCCTGCTTCATGGTGCGGATCGCGCCCAGCGACGCGCGCCATGCATCGGCGTTCC
AGCGCATTTCCGCGCCCACGCGGCCCGGTGCGATGCGCGGCAGGTTGCCGCCATCCTTCA
GCCGCGCCTGCACCGTGTCGCCGAACACGCGCAGGTCCCATGCGCCGGTGTCGTTGTTGG
CCAGGTGGAAGGTGGCTTCGCCTTCAAAGCCGTGGAAGATGGCGTCGGCCTGCGTCCACT
GGCGGATCGGCAGGAAGTCGTTGTCTTCTTCGTTGAACCACTGGCCGCCGGTATCGACGA
TATAGACGAAGTCGTTGTAGCGGTTGTAGTACGCCGCGATCTTGGCATCCACCCAGTCGT
TCTGGAAATTCAGACCCAGCTCGGCCTGGTTGGCCTTTTCGGTCTTGAGATTGGCGTCGC
CGATTTCGAAGGCCAGCGTGGCGATGTGCGGCCCGTTGGCAAACAGTTCTTCCTCGGCCG
GCGCGCGTTCGGCATGGTCGAGGTTGGCGGTGAGGCGCCACTGCTCGTTGAAGCGGAAGC
CGGCGCTGGCCGAGAAGCTGGTCGGGGTGAAGTCGCGGTCCACGCCGATGTCGGTGCTGT
ACTTCACCTTGTCCACGCGCGCGCCCACTTCGGCGGTCACGCGGTCCCAGCTGTTGCGGG
CCACGCCGAACAGGCCGAGCGAACGGGTATCGGTCTTGGGCACGAAGGATTCTTCGCCCA
CCGCCTGGAAGGTGGTGTCGCTGCCCTGCAGGCCGAACGCAGTCTGCCAGCCGCCGCCGA
AGGTGAAGGACGCTTCCACACGGCCTTCGTTGGCGCGCTTGGTGAACACGGTGCCGACTT
CGGCGCCTTCGAATTCGGTGTGCGCGTAGTCGGTATGGCCGAAGCTGTAACGCAATGCGC
TGCCATCGCCCCACGGATCGGTCAGCCCGCCCTTGAGGTCGTAGCGGTCCTGCTGCAGTT
TCAGCGAAACGCCGCGCTCGCCGATCGACAGATCGCCCGGCTCGCCCGGATTGCCGTAGT
TGTCGCGGAAGCGCGAGGCAGACAGGCCGACAAAGCCCCAGTCGCCCGCCAGCGAGGCAC
CGATCGAGCCCACCTTGGAGTCCAGGAACGAATTGGCCTGGCGCCCTTGCGGGGTGTCGT
AGTCGTTCTGGTTGCGGTACACGCCGTCGGCGTGGATCGACAGCCCGCTGCCGTTACCGG
CATCGACGCGGAACATGTCGGTGTTGCCGTCCTTGTCGCCGCCGTCGAAGCGCACTTCGG
CGCGCCCGCTGAAGCCGTCCACCGGCGTCTCGGCAATGCGGCCGTCGACCACGTTGACCA
CGCCGCCGATCGCACCAGAGCCGTACAGCAGGGTGGAGGGCCCCTTGAGCACTTCGATCT
GGTTGGCCAGGAACGGCTCGATCGCCGGCGAGTGGTCCTGGCTGACGGTGGAGACGTCCT
GCGTGGAGAGGCCATCGCGCAGCACCGCCACGCGTGGGCCATCCAGGCCGCGGATAATCG
GCCGGCCCACACCGGGGCCGAAGTTGGAGCTCTGCACGCCGGGCAGGCTGGCCACCGTCT
CGCCTAGGCTGGAGGCGCGCACTTCGTCCAGACGCTCGCCGGCCAGCACTTCGACCGGGC
GGCTCAGCTCGCCGGCGGCATCGCGCAGCGGGCTGGCGGTGACCACCACCTTGTCCAGGT
CCTTGATATGGCGACCGCTGGACGGCGTCGCGTCATGCCGGGTATCGGAACTGGGCGGGG
TCTGCGGGTCGGCAGGCACCGGGGGGTCGTCTGCCATGGCCAGGGCGGGGATCAGCACAC
TGGCCAGGGCCAGCGTGAGGGTGGAGCGGCGGAGCGGGGAAGGAAGGCTGGGGGACATGG
CTGACCGGACTCTATGGTTGTTACTTTGTATCAATGGAATGGCGCAGCTTGCCTGCTGCG
CCGACGGCACACAACGCACCTGCGTGATGGACTGGTGCGGGGCTGGAACGAGGAAGATGT
TATATTATTCCACGTCGCCGCGAGCCCCTGCTGAAAGTCATGCCCCTGCCAACGCTTCGC
CATCTGCTCGATCGCTTCGGTGCCACCGGCTCATTGCTGTGTGCGGTGCACTGCGCAGTG
CTGCCGCTGGTGCTGGCCCTGGCGCCATCGCTCGGCTTGTCGTTCTGGCTCGGCGACGGG
GTGGAGCTGGCCATCGTGGTGTTCGTGACCCTGCTCGGGCTGTTCAGCCTGGTGCTGGGA
TACCGCCGCCACAAGGCGCTGCACGCCCTGGCCTTGCTGCTGCCGGGCCTGGGATTGTTG
TGGCTGGGCCTGTTGTACGACCCGTTGCACCACTCGGTGGTACCGCACGCGGTAGTGATG
ACCCTGGGCGGCGCGCTGGTGGGAATTGCGCACCTGGTCAACCTGCGTCTGAACCACGGT
CATGGCCACGTCCACGACGCAAGCTGCGCGCACTGAGAGCGACGTGATAGGCTTGACGGC
CTTGCGCGAGGGCGCCGCCGGCGTAAACCTCGCCAGACCCCGTGCCAGCGCGGGGATTTG
TATTCACATTCAGGAGTCGACGAAATGGGTAAGGGTGACCGCAAGACCGCCAAGGGCAAG
CGCTACAATTCCAGCTACGGCAATTCGCGTTCGCACGCGGTGAGCAAGGTTGTCGTGGGT
GCAGCTGCCCCGGTTGCCAAGAAGGGCGTAGTCAAGGCGCCGGCCAAGAAGGCCGTGGCC
AAGAAGAGCGTTGCCAAGGCCGGCTGATCCCAGCCCGCTTCGCAACCAGAAACGCGGCGC
TTGCGCCGCGTTTTTTTATGCCTGTTGTTTGGGTGCGCGCAGCAGCAGAGCGGCTGCCAC
CGATGCGCAACTGTCGTCTTCTGCGGCAGTGCCAGTGGGTCGATGCGCCATAGCCTGCCA
GGCTGCGGCGCACCGTCAGCAGTCAGTGCGCGCTTGGCGGCGGCGGTGTTGGGGGCGTAG
GCGTGGACGGCGGCGCGGGCGTGCCTGCAGCCGGCACCAGCAACTGTTCGGCCAGGCCGC
GATAGATCGGCGTCTTGCAGACCAGCCCGGAGACCGCGCGTGCGAGCAGCACCGTGGCCA
GGATCGGCAGCAGCATCTGGCTGGTGTCGGTGAGTTCCAGCGAGATTACCGCCGAGGTCA
GCGGGGCCTGGGTCACGCCGGTGAGATAGGCGCACATGCCCAGCAGCACGAAGGTGCGCG
GGTCCACGCTGGGCATCAACACCGACAGGTTGTGCCCCAGCCCGGCGCCCACCGCCAACG
CCGGCGAAAACAACCCGCCCGGGATGCCGGCCACGTACGACACCAGATTGGCCACCAGCT
TCATCAGCCCGAACTCATGGCCGACCACCGCGTGCCCTTGCACCAGGCTGCGCGCCTGCT
CGTAGCCGGTGCCGAACGCACCTTGCCCGAACACCAGCGCCAGACCCACCAGCGCAACCC
CGCACAGCGCGGCCAGCAGCACCGGGTGCCGTTGCCGCAGTGCCGCCAGCCAGCGCGGCC
GGCCGGACACACTGGCCAGCACCATGCGTGCGAACAGGCCACCGAGCAGCCCGGCCACGC
TGCCGCATAACAGGATCGCCAGCCACGCCTTGCCCAGCGGCAAGGCCACGGCCACCTTGC
CGAAATAGGTGTAGTTGCCGAGCAGGCCCAGCGACACCACGCCGCCCACGATCACCGCAG
TGAGCAAGGTGCCGGAGAAACGGTGCTCGAAGCGCCCGCTCAATTCCTCGATCGCAAACA
CCACCCCGGCCAGTGGCGTGTTGAACGCGGCGGCGATGCCGGCGGCGCCGCCGGCCAGCA
GGAAGTGCGACAGCTCACGTGGCTCGCGGAAGCCGAACCAGCGCCCGAACACATGCATCA
GGCTGGCGCCCACATGCACCGTGGGGCCTTCGCGGCCCACTGACGCACCACCCAGCAGCG
ACAAGGTGGTGAGCGCCAGTTTGCCCACCGACACGCGCAGCGACAGATTGGTTTCGCGAA
AGGCCGGGTCCGGGTGTTCCAGCGCGGCGATCACCTGCGGGATGCCGCTGCCGCGGGTGG
GCCGCAACGCACCGGAGGTGAGCCAGGCCAGCAGCGCGAAGACGCCCGGGGTGAGCAGCA
GCGCCCACCAGGTGGAGTGGGCAGTGATGCGCTGGAACAGGTGGAAGGCCGCGTCGCTGG
CTTTGGCGAATACGATGGCCACCAGCGCGACCGCAATGGCGCCGCCCCACAGAGCGACAC
GACGACGCCAGCCTTCGCTGGACAACAGCGGCCGCAGCCGCCGGGGGGAAGGATCGGGAG
CAGACATCGCCCTATTGTCGCACCGCTGCGGCGCGCGCGGGCCGCCGCGATGGCTCAAGG
GGTGCCGGGCGGTGGCGTGCGCAGCGCCGGCAGCAGGCGCTGCGGGTTGCCGTCATTGGG
CGCGGCCGGGATGCCGAGCAGGCGGGTCATCAGCGGGTAGACGTCGACATTGTCGAAGCC
TGGCAGCTGCTTGCCGTGCGCGATGTCCGGACCCTGCGCCAGGAACACCGCACGCATCGA
CGGCAGCGCCGGGTCGAACCCGTGCGAGCCGCGCATGCCCTCCCGCGGGCGCTTGGCCAG
CTTGGCCGGGAACAGCGCGTCCCAGCCTTCGTGCATCTGGCACACGATCGGGGCGATGCG
CGGATGGCTGCCGTAGTGCCAGCGCGCCGGCAATTCGCCCTTGCGCCAGCAGTCGTACTG
CGCGTGCGCACCGAGCAGCTGCGCTTCCGCGCGTGCCGTTTGACCAGGCAGCGGCTCGAA
ACCGATCACCTGGCCGTCGGTGGTGGCCGTGGCGAGCGTGGGCGGCGCCATGGCTTCCAC
GCTGAGCGCGTGCCCGGGTGGCACCTCGGCCATGCCATGGTCGGAGACCACGATGATGTT
GGTGCGCGCGCGGGTGCCGTCGCGCTGCATGCCGGCCAGCAGGCGGCCGATCGCCGCATC
CACGGCGCGCACGCTGTTGGCGTATTCCTGCGACTCCGGCCCGTGATCGTGGCCAGCTTC
GTCCACGTGTTCGAAATACAGCGTCACCAGCGTGTTGTGCTGTGTGCCCGAGGAGGCGAG
CCAGCCGCGCACGGTGTCCACGCGCGCTTCCAGGCTCACGCCTTCTTCGTAATGCCGCCA
CTGCGTGGGGCGCACGCCCTGGATCGCCGCCTCGCTGCCCGGCCACGACCAGGTGGCCGC
ATGCAGGCCGGCGTTTTCCGCGCCCACCCACAGCGGCTCGCCGCCCCACCAACGTGCATC
GCTCACCGCGTCCTGCTTGCTCAGCCAGAAGCCGCCCAGGGCCGGGTCGCGCATGCTGTT
GTGCACGATGCCGTGGTGATCCGGGCGCAGGCCGGTGACCAGCGTGTAATGGTTGGGGAA
GGTGAGCGAGGGATACGACGGCGTCATCCACTGCGCCCGCACGCCGTCGCGTGCGAGTTC
CGACAGGGCCGGGGTGATGCCGCGGTCGAGCATGTCCGCGCGCAGGCCATCGATGGAGAT
CAGCAGCAGGGTATGCGGGGCGGCCGCTATGGCGGCTTGCGCGGCAGTGGCCGGCGGTGC
GGGGCGTGAAGCGGTGCAGGCAGTGAGCACTGCAACGGCGGCGGCGAGCAGAAGACGTCG
GTCGATCATCGCGTCAGTTTACGTGGCCGCGGTGACGTGTCGAAGTCATCGGTGCACTGG
CGTTGTCGAAGATGCTGCGCGCTTGGTGGCCGACTCGGGCGGTAGCCGCGCAAGCGTGAT
CCGCGAGCCTGCGCTGTGCACCAAAAATTGCGGACAACACGGGGGCGCGGCGTGCGGCCG
CCGAATCGTTGCCAGCACTGCAACGGACCATCGTTGCCAGCGCCGCTGGCTTCGGCACGC
AGGGTTTCACGCTCCTGCAGGCCACTTACCTGTTGGCATTGTCCATGCGGCTGGTCACCG
GCGCGGTGCGCGCGACGGCATTGGCGGCGGTGCTCCGCGGCGCATGCCAAGGCCTGATGA
GGCGATCTACGTTGCGCTCGTGTGTGGCAATGCGCGCGCGCAGATGCGACCACATGCACA
CCCACGGCGTACGCGAACGGCGGCGGCACTCGCCCAGCTCAGCGGGCAAACAGATCTTCG
CCAACCACGGCTGCAACCCGGCGCGCCGACGCCTGCGGCGACCAGCCTTCCAGCTGCAGC
AAGGCCTGTTTGGTCGGCAGCCCGCCACCGAATCCGGTCAGTGCGCCACTGGCACCGATG
ACGCGGTGACAGGGCAGCACGATCGGCAGCGGATTGCGGCCGTTTGCGGCGCCCACCGCA
CGGCTGGCAGCCGGCCGGCCCACTGCCTGCGCCAGTTGCGCGTAACTCCAGGTTTCACCG
AACGGAATGCGGGCCAGCGTCTGCCAGACCTGCAACTGGAATGGCGTGCCGGCCGGGGCC
AGTGGCAGGTCGAAGCTGCGCCGCCCGCCATACAGATAATCCAGCAGCTGCTCGCGTGCA
GCCTGCACCAGCGGCGCGTCGGGACCGTGCTGCCAGAGTGCGCGCCCGGGGGCATCGTGG
CGATTCTGCGCGAACAGGATGTGGCGCACGCCGGTGGTGTCGGCCGCCACGGTCAGCGCA
CCAATCGGCGAGGGGAAGGTGTCGTAGTGCAGCGTGCTCATGAGCGGGTGTCCTTTCGGT
CGACGGCAAGATGCCACAGGTGCAGCACGGCGTAGGCGCGCCAGGGCCGCCATGCCTGCG
AGCGCGCTTCGGTAGCACGTTCGCTCAGGCGCTCGGGGGCACCGAGCACCTGTTGCAGGA
TCAGATCTCCTGCCGGAAACGCATCGGGATGCGACAACGTGCGCATGGCGATGTAGTGCG
CGGTCCACGGCCCGATGCCGGGCAGCGCGGTGCAGGCGGCGACAAAGTCGGGCAGGCGCT
GGCCCGCGCCGAAATGCAGCCGGCCTTGGGCGCAGGCCGATGCCAGTGCGCGCAACGTGG
CTGCGCGTGCGCGTGGCAGCCCAAGCTGTTCCAGCGGCGCGTCGGCCATCTGTGCGGGCG
TGGGGAAACTGCGGTCCAGGCCGGGCGGCATGTCGGGGAGATGGCCGCCATGCCGGTCCA
CCAACCGCGCCGCCAGGGTGGCCGCGCCGGCCACGCTGATCTGCTGCCCCAACACGGCGC
GCACCGCGACTTCGAACCCGTCCCAGCCACCGGGCACCCGCAAGCCCGGGCGGCGGGTGA
TGGCCTGTTCCAGCAGCGGGTCCTGCGCGAGCGTGGCATGCACGGCGTGCAGGTCTGCAT
CCAGGTCGAAGATCCGGCGCACGCGTCGCACGATCTGCGGAATCTGGCGCGGGTCGGTGG
CGCCGATCCGCAGCAGCAGTTCGTCGCGCGTTGGTGCAGCGCTGACATGGATCAACGTGG
CCTGGCCAGGCGCGCCGATCACGCGCCGGTATCCATCGGCATCCACTTGCTCGATGCCGG
GAATGGCACGGCGCTGCAGGAACGTGAGCATCGCCGGCAAATCCAATGGCGGGCGGTAGC
CCAGCCGCAGACACAGGTCGCCGCCGGGCACGTCGCTGCGTTGCTTGCGCAACGCCGACG
GCGGCATGCCACAGCCTTGCAGAAAGGCCGCGTTGAAACGCCGCAGGCTATTGAAGCCGG
CGGCCAGTGCCACTTCGGTGACCGGCAGGGCGGTTTCGGTGAGTAGCTGCTTGGCCAGCA
GCAGCCGGCGCGTGCCGTGCACCTGGATCGGGGTGGCGCCGAGCTGCTGCACGAACTGCC
GTTGCAGTTGCCGCGCACTCATGCCCACCGCGTCGGCCAGCGTCTGCACCGGCTGCTCCT
GCAGCGCGCCTTCGGCAATCATCGCCAGCGCACGCTGCACGCTCTCTTCGCCCAGGTGCT
GCTGCGCCTGCGGTGACAGCTCCGGCCGGCAGCGCAGGCACGGGCGATAACCGGCCGCGG
TGGCCGCCGCAGCGGTGGGGTAGTAGCTGATATTGGACGGTTTGGGCGGCGGCGCGGGGC
ACACCGGCCGGCAGTAGATGCCGGTACTGCGCACCGCGGTGAAAAACAGCCCATCAAAGC
GCGCATCGCGCGCCAGTCGCGCGCAGTCGCAATGGGTCCGGTCGGGCATGGCGGTGTGCA
TGGGCGCCAGTCTATGCGCTGCCTGGGCATGCGGCTGGCCGTTTTCGGACATGGTTGCAG
AAGGGCCGCCGTGTTCATGGCAGGGTTCAACTGCTGGCCGCATTCAGCCATAGACTTGGC
CTGACTTTCCGCCACGCGTTGCCTGCTCGCCGATGCTTAAATCGCTTTGCCTGTCCCTGT
TGTGCGCGCTTGCGCTGGTCGCCTGTGATCGCAACGGCGCGACCTCCGCCGATGCCGATG
TGGGGCAGCAGAGCAGTGGCGCGCAGGCGGCCGACGGCGACCACATGGTGTCGGTGGATA
CGCCCGAGCCGGTGGCGCCGCCACCGCGGCCGCGCGCGCAACCCGGCGAGGCCGGCTGGC
CGCCTGCTGCGCTGGAGCTGGGGCAGGCCTGGATCAGCTGCGCCACCGATTACAGCCGCG
AGGCCGGCGATGGCACGCTGCTGGCGGCGCTGGACCGCGCCAGCGTGGAAGCGGCCCTGG
CGCCCTGCCGCGAGACCGGCCTGCTGCGGGTGCGCTACGCGGGCAAGATCAATGCCGGCT
TTGCAGACATGGTGTGGCGCCTGGCCACGGTGGCCGAGCAACTGCGCCTGCCGCACCGCA
TCCTGGATCTGGATTCCAGCGGTGGCCAGGTCGAGGCGGCGATCCGCGCCGGCGATGTGA
TCGGCGAATCCAACTGGACCATCTGGGTGCGCGAAGGCTCCATCTGCCACAGCGCCTGCG
TGTTCGTGCTGGCGGCCGGCGACAACCGGCTGGTGGCCGGCAAGGTCGGCATCCACCGGA
TGATGCGAATCAGCTCCAAGGCCACCTCACGCGCCGAACTCAATCGTGAATTGCGCGAGG
TGTACGGCAACGTCAAGGATTATCTGGAGCGTAACGGCGTGGCGGTGGCGGTGGCCGACC
TGATGATGACCGTGCCCAATCGCAGCCTGCGGCTGCTGACGATGGAGGAGCTGCGCGAGT
ACGGCCTCGATGGCACCAATGCCGTGCAGGATGATCTGGAACGCATCCGGCAGATGCGCA
AGTGCGGCGATGCGTTCGTGCGGCGCAAGGATGCATTTCTGATGGCGTTCGACCAGAAGT
GCAAAGGCGAGGGCGCCGAGCTGGATGCGGTCAACGCCTGCGGCCTGGCGCTGAAGCAGC
GCTTCGGCTTCCCCGATGCCGCCTGCCCCGAAGAAAGCCCGCTGGCCGAAACCGACGCGG
CCGCGCTGCCGGCAGCCACGCCGCCGGCGGACGCGGCACCGGCACCGGCCAATGCAGCGC
CCGCCAGCGCGCGCGATGCCACGCCAGAGGCCGCACCCTCGCAGGAGGCGGCCTCCGATC
CTCGGCAGGCGCCGGCCGCCGGTCAGGCCGAAGGCTGAGCTTCACGCGTACCGCACTGCC
AGCTGCCTATCGTCGCCGCATGTGATCGGAGCCGGGGGGCAACATGCTTGGGAAATCCAA
AGGAATTGCGCTGGCCTACCTGCCCTCCGGGCTGCTGGTGTTGGCCGGCTTCGGCATTGC
CGAGCTGTTGCGCGTCATCGCCGCCGCCAACCGCGTGCAGTGGCCGGCCACGCTGGCAGT
GTGGTTGAGCCTGGTGGCGATCAGTGCCGCAGTGGCCCGCGCGTTATGGATCAGCTGGCG
GCTGTGGCGCCCACGCACGGTGGCTGCGGTGCCCCCCGGCGACGTCTGACGGCAACACCC
CGCCGGCGCTTGCCTTGTGCGTGCTCCGGCCTAGACTGCTCCCGCCGCACGCACTGTGAC
GGCGCCCTCATTCCCCGACGTTCCGTACAAGGTCCTTGCACATGCTTCGTTCCTGTCTGC
TCGCCGCGCTGGCCGTGGCGCCTTCCGTGGTCTTCGCACAACAGCCGGCCCCGACTGCAC
GCCCGGCCGCAGCGCCCTCTGCCATCGCGCCCACTGCACGCCCGGCCGCGGCACCCGCTG
CGACCGCGCCCAACGCCGCACAGCAGGCGCAGCTGACCAAGCAGAACACCGAAATGACCC
AGGCCGCGCTGCGGGTGGCGCAGATGGTGGACGGCACCCAGGTCGGGCCGTTGTGGGACG
GCGCTTCCAGCGTGGCCAAGAAGGCGGTGACGCGCGAGCAGTTCGTCGGCCAGATCGGCA
GCCAGCGCACCCAGCTCGGGCCGGTGGTCGGGCGCGGGCAGGGCGCGGTGACGCGGGTGA
AGTACGGCCCGGGGGCCCAGGTGCCAGAAGGTCTGTACATCAACGTCAGTTTCCCGACCC
GGTTTGCCAAGGCGCCGCAGCCGGTACGCGAGCTGGTGTCGTTCCGCCTGGACGAAGACA
AGACCTGGCGATTGGCCGGGTACAGCCTGCGGGCGTCGGCCAAGTGATCGTGGCCTTTGA
GCGGAGCAACGCATGCAACTGAGCATCGAACTGCAGATGCTGGGCTGGGCCATGGTGCTC
GGCCTGGTGCAGCTGCTGGCGGCATCGACCAGCATGACCGCCCAGCGCGGCACCAAGTGG
AACGCCAGCGCCCGCGATGGCGAGACCAAGCCGCTGACCGGCGTGGCCGCACGGCTGGAT
CGTGCGTTCCGCAATTTTCTGGAGACGTTCGCGATCTTTGCCGCGGCAGTGCTGGCGGTC
ACCGTGGCCGGCCGCACCAATGCCGAAACCGCGCTGGGCGTGCAGCTGTATCTGTGGGCA
CGGGTGGCCTACGTGCCGGTGTATGCGCTGGGCATTCCCTACCTGCGCAGCGCGATCTGG
GTGGTGTCGTTCTGGGGCATCGTCAAGCTGGTGCGCGCGCTGCTGGGCTGGTAATGCGCG
ATCGCCGTGCCGCGTCCTGCGGCACGGTGCGCGGGTTGATCCTGATCAAGCCAGCGCGAT
ACGGCCGCTCGTAGACTGTGCATCTCGCAGTACGCGGAGCGCAGCATGCAAACGGTGGAT
ATCGCGGTGATCGGTGCCGGGCCGGTTGGCCTGGCGTTTGCACGGACGCTGGCCGGCAGC
GGGTTATCGGTCACGTTGATCGACCAGCAATCGCGCGAACACCTTGCCGATCCGGCCTTC
GATGGACGCGAGATCGCGCTGACGTATGCATCGCGCGCCTTGCTGGAAACAGGTGCCCTC
TGGCAGCACGTGTCGCCCGATGCGATCTCGCCACTGCGCGATGCGCGAGTGATGGATGGC
CATTCGCCGTTTGCGCTGACTTTCGCATCCGCCGCGCGGCAGGCCGGCGACCTGGGCTGG
CTGGTGCCCAATCATCTGATCCGCCGCGCCGCCTGGCAGGCCGTGCAGGCGCAGCCGGGG
CTGGAGATCCGCTGCGGCCATCGCGTGCGTGCGCTACAGCACACGCCCACGCGTGTGTGT
GTAGAGCTCGCCGATGGGGCGCGGCTGTCGGCGCGGCTGCTGGTTGCAGCCGACAGCCGG
TTTTCCAGCACGCGGCGGTTGCTTGGCATCGGCGCGCAGCTGCGCGATTTCGGCAAGACC
ATGCTGGTGTGCCGCATGCGCCATGCAGTGCCGCACCACCATGCCGCCTGGGAGTGGTTT
GGCTATGGCAAGACGCTGGCCTTGCTGCCGCTGCAGGGCAACCGCGCTGGCGCCGTGCTG
ACCTTGCCGCCACGCCAGGTCGAGGCTTTGCTGGCGATGGACGCGCGCGCGTTCGGCGCG
GCGGTGACGGACGCCTTCGAACACCGGCTCGGCCCGATGCAGCAGGACGGCAGCCGCCAT
GCGTATCCGTTGATCGCAACCTATGCACAACAGTTTGCCGGCGAGCGTGCGGTGTTGATC
GGCGATGCGGCGGTGGGCATGCACCCGGTCACCGCGCACGGCTTCAACTTCGGGTTGCAA
AGCCAGGCGCGTCTGGCCGAGCGCGTGCTGGCCGCGGCCGCGCGCGGTGGCGATATCGGC
GCCGCAGCGGTCGTGCAGGGATATGCGCGCGCGCATCGTCTGGCGACGCGCCCGCTGTAT
GAAGCAACCAATGCACTGGCCGCGCTGTACACCGACGATCGTGCACCGGCCCGCTTGCTG
CGACGTGGCGCCTTGCGTGCGGCCAATGCGGTGGCGCCGTTCAAGCAGGCGATTGCAGCG
CATCTGACCCAGCGGAGCGTTTGAGGCGATGAAGTGGCAGCGGCAAGCAACGCGTGCAGC
GTTGCGCTGTCATCGTCCTGCGTCACCTTGCAACGGCGTCCGATGCGTGGTGTTGCAGGA
CGGCATCCGCTGCGTCGGGAATGCCGGCGCGGCAATTGCGCGGACTGCGATCAGGCCGGC
TTACATCAGCCGCACTGCAGTCAGGCGGGTGCGTTCACGCGTGCAGGGATCGCATTGATC
GCGGTTGGCGCATCGCCACTGCGCAGTGCCGCTTCCAGCAGTGGGATGACCCAGGCGTAG
CTGGCCTTGGTCACGTCCGCACGCCAATCGCCGCGTCAGCCTTCCAGCGGATGCAAGGCA
CGCATGCTGCCCCCGCCACGCTCCGCGTGACCACCACGAAGCGACTGTTCGAACCAGAGC
GGTGTGGCCGAATCGGCCGCAATCGAAACACTGCAGACATCGCGCTCCGGGTCGTCGGCC
GAGCGCGCGATGGTGCGCCAGCTCACCTGCCCACTGTCATTCCGCCGGGTCCGCCTCTGG
ATCCATCGCCAGCACCCGGATCTCCACGTCATCCAACTGCACCAGTTGGCCCGGCCGGAT
CTTGGCGGTCTTGCGCAGCTCCTGCACACCATCGACGCTGACCGCGCCACTGGCGACGAT
CGCCTTGCCCTGGCCACCGCTGTCGGCGATGCCGGCCAGCTTGAGTAGCTGGTTGAGCTC
GATGTACTCGCCGTCCAGGTCGAATTCCAGAAATTGCATGGTGTGCTCGGTGACAGGGAG
GGGGGGCGATTATCCGCCTGGAGCGGCTGGCAACACCACTGCGCAATGACGTGGGTGTAC
TGGCGAGGCGTTCTGTGCGTGAGGTTGCTTGATCACCCAACGGCTGCAGGTCGCGGCGCG
GTGGGCGCTGCATAGTGCGTGGTGCAGGTCGCCCGTCGCCCGCTAGTCGCGCTGGAAGCG
TGCGATCTCTTCCAGCATGCGTTCGGCGCGAATGACGCCGGTACCGGCGTGCGCGCGGTC
AATGCGTTCCAGCCAGGGATGTTGTGCGCGTTGTAGCCGCCGAAAGCCGAGCCAGGTGCC
GATGCCGCCGGCCACGCCGACCAGCAGGTTGAGCACCAGCCAATCGGTCGGCAGGGTTTG
GCCGGTGAGGGCGCGCCAGAGCGCGTCGGCCACGGCAATCCACAGCACCCAAAACGCCAC
GCCCAGCCACGGCGCCACGCGCGTGCGCCAGCGTCGCAACCTGGCGAGCGCGTGTTGCGT
GCGCAGCAGCGGCCCTGCGACATTGAACTGTGTCAGCAGCTGCAGCTGCACCATCGCGGA
GATCGCCAATGCCATGCACCAGGCCTGCAGCAGCACGCCGCCAATGACCGCCACGGGCTG
ATCCGTGTGGGGAATCCAGCTGCGTGCGCTCACAATGGCCAGTGCCAGCGCGCACAGCAA
TTGCGCGGTCTGCGCGACCCAGAGCGGGCGCAGGCTGCTGCGCACCGTCTCTTCATGCAC
AACACCAAGCAGTTGCCCGGTCTGTGCAGCCTGCTGATCCAGGCGCTGTTCCAGCGTCTG
CCAGGCATGTTTCATGTCATCCAGTTCCATGGGGTTGCTCCGGTTGCACAAGGGGAAAGG
TCACAGTTCGGCGCGGATGCGCGCTTTCAGGCGGCTGAGCTTCGTGGCCACGTTGGTTTC
GCTGATGCCCAGCACATCGGCGATCTCGCGGTAGCTGTGGTCGTCCAGGTAGAGCAGCAT
CAACGCGCGCTCCAGCCGTGGCAGCTGCGCGATGAAGGTGTAGAGCGCGGTGAGCTGGTG
TTCGCGCGCCGGGTCGCGGGCATGCGGGTCGGCAATGCTGTCGACCAGCGTGCCCACATC
GAGCACCTCGCTAGGGGCATGCCGGCGGCTGCGCAAGTCGCTGATCGCCACGTTCAACGC
GATGCGGTACATCCAGGTGGAAAAACGGCGGTGCGGGTCGTAGCTGGGGAAGGCCCGCCA
CAGGTGCGTGGCGATGTCCTGGGCCAGATCGGCGCGGTCATCCGGATCCCGGCAATAGCT
CGCCGCGACCTTGAGCACGATGCCTCGGTGCTGCTGCATCAGAGCACTGAAGCGGGCGTG
CAGGTCTGTTTGTTGGGGCATGGGAACGGCGGCGTGGGTGGGCGAGGAGGGCATGTCTGG
ATGATTCGCCGGGAGGGTGAAAATCCTCACAACCTGAACAAACTGTCACGAACCTTCGAC
AGCAGGGGTCTTCTGGGCGCACACTATGTTGCTTTGCGCCTGCCGGCTCCGTGCGGCGCC
TCCGGAGTTACCCATGACCCAAGAATCTTCCGCGCCGCTGCTGTTTGCAGACCTCGGCCT
CTCAGATGCTGTGATGAAGGCGGTTGCCGCCGTCGGCTACGAGACCCCTTCGCCGATCCA
GGCCGCCACCATCCCGGCGCTGCTGGCCGGTCGCGACGTGCTCGGCCAGGCCCAGACCGG
TACCGGCAAGACCGCCGCGTTCGCGCTGCCGGTGCTGTCCAATGCCGACCTGAACCAGGT
CAAGCCGCAGGCGCTGGTGCTGGCGCCGACGCGCGAGCTGGCCATCCAGGTGGCCGAAGC
CTTCCAGAAATATGCCGAAGCCATCCCCGGTTTCCGCGTGCTGCCGGTGTACGGCGGCCA
GCCGTATGCCCAGCAGCTCAGCGCGCTCAAGCGCGGCGTGCACGTGGTGGTGGGCACCCC
GGGCCGGGTGATCGATCACCTGGACCGCGGCACCCTGGACCTGTCGCAGCTGAAGACGCT
GGTGCTGGACGAAGCCGACGAAATGCTGCGCATGGGCTTCATCGATGACGTCGAAGCGGT
ACTGAAGAAGCTGCCGGAAAAGCGCCAGGTGGCGTTGTTCTCCGCGACCATGCCGCCGGC
GATCCGCCGCATTGCGCAGACCTATCTCAAGGACCCGGCCGAAGTCACCATCGCGGCCAA
GACCACCACCTCGGCCAATATCCGCCAGCGCTACTGGTGGGTGAGCGGCCTGCACAAGCT
GGACGCGCTGACCCGCATCCTGGAAGTCGAGCCGTTCGACGGCATGATCATCTTCGCGCG
CACCAAGGCCGCCACCGAAGAGCTGGCGCAGAAGCTGCAGGCGCGCGGTCTGGCCGCGGC
CGCCATCAATGGCGACATGCAGCAGGCCGCCCGTGAGAAGACCATTGCCCAGCTCAAGGA
CGGCAAGCTCGACATCCTGGTCGCCACCGACGTGGCCGCGCGCGGCCTGGATGTGGAACG
CGTCAGCCACGTGCTGAACTATGACATTCCGTACGACACCGAAAGCTACGTGCACCGCAT
CGGCCGTACCGGCCGTGCCGGCCGCAACGGCGACGCGATCCTGTTCGTCACCCCGCGCGA
GAAGGGCATGCTGCGCGCGATCGAGCGCGCCACCCGTCAGCCGATCGAAGAGATGCAGCT
GCCGAGCGTGGACGCGGTCAACGACACCCGCGTGGCGCGTTTCATGACCCGCATCACCGA
GACCCTGGCCGGCGGTCAGATCGAGATGTATCGCGATCTGCTGCAGCGCTATGAGAGCGA
GAACAACGTGCCGGCGATCGACATCGCCGCGGCGATGGCCAAGCTGCTGCAGGGCGATGC
CCCGTTCCTGCTGACTCCGCCGGTGCGTGGCGCGCGCGAAGACTTCGCACCGCGTGAGCG
CAACGACCGCGCCGACCGTGGCGAGCGCCCGCGCTTCGAGCCCAAGTTCGAGCGTGGCCC
GCGTGCGCCCGACGGCGAGCGTGGTGCACGTCCGCCGCGTCCGGACCGCCCGGCCTATGG
TGAAGACGCCGGCGCCGAGCGTCCGCGCCGCGAGCCGAGCGCACCGCGCGGTGAGCCGGA
GTTCGGCATGGAGAGCTACCGCATCGAAGTGGGCCACACCCATGGCGTGAAGCCGGCCAA
CATTGTCGGTGCCATCGCCAACGAAGCCGGCCTGGAAAGCCGCTACATCGGCCGCATCGA
CATCCAGGATGATTACTCGATCCTGGACCTGCCGGCCGACATGCCGCGCGAACTGCTGAC
GCACCTGAAGAAGGTCTGGGTGTCGGGCCAGCAGCTCAACATGCGCAAGCTGGAAGAGGG
CGAGGCGGCCGCTGCGGCGGCGTCCAAGCCCAAGTTCCCGCGGGGCCCCAGGCCGGCGGG
CCGGCCCAACCGGCCGATGGACCGCGCCGGCGCGCCGCACCGCAAGGGCCCGCCCAAGCC
GCGTGGCCCGCGCAGCGAGTAAGCGCGCCTGAGCATGCCTGTGCGCAGCGTCCGCCAAGC
GGGCGCTGCCATACAGACTCTGCCATTGCTGCCGTTACTGCCTTCAGGCGCCCACTGGGC
GCCTGAAACGCATTGGGCAGCGGTGGACGGTGATGGCGAAAGCGCAGGCGGCACGAGGCA
CAGGTGGCGGCGGGACCATGCAGACGGTGCGTGGCTGGCTCACGCTGCCGTTGGCGCTGT
TGATCGTGCTGACCGGCTGCATGGCGGTGCTGTCGGCACTGGTGATCGAGGTCCAGGCCG
GTGCCACCAGCTGGATCATTGGCGAGAGCCACTGGTCCAAGGCCCAGCAGGAATCGGTGT
ACTGGCTGGAGCGCTACCTCGGCAGCGCCGATCCGGCGGATCTGCAGGCGGCCTGTCGCG
CACTGGAAGTGCCGTTGGGCGATCGCGCGGCGCGGTTGGCGGTGGATGCCTCGCCAATCG
ACTGGGCCGAGGTCTATGCCGGTCTGGCGGCCGGCCGCAATGCCCGTGAAGACATGCCGC
AGATGGTGCGCCTGTACCGGTATGGGCAGCGCCTGCCGTACCTGGGCAGCGCAATTGCGC
TGTGGAAGCACACCGATGGCGACATCCTGCATCTGAGCCTGCTGGCCGACCGGGCGGCCT
CCGCCCAGGCCACCGGCACGCCGGACGCGCGCGCACTGCAGTCCTTGCGTGCCGAACTGC
ATCTGCTGGATGGCCGCATGCGGCGCGATGCCGCCCAGTTCCTGACCTTGCTGACCCGCT
GCGCGCGCATGCTGCACGATGTGATGGTGACCTGCAGCCTGGCCACCTTGCTGCTGGTGC
TGAGCACCTGCGTGCTGGCGATCCGGCGCACCCGCGACTACCTGATGTCGCACGAAGGCC
GCTTCCGCACCGCGTTTCAGCATGCCGCGCTGGGCATGGTGAAGTTCGACCTGAGCGGGC
GCGTGCTCGATGCCAACGCCTCCCTGGCGAATATCCTGCAGTACCCGCCAGAGGCCTTGC
AGGCCTGCACGCTGGCCGAGGTGATGCACCCCGACGACATCGTGCTGGACAGCCGCGGGC
TGATCGACTGGCCGCGGCTGATGCAGGCTGGCGAGCTACGCTTTCTGCGCTCCGATGGCG
GGGTGCTGTGGGGGCGCTGGAGTGCCTCGCTGGTGGAGCCGGGGCCGCAGGAGCCAAGCC
TGGTGCTGGCGGTGATCGAGGATGTCTCGCAGGCGCACGAGCTGGCCGACGAAGTGGCCT
ATCACGCGCGCCATGACGCGCTCACCGGGCTGATCAATCGCCGCGAGATCGAGCGCCGCC
TGCAACGCCTGATCGACCCGCCGCAGTCACCGCAGCTGTGCCACGCGCTGTGCTTCGTGG
ACCTGGATCACTTCAAACTGGTCAACGACACCTTCGGGCATGCGGTGGGCGACAAGTTCC
TGTGCCACTTCGCCGACGTGATCACCATGCAGCTGCGCCCCGGCGACTGGCTGGGGCGGT
TGGGCGGCGACGAGTTCGCGATCCTGCTGGTCAACACCGACCTGGCGCATGCGCACACAC
TGCTGGAACGGATGCATGGCGTGCTTGGGCAGCCGTGGAGCCACCAGGGCGGCCGGCCAC
TGACCCCCAGCTGCAGTTTCGGCGTGGTGGAGATCCGCCAGGGGGCCGACGACGTCAACC
TGCTGATGACCGCAGCCGACCTGGCCTGCCATGCGGCCAAGGAAGAGGGCCGCAACCGCA
TCCGCAGTTTCGGCGAGACCGATCTGGCGATGGCGCGGCGGCGCCACGACGGCGGCTGGA
TCAGCGCGGTGCAGCAGGCGATCGCCGAGGACCGGCTGCTGCTGTACGCGCAGAAGATCC
AGGTGCTCAGCGACCCGGGGCGTGTGCAATACGAAGTGCTGGTGCGCATGCGCACGCGCG
ACGGGCGCGTGCTCAGCCCTGGCGAATTCCTGCCGGCGGTGGAACGTTACGGCCTGGGCC
GCATGGTGGATGCGCACGTGCTGGAAACCCTCTGTGCGCAGCTGTCGGCCAATCCGGCGC
ATGTGGCGAGCCTGGACCTGTGCCATGTGAACCTGTCCGCGCAGTCGATCGCGCAACGCG
ACTTCCTGGATTTTGTCTGCGCCTTGTTCGAACGCTACCCGGCGCTGGTGGCCAAGCTGT
GCCTGGAAATCACCGAAACCGCAGTGATCGGCGATCTGGAGCACGCGCAGCGGTTCGTGC
AGAGCGTGCGTGCGCGCGGCTGCCATGTGGCGCTGGATGATTTTGGCAGCGGCCTGGCTT
CGTTCGGTTATCTCAAGCAATTTACGGTGGATGTGCTCAAGATCGACTGCGGCTTCGTGC
GCAATTACGCGCATGACGCCGTGGACCGCGCCACCGTGCATTCGATCGCGCAGGTAGGGC
TGGCGCTGGGGATCGAGGTGGTGGCCGAGGGCGTGGAATCGGAGGCCGACATCGCCGGCC
TGCGCGAGGCCGGGGTCGGCCAGGTGCAAGGGTTTAGCCTGCACAGGCCATGCCCGCTGG
ACGACCTGCTGCATGTGTCGCTACCCAGCCTGGCTGCCTCCTGAGCGGCCCTGACGCACG
CAATGGCCCGCGCGGCGCCGCAATCGCCGATAATCCGCCGATGACGACCCGACTCAACAA
ACATATCGCCGAAACCGGCTTCTGCTCCCGCCGCGAGGCGGACCGCCTGATCGGCGAACG
CCGCGTCACCGTCAATGGCGTGATCGCCGGCACCGGCGCGGTGGTCGGCGAAGACGACAC
CGTGCTGGTGGACGGCCAGCCCCTGCGCGTGCGCGAGGCCAAAAAGCCTGGTACGCGCCG
CCACGTGTACATCGCACTCAACAAACCGGTGGGCATCACCAGCACCACCGAGAGTTCGGT
GAAGGGCAACATCGTGGAATTCGTGGGCCACGAGCAGCGCATCTTCCCGATCGGCCGGCT
GGACAAGGACTCCGAAGGGCTGATCCTGATGACCAGCAACGGCAACATCGTCAACGAGAT
CCTGCGCGCGGAAAATCGGCACCAGAAGGAATACCTGGTGGCGGTCAACAAGCCGGTCAC
CGACGAATTCCTGCGCGGCATGGCCCGCGGCGTGCGCCTGCACGACGAAACCACCTTGCC
GTGCCGTACCGCGCGCATCGCCAAGTTCGGCTTCCGCATCGTGCTGGAGCAGGGCTTGAA
CCGGCAGATCCGCCTGATGGCCGCGGCGTTCGGTTTCCGCGTGACCCAGCTGCGCCGCGT
GCGCATCGATAACATCAAGCTGGCCGCGCTCAAGCCCGGCCAGTGGCGCAATCTCACCGA
CCAGGAATTGCAGGGGTTATTGCCGCAGCGTACTGATTGGTGAGTGTGGCTTGGCAGTGT
GTTGGGGCGGTCGTTGCTTGGCGCAGTTTGATCGTCCCTCGGACGCTTCCCGATGCATCA
TCTGGAATGCTCATCGTAGGAGCGCGCTTGCGCGCGATGGGGCGTTCCCGGCAAAGCCCC
TCGCGCGCAAGCGCGCTCCTACAACAGCTGGGCATTCGATGCTTTGGATGGCGGTGCCAT
AGCGAGTGCTTGGCATGCGTACGCATTGATTTTGTCGCGTGCGACGACCAGGGCGGCGTA
AGCGCCCCGAGAAGGTTCGGTGCCCGTAGGAGCGCGCTTGCGCGCGATGGGGCGTTCCCG
GTCAAGCCCCTCGCGCGCAAGCGCGCTCCTACGAAAAACATGGCCGTTCGGCGTGGCCGA
TCAATCGACGATGTTCTTCGCCTCGGCGGTGCCGAGCAATTCGGGATGCACCACCTTGCG
GCGCCGCTCCAGCACCGGATGCAGGAAGACCGCGCCCAGGATGATCGCCACGCCGAGGTA
AAACAGCGGCGTCAGTTCGCGTTGTTCGCCCAGCAACACGATCGCCAGCACGATCGCGTA
GACCGGCTCCAGGTTGGTCACCAGCTGCACCGAGTAGGCGCTGAGGTGCCGCAGCGCGAC
CAGCGCCAAGGCAAACGGCAGCAGCGTGCAGGCCAGGGCGAGGCCGAGCAGCAACATGCC
ATCGTGCAGGCTGGGCAGCACAAGCAGGTCGCCATGCAGGGCTGGCAGCACCAATGGCAA
GGCAGGCGCCAGCACCGTCAGGGCCAGCGTGCCAGCACCCAGTTCCAGGGCGGTGACGGT
GAGCGGGTCGGCGTGCGCCACCATGCGTTTGTTGAGCGAGCCGAACAGGCCAACGAACAC
CGCCGAGACCGCGCCGACCACCACGCCCGCACGCATGCCATCGGGCACGCCACCGACCAC
CAGCGCCACGCCCGGCAACACCGCCAGCCCGAACAGCAGCTCGCGCGGCCGGAACGGGCG
CTGCGCCACCCAGGGCTCGATCACCGCGGTGAACACCGGCGCCAATGCGATACAGGTGGC
CGCCACCGAAGCGTTCGCCAACTTGATCGCGCCGTAGAAGGTCAGCCAGTGCAGCGCCAC
CAGCACGCCGATGCCGCAATAGCCCAGCATCACCGGCGCCGACATCGCGCGCAGCCCGCG
CCACACGCGCGGCAGCAGCAACAACGCCACCACCACGATCAGCATCCGCCACCACACCAA
CGGCAGCGCCTGCAGCGTGATCAGCTTGCCGAGGATCGCGGTGATGCCCCAGAGCAGCAC
GCAGAAATGGATTTGCAGTTGCGCCTTGCGCAGGTCGGTCATGGGCATGCGCAATTGTCG
CCGAAACCGCTGGGCTGGCCTACGTGTTGTTGGCTCCAAAGCGGTGTGCGCAGGACTACG
GAAGCGGACGTCGGGTTGTCTCCACAGGCGGCGCAGGCTGATTCACGGCCAAGCCTGTAG
CGGCATGTGTCTTCGGCCCCAAGGCGTTGCGCGCGGTACTGCAGAAGCGTCATCGGGTTT
CTCTGGAGCTATCGCATGTGTAGCCACCGCCACAGCGGTAGCGCGCCGGCCGCTGGCACA
CCGAGCGCGACCGTTGCGCCTGACCTGCGCGGTTGTGCTCGCGTTCCGCTAGCGGTCCAC
TACCTGCGGAAGGACCATCATCACCGCCGGGTTGCGTTGCTCAGGCGAGCTGATGAAAGA
CCAGCGCATCTCGCGCACAGTGGCCGTTGCCGTTGCCGGGCGTGTAGCGGCCGGCCGCTG
GCACACTGACCGCACCCGTAATGCCTGAGCTGCGCCGCAGCGCCTCGCGCGCCGCTAGCG
GTCCATTACCTGCGGAAGGACCATCATCGCCCCCGGATTGCGTTGCTCAGGCGAGCTGAT
GAAAGATCAGCGCCTCTCGCGCATAGTGGCCGTTGCCGTTGCCGTTGCCGCGCGTGTAGC
GGGCCGGCCGCTGGTACAGCGACCGCACCGGTAACGCCTGAGCTGCACCGCAGCGCGTCG
CGCGTCGCTAGCGTCCTAGCGCCTGCAGCAGCGCCATCGCCGCAGCCGGGTTGCGCTCCT
TGGCTGCGCTGATGAAGAACACGAACACCTCGCGCGCAGTGGCCGCTGCCGGTGCATCGC
CGACATGCGGAAGATCGGCCGGGTCTTCGCCGCGGCGCCAGGCCTGGATGCGCTCGGCCC
ACTGCGCCAGCGCCGCTGCCGGATAACCGGCGTGCAAGCGTGCCTGGCTGCGCATCAGCC
GTGCATACACAAAATCCGTGGAAAGGTCGGCAAACGAGGGGTGTTCGTCAGAATCAGTGA
ACACGGTGGCCACGCCATGTTGGCGCACCCGCGCGATGAGCGCGGCATCCACGGCGGCGT
GGTCGCGGATCTCCAGCACGTGCCGTAGCGCGCGGCTGCCGGCGCGCTTGGGCAACAGCG
ACAGGAACCCCTCCAGGTCATCGGGCTGCAGGCGATGGCCTTGCTCGAATTGCCACACCA
GCGGCCCGAGTGTGTCGCCGAGCTCGGCAATGCCACCGATGAAGTCCTCCACCTGCGCGC
CGGTGCCAGCCAGCGTGCGCGATTGGGTAATGCGCCGCGGCGCCTTGGCCGAGAACACAA
AGCCCGGTGGCACCTCGTCGCGCCACTTTGCGTAGGTCGCCGGTTTCTGCGCACCGTAGT
ACGTGCCGTTGATTTCGATGGCGGTGACATGGCGGCTGGCGTATTCCAGCTCCCGGCGCT
GCACCAGGCCCTCGGGGTAGAACATGCCGGCGCGCCACGGTGCGTACACCCAGCCGCCAA
TGCCGACATGGATGCCTTCCAGGGCAGGGGGCGCTGCAGCGAACAGATCGGTCATGGCGG
GCTCCGCAGTGGCGAGGGGGGATGCCGCGATGCGCCGGAACTGTGATCGCTGCAAGTGAC
CGATGATACCGACGCCGCCGCAAGACGCTGGCGACAGCGGATACCTTGCGGCGTGCAACC
AGCGCCTGAGGATGCTCTGTCGCTGGCAGCCGGCTACCATCGGGCTCCCCTTGCCGGAGC
GTTGTCATGACCTGGACCACCCCCGACCTTTGCGACCGCTTCCCCGAGGTGGCGGTCGCC
GAACCGCTGTTTCGGCACTTTGGTGGGCGCACCACCTTTTCCGGGCCGATCGCCACGGTG
CGCTGTGTCGAGGACAACTCGCGCATACGCGAGCTGGCCTCCACGCCTGGCGACGGGCGC
GTGCTGGTGGTCGATGGGCAGGGCTCCTTGCGGCATGCTTTGTTCGGTGACCAGATCGGC
GCACAGGCGGTGGCCAATGGCTGGGCCGGCGTGCTGATCCACGGGTGCGTGCGCGACGTG
GAGATCCTGGCCGGCTTGCCGTTGGGCGTGCTGGCGTTGGCGGCGTGCCCACGCCGCACC
GAGCGCCGCGACCTGGGCGATGTGGACGTGCCGGTGAATTTTGCCGGCGTGGCCTTCGTC
CCCGGGCACTGGCTGTATGCCGATGCGAACGGTGTCGTGGTGGCAGCGGCGCCGTTGTCG
TTGGAAGTCGTCGGCATGGAGCATTGATCGATGAGCACACAGCAGCACAGCAAGCCGATG
ACCTGGATGATGGTGGGAGCGATGGCGATGGCTGGCATGACAGCGAGTGGTGTCACCTTG
GCCGCTGAGACGGCTGCATTGCCGGCCGGCATGCAGCAGTTCGATGCGCAGATGGAGCGG
GTGCGCAAGCAGTTCGATGTGCCCGGCATTGCGGTGGCCATCGTCAAGGATGGCCAGATC
GTGCTGGAGCGCGGCTACGGCGTGCGCGAGCTGGGCAAGCCGGCGCCGGTGCAGGCCGAC
ACGCTGTTCGCCATTGCTTCCAACACCAAGGCCTTCACCGCCGCATCGCTGTCGATCCTG
GCCGATGAGGGCAAGCTCTCGCTGGACGACAGGGTCATCGAGCACCTGCCGTGGTTCCGC
ATGTCCAACCCGTATGTCACCAACGAAATGCGCGTGCGCGACCTGCTCGCGCACCGCAGC
GGTTTGAGCCTGGGCGCAGGCGATCTGCTGTACTGGCCCACCACCAGTTACACCACCGAA
GAAGTGGTGCAGCGCTTGGCCAAGGTGCCGCTCAAGGGCGGCTTCCGCGACCGCTACGCC
TACGACAACATCTTGTACGCGGTCGCTCAGAAAGTGATCGAGCAGGTATCCGGGCAGAGC
TATGCCGAGTTCCTGCAACAGCGCATTTTCACGCCGGTGGGCATGGCCGATACACGCTTC
AATGCCGACCACCTGCAACCCGGCGATACGGCGGCGGTGGGTTATGCCAAGTACGACTTC
AGCAAGCTGCGCACGGTGGCGCCGCTGACCTGGTCCAACAATTCCGGCGCCGGCGGGGTG
TATTCCAGTGCGCACGACATGGCGTTGTGGATGAACGTGCAACTGGCCGGCGGCGCGCTG
GCCGATGGCACCCCCTTGTTCAGTGCCAAGCGGCAGCGCGAGATGTGGTCGATGATCACG
CCGATCAGTGTGCCGGAGCCGGCGGTGCCCGAGCTGGCCGCGGCGCGCCCCAACTTTGCC
GGCTACGGCGAAGGTTGGAGCCTGAGCGATTACCGCGGCCATCGGCTGGTGTGGCACACC
GGAGGTTGGCCGGGCATGGTGTCGCGGCTGACCCTGGTGCCGGAGCAAAAACTCGGCGTG
GTGGTGCTGACCAATCAGGAGGTGGGCGCGGCATTCAACGCGGTGACGCTGCAGGTGCTG
GATGCGTTCTTGCAGCTGCCCGCCACCGACTGGACCGCCGCCTACGCCAAGGCCGTGGAA
AAGGCAGATGCCGAAGCCGATACCAGTTGGAAACACCATGAGCAGGCGCGTGCCAAGCGC
TCGGCGCCGTCGTTACCGCTGAGTGGGTACGCCGCGACCTATCGCGACCCCTGGTACGGC
GAGGTGGTGATCCGCCAGGAGGGCAAGCGGCTGCGCCTGCAGTTCGCCAAGACCGCGCAA
CTGGTAGGCACGCTGGAGCACTGGCAGCACGACAGCTTCATCGTGCGCTGGGACGACCGC
TCCTTGAATGCCGATGCGTTCGTCAACTTCGCGCTGACCCCAGACGGCAAGGTGCGTGAG
ATGCGCATGGAGGCCGTATCGCCATTGACCGACTTCAGTTTCGATTTCCAGGATCTGGTG
TTGACGCCGGTGGCAGCGGCGGCAGCGCAGGAGTGAACTGGCGCGCACCGGTGGCCCTGC
AGGGGCTGCCGGGCGCAGCGCAAGCAAACCCGCGGCTACCTGATTTCGGCCGAACTCATC
TGCGTCGCGTGGCTGACCAGCGGCCACGGAGCGCGGCCTTTGAACGACCGGTGGCGGCCC
ATCGACCGCCACCGCAATGGGATCTCGCAGTTGCGCCCGCCTGTCGCGTAACGAACGCAA
CTGCGTGCAGATCACCATGCGCGCGCCGCCCGTCGGCGCTATCGCCCACCGCCCTGGCTC
GCTATGATCCGCGCAACTCTCAGGGACGCCGTCCACGCATGACCACTCCGCAAATGTCGG
TGTATTTCTTTTTGCAGGCCGCCGCGATCCTGCTGGCGTGCCGTGTGGTCGGTCTGCTGG
CCAAGCGCATAGGTCAACCGCAGGTGGTGGGCGAGATGATTGCCGGCGTGATGCTGGGGC
CGTCGCTGTTCGGACTGGTGCTGCCGGATCTGCAGACGGCGCTGTTTCCCAAGCAAACCA
TGGACGTGCTGTACGTATTCGCGCAGTTCGGCGTGGGCCTGTACATGTTCCTGGTCGGCA
CCGACTTTCGTGGCGACCACTTCAAGGCGCGCTATCGCAGTGCCATGAGCGTGTCGTTGG
CCGGCATCGCAGTGCCGTTTGCGTTGGCGTTTGCGCTGTGCCCGTGGTTGATCAACGTGC
AGGGCCTGTTCTCCGAAAAGGCCAAGCTGATGGAGGCTTCGCTGTTCCTGGGTGCGGCCA
TCGCCATCACTGCCTTCCCGATGCTGGCGCGCATCATCCACGAGCGCGGCCTCACCAACA
GCCCGTTGGGCACGCTGGCGCTCACCGCCGGCGCGTTCGACGATGCGGCGGCGTGGTGCA
TCCTGGCCGTGGTGCTGGCGAGCTTCGGCGGCAGCTGGGGCAGCGCATATCTGGCCATCG
GCGGCGGCGTGGCCTACGCGTTGTTCATGCTTTTTGTCGGGCGCCACCTGCTGCGCCGGT
TGTCTGATTACGTGGTGCCCGATCAGCCGCTCGGCAACGGCGTGTTGGCGGTCATCCTGA
TGCTGTTCTGCCTCAGCGCCTGGGCGATGGATGCGATCGGTATCCATGCGGTGTTCGGCG
GCTTCCTGCTCGGTGCCTGCCTGCCCAAGGGGGCGTTGACCGAAAAGCTGCGCGCGATGA
TGCAGCCGTTCGTGGTGGTGTTGCTGCTGCCGCTGTTCTTCACTTACTCGGGGCTCAAGA
CCCAGCTCAGCGTGCTGATGCAGCCGCAGATCATGCTGGCTGGCGTGGTGATCCTGGCGG
CCTCGTTCATCGGCAAGGGCGTGGCCTGCTGGGCCGCGGCGCGTGCCACCGGCGAAAACA
ACCGCGACGCGATGGCGATCGGTTCGCTGATGAACGCGCGTGGCCTGATGGAGCTGATCA
TCATCAACATCGGCCTGCAGGCCGGGGTGATCGAACAAGGCCTGTTCTCGGTGCTGGTGC
TGATGGCGATTTTGTCCACCTTGATGGCCACGCCGCTATTCAACTGGATCATGCGCTGCC
ACGCCCACGTGAGCGACGCGGTGCCGAGCCTGCAGGGCCGCTGAGCCGGCAGCTGGTGCA
TGCCGCGTAGCGTGCACCGGGCACAAGAGAATGCAATCGTGAAGTTGCTTGATGGCGGCG
TTACGCGCGGCCGCCGCCTTGCGTGGCCAGCAACATCTGCGCTGAGGTAGGGACTGCGCG
GCTTCCATCGCGAACGCATTGCGCGGGACCTGGATGCCCTAAAAGGAGGCTGAAGCCGGC
GATCACGACGGCCGTGATCACACGCCTGCGCATGCCGTCGTCGCATTGTACCGCACGGCG
CCACTGCGGCTTGACGCCCGATCGGCTAGCCTGACGCCCCGATAGACCCGAAGTGCGCCC
CATGTTCCGCTGGTTCGAATCCCTGATCGACACCTTTCCGCCCATCGAGCGAGAGATGCC
GCCACGCAGCGTGTGGCGCTTTTACCTGCATTATCTGCTGCCGTTGTGGCCAATTCTGTT
AGCGACCTTGATCGCCGGACTACTGCTGGCGCTGGTGGAAGTGGCGATGTTCGACTTCCT
CGGCCGCATCGTCGACATGCTGGCCGAGCAGCCGGGGCCGGAGTTCTTCCGTCGCCATGC
TGGCGAGCTGGTGTGGATGGCGGCGATCACGCTGGTGGCGCGGCCGTTCTTCACCGGGCT
GCATAACCTGCTGGTCAATCAGGCCATCGTGCCGGGCCTGAGCAACCGCTCGCGCTGGCT
GATGCACAACTACGTGGTGCGCCAGAGTCTGGCGTTCTTCCACAACGATTTTGCCGGGCG
TATCGCCAACCGCGTGATGCAGACCGGCACCTCGCTGCGCGAATCGGCGGTGCAGATGGT
CGATGCACTCTGGTACATCGTGGTCTATACCGGCAGCGCACTGTGGTTGTTCGCGCAGGC
CGACCCGTGGTTGATGGTGCCGCTGCTGTGTTGGCTGGTGGTGTATGTGGGGTTGATGGC
GTTCTTCGTGCCGCGCATGAAGGCGCGTGCGTGGGTGGCATCGGACGCGCGCTCCAAGGC
CACCGGCCGCATCGTGGATGGCTACACCAATATCGCCACGCTCAAGCTGTTCTCTCATGC
GCGTAGCGAAGAGGCCTACGTGCGCGATGCGATCGACGAGCTGGCGGTCAAGCATCGCCT
GCAGACGCGCGTGACCACCGCAATGGACACCGCCATCGCCATCGCCAACGGCTTCCTGAT
CGTGGGCACCTGCGGGCTGGCGTTGTGGCTGTGGAGCCGCGGCCAGATCAGCGTGGGCGC
CATTACGCTGGCCACCGGGCTGGTGATCCGCATCCACAACATGTCCGGCTGGATCATGTG
GACGGTGAACGGCATTTTCGAAGACATCGGTAGCGTGCAGGACGGCATGCAGACCATTGC
CCAGCCACTGACGGTGCAGGACCAGCCCACCGCGCTGCCGCTGCAGGTGACACGCGGCGC
CGTGCATTTCGACCAGATCCACTTCCATTACGGCAAGCGCGGCGGGGTGATTGCCGGGCT
GGATCTGCAGGTGCGCGCCGGGGAAAAGATCGGTCTGGTGGGGCCCTCCGGCGCGGGCAA
GTCGACACTGGTCAACGTGCTGCTGCGCCTGTACGACCTGGAGCAGGGGCGCATCCTGAT
CGATGGCCAGGACATCGCCCAGGTCACGCAGGAAAGCCTGCGCGGGCAGATTGGTCTGGT
CACGCAGGACACCTCGCTGCTGCACCGTTCCATTCGCGACAATCTGCTGTACGGCCGCCC
GCAGGCCACCGAGGCGCAACTGCTGGACGCAGTGCACAAGGCGCGTGCGGATGGCTTTAT
CGACACGCTGGTGGATGGCGAAGGCCGCCGCGGTTTCGATGCACATGTGGGCGAACGCGG
GGTCAAGTTGTCGGGTGGCCAGCGCCAGCGCATCGCCATCGCACGCGTGCTACTGAAAGA
CGCGCCGATCCTGATCCTGGACGAAGCCACCTCGGCGCTGGATTCGGAAGTGGAAGCGGC
CATCCAGGACAGCCTGGATGCGTTGATGAGTGACAAGACCGTCATTGCGATTGCGCACCG
GCTTTCGACCATCGCGCGCATGGATCGCCTGGTGGTGATGGATGGTGGGCGCATCGTCGA
GACAGGCACGCATGCGGAACTGATCGCGCACGGCGGCCTTTACGCCCGGCTATGGGCGCG
GCAGACCGGTGGGTTTGTTGCGGCGGATGCGTGACGGAAAAGCGACGCGTGAGGACACGC
AATTGGCTTCGTGTGGCTTGAAAACTTGCCAACGGAAATTAGCGAGCATCCAAGCCCCTC
TCCCCTCGGGAGAGGGGTTGGGGTAAGGGTAGGGGGCGTAGCCACTGGCTAGTTGGACTA
CACGAGGCTTCGCCCGTACCCTCATCCGCCCCTACGGGGCACCTTCTCCCGAGGGGAGAA
GGGACGCCGGCAGCTTTTCATCAAGCCCCTCTCCCGTCGGGAGAGGGGTTGGGGTGAGGG
TACGGGGCGTAGCCACTCGCTAGTTGGACCACACGAGGCTTCGCCCGCACGCTCATCCGC
CCCTGCGGGGCACCTTCTCCCGGTGGGAGAAGGGATGCAGGCAGCTCTTCATCAAGCCCC
TCTCCCCTCGGGAGAGGGGTTGGGGTGAGGGTACGGCGCGTAGCCACTCGCTAGTTGGAC
TACACGAAGCTTCGCCCGCACCCTCATTCGCCCCTGCGGGGCATCTTCTCCCGAAGGGGA
GAAGGGATGCAGGCAGCTCTTCATCAAGCCCCTCTCCCCTCGGGAGAGGGGTTGGGGTGA
GGGTACGGGGCGTAGCCACTCGCTAGTTGGACTACACGAGGCTTCGCCCGCACCCTCATC
CGCCCCTGCGGGGCACCTTCTCCCGAGGGGAGAGGGACGCGGTCACTGAATCGGCTGATC
CAGCATCAACTCGCGTGCAAAGCGCACCGGCGGCGCGCCGTAGGACAGGATCTTGTCGTG
GTAGGCCTTCAGATTGAAGGTGCTGCCCAGCTTGTCCTGCACCGCCTTGCGCGTATCCAG
ATGCTCCTGCACGCCCACGAAGTAGGTCGGCAACTGGGCCGACGACAGCTGCGCACGCAC
CCACTTGCCCGACGCTTCGCTTTCCTGCTGGAAGGTGTCGTGGGTCATCAGGTGCATCGC
CTTGTCGCGATCCCAGCCGTCCACGTGTACGCCCTGGTCGAGGATCGCGTTGGCGATCGT
GCGCAGATAGAACTTGAGCTGCACCAGGTGGAATAACGGGTCGTTATCCAGGTAGCCCTG
TTCCTGCATCATGCGTTCGGTGTAGACCGCCCAGCCTTCGGCAAACATGCCCGAGCGCAG
CACCGCGCGCAGCGTGGAGGGGAACTTGCCGGAGTGCCAGCCTTCCAGGTAATGGCCCGG
GGTGCCTTCGTGGATGCTGAGCAGGTGGATCATGCGGCTGTTGTATTCGCGCAGGAACGA
ATCGACCTGCTTGGCATTCCAGTCGTCGGGGATCGGCGACACCGCATAGAACGTCTTGAG
GTTCTTGTCGAGCGGGCCGGGCGAATCGCAGTAGGCCACCGCCACGCCGCGCTGGAATTC
CGGCATCAGGATGATGTCCACCGGCGAATCGGGCAGGGTCATCAGATCTTTCTGGCGCAC
GAATTCGGTGGATTGCGCGAGCGCTGCCTTGGCATCGTCCACCACCTTGTCGCGTGCCGG
CTTGTCGGCGTAGGCCAGCTCCAGCGCCGCCTCGATCGCGGCCTGCTGCTGGGCATCGCT
GGGCGCATCCGGCAGGGCCGGCGCGCCGGGCTTGTCCTTGAGCACGGTGCGCGCAATGCC
ATACATCTCCGAGCGCACGCGCGTGAGCTCGGACTCGGCACGCTGCTTGATCTCCGCACG
CGACAGCGACGACAGCAGCGCGAACTTCAGCTTCTGGTCGTACTTGTCCGCGCCCACGCG
GAAGTCGCCCTTGGCGTTGGGCACCAGCACCGTGTCCAGCCAGGTCTGCTGCTCGGTCAC
CGCTTTCTTCAGGTTGTCGATGGCGGCCTGCGCACGCGCGGCATCGGGCGGGGACAGCTG
GCCGATGTTGGGCGCGATGAAGGTGTCGACGATGCTGAGGATGCCCTTGTTCTGCTTGGC
TACCGTCTCGGCATGGATCTTCGGCACGCGCGCCGGATCCAGGTTCTCGCGCGCCTGTGC
GAGCAGGCTGGGGATCTTTTCCATGCGCTGGGTGGCCGAGGCCAGGCGCTCGGGCAGCGG
TGCGAATTCACGCGCCATCAGGCTGTACAGCGCGCTGCCGGCCAGGCCGTTGTAGACCTG
CGGGTCCCAGGCCCAGCTCTGCAGCACCTCGGTGTTCCAGATTTCCGATTGCAGCTGGTT
GCGCAGGATCGCCGCGTCCACCTGGTTTTCGCGCGAGAGCTTGCTGACGTCCAGCGCATC
GAGCTCGGTCAGCAGCTGCTTGCCGGCGTCCAGGCTGCGCTGGCGGCCGGCGGTGCTCAG
ATCATCGAGCTGGCTGTCGAAGCGGTGGTCACCGACCTGGGTGGCATTGACCGGCGACAG
TTGCATCCAGGTGTCCAGCGCGTGCTTGGAGAGCGCGGCAAAGCGCGCATCCGGGCTCTG
CGCATCCTGTGCAGTGGCGGCGGCGGTGCCGGCACGCGGCGGTTCGGGCTGCTGGCAGGC
GCTGAGACCGGCGAGCAGGGCGAGGACGAGCAGGCGTTGACGCATTCGTGAGTCCTGGGT
GGTAGCAATCGCCCAGCATAGGCATCCAGGCTGCCGGCCGCATCCGCCATTGGTTTACCC
TGGCCACCTTCCAAGGAGGTGGACCATGCACGACACCGGCAGTTTTGATTGCGGACGCAT
CGCGTTCGATCTGCACACCGAAACCCCCATCCGTGGCGTGGACGGCTGCAATTGCTCGCC
GTGCCATGCGGCCGAAGGAGCCAGCCGATGAGCGCCGCGCTGCGCACGGTGCTGCTGGCG
TTGTTGTCCTGTGGCCTTGTGGCAGGCTGCGCGAAACAGCAGCGCGAGCTTGCCGGCGGA
GCCGCTGCGCCGGCGGCGCCGCCGTCCGGCCAGGGCAATTTGCTGGCGTATGAGCACGAA
GTGCGGATCGACTTGGCCGCCGACCAGATCGGCCCACGCATCACCGCAGTGCGCACCGCC
TGCCAGTCGGCGCAGTACGGCGATTGCGCGTTGCTGGCGGTGTCGCAGGAAGGCGGGCGC
GCGCCCAGTGGCAGCATTCGCGTGCGCGTGGCGCCGGACGGCGTGGACCCGTTGGTGCAG
CTGGCTGGCCAGCAAGGCGATGTGGCCGCGCGCACCACGCATGCCGAAGACCTGGCGCAG
CAGATCGCCGACACCGGCCTGGCGCAAGCGCGCCTGCAAAACGAACATGCCCGGCTGCTG
CAGCTGCAACAGCGGCATGATCTGGCGGTGACGGATCTGTTGGCCTTGTCCAAGCGGCTG
GCCGAGATCGAAGCCGAAGCGCAGCAGACCCAGCAACAGGCTGCGCAACAGCAGCGCCGC
GTGCGCACGCAGTTGCTGACCATCGAGTTCCGCGGGACAAGCGGCGAACAGGGCCGCGGC
GAGATTGCCGAAGCGGCTGCCGAGTTCGGTCAGGTGTTTGCGTCCAGCGTAGCCTTCGTC
ATCCGTGCGGTGGCGGCACTGGTGCCGGTCGTGGTGGTGCTGGCCATTGTCGGCTGGTTG
CTGCGGCTGGCGTGGCGCTGGCGGGCGCGGCGCCGCCGGGTGGTGTGACGCGTCAGGCAG
GCCGACGCACAGCGCTGGCCTGCCCAGATGCGGCAGTGCGATGCGGGCTTAGAGCAGCTA
TCAAAACTACTGCGCAGCCGCCAGGCGGGCGCGGCCGGTGCTCGGAATCGGCATGTACCC
ACGTACACTCCGGTTTCTCCGCGCCGTCCGCACCCACCTGACGGCTGCTCGCTACGTTTT
GTTAGCCGCTCTTAGCCCTCGTCGACCTCGAATTCAATGAAGACATCCAGCTGCAGCGCC
AGTTCCTGCACGGCGTCGCGCACCTTTTGCGCGGTGGATTCGTTGCCGGCTTCCACTTCG
AATTCGTGCGTGCCCGGACCTTCGTCGTCGGACAGACCTGCCGAACTGGAGTCGTCATCG
TCCAGGTGCGGCATCAGATCGTCGACTTCCTCGACGTGCTCGATGCCTTCGATGCTCTGC
AACAGATTGCCAATGGCGCGGGCATCGTCGTCGGTGCCGGTGATACGCATGCGAAGAGTC
GGCATGGGCGTTGGTCCTGAGTGGTGGGAACGCAAAGCCTAGGTAGTGGCAGGCAAAGGC
AAGGTGATGGCCTGCCGCCTCCGCGTCGTGCGTTTCATGCCGGCTGCGGGCGCCAGCTTG
CCTGCGCGTGCTGCGCCGTCTCCAGCACCTGCCGTGCGGCGCTGCCGAGCATGGCCGGCA
TGATGTAGTGACGATGGGTGCGGTGGATCGCCGCCATGTACAGGTGCCCGAACAGGTTGC
GGCAATGCACCTGCGTAGCCATGGTCACCGCGAGCGTGTGTTCACCGGTACGGCGCACGC
TGATCGCCGAGCGGAAACGCACGTGTTTGTCGTCCGCGCCCAGCAGCACCTGCACCTGCC
GGCCATCGGCATCGCTGCGGTGGGCCAGCACCGGGAAACGGCCGGCGAACCGCTGCGCTG
CATGCGGGTCCAGTAACGATGACACCGGGCAACCCAGCGGCGAGGTGCGCAGCCCCAGCG
GTCTGACCATCAGGTTGCGCAGCCGCATCAATCCGCTCACCCCGCTCGGTGGCTGGTCGA
TGAAGGCCTGCAGCAGGTCGCACATCAGCTCCGGCAGCCTGTCGCTGCGCAACTGGCGCG
TATCCAGTTGCACCTGATGGCTGTCCTGGTAGTGCATCGGCGCGCTGAAGTGCGCGTGCA
GCAGCGCATCGTCGGCCACGGTGGGCAGTGCGCGCACACGCGGTGCCGGCGCACTGGTGG
CCACGAAGCCGCCACGTTGCGTCAGCGCCAGGGCCTGGCGCAGGCGACCGGCCCAGCGCC
GCGCACGGGCGCACGCACGCTGCTGCCAGCTCTGTGGTCTGACGTTGAAGGACAGCGCGG
TGGTCGGCACCTCGCTGGCACGGAACTGGTCCGATTCCAGCAATGCGGTGACCGCCTCCG
GCAGCAGCTCGGTGAGGCTGGCGATGGTGGCCTGGCCACTGCTGACCAACGCCTGCTGTG
CGCTGTCCAGCGCGCCCGCGGCTTCATCGGGATGGCAGGACAGGGCGAACAACGCCGAAT
GGCTCGCGCTGCCGCGCGCCGGCGCGAACTGATGCCAGGTGCCACCGCCAAAGCGCACCG
TGAACAGGCTGTCGCCGGGCAGGTCCACATGGCGCAGCGCGTGCAGGAAGGCCTGCGGAT
CCTGCGCAATCTGCTGCGCCGAAGCGGTGGAGAACCGCAACTGCGCGCCGCCGCTGCCGG
TCACCGCAGTGAACACGCGGTTGCCGGCATGGCAGTGGAACGGGTGCCCCTGCGGGCCGA
CCGAAAACGAGAACAGCGAGGCCGGGTCGCCCAGCTGGAAGTCCGGTGCCGACAGCTGCG
CCGATGGCTCGTCCAGTGCGGCGTGATGGGCCGGGTGCTGCTGTTGCCGCAGGCCGGCCT
GCGCGATCAGACCGTCGCCGGCGCCTGGATCCAGCTGGGCGATCAGGATCACTTCCACCG
GCCGCCCGCCGCTGCAGGAGGGCAGCAACACGCGGGGGAAGCTCGCTTCGGCAACAACCT
GTTGTGGGTACATGGCAATCCTTGCAGTCATGACGAAGAGCGGAATTCAGCGCGGTTTCT
TGGCCAGCTTGCGCGATTCGCGTTGCAACGGACCGGCCTTGGGGCAGACCTCGAATGCGA
AACCGCTGAGCGTGTTGACCATGTTGTCCGGGGTCAGCCGGTACACCACGAACTGGCCGC
GCCGTTCGCTGCTGACCAGGCCAGCCGCCGACAACACCGACAGATGCCGCGAAATGGCGG
GCGCACTCATCGCAAAGCGCTCGCCGATCTGGCCAGCGGTCAGTTCCTGCGCCGACAGAT
AGGCCAGGATCTCGCGACGTGGCCGCGATGCCAGGGCTTCGAAAATGCGATCGATCGACA
TGATGGCTTAGCTAATTAACGAATTAGCTAATTAACTCGCTTGGTGTGCGAGGTGTCAAG
CGATTTTTACTGGCGGGTCGAGCTGGGAGCGTCGCCCGTCCCTGTTTGGAGAGGCGGAAG
TGCGGTGCAAGGCCGTGTTGGCGTGCACGTCTACTGTTGCTTTCGCAGCCGCCTGACGCG
CCACTGGGCGGCAGACTGATTGGATCGCTTGCACAACGGGAGACATCGCGGCGCAGTTGC
AGATGGCGATGCACTACCTGCGGCGAAGGCTCACTCGGTTGCCGGCGCACGGCGCGATCG
CCGCCGTCTGTCCGGCGCGTGCGCGGTCTCGCCGGTGGGCAATGCCAGCAGTTCGGCGGG
CAGTGCCGGCATCGGCGTGCGCTCGTCCAGTGCTTCGCGTTTGAGCCAGTCGATGAACAC
GGTGGCCGCCGGGCTGGGCGCGCGATGGCTGGGGTGCACGATGTAGTAGGCGTAGCGCGC
CTTCAAGGTCGGGCCGGGCAGGCGTACCAGCTCATAGCGCTGCAGATACGGTTGGGCAAT
GTGCTTGCGTGCCAGCACCGCGCCCAGTCCGTACACGGCCGCGCGCATCGCATCGGTGCT
GTCGTTGAAGGTGTGCATCGGCGGCAGCGTGGTGCCGCGCACCTGCGCCGCGCGGAACCA
GTCGCGCCAGCCCTGCGGCGACATGTCCGACAACAGCGGCAGTTGCGCAATCTGCGCCGG
CGTCTGCAACGCGGCCACTTCGGGCAACGAGGGCGAGGCCACCGGGAACAGTTCGTCGTC
CATCAGGTGGTGCGAGGTCAACCCCGGCCAGGCGCCTTGGCCGTAGCGGATGCCCACTTC
CGGCCCGCCTTCCTCGAAGCGCGAGAATGCCGGGTCCGATTGCAGGTCCAGGCGGATATG
CGGGTGCAGGCGGCAGAACCGCGGCAGGCGCGGCAACAACCAGCAATACGACAGCGAGCG
CAGCGTGGTCACGCGCAGCGGGATGGCGTCTTCGCGCGGGTGCAGATTGCCCGCCACCGC
GGCGATCTCGGCCAGCGCCGCGCTGGCGGCATCGGCCAGCTGGCGTCCTTCGGCGGTGAG
CATTACGCCGCGCGGCAGCCGCTGAAACAAGGTTGCACCGAGCAGTGCCTCGAGCTTGCG
CACGTGATGGCTCACCGCGCTGGCGGTGAGGTGCAGTTCTTCCGCCGCATGGGCGAAGTT
CTGGTGGCGCGCGGCTGCGGCGAAGACGCCGAGTGCAGGCAGCAAGGTAGGACGCAGATG
CATGATGCATGAGTGAGATTTGTGGCTCGCCCCGATACTACGCGCTTGTCGCGCCTGCGA
TGTGCGCGGATGCTTTGTCGCTCCCCATCTCGATCCCGCGCCATGACCGCTCGCCTGCCC
GATGTTCTTTCACGCGTGTGCACCGCCGCATCGCAGGCCAGGAGGGTGCGCGCATGAGTG
CACAGCCGTCACTGCAACCGGCGCTTGGCGTGCGCGATTGGCGCACGCCGCTGGAACTGG
TGTTCCTGGGAATCGTATGGGGCTGCTCGTTCCTGTTCATGCGTGTGGCCGCGCCGCATT
TCGGCGCCGCGGCATTGGTGGAAATTCGTCTCGCGCTGGGTGCCACGGTGTTGTTGCCGT
TTTTGTGGGTGGCGCGCAGCCGCTTCCCGCTACACCGTTGGCCGATGCTGGCCGCCATCG
GCGTGCTCAACTCGGCATTGCCGTTCCTGCTGTTCGCCTGGGGCGCGCAGCATGCGCCCG
CGGCGGTGGGCGCCATCTGCAACGCGATGACGGTGTTGTTCACTGCCCTGATCGCGTTCG
TGTTCTTTGGCGAACGCATCGGCACGCGCCGCGCGGTGGCACTGTTGATCGGCTTTATCG
GCGTGCTGGTACTGGCCACCGGCAAGTCCGCCGGGCTCAGCGTGGGGCCGGCCGCGTTGG
CCGGCGCCACCGCGTCGCTGCTGTATGGCATCGGCTACAACCTGGTGAAACGCCACATGG
GCGATCTGCCGCCGGCAGCGTCGGCAGCCTCCACATTGGGGTGCAGTGCGCTGCTGCTGG
CGCCGGTGGCGTGGTGGCAGTGGCCGAGCGCGCCGGTGCCGGCCAGCGCATGGGCCTGCG
CCGGTGCATTGGGCGTGGTGTGCACCGGGCTGGCCTTCCTGATGTATTACCGCCTGATCC
AGCGCATCGGCCCCGCGCGCGCCTCCACCGTCACCTATCTGGTGCCGGTATTCGGCGCGC
TGCTGGCCTGGGCACTATTGGGCGAGGCACTGACCTGGACCATGCTGCTGGCCGCGGTAT
TGATCCTGGGCAGCGTGGCCTTCAGCCAACGCGCACGTTAACTACGCGCAGTTTTTCTGG
GAGTCATGAGGCGAACCCGCTTTTGCGATTCCCCATTCCCAATTCCCCATTCACGCCGCA
GGCGGCGTCCGCACCGGCAACGGCACATTGCACAGATCGATATGCCCGGCCGGTCGCTTG
TAGAAATCGTCCTTGCGGTTGCGGCGTGCTTCGGCCACGTCGCGAAAGGTCTGGCTGTCG
GTGCGCAGTAATTGCAGCGGCGTGCGCTCGGGCAACGGCACCTCGCTGGCGAGCCGGATC
GCGCGCAGCGTGGTGCGCTGTGCGGCGTCTTCGTAAAAGCCCATTGGATCAGGTCCGCGC
GGAATCACGCTCAACAATTCCATGCCCTTGACCACGCGGCCGACCACGGTGATGTTGCGG
TCCAGCTGACGAGGCGATTGACCGGTGACCACGTAGAGCTCGGCGCCGATGCTGCTGTCT
TCATCGTTATTGCGGCCCGCGCCCAGGGTGCCGTAGCAATGCGCCAGCCAGGTCTTGCCG
CTGGCCGGATCGCGGCCCACCGGGAAACCCTCGACAAAGCCGACCTGCGGTGCCCAGCCG
TCGCTGTCGGGCAGGCGCTGGAAATCCAGGCCCTGCGAGGCGCGTTCGAATTCGGCCGGC
AGATGCGTTTTCGCCGATCCCAGCGATTTGGCCTTGGCCGGCGTCTCGCCGTCGGGGTCG
CCAAACTGCACCACGAAATTGTCCTGCGAGCGATAGATGCTCAGCCCGTCCCAGAAGCGC
TCATGCGCCAGGGTGCGGATGTTGCCCACATGCGCCGGCGCGAACTGCGGAGCCAATTCG
ATGATCACCCGGCCGCTGTCCAGTTCCAGATACAGCGTGCGCTCGGGGTCCAGGACGCGC
CATGCGGAGGCGGGCGAGGCGTCGAGCAATTGCTGCGGGCTTCGGTAGGCAGCGCTGGCA
GCGGTGGGCACCAACAGGGCGAGCAGGCAGGCAGAAGCGAGGGTGCGCAGAAGCATGAAG
GCAGCCAGCGGGGAGGTGACTGATTCTTGCCGACGCGGCGCGCCAACGCAAAGGGCGGTG
CGCTACCCATGCCATACGCCAGCAGCACAACGCCGGCACGAAGGCCGGCGTTGTGGCGAT
GCAAATGCAGCAGCGGCACGATAAATCAGCTGTCTGGACACAACCGGCTCAGCGCGCCGC
CGATGCAAGGTTGGAGCGGCTAACAAAAACGGCGTTGTTGTTGCTAGCTGCGCTTAGTGG
TTACGCACGTGCGGGCTGGTGTGGTGCTGTGCCGGCGCATGGTTGTTGCGGAACAGCGGG
ATCAGCTGCCACAGCGCAGACAGGCCGACCAGTGTGTACACCACGCGCGACAGGGCCGCG
TTTTGTCCGGCAAACAGCGCGGCGACCAGATCGAATTGGAACAGGCCGACCAGGCCCCAG
TTCAATCCGCCGACGATAAGAAGCACCAGGGTGATGACATTGATCGCTTTCATGGGAGGC
AGTCCGTGTGTGGGTTTGGAGTGCCTAGATTCACCATCGCAGCGCAAATGCATCGTGAGC
GTTTCAACGCTTCTTTTTGCATTGCAAAGACGCATCACTCACGTGGTGAGGACGGCAATC
GACCTCGTCTACGGCCTGCTGTGACGCGTATTTCTTGCGCTCGTCAGCGCTGCGGTTTGC
GCTTGATGTAGAGCTGCTTACGCACGCGTGCAACCACATCACCGCTGAGGTCGTGCACGT
CGGTGTCGAACCAGTGCAGGTATTTTTCGCCGCTCTCGGTGGCGCTGCGCAAGGTGTCGA
GGATGGCGTTGTCGAGCACGAAGTCCGCGGTCACCGTGCCACGGCCGGGCTTGATGAAGT
CGATGCTGCCGGCCTTGTCCCAGACGTAGTAATCGCGTCCCAGGTTCTGCATTACCAGCA
GCATCCAGAACGGGTCGGTCATGGCGAACAGGCTGCCGCCGAAATGCGTGCCCACGTAGT
TGCGGTTCCATGGCCGCTGGCGCAGCTCGACCCGCGTGTAGCGGTAATCGGCCGACAACA
CGGTGACGTGGATGCCCGCGAACAGGAACGGCGGCCACAGGTTGAGGCCGAATTTGAACA
AGGGTGCGCGCATGCTCGACGTCAGCTCTCCAGGCCAGCGCCGAGAATAACATTCGTATG
CGTATGGAGTAATGCCGAAGGCACGTCGCGCTGCAGATGCGGCCGCGCCGGCCGGCATCT
GCAGCGCGCAGGGATCAGAACAACAGCGCCGACATCTTGCGGCGGTAGCGGCCCACCAGG
TCTTCGTCCTCGATCACGCGGAACGCGTCGATCAGGCTGCGGCGCGGCAGGTTGTCCTCG
AAACCGCGGTTCTGGCGCAGCATTTCCAGAAACTGCTCCAGCGCCGCTTCGTCGTCGCCG
TCGAGCAGGTGACGGACCCCGAGCAGATGGCGCGCGTGCAGGTCGCTGCCATCGGCGGCC
ACCGTAGTCTGCAGAGCGGCGGCGTCGGGCGCATCCTTGAGCACGTTCGCAAAGCCCAGT
CGCGCCTTGGCGCGCACGGCGCGGTCGTCGGTGGCCAGGTTGGCGGGCAGGGCGTCGATC
AACTGCTCGGCCTCGAGCGTGTCGCCGGTCTTGAGCAGCGCCAGCGCCAGGTCCAGCTTG
AGTTCGTCCTTGTCCGGCTCGGCGGCGATTGCCTCGCGTAGCGCGGCGACCTGCGCCTGC
GGGTCCAGCGGTGCCAGCGGAACCTCTTCGGCCACCTGCGGCTCGGCCGGCAGCACGCCG
TGCTGGGTCAGGAACTCGCGGATCTGGCCTTCCGGCATGGCGCCCGGGAAGCCGTCCACC
AGTTCGCCACCCTTGACCAGGAACACGGTGGGAACCGAACGGATCTGGAAGGCCGCAGCG
ATCTGCTGCTCCTTGTCCACGTCGACCTTGGCCAGCTCGAAGGCGCCGTTGTAGTCGGCT
GCCAGCTTTTCAAGGATCGGGGTCAGTGATTTGCACGGCCCGCACCAGGTGGCCCAGAAG
TCCACCAGCACCGGTGTCGTCAACGATTTCTGCAGGACCTCGGTCTCGAAGGTGTCGGTG
GTGACATCGAATACATGCGCTTTGTCGGACATGGGTTTCCAGGAGAATGACGGCAACAGT
GGACCGTAATGGTGGCAAACCCGGCCCAGACAAGGCCAGCATTGCCGCCGCCAGGGGTTC
ACGCCGCGCCCGCCGCGCACGACAATGCCGTGCTCTGGCGCGTTGCGCGCCGCGACGTGG
AGCAAGGCAATGGCGATCATCGAGGGTTTGCAGCGGTATCTGGGCTTGATCGCCGCCACT
GCCTTTGTGCTGGCAGTGGCCGGCTTCGGGGCCGCGCTTCCCGGTTACCTGCAGGGCAGC
CACCCGGTGGCATTGCTGGGCGCGGCCGGGGTGCCGCATGCGCTGGGCTTCAATCTGCTG
GCGTTCGTGCTGGTGGGCGGGCTGGGCATGGCCACCGGCATCAGCCTGCTCGCCCGCATG
CCGCCCAAGGCCGGCTGGAGCCTGCGCGTGGGTGGGCAGTTGATCGTGCTGGCGGGCCTG
GCCTTCATCGGCATGGGCCTGTTGCCGCTGGATCCCACCGACCTGGACGGGCGCGCCAGC
CAGTCGCATGCCACCGCGTGGCTGCTGTGGGCGGTGGCTTTCGTCCCCGGCATGCTGTTG
ATTGCCGCGCAGTTGCTCAACCAGCCCGGCATGCGCGCGCTGGCGTGGCTGAGCCTGGCC
GCCGGCCTGCTGGTGGCGGTGCTGTCTTTCGGCCCGCCCGGGTTGCTGCGCCAGGCAGTG
GCCCAGCGCGTGGCGTTCCTGGCTTGGGTGGGCTGGCTTGCGGTGGCGGGCTGGTCCTGG
CCGGCGCTGTTGCGGCCGGGTAGCCGCCCGGTCTGAGCCAGCGGTTTGGAGCACCTGCTG
CACTGCGGTACCCTGTACCGCTTTGCACCGCCCGAGCATCCGCTCCCAATGTCCACCGTC
GAACCGAACGCCTACGACCCCCAGCAGGTCGAAACCTCCGCCCAGCAGTTCTGGGATGCC
ACCCGCGCCTTCCAGGTCGACGAGAACTCGGACAAACCGAAGTTCTATTGCCTGTCGATG
CTGCCGTACCCCTCCGGTGCGCTGCACATGGGGCATGTGCGCAACTACACCATCTCCGAC
GTGGTCAGCCGCTACAAGCGCATGACCGGGCACAACGTGCTGCAGCCGATGGGATGGGAT
GCGTTCGGCCTGCCGGCCGAAAACGCCGCGATCAAGAACAAGACCGCGCCGGCCAAGTGG
ACCTACGCCAACATCGAACACATGCGCGCGCAGCTGAAATCGCTGGGCTATGCGATCGAC
TGGTCGCGCGAGTTTGCTACCTGCACGCCTGACTATTACGTGCACGAGCAGCGCATGTTC
ACCCGGCTGATGCGCAAGGGCCTGGCCTATCGCCGCAACGCGGTGGTGAACTGGGACCCG
ATCGACCAGACCGTGCTGGCCAACGAGCAGGTGATCGATGGCCGCGGCTGGCGTTCTGGC
GCGCTGGTGGAAAAACGCGAGATTCCGCAGTGGTTCCTGCGCATCACCGATTACGCGCAG
GAATTGCTCGACGGCCTGGATCAGCTGGACGGCTGGCCGGATTCGGTCAAGACCATGCAG
CGCAACTGGATCGGCCGTTCGGAAGGGCTGGAAATCCAGTTCGACGTGCGCGACACCACC
GGTGCCGCGCTGGATCCGCTGCGCGTGTTCACCACCCGCCCGGACACCTTGATGGGCGTG
ACCTTTGTGTCCATCGCCGCCGAACACCCGCTGGCGCAGCACGCGGCCAAATCCAATCCG
GAACTGGCCAGCATGCTGGAGACGCTCAAGCACGGCGGCGTGTCCGAAGCCGAACTGGAA
ACCCAGGAAAAGCGCGGCATGGCCACTGGCCTGACCGCGGTGCATCCGATCAGCGGCGAG
GAAGTGCCGGTGTGGGTGGCCAACTTCGTGCTGATGGGCTACGGCACCGGCGCGGTGATG
GCAGTGCCGGGTCACGACCAGCGCGATTTCGAATTCGCCAACAAGTACGGCCTGCCGATC
GTGCAGGTGGTCAAACTGCGCGAGCCGCGCAACGATGACGAACAGGCCTGGGATGCCACG
CAGTGGCGCGACTGGTACACCGACAAGAGCCGCGAGCTGGAGTTGATCAACTCTGCCGAG
TTCGATGGCCTGGATTACCACGGCGCTTTCGAAGCGCTGGCCGAGCGCTTCGAGCGCAAG
GGCCAGGGCCAGCGCCGCATCAATTACCGCCTGCGCGATTGGGGCGTGAGCCGCCAGCGC
TATTGGGGCTGCCCGATTCCGGTGATCTATTGCGCCAAGTGCGGCGCGGTGCCGGTGCCG
GAAGACCAACTGCCGGTGGTGCTGCCGGAAAACGTGGAATTTGCCGGCACCGGTTCGCCG
ATCAAGACCGACCCGACCTGGCGCCAGACCACCTGCCCGGAGTGCGGCGGCCCGGCCGAG
CGCGAAACCGACACCTTCGACACCTTTATGGAGTCGAGCTGGTACGTGGCGCGCTACACC
AGCCCGAACGCACGCGACATGGTCGACCGCCGCGCCAACTACTGGATGCCGGCCGACCTG
TACGTGGGCGGCATCGAGCACGCGATCCTGCACCTGATGTATTTCCGCTTCTATCACAAG
CTCATGCGTGACGCGCGGCTGGTGGATAGCGACGAGCCGGTGACCAACCTGCTCACCCAG
GGCATGGTCATCGCCGAGACGTTCTATCGCGACGCCGACAACGGCGGCAAGGACTGGATC
AACCCGGCCGATGTGGAAATCCAGCGCGACGAGCGTGGGCGCGTGGTCGGCGCCAGCCTG
ATCGCCGATGGCCAGCCGGTTCACATCGGTGGCACCGAGAAGATGTCCAAGTCCAAGAAC
AATGGCGTGGACCCGCAGGCCATGGTGGCCAAGTACGGCGCCGACACCGTGCGCCTGTTC
TCGATGTTCGCCGCACCGCCCGAGCAGTCGCTGGAATGGAACGAGGCCGGTGTCGACGGC
ATGGCGCGCTTCATGCGCCGGCTGTGGGTGCAGGTGCACAAGCATGTGGGCGAGGGCATC
GATGACGAGTTGACCAAGATCGTCGCGCTAGGCGGCCCCTTAAGCGCCGAGCAGAAGGCG
ATTCGCCGCAAGACCCACGAGACCATCGGCAAGGTGGACGACGACTACGGCCGCCGCCAC
AGCTTCAACACCGCCATTGCCGCGGTGATGGAGTTATCCAACGCGCTGGCCAAGTTCGAC
GACGCCAGTGCGCAGGGGCGCGCGGTGCGCCAGGAAGCGCTGGAAGCGATGGTGCTGCTG
CTCAACCCGATCACCCCGCATGCCAGCCATGCGCTGTGGCAGGTGCTGGGCCGTGGCGAA
ACGCTGCTGGAAAACGTGCCGTTCCCGCAGGTCGACGCGGCGGCGCTGGTGCGTGATGCG
CTGACGCTGGCGATCCAGGTCAACGGCAAGTTGCGTGGCACCATCGAGGTGGCCGCCGAC
GCAGCGCGCGAGCAGATCGAAGCACTGGCGCTGGCCGAGCCGAACGCGGCCAAGTTCCTG
GATGGCCTGAGCGTGCGCAAGATCATCATCGTGCCCGGCAAGATCGTGAATATCGTGGCG
GGCTGAGTGCTGCGCAGTGCCGGGTTGCCAGGCCCGATCCGGCCGATTTGTCGGATCGGC
GCCTGGCGACGGTAGCTCAGGTTTTACCTGTGTTGCTGGCGATGCATTGCGTTGGTCAGT
TGCAATGCGCCGTTGCGGGTGTTGCCGCGTTCCCGTGAGGAACTCCACTGGTATGTGGTG
ACGCGCGCGGGGATTGCTCAGGCGGTTCATGGCAATCATCGCACTGGCGCGTGGCGACAT
TTGTCAGATCTAGTGCCGTGTTCCCGGTGATTCAGTTCACTGGCGCGCGGCGACGCGTTT
TTCATTTCCGGGCGCCGCAATGTAGTGCGGCGCCCTCTCAAGCCCCGTTCACGCCGTCTC
GGGCAGGCTAGCCGCCTGTTGCCGCCGCCGGGGCGCTCCTCCAGACTGTGCCCATGATCC
GATTTCCTACTGCCTTCGCCGCCTCCCTCGTGCTTGTCTCGAGCCTCACCGCCTGCGGCT
TCCACCTGCGCAATTCGTTGGCGCTGCCGCCGGATACGCCCGCGGTCAAGGTACAGTCGG
CGGTGCAGTACAGCGAACTGGCCAAACTGCTGCGCCGTGGCCTGAAGGCCGCCGGCGCCA
CCCTGGCCGACGACGACGCCAAGAGCGGCTTTGCGCAGGTGCAGGTGTTGTCCGAGCGCT
GGGGCGATCTGCCGATCGCCATCGACAGCCAGGGCCGTGCGCAGGAATACAGCCTGCGCT
ATGCGGCGATCTTCACCGTGACCACCGCCAACGGCGCAGTCCTGGTGCCGCAGCAGGTGA
TCGAGCTGTCGCGTGATTACGTGTCGCCGCCGGTGGATGCCACCGGTACCGCGACCGAGC
GCGAGATCCTGGCCGACGAGCTGCGCAAGGATATGTCCGCCTCGATCCTGCGCCGCATCG
ACAGCGTGGTGCGCGCCCGCGTGGAGCGCGGTGAATCGCTGGAAAGCACGCCTACCGCGC
CGCTGCAGCCCAGCACCACGCCGCCGGTGCAGCCGGCCGGCACGCCGGAGTCGAGCGTGC
CGGCGTCGCTGCCGCCCGCACCGCAGCCGTCGAACAACAACTAAGCGCTCGCGCGCTTTT
CGTCCATGGAACTACGCCCAGAGCAGCTGGCCGGCCAGTCCAGCCAGCCGTTGCAGCCGG
TCTATCTGATTGCCGGCCCGGAAACCTTGCGTGTGCTGGAGGCCGCCGACGCGGTGCGCG
CCCGCGCGCGCGCCGAAGGCATCAGTGAGCGCGAAGTGTTCGACGCCGACGGGCGTGAGT
TCGACTGGAACCTGCTGGACGCCAGCTTCAATGCGCCCAGCCTGTTCAGCCCGCGCCGCC
TGGTCGAAGTACGCATGCCCAGCGGCAAGCCAGGCAAGGACGGCGCCGAGGTCATCACCC
GGTTCTGCGCCAACCCGCCGCCGGACGTGGTGCTACTGATCACCGCCAACGACTGGAGCA
AGGCGCACCAGGGTAAATGGGCCGATGCGGTCGGACGGATCGGTACCATCGCCGTGGCCT
GGGCGATCAAGCCGCATGAATTGTCGGACTGGATCGAGCGCCGCCTGCGCAGCCAGGGCC
TGCGCGCCGATGCGGCCGCAGTGCAGCGGCTGAGCGAGCGGGTGGAAGGCAACCTGCTGG
CCGCCGCGCAGGAAATCGACAAGCTCGCCTTGCTGGCCGATGGCAAGGTGCTGGATCTGG
AGGCGATGGAATCGCTGGTGGCCGATGCCGCCCGTTACGACGTCTTCCGCCTGGCCGAAA
CCACTTTTTCCGGGCAGCCGGCCGCGGTGGTGCGCATGCTCGCCGGCCTGCGCGCCGAAG
GCGAGGCAGTCGCGGCGCTGATGCCCATCCTGATCAAGGAATTGCTGCGCACCGCTTCCC
TGGCCAAGGTGCAGGCCGGCGGCGGCAACCTGGGCGCCGAAATGAAGGCCCAGGGCATCT
GGGAATCCCGCCAGGCACCGTTCAAGCGCGCCTTGCAACGGCATCCCGAGCCGCGCCGAT
GGGAGCGCTTCGTCGCCGAGGCCGGGCTGGTCGATCGCATGGCCAAGGGGCGCGCCGAGG
GTGACCCCTGGGTGGCGCTGGAACGCCTGCTGGTCGCTGTCGCCGAAGCCCGCGCGGTGA
GATTGCTGGCGTGACAGCGGGGCAGGCCGGAACTGCTGAGCGGGGCGCCGGCGCCGCAGA
GCGAGAGCCTCCAACCGCAGCGCAAGGCGCACGGCCGGTACCTCCCACCGGCGTCGCTCC
AACGTCACCAGCCACCAACGCGCAGGCCGCCGCGTCAGACTCGCTTCTTTCCGAATCCCA
AATCCACAATCCCGAATCCCGGTCCCATACCGACTCCCGATTCCCGATTCCCGATTCCCG
CCCCAAGCTCCACCTCTACTACGGCGGCACCTTCGACCCGATCCATCGCGGCCACCTGGC
CATTGCCTGCGCCGCACGCGATGCGCTCGGCGCGCAGGTGCATCTGGTGCCGGCCGCAGA
CCCGCCACATCGCCCCGCGCCCGGTGCCACCGCCGCGCAGCGCACCCGCATGCTGGAACT
GGCCCTGGCCGATCTCCCCGGGCTGCTGCTGGATACCCGCGAGGTGCGCCGCGCCGCGCA
GGGCGGGGCGCCGTCCTACACGGTGGACACCCTGCACGAGGTGCGTGCCCAGCTTGGGCC
CGCCAAGCCCATCGCCTGGCTGCTGGGTGCCGATGCCTTCGTTGGCCTGCCCGGCTGGCA
TGAGTGGACCGAACTCTTCGGGCTGGCGCATCTGGTGATCGCTGCGCGCCCCGGCACGGC
GCTGGACTTGGCCGATGCGCCGGTGCTGGCGCAGGCGGTGCAGGGCCGGTGGGCCACCGA
CGCGCGCGACCTGCTCACCGCGCCGGCCGGTCGGCTATGGCGGCTGCCGCATCCGTTGCG
CGGCGAATCGGCCAGCGCGGTGCGCAGCCGCATTGCCGCCGGTGGTCAATGGCAGGAGCT
GGTGCCGCAGGTGGTTGCCGCATTGATCGCCGAAGAAGGCCTGTATGGCTGCGTTCCGCC
GGCTAGCTGAACACGCAGGCGGCCGGACTTGCCTATAATTCACCCAAATCTATCGAGTTG
CCTGCTTTGACCAGCCAAGCCCAAGTCATCAAGACCTCCATTCCGAACCCGCCGCCGTCC
GTGCCGGCCCTGTTGGCCACCGTGCGTGAGGCCGTCGAGGAGCTGAAAGCCAAGGACGTG
GTCGAGATCGACGTGCGCGGCAAGTCAAGCGTCTGCGATTACATGGTGGTGGCATCGGGC
ACCTCGACCCGCCACGTGAAGTCGATCGCCGAAGAAGTGGTGAAGTTCGCCAAGCGTCTG
GACGTGATGCCGCTGGGCGTGGAAGGCGAGCGCGAGGCAGAGTGGGTGCTGGTGGACCTG
GGCGATGTGGTGGTGCATGTGATGCTGCCGCGCGTGCGCGAGTTCTATGCGCTGGAGCGC
TTGTGGACTGTTGGCGACCAGCGTCCGTCCGATCTGGAAGAGGCGGACGACGAGCAGGCT
TAAGTCTGCGCAGCTGCGTCACCCCAACGAACGGCGCCCTCGGGCGCCGTTCGTGTTTGC
GCGTGGTCGGGCGGCTTATAGCGGCCCGCGCTCCCACGGACCGGTGATGGCCAGGGTGAT
CCCCGGGGTCTGGATGTTGACGAACAGCGTCTGCGCCAGCGGATCCCAGCAGGCGCCGCA
GAACTCGGTGTCGCGGTAGTCGCCCTCGGCAATGGTCTTGCCGGCATCGGCGATCTGCTG
CGAGGTCAGCTGCACGTTGTTCTTGGCTAGATAGAACGACTCACCATTGCGGGTCAGGCC
CAGCAGACGCGCGCCCGGGCCGTATTCGTCCGGGCTCTCGCCGCCGTCTTCGCACAGCAC
CACGCCACCGCGCGCGCTGACGGTGACGTTGTCCGGGTTATGCGCCGCCAGCTGGTTGCC
GCTGACGAACAGCGCGCTGAGCCGCTGGGTAAACAGGTCCAGCACCCACACCGCGCCATT
GCCGTAGCCGCGCCGGCCCTGTGCATCCACGCCGGTGCTGGTGTCGACAATGAACAGCTT
GCCGTAGCTGTACCAGATACCTTCGCCGCGGCTCATGCGCAGCGCGCCATCGGCCCAGGC
CTGCGCGAACGGGCCGCTCAGGGTGTCGTTGGCGCCGATGTCGGCAAAGCCCGCCGGTGC
GGCGATGCTGTCCAGATCCGGCTCTTCGATGTCGACCCATTCCAGCTGGAACTGCTGGCC
GATGCTGGCCACGGTGAGGTCGGCGTTGCGCTTGCCACGCACGCGCGCGGCCTGCAGCCG
GCCGCCGTTCTCCAGCGAGCCGTTGCGGCCGCGGCGGTCGTTGGGAATGAAGCGGTACAA
CCCGGCCTTGTTGCGGTCGTCTTCGGTGAGATAGACGATGCCGGTGCGCGGGTCGATCGC
CACCGCCTCATGGCTGAAGCGGCCCAGCCCGACCAGCGGCCGGCCGGTGGTGCGGTGGCT
GTCCGGGTCCACTTCGAACACGTAGCCGTGCTTGCGCCCGGTGCTGGAGACCGCATTGGT
CTTGATCTCTTCGCAGCTCAGCCAGGTGCCCCAGGGCGTCGGACCGCCGGCGCAATTGAC
CAGGGTGCCGCCCAGGCTCGGTTCCAGGCTGCCCCAGCCGCGCCGCCCATAGCTCAGCGT
GGTGGTGCCGCCGCCGGCCTGCGCGGTGCCGCTGACGATGCCGGTGTCGTACATCGCCGG
CGCACGGAACTGGCTGGCGGCGCCACGCTCGTGATTGCGGATCAGCACGTATTCCAGGCC
GCGCAGGCCATCGGTGCCGGGGCGCCAGCCGGGCCGACGCAGGCTGACCACGGCCATGCC
GTCATGCCGGTCGGGGCAGGGTTGGCCATCGTCCATGCGGTCGCCGCTCCAACCGAACGA
GCGGTAGCTGAAGCCGCGCGGCAGCTGCAGCAAGGGCAGGCCGGTGCTCTGGTCGGCGAC
CGGCGCGAGCGGGCCGTAACGGCTGGGCACCGGCGCCAGGCGCATGGAGGGCGTGGTGGC
GGCCTGGGCCTGGCGCGACTGCAATGCGCTCAGGCTGCCAAGGGCACCGGCGGCCATCAC
GGCGGCGCTGCCTTTCAGGACCTGGCGACGGGCGGGATCGAAAACATGCATCGAACGACT
CCTGCGGGCTGGGTGGTCGGGCGACACTAATTGCCGCCTGTAACCACGCCATGACACACA
ACGGCAAATCGCCACGGACTGCCCAGGCTGTGACGCGGATATCATGTACAGATGAAATGC
CGACTCATCGCCACCGGCGAGCGCGCACCGGCCTGGGTGGCGCAGGGCTTTGCCGAATAT
CAGAAACGTCTCTCGCACTGGATGCCGCTGGAGCTGGTCGAGATCGAACCCGGCCTGCGC
GGCAAGGGCCGCGACGCGCAACGCGCCATCGACGACGAAGGGCGTCGCGTGCTGGCGGCG
CTGCCCAAGAATGCACATGTGGTCGCGCTCGATGTGCCCGGGCGCCCGCTCAGTTCCGAA
CAGCTGGCCCAGCGCATGGAACATTGGCGCGGGCAGGGCCGCGATCTGGCCTTCTTGATC
GGCGGGCCCGAGGGCCATGCCGCCGACGTGGTGAAGAGCGCCAACGAGAGCTGGTCGATC
GGCCCGCTAACGTTGCCGCACATGCTGGTGCGCCTGATCGTCGCCGAGCAGCTCTATCGC
GCGGCCGCAATGCTGGCCAATCATCCTTACCACCGGGCGTAGTGGCGTCATGGCACGTGC
TGTGCAGCTGGCCTGATCAGCGCAACCGAGCGCAGATTGTGCAGCGTCCAGCTTGATGCA
CTCGGCAGTTGCGGCCTGCTTGTACACGCGTCGTCGCTATTTCAAGCAGGCAGGGCGTCC
TCACCATCGCGCGTCATGGCGAGCGCCGTGCAGCTAACTTCATCGAGTGCCTGGTCGCCG
ATTGCGCTGTGTCCAGAGGGAGGCGTTCGGGAGTCGCGTCCAGCGTGTACCCCCGCGTCG
TTGCCATTTTGATCGTGCCGGCGGGGATGACGCCTGGTCACTAGCCGGCCCCGTGTTGGT
CGCTTCAAGCCTGTTGATGTGGCAGGTCATCGCCGGCCTTCCCTGGATGACGCAAAAGGC
CACCGACACGGCAGCGTCCGTGGTTACGCTTGCTGCCGAGCACGCATGCCTGCTCGGCAG
GAGGGGCGGCAGGTGGGGATTGGCAGCAGTGCGGCGGCTGCAGTTGCAGGCCGCCGCGTC
GGTCAACGCTTCAATTCAACGAAAAGCTTACCGGCACCAACCCGTAGGCCTGCACCGCCT
GGCCGTTCTGCATTGCCGGCTGGAAGCGCCAGCTGCGCAGTACCTGGCTACGCGCGGCCA
GATCGAGCGCGCGGTGACCGCTGCTGGTCTGCACGCTCACTTCGGCCGGGCGGCCGTCGG
TACCGACCAGCACGCGCAGCATCACCGTGCCCTGTTGCCCGGCGCGCAGTGCCGCCACCG
GATAGCTCGGTGCGGGCGCGCTGAGATAGTGCAACTGCCCGGCGTCCACCGGCCCGTTCG
AGCCGGTGTCGGCCGGGGCGCTGATGGTCGGCGCCGTATCCGACACTGCCTCCAACGCCA
CGTGCGCGGTGTCGACCACCGCTGTCTGCGTCACCGATGGCTGCTTCACCACCGGGTCGG
CAATGACGGGCGTGCGCGTGCTGGGCGTCTTGAACTTCACCTCGACCGGAAACATGGTCG
GCGGCGGGGGCGTCGCCGGCACGGTGATCGGCATCAGCCAGCGCTCCTTCTGCGTGGGCG
GTTGCATGACCTGGTGGTGCGACAACGGGATCAACAACAAGCCACCGGCCAGCAGATGCA
GCGCCACGGCCGTGCTCATCGCCAGGACGCGCGAGGTGTCGATGCCAAGGGGACGGGAAG
AAACCTGCGATTGCGTGCGAACCATCATCCACCTCCAAAACGGAACTGCGGAAAGGACCA
GCGCGGCCCGGACGCACTACACCATCCGGTAGCGTAGGTTTACCGCAGCGCGCACGGCTG
CACAAGCGACGCGTGGTGGCGACTGCAAGCAGCTTGGTCGATCGTGGGTGGAATGGTGCG
TGGGCAATCGGCGCCATGCCCGCTTGCGTGAAGCGTGGGAGGTTTCGCCGTGTTGCTCGA
TGCGTCAGGAAGGTGCGAGCGGCTGCGGGCGTGCTTGCGCCCCGCGGGCCTCATGATCAG
TAGCCGCGGTGCGTAGTCAGCGTGCCGCCGCCGTCGATTGGCTGCAACGACGCGTGCTGA
AAACGATCCATTGCCCGCATGCAAACACCGACGCGAGCAGTGGCGATCAAGAAAAGCCCA
GCCCCTTCCGGGGCTGGGGAAACGACGGTGACGGGAGAGACGTCAGTAGTCGTACGACAC
CGAGAACATGGCGTAGCGGGGCTGGGTGAAAAACGCGCCCATGCCATAGGTGTTGGAGAG
GGTGAAGGCGCCGTCCTCCCAGGTGGAATCGACCTGCAGCGGCTTGCGCTCATTGAAGAT
ATTGAAGGCCTGCAGCGTCATGGCGAGCTTGTTGTCGGCGAACGCGGGGCGATAGGTCAG
GCCCAGGTCGACGATCTTGGTCCACGGCAAGCGGCCGGCATCGCCCGGACGCGAGGGCTG
CCCATTGCAGATGTGGTGGGCCGAGCCGTAACCGATTGGATCGCCAGCGTCGGAATCTTC
GCTGATGCCGTTGATGCTGACGTAGCCAAGGCATGACTTCGGCGTGCCCGACAGAATGCG
GATGTTGCCGGCAATCAACCACTCCGGTGCGATCTGATACGAGCCGTATAGTTTGATCTG
ATGGCGACGGTCGTTGGCCAGATAGCCGCCGGAATACCACATCAATGCAGCGGCATCCCA
GTCCTGCGTCTTGGAGACATCGGTCTGGCCGATATCGGATTTGATCTGGCCTTCGGTGTT
GCCGAAATTGCGCGACCAGGTGTAGTCGATGCGGCCTTCCCATTTGCCGTCGAACGGATG
CTGCAGGAACAGGTCCACGGCCAGATAGGTGCGCTTGGCCTTCTTGTCGAAGCCCCAGTC
CGATGGCGACATCGACACCGACGTGCGACCGGAACCATCCAGGTTGGCCAGGCTGAAGGA
ATTGGTTTCGCCCGGATTGAAGATGATGCAGCCGGGCACGTTGACGCTGTCCGGATCGAT
CCCCGAGGCCGTGAGTTTGGTGCGCATCCGGTCGGCATCGCAGACGTCGTCGATGGTGGC
GCCCAGCGTGCGGTAGGTAGCCTTGGCGCCGGTGACCCAGTTCTCGCCCAGCGTCTTGTC
GAAGCCGAGCATGAACTCGTCCTGGTACATCGATTTGAGGTCGGTGGCGGCGATGCCGGC
GGCATCCGGTGCCTGGCCGCATTCCAGGCCGGCAGACACGATATTGCCGGAGCAGGTGAA
TCCTGCGGACGGGTCGACTGCCACCGGCGTCAGCCCGGTGGGATTGCCTTGGGCATCGAT
GCCGCTATAGGTGAAATACTCGTTGGTAAACGTGGACGGCGAGGCGCCACGGATCGCAAC
GCTGTTGGGCAGTGCCAAGTAGTAGCGGCCTGCATTGCCATACACCTTGAGTGACGAATC
GCCGAACACGTCCCAGCTCACGCCCAAACGCGGCGCCCATTGATCACCACTGGACACGTA
GGCCACACCGGCATCATTGAAGTTGGTGAACTTGTCGTTGCGAATGCCCAGCGTCAGCAG
CAGCGTATCGGTGATCTGCCATTTGTCTTCGAGGAAATAGGCTTTTTGTTCCACCGACAT
GCTGGTCGCTGTGTTGAACACGGTCTGATTGACGAAATAGCCATTGCCGCCTGCCGGGCC
AACGCCGAGCCCGGCCCTGATCGGCGAGGTCGGGCGCGAGGAGCGGCCATACGTCCAGGT
GTAGCCAGGGCCGGTGGTGATCACGCCTTCGTTGCTTGCATCGAAGTGCATGTTGTCCAC
ACCGGCGGTCAGGGTATGGGCACCCAACACATACTCCAGATCGATCCGCAAACCACGCGT
GGTGTTTTCGCCATCCCGGGCCTGGCTGGAGGTCTGGTTGTTGCGGATTTCCTGGCCGCC
AGTGATCGCCGGATCCTGCAGGTTCGTCCCGGAAAGACGTGCTGCAGTACTGGGATTGTT
GCGGAAGTCGGTCTGCCTGCTCTTGCCGTATGTCGCGCTCAAGGTCAGGTCATCGGTGAT
GTAGCTGGTGTACTTGCCGATGTAGTAGCGGTCGTTGACCTTGACCGTATCGGCGAAGGC
GCCGGCGGCATCGCCACCCAGGCCTTCGTAGCCCAGAAAGTCGCTGTAGGCGCCGCCTTC
GCGGTAATTGTTTTTGATGCCGGTGAGTTCGAGGATGTTGTTGTCGTTGATGTTCCAGTC
GACCTTGGCGTAGACCTTCGGCTCATCGATGCGGTAGTTGTTGCGGCCAATCACCGGGTC
GTCGCGGCGCGCCGTCGTCACACCTTCGCTGCGCTCCTGCTCGGCGGCCACGAAAACGAA
CAAGCGGTCTTCGATCAGCGGGCCGCCGGCATACACGCTGTACACCGTGTTCCAGAACTG
GTCGTCCTTGCGGCTGCGGTACAAGCTGCCCGGCAGCGTTGGGTCGCTGTATTCATACCC
GTCTGGCGGCGTGGTCGAGGGATAGAACACGTTCTTGTTGTCGCTGGACAGCGACTTCGG
GCGCCACAGCACTTGTGCACCGAAATGCCATTCGTTGGTGCCGCGCTTGCCGACCTGGCT
GAGCACGCCGCCGGCCGAACGCCCGTAACGCGCGCTGTAGCCACCGGTATAGGTTTCCTG
TTGATCGATGGCACCGAACGGCAGGGTGACGCCGCCGATGTTGGTCAACGGATTGGAGGT
GAGATACCCGTTGAGGTAGTAGGCGTTTTCGGTGACGCCTGCGCCACCGAAGGAAATGGC
GTTGCCGAAATAGCCGCTGCCCTGGACGGCGCCGGGCGACAGCAGTGCAATCGCTTCGCC
GGAGCGCGCCAGGGGCAGGCGTTGCAGTTGCTCGGCGGTGATCACCGTCCGCGACGCGGT
GGCGGACACATCCACCGGCGAGATGTTCTTGCCGGTCACCGTGATGGTGCCCAGCGTGGC
GGCATCGCTGGACGCCGGATTGCCGCCGAAGGACACATCGGTGCCGGCGCCGACCCGCAG
CGCGATGTCCTTGCGTGTTTCCACCGCCGCTCCGTCACGTTGCAAGGTGACGGTGTAGGT
GCCGACTGGCAGGTTGCCGATGGTGTAGCGCCCGTTCGCATCCACCGTTGCGGTGCGGGT
GAAGCCGGTATTGCTCTGCACCGTCACACTGGCGCCGGCGCCGGCTGCCACCGTGCCGTA
AATACCGGCGGTGGTGCTTTGCGCCGCGGCAGTACCGCTCGCCAGGATGCCTACGGCACC
GCTGAGTGCCAGCGCGAGCACACTGATCCGGCGGTAACGTGCGCGGGAGGGCTGCAACGA
ACGGTGCACAGCGGGATGGCGGGTCATCTCTCTCTCCAGATGAGCGCCGCCAACGAATGT
GACGGTGCGCTGACATCCGATGCTAGAGAGCGGTCGCGTTCGCTTAAAGAAAGATTTCTC
TGAATTTCATGCGTCTTTAAGCACAACCGTCAGAATTGTCCTATTCATCTTGCAAACGGC
TGCACGTTGCAGCCGCGCGATGGGCATGCGTTCACCGGCGAACGCAGCCAAGCTACGACG
CTGGCGGATCAACGGGCAAAAAAAACTGCCCATGACGGGCAGTCTTTTTGAGCGCGCTAT
TGCGGTGCTAGCGCATCAGCGCCCCAGTTCGAACGTCACATCCAGGGTGATCGACAGGGT
GCTTTCGCCCGGAGCCACCTGGGTGTCCATCTCGGCCTTGGCCGAGCGCATCGAGGCGGC
CATCATCATCGGGCGCACCACGCCACCGCCGCTGCGGCCTTCGGAGATGCTGACGATGCG
GCGCACCTTGAGCCCCAGTGACTTGGCGTAGGTTTCGGCGCGGGCCTGCGCCTTCTTGAG
CGCGGCCACGCGTGCTTCGTCGTAGACCGGTTCGGGCTGGTCGATCGAGAAGCTGGGGCC
GTTGATGTCGTTGGCGCCTTGCGCAACCAGGGCGTCGAGTACCTTGCCCAGCTTGGCGAT
GTCGCGCACCTTCAGGCTGACGGTGTTGCTGGCCTGGTAGCCGATGATCTTCGGCGCTTC
GTTTTCTTTGTAGCTGTACTGCGGATTGAGATTGATGCCGCTGGTCTGCACGTCCTTGTC
GGCGATGCCGGCGGCCTTGACCGCTGTCATGACCTTACTCATCTGCTCTGCGTTCTGGCG
CATCGCGGCGTTGCCATCCACCGCCTGGGTCACCACACCGGCCGACACCGTGGCGATGTC
CGGTACGCGCTTGGCTTCTGCTTCGGCCGACACATTGAGCAAGGTGCCATCGTTGGGAAT
GGTGTAGCTCGGAGCGGTCTGGGCGTGGGCGGTCATGGCGGTTCCGGCAGCGATGGACAG
GGCCAGCAACAACGGCTTGAGGGTGGTACGCATGGAGTCTCCTTGTCTGTGCGCGCAGCG
TGTTGTGGGACCGATGAATATGCTGTGAGTCGATCGTGCGCGGCGATGGCGCGACAGGCA
AGCGTGCAGGGACGGCCAACAGGTATGCTGGGTGGATGCTCTATCTTGCCTCCCGATCGC
CGCGCCGACACGAACTCCTGCAACGCCTCGACGTGCCGTTCCAGACCCTGGAACTGGACG
TGCCCGAAGTGCGCGCGCCGGGTGAATCGCCCGAGCACTATGTGCACCGCGTGGCCTTGG
ACAAGGCGCGCGCGGGGCTGGCACTGGTACAGGCCGACGATGCCCAGGCCATCGTGCTCG
GCTCCGATACCGAAGTGGTGCTGGGCGAGCGCGTGTTCGGCAAGCCGGTCGATGTCGATG
ATGCGGTCGCCATGCTCACGGTGCTGGCGGGGCGCACCCACCAGGTGCTCACCGCGGTGG
TGGTGGTCGGAGCACAGCGGCCACCGCTGCAGGCGCTGGTGGTGTCGGAGGTCACCTTCG
ATGCGCTCGACGCGACCCGGATCGCCGCTTATGCGGCGTCTGGCGAGCCCATGGGCAAGG
CCGGCGCGTACGCGATCCAGGGGCGTGCGGAGCGCTTCATTACCCATTTGTCTGGCAGCT
ATTCCGGCGTGATGGGATTGCCGCTGTTCCAGACCTCGCAATTGCTCACAGCCTTCGGAG
CGCATTAGATGTCGGAAGAGATCCTGGTCAACGTCACCCCCCGCGAAACCCGCGTGGCCG
TGATCGAGAACGGCATGTTGCAAGAGCTGCATATCGAACGCGGTTGGCGCCGCGGGGTGG
TGGGCAATATCTACAAGGGCAAGGTGCAGCGGGTGATGCCCGGCATGCAGGCCGCGTTCG
TGGAAGTGGGCCTGGAGCGCGCCGCGTTCCTGCATGCCAACGACGTGGTGCGCCCGGCCC
CGGCGCCAGCGAGCGTGGTGGATACCGAAGAAACCCCGATCCCGCCACCGCCGGCCGCCT
CGGTGCCGATCGTGGAGCTGTTGCGTGACGGCCAGGACATCGTGGTGCAGGTGGTCAAGG
ACCCGATCGGCACCAAGGGCGCGCGGCTGACCACGCAGATCAGCATTCCCTCGCGGTATC
TGGTGCTGTTGCCGCAGTCCAAGGTGGTGGGTGTCTCGGCGCGAATCGAAGACGAGGCCG
AGCGCCTGCGCCTGAAGACCATCGTCAGCGAGGTCTCGGCCCAGCATGGCGGCTTCGGCT
ACATCATCCGCACCAATGCCGAGGGCCAGCCGGCCGAAGCCCTGGCCGAAGACATCGCCT
ATCTGTCGCGGGTGTGGAACGTGGTCGAGCGGCGCGGCCGCGAGGCGTCGGCGTGCAGCA
TCATTTACGAAGACCTGAGCCTGCCCCTGCGTGCGGTGCGCGACCTGATCCGCAAGGACG
TGGAGAAGGTCAAGGTCGACTCCAACGAGACGTTCGTGCAGCTGCAGGCCTTCGTGGCCA
AGTACATGCCGGTGCTGGCCGAGCGGCTGGAGCTGTACACCGGCGACCGCCCGATCTTCG
ATCTGTATGGCGTGGAAGACGAAATCGGCCGCGCGCTGGACAAGCAGGTGCCGCTCAAGT
CCGGCGGCTACCTGGTCATCGACCAGACTGAAGCGATGACCACCATCGACGTCAACACCG
GTTCGTTCGTCGGCCAGCGCAATCTGGAAGAAACCGTCTTCCGCACCAATCTGGAGGCGG
CGCAGGCGGTGGCCCGGCAGCTGCGGCTGCGTAACCTGGGCGGCATCATCATCATCGATT
TCATCGACATGGATGATCCCGAGCATCGGCGCCAGGTGTTGCGCACGCTGGAAAAGGCAT
TGGCCCGCGACCACGCCAAGACCACCGTGTACGAGTTCTCGCCGCTGGGCCTGGTGGAGA
TGACCCGCAAGCGCACCGTGGAAAGCCTGGAGCGGCAGTTGTCGGAAACCTGCGGCCAGT
GCGGCGGGCGCGGCACCATCAAGACCGCCGAAACGGTGACCTACGAAATCTTCCGCGAGA
TCACCCGCGCGGTGCGGCAGTTCGATGCCGCGCGGCTGCTGGTGATCGCCTCGTCCAAGG
TGGTGGCGCGCATCACCGACGAAGAATCCGCGGCGGTGGCCGAACTGGAGGAATTCCTCG
GCAAGAGCATCCGCTTCCAGTCCGACGACCAATACCTGCAGGAGCAGTTCGACGTGGTGC
TGCTGTGAGGCAGGGAATGGAGAGTCGGGAATCGGGAATGGGGGAAGAGCGAAAGGCTCT
CTGCGGGATACTGTTAACGGCCTTAGAATGGGGGAGTGCGCGAACGGATGATCGTGCGTA
CGGGGCGCTGCGTGCTCTTACGACTCCCGACTCCCGACTCCCGATTCCCCGCCGTTAATG
CCGACCCCGCTGCGCCGCCGTCTCCGCCTGTTTCGCCGTTATGCGATCACCGCCAGTGCG
CTCGCGCTGGTGGCGCTCGCCGTGCTGGTGGGCGCGGCCAGCCAGGCGCTGCCGCTGGCA
GAGCAGCATCCGCAACAGATTGCCGCGTGGCTGAGCGAGCGTGCCGGCCAGCCGATCCGC
TTCGACCGCCTGCAGACCGAATGGACCCGCCGCGGCCCGTTGTTGCGTCTGGATGGGCTG
CGCATCGGCCCCAACGGTGACGTGCGTGTGGGCCAGGCCGAAGTGGTGCTGGCGATGTAC
GCCGGCCTGTTGCCGGGCCATGCGCTGACCGAGGTGCGCCTGCGCGGGCTCGCTTTGACC
CTGCAGCGTGGCGATGACGGGGTGTGGTCGGTGCAGGGGCTGCCCAGTGGCCGGCACGCC
GATCCCCTGGACGCCTTGCGCCGGTTGGGCGAAATCCAGGTGTCGGAGGCGCGGCTGCAT
ATCGATGCGCCGTCGATCGGGCTGGACACCACGCTGCCACGGATCGATCTGCGGCTGCGC
GTGCACGGCGCGACCCTGCGTGTCGGCAGCCGCAGCTGGATCGACCTGGCACGCGCGCCG
CTGACCTCGGTGCTGGAGTTCGACCGCGACAGTGGCGATGGCAGCGCGTACGCGCAGGCC
GCGCCGGCGGACCTGGCCGCGTGGGCGTCGCTGCTGCAGGCCGGCGGCGTGCGGGTGGAT
GGCGGCAGCGGACGGCTGCAGGCCTGGGCGCAGCTGCGTGCCCGCCGCGTGTCAGCGGTC
ACCGTGGTGGCCGACCTCACCCAGGTGCAATTGTCGGGAGCGCCGTTGGCTGGCGAATCG
GCGCGCCGCACGCTCAAGTGGGAACGCCTGCAGGCGCGTGCGCGCTGGCAGACCGTGGCG
GGTGGCTGGCGGCTGGATGCACCACAGCTGCGCCTGGGCAGCGCGAACACGCTGCAGCAT
CTCGACGGCCTGAGCATCGCCGCCGGGCGCCGTTATGCGGTGGTGGGCGACGCGCTGGAT
GTGTCCGGGCTGATCGCCGCCGCTGCGCTGAGCGACCAGCTGTCGCCGGGCCTGCGCCGC
TGGCTGGCGTTGTCCAGGCCGCAGTTGCGCGTGAGCAAGCTGCAGCTGGCGGGCGAGCAG
GGCGGCGCGGTGCGCGCGCAGGGGCAGGTCGAGGAACTGGCATTCCAGCCGGTCGGGAAA
TCGCCGGGCATCAGCGGCCTGCGCGGGCACTTCGACGGCGATGCGCAGGCGATCGCGCTG
CAAACCGCGCCCGACGCCACGCTGCGCTTCGACTGGCCCACCGGCTTTGGTGTGGTGCAC
GAGGTGCAACTGGCCGGCAGCATCGTTGGCTGGCGCGACGGCGACGGCTGGCAGGTCGCC
ACGCCGGCGCTGCGGGTGCAGGCCAAGGACTACGGCGCCAACCTGCGCGGCGGGATGTGG
TTTCAGAACGATGGCACCCGGCCACGCATCTCCCTGGCGGCGCAGCTGGATGACGCCGCA
CTGCCGGTGGCGCGCAAGTTCTGGATCCGTTCGAAGATGAGCAAGGCCGCCATCGACTGG
CTCGACATGGCGGTAGCCGGGGGCGTGATTACCGGCGGCACCGGCCTGGTCAGCGGCGAC
CTGGACGACTGGCCGTTCGACAACAACGATGGCCGCTTCGAAGCCTTCGGGCAGATTCGC
GATGGCGAAATCCGCTTCCAGCCGGACTGGCCGGCGATGACCCAGGTGCAGGCCGACCTG
CGCTTCATCGGCAATGGTTTCTCGCTGCAAGGCAGCGGCGCGCTGGCCGGCACGCCGGTG
GCGCAGTTCGGGGCCGGTATCCCCAATTTCGCCACCTCCGAGCTCTATGTGCGCGCCTCC
ACTCAGGCTGACACTGCGCAGTTGCTGGGCATGTTGCGCAGCAGCCCGCTGGAGCGCCGC
TATGGCGACACCTTGCGCAACCTCACCACCTCCGGCCCGGCCGCGGTCACCTTCGATCTG
CTGCGCCCGTTACGCACCAAGGGCGTGGGCGGGCATCTGCAGGGCACCGTTGCGCTGCAG
GGCGCCAAGCTGGCCGACGCGCGCTGGAACCTGGCCTTCGATCAGGTCAGCGGGCAGGCC
GAGTACCGCGACAGCGGCTTCGGCGCCGAGCATCTGAGCGTGCAGCATCAGGGCCGCACC
GGCGAGCTGGCGTTGCGTGCCGGCGGCTTTGTGCAGGACCCGGCGCAGGCGTTCGAGGCG
CGCTTCGGGGCCACGCTGGATGCGAAGGAGCTGTTCGACCGCGCGCCGCAGATGGAATGG
CTGCGTCCGTATGTGCATGGCAGCGCGCCATGGCAGGTGGGCGTGGATGTGCCGCTGGCG
CGTCCGGGGCAGCCCGATGTGCCTGCACAGCTCACGTTGCGCTCGCAGTTGGTCGGCACC
ACGCTGGATCTGCCCGCACCGCTGGACAAGCCGGCCACGCAGCCGCTGGACACGCGGGTC
AAGGTGGCGTTGCCGGTGGGCAATGGCGATATCGACGTGGCGTTCGGCCAGCTGGTGGCG
GTCAAGGCCAGCAGCCAGGGCACCCAGACCGGCGTGCGCGTGGTGATGGGCACCGACACC
GTGACCGAGCGGCCGCCGGCCAATGGCCTGGTGGTCAATGGCCGCACCGCCTCGCTGGAT
GCCATCGACTGGATCAGCCTGGCACGCGGCAGTGCCGAGCCCGACACGCCGCCGCTACCC
GGCCAACCGGCGCAGCCAAGCGAAAAGCTGCCGCTGCTGCAGGTGGATGTGCAGGCCGAC
AAACTGTTGATGATTGGCGGCGTCTTTCCGCAGACCCGCCTGCGCCTGCGCCCCACTCGC
GATGCGGTGGCGGTGACATTGGATGGGCCGTCGCTGGCCGGCCAGCTCACCGTGCCCAAT
GCCGATGGCGCCGCAGTGCAGGGCAAGCTCAGCACGGTGCGCTGGCAGCCGGTGGCCGCT
GCGCCGGAACCGGCCGCGCCCGAACCCGGCGACCCGCTCGCCGGCGCATTGCCGGAGCCG
GCGCGGCGCGCGGTGGCCGAGTTCGACCCGGTGTCGATCCCGCCGCTATCGCTGGATATC
GACGACCTGCGCGTGGGCAAGATGACCCTGGGCGCGGCCACCTTGCGCAGCAGCCGGCTC
ACCGACGGCATGCAGGTGGACCAGCTGCAACTGCGCTCGGACGACCAGAACATCGGCCTG
ACCGGCGCCTGGCGCGGCAAGGGCGAGGCCGCCAGCACGCGGCTGTCTGCGCGCGTGGAC
AGCCGCAACCTGGGCAATCTGCTGCAGAACCTCACCCTGGGCGGGCAGCTGCGCGGCGGC
GAAGGCCAGCTGGAACTCAACGCCGGCTGGCAGGGCTCGCCGACCGGGTTTGCGCTCGGC
TCGCTCGAGGGCAATCTCACCGTGGACGCCCGCAACGGCCAGTTGCTGGAAGTGGACCCC
GGCGCCGGCCGCGTGCTTGGCCTGCTCAGCGTGGCGCAGTTGCCGCGCCGGTTGATGTTC
GACTTCCGCGACTTCTTCTCCAAGGGCCTGGCGTTCAACAAGCTCGCTGGCGAAGTGCGC
TTTGGCGATGGCTTTGCGCGCACCGATGCGATCCGGATCGAAGGCCCGGCTGCCGACATC
GCCATCCGCGGGCAGACCGACCTGCGTGCGCAGACCTTCGACCAGACCGTGGACGTGAAT
CCCAAGGCCGGCAATCTACTCACGGTGGTGGGCGCGGTGGCCGGTGGCCCGGTGGGTGCG
GCGGTCGGCGCGGCCGCCAATGCGGTGCTCGGCAAACCGCTGGGCGCGATTGGCGCCAAG
ACCTATCACGTCACCGGGCCGTGGAAAGAGCCGCAGGTGGACGTGGTGGATCGCGATGCG
CGCGAGCGTGCGCCCGCCAGGCCGGCGCCGGACAAGGCGCCGCGCTAGGCAGTCAGTCGA
TCACTCGCCGGCTGGGTCAAGCGACGCGCCGGTACGCGTGAATAGCGGCAGGCGCAGCCG
CGTGCGGTGCCCGGCCACCGGCGTCTGCGCAGGCGCAGTCACGCCACGAAAGTAGCCGCG
CTGCCATTTCTCGCGCGCCGCCGCCGATTGCGCGTCCGGCAAGGCTTCCAGGAAACGGCT
GCGGCTGTCGGTCCAGTCGGCATGCTGCTGCGCCAGCGCCGGCGTTTCGGACAACGGCTG
CCACTGCGGCTGCACCTGTTCGATCAACTGCCGCTGTAGCGGGAACAGATGGCAAAACGG
CTCACCCGCCTCGAAGCGCACCCGCCCCGGCCGGGTAAAACGCCAGTTCATGGTGAAGGT
GTACGGGCTCCAGTCGGTTTCCACGATGCCGCTCAGCGCACCGATGCCGTCCTTGGGACA
GTTCAACGGCCCGGTGACGAACAGGTCCACGCCCGCGTCGGTCCGAAACAGGCAGGGCAC
GTGGAAGGTCAGCATGCCGTAGCCAAAATGGCTGATCGCCGGCGCGGCGTTGCCGGCATC
GGCGGTGATGACCACCGCGCCCAGCCCATCGCCGCCATCCCAGACCGCCTCGAAGCCGGC
CTGGCACAGCAGCTCCCAGCCATGCGCATTGGCGATGGCCAGCGGCAGGCAACGGTAGGC
GTAGCGTTGGTCGGTGGCATCCATCCAGGCGCGTTCGTGCGGTGCGGGGCGAATATCCAG
CGTGTGTCCGTCCAGAACGTGGGCAGTGAGCTTCATGCGTGCGCGGTGGCTGGCAGCGGG
CTGGCGATGATAGCCGCGTGCCACGTTCAGCCGCGCGACTTGTCTCCCCGGCGCGAGACC
CCCATCCTGACCACATGACCGACACCGCCCTGACTCTGGCCGAATCCCGGCTGCTGCTTC
CTTCCGGCCTGGATACCGGCCACCTCGACCGCACCTTCGGCGCCCTGCTGGGCCCCGGCA
TCGACTTCGGCGACCTGTACTTCCAGCATTCGCGACGCGAGAGCTGGAGTGTGGAAGACG
GCATCGTCAAGGACGGTGCGCATTCCATCGAACAAGGCGTGGGCGTGCGCGCCATCTCCG
GCGAAAAAACCGGATTTGCCTATTCCGACGACATCCAGCGCGAAGCCTTGCTGGAAGCGG
CCCAGTCGGCGCGCGCGATCTCACGCGACGGCGGCGCGCAATCCACCCGCACGCTGGTGC
GCGGCAACGGCCGTGCGCTGTATCCGGCCACCGACCCGATCGACGACATGGACAGCGCCA
CCAAGGTGGACCTGCTGCGCCGCATCGACCAGTACCTGCGCGCTGCAGACGCGCGCGTCA
AGCAGGTGATGGTGAATTTGTCCGGCGGCGTGGACACGGTACTGATCGCGCGCAGTGACG
GTGTGCTGGCCGCCGACGTGCGCCCGCTGGTGCGCTTGAACGTGCAGGTGATCGTCGAAC
ACGGCGGCCGCCGCGAGTCCGGCTATTCCGGTGGCGGTGGCCGTTACGGCTATGCCGAGC
TGTTCGCCGATGGCCGCCCGGAAGGTTTTGCGCGTGAAGCATTGCGCCAGGCGCTGGTCA
ACCTGGATGCGATTCCCGCGCCGGCCGGCGTGATGCCGGTGGTGCTGGGGCCGGGCTGGC
CGGGCGTGCTGCTGCACGAAGCGGTGGGCCATGGGCTGGAAGGCGACTTCAATCGCAAGG
GCACCAGCGTCTACGCCGGCCGCATTGGCGAGCGCGTGGCCTCCAAGGGCGTGACCATCG
TCGATGACGGCACCCTGGATGGACGCCGCGGCTCGCTCAATATCGATGACGAAGGCACGC
CCAGCCAGTGCACCACGCTGATCGAAGACGGCGTGCTGGTCGGCTACATGCAGGACACCC
ACAACGCGCGCCTGATGGGCGTGGCGCCCACCGGCAATGGCCGCCGCGAATCCTTCGCGC
ACCTGACCATGCCGCGCATGACCAATACCTACATGCGTGCCGGCGAGCACGACCCGCAAG
AGATGATCCGCTCGGTCAAGAAGGGCATCTATGCGGTCAACTTCGGTGGCGGCCAGGTCG
ACATCACCAGCGGCAAGTACGTGTTCTCCGCAACCGAGGCCTACCTGATCGAAGACGGCA
AGGTCACCGCGCCCGTGAAGGGCGCCACCCTGATCGGCAACGGCCCGGAAACCATGCAGA
AGGTGCGCATGATCGGCAACGATCTGGCCCTGGACGAAGGCGTGGGCGTCTGCGGCAAGG
ACGGGCAGAGCGTGCCGGTCGGCGTGGGTCAGCCGTCGCTGCTGATCGACGGCATCACCG
TGGGCGGAACGCGGGCCTGAGATGCCGGGAATCGGGAATCGGGAGTGGGGAATCGCAACG
GCAGGGGCGCAGAGCGGTGCGTTGGGCGGTTGCGGTTTGCCGGTTCAGCAGAGGGGAATC
GGGAATCGGGAATGGGGAATTGCAACGGCAGGAATCGCCGTTGCGGGGCTCGGTGGATCG
GGCGGAGCCTTATTCGTCGTTTTCCGACGCCGACTCTTCGTCTTCCAATCCCGCATCCCC
ACTCTCCAATCCGGGCTTCTGAGACAGATCACGCAGCACCTGGAACAGCTCGCGGTAGGC
GCGCGGCGGCTTGTTCTTGGCCCGCTCGTGGATCGCGTTGCGCACCAGTTGACGCAGTTG
CTGGCGGTCGGCAGCCGGGTAGGCTTCCAGCAATTCGGCCAGCGCGACGTCGCCTTCGGC
GAGCAGGCGCTCGCGCCAGCGTTCGACGCGGTGAATCGCCGCCACTTCGCGGCGCGCGGT
ATCGCTGTTGGCATCCAGCGCATCGCGGATCGCATCCAGGGTTTCGTCGTCCTCGCGGCG
CATGTGCTTGGCCAGAAACGCCAGCTGGCGCTTGTGCGCGATATGCGAGGTGATGCGCTT
GCTCTCTTCGATGTGCGGGATCAACGACTCGGGCACCGGCAACTTGGCCAGCTGCGCCGG
GGTGAGCGCCACCAGCTTTTCGCCCAGGTCGAAAATTTCCAAGGCCTCGCGCCGTTGCTG
GCTGCGGCTGGCGCCACGAAATTCACCGGTATCTTCATCGCGTCCGCGCATGCCACTACA
TCCCAAAACGTGTTTAGTTAAATTTCCGGCCATGAACGGCCGGACTCCGGCGGAAGACTC
CGCACCAAATTCAGACACTGCGGCCATGGATGGCCGAGCGTTCTGCGGAAGGATCCGCAT
CCAAATTCAGACAGTCCGGCCACGATGGCCGGGCTTTCGCGGACGGATTCGCATCCAAAG
GATAAAGCATTGAACGCACTCTCCTCCGAAACCCGTGTGACCGACGACAGCCTGCAGCGC
CTGGAGGCACTCACCGACATCTCTCAGCGGCTGCTCGAGCGCGCCCGCGCCGCCGGCGCG
ACCCAGGCCGAAGTGAGCTGCAGCGAAGAACGTGGTCTGGACGTGAACGTGCGGCTCGGC
GAGGTGGAAACGGTCGAGTCCACGCGCGATCGCGGCATTGCGGTCACGGTGTACTTCGGC
AAGCGCAAGGGCAGTGCGAGCACCGCCGACCTGCAGGAATCCAGCCTGGAGGCCACCGTT
GCGCAGGCCTGCGCCATTGCCCGCTATACCGAAGATGACCCCGCCGCCGGCCTGGCCGAT
GCGGAGCTGATGGCGCGCGACTTCCCCGAGCTGGACAGCTGGCACCCGTGGGCGCTGGAT
GCCGACACCGCCGTGGACCTGGCGCTGGCCTGCGAAAACGCCGGCCGGCAGGCCGATGCG
CGGATCAGTAACTCCGATGGCGCCTCGGCCAGTACCGGGCTCAGCCTGTCGGTGTATGCC
AACTCGCACGGATTCATCGGGCGCGAGCGTGGCACCCATCATTCGATCAGCTGCGCGCTG
ATTGCCGGGCAGGGCGATGGCATGCAGCGCGATGGTTGGTACAGCAGTGCGCTGGCGCGC
GAAGACCTGGAAGCGCCGGACGCGATCGGCCGGCATGCCGCCGCGCGCACCGTGGCACGG
TTGCAGCCGCGCTCGCTGCCGACCGGCCAGTTGCCAGTGCTGTTCGCGCCGGAAGTGGCA
CGCTCGCTCGTTGGGCATCTGCTCGGTGCAGTGTCCGGCGGTGCGTTGTACCGCCGCGCC
AGCTTCCTGCTTGATAGCGTCGGCACCCAGCTGTTTCCCGACTGGTTCGGTATCGAGGAA
TTGCCGCACTTGCGTCGCGGCCTGCGCTCGGCCGCGTTCGACGGGGAAGGCGTGGCCACG
CGCCGCTCGGCTCTGGTCGACGGCGGCGTGCTGCAGCGTTATGTGCTGGGCAGCTATTCG
GCGCGCAAGCTCGGGCTGCAGACCACCGCCAATGCCGGCGGGGTGCACAACCTGCAGGTG
ACCGCCAATGCCGGCGACCTGGCATCGATGGTCGCCGGCATGTCGCGCGGGCTGCTGGTC
ACCGAGCTGATGGGCAACGGCGTCAACGCGGTGACCGGCGACTATTCGCGCGGTGCCGGC
GGGTTCTGGGTCGAGAACGGCGAGATCGCCTATCCGGTCGACGGGCTGACCATTGCCGGC
AACCTGCGCGACATGTTTGCCGGGATCGAAGCGGTGGGCAGCGATGTCGACCCGCGCTCG
CACGTCAAGATCGGCTCGGTGCTGATCAATCGCATGACCGTGGCCGGCGACAGCTGAGTC
ACCCGCCCAGTAACTGCGCCCGCCAGCGTCCCGGCGCTGGCGGACCCATGGCTTCCCGCA
CTGGTGGCGCGCGGATTGGTTGCTATAGTCCGCCGCACACCACAACCATGCATGGGGAGA
CATGATGAGCGAGTTCGACACACACGCCGCGCCACCACCGCCGCCGATCAGCACCGGCAC
GCCCTCGGAAGAGCGCACGTTGGCACTGGCCGCGCACCTGCTGGGCATCCTGACGTCCTT
CATCGGCGCGCTGGTGATCTGGCTGATCAGCAAGGACGCCGGCCCGTCCAAGCCGTTTGC
CACCGACCAGGCCAAGGAAGCGCTGAACTTCCAGATCACCGTGATCATCGCCTACGTGGC
TGCGGTGATCCTGACCATCGTGTCGTTCGGCATCCTGTTCTTCGTGCCGACGCTGGTGTG
GGTCGCCAACCTGGTGCTCTGCATCCTGGCGGCGGTCAAGGCCAACAGCGGCGAGAGCTA
CCGCTATCCGTTCACGCTGCGCCTGATCAAGTAATTCTTGATTACGCGTAAAACAAAGGC
CCGGCAGTCATGCCGGGCCTTTGGCGTTTTTAGAAAGTCACGCAATCAGTTCTGCGCCGG
GGTGTTCTCGGCAAAGTACTCGTGGCTGTCGGCATTGGTGATCGCCTGGGCCGGGTTGCT
GATCGCCAGGCTGCGTGCGCCGGACTGACCATACACGCGGTCCTGGGTGCCGGCCACCAC
GGTGAAGTGGCTGGTCTCGTGCACCAGCGTGCCGGCCTTGGAGTCGGTGCCGGTTGTCGA
CGCGCTCCAGAACGCGTTGCAGACATGGATCTCGTACGGCTGGTTCGGATAGACGTAAGC
GAAGGCGTCCGCCAGATCCGCTTCGCAGCTGCAGTTGATCGTCAGCTGGCCATTGTTCTG
GTCCAGCGCGTTGTCGATGTTGACGAAGTTGGAGCTGACCCGGCTGTAGCGCGCGGCGTT
GTAGGTGCCGAACCAGGTGGTGTAGCGCGCCCCGGTGCTGCCGCCGTTGAGGTAGGTACG
CGCGTTCTGCGAGTAATTACGCGCGGCAGCGACGCCACTGGCGGCCTGGTTGGTGCGGGT
GGTGCTGCAGTTGAGATAGTTGATGCCGTTGACCACGGCGGTCGGGCCGATTGCGAGCTG
GCGCTATACACCACGTCGCGCGCCATCCAGCCAAACAGTGAGCGGGGTGCTGGTGGCCAC
TGCCGGCAGGCCGTTTGCGGCCTTCATCGGGCTGCCATCGGACAGCGAGGCGTACTGCAG
CGACGAGCGCACCTGGATGGTGTAGTTGCCGCTGGTGGACAGGTCATAGGCGCCGGCCAG
ATCCACCTCGCCCTGGACGCTCTGGCCCGGCTGCAGGATGGTGAAGTCGGCTGCCTTGGG
CAGGCCGCGCTTGACCAGGCGCCCGGTGTAGTCCACCGGCTTGCCGTCGCGGCTCACCTC
CAGGATGCCGTTGTCCAGCGACTTCAGCGGCAGCTGATAGGTCGGAACGCGGGCAACCTG
GCTACCGTTGTTGGTGACGGTGACCGCGATCTTGCCTTGATGTCGCCCGGCCTGGTCGGC
CACTGGCGCCAGTTCGATGGTCAACGGAACCGGTCCGCGCACGGACTGTGCCTGCGCCGA
ACCGAGCACGCCGACGACGGCCAGCGTGCCTGCTGCAAACGATGCAAGAAAAACATTCTT
CACCAGTGACTCTCCTTGGTCGGGGGATGCCCGCAAGCGCGGGCAGGCCAAACCTAGGCA
GAGCGAGCGAACGCGACAAGCCGTTCAATTAGCGATATTTCTGGATGTGGCGCATGGGTT
ATGCATCCGGATACATCACTGGTGTAGATAATTCAGCGATAAAGCCTGCTGGCGGTCACG
GAATTGTGGTGCCTGTGTGTCGCCGGCTGACACAAACGCTGGCGACCAATGTGCCGTTTT
GTGACCAGGCGCGCCTGTTGCCTGAATGGACCCGCGTGATCGACCGTGCGGTGGCGCACG
GAATGCGCAAACGTGTCGCGTAACGCGAACACCGGGAAGGTGATGCCCGCGCCAGCGCTG
TGATTGCGTTGGGGTCTAGCAGGGGCGGTGATGTGCGGAGCGATGCGTCGGATGTCGCCG
CGCCAGACACCCACGCACCATCACACGCGCTTGGCAGCCGCGCATGAGGCCTGGTTAGCC
GTGCCTAGTGGGCGCGGTCGACCGCGAAGCGGCCGAGGCTGGCCAAGGTGGCGCCGGATT
CGCCGTAGGGCAGCAACAGCGCATGCATATGGCTGGCCAGTTCCGCCAGCTTGGTTTTGG
CGCCGTCCATGCCCAGCAAGGCGGGGTAGGTGGACTTGGACTGCGCCGCATCCTTGCCGG
CAGTCTTGCCGAGCTGGGCGGAGCTTGATTCCACATCCAGGATGTCGTCACGCACCTGGA
ACGCGAGCCCCAGCGCGTCGGCAAACGCATCCAGGCGCTGCTGGTCGGCAATACCCGCGC
CGCCTGTCAGCACGCCCATGCGCACCGCGGCGCGGATCAGCGCACCGGTCTTGAGTGCAT
GCATGCGCTGCAGTGCCTCCAGCGCCTGCACCTGCCCGGTGGCGTCGATATCCAGCGCCT
GCCCGCCACACATGCCGGCCGCACCGGCGGCAGATGCCAGGCTCTGCAACCAGCCCACCC
GCAGTGCCGCATCTGCCGGTGCCTCGGCCAGCAGTTCGAATGCGCGTGCCTGCAAGGCAT
CGCCGGCCAGGATCGCAGTGGCTTCGTCGAAGGCGATGTGCACCGTAGGGTGGCCGCGAC
GCAGCGCGTCATCGTCCATCGCGGGTAGGTCATCGTGCACCAGCGAATACGCGTGGATCA
GTTCCACCGCCACCGCCGGCGCATCCAGGCTGCCTTCTTCGGCGCCGAACAAGGCACCGC
TTGCATAGACCAACAGCGGACGCATGCGCTTGCCGCCACCGAGCACGGCGTGGCGCATGG
CCGCGTGCAGACGCTGCGGGGCGAGGGCGGGGCTGGGAAGGCAGGCGTCCAGCTGCCGTT
CGGTGCGAGCAACCCAGCGCTCAAACAACGCCGCGCTCACTCAGCCGCCATCCAGCGACG
GCGGCTCGAATGCTTCTGCCTGTTCGGGGCGTGCGGGGTCGGTCACCAGACGCACGCGCA
ATTCCGCCTGTTCCAGCGCCTGCTGGCAATCGCGGTACAGCCCGATGCCGCGCTCGTAGG
CGGTGAGCGACTGCTCCAGGCTCATCTCGCCCACTTCCATCTTCTGCACCAGTTGCTCGA
GTTCTTCCAGCGACTGTTCGAAGCGGGCGACGGGGGAGGATTCGTTCAAAGACTTCTTGG
CCATCGACAAAGTGTGCGGCGCGCGCGCAGGCGGGTCAATTCGCGGGTGCAGCGCTGCGC
CACTGCAGGCGCGCGGCGTGCGCACGCAACCACTGGTCCAGCTTGGCAGACACGATCTGA
TCACCGGCGGCCAGCAACGTCTTGCCGGCCCACAACAAGGGCAGGCGCGTGCGTTCCCAC
GGCGGCAGGTCTGATTGCTGCAGCAGATGTTTGAGCTGATGCGAATGGGTCCGGCCCGGC
AGCACGATGCGCTCGCCCCCCTGGCGCGCGCGCACTTGCAGTGGCTGCTCGAAGCGCAAG
CCCGGCGTGCCGCGCAGTTGCAGTTGCGCGCCGTCGGGCAATAACAGTGTGCTGTCGCCG
TTCCACTCGGCCTGCCACTGCGCTGGCCACGTCGCGCGCGCACTGAGCAGGTACAGCTGC
TGACGCCAGCGGCGAATTTCTGTCTGTTGCCAGGCAAAGCAGGTCTGCCGATCCGGCTGC
GTGGTGGCGATCTCGCGTTCGAGTGCGTGCACGCCCTGCGCCGGCAGCGGCGGCGCGTGC
GCAGCGGCCACCCAGGCGCGCAACAGGCGTGCGCGGCGCGCGGGGGAATGGCTGCGCAAT
GGCTGCAGCTCCAGGGCGCCGGCGCTGTTGCAGACGGTGGGCAGCAGGTTGACGTCGTCG
TCGTGCAGCAGGGTGCTGGCATCGCCGCACAGCTGCGCGCTGCGGGCCAGTGCATCGGCC
GCCAGCGGCCAGCGCTGCTGCAGCGCCGGCAGAACCTGCGTGCGCAGGAAATTGCGCTCG
TGCTGCGGATCGGTATTGCTGGGGTCGTCGATCCAGCGCACTGCATGCGCCTGCGCATAG
GCCGCCAGGTCGGCGCGTGCGTGGCCGAGCAACGGGCGCCACAGCGTGCCCGGGCCGAAC
GGGCGCTGCGGACGCATCGCCGCCAGTCCGTCAGGGCCGGAAGCGCGCAGCGCGCGCAGC
AGGAAGGTTTCGGCCTGGTCGTCACGGTGATGCGCCAATGCCAGCCACTCACCCGCGGCC
AGGGTCGCTGCAAAGGCCGCATGCCGCGCAGCGCGCGCAGCCGCTTCCAGCCCGCTGCCG
CTGTCGCGTGCCACCTGTACGCGCACGACCTGCAGGGCAATCCCCAGGTCCGCGCACTGC
TGTTGGCAGTGCAGCGCCCAGGCGTCAGCATCCGCATGCAGGCCATGGTGGACATGCACG
GCGCGCAGGCCGGCCTCGCGGTAGCCGTCGGTGGCGGCCAGGGCGTGCAGCAACACGGCC
GAATCCATGCCACCGCTGTAGGCGACCAGCACCGGTGCCGGTGGGGTGGCGGGGATCAAC
CCGGCTGCCTGCATCACGTCCACGTCAGGCCACGCCCGTCATGACGCCGACCGCTGCCAG
CCGCGCACCGCACCGGTCGTGCGCGGTGCGCTCGGCCATCAGCGCTGGGTCGCGCGCTCG
AAGGTGGTGGGTGCGGGCAGGTTCACCGGCACACCCGCGCTGTCGCAGGTGCCGGCCTTG
CACAGGCGCGCACGTAGACGCGGGGTGGCCTGGACGATGACGTGGTAGATCACGTTCTCT
TCCAGCGTGCCGCGGAACGCCGCGCTGCCCGGGCCGGTGGCCCAGATGCCGACGTCTTCG
CCGCCGTGGCTTTCAGACTTGGTCGGTACCAGCGATTCCTGCATGTAGCTGGGCGCCTCG
GTATCCACGTGGGTCAGGTCGGGGCGGCCGCTTGCCGGCTCGCTGCTGCTGGGCTCGTGC
GGATACTTTTTCGGCCCGGCCGGCTGTGCGTTGGTCGCGCCGGTATGGCCGGGGCCATTG
GCGTAGCTGAGGGTGGTGTAGGGCTGGCCGGCCAGATCGGTGGCCAGCTGGGTGCGGTCG
CCTTCTTCGCCGCCGGTGCCGCGCACCTTGCCCAGGATCGGGTTGCCACGCACCGGGTAG
CCGACAAAGTTGAGCGTGTGCGAATGGTCGGCGGTGACGATGATCAGCGTGTCCGGCGGC
GCTGTCTGCACGGCGGTGCGCACTGCATCCGACAGCGAGACGGTCTCGTCCAGCGCGCGG
TAGGCATTGCCCGCGTGGTTGGCGTGATCGATACGGCCGCCTTCGACCATCAGCACGAAG
CCGTTCGGGTCGCGCGACAGCGACTGGATCGCGGTGCGGGTCATCTCGGTCAGGCTGGGC
TCGCCTTGCGGCGTGCGGTTGCGGTCATGGTCGAACTGCATGTGATCGGGCTCGAACAGG
CCCAGCAACGCGGGTGCGCCGGCGGCGGCCTGCAATTGCTGTTCGTTCCACACGTAGGCG
CCTTGCGGGTGGGACTGCTTCCACTCGGCCACCAGGTCGCGCCCGTCCAGGCGCAGGCCG
ACCTTGTCGTCGTACTCGGGGTCGCGCTCCTGCACGGTCTGGAACTGGCTGCGGCCGCCG
CCGAGCACCACCTGCGGGCCACGCCCGAAGCGTGCAGTGGAGAGCAATTGCTGGGCGATG
TCCTGGCAGCCGGCGGTGCGGGCGGCCTCGGGCAGGTCGGTGTCGTTTTCCCAGTTGCGC
TCCGGTGAATGCGCGTAGGTCGCCGCCGGCGTGGCGTGGGTCAGACGGGTGGTGGTAACG
ACGCCAGTGGCCATGCCGGCGCTGTCGGCCAGTTGCAGCCAGCTCAGCAGGCCCTTGCCC
AGGCTGTCGGCACAGTCGCTGCGGTTGCCGCTGCTGACCCCGATCGCGCCCATGTGCGAC
TTCACCCCGGTGGTGATCGCGGTCATGGTGCCGGCCGAGTCGGGGGTCTGCGAATCGGTG
TTGTAGGTCTTGCTGAAGGCGGTGGCGGGGAATTGCTCCCACGACAGCAAATTCTCTTCG
CCCGGGCCGCCCTTGCGCTGACCGTCCAGGATGCGTGCGGCGGCCACCGTGGTCAGGCTC
ATGCCATCGCCCAGGAACAGGATCACGTTGCGTGCCTTGCCGGCCATCGCGCCGTTGCCG
GCCGCACGTGCGGCGCCGGAGCGGTACCACCATTGCGGAGTTTCGCCGGCCGGATGCGTT
ACCGGTGGCACGTCCACCTTGACCGAGGCGGGCGCCGCGGTGGTGGATCCGGCAGTGGAA
GCGCAGGCGGCCACGCATAGCGTGGTCAGGGCGGCGAGGGCAGGCAGGCGGTAACGCATC
GGCATCGAACTCGTGACTGAATCAATGCCCATTATGCCGGGATGCATCCGTCGCACTGAT
GACACGCCGCTGTTCCAGTCGTGGCCTCGCGGGCAGGGCGGCCCTGCGATAAGGTGCATG
CACTCCCCCCGGATGATTTCACGCATGACATTGGTCTCGGCCTGGTTGCGCATTCCGTTC
TGGCAACGCGTGGTGGCCGGCTTCGTGCTGGGCGCGATCGCGGGCGCAGCCATGGGCCCG
GCCGCCGAGGTGTGGTTTGGGCCGCTGGGCGATCTGTACGTCACCCTGATCAAGATGATC
GCGGTGCCGCTGGTGTTCTTTGCGGTGATCAACGCGATCTCGTCCTTGCACGGGCAAAAA
TCCGTTGCGGCCTTGGGCGGGCGCACCTTCCTGTGGTTCGTCATCACCGCCGCACTGGCA
GTGGGCGTGGGCCTGGCGGTGGGCACGATCATGCAGCCCGGCGCCGGCCATTTCAGCCTG
AGCGTGGACTCGGCGTGGAAGCCGCGCGATGTGCCCAGCCCGATCAAGGTGCTGCTGGAT
GTGGTGCCCTCCAACCCGTTCTACGCGCTGACCGGGATCGGCACCAAGACCAATGCCGCC
GGCGAAACCGTGCTGGCCGCCGGGCGTGGCTCGATCCTGCCGGTGATCTTCTTTGCCGCG
CTGCTCGGCTTTGCGATGGTCAAGCTGGGTGACCGCGTGGCCGAGGCACGCAAGCTCACC
GGGCAGATGAGCGACATCATGATTCAGGTCACCCGCTTCGTGCTGGAGATGACCCCGCTG
GGCACCTTCGGCCTGATTGCGGGCCTGGTGGGCAGCTACGGCTTTGCGAAGCTGCTGCCG
TTCGGCAATTTCGTGCTGGCGCTGTATGTGGCCTGCGCGCTTCACATCGTGGTGGTCTAC
AGCAGCCTGTTGCTGCTGCACGGGCTGAACCCGTGGAAGTTCTTCCGCGGTGCGGCGCCT
GGCATGCAAGTGGCGTTCGTGAGCTCGTCAAGCTTCGCCGCGATGCCAGTGGCGATGCGC
TCGATCACCCACAACCTCGGCGTGAACAAGGACTACGCCGCCTTCGCCGTGCCGCTGGGC
GCGAGCATCAAGATGGACGGCTGTGGCGCGATCTTCCCGGCGTTGTGCGCCGTGTTCATC
GCGCAATACACCGGCGTGCCGTTGACCGCCAACCAGTATTTCGTGGTGCTGATCGCCTCG
GTGCTGGGCAGCTTCGGTACCGCTGGCGTGCCGGGCACCGCGGTGGTGATGGCCACGGTG
GTGCTTAGCGCCGCCAACCTGCCGCTGGAAGTGATCGGCTATCTGTACGCCATCGACCGG
ATCCTCGACATGATGCGCACCATGACCAACGTCACCGGGCAGATGCTGGTGCCGGTGCTG
GTGGCCAAGGAGACCGGTCTGCTGGACAAGACGATCTACGAGTCTGCGTCCACCAATGTG
GGGCTTGAGGATCCGCCCACCGATCGCGCCGCGCCGCTGCGCTGAGCCGGTGATGGAAGA
CGGGTTTCGCACCGTGCGCGGGCAATTGCAGGCGCTTGCGCCGTTGCATGTCATCGACGG
TGTGCTGGTGCAGGACGGCCTGCCCGACGATCCGTTCGAGCAGCAGTACCTGCAGATCCG
GCGCAAGGAAGGCCGGCTGTACACCGACGCGCAGGTGCGCAGCCTGCCGCGCCCCGGTGG
CGCGCTGGGCAATACGCTTGAATGGCAGGTGCGCGCGCTGTCCAGCAGCCTGCTGGTGCA
GCATCTACAAGCGCACACCGGGCATGGCGCCATTCTCGAACTGGGCTGCGGCAATGGCTG
GTTGTCGCATCTGCTTGCGCAGTCCCTGCAGCGCGAGGTCTGCGGTGTCGACGTCAACCG
CACCGAATTGACCCAGGCCGCGCGCGTCTTCGGCCATGACGCGCGGCTGACATTCGTCGC
TGCCGACATCCACACGCTGGTGCTGCCGCGCGATGTATTCGATGTGATCGTGTTGCCCGC
CTGTGTGCAGTATTTCAGCGATCCCGCCGCGCTCGTCAGCCGCCTGCTCGGTTGTCTGCG
CGAAGGTGGCGAGCTGCACATCCTCGACAGCCCCCTGTACGCCACGCCGCAACGCGGCCG
GGAAAGCGCCGCACGCAGCTTGCGTTACTTCACCGACCTGGGATGCCCGGCGCTGGCTGC
GCACTATCATCAGCACACCTACGCCAGCTTCGACGGCTTCACCGTGCAGTGGTTGTTCGA
CCCCCGGCGCGCGGGCACGCGGCTGGGGCGCCTGTTCAAACGGCGGCAGCCGCATTTTCC
GTGGTTGTGTCTGCGCAAGCAGGACAACTGACGGTCAGGCAATCGATCGGGGTCAGTGGG
CTCGCAGGGCCTCCATCAGCGTGGTGGCCCCCGGGGCCTGGTGCTGGGCAACCGCGCCCA
CCACGATGAAGAAGACGAGCACGCCCAGCAGCGGCCAGATCGTGTGGCGGACGCACAGCC
ACCACCAGCCCTGGGCCTGGATGCCGCGCATCCGCCGGTACAGCCCGCCGGCCAATGCCG
CGTCCACCAGGAGTTCGGCCATCAGCACCGGTGCCGACCACACCACCCAGACAGCAGCCA
CCAAGGCGGCTACGGACGCAGCCAGTAGCGCCACGATTGCCAGGACAGGCAATCCCGCAT
CGCCATCGATGAGGTCCGGAAGTACATCGCCCTCCGAAAGCCCCGAGCTGACTCGTGCGC
CCCCTGTGCCGGAACGGCCCGCACCACTGGAGCCGCCACCGCTGGTCCAGCCGGGCGTTG
TTGGTGTGCTACCGCCGTCAAGGTCGATGCTGTGATCCAGCAGCTCCTCGTACGCGTCAT
CCATGTCGTTGCGCCAACGCACCCAGGCCCACATCAGTAGCAAGAACAGGCCATAGGCGG
CTAGTGTGGCCAGCGGATAGCGCACCACCATCGCGTCGATGCCGCCATTGCGCAGCAGGT
GCGAGCTCAGCAGCCCGCCACTGGCGGTGATCATCACGATGGCGCTCATCTGCAGCCGTG
GCCAGCCGTCGCGTTCCAGGCGCTGGCGTGTCTGCAGGAGGTCGTGGATGTGCCGTTCTG
GCATCGCGGTGCGTCCTGCAGCAGGCACGCCTGTGCCGGAATGCCGAGCGTAAGGAGTTT
CACGTACGCGTGCATGTGCAGGCGTCTATTGATCCTGCGTGGCGGCGAGAACGGGAAGGG
CATTTGCGGCGCGCGTTGGTGGTTGCGAGGCGTCGGTGTCCAGCCGCCTGCTGGAGGCAT
GACGGATTTGCTTCGCAGCACGCTGGCCTGCTGGTACGTAGAGACGCAGCTCGCGGTCGA
TACCACTCAGCGGAATCCAGGCGGGACGTGGTGCGTTGAACACGACGGCGATGCCCGCCT
GCGCGCACGCACATGGCACACTTCAAGCTCATCCTTTGGCGAGAGACCCCGGTGATTGGC
CAACAACGTGATCTGACATTTCGTTTCCTGGCCGAGCCCAGCGACGTCAACTTCGGCGGC
AAGGTGCATGGCGGTGTGGTCATGAAGTGGATCGACCAGGTGGGTTTTGCGGCCGCCAGT
GGCTGGAGCGGGCATTACTGCGTCACCGTGGCGGTGGGCGGCATCCGGTTCGTGGCGCCG
GTGCGCATTGGTGATCTGGTCGCGGTGTCGGCCAAGCTGGTCTACACCGGCCGCAGCAGC
ATGCATTTCGCCATCGACGTACGCGCGCGCAGCCCGATGGGCGGCGACTCGCGGCTGTGC
ACCCACTGCATCATCGTGTTCGTGGCGATGGATCCAGACGGCGTCACCCCGGTGGAAGTG
CCGTCATGGCGGCCGTCCACACCGGAAGACCAACGCCTGGCCGAATACGCGCTCAAGGTG
ATGGAGCTGAGCAAGGGCATCGAAGACACGATGGCGCATTACCAGGCTGATAGCGGACGC
TGACCAGCGGTGGTTATGCGGCCTCGCGTCACCTCTCTGATATTTCTGCGCTGCGCATGA
GTGGCGCGTGCACTCATCTCTCGCTGCGCCGGGGAGGGGCAAGCGCCCCCCGCGGAGGGT
GATATAGAGCCGCTCTTCTGCTGACGATTGGTCAGCCCATGAAGGGTAAACGCATGACCA
TCACGGCCCCGCCCTCCGGGCTGTTGTGACCAGCGATCGTGCCCTTGTGCTCCTCGACGA
TGCGCTGAACGATGGCCAGGCCCAAGCCCGTTCCCTTCCGTCGCCTTGTGAAAAACGGGT
CGAAGATGAGCGGCAGGTCGTCAGGCGCGAAGCCGCTGCCCGCGTCCTGCACGCGACACT
CGACCGGTGCGCGCCCATTCTCATCGAGCGTTCGGGCGGTGATAACGACGCGGCTACCGG
CCGGCGCATGCTGCACGGCGTTTTCGATCAAATTGACGAATACCTGCAGCATCCGCCCGT
GATTGAGCAGCAGCACGCCGTCATAGGAGTCAGCCTGATTGTCGATCACAACGTTCCCGG
CGTCGGCAATTGGGGCGCAGATGCGCGTCGCTTCGGCGATGACGTTGCCCAGCCGCCCGG
AGCTGAATTCCTCTGTTGGAGGCCTGCCGTACTCAAGGAGATCGGTCATCAGCTTGTTGA
GCCTGCGGACCTCGCGGCGCAGCACTTCCTGATGCCTCCCGCCGCTTCGGCCTGTGTTGA
AAGTCGCCTCCATTGCATCCAGGGTCGATGAGATGCCGAACAGTGGGTTGCGCACCTCAT
GGGCGACGCCTGCCATCAAGGCACCGACCGCCGCCATCGCCTCGCTGCGTCGCAGTTCGG
CCTGCAGCTTTCCGCGTTCGCGCTCGGAGCGCTCGCGTTCCGCAATTTCCTGCCGCAAGT
CGGTGACCGTCAACTTCAGTTTCTGCTCGCTTTCCTCCAACAGTGCCTTGGAGACCGTGC
TCTCTTGTAGCCGCGTCACCATCAGGTTGAACTGCCGTGCGAGGTCATCGAACTCGTCTT
TACCTCGTTCGACGATACGGTAGTGAAGGTCGCCCGCGCCGATGGCTTTGGTTCCCGATG
CCAGCTTTCGTAACGGTCTGACGATCGACAGAATCAGCAGCGCGCCAACCAGTAGCGCGA
CGATCAGATACAGCGGGATTGCATAGCCCAGCATGTTCAGTACCCGTACCGCGATGCGGT
CTGCCTCTTTCTGTGGCGCGGTCAACCCCTTCGCCGCAAGCGGCTCTATCTCTTCATCGG
AGACATCGTCCATGTGGTTTTGTAATCGAACAAAGTCGCTGGCAAGCGCGGTCATGGCAT
CTTCGCCGGTCAGCAGTGCGTCCACTCCGCGCTTGACCTGCACGTGCAAGACTTCCACCT
CACCGGCCAGGCGACGCTCCCGTGCCTGCAACGGCAGCTGGCGATACCCTGCAATTGCCC
GATCGAGCTTGGCGGCTCTCTCCAGCAACTGGCGCGTCGTCAGTGCTGTTGGCCGACGCT
CATAGGCGGACAGCCAGAAGCCCAGCTTTGCCGCCTCTGCTTCCACGTTGGCAAGTGCGG
CAAGGGTTCGGCGTCGCATCGGTTCGGGCGTGGGGGCCACGTGCAGGATCTGCTGGTTGA
CGAGGGCATCGATGTCTCCCAGTAGCCCGTTGACCTTCTCGAACGTGACATCAAGACCGT
CGCGTTTATCCATCAAGGTGGCGCCGATCCGTGTGAGATTGTCGAAGTCCCTTGCCAGGT
GACGACCCAATTCGATTTCCCGCCTGGTGCTACTCAACTGCATGTAGTTCGCGTGGTACT
GGGAAAAGTCTGCGCTGTCGTTAGAGGTTTCTGCGCGCACATCCGGCAACGGCTGTGCGA
CGTACTGCAGTACGCCGAAGGCATATTCGCCAACATTTTTTTCCATCTCGAGCGCTGCAA
TGCTGAAAGGCGCATCGACCTGCTCCAGCCTTGTCAGATGGCCCACGACATCAGCCAGGC
CGCGGTACACGTATAGCATCGACATCACGCCGAAAAGAACGATGGCCGTGATGCCCGCAT
AGATTCTTGCCTTGACCATGTGGCGCTCCTGCTCCCGTCGGGTGGCATTGCCGTGCTGAT
GCGCCATAGGACAGCGTGAGCCGGATCAGTCAGGATCACCCGGCGCTGCCGCAATCCCAT
GCAACTTGATCTTCTGGTAAAGCGTGCTGCGTGGAACGCCGAGCCGCAGCGAGGCCTGCT
CGACCTTGCCGCCCACGTCGTGCAGGACGCGCTTGATGTGTTGCCGCTCAATCTGTTGCA
AGGTGAGATTGAGATCGCCTGCGTGTGCATCCTGTGCCGATGTCGACTCAAAGCGAAGGT
CGCGCCGGGTGATGGTGTTGTCATTGCAGAGCAATGCTGCGCGCTCAAGCACATTACGGA
GCTCACGGATATTGCCGGGCCACGCATACTCGCGCAGCGCCAGCGCGGCGTCATCGGTCA
ACTGCGGCGTACGGCTGGGGTCGGCCAACGAGCGTGCGAGGAGCGTGCGTGCAAGCGGCA
CGATATCTTCCTTGCGATCACGCAACGCAGGCATCGTCAATGGAATGCTGCTGATGCGGA
AGTGCAGATCACTCCGAAATGTGCCTTCTTTCACCTTGCTGGCAAGATCATGATGCGTGG
CTGCAATCAGCCGGATGTCGACTTCGCGTTCCCGTACTGCGCCCAGACGACGGAAGCGCT
TTTCCTCCAGCACCTTGAGCAGTTTGGGTTGGACGCGGGGGTCGACATCACCGATCTCAT
CGAGGAAGACTGTGCCGCCATCGGCGATCTCGAGCATTCCCTGCTTGCTCGCGGTCGCAC
CTGTAAATGCGCCTTTCTCGTGGCCGAATAGTTCCGTCTCCAGAAAATCAGGCGACAGGC
CCGCGCAATTGAGATCAACGAAGGCCTCGTCTGCGCGCATGCCATGATGGTGCAGCCATT
TGGCGAGCAGGCTCTTGCCCGTGCCGGTTTCGCCCAGGATGAGGATCGGGCTGTCGGTGT
GCATTACTTTGCTCGCCTGCTCAGCCAGGTCCCGGATTGCAGGGCTGCCGCCAGACAGTG
GGTTGACCCGCTCCCGCCTGTCACGGGTCGCTACCACCTGCTGCTGTCGCTGCAGCCGTC
GTGTGGCCAGCAGGCGCTTGAGGATCACATGCAGCGCAGGCATTTCGATGGGCTTGGTCA
AGAACTGCTCTGCGCCCTCCTTGACGGCTTGCACTGCCAGGTCGATCGACCCATACGCCG
TCAAGACAATCATCGGCACATCTGCATCGATTTGCCGAAAGTCACGGAGCAGGTCGATGG
CGCTGCCGTCATGCAGACGGTAATCAATGACCGCAACATCCGGTGGCGAAGCTTGAAAGA
GTTCGCGCGCGCGTTGGCAACTGTCAGCATCGACAACGCCATAGCCCCGCGACTCCAGGA
AGTCTCGCATGCCAAAACGAATGCTGTCTTCGTCATCGACAATGAGTATTCGGGTTCTTG
CCAAGGTTGCCTCCACGGTGGGCTGCGCGGTACGGGCTTAAAACGCCAGCTGCGCACGCA
TTAACAGAATCTGCGGGCTGTCTGCCTTGCCCCGACGTTCGCTGTGCACGTCGATGTAGT
TGAGCATGATACGCAGGTGCTTGCTGGCGTAGTAGTTCACGCCCAGGGTGAGATTGTCTT
CTTCGCCGCCCCGTACGTTCGCGTTGTCCAGATACAGATGGCTGTACCGCGCGGTCACTT
CCCAGGCACCGCCCGGCCGTTGGACGGGGACACCTTTGAATCTGCCGCTGCTGTACTGAC
GCGACTCGCCTGTGAGTACCCAACTCCCCATCACATACCAGCCTTCCAGCGTTGCATCCG
TGCCGATGCCTTTGCGTTTGATCGCGGTCTGCATCCACTCTGCCTGTAAGGAGAGTGGGC
CGGATTTCACCGCAGCTTCCAGCCCGAGCCTGCCCACGTGGGTGACGTCGACCAGATCGC
CCGTATTCAAGAATCTGACGTCCAGTGCACGAGATTCCGGACGCGCAGTGAACTTGACCT
CACCGGTAGGGCGCTCGACCACCGCAGCGATACCAAGATGCAGTACGGTGTTGCCGCCGC
CTGCATAAATCGGTGTGACAGTCGCGCGCGCAGCAAGGCCGCGTCCACGTTCGCGACCAT
CGAACGAGGAGCCGAACCCCATCACAGATACCGAGTAGTGATCGCGGTTTCTGCTCACTT
CCGCGCCGAGCCGCCGGGACGGAGCGAACGCGTCGGTCGACAAGGCGCGCTCAATGAAGC
TGATGGCATTCGAACTGTTCAATTCCTCCAGCCCGAACGGCACCTTGGTTTGGCCAACGT
TGAGATCGGCTTGCTTCCAGCCGTCGTAGTGCAACGCGATGTCGGTGAAGCCTTCCTTGA
AGTCGCCGTCCTTGACGGTGCCGGTGTTTGTCAGCGCATAGACATTGGCGAAGTCGTACG
CCAGTTCAAACGACCAGTCACTGGTGAGCTTGCCGTCCATATCCAGGCGAGCGCGCCGCA
GCAGCATGCCATTGTCCAGCTGCCTGACATCGGCGTTGTACCGCGCGTAGTCCAGGTGCA
GTCGCCCGCCAACCGTGACCTCCACTGCCGCAGCCTCCGACATGGCGCCCAGGCAGGCCA
TGAGTGCGACCAGTAGTGTGGTTTTCATGGGTGCACGAGCTCCGTACGATCCATGCTCAT
GGCCGTGTGAGCAGCACAAAGGTCGTGCCGTGAGTGACCAGGCCGCCGTTGTCGCTTGCG
AGCAGAACATGCCGCGCATCCAGCAACGTCATGCCCTCAATATTGTCCGGCCCGACCGGC
AGCACGATAATCGTCTGGCTCGCACATTGTTGGTCTCTCGTGCAGTTGGAAAGGTCCACG
CGGCGCACGCTCGCCGACAGCGCGTCCTTCGCTCCTTGTCGGCTTCGCTCAAGAACAAGC
AGCGAGCCATCGGGCAGGACGTCCATTCCCTTAAGCCGGCTGTCTGGCGCTTGGCGCACG
AAGGACCAATGCCCGCCAATTGCGTAAAGTGCGTGTTGATCCTGCGGTTGCTGCAACAGT
GGAGACTCGGGCGCAGTGATCAGGCCATGCGCTGGATGGATAGCCAACGATTCCAGGCCG
CGTCCCTTTTTGCGATAGTTGTTGAGGTCGTCGGCTGGTGGTGGCACGGGCAGATTGCCC
AGCACCGTGCCATCTGGACTGAAGCGGACAATCTTGGGCAGAGTGCCTTCCAGCGACGCA
ATGAGCTCTGTATCGCCAGGGATGCCGTTTGTGGCATTCACCAGCGTCAATCCCTCTGCG
TTGAATGCCTCGGGCGTGCCACCTGCAAGGTGCGGGTCCGCCAGGGGCGCAGCGCGAATT
GGCTGGATGTCGGCGATCGCATCGCCATCGAGCGTGAGACGGAAGTGAAACACGTAGCCC
GTGTCGGAGACCGCGTACAGCAGCTCTTCGTCGGCATCCCAGGCCAGGCCGGAAAGCTCG
GTCAGATGAATGTCGCCAACCATCGCTGTGGGAGGAAATGTGAAACGGGTGGATGCGGCT
TGCATCGGGCCGGGTTGCGGATGTACTCGCTCAGCATGACCGGTCGCCACATCTGCGTCC
TGATTGCACGCAGTCAAAAAGGCCCCGGCGGCCAGGATGATGGCCAGCAGTGTTTTAGGA
TGCATGCGCAAAACCTTTCGAAGAGTAGAGGCTTGTTGGGCAGGCACTTGCCTGGCGGGC
GGCTGTGCGGTCATGTCGGCGGTGTATCGCGCGTTGGCACCGCGTCAAGCTTGCGCAGTG
CCGGTAGCAGCTTGTTGTACTTGGAGACCTTGCGCAGCGCAGCCAGGCTGACGCAGTACT
TGGAGGCACTGTTGGTGGGGTGCTGGTGCAGGGCGCGGAGAATCTTGTCGGCAATGCCAT
TGGCGTTGCCCGATTTGGTTTCGACGATCACCAATTCTTCGCCAACGCGGTAGGTTCCGG
TCCCGTCCATGAACACCATGCTGCGGTCGATGGTCATCCGTTCGCCGCCTTCCTTGGCAA
CCAGCGTCATCCTGCGATAGCGCATCGATACGATCGGCTCGAGCGTTTGTGTGAGCTCGC
GCGCGTAGAGGTCGCGGTAGGCTGCACGAATCCGTGCCTCTGTCTGTGGATCAAGGCGGC
CGTACTGGTCTGGCGCGCAGGCAATCCGCTGCTTTTCAGTCTGTCCGCGTTTTCCTTTCA
GTTTGATTTCCGCAAAGCACAGCTGTGCGTCGACATAGTTACGCATCCGGATCTTGCAGC
GCTGGCGCCTGCCACGGTGGTGATCGAAGTAGCTGGTGTGGGCGGGGTCGTCGAAGTAGC
AGGTGTCGTAGCGGAAGTCGCGCTTGCCATCGATCTCCAGCATGTCGAATTGCCTTGCCA
GCTCCGGCCAGGCAGGCGCGAGGCGATGCTGATGCACGACATATTTGTTATCGCGTCGCA
CCAGCATCGACGCAGTTTCGTTGAGCCGTGCCAGACCAATGGCGCGAAAGTCGCCACCCT
GGCTGACATCAGGGAGGGCCGTGTCGCCGCCGTCGCCTTGTGGGTTGTACTGTATGGCGT
TTGCCGGGGTGATCACCGGTATGGGTGATGCGAACCGGTATGAAAGTGCGGCGCTGTTGA
TGTGCCTGTGCATGGTGGCCTCCTCAACGTTTGCGATAAAAGACGCGCATGCTGACCGTG
TCATTGAGGTAATCAATGGCGCGGACTTCATAGGTCACCACCTCAACGCCTAGGCGCTCG
GCAATGTTGGCGTTCATCACCTTGGGGTCGGAAAGTGCGTGAGCGTGGATCTGATCGAAC
GTGATCTTGATGTTCTCGACCGAATGCACGATCCGCGGGTGGTCGAAGACATAGGCGCCC
AGCAAGACCAGCACCACCGTTGCAGCAATGAGCGGAAGCGTGGTGCCTTGCACGGAGCAG
ATCACCGCGACCGCCACACTGCCGAAGAAGTAGGTGATCTCGATCTTGGTGATCGGCTCG
GATCGCAATGTAAACAAAGCGAGAATCGCGAACAGCCCGAAGCCTGCAGCGACACTGAAT
TCGACGCTCGACAAGATGGTGAGGACGGCGAAGACAAAGATGTTGAAGAGCGCCGCGGCG
GTGACGAGTTCTTTGTCCTGATGGCGCCGGTAATACATGCCGAAGATCAGCACGAGCACG
GCTGCGATGTCGATACAGAATCGCGCGAGCAATTCAAACAGTGGTGTGTGTATGAAAGTG
GATAGCAAGGCCCTGCTCCGATAGAGGCGAAATGCCGCGTTCGGAGTGACCTAGGCAGAA
CCCGTGCCAAGCGTGCTGTACAAGACAGGCGATGGCCTGAGAGACAATAAAATCAGGGGG
ATGCGGTGGTGTGGCCGCTCTTCTCATGTGCGCCGCCGACTACTTTCGTCGCGACTAATT
CCAGAGACTGGTCCAGGATCTGGATTCCATACAGCGTGGACACCTCAGTGCTGTCTGGGT
CCGTTGTCGGGTGCGGGCGCAGGCCTAGCCGGTACGGATGCAGAGCGTCTTACACCACGG
CCGCAGTACATCGCTTGGGCCAACATCGTGGCCTATGCACCCTGGCGGGTAATCGCCACG
GCATTGCTTGGTCGGGTGCGTGGCTGCCTTACCCGTGCGGCTGCGTTCTTGGAAGCAGCA
AGCCTGCAGCCCACAGGGCGGTGCGGGGCATCACGAGTGCACTGTATCGACCCTGGCCGG
AGTCCCTTGCAGGTGTCGAGGAGCCAGCGCTTCTCGCGCCAAGGCCTTCGGTATGCGCTC
AGACAACGCAGATGCGTGAACGAGGGCTTTGCCGATGGGTCAGGCTGTTGCTTTGTAGGC
ATGCGCTGCGCGGATGACTTGGCCGTGTCCAATCATCCCGCGCACAAGCGCAGCCCAGCT
AGCGTTACGTCGCTGACCAACTTCCCTGGGCCTTCCAAGTCGAGCCCTGGGTCGTGCGCA
AACGTCGGCGGGGCGAAAAAAAACCGCGGCAAGGCCGCGGCTTTCCGTGTTTATGCAGCC
GGTCGGGCAATCAGAGCACGCGACGCGCCTGGATGAACTTTTCGCTCCAGTAGCCGCTGG
CCAGCGAATCCACGCGCACGTCCTTGCCGCGGCTCGGCGCGTGCAGGAACTTGCCGTCGC
CGACCACTAGGCCGACATGATCGATGCGGCCGCGGCGGCCGAAGAACACCAGGTCGCCGG
CCTTGAGCGCGTGCGGGTCCTTGATCAGTTCGGCGGTTTCATCGCGGGCGATATCACGGG
AGACGCGCGGCAGTTCGATGCCCAGCGCAGTCTTGAACACGTAACCGACCAGGCCGCTGC
AATCGAAGCCTTCGGTGGACTCGCCACCCCAGACGTACGGCGTGCCCAGCAGGGCCATTG
CGCGCTGCAGGATCACCTGGACCTTGCTGTCGGCCACGGCGTTCTGTGCCGCGTTGGCGG
CGCTCTGCGAGACGTCGTAGTTGGCGAGCAGGCGGCTGAGGTCGCCAGCGAACATCGCCG
AGCGGTCCATCAGGGGAATGGCGTCGTTGGCAGCCAGGTGCGGAAGCAGGGCGGCCAGCG
TTGCAGTGGCAGCGGCATCGGCGCGGCTGCGGGTGGCGGCTTTCTCAGCGGCGACGGCGC
TTTCAGATGCGGTCGCAGGCGGAACGGAAGAGGGGATTGGGGCGGTCTGTGCCAGGGCGG
GAAGTGCTGCGAGCCAGAGCGCGGTGGCGCACAACAGGCGGAGCGGTTTCCGGGGCGGAT
GCGGTGCGGCGCCAGGGTTGAGCTGTTCGTCGTTCGTCACGCGGGAATCACAATTCTGCT
GTCGATGCGGGATGATGCCTTGGTGAAAGGTTCGTTACGTTCAAAAAACGTTAACTTTCC
GTTTTATGACTTGTGACGCACGTCACATTTCAATGTAAAACCCGCTTTGAACCTGAATAA
TGGTCACGCCAGTAAGCCCCGTCGAGGAAATCCAAGCGGACGGTACCGCCGCTGCTTGGG
GCGTGCACGAAGCGGCCTTCACCGACGTAAATGCCGACGTGGCTCACGCTTCCACTGGAG
CCAAAAAAGACCAGATCGCCAGTTGACAATTTTTCCGCTGGAATTTTTGGCCCCTGCACG
GCGGCCAGGTCACGCGAGGTCCTGGGCAATGAGAGCGCCAGCACGTCTTTGTAGACATAG
GTGACAAGCCCGCTGCAGTCGAAGCCGCTCTCCGGCGTGTTGCCGCCATACCGGTACGGC
GTGCCGACCAGGCCCAGGGCGCGCATGAGGATGTTGTTGGCGGCAGCGGGGTTGGCCGGC
GGTACCTGAGGCCAGACGCGTGCGGTGGCAGGTGCTGGCGCCGGGCGGCGTACGGGTGCC
TGCGAGCAGGCGGCCAGCAGCGACAGACCCAGCATCAGGCAGGCCGCGGCGGTGCGGGGA
CGAACGGCAGCAACTGGCGTGATAGGCATCGAGCCGGGATAATGGGCGGTTACGAAGGTC
GCCATGATGGCGGCGCACTCGACGGCCTACAAGCCGTCCTCAACCGTCTGCCACCGGGCA
GCCCCATTCAGAGCCAGGCATGAAGATCGAAAAAGACAGCGTCGTCCGCTTCCATTACAC
CGTTTCCGAGCTCGGCCAGGAGCCGATCGAGAGCTCCAAGGAGCGCGACCCGTTGGCGAT
CCTGATCGGCCACGGCAACATCATCCCGGGCCTGGAAGCGGCCATGATGGACAAGGAAGC
CGGCGAGAGCTTCGGCGTCGACGTCAAGGCGACCGAGGCTTACGGCGAATACCGCGAAGG
CCTGAGCCAGCGCGTGCCCAAGAAGCACTTCGGCGCCACCAAGCTGGTGCCGGGCACGCA
GGTGGTGCTGCAGACCAACTTCGGCCCGCGTGCGGTGACGGTGCAGAAGGTCGGCATGAG
CGTGGTCGATGTGGATCTCAACCACCCGATGGCCGGCAAGGACCTGCACTTCGACGTGGA
AATCATCGAAGTGCGCGAAGCCACCCAGGAAGAGCGTGACCACGGCCATGTGCACGGCGA
CGGTGGTCACCACCACTGAGTCACCGCTGTGCATCCTGACGGCCCGCCTCTTCGGCGGGC
CGTTTGCATTGTGCGACCTGCTGTGTCGCCTGCCGTTACCCGGGTTTCGATGACCGAGCG
TTCTGTATTGTTGCCAATTGCCGCGACCGAGCGGATTGCGGTGCTGGATGTGCTGCGCGG
TTTCGCGCTGCTGGGCATCTTGCTGATGAACATCGAAGGCTTCGTCGGCCCGCTGGACCT
GGCGGTGACTGGCGTCGATCCGCACTGGCATGGCCTGGGCCGCGTGGTCGATGCGCTGAC
CTATGTATTCGTGCAGGGCAAGTTCTACACCTTGTTCTCGCTGTTGTTCGGCATGGGGTT
CGCGGTGATGGCGCAACGCGCCCAGCAGGCGCAGCGCCCGTTCCTGGGCATGTATCTGCG
CCGCAGTGCCGGCCTGCTGGTGATCGGTCTTGCCCATGCGGTGCTGCTGTGGTCGGGCGA
TGTGCTGGTGACCTATGCGCTGCTGGCGCTGCTGTTGCTGGCCACCCGCTCCGTGCCCAC
GGCCACGCTGCCGTGGTTTGCGGTGTTGGTGTACCTGTGTGCGCCGGGGTTGATCCTGCT
CTATGGCGCGGTGGGTGCGCTGGCCCAGGCGGATCCCGCCGCCGCGGCCGAGTGGAACGC
GGCGATGCGCGAGGTGGCGCAGCAGGCGGTGGCCAATGTGCAGGCGCAGCGCAGTGCGCT
GGGCAGCGGCACCTATGTGCAGGCCACCGTGCAGCGTTGGCACGATCTGCGCGAGGCCTT
GATCGCGCTGACCATCAACGGCCCGGCCATGCTCGGGATGTTCCTGCTGGGTGGCTGGTA
TGTGCGCAGCGGGGCGATTGCCGCGCCCGAGCGCTTTGTGCCTCTGTTCGGTTGGCTGCG
TTACGGCGTGTTGCCACTGGGTCTGGCGTTGATGCTGGTGAGCTACCGGCTGGAGCCGTG
GATGGATCCGGCCCGGCTGGATCTGCGGCTGTCGTTGGCGTTCGCGCTGGCACTGCTGGG
CGGGGCGATGATGTGCCTGGGCTATGCGGCCTGGGTGATGCGTTTTGCAGCGCAGCTGCG
CTGGCTGGCACCGGCCGGGCGCATGGCCTTGAGCAACTATCTGCTGCAGTCGCTGCTGTG
TACGAGCATCTTCTACGGCTATGGCCTGGGCTATTTCGAACAGTTGCCACGTGCCTGGCA
ACCGCCATTTGCGCTGCTGGTCTTTGCAGTGCAAGTGGCACTGAGCCACTTGTGGTTGCG
CTGGTTCCGCTTCGGTCCGGTGGAGTGGCTGTGGCGCTGCGTGACCTACCTGCAGGTGCC
GCCACTGCGGCGTCATGCTGGCGCTGCGGGCTGACGCATGAGCAACGCACGCGTGGATGT
GGTGGTCATCGGCGCCGGTGCAATCGGGCTGGCCACCGCGCGTGCGTTGGTCGGTGCCGG
CCGGCAGGTGCAGGTGCTTGATGCCGGCGCGATCGGCGGGGCAACCTCGTATGGCAACTG
CGGCACCATCACGCCCAGCCATGCGCCGCCGCTGGCAGCGCCGGGCATGCTTGGCCAGGC
GCTGAAATGGATGTTCACGCCGGATGCGCCGCTGTACATCCCGCCGCGGCTGGATCCCAC
GTTGTGGCGTTGGTTATGGCGCTTTGCACGGCGCTGCAACCGGCGCGATTGGCGGGCCAG
CGTGCAGGCGCGCGCTGCGCTGCTACACGATGCACGCCTGCGGCTTGCCCACTGGATCGA
ACGCGACGGGCTGGACTGCGAATTCCGCAGCGATGGCTTGGACTATGTATTCGGCGATGC
GCGCAGGTTCGAACATTACCGTGCCGAATGCGCAGCGTTGGCGCAGTGGGGTATCCAGGC
ACAGGCCATCGACGGCGAAGACTATGTGCGGGACGACCCCGCCTTTCGCCAGGGGATTGC
CGGCGCGATCCACTTCCCCGGCGATGCGCATCTGCGCCCCGAACGCTACACCGCCGAGCT
GGCACGCGTGCTGCGCGCACGTGGCGGCGTGATCCAGGAACACTGCCGTGTGCACGCCGT
GCGTCCGGATGCGCAGGGCGTGTGCCTGCACACCGCGCACGGACAACTGCATGCGCGCGA
GGTGGTGATCGCCACCGGGCCGTGGTCGCCGCAACTTGCTGCACAACTGGGGCTACGGCT
GCCGGTGCAGGCCGGCAAGGGGTATTCGATCACCTATAGCGCGCCGGCGCAGATGCCAAA
ACGCCCGGTGGTGCTGAAGGATCGTTGGGTGTTCGTGGTGCCATGGCGCGACCGCCTGCG
GATCGGCAGCACCATGGAATTCTCCGGCCACAACAGCCAACTCAACGCGACACGCCTGGC
AGCGCTGGAGCGCGCGGCAGCGCAATTCCTGCATGCGCCGAAAGGCCCTGTCGAAATCGA
ACGCTGGTATGGATGGCGCCCGATGACCTGGGACGATGTGCCGGTGTTGGGCGCGGTGCC
GCGCAGTCCTCACGTCTGGCTCGCGGCCGGCCATGGCATGCTCGGCATCAGCATGAGTAC
TGCAAGTGGACAACTGATGGCCGACCTGATCACCGGGCGCGCACCCGCGCTGGACCCGCA
TCCCTACCGCGCAGAGCGTTTTGCATGAGCGCACGTTACGACTACGACGTGGTGGTGCTG
GGCGGTGGCTCCGGTGGTCTTGCCGCGGCATTCCGCGCAGCCAAGCATGGCGCGCGCGTG
GCGATCATGGAGCCGGGCGAGCTCGGCGGAACCTGCGTCAATCTCGGCTGCGTGCCGAAG
AAGGCGATGTGGTTGGCGGCCGATCTGGCGAGCAAGATCGAACTGGCCGGTGCACTCGGG
TTTGATGTGGTGCGCCCGACCTTGACCTGGCAGGAATTGGTCACCCACCGGCAGGGCTAC
ATCGGCAATATCCACGCCAGTTACCGGCGCCGCCTCGACGATGATGGTGTGGTGCTGATC
CCGCAGCGTGGCGTGTTGCAGGACCGGCATACCTTGATGGGCGCCGACGGCGTGCCCGTC
ACTGCCGAGCACATCGTCATCGCCACGGGCGCGCATCCATTGCGCCCGCACGTGGAGGGC
GCCGAGCATGGTCATGTGTCCGACGACTTCTTCAACCTCTGCCATGCGCCGGACCATGTG
GCCATCGTTGGAGGCGGCTACATCGCGGTGGAGATTGCGGGGCTGTTGCAGGCGCTTGGC
AGCCGCGTGCATCTGTTCGTGCAGGGCGAGCGGTTGCTGGAACGCTTCGACGCCGAACTC
ACGTTGCAGCTGGCCGATAACCTGCGCCATCTCGGCGTGCGCCTGCACTTCGGTTTCCGC
ACCACCGGTGTGCAGCGCGATGACACGGGCAAGCTACGCATGCGTGGCCACAGTGCGCAT
CCGGGCGAGTTGGGCAACGATGTCTTTGACCAGGTTTTCTTTGCGATTGGCCGCCGTGCC
AACACCGCCGGGCTGGGCCTGGAAGCGCTCGGCGTGGAACTCGGCAAGAAGGGCGAAATC
GTCGTGGACGACGGCCAGACCACCAACGTGCCCAACATCCATGCGGTAGGCGATGTGGAC
GGCAAGGTTGGGCTGACGCCGGTGGCGATCGCGGCGGGGCGCAAGTTGATGGATCGCCTG
TTCGGTGGTCAGCCGGATGCGCGCATGGATTACGACAACGTGCCCAGCGTGGTGTTTTCG
CACCCGCCGCTGGGAGCGGTGGGCCTCACCGAAGAGCAGGCGCGTGAGCGCTACGACGGT
GCGGTGCGCGTGTACCGCAGCAACTTCCGCCCGATGTTGCACGCATTGGCCGATGCGCCG
CAGCGCAGCGTGTTCAAGCTGGTGTGCGTGGGCGAGGAAGAGCGCGTGGTCGGCGTGCAC
CTGCTCGGCGAAAGCGCCGACGAGATGCTGCAGGGCTTTGCGGTGGCGGTCAAAATGGGC
GCCACCAAGCGCGACTTCGACGAGACCGTGGCGATTCATCCCACCTCATCGGAAGAAATT
GTGTTGATGCATTGAGCACTGCATGTTGGCCGCATGCGTTTGCGGTGGCCGCGTGGCAAT
CAGCGCAGAGGTCAGTCCCGGCACGTTGTTGCTCTGGCAAAGCTGCAGGTCTCTCAGCAG
CCCAGCAAGGCGTTGTTGTCCGATGGTGTGTGGTGCCTTATCACACGAGCGCGCAGCTGG
CCTGACGCGCATTGCCTCCGAATGGCATCATCCGCGCATGCCGTCACCTCGCCCCTCCAA
GACTCGTGTCGCCGGCTCGCATGCCGGTGACGTCTCCGCCACGCGCGCTGCCGAGCAGGT
TCGGCTGCGGATTCTGGACGTGATCCGCGCCATTCCCGCGGGCGAGGTTGCAGGCTACGG
GGAAGTGGCGATGCGTGCGGGCCTGCCAGGGCGTGCGCGCCTGGTGGCCAAGCTGTTGAG
CAGCAACCAGGATGCAGCGTTGCCCTGGCATCGGGTGCTCCGCAGCGACGGGCGCATCGC
GCTACCGGAGGGCTCTGCCGGCTACCAAGCGCAATGCCAGCGACTGCGTGCCGAAGGCGT
GCCAGTGGAGCGGGGCAGGGTACGGCGTGCCACTGCAGCGCAACGGCTGGATGCGGCCGT
GTGGGGTCCTTCATAAGCCTGCCGTTATGATGAGCGGCAGTCCCGAAGGATGCCGCCATG
CTGCCCCAACTGCCGCCCGTCACCAAAGCCCTGCTGATCGCCAATCTCGGCATGTTCATC
CTGCAATGGGCGCTGGGTGACCTGGGTGCCGGTCTGCTGCCGTCCGATGCGGCGCTGTCG
CCGCTGATGTTGTGGCCGCTCTCCAATGGCTTCGATGCGTTCTCGCCGGGCGCCAGCTTC
ATGCCGTGGCAGCTGCTGACCTATGCGTTCCTGCATGGCGGGTTCAACCATCTGTTCTTC
AACATGCTGGCGCTCTTCATGTTCGGCGCGCCGCTGGAACAGACCTGGGGCCAGAAGCGA
TTCCTGACGTATTACCTGGTGTGCGTGGCCGGCGCCGGCGTGTGCCAGCTGCTGATGGCC
TGGTTCACCCAGAGCGGGGCACCGGTGCTGGGCGCCTCTGGGGGGGTGTTTGGCTTGTTG
CTCGCCTACGGCATGTTGTTCCCGAACCAGCGGGTGATGCTGCTGTTTCCGCCGATCCCG
ATGAAGGCACGGACCTTCGTGATCGTGTTCGGTGCGATCGAGCTGCTGCTTGGCGCAACC
GGTTGGCAGCCGGGCGTTGCCCACTTCGCACACCTGGGCGGCATGCTGTTCGGGTGGTTG
TTGATCCGCCACTGGCGCGGCCAGCCGCCCTTCGGTGGCAAGCGCGGCAAGGGGCGCAAG
CCGCCGCTGCGTGTGGTGCGCTGAATCAAGCGACGCTATGGCAGGTGCGCTGTGAACCTG
TAGGAGCGGCCTTGGCCGCGATGGCCTGTTATCGGTAAGGCCCCATCGCGGCCAAGGCCG
CTCCTACCAAGCGTGCTTGGCGGTGGTGAGCGACGCGACGGTTCAAACGCCAGACAAAAA
AAGAGCGCGGATTCCGCGCTCTTTTCATTGCTGCCGATGATGCTTCGCGCTAACTCAGCG
CCAGATCTTCAACTGGTCTGCATCCACACGCTGCATCGGCTGGCCCGGCTTGCAGCTGAA
GGTGGCGCCGAACTCCGGCAAGTTGGACAGCGGGCCGTTAGTGCGCCACTGGCCAGGTGC
CCGGATGTCCGCACTGGCACGCTGCACCGCTTCGTTCGGTGACAGCTGCTGCGCCCACAG
GCCGGCCCAGGCGGTGAAGAAGGCCTGCTTGTCGGCCTGCGTTGCCGCCGGCTGCGCCTT
GCCGAAGGCCTGCCATGCCAGCTCCACGCCGGCCAGATCGGCCAGGTTTTCTTCGGCGGT
CTGCGCGCCATTGACCTTGGTATTGGGCACGCCCGGGTAGGCGTAGGCACCGTACTGGTT
GGCCACCTTGCCGGTCAGCAGCGTCCAGCTGCTCTTTTCGGCGGGCGTCCACCAGCTGCG
CAGTTCGCCCTTGGCATCGACCAGTGCACCCTTGGCATCGATGGCACGCGTCATTTCATG
CGCGACCAGTGCGCCGTAGGCACCGTATTGCGCAGCCGGCGTGGCGCCGGTGCTCAAGAC
CGGCGGCTGCAGCACCGCAGCGGTGATGATCAGGCGGTTCTGTGCGATGTCGTAGGCCAG
GGCCGGCTGCTGCGGCAGCACGTCCCAACGGCGGTCGGCGTTGCCCTTGCCGATGCGCTT
CATTTCTTCCCGGTGACGCCAGGTGGAGGCGATCAGCATGTTGCCGCCGAAGCTGCCACG
GCCCATCGGCTGCACGGTGTAGTCGAGGTCGCGGCGCGGTGCGCCCACTTCGATCTTCAT
GGCGCTCAGCTTGGCCTTGGCTTCGGCGATGACCTCGCCATTGCCCCAGCCGGTGCGCTC
CAGCGCGGCCAGCTGCGCATCGCGGATCTGGTCGGCGATGGCTTCGGCCTGGCGGCGGGT
GTCGCTGTTGAGGTAACGGCTCACGTACTCGCGGCCGAGCATCGGGCCGGCGGCCACGTT
GATGGCATCGAGCACCTGCTGCCAGCGCTGCGGCGGCAAGGCGTCGCCACGCAGCAAGCG
GCCGCGGAACTGGTATTCGGCGTCGTGGAAGCTCTTGGACAGATACGGCGCCATGGCATC
GCCCACGCGCCAGCGCAGGTAGGCCTTCCACTGCTCGGGCTTGATGCTGACGATCATGCT
GTCGAGCTGCTTGAACATCGCCGGGTCGGCCATCGACACCAAATCGTCCTTGACGCCCTG
GGCCTCGAGGAAGTCGCCCAGGCGCAGGTTCTTGTACTGCTTGGTCAGGTCCTTGGTGGC
GATCGGCGCGTAGTTGTTGAACGGGTTGTTGATGCCCTGCACGGACTGCGCGCTGCGTGC
CAGTGCGGTTTCGATCTGCAACACGGAGGCCGCATCGGCATCGAGCTTGTCGGCAGGGGT
GCCGGTCAGCGCCAGGATCTGCTTGACGTAGGCGCGGTAGCGGCCCATCAGCGCCTGGGT
GTCGGCGTCGGTGCGGGTGTAGAACGCCGGATCCGGCATGCCCATGCCGCCCTGCATGAA
GTAACCGATGTGGCGGTCGAGCGCCTTCAGGTCCACGTCCGGGCCGAAGTTGAAGCCGAC
CGGGATACCGACCTGGTGCAGCGCAGCGATCGAAGCGGGCACATCCTTGGCTTTCTTGAT
CGCATCGATGCGCGACAGCAACGGGGCGATGGGATTGGAACCGTCCTTTTCCACGGCGGC
CTCATCCAGGCCGCTGGCCCAGAAATCGCCCAGCAGCTTCTGCACATTGCCCTGCGGGCT
GTTCATCGCCGCATCCAGCAGCTCGCGCTGCTGCTGCAGGGCGCGGTCGGACAGCTGGCC
CAGCGCGGTGACCGCGCCAGCCTGCGGCACCGGGTTGCTCTTGAGCCAACCGGCATTGGC
GTAATCGTAGAAATCGGTGCAGGCGGCCGGCACAGCCGGGGCCTTGGGGGCTGCCTTCTT
CTTGCGAGCGGCGTCGGCGTCAGGGGCGGACAACAGCGTGATCAGGCTGAAGCCAAGAGC
GAGGGCAAGCGGACGAATGGTGGGCATCGAGACGAAGGGTGGCCAGATTGAAGTCGGCGG
AGTTTAGCAAGGCTGCGCCTCGCGCAGGCAGGCCGCAGCGGCCGTTCGTCCGTGCGAGCG
CTCGCTGGCATGAACGCGACAGGCCCGCGGGTGCGGGCCTGTGCGTGGTGCGTTGGCACT
GGAAGCGATTGCAGGCGGCGCCTGCAACGAATTACCAGATCACCACGCGGTCTTTCTCCG
GGCGCACCATTGCATCGCCCGGCTTGCAGGCGAAGGCGGTGGCGAACTGCGGCATGTTCG
ATGGTGATGCGATGGCGCGTAGCTTGGCTGGCGCGTGCGGGTCCGACGCCAGGTAGACCA
TCTGTTGTTGATCACGGACGCGTTGACGCCAGCTGCGGGCGAAGGCAAGGAAAAAGCGCT
GGTCGGGGCTGTAGCCGTCGATGGCCTTGGCCCGTTCCGGATGCTGCTGCAAGGCGGTCT
GCAACGCGTCATAGGCAACGTTGGTGCCGCCCAGGTCGGCGATGTTCTCGCCCAGCGTGA
GTTTGCCGTTGACGTGCAGGGTCGGATGGCTGGGCAGGGGCGCATACGCATCGAACTGTT
TGACCAACTGGTTGCTACGTTGGTCGAACTTGCGCCGATCCTCTGCCGTCCACCAGTTGA
CGTTGTTGCCTGCACCATCGAACTGGCTGCCCTGATCGTCGAACCCGTGGGTGGCCTCGT
GACCGATCACCGCGCCGATACCGCCGTAGTTCAACGCATCGTCGGCAGTGGCATCGAAAT
ACGGAGGCTGCAGGATCGCCGCAGGAAAGTTGATCGAATTGGTCATCGGGTCGTAATACG
CGTTGACCGTCTGCGGCGTCATCGACCAACGGCCGCGATCGGTGGGTTTGCCGATCTGCG
CAATGTCGTAGCGATAATTGAACGTGTCCGCCGCCTGCAGGTTGCCGTAATAGTCGCCGG
GTGTGATCTGCAACCCCGACCAGTCACGCCAGGTGTCCGGATAGCCGATCTTGGGCAGGA
AGGTCTGCCACTTGGCCAAGGCTTTGGCCTTGGTCTCGGCACTCATCCAGTCGACCTGTT
CGATACGTGTCTTGAGCGCCGCGCGAACGTTGTCGACCAGTTCGCTGGCGCGTTGCTTGG
CATCTGGCGTGAACACCTTGGCCACATAGAGCTGCCCAACGCCTTCGCCCATTGCGCCGT
TGACCGAACGCAGCACGCGCTTCCAGCGCGGCAGCTGCTCTGGCTGCCCGGACAGCGTCT
TGCCATAGAACGCAAAGCGATTATCGGCAAATGCCTTGCTCAAGCGCGTGGATGCGTCAT
CGATCGCATGGAAGCGTAGGTAGGCCTGCCACTGCGCAATGGGCGCGCTGGCCAATGCCT
GATCGAACGCGGCAAAAAACCGTGGCTGAGCGATCGAGAAGCCGCTGCCGACCGGTACGC
CTTGGGTGGCGAAAAAATCCTCCCACGGAAAGTGCGGAGTGAGCTTGTCGGCCTCGGCGA
GGGTGACGAGGCGGTATTGGTTCTTTGGTTCACGCGCGTCCACGGGGGGCAGCGATGCGG
CAGCCAGGCGCGTTTCGAGTGCAAGCACGTCGTTTGCCTGTGTCTTGGCCAGCGCGGCAG
GGGTGCCGGTGAGTTCGAACGATTTGGCGATGTAGGCAAGGTAGGCTGCGCGGATCGGCG
CGTGCTCCGCACCGGTGTAGTAGTCCTTGGTTGGCAGGCCAAGGCCACCTTCCTGTGTAA
ACGCAATCTGCTGGTCGGCATTGTGGAAATCTGCACCGGCACCGAACGCAAAGACCTGTG
CGTCGCCTTCGCCATGCCGGCTGATGATGTAGGCAGCGACATCTTTGCCGGAGTGCAATG
CGGCGATCTTATCCAGCTGCGGCTGGATCGGCTTGGCACCGGCGGCTTCGATTGCGGCCT
CGTCCATGCCGGACGCATACAGCGCGCCGATCTTTTGTTCCAGCGATGGGGCCTGTGTAC
CGGCCTGTTTCGCCGCGGCTTCAAGCAGCTCGCGTTGGATCAGCAGGCTTTTCTCGGTCA
GGAGTTCGTCGATGCCCCAACTGGTGTGGTCGGCCGGAATCGGATTGGCCTTGGCCCAGG
CGCCGTTAACGAACTCGTCCAGGTTCTGACACGCGCTGGCTGCAGGGCCCAGCTCGCTGA
TATCGAATGCGGGTGTGTTCGCTGCCGTGGTGGGCGGCGCGGCAGGCGCCGCAATGGCGG
CTGATGCAGGGGCGCTCTCTGCATCGGAGGTGCGCTTGCAGCCGGGCAGGGCCACCAGCA
GGGCCAGGGCAAGGGTGGAGGTCTTGAGCAAGGGCATGTCTGGCATCGGCGAGGAGATGG
ATGCCGAGCATAAGCGGACTCGGCCTTGCGAACGCCGGGATTGAGGTTTGTTGAGCTTGG
TCGGGCGATAGCGGTTCACGAAGCGCATCCAGTGACTGGATGCTGCGATGGCAATCCATG
CCAGTGCTCCACAAGCAGTTGTCTTGAGCGTGCCTGGTAAAGCACTCCCGAGAGCGTTGC
AGCGAGATTGGTTGCCGAAGTGACGTGCCGACTTTCAATTGAGGCATTTGCACTGCCAGC
GCGGAATAACGAGGTTGCACGCCCGCCAACGGCGCCACAGCACGCACAAAAAAAAGCGGC
GACCCGAAGATCGCCGCTTTCTCTTACCACGGTTGCGCGATTACCAGATCACCACCTGCT
GATCGCCTTGACGCACCATCGCATCGCCCGCCTTGCACGAGAATGCGGCGGCAAATGCCG
GCATGTTCGACGGCGCGCCGATGGCGCGGAAGTTGGCCGGCGCGTGCGGGTCGGTCTTCA
GGCGCACCACCAATTCTTCCGGGGTGAAGTTGCGGCGCCACACCGTGGCCCAGTTGAGGA
AGAAGCGCTGGTCGCGGGTGATGCCGTCGCTCTTGGGGTCGTCCTTGCCGGCGGTGGCGG
TCTTCATCGCGTCATAGGCGGTGTTGAGGCCGCCCAGGTCGGCGATGTTCTCGCCCAGGG
TCAGGTCGCCCTTGACCTTGTCGCCTGCCGGCGTGCGGTAGCTGTCGAACTGTGCCACCA
GCTTGCCGGTGCGTGCCTTGAACGCGTCCAGATCCTTCTGCGTCCACCAACCCGGATCGG
CGATGAAGTTGCCATCGGCACCGAAGCGGCTGCCCTGGTCGTCGTAGCCGTGGGTCATCT
CATGCCCGATCACCGCACCGATGCCGCCGTAGTTCATTTCCTCCGGCGCATTCGGGTCGA
AGAACGGCGGCTGCAGGATGGCGGCCGGGAACACGATCTCGTTCTGCAGCGGGTTGTAGT
AGGCGTTGACGGTCTGCGGGCTCATGCCCCATTCGGTCTTGTCCACCGGCTTGCCGATCT
TGGACAGGTTCCACTTGTAGTTGAACTCGGATGCCGCCATCACGTTGCCCAGGTAGCTGT
CACGGCTGGTGCTCAGGCCGTTCCATTCACGCCACTTTTCCGGGTAGCCGATCTTGGGCG
TGAAGCTTTCCCACTTGGCGATCGCCTTGGTCTTGGTCTCCGGGCTCATCCAGTCGAGCT
TTTCGATGCGCGCCTTCAGTGCGGTGCGCAGGTTGGTCACCAGGGTTTCCATCTTGGCCT
TGGAATCGCCCGGGAAGGCGACCTTGACGTACATCTGGCCCAGCGTTTCGCCGGCCTGGC
TGTTGATGGTGGCCAGCACGCGCTTCCAGCGCGGCTTGATTTCCTTCTGGCCGCGCATGG
TCTTGTTGTAGAACGCGAAGCTCTCATCGACGAACTGCTGGCTCAGGTACGGCGAGGCAC
GGTCGACGGTGTGGAAGCGCAGGTAGGCGCGCCAGATGGCCGGGTCGGTGTCGGCGATCA
TCTTGCTCACTTCCTGATGGAAGGCCGGGATTGCCAGCGAGAACATCTCCGGCGTGGCTA
CGCCCTGCGACTTGAAGAACTCGGTCCACGACCAGTTGGGGGTCAGCTTGTCGGCATCGG
CGGGCGAGATCGGGTTATAGGCCAGCGAGGCATCGCGCGACATCTGCGTGCTGGTCTTGG
AGACCTTGGCCAGGCGGGTTTCGAATGCGACGACCTGCTTGGCCTGCGCGGTGGCATCGG
CGGCGGCAACGCCAGACAGTTCCAGCACCTTGGCCACGTGCGCCTGGTAGGCGTCCAGCT
TGGCCTTGTTGCCGGCGCTGGTGTAGTACTCCGGGTCCGGCAGACCCAGGCCGCCCTGCA
TCGCATAGGCGATGTTCTGGCTGGACTTCTTGAAGTCCGCTTCCGCGCCGAAGCTGAAGA
GCTCGTTGTTGCCCTTGGCCGCACTGCTGCGCAGATAGTCGACCAGCTTGGCCTGGTCGC
TGATGGCGTCGATGGCGGCCAGTTCCGGCTTCAGCGGCTCGATGCCCTGGGCATTGATCT
TGGCTTCGTCCATGCCGGTGGACCACAGGTCGCCGACGATCTTTTCGACGCCGGTAGCAC
CGGTGTCTGCAGCGGCCTGTTCGGCCAGCTGCTGCTGGATCGCGTTGGAGCGCTCATCGA
GCATTTCGAACGCGCCCCAGCTGGTGCGGTCGCCCGGCACCGGGTTGGCGGCCAGGAACT
TGGCATTGGCGTAGGCGTTCAGATCGGTACAGGCATTGCCGTTGGGGGCCAGATCGGCGG
CAGTGAACTGATTCACCGCCGGCAGCTTGCTCTGGTCCAGGGTCAGCGCCTTCGGTGCGG
CGGCCGCGCTGGCAGCGGCATCAGGCGCGGTGGCAGGTGCGGCGTCTTCGGGCTTCTTGC
AGCCGCTCAGCGCGGCGGCGACGGCCAGGGACAGCGTCAATAGATGAGGGGTACGAATCA
CAAGGGCTCCAGGAGCAACAGTCAATTGGGAAGCCCCGTCACAGCGGAGCCGTGGCGGCA
CTCTACCTTTCTGTATGACAGCACGCATGGTGTCGAAGGTCATGGGTGGGGCACGCAGGT
CAACGTGGCCTCTCGTTCTAGCAGGCTTCGGACAAAAAAACGGCCCCTCGCGGGGCCGTG
GAGAGCATTACAGCCGTTACTTCTTACGCCAGCTTCCGGGGCTTGGAGCAGCTATCAAAA
CGACTGCGCAGCCGCCAGGCGGGCGCGGCCGGTGCTCGGAATCTCGTGTACCCCCGTACA
TTCCGGTTCCTCCGCGCCGTCCACACCCACCTGACGACTGCTCGCTCTGTTTTGTTAGCC
GCTCTTAGAAGTCATACGAAGCAGACAGGCGAACAAAGCGCGGCGGGTTGAAGTAGGTCC
CCATGCCATAGGTGTTGGACACGGTGAAACGGTCGTCTCCATACACTGCCTCGGCACGCG
TTGCATCGCGGTCGTTGATGACGTTGAACACCTGCAGGCCGATGGCCAGCTTATGATCGG
CAAACGCAGGACGGTAGGTAACGCCCAGGTCGAGATTGGTCAGCCAAGGCGTCCGGCCAG
CGTCACCCGGCCGCGAGGGAGTACCAGCGCAATAGTGATATGCCGACTCGTAGCCGATCG
GATCCTGCTCGCCCTGGCCGAAATAGCCCAGGCATGACTTTGGGGTTCCCGACAGGACAC
GAAGGGTTGCCGATGCCATCCACTCGGGAGTGAACTGATAAGCGCCAAACGCCTTGAACT
GGTGACGGCGATCATTGGCCAGGTTGCCACCTGCGTAATACATCAGTTCTGCCGAATCCC
AATCCTGCGTCTTGGACACGTCTGCCTGGCCGAGATCGGATTTCACCTGGCCTTCGGTAT
TGCCGTAAAGATGCGACCACGTGTAGTCAACCCGAGCAAACCACTTTTCGTCAAACGGAT
GCTCCAGGAATAGGTCGACTGACACGTAGTTGCGCTTTGCACCACTCGTAAAGCCCCAGT
CTTCCTGGGACATGCGTACCTGCGTGCGGCCAGATCCATCAACATTTGCCAGATTGTAGG
TGTTGGTCTCGCCCGGGTTGAACATGACACAACCCGGAATCGCAACGCTCGACGCACTGA
CGCCGCTGGCCTCCAGCTTGTCGGCCATCCGGCCGGTATCACAGACGTCATCGATTGCAG
TTTGCAACTTGCGGTACGTCACCTTGGCACCGGAATTCCAGCTTTGGCCCAAAGTCTTTT
CGAAGCCTACTAGGAACTCGTCCTGGTACTGCGACTTCAGATCGCTCGGCGCGAAGGAGT
TGGGATCTGGTGTCTGACCGTACTCGCCGTTTGACGACACCGGGCCCGGTCCGAGGGCCG
TCAGGCCGGTCGGCTCGCCGTTAGCGTCCAGTCCCGAATATGCGAAGTATTCATCGGTAT
AGGTGGAGGCCGATGCGCCGCGAACCGCGACACTGTTAGGCAGCGCCAGATAGTAGCGGC
CCGCATTTGCGTACAGCTTCAGCGACGAATCGCCAAAGACGTCCCAGCTGACGCCCAGAC
GTGGAGCCCATTGGTCTCCGCTATCTACATACGGCTGACCTGCGCTGTTGAAGTTGGTGA
ACTTGTCGTTGCGGATACCGAGCAGCACCAGCCAGTTATCGCTGACTTGCCAGCGGTCTT
CCAGGTAATAAGCCTTTTGCTCGACAGCCATGCTGGTGGTTGTGGTGAAGATGCGGCGCT
GCGCGTAGTAGCCGTCGCCACCCGATGGACCAACCCCGAGACTTGGACGAATGTCGACGG
TCGGATCGGACTGACGTGCAAACAGCCACTGGTAGCCCGGGCCGGTCGTGCGGACACCTT
CGTTGGAGGCGTTGAAGTACATGTTGTCCACGCCTGCAGTCAAATCGTGATCACCGATCC
GATACTCCAGTTCAAGTCGCAAGCTGCGGGTCTTGTTCTGTGGGAGATTGGCCTTGGTCC
GATTGCTCGCCTGATCATTCGTGATCGGTGTGCCACCCGTCAGTGCGGGGTTCTGGTTGG
TTACGTTCTGAAGATAGGGAAGCGCGGAAACGTACGGATTGCTCTGCAAGTTGTCCTGAC
GGCTACGCCCCCAAGTGGCATTCAACGTAAGGTCGTCCGTCAGATAGCCGGTGTACTTGA
AGATGTCGTAGCGATCTTTGATCTTGTACGTATCGGCAAATGTGCCACTACGCCCGCCGC
CTGACAGGGTGTCGTAATCGAAGTCCGTGTAATAACCGGCGCGGCGGTCCGTACTCTCGA
TACGGGTGTATTCAAGGATATTGCTGTCGTTGATATTCCAGTCAATCTTGCCGTAGAACT
TCGGCGCGCTGTACGCGTAGTTGTTACGTCCCAGAACGCTGGCCGCACTGGAGTTCGTCG
ACACACCTTCGGTTTTGTCGGATTCACCGGCAACGAACACAAACAATTTGTCTTCGATCA
ACGGGCCACCAGCGTATGCGCTGTAGACGGTACGCGTTGCGCCATCGTCCTTGCGGCTGC
GATACAGCGTGCCCGGCTGATCGGGATTGGTGTATTCAAACCGGTCTGGCAAGGTGTTGT
TGGGAAAGCGTACATTTTCAGGCGAACTCGCCAACGACTTTGGCTCCCAAACTGCCTGGG
CACCGAAGTGCCATTCGTTGGTGCCGCGCTTGCCGACTTGGTTAATGACGCCACCGGTGG
AACGACCATAACGGGCGCTGTAGCCGCCGGTGTAGGTCTCCTGCTGATCAATCGCACCGT
ACGGCAGGCTCACGCCGCCAAGATTGCTGAGCGGATTACTGACATTGAATCCGTTGATGT
AGTAGGCATTTTCGGTGACGCCTGCGCCGCCAAACGACACAACCGAACGCGAGCCGTTGT
CAAATGCACCGCTGCCTGCCACGGCACCCGGTGCCAGCAATGCGATTGCCTCAGCGCTGC
GCCCCAGGGGGAGAATTGCAAGCTGTTGTGAGGTAATGACCGAGCGCGAACTGGTCGAGC
TGACATCGATCTTCGGCGCATTGGCGGCGGTCACCGTGATTGCGCCGAGCGTCGTGGCGT
CGGCAGTACTTGAGCTGCCGGCATCCGCAAACGACACTTCGGTGCCGGAACCGACGCGCA
ACTGCACGTTTTTGCGGGTATCGACGACCTGATCGCCGCGCTTCAGGGTAACGGTATAGG
CACCGACAGGCAGCGAGCCGAGGTTGTAGCGGCCATTCGCATCGATGGTGATGGTGCGGC
TGAGGCCTGTATCGCTTTGCACAACGATGGTGCTGCCGGCTTCGCTGGGCGCGCTGCCGT
AGATGCTGCCGGTGGTGCTCTGCGCATACACCGCGCCGTTGGCTAGGCACGCACCGAGCA
CGACAGCGAGAGCGGTGCGCTTAAGGACCTGGCGACGAAATTGATTGCTCATTCCTGACC
TTTGAACTGGGGAATCGGGAGAAGTGGCGGTCACCGAAGAGTCAGATGGCCTTAACCCGA
ACGTAATGAATCTGTGCCCGCCGTTGCAATAGCTATCAACGGTTCATTAATGAAATGACG
GACATCCGCGTCGAAAGTGCGGAAGTCAGCACAATTTGGCGTCAGTTCGCACAATGCATG
ACGATTGGCGTCTGTGAATTCATCTTCGTAATCTCTTCAGATAACAGCCGATTAATGTGA
GATCCATCAGCTATTGGTTTCAGTAAAAACAAATAAGCACTGCACTAGGTTTCGAAAGAA
ACTAAAAAGGCCCCGACAAGCGGGGCCCTCCGGTGCTGCGGTTGATGCCAGCACTTAGAA
CTTCACAGTCGTTCCCAAGTAGAAGAACCGGCCCACGTTGTCGTACAGCGCGGAAGTAAA
GTCCGAACCGAAGTAGTTCCGCGGCGGGTCCTTGTCGAAGGCGTTGTCGATGCCGAGATA
CACATCGATCTTCGAGCCGGGGAACTGATAGCCGAACTGGAAGTTGTGGTACGTGTACGA
ACCGTTGCGGATCGGGCTGGCCGAGCCCGGGTTGCTGTTGTAGCTCTCCGGGGGCACGCG
CAGGTTGCCGTCCACGTAGTTCATGTCCCACGAGGCGCGCCATTCGTTCCAGTTGTACTT
GGTCTGGAACTGCGCGCGCCAGCGCGGGTCGGTCACGTAGGTCACGTACTCGTCGTACTC
TTCCGGGAAATCCTGGAAAACCCACTCGCGCGACTGGATCAGCCGCGTGCCGACCAGACG
CAACACGGTGTTGCCTTCGCCAAGCTGGAAGCGATAGTCCATTTCCAGATCCACGCCCAC
ACGCCGCGAGCGTGACAGGTTTTCGTTGAGCGCCTGCCACCCGATGATGCTGTGTTCGGG
ATAGATCCGGCCTTGCGGGTCAGTGAAGCCACCCAGCGGTGCGCGCTGCACGAAGCCGCA
GAAGCTGTTGTTGATACCACCCGGGTTGTCCACGCAACGCGTTGCGTTGGTCTCTGCAGT
CACCGTGCCGATCGCGTCTTGCAGATCGATGCGCCAGTAGTCGACCGACATGCCGAAACC
TTCGAAGAACTCCGGCTGCCACACCAAGCCGTACGACAGGCTGCGCGCGCGTTCCGGCTT
AAGTTCCGGATTGCCGCCGCTCACGCCGGGGCGGTTGGCGGTGTAGGTATCGATCCAGCC
CACCGGAACGCCCAAGGCGCTGCAATTCGCCTGGCGTAGCGCCACATCGCCGGCGGTGCC
GGGACGATTGCTGTTGCTGGAGAGGTAATTGCAGGGGTCATTGATGGTGGCGAAGTTTTC
GCTCTGCGAGTCGTACAGCTCACCGATGCTGGGTGCGCGCACCGCCTGGGCCAGCGTGCC
GCGCAGACGCAGCGACGGGATGATGGTCCAGTCCAGACCAATGTTCCAGGTCTTGGTCGA
GCCGATGCTGCTGTAGTCCGAATAGCGGCCGGCCAGATCCAGTGCGAGACGATCCACGCC
GGGCAAACCCGCCAGCAGCGGAATGGTGCTCTCCACGAACACTTCCCGCACGGTGTACTC
GCCGCCGCTGTTCGGGATGGCATTGAGGAAGGTCACGCCCGATGCGGCCAGCGGATCAGT
GATTTCTTCGCTCTGTTCCTTGCGGTATTCCACGCCACCGGCGATGCCGATGTCACCGGC
CGGCAGCGACAGCAGGTTGCTGTTGGCCACCGATGCGCTGAAGACGGTCTGCTGGATTTT
GGCCTGCGAGCGGGCGGTGGTGTTGAACCACGCTGCTGCTTCCGGGCTCACCGCGCTGTT
GCCGAACACGCTGAAGGGCACGCAGCCTTCGCGGGCCAGCGCCGAATACACGCGATTGGT
ATTCGGGTTGATGGCATTCGGATCGAGCGTGGTACGGCACACGATATTGCCGCTGGCGTC
ACGTGCCGCATCGATACCGGCCTGCCAGCGCTCGTTGATGCGATTGTTGAGGTTCTGGCG
GTCAACCGTGGTCTTGCCGTAGTTGGCGGACACGTCGTAGGTCCAGTTGTCGGTGAAGTT
GCCTTCGGCGCCGAGCACTGCACGGTAGGTCTTGCGTTCGATGTTTTCGCCGCGCCGACC
GGCATCGACGTTGAAGCGATTCATCAGGATCTGCGTGGCACCGCGCGAATCCATCAGCGC
ACCGAGTTCGGGACTGACATACGGGTTCTGCCGACGCACGCGCAGCGAGCTGTCGAAGGC
AGGCTGGCCGAAGAATTCCGAATCGGTCTCGCTGTACTTGCCTTCGAAGAACAGGCGATG
GTTCTCGCTGAGCTCGAAGTTGACCATCGTGTTGACGCTCTTGCGATCGAAGCCAGGCTG
CAAATCGGCCACGGCGTTGAGGTCGGCAAAGTCGCAATCCACGCACGAGGTGTTGCTCAC
CACGGTGCCGTCATAACGATTACGGCGGAACGTGCCGTCTTCATTGAACAGGTAGCGGTT
GCCGTAGCTGGCCGGGTTGCGGAAATCGAAGGTGCCCAGGTTGAAGGTGCCGCCATAGCT
GGTGGAATGGTTACCACCGGGGCCGCTGAGCACGTTCTGCGGATTGCGTTCGCTTGGCGG
ACGGGTCGGGTCGTAGGCGGGGTTGGGCACCGTCACCAGGTACTCGCGGCCGATGGCGCG
GTTGCCGCGGCCAAAGCGGTCCTGCTTGCTGTATTCGCCGGAAACGGCGATGTTGCCGCG
CCCACCGGCAAAGTCGGTGCCTGCCGAGAAACTGGCGAAGGAGCGGTTGTAGTTGCCTTC
GTCGGCCAGGCCGGTTTGCGCGCGGGTTTCGAAGCCGGTGAACGATTTCTTGAGGATGAA
GTTCACCACGCCCGCCACCGCGTCAGCGCCGTACACCGCCGAGGCGCCGCCGGTGATGAC
TTCCACGCGCTCGACCCATTCCACCGGGATGGTGTTGACGTCGACCGCGGTAGAGCCCGG
GCTGGAACCCACATGGCGACGGCCGTTGACCAGCACCAGCGTGCGATCCACGCCCATGCC
GCGCAGGTCGAGCAGGCCCAGGCCCGCGGTGCCGATGAAGCGGGTGGAGTTGCCCAGCGT
GTAGCTCGGCGCCAACGCCGGCATGCGCGCCATCAGGTCGCTGATGGTGGTGGCACCGGT
GGCGCGGATTTCTTCGGCGGTGATCGCGGTGACCGGCGAGGGAGTGACAAAGCCGGTACG
CGCGATGCGCGAGCCGGTGACGGTCACCTTGTCCAGATCGGTGGTGTCCGGGGCAACGCC
ATTTTCGGACTGCGCAAGCGCGTGGCCTGCGGGGGCGACCAGCACGGCGAGCAACGCCGC
GCTCAAGCGGTGACGACGGGTACGGTGCAGAGAACGACTCGACATGCCTTGCGGATCCTC
GCTGGGTTGATGCGACAGCCGTGCTCGCTGAGCGCCGGCTGAACTGATTTTCGAACGTGA
CAATTCCTTAATCGTGTGTCCACCTTTGTGAAATATGTCGCGCGTTGACACGGTTGAGGC
AGCTGGCTCAGCAGGGCAAGGCACCACAATCGCTCAAGCAACAGCGGCTGCGCCGGTACA
CTTGGCGGTCCATGGCGGATCGCGCCGGCCGTTGTTGCCGCTGGGCGTCGTCGACTTCAG
TTGGGTAAGGCAATGAGCAGAAAAATCACACGCGCAGCGCCAGCTGCGCAGCCGGGACGC
CGCGCATGAGTACCGAGCGCAGGATCGCCGCGCACGCGGTGCAGGGCGCCCTCGCGCCGC
ACGCGCGCATCCGCAACGTGATTGCGGTGGGCTCGGGTAAGGGCGGGGTGGGCAAGTCCA
CTACCGCGGTCAATCTGGCGCTAGCGCTGCAGCAGCATGGCGCGCGGGTTGGTGTGCTCG
ACGCGGACATCTACGGGCCGAGCGTGCCGGCGATGCTGGGGTTGAGCGGCAAGCCCGACA
GCCCGGACAACAAGTCGATCGAGCCATTGCGCGCGTTCGGCATCGAGGCGATGTCGATCG
GGCTGCTGGTCGATCAGGACACACCGATGATCTGGCGCGGCCCGATGGCCACCTCGGCGT
TGACCCAGCTGTTCAACGACACGCTGTGGGACGACCTGGATTACCTGCTGATCGATCTGC
CGCCAGGCACCGGCGACATCCAGCTCACCTTGTCGCAGAAGATCCCGGTGGCCGGTGCGG
TGATCGTCACCACGCCGCAGGACATCGCCACGCTGGATGCGCGCAAGGCCTTGAAGATGT
TCGAAAAGGTCGAAGTGCCGGTGCTGGGCATCGTCGAGAACATGGCGGTGCACACCTGCT
CCAACTGCGGGCATCGCGAACATCTGTTCGGCGAAGGCGGCGGCGAGCGCATGGCCGCGC
AGTACGGCGTGCCGCTGCTGGGGTCGCTGCCGCTGGATATCGGCATCCGCGAGCAGGGCG
ATGCGGGCCAGCCGATTGTGATCGCCGCGCCGGAATCGGCAGCCGCGCAGGCCTATCTGG
CGGCGGCTGCGCGGCTGTCGGAGGAGCTGGCCAAGCGCCCGCGCGCCAGCATCCCGATTT
CTGCCTCGCTGCTCTGATGCGTCGGCCGGCCTCCGGTGCCGGCCGCTGGTAGAATTCGCC
GTCTTCGCGCGGGCCGCTCGGCCCGCCGCCTTCCGTCTTCAAGGAACACCGCATGAGCAT
CAAGAGCGACCGCTGGATCAAGCGCATGGCCGAGCAGCACGCCATGATCGAGCCGTTCGA
ACCCGGCCAGATCAAGCACGACGCCGCCGGCCAGCGCATCGTCAGCTTCGGCACCTCCAG
CTACGGCTATGACGTGCGCTGCTCGCGCGAGTTCAAGATCTTCACCAACATCAACTCGAC
GATCGTCGACCCGAAGCATTTCGACCCGGGCAGCTTCGTCGATATCGAGTCGGACGTCTG
CATCATTCCGCCGAACAGCTTTGCGCTGGCACGCACGGTCGAATACTTCCGCATTCCGCG
CGACACGCTGGTGGTGTGCCTGGGCAAGAGCACCTACGCGCGCTGCGGCATCATCGTCAA
CGTGACGCCGCTGGAGCCGGAATGGGAAGGCCGCGTCACGTTGGAATTCAGCAACACCAC
GCCGCTGCCGGCGCGCATCTACGCCAACGAAGGCGTGGCGCAAATGCTGTTTTTCCAGTC
CGATGAAGTGTGCGAAACCTCGTACAAGGACCGTGGCGGCAAGTACCAGGGCCAGACCGG
CGTGACCCTGCCGCGCACGTGATGCAGTGATGCGGCCGTGACCCTGCCTCAGCAGGTCAC
GGCCGTGCGCTGCCGGTAGCGCAGCAGTTGGCGCACGCCAGCGGCGATCAGAAACGCTGG
CCACCAGGTCGACACCAGGTTGCCAAGATCGAAACGGGCCAGCCCGAGGTTATCCAGCAG
GAATAAGCTGCCCAGCGTGATCAGAAACAGTGCAGGAATCAGGCGGTAGCGCATGGCGAT
GTCCTCGGTAGGTGTGAGGCCATGCTGCGCGCGATGCGCGCGCCGATCAGGTGCCGGAAG
TCAACAATTGCGGATGACAAAGGTCATGTCGAAGACCGCAAGGTCATGACTGCATTGGTA
ACCATGTCGCCTTCGGTTGATCGCTGGCAATCAGGTCGTCGACGTCTTCAGGGGTGCGGA
ACCCCTGTTTTTTCTACGGTGCAGTCGAATGCACATGAGGCTTCGCGCGTACCCTCACCG
CCCCTTCGGGGCACCTTCTCCCGATGGAAGAAGGGATCTTGGCGCTCTGATTACGCACGG
GGCTGATTGACTGCTCACCCCATTCCCAATTCCCGGCTACTTGCCCCGCCCGAACAACAT
CCCCACGCCGCAAGCGACCAGCGCGGCAGGCCACCAGGTGGCGATCAGCTTGCCCAGGCT
GAGATTGGTCCAGCCCAGGTTATTGGCCAGGAACAGCAGGCCGACGAGGATCAGGATCAG
CGCGGCAACGACATTGGATTTCATGCGGAAGGCTGGTTGAAAGACGGGCGCCTATCGTAG
CCGTTGCGCCCATGCCGCGACACGCTCCTGCAGTGCGTCGGGCGCAAACCGGTGCGCGCT
GCCGCTGCCCCACACCGGCCCGGGCCAGGCCGCATCGCCGGGATGGCGGCCGACCAGGTG
CACATGCAGCTGGCGCACGATGTTGCCCAGCGCGCCGATATTGAGCTTGCTCACCTGCGG
CTCGACTCGCAGCAGCTGCGAGAGCTGGTTGATCTCGGCCAGCAACAGACGCTGCTGGCC
GCCATCCAGGTCGATCCACTCGCTGACCTCGGCCACCCGCGGCACCAGCACCAGCCACGG
GAAGCGGGTGTCGTCCATCAGCCGCACCTGCGACAGCGGGCCGTCGGCGACGAAGACGCT
GTCGGCGGCCAGCCGCGCATCCAGTTCAAAGGCGCCCGTGGCGGGCGCATTCGAGACGGG
TCCGCTCATCCCAGGTGGGCGTCGAAGAAGCCCAGGGTGCGCTCCAGCGCCCGCTCGGCG
CTGTCGGCGTCGTAGTGGTTCGGGTCGATGCTGCGGTTGAAGGCGTGCCCGGTCGGGTAG
ACGAAGGTCTCCATCTGCGGCAGCTTTTCGCGGTGCGCCTGGATCGCTTCGGGCGGAATG
CTGCTGTCCTGCTCCCCGAAGTGGAACATCACCGGCGCCTTGGGCGTTTCGTCCAGCAGC
TGCGTATTGCGGCCGCCGTAATAGCTCACCGAGGGCAGCCCCAGGCGGATCGCCGACAGC
AGCGCCACCGAGCCGCCCCAGCAATAGCCCACGGTGCCGACCTTGCCGGCTCGGCTGAGC
AGGGTAGCGGCGGATTTGACCACCTCCACCGCGCGCTCCAGGCCGACTGCATTGGCCAGT
GCCAGGCCGCGCTGCAGGCTTTGCTGGTCGTAGGGCAACTGCACGTCCTTCTCTTCCAGG
TCGAAGAAGGCCGGTGCCAGGACTTCGTAGCCGCGCGCGGCATAGTCGTCGGCCACCGCG
CGGATATGTTCGTTGACGCCGAAGATCTCCTGAATCACCACCAGGCCGCCGCGCGGGCTG
GTGGTCGGAGTGGCGTGCCAGGCGGCGACCTGGCCGTCGGGGGTGTCGAGCGTGGTCCAG
TGACCCATGGAAAATCCTGCTGCAATACGGGGAGCGCGCATTATCAGCCGAATCGGCGAC
GCGAAAGGTGAGGAAGATGTTGCCACCAGGCGGCCGCAGGCCAGCGCGGTTCAGGACGCC
GGCCCGGTGCCGCCGCTGGCGTAATTGAGCCAACGGAAGCCGTGGTCCGCGTTGGAACAG
CCGCGGGCCGCACTTGCCGCAGTTCTGAGCATTGAGGCGTGTAGGTCTACTGGTGAACCT
GGTTCATAACCGTGGCAATACCCTCCAGCGTTTCCAAGACAACCTTCTCCGGACTGACGC
GCTTTCCCCCAAGAAATGACGCTGGCAGGCGGCTTGCTTCACCAACGGGCGGGGCAGGCG
GCAAACCGTGCCGTTGCAGCGCCCAATCCATCGCAAGACGCGCTGTCCGGCCATTTGCGT
CATCGAAAGGATGCAGACTGACCAAGCGCTGGTGAAGCTGTGCGGCAAACTCGATATGTC
CCAACGCGTCACGCGCATGCGCTTGCTGTTCACTATGTTCGAGCCATCCGGAAAACTTCG
CCATTTCGTCTTTCAGGGTCTCGGGCGGAGGGTACCGACACTCCGTCCATGTATTGCTAG
GGGCAGCTTGTATGCCGACCTTGCGCAGTTGGCCGCCAATTGGGTCATTATCATCATCCC
CCTCGGGGAGCAGCAGTTGGTTTAGTTTGAAAATCCGATCAAGTGTGATCGGTGCCCCTT
CCTCTGCCCAACTGCTGACCTTCTCTGTGGCAGTCTTCCACGCGGCGGAGGCTTTGTGAT
CTTGACTGGAAAGTGTGGTCGATGCACCCTCACGCATTTGATCAACCCGTGCTCGCGCTT
GCGGCGATAGATGATGCGATAGCGCGGCCCACTGGTCGCGCAGCGCTGAAGCTTGGTAGG
ACAACCTCTGTCTGGTCTCTGGATCGAACGTCGGCGCCTTGAATATTCGGTGCATCAATC
CCAATCGCGTCTGTGTGCTGTGCACAGCTACATCGTCCAGGTTCATATGCGGCGACAGCT
CACTCAGTTCAATATTGGCTGCAACATCCAGCTTTTTCAGCTGCGTCAAGTTGGCAAGGC
TTGCAGGCAATTTATTGATCTTGCAACCGGGCACCACAATCGTAGTCAGGCTGCTGCATT
GGCCAATCGAATCTGGAAGGGTTCTCAGTTCATTGAACGCGAGAGAAATCTCACTTAGAT
TCTTGAGTGCACCGATTTTCGATGGCAGTGCCGCAATGGAGCAACCGTCAGCGTTGATCC
GCTCAAGGTGTTTGCAAAGGCTCAAGTCTTCTGGCAGACGCGTGAGGTTCACGTTGTCCG
CCACGTCGAGGTCTCGTAGGTGCGCAAGGCGGTGCAGTCCAGGCGGCAGCTGCGACAGGT
TGAGGTCCCTGAGTGTCAGCTGCGTTCCAGCTTGTCCCGCATCTAAGCAACGCATAATCC
GCTCCATGGCTTCGCGGCGCTGTTCGCGATGATCGCCCACTACTGGGGGCGCAGCACAAC
AACCCAGTTTGGCAAGTAGTGAGGGTTTAGTCTCAACGCGCTCGCACCAGGCTGCCAACT
CAGCGTGCAGACGAAAACTTTCGTCGCTGGGCGAGGAGGAGCACTGCTGAAGGCCGTGCT
TACTGCTGCGTGATTGGGAGCGCGCTCCAAGCCTGGCAGGCCGCGTTTCCTGAAGGCTTC
TTAGCTCCTGAATCTCCGGCGAATGTGCTGAGGACGATCGCGGAGACGGAACGGTTTGCG
GGCTATCTTCGGGTGTGTGCGTTGGATGATCTGCCGTTAGAGCGCCATACTGCTGGATGA
AGGTGCTCATATCCCACAAATTAAGATTTTTATCCATCGATGAAGAACTAGTTTTTATGT
TTAATCAAACGTAATCGAAAACAAAATCGAGCATCAAACAGAATTGCGAAGATTCGGCTT
TCAAAGTGAACTGGGGGGTATGTCGCGATAAGGCCGCCGAGGACAATGACGCCATGTTGC
CGCTACGCGTCCAGCTGGATAACTCGACCATGGGCAGGTGATCAAGCGACTGCGCTTCCC
GCTCTAGGTGATGCGGAGTCTTCTTGTTCCTTGTGCGTTTTTATTCTCGCGGGATGCTAT
GGATGCATAGGGGCAGTGAAAGACGCGAGCGTCGCCGCGGCATTTTTACGCGCTTTCGCG
CACAAGCAGGCCTTCGAAGAACGCGCCGATCGGCTGGTTGGCCCCGCACCTGGATCTCAA
TCAAGCACCACAGGCCGTCGCCAGGCGCGAAGCTCGCTTGCGTCGGCTTGTGGTGTCCGT
AGAGGGCGTGCGGGAAATCTGACGCGCGGTGGCCGGCCATCTCGCGCACCAGCATGCAGC
CATGTCGCCGTGCCTCGGATTCCACGAAATCGAAAAACGCCGACAGAGCGCTGCCCGGAC
GCCGCTATAATTGGCCTTGCCCAGGCCCCAGGCCGCTCCGTTTCCCAGGCTCCTGCTTCC
ATGTCCCAGCTGAACCCCAAAGTCGGCTTCGTCAGCCTTGGCTGCCCGAAGGCGCTCGTC
GATTCCGAACGCATCCTCACCCAGCTACGCGTGGAGGGCTACGACATCGTGCCCAGTTAC
GACGCCGCCGACGTGGTGGTGGTCAATACCTGTGGCTTCATCGATTCGGCGGTGACCGAG
TCGCTGGATGCGATCGGCGAGGCGATGAACGCCAACGGCAAGGTGATCGTCACCGGCTGC
CTGGGCAAGCGCCCGGAGCAGATCCGCGAGGCCTACCCGCAGGTGCTGGCGGTCTCCGGC
CCGCAGGACTACCAGAGCGTGATGGAGGCGGTGCACGCTGCGCTGCCGCCGCGCCACGAT
CCGTTCGTGGATCTGGTGCCGGACTACGGCATCAAGCTGACGCCGCGCCACTACGCATAC
CTGAAGATTTCCGAAGGCTGCAATCACCGCTGCAGTTTCTGCATCATTCCTTCCATGCGC
GGCGACCTGGCCTCGCGCCCGGTCGACGAGGTGCTGCGCGAGGCCGAGCGGCTGGTGCGC
GGCGGCGTCAAGGAGCTGCTGGTGGTCTCGCAGGACACCTCGGCCTACGGCGTGGACCTG
AAGTATGCCGAGCGCCCGTGGCGCGATCGCATGTACCAGACCCGCATGAAGGCGCTGTGC
GAAGGTTTGTCGGAGCTGGGCGTGTGGACGCGGCTGCATTACGTTTACCCGTATCCGCAC
GTGGACGATGTGATTCCGCTGATGGCCGAAGGCAAGCTGCTGCCGTACCTGGACATCCCG
TTCCAGCACGCCAGCCCGCGCATCCTCAAGCTGATGAAGCGGCCGGGCGCAGTGGAAAAG
ACCCTGGAGCGCGTGCAGCGCTGGAAGGCGATGTGCCCGGAGATCACGGTGCGCTCGACC
TTCATCGTCGGCTTCCCCGGCGAGACCGATGCCGAGTTCGAAGCGCTGCTGGAGTTTCTG
GATCAGGCGCAGTTGGATCGCGTCGGCGCGTTCGCGTATTCGCCGGTGGAAGGCGCCAGC
GCCAACGCATTGCCGGACCCGGTGCCGGAAGAACTGAAGCAGGAGCGTCTGGCGCGCTTC
ATGGCCAGGCAGGCGGAGATCTCCGCGGCGCGGCTGGAAGCGAAGATCGGCACGGTGCAG
CAGTGCCTGGTCGACCTGATCGAAGACGACATCGCCGTGGCCCGCTCGCGCGCGGACGCG
CCGGAGATCGACGGCCTGGTGCATATCCAGAACGGCGGCGAGCTCAAGTTGAAGGTGGGC
GACCTGGTCGATGTGGAAATCACCGACAGCGACGAGCACGACCTGTTCGGCGATGCGCTG
CCGTCTGATCCTGCGGCGCAGCCGCCCCGCGCATTGAACCTGCAGATGGTCTAGCCGCAG
CGGCGTGCCAGCGAGCGGCCAGCGCCGCTGGCCGCTTGGTGTGTGCAATGACACTGGTGT
GCGCCGAACTATCCAGCACATCAGCGTGCAATCGGTACACCCCGCCTCGTAGGAGCGTGC
TCGCGCGCGACAAGGCTTCCGCAGCGCAGCTGGACTGTCCAAGGTGCGCTGCACTGCCAC
CGTACACGGCCAGCCGCGTAGGAGCGCGCCAGCGCGCGATGAGGCGTTACCCCAGAACCA
CACGCCTCCAACCGCGCGCATCGGCACCAGCAGGCAAGGATCCAAACCACCCGGATTGCC
TCACGCACGCCCACGCCACCTAAGTTGCCGCGTACTCCACCACCACCACCACAAAGGTGT
GCTTGCCCGACGGGAGTTGTGCCTCGAACTCATCGTCCACGCGCTTTTTCAGCAGTGCGC
GCGCCAATGGCGAATCGATGCTGATCCAGCCGCGCCCGGCGTCGGTCTCATCCGGCCCCA
CGATGCGGTAACGCAGCAGCTCGCCGCTGTCGGCATCCTCCAGCTCAACCTGCGCACCAA
AGAACACCGCCTGCGGATCCGTTGGTGCGGTATCCACTACGCGCAGCGCTTCCAGCCGCT
TGCTGAGGTAACGCACGCGGCGATCGATCTCGCCCAGCTGTTTCTTGCGATAGGTGTACT
CGGCGTTTTCCGAGCGGTCGCCCTCGGCTGCGGCCGCCGCGAGCGCGCGCACCACCTCGG
GCCGACGCAGGCGCCACAGCTCGTCCAGTTCGGCCTTGAGCCGCGCATGGCCTTCCGGCG
TGATCAACGCAGTGCTTTTTTCGGCAGGGGGACGCCAGCGGCTCATGGGCGACCAACAGG
GCAGGATGGGGGCGCGATGCTAGCGCGCATGGCGCGCTTGCGCATCCGCATCCGCCCGGC
GAAGCTTTGCGCCTTGGGACACGGACGCCTGCCATGCTGATCATGCCGCTGCATAAACCC
TGGTCGCGCCAGAACATTCCCTGGGTCACGCTGCTGCTGGTGCTGCTCAATGTCGTGATC
CATGTGGGGTACCAGCGCAAGGACGACGGCCTCATCGCCAATGCGGTGCGCTATTACGTG
GAGTCCGGCCTGGGCGCGCTGGAGGGCAAGGCGCACGCGCGCTACCTGGCACAGAGCGAT
GCGAAGGTGCGTGCGGCGCGCCAGGCGCAATGGGACAAGGTGCCAGCGCGGCAACGGGTG
GCCTACCTGGCGCAGCTGACCATGAACGATGTGGCGTTTACCGATGCCCTGCGCAGCGGA
CGCCTGTTCGACGACGATGCGCAACGACGCGACTGGTACGCGTTGCGTGCGCCCTACGAT
GCGCGGCTGTCCAAGGTGTTCACCTTGCGCCACATCCAGCGCAGTTCGGAATGGTCGCCG
CAGCGCATGCTGTCGGCCACCTTCCTGCACGGCGACCTGGACCATCTGCTGGGCAACATG
GTGTTCCTGCTGGCGCTGGGCACGTTGCTGGAAGGGGCGATCGGCAGTGGCTGGTTCCTG
CTGCTATACCTGCTCGGCGGGTTTGGGGCGAGCGCGGTGAGCCTGTGGTGGCGGTGGGGT
CAGCCCGGTGGCGGGCTGGGCGCCTCTGGCGCAATCGCGGCGCTGATGGGCGCGTTCTGC
GTGGTCTGGGGCCGCCGGCGGGTGCGCTTTTTCTACTGGTTTTTCGTGGTGTTCAACTAT
GTGCGGGGTCCGGCGATTCTGCTGCTGCCGCTGTGGTTGGGCTGGGAGCTCTACAACCTG
CTCTGGCGCGATAATCAAGGCATTGGCTTCGATGCGCATGCCGGTGGGCTGGTGAGTGGC
GCGCTGCTCGGTGTGCTGCTGGTGCTGGTGCGGCAGACCCGCCCGGCTTTCATGGAGGAC
GACGCGGTGGCGCAGGCGGACGACCGCTGGGAGCGTGCACAGCGGCATCTGGGGCGCATG
GAAAATGCCGAGGCCGAGCGCCTGCTGGCAGAGCTGGCAAGCGAGCAGCCACGCAGCGCG
GAGATTGCCTTGGCGCGCTATCGGGTGGCCCGTAACGCGGGCCGTCGCAAGGAACTTCAG
CAGCACGCGGACACGCTGCTGCGGCTGCACGCGCACAGCGCCGAACAGACGCGCCTGCAG
CTGGCGGTGGCGGCCGAATTAGCCAAGGACCACCTCGACTGCGATCCATCGGCACGGATG
GCGTTGATCGGCAATTGCCTGCGCACCGGCCTGCTGGCCGACGCGGAACGGCTGTTGAAA
GACAGTGCGCTGAGCACTCCGCGCGCGGAGCTTGCCCAGCAGTGGTTCGTGCTGGCGCTG
CGGCATGGCGAGTTGCAGGCGGGTGAGCAGCGCACGCGCGTGCTGCGTCAGTTACTGGAG
CAATTCCCCGAGCAGGGCCAGGCCAATAAGGCGCGGTTCCTGCTGGACAATGGGTGAGAG
CGGCTGCGGAAAAGGCCACGCAGCCGCCACTTACGCCGGTTGAATCGCGACCGCTTTCAA
TGCCGCTGCCAGCTTGGCGTGCTGGGCTTCATCGTCGCAGTGGTCCAGCGCGTTCTGCAG
CACCATGCGCGCGTCGTCGTCGCGCCCGAAACGCTCGGCCAACAGCAAGCCGGCGTCCAG
CGACCAGGCCGGCAGCATGCGCTCGCGCGGCCACGCGCCGATCGCGGCCAACAGGCCATC
GGTCGCCAGCTGGTATTGCCCGGCCATCTTCGCGCGCTCGGCCAGCAGCGTCGCCTGCTC
GGGCAATAGCGGCGCAAAGGCGGGGTCGGTGTCCAATGCTTCGCGTTGCAGGGCCAGTGC
GCGTCGCTCGTGTTTTTCCTGCAGCAGGCGATTGATGTACTGGCGGGTGTGGTCGCGCAG
TTCGTCGTTGCGGTGGTGCTGGCGCAGCAGGCGCTGATACAGCTCATGCACCGCCAGGCT
CACCGCACGCGAGCGCGCCGCGCAAGGCCTGAAATGCTTCGTCCGAATGCCCATCGCGCA
CGAACTGCTCTGCTTCGTCGAGCAGGCGTTGGTCGGGGTCTTCGCGCTGCAGGGCAATGC
CGCGGCTGGGCTCGTAGCCGAGTTCCTCGTGGTACTGGTAGACCAGATAGCCCATCAGAT
GGAAGCTGGCGAACAGGCTCCAGATCGAGGCCACCACGATGGTCAGCTCGCGCACCACCG
GCGGCAGGTACTTCAATGCCACGAAGATCGCCGCCGTGCCGCTGCCCTGGATGACGTAGA
GCAAGCCATAGGCGGCCAGGTACGGCCAGCCGATGCGTAGCGCCATGTCGATAGAGACCG
CCGGATTGAGTGCGCGGCGCAGGCTGCCGTCGATGGCCAGGGCGATCATCATGCCGGGCA
GCAACAGCTGGACGGCCAGGTACGCAACGGTCAAGCCAGGTTTGCCGGCGATCACGCCGG
CGGCGACGATCACGATACCCAGTGCAAAGGCCAGCAGGATCAGCCGCAGTACGGCGCTGT
CGAAGCTGTTGTAGCCCAGCCGCGGCGCATCGTGCTCGCCGTTGGCGCTGTGCCGCAGGA
TGTCGAAGGCGTAGGTATAGGTGGCCATGCCGAGCACGCCCAGCACAACAAGCTTCAGGA
TGCCCGGCAAGACCAGCAGCGCGCTGCACAAGGTCAAGGCGATGAGCGCATATAGCGCAG
AGCCACGCAGCGGATAGGTGGCGATGGCCGGAATACGGGTCCAGAACGGTGCGGGCGCAG
CCTGCGCCGCCACCTTGCGTGCGCGAAAACGGTCTTCCATGACGCTCCCCAAGCGTGTGG
TGTGGCGCGATTGTGCGGCGGCGCGTGCCGGCGCGCAATTGGATGTTCCGGTTGTTCGGT
AGTGGAAGAGCTCGGTAGCTGAGTTGGAGAGGGACAGGGCAGTGTGGGGAGTGCGCGGTA
GAGAGCGGGGAGGGCGGTCCCATGTTGATTGGCTAGTCGTGCGTGCGCTTCGTGTCGAGC
TGTTGTCACTGTTGGGCGTGCGCGATATCAGCATGACCATGGGTGTCGAATGCGCATGAC
GGTGACCCATGGGAGTGCGATGTTTCGTCCAGTGGAGGCGTGCACCGATTGTTGCGGGAT
GCAGCGCGGCGATCAGCGTGAGTACCGGGTCGTTGGCGTGCGACTGCGTCAGGCGCATCT
AGGTCATGCGTCAACACGCTCATCGGCATCACGTCGCGAAACAGGGCAGCCCTCATGCAG
CAAGGCGCATCCCTTGCCTTGCGCCGGGTAAACTGCGCAGTCCGCGCAATCCCCGGCCAG
ACGGCGGGGCACGGTGCTGCGCTGTTGATCGGTCATGTCACAAGGAGTGTCGTCTTGCTT
CCAACCGCCACCGGCAACCCGCAGGTTCGTGTTCGGTCCATCGATGTGCTCTCGGACAAC
TGGTATGTGCTACGTAAGGTCACCTTCGATTTCCAGCGCAAGGATGGCCGCTGGCAGACC
TTGTCGCGCGAGGCCTACGATCGCGGAAATGGCGCCACCATTCTGCTGTACAGCCGCGCC
AGGCAAACGGTGATGCTCACCCGCCAGTTCCGGCTGCCGACCCTGCTCAACGGCAACCCC
GACGGCATGCTGATCGAAGCCTGCGCCGGCCTGCTGGATCAGGACGATCCCGAGGCCTGT
ATCCGCAAGGAAACCGAAGAGGAAACCGGCTACCGCATCGAGAACGTGCGTAAGGTCTTC
GAGGCCTTCATGAGCCCGGGCTCGGTGACCGAACGTCTGTATTTCTTCGTCGGTGAATAT
GTCGACGGCGACAAGGTGAGCGCCGGCGGCGGTGTCGAAGAAGACGGCGAAGAGATCGAG
GTGCTGGAACTGTCGCTCGACGCTGCGCTGGCGATGATTGCTACCGGCGGAATTGCCGAT
GCCAAGACCATCATGTTGCTGCAGTACGCCAAGTTGCATGGCCTGTTAGCCTGATCCGAT
CGGTCTTATTCGGGAGTGCCGTCTTAAGCTAAGCCTAGATGTGCGTCAGGTCTGAGCCCC
TAAAAGCTTTGACATTACGGGCCTTGTCCCTTCTTGCCGGTTCCTGATGATGCGCGGCGA
GCCGCAAGACAAAGCGGTGCGTCCCTCTAGAGGCCGAAGCGGAAATGCTGTCCGGCCCTT
AGCGCATGCCGCTACAAGCTCAGCTTTCTAAGTACCTTGTCGCCGTCTTCCGGTGGTCTG
CCGCTGTGGCAGCTATCGCCGTCCTGAGCAAGGATATAGTTGGTGCGCATGGTGCCATCA
GAGGCGGCGTCTGGTTCTACGCTGAACCCATAGATGGTAGGTCCAATCATCGGATCATTC
GAATCCACGAAGTTGAGTATTAGGCAGCTACCGATCTTCTGGTCCATGTCCCACGAGCCG
GTAATGGTTGCTGGTGCAGCATTGGGTTTGTCGCCGGCCATGCATGTTGTCTTCAACGTG
TATCGCTGGATGGTGCTACTCGGTGTTGCCATCGAGAGAGAAAGCTCGGCATGGACAACC
TGGCAGTCTTCCTTGTACGAGTTCAGCTTTCCGACGTAGGTGCCGATCAGCAGATACTGC
CGCTGTAGGGGCCAGAGGTCACTTGGATGCGCCTGCTGAGCAGCGGCCATGCCTGGAAAG
GCCGTCACAGTTGCACTGACAAAAGAAAAGACCAACAAGCTTTTTAAGGCGTTCTTGAAC
ATGGATGAGTCCTTTCGTCGTTCGTACTCAGCGCTTCCCACCAAAAATACTGCCGAAAAT
ACCGCGCACGATCTGTTGCCCGATCTTGTTACCCACGGTGCGCGAGGTCTGCTTGGCCAT
GGCCTCGAGCATGCCCTGGCGGCGCTTGGTGCCGAACACCGCGTCCTTGATCGCCTGGCC
GAAGCCGCTGTCCTGCGCGTCGTCCTCTTCGCGGGTGCGCGCCGGCGGTGCGTTGGTCTG
CTCGGCCACCTGTTCGACTCGCCGCGCCAACAGCTCGGCGGCCGATTCGCGATTGATCGC
GGTGTCGTAGCGCGTGCCCACCGGGCTGGCGGCACGCACCTGCGCCCGCTCGTTGTCGGC
TAAAGCGCCCATGCGGCAGCGCGGCGGCGCAATCAGGGTCTGCTGCACCGGTGCCGGCAC
GCCCTTGCCTTGCAGTGGAGACACCAGTGCCTCGCCGGTGCCCAGGCTGGAAATGGCGGT
GGCCACGTCGAGCTTCGGGTTGGCGACAAACGTCTGTGCGGCGGTCTTGACCGCCTTCTG
GTCGCGCGGCGTGTATGCACGCAACGCATGCTGCACGCGGTTGCCTAGCTGGCCGAGGAT
GTTGTCTGGGATATCGTCGGGGAACTGCGAGCAGAAATACACGCCCACGCCCTTGGAGCG
GATCAGGCGCACCACCTGTTCGATGCGCTGCACCAGCGCAGGCGGCGCATCGTCGAACAG
CAAGTGCGCCTCGTCGAACACGAACACCAGCTTGGGCTGCTCCAGGTCGCCCACTTCCGG
CAGGCGCTCGAACAGTTCCGACAGCAGCCAGAGCAGGAAGGTGGAATACAGCCGCGGCTT
GAGCACCAGCTGGTTGGCGGCCAGGATGCCTATCACCCCGCGGCCGTCCGGTGCCACCCG
CATCAAGTCGGCAAATTCCAGCGCCGGCTCGCCGAAGAACTGTTCGCCACCATCCTGCGA
CAGCCGCAGCAAGGCGCGCTGGATTGCCGCCACCGACTGCGCCGACACCAGGCCATAACT
GGTGGAGAGCTCCTTGCGTTCTTCCACCACCAACGCCAGCAGGGCGCGCAGGTCGTCCAG
ATCCAGCAACAGCAGGCCGCGGTCGTCGGCCAGCTTGAACACGATGTCCAGCACGCCGGA
CTGGGTATCATTGAGCTCCAGGATGCGCGCCAGCAGGGTGGGGCCCATTTCGCTCACGGT
CGTGCGCACCGGGTGGCCGAGCTGCCCGTACAGGTCCCAGAACACCACCGGGTTGGCGGC
CGGCGCGTAATCGCCGATGCCGATCTCCGTTGCGCGCTGCAGCACGCCGGGCGCGCCAGT
GCCGGCCACCGCCAGGCCGCCCACATCGCCTTTGACGTCGGCCAGGAACACCGGCACGCC
CAGGCGCGAGAAACCTTCGGCCAGGGTCATCAAGGTGACGGTCTTGCCGGTGCCGGTAGC
CCCGGCCACCAGGCCGTGCCGGTTGCCGAAGCGGCCCTCCAGAACCACCGAAATACCGTC
GGTAATGCCTTTGCCGAGCAGGAACGAGGCCATTGCGCAGATCCGGTAGGAAAGGCCGGA
TTCTAGCCGTCAAACCTGGCCGGCACAGGGTATTTATCCACTCGCCAATGGCATCTGCCG
GCGGCAGGCCCGGTGCGGGCGGCGGGCTGCCGGCTTGCGGTTGAAGCGGTAGCCAACCTA
ACGGTGCACTGACCCTGCCGGGCTGGCCGCCTTGCCCCGGTGTCACCCCGGCGGCTACCC
TGCCTGCCTTTCCGCTGTACTGCCGACGATGCCGCTCGCTCATTTTGGTTTGCGCCCATG
GCCTGTGTTGGCCGTGCTGGCGTTGTTGTCCCTCGCTCCTACCGCCCATGCCTTGTCCAA
GCGCGATACCGAAAAGGTCGCCGCGCTGGATGCACGCATGGCCGCCGCCGAGAAGCGCTA
CCGCGACGCATTGGTGCTGGTGAACAACTCCGACCCCAAGGGCACCGCCGAAGGCGACGC
CGCACTGGAGGACATGGAAGACGTCATCGACGCCTGCATCAAGCAGCGCGGCTGCCTGGT
GGCCAACCAGCTGTCGACCTACAAGCGCCTGCTCAAGGCGCGCGCGGATGCGGAAGCGCC
GGCGTCCGACGAGCCGGAAGACGACGACACCCTGCTGCAGGCCGACCCGGACCACATCGG
CCCGCTGGCGGCCGACGTCCCCGCTGCGGCCCGCACGGCCAGTCTGCTCAACGACCAGCA
GCATGACTTCGACAAGATGGTGCAGTACAACCCGGCGGTGCAGGCCGGCATCCGCCGCTG
GCTGACCGACATGCGTCCATCGCTGCTGACCAGCTATGAGAACTACGCCAACCTGCGGGC
GGTGATGTGGCCGGAATGGCAGAAACGCGCGCTGCCGGAGGCGCTGCTGTTCGGCATCAT
GGCCAAGGAATCCAACGGCAAGGTGCACGCCAGTTCGCGTGCGGGCGCCGCAGGGCTGAT
GCAGTTCATGCCGGCCACCGGGCGCCGCTTCGGACTGGGCCCGGACGGTACCGGTTTCGA
TACCCGCTTCGATGCGCGCAGTGCTGCCGAGGCCAGCGCCGCCTATCTCAACGAGCGCAT
GGTGGGGCTCAACCGCAGCATTGAACTCGCCTTGGCGGCGTACAACGGTGGCGAAGGGCG
CGCGGCACGCGTCTTTGCCCAGTCCGGTGGCCGCGGGTTCTGGGAGCAGGACGTCTACAA
CCAGTTCCCGGCTGAAACCAAGGACTACGTGCCGATGGTGATCGCCGCGGCCTGGATCTT
CCTGCACCCGCGCCAGTACGGTGTGGACTTTCCCAAGCTCAATGCACAGTCGGCCACCAT
CAAGTTGGCCAAGTCGACCACCATTTACGAACTCACCATCTGCCTGGGCAGCATGGGCAC
GCGCGACGGCTACATGCGCGCGCTGCGCAATCTCAACCCGCGCTACGAACCCGATGGTTG
GATCCCGGCCGGGACCACCATCAACGCCACCAGCCGCATCGCCAGCCTGTACACCCGTTA
TTGCGTGAGCGGCCCGCGCGCCGACCTGGCCCGCGCGCTGATCACCGCCGACCTCAATAG
CGCGATCGTGCGCACCAGCGCGCCGGAGTACGTGCCCAGCGTGGCGGTGGGCGATGTCAG
CCCGATGGCCGGCGTGCCGACCACGGTGGCCACCGGCCAGCCGGCAGTCGCCAAGCCCAA
GGCCAAGCAGGTGCGCAGCTACACCATTGCCAAGGGCGACACCCTGGGCCGGGTCGCGCA
GAAGTACCAGTGCGAGATCAAGGAGCTGGCCAAGGCCAACGGCCTGAAGGCGCCGTCGTA
CGCGCTCAAGCCGGGGCAACCGATCAAGCTGGCTGGTTGCGATCGCTGAGAGCTACAGCT
TCCCGACGGGACTCATGGCGTAGGCGTCGGCCAGCACGCGGTCGGCCGCGTGCTGCCGCG
GATACCGGCCGGGACGCAGTCACTGCGTGGCGGGAGCGGGCGCTGCTGGAGCGGCATCCG
CATTCTTGTCCGACGCGGGCGCGGCGTCCTGCCAGAAGGTCTGTGCCTTCGCCCACCAGC
GTGTCCAGCGTGCACGCCAGCCCTGCCGTAGTGCGTCGGGGCCCAGTTTGCTGGTCTGCT
GCTCGGCAAAACGCATCAGATCCCTGGTGGCAGGCGCCGCGTTCTGTTCGATCGCCTGCC
ACATGAAGCGGGTGAGGATGCGGGCGATCGCCCAGCTCGAGTCCAGGTCGCCACTCTCCG
CTTCGATGCGGGTGATCAATGCCTGCAGTTCGGCGCGCACGTCCGGCGGCACCTTCGGGT
TTTCGCTCAGGCGTTTGAGCCGGCGCAGGCCTTCCAGCAACCGGTGCTCGGCAAAATCCT
GGCCCACGCGCGCCAGCTCGCCCAGCCAGGGTGCACGCACCGCCAGGCCGATCGCATCCG
CATGCAGCACCGCCGCATCCCAGCGCTTGTCCTGGATGGCCGCATAAGCCATCACCACGT
GCAGCATGAGCAAGGTGGTGAGGGTGTCGTCGGGATTGGCGTCGTGTTTCCACAGGCTGT
CGCTGGAGCGCTGCGCAAGCTGCGGCCAGTGCTTGCGTTCGAACGCCACCGAGCGCAGTG
CCGTGGCGATCAGCGCGCCCTGCGACCCGCAATCGCGCTCCAGCAGGTCCGCTTCGGCGA
TCGCGGGCAGCAGTTTGTTGGCGGACAGTGCGGTGTAGGACAGCATCGCGTGGAGCATGC
AGATGTCGTCGGCAGTCAGTGGTTCCGGCGGCGTGTCCAGCAGGCTGCCGCCGCGCTGGT
AGGCGGCAAAGGCGACCGGCAACCCATGCTCACTGAACTGCCGGTAGCCCCGGTATTGCA
GGCCCGAACGCAGCGCATCCAGCTGCTGTTGCTCGCTCTGCTGGCCACAGCCGGCCAGCA
CCGTGGCGAGGGCGACGGCCAGCGGCCATCGCAACATCCGTGTGGTCATGCAGGGTCCTA
GGTGGGAAGTGTCCGGTGCGCCATGGCAGCGTACTGCGTTGGCGTAGCCGGTGCCGCACT
TGTCTGTCAGTGGAGCGGCGTGTGCGCGTTTGGCCAGGTTCTAAAGCGTAGCCAAACGAA
GCGCCGAAACGCCTGACGCGTTGCGTCTTGCTCAACCACGCAGCAGTCTGCGGCACGTGC
GCGTGTCAGAGCGCGGCGACGTCTGACGAAAGCACGATGACCGTAGCGTCGCGCGAGTGA
AGTGTTTAAACGCCTGTCGCGCCGCTGCGCGTCAGGCCACCTGGCGTCGTGCCAGCGCCT
GTCCCAGCCGCACCGACGATTCCGCAGCCAGCCCGCCTTCAAGCGCGGCAACGCCCGGCG
GCAGCAAGACGATGACCGTCGATCCATAATTGAAGCGCGCCATCTCCGCAAAGCGCTCCA
GCGTGATCCCCTTGCCGCGGTAATCCTTGCGCGTGATGCGGTCGCCGTAGCGCGGGATCT
CCACACCGCTCCAGACGGTTTCCACGCCGGACACCAGCAGCGCGCCCACCATCACCGAGG
CCATCGGGCCGAAGTCGGTATCGAAGTGGCACACCAGGCGTTCGTTGCGGGCGAACAGCC
GCGGCACGTTGCGCACTGCATCGGGGCCAACACTGAAAAGCCGGCCAGGCACATGCACGG
TTTCGCGCAAGGTGCCGCTCCACGGCATGTGCACGCGGTGATAGTCCTTGGGCGACAGAT
ACACCGTGGCGAACAGGCCATTGTGGAAGGGCACCGCGGCGGACTCATCGCCGAGCAGTT
CCGCCGCCGTGAACGACTGGCCCTTGGCCTGAAAGATGCGCCCGTTCTCGATCGGCCCGA
GCTGGCTGATGCGCCCGTCCGCCGGCATCAACAGTGCCTGCGGGTCGGCGTGGGGCACGC
GCGCGCCGGGCTTCAGCGCGCGGGTGAAAAATGCATTGAAGGTGGGGTAGGCGTGCGGAT
CCGGCTCCTGGGCTTCGCTCAGATCCACGCCAAACTTGCGCGTGACCGTGTCGATCAACC
ACTGTTTGGTCGCCGGCGTCTTGGAATACGCCAGGGCGCGTGCCAGCGAGGACAGCAGCC
GATGCGGCAGCACGTAGGTCAGGGAAGTGACAAGACTCACGGAGCGGTTACCTTGGTCAG
CTGTTGGAGGTCGGCGGCAATCGCCTTCGGGTCGAGCGGGGGACGGATCAGGCCAGCCAG
CCGGCCCTGCGGATCGAGCACGGCGATGCCGGCCGAGTGATCCATGCTGTAGTCGTTGGG
GTTCTGCGCGAAATTCTTGCCTGGCACTTTCTGGAACACGAACCCCAGCGCGGTGGCGAA
GCGCTCCAGCGACGGTTCATCGGCCGTGGCCGCCAGCGTGTCCTTGTGGAAGGCGTGCGC
GTATTCGCCCAGGCGTGCGGGCGGGTCGCGCTGCGGGTCCACCGACACGAACAGCACGCG
CGGGCGCAGGCTCTCGGGAACGCTCTCCCACTGCCGCTGGGCCACCGCCAGATCGGTCAG
CGTGGTGGGGCAGACATCCGGGCAGAAGGTGAAGCCCAGGAACACCAGCGTCCAATGGCC
GTTCAATTCGCCGGGCACCAGCTGGGTGCCATCTGACTGGCGCAGGCTGAACTGCGGCAG
CGGGCGCGGCTGTGGGTAGAAGGTGATGGTCTGGGTGGGCGGCCAGGGCGAGCGCGGGGT
GCCGCCAAGGAACTTCTGGCCCAGCAACAGGCCCAGCCCGGCGGCCAGCGCCACCAGCAG
CACGATGCCGGTATTGCGATTGAACATGGCGGTTTCCAGTGCAACGGACGCTCATGATAC
CGATCCGACCTCTATAATCGGGGGCCGAACACTTCTTAGTTGTTGCCATGACTGCCGCCG
CGGCCGACGAACTGCACACCATCATCGACCTGATCCGCTACGGCACCAGCCGTTTCAACG
AGGCCGGTCTCACCTTCGGCCACAGCTACGACAACGCGCTGGACGAAGCCACGCAGCTGG
TCCTGCACAGCCTGCACCTGCCGCACGATCTGGGCCCGGCCTACGGCCAGGCACGCCTGC
TGCGCGCAGAAAAGGAGCGCGTGCTGGCACTGTTCCAGCGCCGCGTCGACGAGCGCGTGC
CGGCGGCATATCTCACCGGCGAGGCCTGGTTTGCCGGGCTGAGTTTCAAGAGCGATGCGC
GCGCACTGGTGCCGCGTTCGCCGATCGCCGAGCTGATCGAAGCCGGCTTCGAGCCCTGGC
TGGGCGGCCGCGAAGTGACCCGCGCGCTGGACCTGTGCACCGGCTCCGGCTGCATCGCCA
TCGCGATGGGCCACTACAACCCGCATTGGGACGTGGACGGCGTGGACATCAGCGATGACG
CGCTGGCGCTGGCCGCCGAGAACAAGGCGCGCCTGCATGCCGACAACGTCAGCCTGCTCA
AATCCGATCTGTTCACCGGCCTGGCCGGGCGGCAGTACGACCTGATCGTGACCAACCCGC
CGTATGTCACCAACGACGAAACCGACGCGCTGCCGCAGGAATATTCCTATGAGCCGGAAC
TCGGCCTGCGTGCGGGCGACGATGGCCTGGACCTGGTGCTGAAGATCCTGCGCGATGCGC
CGCAGCACCTCAGCGAAGACGGCCTGCTGATCTGTGAAGTGGGCGAGTCCGAGCAGCACC
TGATCAAGCTGCTGCCGGAAGTGGATTTTGCCTGGGTCGAGTTCAAGGTCGGCCAGATGG
GCATCTTCGCCGTCGAATGCCGCGAGTTGATCGCACACAGCGCACGCATCACCGAGCTGG
CCAGTGCGCGCTGAGGCACGCACGCACCGGCCATATCTGAGCGATGTCGTGCTGCTGGTG
CCGGTGTCCGTGCTTGGCATGTGCATTCCGTTCGGATTGCTTGATGTGGTGTTTCGGTTG
TTCGACCCGATGTACGGCGGCCCGGCACTTCAGCGCTGGGCCAGTGCCGCTGCAGAAATT
ACCTTCGGGTCCATGGCATTTTTCGGACTCGTCTGTGCCTGGGTCGTGACCACCAGCTCG
AATGCCACATTACGTGCGCATCGGCGCCGCAGCGGGATCGTGGCCTTTGGCCTGCTGGTC
GGAATCGGTGTGGCGGTGCATTTGCTGGCCAACTGGTTGCTCAGCGGCCACGCCCGGCTG
GGCGTGTTCCTGCTCGTGGCAAGTGGTGTGCTGGCAGTGGCGCCACTGCTGGTCGCCGCA
CGTCACCTGCCGCGCATGCTGCACGCGCGGCAGCCTGCAGAGATGTTGAAAGGATGCCGT
CATGGGCAGTAACAGTTTTGGCCGCTTGTTCACGGTCACCACTTTCGGCGAATCACATGG
GCCGGCGATCGGCTGCATCATCGACGGTTGCCCTCCCGGCCTGGAGATCGCGCCGGAAGA
GTTCACCCACGACCTGCAGCGGCGTGCCACCGGCAAGAGCCGGCATACCTCCGCGCGCCG
CGAGGCCGACGAGATCGAGATCCTCTCCGGCGTCTACGAGGGCCGCACCACCGGCACGCC
GATCGGGCTGCTGATCCGCAACACCGATCAGCGCAGCAAGGACTACACCAACATCGCCCA
GCAGTTCCGCCCCGGGCATGCCGATTACACCTATTGGCAGAAATACGGCATCCGCGACCC
GCGCGGTGGCGGGCGCTCATCTGCACGCGAAACCACCATGCGCGTGGCCGCCGGCGTGAT
CGCCAAGAAGTGGCTCAAGCAGCGCTACGGCGTGCTGGTGCGCGGTTTCCTGTCGCAGCT
GGGCGAGATCCGCCCGACCGGGTTCGATTGGGATGCGGTGGAAGACAACCCGTTCTTCTG
GCCGCATGCGGCGCAGGTGCCGGAGCTGGAAACCTATATGGATGCGCTGCGCAAGTCCGG
TGACTCGGTCGGTGCGCGCGTGGACGTGGTGGCCGGTGGCGTGCCGCCGGGCTGGGGCGA
GCCGATCTACGGCAAGCTGGATTCCGAACTGGCCGCCGCGCTGATGAGCATCAATGCGGT
CAAGGGCGTGGAGATTGGCGATGGCTTCGCCAGTGCCGCGCAGAAGGGCACCGAACACCG
CGACCTGATCACCCCCGAAGGCTTCCTCAGCAATCACGCCGGCGGCATTCTTGGCGGCAT
CTCCACCGGGCAGGCGGTCACCGCCTCGATGGTGCTCAAGCCGACCTCCAGCCTGCGGCT
GCCCGGCGCCACCGTGGATGCCGACGGTGCCGTGGTGGATGTCATCACCACCGGGCGCCA
CGACCCGTGCGTGGGCATCCGTGCCACGCCGATCGCCGAGGCCATGATGGCGCTGGTATT
GATGGACCAGGCTTTGCGCCACCGCGCCCAATGCGGCGACGTGGGCGAGGTGTCGCCGCT
GATTCCCGGTCAGGCCGATGTCTGACACCGCGCGCCCCAAGGTCTGGGTCAGCCAGCCGT
TGTTCGACGATGTGGTCGAACAGCTGGGCGCGCATTTCGAACTGGTCACCACCGCGCAGG
TCACGGCGTATTCGTCGGCCGACCTGGCCGCCCGGCTCGCGCCGCTGGATGGCGCGCTGG
TTACGCTCAACGAGCGCATCGGTGCAGCGGAAATCGCCGCAGCACCGCAGCTGCGCGCCA
TCGCCAATGTCGGGGTGGGTTACAACAATCTCGACATCGATGCGCTGAGCGCGGCGGGCA
TCCTGGCCAGCAATACGCCGGATGTGTTGAGCGAAACCACCGCCGATCTGGGGTTTGCCC
TGCTGATGGCCAGCGCACGCCGCGTCACCGAGGCCGAACGCTGGCTACGTGACGGGCAGT
GGGGGCAGTGGTCGTTCAAGACCATGCTCGGCGCCGATATCCATGGCAGCACGCTGGGCA
TCCTGGGCATGGGCCGGATCGGGCAGGGCATCGCCCGGCGTGGCGCGCATGGCTTCGGCA
TGCGCGTGCTCTATCACAACCGCAGCCAGCTGCCGGCCGAGACCGAACAGGCGGTGGGTG
CGCAGTATGTCGGCCTCGACACCTTGCTGGCGCAGTCCGATCACCTGGTACTGGTGCTGC
CCTACACCCAGGCCTCGCACCACATCATCGATGCCGCCGCGCTGGCGAAGATGCGGCCCA
CCGCCACGCTGGTGAACATCGCGCGCGGCGGGATCGTCGATGAGATCGCGCTGGCCGATG
CGTTGGCCAATGGCCGCCTCGCCGGTGCCGGTCTCGATGTCTACGAGGGCGAGCCCCGGG
TGCGCCCGGAACTGCTGGCGCAGCACAACGTGGTGCTCACCCCGCATATCGGCAGTGCCA
GCCTGGCCACGCGCCGCGCCATGGTGCAGCTGGCGGTGGACAACCTGATCGCTGCGCTGG
GCGTGGGTGCCAACGCTGGGCATCCGCCGAGCGCACTCAACGCCGATGCGGTGGCGGCTG
CCAAACGCGGTGGCGCGACCGTGGGCGCGACCAAAACCGCTGCGACCAAACGATAGGGAA
CCTCCGCGGCCAGCTTTGGAGGTTCCCCGAACCCAGCCCGCAGTGCTCCCTTTCTTTCCC
CTTTCGATAAAGACATTCTCATGAGCAACGAAACCCGTCGTTTCAACGTCGCCGTCGTGG
GCGCCACCGGCGCTGTCGGTGAAACCATGTTGAGCATCCTGGCCGAACGTCAGTTCCCGG
TCGCCACCTTGTATGCACTGGCATCGGCGCGCTCGGCGGGCGGGCAGGTCGAGTTCAACG
GCGGCAAGGTCGACGTGCTGGACCTGGCCGAGTTCGACCCCACCGGTGTGGATATCGCGC
TGTTTTCCGCAGGCGGCAGTGTCTCCAAGGAATACGGCCCCAAGTTCGCTGCGGCCGGTG
CGGTGGTGATCGATAATTCCTCGGCGTTCCGCTACGACGACGATGTGCCGCTGGTGGTGT
CCGAGGTCAACCCCGAAGCGCTGAAGCAGCGCCCGCGCGGGATCATTGCCAACCCCAATT
GCTCGACCATGCAGATGCTGGTGGCGCTGGGCCCGATCCACCGCAAGTACGGCATCGAGC
GCATCAATGTGGCGACCTATCAGTCGGTGTCCGGCGGCGGCCGTTCGGCGATGGAGGAGC
TGGGCAAGCAGACCAGCGAATTGCTGAGCTTCCAGCAGATCGACCCGCAGCGCTTCCCGG
TGCAGATCGCCTTCAACCTGATCCCGCACATCGACGATTTCCAGGACAACGGTTACACCA
AGGAAGAGATGAAGCTGGTCTGGGAGACCCGCAAGATCCTCGGCGACGAAAACATCCAGG
TGAATCCCACTGCGGTGCGCGTACCGGTGTTCTACGGGCATTCGGAAGCGGTGGCCATCG
AGACCCGCGAAAAGATCACCGTGGCCGAAGCCCGCGCATTGCTGGCAGCCTCGCCGGGCG
TGGAAGTGGTGGACGAGCACAAGGCCGGCGGCTACCCGACCCCGGTGACGCATGCCTCCG
GCCAGGATGCGGTATTCGTTGGCCGCATCCGCGAGGATCTCTCGCACCCGCGCGGCCTGA
ATCTGTGGATCGTCTCCGACAATATCCGCAAGGGCGCCGCACTCAATGCCGTGCAGCTGG
CCGAATTGGTCGCACAGGAAGGTTGAGCCTGCAGCAGCGTAGGAGCGCGCTCGCGCGCGA
TGAGGCTTTCCCGGTAACGCCCCATCGCGCACAAGTGCGCTCCTACGTTCATTCGTGTTG
ATGCTGGGTGTGGGCCTCGCCGTGACGCCTACGCCGGCGCCGTGCGCAGCAAGGCCTGAG
CGCTCAGCGTCGTAGGAGCGCGCTCGCGCGCGATGAGGCTTGCCCGGTAACGCCCATCGC
GCACAAGTGCGCTCCTACGTTCATTCGTGTTGATGCCGGGTGCGGGCCTCGCCGTGACGC
CTACGCCGGCGCAGTGCGCAGCAAGGCGTGAGCGCTCAGCGTCGTAGGAGCGCGCTCGCG
CGCGATGAGGCTTGCCCGGTAACGCCCATCGCGCACAAGTGCGCTCCTACGTTCATTCGT
GTTGATGCCGGGTGCGGGC
>contig00002 len=299156 cov=31.9 corr=0 origname=NODE_2_length_299156_cov_31.908579_pilon sw=shovill-spades/1.1.0 date=20210105
GTTTTTTACCCTTTTTTTTTGGTGTGGTTGGGTGGGGCGGGGGGGGGGGGTTGGCTGGTG
TAGCGGGTTGCCCCCCCCCCCCCCCCCCCCCCGCTCCTACAGACAGCGGACTGCGTATGG
CTGCAGATCTTGGGCGCTTTGATCTGGCGTGCGATACAGCCTAGGCAACGCACGCGTGCA
CGAGATTTCTTCTGCGCGCGGAGTCGTAGGAGCGCGCTTGCGCGCGATGAGGCGTTACCG
GTAAAGCCCATCGCGCGCGAGCGCGCTCCTACAGACAGCGGACTGCGTATGGCTGCAGAT
CGTGGGCGCTTTGATCTGGCCTGCGATACAGCCTAGGCAGCGCATGCGTGCACGAGATTT
CTTCTGCGCGCGGAGTCGTAGGAGCGCGCTTGCGCGCGATGAGGCGTTACCGGTGATGCC
CATCGCGCACGAGCGCGCTCCTACGACGCGCGGGGTTCGCATGCGGCGGATGATGTGCAG
CGTGCTGTGTGGCGTGCCATTACAGCGTCGGCAAGGGCCTGCGCGTACTTGCGCTGGAAC
TGCTCTGCACGAGAATTTGTAGAGCGCGCTTGCGCGCGATGAGGCGTTACCGGTAAAGCC
CATCGCGCGCGAGCGCGCTCCTACGACGCGCGGGGTTCGCAATGCGGCGGATGATGTGCA
CAGTGCTGTGTGGCGTGCCATTACGGCGTCGGGCTTGCGCGCACTTGCGCTGGAACTGCT
CTGCACGAGAATTTTTAGGAGCGTGCTCGCGCGCGATGAGGCTTCACCGTAGCGCTTCAT
CGCGCGCGAGCACGCTCCTACGGGTGCTGTCGCTGGCGCCGCCGTTCGCTCAACCAGCCA
GGTTCGCGGCGCCAACGCTGTGCTCGCCGCGCGCCGGTGCCAGCGCGGCACTGACCATGG
CGGCGGCGATGCGGTCGGCCGGGTTGATGCGCAAGCGCCGTGGCAGGATCGGGCCGAGTG
CGCCCAGCACCAGGCTGCCGATATGTTCGCCGGTACGACGTTCTTCGCGTTCGCCGCCGA
TCAGGCCTGGGCGCACGAAGGTCAGCGAAGGGAATCCCACGGCGCGCAGATCGCGTTCCA
GCTCGCCTTTGACGCGGTTGTAGAAGATCCGCGAATCGGCATTGGCGCCGGCCGCCGAGT
TGAGCACGAACACTGAGGTGCCTTGCGCGCAGGCGGCGCGCGCGATCGCCATCGGGTAGT
CATGGTCGATGCGATAAAACGCCTCGCGCGAGCCGGCCTGTTTCATGGTGCTGCCCAGCG
CGCAGATGGCCGCTTCCATGTGCGGTGCGGTCCAGCTGTCCAGGCGTTCGAAGTCGATAA
CCTGGTTGCGCAGCTTGGGGTGGATCTGCGTCAACGGCCGGCGCGTGATCGCCACCACAC
CGGTGCAGCGCGCATCCGCCAGCAATTGCTGCAGGACATGTTTCCCGACCAGACCGGTCG
CCCCGGCCAATAACACGTCCATCAGTGCGCCCCCGCCATCAGCGGGCGCCTTCCGACACG
ATCCGGGCACTGCTGGCGATGCGGTCGCGCTCCACCGCCAGCAAGGTGAGCGAATGCGCC
GGTGCCTTCCATTCGCCGCCACCGGCAACCACGCGGCCACCGTGACGTGCGGTGTCCACC
AGCACGCGCCAGTGTTCGTCGTGCATCGCCGGCAGCGTAAACGCGACGCTGGTGGGCGCG
GCATTGATAAGCATCAACAGCGTCACATTGGCGGCGATCTCGCGCAAACCGGTGGTCGGC
GAACGGCCATCCAGGCGCAGCATCAGCGCGCGGGCTTCGGGGTCGTGCCAGGCGGCTTCG
TCCATCTCGTTGCCGTTGGGCGCCAGCCAGGTCAGGTCCTTCAAGCCCAGTGCTTCATCG
AACTTGCCGTCGAAGAAGCGTGCGCGATGCAGCAACGGGTACCGCTGACGAATGCGGATC
AGGCGCCGCACAAACGCAGCCTGGTCTGCGGCAGCGGCTTTGGTGGCCGCGGTCCAGTCG
ATCCAGGTCAGCTCGTTGTCCTGGCAGTACGCGTTGTTGTTGCCGTTCTGGCTATGCCCG
AATTCATCGCCGGCCAGCAGCATCGGCGTGCCCTGCGAGAGCAGCAAGGTGGCCAGCAGG
TTGCGCATCTGTTGCCGCCGCAGCTGCTTGATGGCGGGGTTGTCGGTCTCGCCTTCGGCG
CCGTAGTTGGCGGAGATATTGTGATCGCTGCCATCGCGGCCGTCTTCGCCGTTGGCGAGG
TTGTGTTTGCCTTCGTAGCTGACCAGATCGCGCAGGGTGAAGCCATCATGCGCGGTGACG
AAATTCACCGACGCGGTGGGGCGGCGGCCGCTGTGGTTGAACAGGTCTGCCGACCCGGTG
AGGCGCGTGGCCAGTTCTGCCAGCTGGCCGCCATCGCCACGCCAGAACGCACGCACGTTG
TCGCGGAATTTGTCGTTCCACTCCACCCAACCTGGCGGGAAGTTGCCCACCTGATAACCG
CCGGGGCCGATGTCCCACGGCTCGGCGATCAGCTTGGTCTGGCTGAGCACCGGATCCTGG
CGTACGGCATCCAGGAAGCTGCCTGAAGGATCGAATCCATAGCGCTCGCGGCCGAGGATG
CTGGCCAGGTCGAAGCGGAAGCCGTCGACGTGCATTTCCTGCACCCAGTAACGCAGCGAA
TCCATCACCATGCGCAGCGCGCCAACGTTGGTGAGGTCGAAGGTATTTCCGGTGCCGGTG
TCGTTGATGTAGAAACGGCGATCGTCGGCCAGGCGGTAATAGCTGGCGTTGTCGATGCCC
TTGAACGACAGCGTCGGCCCGAGCTCGTTGCCTTCGGCGGTGTGGTTGTAGACCACATCC
AGCAGCACTTCGAGCCCGGCGTGGTGCAACCGCGCCACCATCTGCTTGAACTCGGCCACC
GTGCGCGTGGACATGTAACGGCCCTGCGGCGCGAAAAAGCCCAGCGTGTTGTAGCCCCAG
TAATTGCGCAGGCCTTTTTCCAGCAGGTACTGGTCATCGACAAAGGCGTGCACGGGCAGC
AATTCGACCGCAGTGACGCCGAGTGAACTGATGTGATCGATCAGCTCGTCGGTCTTCAGC
GCCGAGAACGTGCCGCGGTTTTCCGGTGGCACGGCCGGGTGCAGCATGCTCAGGCCGCGC
ACGTGCGCCTCGTAGATCACCGTGCGGTTCCACGGGGTCTGCGGCGGGCGGTCCTGGCCC
CAGGTAAAGGCCGGGTCGATCACTGCGGACTTGGGCATGAACGCGGCGCTGTCGCGGCGG
TCAAAACTCAGGTCCTTGTCGCGATGACCGATGGTGTAGCCGAACAGATGCGGCGCCCAT
TTGAGCTCGCCCACGATCTGCTTGGCATACGGGTCCAGCAGCAATTTATTGTGGTTGAAG
CGGTGGCCGGCATCGGGTGCGTACGGGCCATGCACGCGGTAGCCGTAAAGCTGGCCCGGG
CGCGCGTCGGGCAGGTAACCGTGCCAGACCTCGTCGGTGTATTCGGGTAAGGGAATGCGT
TCCTGCTCACGGCCACGCTCGTCGAACAGGCACAGCTCCACGCGGGTGGCGTTGCGCGAA
TACAGCGCGAAATTGACGCCCAGGCCATCCCAGGTGGCACCGAGTGGATTGGGACGGCCT
TCGCGAATGCGCGAGCGCTGGGTGAACTTGCGAGTGGCCATCGGTGACTCCTTAGAACGC
GGTGAACGAATACGGGAACGCGATTACGACGATGCAACGATACGCGGGCTGGCGGGCGCA
GCGGCGCCCTGCTCGGCGGCGCGAATTTCTGCCTCCACCAGGCGCTCGGCCATGGCCCAG
TGGCGGTCGGCATGCCCGTCCGGGCGGCCTTCGGCCTCCCATATTTCCTGTGCCAGCTGA
CGGAGGCGTGCCTGGCGCTGCGTGTCGTTCATCGTGTTTCCTCTGAGGGGGTCAGCAACA
CTGCCACCGGGGAGCGTGCAAATAGCGTGGACAGCGCAAGACGCCCGCGCTGGGGCTGCA
GTGTGCTGCCATCGAGCACATTGCGATACGCCCCATCCGGCACGGCCAGCGCCGCGTTGC
CCCATTCCGCCGGCGGCACCAGCAGCGGCAGCTCGCCAGATGCCTGCTCACCGGCACCCA
GCCGGGTGACGGCCACGATCAACGCTTGGCCACGATGCTGGCGGCGGAAGGCGATCACTT
GCGCCTGCGTGCCGGTGGCTACGTTCAAGGGCTGGTAGTCGCCTTGCGCGAACAGCGCCG
GATGCGCGGCGCGCAGTTGCAGCAGCACCGCGGTGAGGCGCGCCTTGACCGCGCCATCGC
GCCAGCTGCGCAGCAGCGCATGCCAGTCGCGGCGCAGCGTCAGCCATTGCTGGCGCTGGG
CGTAGTCCACCGGGCGGCGGTTGTCCGGGTCCACCAGCGACAGATCCCAGCCTTCGGTGC
CCTGGTACAGATCGGGCACGCCGGGCACGGTGAGGCGCAGCGTGGTCTGCGCCAACGCGT
TGCGCGCACCAGCGGCGGCGATGTGGTTGCTGGCGCGCAACAGCGCGCGGCGCAGCGGCA
GGCCGGCGCGGCTGCACAGCACCTGCTCCACGGTGGCCTGCACGGCCTGTTCGTAATCGG
GCGAGCCATCGGTCCAGCTGGTGTGCAGCTTGGCTTCGCGCACGGCCTTGAGCAGCCACT
GCGCCACGCGCTCGGCAAACGCGGCCAGCGGCTCGGCCTGGTCGGCGCCCAACCCAATCG
GCCAGGCAGCCACCAGGGTCTGCCACAGCATCTGCTGGTCGCCGCCGGCCAGGGCCGGTG
CCTCCAGCGACTCGGTCAGCGCATCGAACTGCGTGCTCTGCTCCACCCACCAGCGCGGTT
GTTCGGACAACACCGCCATGCGCATGCGCAGGTCTTCGCCGCGCTTGTGGTCATGCGTGG
CGGTGGCCAGCAGCGCGCGCGGGTAGTGCTTGGCGCGCTCCTGGTTCTGCGCGTGGAACT
GCGCGATGTCATTGGCGAAATGGGTCGGATGGCTGCCGACCTCGTTGCGCGACAACAACA
CGCCGTGGCGGTAAAACGCGGTGTCTTCCACGGCCTTGGCATTGAGCGGGGCCGACAACT
GCTCCACCCGGCGGCGCAGGATGCGGCGCAGCGCGATCTGCGCGCGGTCGGCGCCGTTGT
CGTCCAGCAGCCAGCGCTCGATGGCATCCACCGCCGCCACGATCGCCTCGGGCATGCCCT
GGCGCGCGCGCGCGGCGGTGCTGCGCAGGCGCTGCGCATCGGCACCGATCAGGCCCTTGG
CGCCGGCATAGGTGCGGTACACCGGGAACCAGCGCAGCAGCACGCACAGCCCACGTGCCA
GCATCTGCGGGCTGAACTCACGGGTGGGCGGATCCAGCCGCGCCAGGGCCGACAACGCAC
CCACCGCGCGATTGAACTCGGTCTGCAGCGAGCCGCGCAGCATCTCATCGCGTGCGCTGC
GTTCTTCCTGCGCAAAGTCGCCACTGCGCCCGCTCACCTTCTGCCAGGCGCGCGCCAGCG
GCTTGAAGCCGGCCGCGTCGTGCAGCACGCCGCCCACCTGGTCCATGAAGTCATAGCCGG
TGGTGCCGTCGCACGGCCAGTCGGCCGGCAGGTGCTCGCCGGGGGCGAGGATCTTTTCCA
GGTACAGGCCCAGGCTGCCGGGCTTGAGCCCGCGCTGGCGGCCAGCCGCATCCAGCCGGC
TGCGCAGCTTGCGCACGTAGCCGGTGGGATCGGTGAGGCCATCGACATGGTCGATGCGCA
GGCCGTCCAGATGGCCTTCGGCCACCAGCCGCAGCGGCAGCGCATGCACCGCGTCGAACA
CTGCCGGCAGCTCCACCCGCAGCGCCACCAGCGAGGTGATGTCGAAGAAGCGGCGGTAGT
TGAGCATGTCGTTGCCCACGCGCCACCAGTTCAGGCGGTAAGGCTGGCGTTCGATCAACT
TGTGCAGGCGGCCGTCGCCGCGCTTGGCGCCGTCGTTGTAGTCACGCAGCCACTGCGCGC
GCGCCGAGGCTTCCGGCACGTCGAGGGCCTGCGGACGGATCGGGTAGCGCTGGTCGTAAT
GCGCCAGCGCGGGCGTGCCGTCGTCGTCCAGCACCAGCGTGATCAGGCCGTCGGCCAATG
CGTTGGCATAGGGCCGGTCGAGCACCGCCAGCCACAGCTTGCCGTCGCGGCCCGGGGCGC
GCCAATCGATGTCGAACCAGTCGGCGTGCTTGGCGCTGCGGCCGTTGCGCAGCACATCCC
ACCACCACGCGTTCTGCGCGTGCGTGGCCATGTGGTTGGGCACGATGTCGGCGATCAGGC
CCATGTCGTGCGCGCGTGCGGCCTGTGACAGCGCCACCAGTGCGTCTTCGCCGCCCAGTT
CCGGGTTAACCACCGTGGGGTCGATGTTGTCGTAGCCGTGCGTAGAGCCCGACACCGCAG
TGCCGATCGGCGACAGGTACAGATGGCTGATGCCCAGCCCGGCGTAGTACGGCACCTGCG
CAAGCGCGTCGTGCAGGGTGAAACCGGCATGCAGCTGCAGGCGGGCGGTGGCGCGAAGGG
GAATCATGGATGCGGTTCCGAAACGGCCGAGACGCGGCGCGCCTCGGCAAAACCCTGCAG
CGCGGCGGTCAGCTGCGCCTGGGGCAAGGGGTCGGGCAGGCGTCGGCGCCAATTGGGATG
GACCTCGACGGTGCCCGGCAGATTGGGTTGTTCGTCCAGCGCCAGCGCGTCTTCCACCGG
CAGCAGGGCCAGCGGCGACACACTGCTGGCGGTGAAGCGCAACGCATCCAGCAACGGCGC
ATCGCTGCCCAGGCCGGCGTCGGCCACGGCCGCGTCCAGACGCGAAGCGTCGCGCGTGCG
CGTCTGGTGGTCGGCCTGCGCCTGCGCTGGCTGGATCAGCTCGAGCTTGCGGCGCCAGTC
GATGTCGCGGCCGGCGCGCCAGCCGGTCAGGGTGGGCAGATCGTGAGTGGTGGTGGTGGC
CACCGCGTCCGCACGCCACAGCGCCGGCGGCACGAAGGCACCCTCCTGGTCGCGGGTGAA
CATCAGCACGTCGATGCCCATCACGCCGCGGCGCGAGAGCTCTTCGCGGATGCCCGGCGG
CACCACGCCCAGGTCTTCGCCGATCACGATGGCGCGATGCCGCCAGGATTCCAGCGCGAG
CAGATTGAGCAGGTCCTGCAGCGGATACGCCAGGTAGGCGCCATCGCCGGAGCTGGCGCC
ATCGGGCACCACCCACAGCCGCAGCAGGCCCAGGATGTGATCGATGCGGATGCCGCCACG
GTCGCGCAGCACCGCACGCAGCAGCGCGATATACGGCGCAAATCCGCTACGGCGCAGCGC
GGTGGGCGAGTACGCACCGATGCCCCAGTGCTGGCCATCGGCATTGAAGGCGTCCGGGGG
CGCGCCCAGCACCAGCCCGCGCAGTACGGTGTCGGCCGCGGCGGCGGCTTCGGCACCATT
CGGATCAAAGCCCACCGCCAGATCGGCAATCAGGCCGATCCGCATGCCGCGCTCGTGCGC
TTCACGTTGCACGTCGGCCCAGCTGCGGGCGGCCAGCCATTGGGTGAACACATGCAGGTG
CGCATCGCCATCGCCGAAGTCGCGCGCGGCGAAGTGCGCAAATGCCTCCAGCGCCGCGCC
ACCCTGGGCGCGAAACGCCGCCAGCTCCGGGTGGTCTGGCGTCACCTGGGTGGACAGCTG
GCGCAGCAGTTCCCACTTGGCAGCGGCCGAGGCCGGCCAGTCGATCAATGCGGTGCCATG
CAGCCCGTCCAGGCGCTCGCGCAGGCCGGGCACGGCAGCAATCGCCGTGTGCACGGCATC
GCCCAGCACGCGCACCGGTGCGGCGTGCAAGGGGTCCAGGAACCGCCGGTCGCTGGGCGA
ATACGGGCTGTAGCCGCCGGTGATCGGGCGCGAGGCATGCACCGGGCTCAGCGCCAACGC
ATCGGCATTGGCGCCGGCGGCCTGCCGCACCCACTCCATGGCTCCGGCCGCATCGCCAAT
GCCGCCATCGTCGGCGCTGCGGGCCGAATACACCTGCAGCGCCATGCCCCACGCACGCGG
CGCCGGCTGGCCACAGGCGTCGGCCACGCTGAAGCAGCGCTGCGGCGCCACGGCCACCTG
CTGGGCCGTGGTGCCCAGTTCCAGCGTCCAGTAGCCAAAGCGCGCCGGCGCCAACAGCCG
GCCCTGCGCATCGGCACGCGCGGCCTCGCTGCTGCCGTCTTCGGCCTGCCAGCGGCCCTG
TGCGTTGGGCGCAACCCGCAACGGCAAGGGCTCGCCCACCTTCACCGTCACCAGCGGCGC
CGGCTCGGCGGCAGTGGCGCGGATGCGCTGCAGGCTGTCGGCGCGCTGCGCGGCGTTGGC
AGCGGGCAATTCCAGCGCGGTGAGCACGGCATGGATCGACTCCGGCGCCACCTGGCGCGG
CTGGTCGCTGGCGTCCACCCAATCCACCATCACCCCGGCCGCGGCGGCCAGGGCATGCAG
TTCCTGCGTACTCATGCGTGTTCCTCGTACCAGGCGATGAAGCTGTCGGTGGGCAGCGTC
TGCGCATCGGCCGTAACGTTCTCGGCATGCGCCACGCGGCCACGCAGCGGCGGCAACGGC
ACTGCCTCGGCACCGACATTGAAGGCGATATGCCACAGCCCGCCCGGCAACTCCCAGGTG
GCGGTGACTGCACCGTCGGCCAGCACGCTGGCACGCAGCGCGCGCGCCTGCGCCAGGCCG
GGCACCAGCCACTGCCGGCGCACGCCCAGCAGCGCCTGGAACCAGGCCGCCCACTGCGCG
CCGTCGCCGTGCGCGGCGTCTTCGATCGGCGCACGCGAGGCAGCAAAGGTGGCATGGCTG
TTGGGGTCGGGAATGGTTTCGCGCTTGGCCGGGTCGGCGAATGCGGCAAAGTGCGCAAAC
TCGCGGCGGCGGCCTTCGCGCACCGCATCGTCGAGCGGCGGGCCGAAGTCGGTGAAGAAC
AGGAACGGCTGCGTTGCGCCCCACGGCTCGCCCATGAAGAACAGCGGGATCATCGGCGTC
AATGCGGTCAGCGCCAGCGCCGCACGCAACCGTTGCGGCGACACCAACACGCTCAGCCGC
TCACCGCAGGCGCGGTTGCCGATCTGGTCGTGGTTCTGCGCGAAGATCACGAACTTATGC
GGCGGCAGCGCCCCGCTCGGCTCGCCCCGCACATGCCCGCGCGGATCGGGCTGGCCCTGA
TAGGCGAAGCCTTCGCCAAGCACGCGCGCCAGATGCTGGGTGGGCTGGTCGGCAAACGCG
GCGTAATAGCCCTCTTCCTCGCCGGTCAGCAGCACGTGCAGCGCATTGTGGAAATCGTCG
TCCCATTGCGCGGTGTAGCCACGGTCCAGTTGCGAGGCCTGGTTGGCTTCGTTTTCCAGC
ACCAGATGCACGTGCCGCCCGGCCGGCAGGCTGGCCTCGATGGTCTCGCGCAAGGTATCC
AGGAACGCATTGGGCGTGATCGCATGCACCGCATCCAGGCGCAGCCCGTCGAAGCCGTAT
TCGTGCAGCCACATCAGCGCGTTGTCGAGGAAGTAGCGCTGCACCGGCGGCTTGCGGAAG
TCGATCGCTGCGCCCCACGGCGTGGGCTTGTCTTCGTTGAAGAACGCCGAGGCGTAACTG
CCCAGGTAATTACCGTCCGGGCCGAAGTGGTTGTAGACCACATCCAGCAACACCATCAGG
CCATGGCCGTGTGCAGCGTCGATCAGTGCCTTGAGCTCGTCCGGCGTGCCGTAGGCCTCG
GCCGGCGCATACGGCAGCACGCCGTCGTAGCCCCAGTTGTGCGCACCGGGAAACGCGCTC
AGCGGCATCAACTCGATCGCGGTGATGCCCATTGCCGCCAGCTGCGGCAGCTGCGCCTGC
ACACCGGCGTAGCCGCCGCAGGCACCAACATGCAGTTCGTAGATCACCGCCTCGTCCCAC
GGCCGGCCCTGCCACTGCGTGTGCGTCCAGTGGTAGCCGTCAACGCGCTGCACCGCACTG
GAGCCATGCACGCCATCAGGCTGCCAGCGCGAGGCCGGGTCCGGCACCGGCGTCTGGCCA
TCCATGCGGTAGCGGTAGCGCGCATCCAGTGCGCAGGCCACCACACCACTGAAAAAGCCA
TCGTCCTGCCGCTGCAGCGCGGCACGCTCGCCGCTGTCGAAGATCACTTCCACGGTGTGG
GCATCAAGCGCCCAGAGCGCAAAGCGCACCTGCCCGTCGCCCGCCGGCCATGCACCCCAG
GCGGGCGTGGTCACATTGCGCTCGATCATGTCATTTCTCCGCTTGCAGGTAGATCGTGGC
CAGCGGCGGCAGCGTCAGGCGCAGGCTTTGCGCGTGGCCATGCATCCCGGTCGGTTCGGT
CAGCAGACGACCGCCATTGCCAAGATTGCTGCCGCCGTAATGGGCACTGTCGGTATTGAG
GATTTCGCGCCAGCCGCCGGCACGCGGCACGCCGACGCGGTAGTCGTGGTGCGGCTGCGG
GGTGAGGTTGCTCACTGCCAGCAGCGGCGCGCCGCCGTCGGGGTCGTGACGAATGAAGGC
CAGCACGCTGTTGCGCGCATCGTCGGCCACGCTCCACTCGAAGCCATCGGCACGGTGGTT
GCCGCGGTACAACGCAGGCACGCGGCGCAAGGCGCGGTTGAGATCGCGCACCAGCTGTTG
CATGCCGCGATGCGGCGCGTGATCGAGCAGGTGCCAGTCCAGCGAGCGGTCGTGATTCCA
GTCCGCCCACTGGCCGAATTCGGCGCCCATGAACAGCAACTTGTCGCCCGGGTGCGCCCA
CATCAACGCCAGGTAGGCGCGCAGGTTGGCAAAGCGGCGCCAGTCGTCGCCGGGCATCTG
GCCAAGCAGGCCGCCGGTGCCGTGCACCACTTCGTCATGCGACAGCGGCAGCACGAACCT
CTCGGAAAACGCGTACACCAGCCCGAAGGTCAGCTGGCTATGGTGCTGGGCGCGCGCGGC
CGGGTCGCGCTGCATGTAGTGCAGCGTGTCGTGCATCCAGCCCATGTTCCACTTATGCGT
AAAGCCCAGCCCGCCTTCGCTGATCGGCGCGGTCACGCCCGGCCAGGCGGTGGATTCCTC
GGCAATGGTCAGCACGCCGGGGAACTGGCTGGCGATCTCGCCGGTGAGCTGGCGCAGGAA
CGCCACAGCCTCCAGGTTCTCGCGCCCGCCGTGGGCGTTGGGCACCCACTCGCCCTCGGC
ACGGCCGTAGTCGCGGTAGAGCATCGAGGCCACCGCATCCACGCGCAGGCCATCGAGGTG
GTAATGCGCAATCCACTCCATCGCACTGCCGAGCAGGTACGCGGTGACTTCGGGCCGGCC
GTAGTTGTAAATCAACGTATTCCAGTCGCGATGCATGCCCTCGCGCGGGTCGGCGTGCTC
GTAGGTGGCACTGCCGTCGAACTGGCTCAGCCCATGCGCATCATCGGGGAAGTGCGCGCT
GACCCAGTCCAGGATCACGCCGATGCCGGCGCGGTGACACGCATCGACGAACTGGGCAAA
CCCATCCGGGCTGCCGTGCCGTGCGGTCGGCGCGTATAGCCCCAGCGGCTGATAGCCCCA
CGAGCCGCCGAACGGGTGCTCGGTGATCGGCAGCAGTTCGATATGGGTGAAGCCCAGCTC
CTGCACGTACGGGATCAGCTGCGCCGCCAGCGACACCCAGTCCAGCGGCTGGTCGTGGCC
GTCGCGGCGCCAGGAGGCAGCGTGCACTTCATAGATCGACAGCGGCGCCGGCTCGGCAGC
GGCGCTGCGGCGTGCCATCCACTCGGCATCGGTCCAGGCAAACGCATCCGCACTGGCCAC
CACCGAGGCGGTGGCCGGTGGCAACTCGCTTTGGCGGGCCACCGGGTCGGCCTTGAGCAA
GACCCGGCCATCGGCGGTGATGATGGCGTACTTGTAGCGCGCGCCGGTCTCCACGCGTGG
CAGCACCAGCTCCCAGATGCCGCCGCTGCGCTGGCGCATTGGATGGCGGCGTGGCTCCCA
ACCGTTGAAGTCGCCCACCACTGCCACGCGCTGGGCATGCGGCGCCCACACCGCGAAACG
CACCGCGGGCAACTCGCCAACCTGCACATGCCGCGCGCCCAGGTTGGCGCGCAGCGCCTG
GCCGTCGCCGGCACCAATCTGCAGCAATGCCGATTCATCGATCTGCGGCGCAAACGCGTA
CGGGTCTTCGATCTCCTGCACCACGTCCGGCCAGACGATGCGCAGGCGGTACGCGGCATC
TGCCGGCAGTTCGCCTTCGAACACACCGTCGATCGGGCTGGCCTGCATGCGGGCCAGCAA
CTTGCCGCGGCCATCGATCAGCCCCAAAGCCTCGGCGCCGGGCGCCAGGACCCGCACACG
CAAGCGGCCATCGGCCTGCACGTGCGGCCCCAACACCGCAAAGGCGTCGCCGGGGAGCCC
GGCGGCGACCGCTTGCAGGTCCTGCAGTGCTACGGCGCTCCCTCCGCCGCCTTCCACCAT
GTCCTGCTCCGCGTCCCGGCCGTGCACGCCCAACCGTTCGCTCATGACACCGTCGCAACA
GCGGGTGCGGTTGCAGCGGTGCGCTCATATAGCGAGATGTATTTCTTGCCCGCCACATCC
CACCCGCTGGGCCGCAGCATCGCGGCGCGGCGCATCGCCGACAGCAGGCTGGGCAGGCGG
AAGGTGCGGAAGGCGCGCTCCAGGCAGCGCCGCAGCGCTTCGGCGCTGGCCTGCTGGAAC
AGGAACCCGGTGACACCGTCGTCCACGGTGTCGATCAGCCCGCCGGTGGCATGCGCGATC
GGCAGGCAGCCGAAGCGCTGCGCGTACATCTGGCTCAGGCCGCACGGCTCGAAGCGCGAG
GGCATCAGCAGGAAGTCGGCGCCGGCGAACATGCGCCGCGCCAGGCCTTCCTCGAAACCG
ATGAACGCACCGACCTGGCCGGGATAGCGCCGGGTCAGCTCGGCCACCTGTTGTTCGATC
TCCGGCTCACCGCCGCCGATCACCGCGATCTGGCCGCCAGCGGCCACGATCTGCGGGGCG
ACCTCGCAAATCAGGTCCAGGCCCTTCTGGTGCACCAGGCGCGACACCACCGCGAACAGC
GGGCCGGTGCTCTCACGCAGACCGAAGGCCTTGCGCACCTGCGCGGCGTTGGCCTGGCGG
CCCTGCCAGTGGTTCACGCTGAAATGGCTGTCCAGGTATTCGTCGGTGCGCGGGTCCCAG
CTGGCGTCGATGCCGTTGACGATGCCGCTCAGCGCGCCCTTGGCGGCGCGGCCGGCCAGC
AGGCGGTCCAGCCCGCAGCCCTGCGCCGGGCCGGTGATCTGCTGCGCGTAGCTGACGCTC
ACCGTGTTGACGTGGTCGGCATGCACGATGCCACCGCGCAGGAACGACATCTGCCCGTAG
AACTCCAGCTCCGAGACGCGCTCGGCCGGGATGCCCAGTGCGGCGGCCATCGAATACGGC
ACCAGGCCCTGGTAGGCCAGGTTATGGATGGTCAGCAGGCACGGCGTGGTGCCGCCGGAC
CAGCGCACGTAGGCGGCAGCCAGGGCACACGGCCAGTCGTTGAGATGCAGCAGGCGCGGC
CGCCAGCCCAGCCCGGCACGGCCGGCGGCGATCTGCGCGGCAGCGTGCGACAAGGTGGCA
AAGCGGATTGCGTTGTCTTCGAACTCCGAACCGCTGGTGCTCACATACGGCGAGCCATCG
CGTTCGAACAGTTCCTTGGACAGCAGGATGTAGATCGGCAGGCCGTCCGATTGCACGATG
CGGCCGATGTCGCAGGCCGGCAGCGCGGCATGCGCCAGCACACGACCCACGATCTCCACC
TTGCCCGCGCGCGCCAGCACCGCGCGGTAGCCGGGGATCAACACGCGCACGTCGTAGCGA
TGGCGCAATGCGCGCGGCAGTGCCGCCGCCACATCACCCAGGCCGCCGGCCTTGATGAAG
TCCGCCATCTCCGACACCACGAACAAGGCACCGCGCGTATCGGCCAGTGCAACCGGCAGA
CGCTCGTGGTGACGGATGAAACGGCCGCGCGCATCACGCGGCCGCACGCTCTTCTTGAGC
GAAGTCGGGATCATCGTGCTGCGCTCTAGGCGTGCGGTAGTGGCGTGAAGCGGCATCATG
GCAACCATCTAAACGTCCGTCGTAAAGTGGGTGGAGACGGAAAAACAGAGAAGCAAAAAC
CATCGCCTGCCTGCGTGGCCAGACGACTTGCAACGAAGAGAGGAGCGGGGCCAACGCGCG
TACTCCACGTCGTCCTTGTCAGTGAATCTACACCCCGTCTAAATAAAAGATGCGTGAACA
CGTGCTGACCTTTCCAAGACAGCACACATTCCCTTGCAGTGGTTCTGCTGCGTCGTTCGG
CATAAGCGTGAGATTGCAGTGCGATGACATCCCCACATAGGTGCGCGGTGTCTGCGTTGC
ACCGAAATCGGGAGCCGCTGCCGTGGCTGTCGTCATCTGCGTAACTGGTTCAGATGCGCG
CAATCCGCCCCTTGCGTGTGACGGCCGTCGGCGTTGCTGCGGTCGCGTCTGCAAACCGCG
CACGCGCGTGCTCAAGGGCCCTGCACCAACGCCGATAACGTGGCGTTGGTACTTCACCCT
CGAGACCTGGCGCATGGCAGAACAGCCCGAACACCCCAACCGCCCACGTGGCGGGCTGCG
CCGTCTGCTGCCATGGGGCGGTGCCGGCACCGCGCGCCCGGCCACCTTGCCCAGCGTGCT
GGGCGAACGCGACGGTGCTGGATTGGCTGCACATCAGCTGGTGCCGGCCAAGGCCAAGTC
GGGCGCGCATGACCCCGCCGCTGCCACTGCGCTGCTGATCCGCCTGTTTTCGCATGCCGC
GCACCCGGAGGCCTTGCTGCTGGCCTTTGCCGAAGGCATTGCCAGCCTGCATGGCGAGCT
CGGCGACATGGGCGTACGCCTGAGTACGGCGTATGCCGCCGGCGACTGGCCCGGGTATGG
GCGCGCCCTGCGCCAGCTGATCGACAAATACATCCGCACCATCGATACCGGCGATTCGCT
GGCCGAAGGCCGTACCGAAGCCGAACAGCTGCGCGACCTGCTGCGGCACGCGCTGGGCAA
TGCACTGGCCACGCTGCTGCAACGCAGCCCGGAGTTGGCCGAAGAAGCGCAGACGCTGGC
CTCGGCACTGCGCCACTGGCGACCCGGCCACGAACTGATCACCCTGGAACAGCGGCTGCG
CGAGCTCAGCCACCAGATCGGCTTGCGCGCCGAAGATGCCAGCGAGCAACAGAACCTGTT
GCTGGGGTTATTCGACCTATTGTTGGAAAACGTCGGCGAACTCCTGGACGATCGCAGTTG
GCTGCAGGGCCAGATCTCGGTGGTGCGGCAGTTGATCGCCGGGCCGATGGACGTGGGTTC
GATCGAACAGGCGCGCGGCACCCTGCGCGAGGTGATCTACAAGCAAGGCCTGCTCAAGCA
GGGCATTGCCGACTCCAAGACCGCCATGCGCGAGATGATGGTGTCCTTCGTCGACCGGCT
CGACGGCATGGCCACCAGCACAGGCGAATACCACGACCGCGTTGCCGGTTATTCGCAGGC
GATCGGCGACGCTCGCAGCATTCCCGACCTCAACCGCTTGCTGCAGGACGTGTTGCAGGA
CACCGCCGGCGTGCAGGCGCAGGCGCTGGCCGCGCGCGACGAGCTACTGTCCGCGCGCCG
CCAGGTGGAAGAAGCCGAGCACCGCATCGCCTCGCTGGAGCAGGAGCTCAAGGACGTCGC
CGGGCTGGTGCGCGAAGACCAGCTCACCGGCGCCCTCAACCGGCGCGGCTTCGAAGAACT
GTTCGAGCGCGAGGCCACCCGCACCCAGCGCAGCGGGCAACCGCTGTGCGTGGCGATGCT
GGACCTGGACGACTTCCGCCGCCTCAACGAGACCCATGGGCATGCCGGTGGCGACGCCGC
GTTGCGCCACACCGTGGACGTGGCCAAGTCGGTGCTGCGCACCACCGATGCGATTGCGCG
CTTCGGTGGCGAGGAATTCGTGTTGCTGTTGCCGGACTCGACCATCTTCGAGGCCAGCGC
CGCGGTGATCCGCCTGCAGCGCGCGCTCGCACAGCGCTCGTTGCTGCATGAGGACGTGCG
CGTGTTCGTCAGCTTCAGCGGCGGCGTGGCCATGCGCCGCACCGACGAAGCCCAGGACGA
GGTGATCCGCCGCGCCGACCGCGCCATGTACGACTCCAAGGCGGCCGGCAAGAACCGGGT
GATCAGCGCCGACTAACTCCCCTGCCAACGCAGCTTCAGATAGTCCACGACCTGCCCGGT
CTGGGGTTGGGCAATGAACCCTTGGCGAAACAGCATGCATCCACGTATCTGAGGCAGGGC
TGCGTTCAAATCCAATTGGCGGGCGATCTCCGGGACACCGCCGGCAATGGTCCAGTCCGG
CTCCAGCGCATTCGCAATCCCTACCTTGTACAACGCCATGCCGATGTACAGGTGGACACG
GCCGCTGCCGACGGTGTCGGCCCACCAGCGCGCGATCGTGTCGTAGCGCACTATCTGGCG
CGCAAACGGCCAATAGATCTGCGGCACGATGTAATCGACGAGTTCTTCACGCACCCAGCG
CCGGGTATCTGCGTAGGCAACGTCGAACGACGGAGCGCCTGCCTGCGTCTGCGATCCCTG
CGGATCGTCCTGCACGTTGCGCCATACCCCTGCCGGACTGACGCCGAAGGCCACACTCGG
CCGGATCGTGCGAATGGTCGTGCCCACTTCCCGCATCAAGCGATAGGTGTTGTGGCGCCG
CCAATCGCCCTTGTCGACGAAGCCTGCACCATGACGGGCATAGGTCTGTGCGTCGTCCAG
CGGCGACTGCGCGGTTTCGCTATAGAAATAATCGTCGAACTGCACACCATCCACGTTGTA
ACGGACAATCAGTTCCGCGACCACGGCGCAGATCCAGCGGCGAACGGCAGGAATACCGGG
ATCAAGCACCAGCCGGTTGGCGGCCACCCCTACCCACTCGGGATGTTGCACGTACACGCT
GGGGGGCGAATCGCGCGATGCAGCGCTCAACGCATCGCGCGTGGCCTGGCTGATGTTGGT
CGAGACGCGGTAAGGATTGAGCCAGGCATGGACCTGGATGCCGCGTGCGTGCGCGTGCCG
AAGCAGGAAGGCCAATGGATCGAAACCGGGATCCTTGCCATGCACGCCCGTCAACACCGG
CGACCATGGCAGAATCCGCGACCGATACAACGCATCGGCACATGGCTTGACCTGAAAGAC
CAACGTGTTGAGATGCAGCGCCTGGGCCTGGTCGAGAATCGCCAGCAATTCCTGCTGCTG
GAGCATGACACGCGCGATCGGATCGGCCACACGGGCGGAGGCCGCACTTGGCCAGTCGAG
ATTGAGCACACTCGTTACCCAGGTGGCCCGCATCTGGCCGCGCGCAGGAAGCGCTGCGCG
TGCCGGCACACCCGCCACACTCGCTGCGATTGCTGCCGACCCCAGCCCCAGGAAGCGTCT
GCGCCCGATCGCGTCGGACCCGCACGCCAGTGCTGCGGGCGCCCCATCATCCGCCTGCGG
CAGCTCTGACTGCGCCGCTGCACGCGTAGATCCACCTGCATGGTCGTACTCGTCCAGCAT
CTTGTGCATGTTGCGCTCTCGCCTGTTGTCCGCCAGCAAGGCCAGCCAACGCCATCCGCA
TGCCACCGCAGGCGACTACCTGGCCGCACACCGCACCAGCGGTGTTGCCAGAGGCTAGCA
AGCGCAACCAGCAGGCGCGCAACCCATGATCGTTAGCCTGTACGCGATTTCGCTTGTCGC
CGAAGCGACTGCACAGAATCAGTGCGCGGCCTTGTTCCCGCGCAGCTTCTGAAACCCGGT
CACCGCCGCCAGCACCACCGCACCGGCCACCACGCCCACCAGCATGTTGCCCAGTGCCTC
CACCAGCCAGCCCAGGCTGCCGGAGGCCTTTGCCAGGTCCACCACCAGGTGGTGCAGGGT
CGGGATGTTGTGCACCAGGATGCCGCCGCCGACCAGGAACATCGCCAGCGTGCCGGCCAC
CGACAGGAACTTCATCAGCCACGGGGCCGCCACCAGGATGCCGCGGCCCAAGGCCGCCAG
CGCAGCGCCTTTCTTGCTCAGATACAGGCCCAGGTCGTCGAGCTTCACGATGCCGGCCAC
CAGGCCGTAGACGCCGATGGTCATGGCCAGCGCAATCGCCACCAGCACGGCCACTTGCTG
GCCGAACGACACGCCCGCCACCACGCCCAGCGACAGCACGATGATTTCGGCCGACAGGAT
GAAGTCGGTGCGGATCGCGCCCTTGACCTTGTCCTTCTCCAGCGCCACCACGTCCACTGC
CTCGTCGGCCAGCACCCGGGTGCGCTCGGCGTGCCGCTGCGCATCTTCTTCTTCGCTATG
CAGGAACTTGTGCGCCAGCTTTTCCACGCCTTCGAAACACAGGTACGCGCCGCCGATCAT
CATCAGCGGCATCACCAGCGGCACGTTGTAGCCGCGCCCGCGCAGCCAGGCCTCCAGCGC
GCTGATCGCCAGCGCCGCCGGGACCAGGATCACCTTGTTCACCAGCGAGCCCTTGGCCAC
CGCCCACACCACCGGCAGCTCGCGGTCGGCGGTGACGCCGGTGACCTGCTGCGCGTTGAG
CGCCAGATCGTCGCCCAGCACGCCGGCCGTCTTCTTGGCCGCCACCTTGGTGAGGATGGA
CACGTCGTCCAGCAGCGTGGCGATGTCGTCGAGCAGGGTAAACAGGCTGGCACCGGCCAT
GCGGAGGTCCTTCTTGGGTGGGCGTGAATTCTCGCCGATCCTGCGCGCCGATGGGGTGAC
GGCTGCACCAGGGTGCTGGCGAGACACCGCGGGGCACTGGCAGCACGCGCCAGCAGGCCA
GGCCGCGCCGCGCGCGCCGCCGGCAGCAGCGGTACGCCCGGACCGTTCGCAGGCCCGGGC
GCGGATTCACCACACGACGACCCGGCGCTGGCCACACTCGGGCGCTCAACACACCCGGAG
ATGGCCTTGAGCCCCAACGACCCGCACCGCACACCGGCTCAGGCCACGCACCCGGCCGAC
AACGCCGTGGTCGGCGGCATGAGCCGACGGACGCAGATCCTGCGCCTGTTGCTGCGGTAC
CGCGGGTCGGGCGTGTTTGCCGGCATGAGCCTGGACCCGGCGGCGGTCAACGAATACGAA
GTGCCCGCCGAGGGCACGCCGGACCAGTTCGTCGCCGACCTGGAAGCGCTGGGCCCCACC
TTCGTCAAACTCGGCCAGATGCTCTCCACCCGCCCGGACATCGTGCCGCCGGAGTTCGCC
ACCGCGCTGGAGCGCATGCAGGAGAACACCAGCTCGGTGCCGGTGGAGCGCATCCGCCAG
ATCATCGAAGAAGAGCTCGGCGTGGCGGTCAACAAGGCGTTCTCGCATTTCGACCCGGTG
CCGCTGGGCTGCGCCTCGCTGGCGCAGGTGCATCGCGCCGCCCTGCGTGACGGCACGCCG
GTGGCGATCAAGGTGCAAAAGCCCGAGGTCGCCGCGCAGGTGCGCTCGGACCTGGACGTT
CTCAAGAGCTTCGCCAACGCCGCCGACCGCCTCACCGGTATCGGCCGGCGGGTGCGCTTT
GCCGACTGGCTGGGCGAATTCGGCAAGACCCTGCGCGCCGAACTCAACTACGAAGCCGAA
GCCGAGACCCTGGTGCGCTTCGGCGAACACCTCAAGCCGTTCCCCTTGCTGTGGGTGCCG
CAACCGGTATGGGACCTCAGCAGCCGCAAGGTGCTGACCATGCAGCTGGCCGAAGGCGTG
CGCGTGGACAAGATCTCCGGCCTGCGCCGCACCGAGCAGCCGATGGACGAGCTGGCCGCG
GCCCTGGTCAAGGGCTACCTGGACCAGATGTTCGTGCATGGCGAAATCCATGCCGACCCG
CACCCGGGCAACCTGCGCGTGATGCCCGACGGCCGCCTGGCCATCTTCGACCTGGGCATG
GTGGCCCACGTGCCACCGCGCCTGCGCGAGCGCCTGCTCAAATTGCTGTTTGCCGCCGTG
GACGGCCGTGGCGAAGAAGTCGCCGAGGAAACCATCGCGCTCAGCACGCGCCTGGAGGAC
TACGACGAGGAGCGCTACCTGCGCGAAACCGGGCAGATGATTGCCCGCTACGCGGCACAC
GACGCCACCTCCGAGGGCCGCGTGGTGCTGGACCTGGTGCGCATTGCCACCGCGACCGGC
CTGCGCACCCCGCCGGAGCTGAGCCTGCTCGGCAAGACCTTGCTGAATCTGGAAGGCGTG
TGCCGCGCGCTGTCGCCGGCACTGGATACGCGCCGCATCGTCGAACGCCACCTGCAGCAC
GTGATGCGCGCACGTCTGAAGAAGTCGATGTCGGCGGCCAACCTGGCCAGCGAAGCCATG
GAATTGCAGCACCTGCTGCGCGAAGGCCCGCGCCGCATGTCCGACATCCTCTCGCTGGTG
GCCGAAAACCGCATGCAGATGCGGGTGACCGGGCTGGAAGAGTCGCACCTGATGGAAAGC
CTGCAGAAGATCGCCAACCGCGTCGCCGCCGGCATCGTCACCGCCGCGCTGATCATGGCG
TCCTCGCAGATGATGCGGATCGAGACCGGTCTCAAGCTGTGGGGCTACCCCGCGATCGCG
ATGGTGCTGTTTCTGCTCGGCGTGTTCCTGGGCCTGGGTATCGTGCTCAGTGCGCTGGTC
TTCGACCGCCGCGTGCGCGCACGTGAGGAACGTGGGCACCGGTAAGGCGGGATCGTTGGT
GATCGTTGGTGCCTGCTGCTTACGCGCCTGTTCTTCGTTAGGCGTTCGACGCCGCATATG
GGCGGTGGCAGTGGCGTTGAAGTCAAAGGTGTCTGCACGCCGGCGTCGTGGTTGCCTGCA
TGGATCTGGCTTGCGACATCATCGAAGAGCGTAAAGCGGCCGTGGCGCATCTGGTTGGCG
AAAAGCGCCGGTGCCAGCCCGATCGCAGGCAGCCCGGCTGATCGGTTGATCGGTTGATCG
GTTGATCGGTTGATCGGTTGATCGGTTGATCGGCACCGCCGATGATTTCTCGCTATCGCG
CAACAGCGCAATGAACGCGTGCTTTCAACCGCACGCACCTAGCTTGCGTTCGCCAACGCA
CCGAACACATGCCGCAGCTGCGCGAGCATTCGAAGATGTCCCTGGGCAGCAGCGCCACAA
AGGCCAGGCGCACTTCCTGCCTAGCGCTCGATGTCCTATGGCAATCCTCGCCGCGCCGCT
ATCAGTCGTTCTCCAGACAACGACTAGCTACCCACGCGTCCTGCACCACACTGCGTGTGT
CCTTGACGGCCGGCACTGCGCCGTTCAATCGTGCAGGTCAGAGCGGGCAGAACCGTGCCA
ATACGCCCGCATAGCGCAGCGTGCGCAGGCGCCCCGCGTCCACATGCGTCTCACTGATAA
AGCAGCCCAGCTGGCAAAGCAGCGCGCACAGTGGCCGCAGCACTACATCAGGGCCCTCAA
CAAACATTTCAGTCAGCTTTGTCGCGGCATAGTCCGTCATCCCGGTGTCACATTTCGCGT
GAAACCCAAGGACACGGCGAGCAAAGCGTGCGGTGCGTGCTCGCCTCTTTCCCCCACGGA
CGCTGCACATGCATTGGATTTTGGCGCTGTCGTTGTTGCTGTTGCTCTGGTTGCTGGTGG
CGTCGCCGCGTCTGGCGTGGCTGAAAGCCGGGCTGCTGTCGTTGTTGTTGCTGTTGCTCA
GCGCGTGGGGCCTGGTCGATCGGCTCAGTGGCGACGGGATCAATGCCGCAACGCTCTACC
ACCTGCGCGCCGACATGGACGGCGCCGGCGTCAGCGATTTTTCCGGCTATATCGCCGTGT
TTATCGGCATGGTGCTGCTCTCGCTCAGCCCGCTGGTGCTGTTGCGGGTGCGCCGTTTCC
GGCGCCCGCGTGGCGGCGGTGCGGTGTTCGGTGCGTTCGTGGTGATGCTGTTGGTGAGCA
TGGCGGTCAGCCCGCTGTATCGCGATGGCAAGCGGCTGTACTACCAGTTGCGCCCGGTCG
ATTACGCCACCGTGGTGCCGGAATACCAGGTGCCGCAGCAGCCGCTGCAAAAGCGCAAGA
ACATCGTCTGGATCTATGGCGAAAGCCTGGAGCGCACCTACTTCGACGAAGCGACGTTTC
CCGGCTTGATGCCCAATCTGCGCCAGCTCGCCACCGAAGCAGTGGACGTGCGCAACCTCA
CCTCCACCGAAGGCAGCGGCTGGACCATTGCCGGCATGGTCGCCTCAATGTGCGGCGTGC
CGTTAACCACTGCCCCAGGCGATGAGAACAGCATGGGGCGCATGGGCCTGTTCCTGCCCG
AGGCGCGTTGCCTGGGCGACTATCTCAAGGACCAGGGCTACCGCAATCACTACGTGGGCG
GCGCCGATGCCAGCTTCGCCGGCAAGGGCAGCTTTCTGGCCAGCCACGGCTTCGACGTGG
TGCACGACGTGAATTACTTCCACGACAAGGGCGTGGCACCGAAGCATTTCTCCGCATGGG
GCGTGCACGACGATGTCTTGCTCGACGATGCATGGGAGAGCTTCCAGACGCTCTCGCGCG
CCGGCCAGCCGTTCATGCTCACCACCTTGACCATGGACACCCATCACCCCGCCGGCCACC
TGCCGCTGGCGTGCAAGAACCAGCGTTATGAGAGCCCGCTGGGTGACATCGGGCTGCTGC
ATGCCATCAAGTGCAGCGACCGGCTGATTGGTGAGCTGGTCACGCGCATCCGCAACAGCC
GCTATGGCCGCAACACCATCATCGTGATCGCCTCCGATCACCTGGCCATGCCCAACGATC
TCAGCGACGTGCTGGCCAAGCAAAAACGCGAAAACCTGTTGCTGTTCCTCGGCAAGGACA
TTCCGCCACAACAGGTGGTCAGGCGCGCCGGCAGCACCCTGGATTCGGGCGCCACGCTGC
TGCAATTGCTGGAACCGGGCATGCGCACGCTGGGCTTCGGCCGCTCGCTGCTGGCCAATG
ACGCCCCGCCAAGTGCAAGCGTGGCCGCCAGCCGTGACAGCGGCAGGGACTACCCGCGTT
ATCTGGCCTATGCACGCACGTTGTGGACCGGGCGCAGCACGCGCATGTTGCGTGTCAACG
GCAATGGCGATGTGGTGGTGGGCGTGCAGCAGGTGCGCCCGCCGGTGCTGCTGGAATACG
ACGACGACACCAACCTCAAGACGGTGTATCTGGAAAACACCTCGCGCCAGTTCGACCGCA
CCCACAGCGACGGCACGCTGGCCTATGTGGACCGTTGCACCGCCTTCGAAGACGGTTCGG
CTGATGGCGACTGGTGTGCGCTGGTGGTGGATCGCAATCAGCACATGAAGCTGTACCGCG
ACCCCGACCTCACCCGCGGCATCACCGTGGATGCGCCGCTGGATGTCACCCCGCAAGCGC
CGCGCCCGCGCGTGCGTCAGCCGATCATGCTCACCCAGGCCGCGCGCAAGACCGAGGCAG
GGCGCTACATGCTCGAGCTTTACGCCAAGCGCCGCCCAACCCGCGCGTTCTGGGTCGAAG
CCGTGTCGTCCGAACGCAAGGTGGTGCTGGCCCAGCAATGGGTGGTGCCCGACGCCTCCG
GCCGCATCCGCATGCCGGTCGGCCTGGAGCACGCAGTGGAGGATCTGGAGATCCGCGCCT
GGCTGGACTACACCGAAGAGGTGAGCGTGGACGACCTGGCATTGGTCAAGGACACCGCGG
TTGCGGATCGCTCCTGATCGGGTCTCTGCACGGCCAGCAGGCGGGCGTTGCTGTTGTTTG
CTGCGGCATGTGGCACATGGATCTGCAGCTTCCGAGGCGGTGTCCTCACGGCGTGCGGGG
CATTGAGGCGACACCGGCGCCGGCACCTGGGTTTCCATGGATGCATTCGCGACAAGCCCT
TGAAGTGGCAAGCCCGTTGCGCGCTCGACCAAGCTGGCGTTGGCGTGTGCGGCATCGGGG
TTGGCGATGCTGTCGGTTTCACTGCGCATTGAACGCCAGCAGCTAAAGGCAGTCGTCCTG
GTTTGAAAAAGGCGGTGTGGAAGAGGCAACGCCGGAGCTGGAGCGGACACCAAAGCCAAG
CATGTGTTCTGCGCCCTGGCTGCAGGGCCCTCGCCCGCCCACCGGCGCGGGACACGCCGT
GAATCCGTCCATGGAGGCTCTTATGCGGCATCCATGCCGCACAAGGTCCCGCGACGGTGG
GCGGTCAAGGACCAGTGAGGATGATCGGTGTGCATGGCGCAAGCGGTGCTTGAGGCACTC
TGTTCGATAGTGGTTAGCCGGCTCAACTTCGGATGCATGTTGCGACCGCCGCTTTTCGCG
TGACCACCGACCAACTCTCCGGCGCGGTGTCCTCACCGTTTGCGCGTCCCTTGGTGGCAT
GGATGCCGCTCAGGAGCCTCCATGGACGGACTCACGGCGTGTTCCGCAAGTGGTGAGGCC
ACCGCGCACTCAGCAGATCAGACGGTTGATCCAGGCAGTCGACCGCGCCTGGACGCGCGA
CGATTCAAATCCCGGTCGTCCTATGTGTGAAGCCAGCGGCGATTCGTTATTCCGGCTCGT
CGACGGAACGAAGAGACGGTGAGCGACACGCGGCGTGACCGGATAGGTGACGACGCGCGG
GCGCTCGTCGTCACGTCAGATGCCTCGTAAGCGCAGAGGCGCCGCGCCTGCCGCCCACCC
GGCCTGGAACATGCAAATGACGCGCCGCAGCCGGTGCATCCCCGCGCCATCCACCGCGCT
GACGCATTACCAGCGCACTACACGCCCGCGCAAGCTCAGCCTTCCGAAGCAGGCGTGGCA
TCGCCCGCATCGCGCGCCACCGCCGCACCCGCGCGGCTGAAGCGGATTTCCTGTGGCGAT
TGCAGCGCGATGCCGGCAGTGTCCATGCGTTGCAGCAACGCAAAGAACAGTTCGCTACGC
ACGCCGTACGAATCGCGCGGGCTGCGCACATAGGCAAACGAATTGAAGTTGACGTGGCCG
CCGGCCAGCGAGTCGATGAACACCACCGGCGCCGGCTCGGCCAGCACCTTGGTGTGCTCG
GCAAACAACTCCAGCAGCATGTCGCGCACCTTGGCCACATCGGTTTCCAGCGGCACCGAA
AACTGCAATTGCACCCGCCCCAACGGATTGGACAAGGTCATGTTGCGCACGCTCTTGGTG
ATCAATTCCGAGTTGGGCACGATCAGCGTGGAGCGGTCGCCGACCTGGATCTCGGTGGCG
CGCACGCTGATCTTGCGCACGTCGCCTTCCTGGTCGCCAATGCGCACCCAATCGCCAATC
TTCACCGGCCGCTCGGCCAGCAGGATCAGGCCCGACACAAAGTTCTGCGTGATCGCCTGC
AAGCCAAACCCGATACCCACCGACAACGCGCTCAGCACCAGCGCCAACCGTTTCAGGTCC
AGGCCCAGCGCAGTCAGGCCCCACACCACCACGATCAGCCAGCCCAGATAGCGTGCCACC
GTGCTGATGGAGTTACGTGCGCCGGCATCGAGTTCGGTCTTGGGCAGATAGGTGTTGAGC
AACCACTGCTGCACCACATGCACCACCCCCATGCCCAGCAGGAACACGCACAGCGCACGG
AACACATCGCCGGGGGTGATCACCAGCTCTTTGCCGATGTTGATGCCGTGGGTGATGTTC
TCCGCCCAGTCGGCCACCACGCTGAGATTGGCGCCATACGGCGTCAGCAGCAACGCGATG
CCCAACAGCACCAGCACCACGCGGGCCGCCGCCGAGATCAGCAATCCAAGCTGCACCAGG
CGTCCGCTGCCGATGCTGAGCGCATGCGCGAGCGCGCGGCTGAAACGGCCATCGGGCTTG
AACAGCCAGGTCATCAGATCGTCGGCGAACACCACCAGCAAGCCGAGCAGGCTGCAGACC
AGGGTGATCCAGATGATCTGCCGCTCCACGAACAACGCCAGATTGAGATAGCCGAACAAG
GCGGCGATCAGCGCAAAGATCACCGCCAGATGCCCGAGCAGGCGGATCAGCACGATGAAG
CCGCCGCCGCGCGAGACCACCGGTGGCGGCGCGTCGCTGTCGGGATCGACCACACCGGCA
TTGGCCGCGTGCGCGCGCAACGACAAGCTCAGGCCCGCCAGCGCCGACAGAATCAATCCG
GCATACAGCAGTGCCGCCACCGCATCGGTGGCTGTATTCAACGCCGGGCTGCTGCCCGCC
GCCTCGTTGATCTTGGACGCCATGCCGCTGCACCAGATCACCGCTGCGGTGGCCAGGCAA
TGCACGCGCAGCCGATCGACGGTGGCGTCATCCAGCGGGAACAACCGCCAGCTGGGTTGA
TGCTTCATCAGCAGACTGGCACTGAGCGAGCCCACGAAGGCGGCCACCAGACTGACCGCG
ACAAACCCGGTCAGCAGCTGGTCCAGATCCTCCGCCACCTGGCCGAGCGAGCGGATACTT
TCGACCAGGACAAACGCCGCGACTCCAAGCGTCAGCGTGCCGATCAGCAGAAACCACAAT
GCCAGCCCCGAGCGTCGCAAGCGCCCGCCCGGCGCGCGCGAGGCGGCATACCGCCGGCCC
AGATGGCGCAGGAAGATGCGCAGCGGCAGGGCCAGCAACAGCGCGATCAGCACACCGGTG
ATCAACCCGCCGACGCCATTGGCGGCGGTTCCGGCCTGCACCATCTGCACCGTCCTGGCC
GACAACGCCTGCAGGCGCGCGCGATCGTCAGGCCACTGCTGCGCAATCTGGTTCCAGAAT
GCCGGCGACAACGGCGAGGCCACGCGCGTCGAGAGCTGCACGCTGAAGCGTTGCACGCGT
TCGCGCTCGAGCCGATCGGCCAGGTCCTTGGCATCGGAGACCAACAGCATGGCGCGCTTG
GATTCGGCATCCAGCCCATCGCGTTCTTTGGCCAGCGAGTCACGTTGCTTGGTCAGGTCT
TTTGGCTCGCCTGCTTGCTTGACGCCAAGCGCCTCCAGCCGCACGTTGAGTTCCTTCAGC
GGCGGATCCAACGTGCGCACCAGATCCTGCGCCTGCCGCTGCGCGCCGGTGACCTCATCG
GTCAGCTTGCCGAGCTGATCCTTATCGGACTTGTCCAGCCCCGCTTCGGCCTGCTTGAGA
ACCTTCTGCATGCTGTCGAGTTGGGCCTGCGCATTTTCCTGCAGCGTGTCCTCATCCTGC
GCCACCGCAGCACCCACGCAAACCATCCACAGCGCCACCAGCAACAGCAGGCGCCGCACG
ACGCCGCGATGGGCAGTTGGAACCACTCGAAATTCAGACACGGGCAGGTATCGGGCAGGC
GCGGACGATGCGCAGAGCCCGCAATCTTAAGCCACCGCCCGGAGCGGTTCCGGCAATCCG
GCTCACCCCGGCCGCGCCGATTCAGCGATGAGTGCGCCCACCAGCGGAGACAATTGGAAC
CCGCAGTGCACGTAGTGGGCCCATTGGCCGGCGAACCGACCGGGTCGGGAAGCCCAGCGA
GCGGTGTGCATGTCGAGACCGTGTCCAGGGCGATGAGCCACGTGAGCCGAAGACAGTCCA
CGTTCGAGTTGAGCATGTGATCGAAGCCAGACAGGCTCACGTAGGCGAATGCGGAGTGCG
CGCAATGGCAAGCAGCTAGGGACAGCCGCAGTCACCCGACAACAGGCGTCCTCGCCAGTC
AGCACGCCCTGGCGTGCCTGGGCATCCAGTCCCCCACCACATGGCTCGCCGACGCCAGCC
AACCAGCGCATGAACGTCGGCGCCGGGCTGTCACCTCGTGCCAACAGTTGGCTGTCGCAG
AATCGAATCACCGCTGCGGCAGACGCAGCGGATGACCGGGAAGGAGACTCCTATGCAGAT
CCAGATCCAGACCGACAACCACGTGCCGCATGACCCCTCCGTTGTGCAGCACGTCGAGAA
GACCTGTTCCGCGCAGTTGGCGCACTTTGCCCACGACATCACCCGCGTGGAAGTGCATTT
GCGCGACGAGAACGGCCAGCGTGGCGGTGCGGCGGATCGGACCTGCAGTATCGAGGCCCA
TGTCGCCGGCCTGCCGCCCATCGCTGCCAGCAACAGCGCCGAAACCACCGCGTCTGCGGT
CACCGGTGCGGCCCGCAAGCTGCGCAGCGCCATCGAAAGCGCCCGCGGCAAGCAGCAGGC
CAAGGCGACCGCGCCGGCGCCAGACCCCTTGTAAGGTCTGCACTGCGGGGCGGGCACACC
CGCCCTGTGGCAGCCCATGGCCCCACGCATCCCTGAAAACGCGATCGGCCCGTTTGCAAT
GGCAGTGCTATCACAAACGGGCCGACTCATGTCTGGTGCGCCCGAAGGGATTCGGACATT
CCGCGTAATCGTTTGTTTAAAATGGATTTAATCAAGTTAGTAGCGGACCGATTCCCCCAT
GGATGCCCCCAACGTTTTGGGGCTCGATTGGGTGCGGATGGACAGCAGTGGACAGATGAG
CCATAGATGAACAGACGAAGACCACTGATATGGAATGTAGGCCAGCGCCACCGATGCGGT
AGGGATGGACAGAAGCCCTAATGACTGATGCTCCGCGTCGGCTGCGTCCCGACGTCGCCC
CGCCCTGAGTAGCGGCCTGGTTTAGAGTCCGGGGTTGATGATATCGGTGTTTGCCAGATG
TTGGGCATACGCAGCCGGCGTCATGCCGCCGATTGCTTTCTTGGGTCGGTCCTCGTTGTA
TTCGCGTCGCCAGCGTTCGATCTCGGTACGCGCATGTAGCAGGGTTAGGAACTAGTACTC
GTTGAGGCATTCGTAGTGCAGTCGGCCGTTGAAGGATTCGACGTAGGCGTTCTGGTTCGG
TTTGCCTGGCTGGGTGAGCCGTAGTTGCACATCACGGGCATGCGTCCAGGCGACCATCGC
CTTACCGGAAAACTCCTTGCCGTTGTCAGTACGGATCACCTTCGGCAAACCGCGACGGTG
CGCCAGTCGGTCCAGCACGCGCGTCACCCCGCGGCCCGAGATCGCGCGCTCCACCTCGAT
GGCGACCGCTTCGTGGGTTGCATCGTCCACGATCACCAGACACTTGATCACCCGGCCTTC
GGCGGTGCGGTCGAACACGAAGTCCATCGACCACACCTGGTTGGCCTGCGATGGCCGCAG
CAGCGGTTGACGCTCGCCTATTGGGACCTTCTTGCGCTTGCGGCGGCGCACTTGCAGCTG
CTGCTCGCGGTACAACCGCTCCACACGCTTGTAGTTCACGATGCGCCCTTCTTGCCGCAA
TGTGAGATAGATCATCCCCACGCCATAACGGCGATGGCGATGTGCCAACGCACAGATGCG
TTCGCGCAGTTCGCCATTGCGATCTTCGCGCGGGCAATACCGCAGTGCACTGGCGCTCAT
ACCGATCACTGCCAACGCACGACGCTCGCTGGCACCACGCCCGATCCATTCGCGCACCAG
CGTACGACGCGCCGGTGCGCTTACCACTTTTTTCGCAGTGCATCCTTGATCAGGTCGTTC
TCGAACAGCTGCTCGGCCAGCAACTTCTTCAGCCGCGCGTTCTCGGACTCGAGGTCCTTG
AGCCGCTTGGCATCGGGCACGCTCATCCCACCGAACTTGCTGCGCCACAGATAGTACGAG
GCCTCGCTGAAGCCATGCCGCCGGCACAGGTCCTTGATGGCGACGCCGCTTTCGGCTTCG
CGCAGAAAGCCGATGACCTGCTCGTCAGTAAAACGTTTCTTCACGTCCAAGCTCCTCGGG
GTAGGGAATTGGACTCCAAACTGAGGCGCTACTCAAAATTGGGGGGACGTCGCCCACGGT
GCCGCCCTTACCAAGCGGACATTGCTGAGCAGAGGCCAGCTGTCGGACACATTTCAGCAA
ATTCGGTCAAGCCGGCTTCACTTAGCCGGTAACCGAAATCTCAACGATCGCGTCAGCAAG
CGCCTGCACATGCTCAAGCGGAGTAAATACCTGTGGAGTTACCCGGATACAGGCTCCGCT
AGCAAGATCGTTTCGAACCACTGTAAAGATGCGGAATTCTGTCTCAAGGCGAGTCTGGAG
TGCACTCACTTGCACCTTCGACGTCTGTCCGCGCAGGCGGAATGCCCCCATTCCCGATGC
GTTTTTAGATCTGGTCGCGCCTAATACCTCAACCGCCGACGACCCTTCAAGGCTGGCGAC
CCATGCTTCGCGGAGGTAGTTCAGCCGCGCTTGTTTATTTGCGCCGCCAATAGCGCGGTG
AAAAGCGAGAGCATCAGGCACAGTAAGAAATGAAGCGAAGTCAGATGTTGCCAAGTGCAC
GCGATTGGCCACATCCGTATCACTGCTGTCCTCTCCTGGAAATGGCCTCACAGGCACCAG
TGTTCCGTGCCGCATGTAAAGGGCCCCGACACCTACCGGCGAGCCGATCCACTTGTGGAG
ATTGAAGACAGCCCAGTCAACGTTCAAGTCGTCAAGGGTGAAGTCGAGCAACCCCCAGGA
TTGTGCGCAATCGCAAATGACGTGGATGCCGCGGCACTTGGCAATAGCCGCGATCTCTCG
CACTGGCAGCACTAGACCGTGTTGATTGCTGACATGAGTAAGCAACATCAGCTTGAGATC
CGGAAGCGCATCAAAGGCTTCTCGATAGATCCTTATGTAATCCTCATCGGTTCCCGCAGC
CGGGAGACTCAGCATCGTTCCCCTTACCTGCCGCGACTCTGCGAGCCAGGACATCATGCG
CTTGAACTCGGGGTAGTCGGCATCTGCCCACAGGATCGCGTTACCGGAACTCAATTCGTC
ATACTGGGTGATCAGATTGACGAACGACTCAGTCGCGTTGCGGGTGAGCATCAGCTCCTC
GACGCTGACACCGAGAGCATCGGCAACTGCCGCCCGCGCTTTCAGAAAATCGCGATCGTA
CTCACGGCGTGCATACCACGACAATTCGCGATTGACTCTGTGCGTGTGGCGAGCCAACGC
CTGCTCTACTGGGATGGACATCTGTCCCCAATAGCCGTGCTCAAGGTTGATGATTTCCTC
TTGGATTGAATAGAGTCTACCTACCGCGCGCCAGTGGGCTTCGTCGCGTGCAAGCTCATG
CGGGCGTTTGTTGGAAACAGGAATGTCTAGTTCATTGCTCACAGCAGTCGACTCAGGAAT
CAGGGGCGCGGCAGCCAGCGAAGCGGACATCTTCAAAAATCCTCTGCGATTGCCCATTCA
AGTCGTCCTCTGTCAGGTGTGGAGCTTCAAGCATCGTCGTCGTGTGCTTAAAACGTAAGA
CCGGCGCGCATAAATAACGCACGACCCGTAAAGCCGAACGGCGATGTGGCGTTATACGGA
TGCGTGCCTGCGTTGTCCGAGCCATTGGTCCCCACTGCAACACTGGCCGCAGTGGACGCG
ATATTCTCGTCCGGATACACATCAAGCAGGTTCTGCGCCCCGATGCTCACACGCAGGGCC
GGCGTCACCTGTGCTGAGAGTTCCAGATCGGTGATGATCTTTGGCGAAAAGGTCTGGATG
ATGTCGTAGGTGGTGGCCGAGGCTGGCACCAAGCGCGTGTCGTAGCCCGGCGTGAGCACT
GCAACCTGCGCTGCGTTCTTGCCAGTCAGGGCCACGCTGGAGACTTGGCCATAGCGGGTG
TTTGTCAGGTTTGCCGAGAAGCGGCCATGCGTATAGTTCAGGTTGAGCATCAGCTTGTCG
CGAGGCTGACTGTCTGAGTACCGCAACTGCTGGGTCAGGTCGAACAGCGGCGTGGTGATG
CCCAGCGCAGCAATTGGTGCAGGCGTGCCAGCAATCCGATCAAAATCAGTGGTGTTGTAA
TTGCCAGCAAAGGTGCCGGTCAGTGCTCCGCCAAGTTCAAATTGTCGCCGATAATTGATG
ACCAGATCCATGCCACGCGTGACGGTGTCCACAGCGTTGGTCAAAAACGAAATCGCCGCG
AATCCCGACTGTCCATTGGCCGCAAGGTAGTTGGTCAGGCGCGGGTCCTGGAACGTCGAG
GAAATCGCAATGCGGTCGCGGACCTTGATCTGATAAGCATCAAGTGAGGCTGACCAGTTG
CCTTCCTGAAATACCGTGCCAAGCGAAATGTTGTTCGACGTTTCAGGCTTGAGATCGGTC
GCCCCGGCCAGCTGCGCCGCCTCGGTTCCCACTGCGGCAACACGCACGATCGCCTGCGCC
CCATTGAGAATCAACGTATTGGACGCGTTGTAACCAGACTGCGCCAGCGCTGGAGCACGG
AAGCCAGTGTTGTACGAGCCCCGTAGCGCCCATTGTTCGCTCAGCTGAAAACGACTCGCG
ATTTTGACGTTCGTCGTATTGCCGAAATCGGAGTAGCGCTCATGGCGGGCGGCAGCGCTC
AGCAGCAGGCGGTCGCTAGGCGATTGCTCGACTTCCACGTAGATCGCCTGACTGTTCCGG
TCCAGCAGCGCGTTGTCGTCCGGGCCATTGCTTGGGCCCGGCTGTGAGCCGGGAATCGCA
GGCCTTCCCGCGTTGGGCCCGTCCAGGATGGGCACGCCCCCGTTAATGTAGCCAGCCTCG
GCGCCGGACAACAGCCGGTACTGCTCGTAGCGATGCTCTGCGCCTAATGCCAAGCGCAGT
GGGCTGAAGCTGCCCAGGGCGAGCTCTCGATTCAGATCGAGATTGGTTGTCCATTGATCA
AAGTCGGCGCCGCTGCGATAGAAACGTGTTGGCGAACCGGCGCCGAGCGAGACATTGACG
CTATTGGCGTAAAACAGGTCCTGCGTATTGCGCCCGTAGACCGTGGATAGGTCCCAACCG
AATCCTGCAAGCGCATGGCCTCGCAGACCCAGCGCAACCGATGTGTTGTCGATGCGTGTA
TCCAGCATCGGGCTGTAGCCATCCGGATAGATGGCACGTACCGTCTCGTCCTGACCCGCA
CGCCGGAAGAAGTAAGTGATATCCCCATCCAGGCGGCTGTGGCCGCCGAAGGAGTAGAAC
TCCACCGCATCAGACAGGGGCGTCACTAAGTTGTAGAACAGCTGCCGATTGGTGCTTGGC
TGGGTGCCCTGGAAGAACACGTCCCGGTCAAAACCGGCTTCGAGGGGATCAAGCCTGCCA
TTGGGCGCGGTCAGCCCTGTCCCGGAGCCATAGTTGCCGGAGGGCATCACCGGCGCACCA
GCAGCGTTGGCGCCGAAATACTGTTGCCGAGTGTCGGGACGCGCCCGGTTGCTGGCTGCG
ATGTCTTGCACGGCCGCAGTGAGCCGCACGACGCCTTCCCTGCCGATGGGGAATCCCGTC
GCTGCGGCCACCTCATGCGTTTGACCGTCGCCCTTGCTGGTAGCAAGGTAAGTGGCGTGC
GCCACGGTCTCCAGCGAGCGGTCCAAGGTGAGGTTGATGACGCCGGAGATTGCATCGGAC
CCATATTGCGCCGCTGCGCCATCGCGCAGGACTTCCACGCGCGATAAGGCCAGGGACGGG
ATGGCGTTGAAGTCGATCGAAATATCGCCGCGTCCAACACCATTGCTTGAGTTGAGATCT
GCCGACGTGTGGCGACGCTTGCCATTGATCAGCACCAGCACCTCACCCGGCCCCAGGCCC
CGTAAAGACGGCGGCATGAGGTAGTCGCCGGCACCCGATGCAATCGGGCGCGGGATGTTG
AAGCTGGGCACTTCGACCTTGAGCATCTGCAGCAGATCGACGCGCCCGTTGCGCTCCATC
TCCTCTCTGGTAATCAGGTCCACTGGCGTTGGCGACTGCAGCATCGAGCGACCGCCGAAG
CGGCTACCCACCGTAATGACCTCGAATTCCTTGTCTACCAGCGTAGACGAGTTCGCTTCC
CGATCTTCAGCGAAGGCTGGCAGTGCCACTGCAAGACTCGTTGACAGCATTCCCGTCACC
GCAAGAGTTCGACTACGCAACATGCACACTCCCCATCAAGAATTATTGTTACATAGTAAC
AATTTGTTTCAGTATTTCGAGTGGCGACTGGAAATAGTCGGCGAGAGCAAACGTGCGCTC
CTCATATTGGGGACGGATCAACCGCCTCTCCCGGCGCTGCTGCTGAGGGAAATACCTAAA
GTCCAGCTCGCCTAATACCGACTGCCTGTTGGACTCTTGTCGTCCATGATCATCCGCCAC
CAAGCAGCGCCTGGCTGCGGCTTTTTTTGTGATGTTTCGAACAACCAACGGTGCTGGGCA
CCATCAAGGAAAAATGCTCTTGGGCGTTACCGCAACTCGTCACGTGGGCGATTATCTGCT
AACGGCGCACTTCTCACCGGCTGACGGTAAATTCCTACCCGAACTCCTATTTCCAAGCCC
GGCGGCATCACACTTCATCGTCAATCCATATCCGGTGTTGCCTTCACTGACCGAAACGCC
GCGTACGACTACGCCAAACACTGGTTGGCTACATGCTACGTGTCGAGCAGAGGCTCGGTG
AGCGAAGCCTAGCAACACACGCGCTCACCATCGCGCCCTCGTCCGTGGGTTACTCGGCGC
ATGGAGCATGTGGCATTGGCGTATTCGCTACCTGAAACCTTTGCGAAAGGCAGACAGACC
TTGCGGCAGGCGTTGCTCCAACACACATTGCGACACTTTGTCGCAGCCCTTCGACGATCT
TGGCCCACAGACCATTCGTCGGCCGCTTCCATTAGAATCGGAATGTGCACCGTTCACGAC
GCCACCACTGGTTGCTTGCCTGCGCATGGCTCGCCATTCTCTTGATGCTCATTGCGCCGT
TGGTAAGTCGCGCCCTGAAGCAGTCCGCAGCATCGGCCTCCTCAGCGCTCAACGTAGTGC
ATCAGCATGGCTCGCGTTTTAAGCAGACGCCTCGCCACCAGCATCACCACGATGCGGTAG
ACGTGCTGGAGACGGCTTCAATTTCATCCAACGTCTATCCCCATCACGACGCAGACGATG
AGACGGCAAATGCACGCCCAATGCCCGGCCCACATGCCGAGCATGACATGGGCGTCGACT
GTGATTACTGCGTGATTGCTGCCCGTTTGATCAGTCTGTTGATTGCAGTGCTACTGCTCC
TCACTGGCTACCCTGGCAGCTTCGGGCGATTAGCAAGGCTCGCTAATACGCGCCTATCGC
TGCTCTCAAGCACCTTGGGTGCCCGCGGCCCCCCTTCCGTCGTTCTCGCCTGACACAACG
TTCCGGTGCGGCATCTTTTCCGTCTTTGCTTTGGGCTGGCGGCTATTGGCTTGTATGGCT
GCCAAGTTGAGGTGTAGCGGATCTGCTAGGACGAGACTGAGCCGTCGAGTGCCCGGTTTG
AACGATTTGCTCCTGCGCGAGCAAGGGCGAAGCGTCGTCGCACGTTGTGAGGTTGACGCG
TGCAAGTGCCTGTGCACTGCAGTCCTTACGATTTAGAGCGGCTGACAAAACATAGCGAAC
AGCCGTCAGGTGGGCGCGGAAGGAGCCTAGGAACCGCAGTGTACGAGTGGTACATGAGGA
TTCCGAGCACCGGCCGCGCTCGCCTGGCGGCTGCGCAGGAGTTTTGTTAGATGCTCTTAA
TTGAGGACCAGAGTTCCTGACTCCAACGGACCGACACAGTCCGCCGTGCGCTTGTGCTTT
CATGCCAAACGCCTGCTAGCACCCTGTTCGTCCTTCTTGAAATCGGAGCAAAACACCATG
AATTGCCGATCCATTAAAGCGTTAGGCCTCAGCGCCCTGCTGGCACTTTCAAATATTGCA
GTCGCAGCCGACGCACCTAAAGTCGCCTTCTCGCTACCGGCGCTGCCCTACGCGACCAAT
GCATTGGAACCGGCCATCGACACGCAAACGATGGAGATCCATCACGCACGCCATCACAAG
GCCTACGTCGATAACCTCAACAACAAGGTCGAAGACTACCCAGCGTTGTCGACCACGTCT
GTCGAAGACATCCAGGCCCATATCTCTCTGTACGACGCGGCGGTCCGCAACAATGCCGGC
GGCCATTACAACCACAGCCTGTTCTGGACGCTGATGGCACCCGCAGGCCAGGGAGGAACG
ATATCGCCGGCCCTCAAGGCAAAACTGGCACAGTCGTTCGGCTCCGAAGAGGCCTTCAAA
ACCAAGTTCTCCGAGGCGGCCACAAAAATTTTCGGCTCGGGATGGGCCTGGTTGATCGTC
AAACCAGACGGCTCACTGGCGATCACCACCACGTCCAATCAGGACAACCCATTGATGGAT
GTCGTGTCCGACCGCGGCACGCCACTGCTGGCCCTGGATATGTGGGAACACGCGTATTAC
CTGCATTACCAAAACAAGCGGGCCGACTACATCAAGGCGTGGTGGTCGGTGGTCAACTGG
ACCGAGGTCAACGCCCGCTTTGGCGCTGCAGCCAAGCGCTGACCGGCCAATCCTCGCCCA
CGCCCATGGCTCTTCGAAGATTCCTTGCCCACGCTATCCGCAGCTGGGCCGCCATGGCGG
CCTTGCTGCTGGTGGTTGCGCCGGTTGTCAGCCGGTGGGTTGAATCGCTGCCGCAGCAGA
TGGTCATGGAGGCCATGTGCGAGACGGGCCACCAGCTGGCAACCAAACCGGCCACGCTGG
CCCTGGGTAGTCGCGAAGGGCAAATCCAATTAGGCAAGCACGCCCTGCCCCACGACGCTG
CTTGCGAGCACTGCCTGCTGGCAGCGCTTCTTCTCACCCCGCATGACTGGACCTGGAGGC
GTGCCGCTCCCACTCATGCCTCAGCCGGCAGTGACGTTTGTGCGTCGAATGTCCCGCGGT
TCGCCAGCAGCACCGCGCATCGTCCACGTGGCCCTCCGATGGCGGCGTAGTCGTTCTCAA
ACAACGCCCGCTTGCGCCCACGGCGCTATTCCACCTGGAACCACCCATGCATTCCTTTCC
CTCGGTCCTCCGTCCGGGACGCCTAGCCTTGGCTCTCGTTCCATTCCTGCTGCATTCCAC
TGGAGTCTTGGCACAACAAGGCCCAGCGCCCCGAACGCTCGACACGGTCCGGGTCGTCGA
CGATCGCGCAGGCACATTGACTGACATCAGTTCGACCGGTTCGGCACTCGGTCTGAGCGT
GCTCGATACTCCTGCAAGCCTGACCGTTATCTTGCGTGAGCAACTGAACGCACGCGGCAA
TGCCAACCTAAACAATGCTATCACCTGGGCCGGTGCCATCAGCGCGATGCCTCATCCAGG
CAATGGCCTGAGTGCCCTATCCAGCCGTGGTTTTACCGACAGTGCGTCGGTCATGCGTCT
GTATGACGGCATCCGACAGTACGGCGGCGTGGGAGTCACGTTCCCTTTTGACACGTGGTC
GATCGAACGCATCGAAGTGTTGCGTGGCCCGGCCTCCGTCATCTATGGCGACGGCGCGAT
CGGGGGCGTAGTCAACATCGTGCCCAAGAAGCCTCACTTTGGCCCGGTGGAAAACGAGCT
TCGAGCTACCGTGGGCAGCCAGGACACGGCACGACTGGGGGTCGGCAGCGGGGGCGCGTT
GAGCTCCAACCTCGCCTACCGGCTGGATGTCAGTGGCAATTACAGTAGCGGCTGGGTGGA
TCGTGGCTACAACGGTGATGCCACCTTCTCGGGCGCATTGCTCTGGCAAGCGCGGCCGGA
CCTGCAATTCACACTGACGCATGCAGAAGGCTATCAACGCCCCATGCGTTACTTCGGCAC
GCCATTGGTGGACGGCCAACAGCTGAATGCGTTGCGCCACGAAAACTACAACGTCTCTGA
CAGCGTCATCCGGTTCCGAGACCGTTGGAGCCAGCTCGACGCGGTGTGGACGCCCAACAA
TACGGTTGAATGGCGCACGCGCCTTTACCAGGTCGACAGCCAGCGCGATTGGCGCAATGC
CGAGGCCTACGTCTATAACGCGACAACCGGGCTGATCGACCGCTCCGACAACACGCAGAT
CACGCACAACCAGGACCAGACCGGTCTGACCTCCACGCTGCGGTTGCGGGGTGGTCTTGG
CCACATGGACAACACCTTTGCCGTTGGCGTAGATGCCAACCGAGCCCACTTCAAGCACAC
CAATAACACCTACTCGGGAAGTTCCGGGCCGGTGGACCTGTTCAATCCGGTGCCGGGCCG
GTTCATTAGCGACGCGCCGAATATCCCCCGGTATCGCAACAGCGCCGAGCAATACTCGCT
CTTCCTTGAAGACCGTTTGGCGCTGACCGACCGCTGGTCCATCTTGGCAGGCCTCCGCCA
TGACCGTGCCATTGTTCAGCGCACCGACCTGATCAGCGGGCAGCGGACGTTCTCAAAGAC
TTACTCAAATACCGGCTGGCGTACCGGAACGGTGTTTGCACTCCGGCCAACGTCCACGCT
TTACGCCCAGTTCTCTCAAGCGTCTGACCCGATCAGTGGTCTGCTAATGATCAGTCCGAA
CAACGGGGCATTTGATCTATCCAGAGGCAAGCAGGTGGAAGTTGGCTTCAAACAGGGCTT
TGATGGCGGCGAGTGGACCTTGGCTGCCTATCGCATTCGCAAGACCGGTTTGCTTAGCCG
CGACCCCTTGAACCCGGACCGACGTGTCCAGGTGGGCGCACAAACGTCCAAGGGGGTGGA
GGCGTCCTTGGCATGGGTCTTCGCGCCGGCATGGTCGCTGGATCTCAACGCCACCGTGCT
GAAGGCAGAGTTCGAAGATTTTCTGGAGACCACTGGTTCGCCGGTCATCGCGGTCTCTCG
GGATGGCAACGTGCCGCCCAACGTCGCCGAGCGCTTGGCCAATGCGTGGGTGAGCTGGCA
GGTGGCTACAGACTGGACGGTCGCCACGGGTGTTCGGTATGTCGGAAAGCGCTATGCGGA
CACTGCCAATACGTTGCAACTTCCGGGCTATGCCACCACGGATGTCACGGTCTCCTGGCA
GGCCCGCCCAGCCACCCGACTGACCGCCCGCGTCTTCAATGCCTTCGACAAGACGTTCTA
CGAAACGGCTTATTACACCGATACCCAGTGGCTGCGGGGTGCCGACAGGCGCGTCGAGTT
CACCGTGGACCATCGTTTCTGATGGCCAGTCACATCTCGACCTTCCCGCTCATTGTTGGA
GTTTCCATGCATCCCTCCAGGGCCACACCGTCCGCTCCCTGCCGCCTGGCGTTCGCGCTT
GCGGCTGCTCTCGCTTCGCCCGCACTGCTCGCCGCGCCTTCGCTCAACCAGGACGCAGTG
TCAGCACAAGATCCTGCATCACCCCAAACTTCCGAGCCGGCATTCAACAGCTGGACATTG
GACACGCTCCAGGTGCGTGCGAAACGCGACAGCTATACCGCTTCCGAATCCAGTGCTGCC
ACGCACACCGATACCCCTCTGTTACAAGTACCTCAATCGGTCCAGATACTAAGGTATCCC
CACGTTTTACACCGTAAGCATCATCTGCCCGCGTACTGCCGCACGCAGTGCGCGCAAGCG
CCCTATCCCCGTGAGACGGGTTCCATCGGCCACTGCCTGACCAGCGCTTCTCGGCCGATG
CGTAGCGTGGAGTAAAGCTTGCGTGTGCTGTTGCGAGGAGACAGCCACTGGGCGATACCG
GTCGCTTCGCATCCCAGCCCCGCCAACCAGCTGGCGAATGCAGCCAACGTATTGATCAGC
AGCAGGATCTGCAGTCGCTCGCCGCGTCGGGTCAAACTGTCTTCCAGCGCCTGGCCGTAG
CGATGTGATTTCAGATCGCGAAATGCAAGCTCGATCTGCATCCGTCGTGCGTACACATTG
ACCAACTGCTTTGCGCTGGGCGCCTGCAGCTGCGGGGATGCAACGATGAGCCAAGGCTCG
CGCTCGCGCGCTGCGGCCTTCAGACTCGATGACGCACGCGAGACTTTGGCGGGTGAGCGG
CGATTGCACTGTTTGCGCCCTTGCCGTGCCTTGGCGTAAATCACCAACCTGCAATCGAGT
GGATCGCTGCGATTGGCCTGCATCGGCGGTAACTCGCATGCACGATTGGACGCCAACACA
TGCAGTTTCCGGCTGTCGATCCACTGATCTGCTTCATCCCGCACGTCCTGCGGCTTGACT
TGCGTGCGCCCGCGCAGTCGCCCAACCCAACACCAGCCCATGGCCGATACAGCGCGGAAC
CACGGTGTCCGGAAGCCGGCGTCAGTGACCAGGATCGGGCGAACATCGTCCGGAACCAGT
GCCCTCAGTTGTTGCAAGAAGCGTCTTTCTGCACCAGGCGATCCCTGCTGCTTTCCTGGC
ACTACCATGTCCAGCAAGGTAAGCGTGCGGCCGCCCACCGGCACCGCTGCGCGCAGCAGA
CACCACGATTTGTCTGGCTTCAGATCGCTCCAGTCGATGACGATTACCGGCTGCGCGCCG
CGCAGCAGCCAGTGCGCCATCTCGTGGTCGATCACTGATCGCTCGACCTGCAAATTGCGA
TTACTCAACAGGCGATCAACTGCCTTGAGCGGCGCGCGCACCCGCAGTGCGCTCGGCCAC
GAACGTGCGATGTCCATCAGTGTCAGCCTGCGTCCGTGCAACAACGCCTCGACCGCATGC
AGCAACGCGCGTTCGCGCAACGCATGCATCCCGGACAGTGAGTTGGGCAGGCACTTCTGC
AATACTTCGCTGGCGCGCATGGTCGTCAACCTTCTCTGGCTTAGTCACCTTGAAGATTGC
GCCATGCGCGCACTTTCTTCCAGGCGATTATGTCGCAAGTGATTGATCTGACAGGAGGAG
ATGTGGGGAAACCTCAGGGTTGAGGTCCTTTTCGACGATCCTGCCATTGCGCTTCATCGT
CAGGACGGAATTCTTCTTGCCATGCAGGGCCAGGAGCTCTGCAGCGACAGCTGCAAAGCT
GAGCTGGGACCGATCAACGCGCACCAGCCTGTCGACCCTCCTCTTCTCACCTGGGTCAAT
GCCGGACCGGAGGACTTTGCGTGCTTCCAGATGCTGCGCTCGCACCTCCGCCAGGCTGAC
CTCTGGGTAGACCCCCAGTGCCAAGCGCTTCTCCTTACCGCCAAAGCGATACTTCCATCG
CCATAGCTTGGCGCCTTTCGGCGAGATCTCGACATACAAGCCGCCGCCGTCGAACAGTCT
CACGGGCTTGTCAGCGGGCGTTGCGTTACGCACTGCGGCGTCACTCAGGGGCATGGGGGC
ATCCGCTTTCGCACTGGGGGCTGGTGCCCCCATCTATGCCCCTACGAGCCTGGATTTCAA
TGGATCATGGTGGACCTAGGAAAACCTCAGGCAACAAAAACCCCCGATTTCTCGGGGGTT
TTGGACTTTCTTGGATGTCCCGGAGGGTTCATCTGGTGCGCCCGGAGGGATTCGAACCCC
CGACCAATGGCTTCGGAAGCCACTACTCTATCCGGCTGAGCTACGAGCGCCTGGCCGCGC
ATTATGCCAGAACCGGCGCCATGCGCGTGATCCCTGGGCCGTGGCCCGCTTCCCGGCGCG
CATCCCTCCGCGCACACCAGCCGAAGCGCATCCTCATCTATCGGCGCGGTCGCAAAGATG
GGGCTATCCCTCCAGCGCTGCAGCGCCCCGCACCTGAAAACCCACTTCAAAAGCGCGCCC
AACCGCAGCCAACAGCGACGTCCACACCATCAAGCGCATGACCGCGGCCAAGCGGCGCTG
CTACCCTTTGCAGCATGAGCAAGCAAGGTTTCAAGAACGTGCCCATGGCCCCTGCGCTGA
CGTGGCCAGAGCGCCTGGGACAGTATTGGAAGTTGGTCCGTGGTGACCGCCCGATCGGCA
GCCTGCTGCTGCTCTGGCCCACCTGGTGGGCGCTGTGGCTGGCGGCCGGGGGCCTGCCGC
CGTTGTGGACCTTGTTCGTGTTCACCGCTGGCGTCTGGCTGACCCGTTCGGCCGGCTGCG
TGATCAACGACTACGCCGACCGCTGGCTGGATCCGCACGTAGAGCGCACAAAGTCGCGTC
CGCTCGCCACCGGCGCGGTCTCCGGCCGCGAGGCGCTGTGGGTGTTCGTGGTGTTGATGC
TGGTCGCCTTCGCGCTGGTGCTCAGCCTCAACTGGCTGACCGTGGCGCTGAGCGTGCCCG
GCCTGTTTCTGGCCGCCAGCTATCCCTATCTGAAGCGCCACACCCATCTGCCGCAGGTAT
ACCTGGGCATGGCGTTCGGCTGGGGCATCCCGATGGGCTTCGCCGCCGTGCAGGGCAGCG
TGCCGCTGCTGGCCTGGCTGCTATACGCCGCCAACATCCTCTGGGCCACCGCCTACGACA
CCTGGTATGCCATGGTCGACCGCGAGGACGACCTCCGCATGGGCAGCAAGTCCACCGCCA
TCCTGTTCGGCCGTTACGACCTGATCGCGCAAGGCGTGCTGTATGCGCTGATGTTCGCGG
CCCTGGTGCTGGTGGGCTTGCGCGCCGGCCTCAGCATCGCTTACTGGGCTGGGCTGGGCA
TCGCAGCGCTGCTGGTGGCCTACGAATTCCACATCGCGCGCCACCGCGAACGCGGCCCCT
GCTTCCGCGCCTTCCTGCATAACAACTGGGTAGGCCTGGCGATCTTCGTCGGCATCGCCG
CGTCGCTGGCGTTGCGCTAGCGGGTAGATGCGCTAATCGCGCCGCGCGTTAAGCCCGCAG
GGGCCGCGAAGACACAGGTTGCCCGCCACTGGTGTGCGCCTTGGAGCGCCCGCGCAGCAA
CCGCGGGCCGGGGCGCGGAAAGTGGTTTGGTTGCGGCATGGCTCCACCTGTCAGGCGCCG
GCTTCGGTGGGCTGCGACAGCGCGCCCGGGGATCGGCTATTCGGCTCGGTCAGACATCCT
GCCTGATTCGCCGCAGCGACACATCCATGTGCCGCGCTGCGCCAATCCCCGGGCGCGCTG
TCGCCTCGGCGCGTTGTTGTCATGACACCGATAGCGGCGCAACTGGATGACCGTCGCCGA
CAACGTTGCGGGCCAGGCCTCACGGCGCAACGCTACAACGCGCAAGCCACCATCCCTCAC
GGCACCCGCGCGCAGACCCAGGCGTCCACGCGCTGCACACCGGCGCGCCGCAGCGCCTGT
GCGGCTGCATGCAAGGTGGCGCCCGTGGTCATGACGTCGTCCACCAGCGCCACATGGGTG
GGCAGCGGCCCATGCGCCAGAAACGCATCACGCAGATTGCGTCGGCGCTCGTCGGCATCC
AGTTCGGACTGTGGCGCGGTGGCGCGTACGCGGCGCAGCAGCGGCAGGCAGGGCAGCTGC
AGTGCGCGGCCCAGCGGCCGGGCCAACTCCAGCGCCTGGTCGTAACCGCGCTGGCGTAGC
CGATGCCGGTGCAGGCTCACCGGCACCAGTGCCTGTGGCCGCGGCAAGGCGGCACAGCGC
GCGGCCATCAGTTCGCTCAGCACCCGGCCGGCCGCCAGATCCTGATGGAACTTGAAGCGT
CGCAGCAGCCCGTCCACCGGCCAGCGATAGGTGAAGCAGGCATATGCGCGCTGTAGCGGC
GGCGGGTGCTGCAGGCACTGGCCGCACAACGGGAGCCCGGCAGCGGCAAACAACGGCGTG
GCACAGCACGCGCAGGCAGTGCCATGGTCTGGCAGCGCCGCCCGGCAGGACGGGCACAGG
TCGCAATCGTCGGTGCCCGACTCCGCGCACACCAGGCACAGCGATGGCAGCAGCAATCGC
AGCAGCCGTTGTGGCCACCTGTAAACCGAATGCGGATGCGTAAAGTTGACAGCCTCGTCC
ATGCTCACCAGACTGCCTGGCTTCCAAGCCGCTGACTGTCAGGAAACCCCGATGTCCGTT
GTCGTCCGCCATGACTGGGATCGCAAAGAACTGCATGCGCTGTTCGCGCTGCCGTTTCCC
GAGCTGCTGCATCGCGCCGCCAGCGTGCACCGTGCCCACTTCGACCCGGCCGAGGTGCAG
GTCTCCACGCTGCTGTCGGTCAAGACCGGCGGCTGCCCGGAAGATTGCGCCTACTGCCCG
CAGGCGCAGCGCTACGACACCGGGGTGAGCGCACAGAAACTGATGGACACCGAAGACGTG
GTGGCCAAGGCCCGCCAGGCAAAGGCCGCCGGCGCCTCGCGCTTCTGCATGGGTGCGGCG
TGGCGCTCGCCCAAGGACCGCGACATCCCCAAGGTGGCCGCCATGATCCGCGAGGTGAAG
GCGATGGGCCTGGAAACCTGCGCCACCCTGGGCATGCTCGACGCCGGCCAGGCGCGCGCG
CTCAAGGACGCCGGGCTGGACTACTACAACCACAATCTGGACACCGCGCCGGATTACTAC
GACTCGATCATCCACACCCGCCAGTACCAAGACCGCCTGAACACCCTGGAGCACGTGCGC
GATGTGGGCTTGAAGACCTGCTGCGGCGGCATCGTCGGCATGGGCGAAACCCGTGAGCAC
CGCGTCGGCTTGTTGCACGCGCTGGCAACGTTGCCAGCGCACCCGGACTCGGTGCCGATC
AACCAGTTGGTGCAGGTTCCCGGCACTCCATTGCACGGCACCGAGCCCCTGGATGCATTC
GAGTTCGTGCGCATGATCGCGGTGGCGCGCATCGCCATGCCCAAGTCGATGGTGCGCCTG
TCCGCCGGCCGCGAGGCGATGAGCGACGAACTGCAGGCGCTGTGCTTCCTGGCCGGTGCC
AACTCGATCTTCTACGGCGAAAAGCTGCTCACCACCGGCAACCCTGATACCGAGCGCGAC
CAGGGGTTGTTCCAGCGGCTGGGCCTGCGCCCGATGCAGATCACCGTCGACGCCGCCGAG
CACGACCACCCCGGCACCGTGCATGCGGACATCACCTGCGGCGCGGCGTGCGAACACGCG
GCCTGACCGCATCAGCGCCCAGCTAGCACCGGCCGTCGGTGCCGGCTGGGCGCGCTGGGC
CCGGCACGCTACGCTAGCGGCCCTCTTCCGCTGTCGACGAACGCCATGGCTCGCCCCGAT
CTGCACGAACGGATTTCGTCGCTGCGCAAATTGCGCGTGGCCCAGGAGCGGGTGCGGGTG
CGGCGGCAGGTGGGCCGCCGCGACGGCGTGCGCCTGGAAATCGATGGGCGTTGGCTGACC
GGTTTCTGCTCCAACGATTACCTGGGGCTGTCGCAGCAGTTCGAAGTGGTGGCCGCGCTG
CAGGATGCCGCCGCGCGCGATGGTGCCGGGGCGACTGCTTCGCATCTGATCTGCGGCCAT
CACACCGCGCACGAAACGCTGGAGCGCGACATCGCCGAATGGCTGGGCTATCCGTCGGCG
CTGCTGTTCGGCAGCGGCTTCATCGCCAACCTGGCCGTGCAGCAGGCGCTGCTCAGCGAA
GAAGACGATGTCTGCGTGCAGGACCGGCTCAATCACGCCAGCCTGCTGGATGCCACGCGC
CTGGCCGGCTGCCGGTTGCGCCGCTACCCGCACCTGGATGTGGAAGGCGCGATGCGCCAG
CTCAAGGGCGCGCCGGAGGGCGCGGCAATGCTCGCCAGCGACGGTGTTTTCAGCATGGAT
GGCGACGTTGCGCCACTGCGTGCGCTGAGCCTGGTCGCGCGCATGCAGGAGGCCTTGTTC
TATGTCGACGATGCGCACGGCGTGGGCGTGCTGGGGCCGCAGGGCCGCGGTTGCGTGGCC
GATGCCGGGCTCGGCGTGGCCGAAGTGCCGCTGCAACTGGTGACCCTGGGCAAGGCCCTG
GGCGGCTATGGCGCGGTGGTGGTGGGCGAAGAAGCGCTGATCCGCCATCTGGCCGAAACC
GCGCGCCCGTACATCTACACCACCGCGCTGCCGCCCGCGCAGGTGGCCGCCACCCTGGCT
GCGGTGCGCCTGGCGCGTCGCGACGATTGGCGCCGCACGCGGCTGACCGAACTGATCGGC
ACATTCCGCGATGGCGCGCGCCGGCATGGGTTCGAACTGATGGCCTCGGACACCCCCATC
CAGCCGCTGCTGTGCGGCGAGGAACCCACCGTGATGGCGATGTCTGCGGCGCTGGAGCAA
GCCGGCTTCATGGTCGGTGCAATCCGCCCGCCCACCGTGCCCGAAGGCAAGGCGCGGCTG
CGGGTGACGTTGTCGGCATTGCACACGCCGCAACAGGTGCAGGCCCTGGTCGATGCCATC
GTGCAGGCGCGCGATGTGGTCAGCCGCCAGCCGCAGCGCGCGCTGGCCTGAGTATGCACA
CACCGACGCCGGCGCAACGCCGCGTGTGGGAGGCAATGGCCGAGCTGTATCTGGACACCG
CAGTCGATGCCATGCACGCGCGCATCGTGCGCTGCCTGGCGGAGTCGCCGTTTTCGCTGG
AACAGCTGCGCACGATGTTGTTGCACGACGTGCACCCGGTGCTGCGCAGCAATGTGTACA
GCGTGGCCGGCGTGTGGGACGGCTTCGATCCGGCGTGGTTGAGCGCGGCCATCGCCGCAC
ACCGTGCGCGCGCGTGGCGCTGGCCCGATCGCTGGTGCTGGCGCGGCTACGCACGTGCGC
AGTGGCGTTGGCTTGGCCCACGCGTGGCCGCGTTGCGCGCCGAGGCCGCAGCTACCTGAC
CCAGCACGCGTGATCGGCGACACTACGCGCATGCATATCGACGTCATCGGCCACGGGCCG
GCACTGGTTCTTCTGCACGGCTGGGCACTGCATGGCGGTGTGTTCGCACCCTTGGTGGAG
CGCCTGGCACCGCACTACCAACTGCATCTGGTGGACCTGCCCGGGCATGGCTTCAGCCAC
GACGACACTACGCCGCTGGCCTTGCCGCACGTGGTGGCCGCAATCGCCGCGGCCACGCCG
GCGGCGGTCTGGGTGGGCTGGTCGTTGGGCGGCCTGTTCGCACTGCATGCAGCGGCCACC
CAACCGCAGGTCCGCGCGCTGGCGATGATCGCCGCCACGCCGCGCTTCGTGCGTGGCAGC
GACTGGCCCGATGCGGTGGAACGCGAGGTCTTCGTGCAATTCGGCCAGGATCTTGCGCGC
GATTACCGCGGCACGCTCGACCGGTTTCTCGCCCTGGACACGCTGGGCTCGGCGCATGCG
CGCAGCGAATTGCGCAGCCTGCGCGAGACGCTCACCGCGCGCGGCGAACCGGCAGCCAGC
GCGCTGCAGGATGGCCTGGGCCTGCTCGAACGCACCGACCTGCGCCGCGCGCTGGCAACG
CTTGCGCGGCCCAGCCTGTGGATCGCCGGGCAACGCGACCGCCTGGTGCCGGCCGCCGGC
ATGCATGCCGCGGCTGCGCGCGCGCCACACGCACAGGCACTCACCATCGACGGCGGCGGA
CATGCACCGTTCCTGGGCCACGCCGACCAGGTGGCCGAGGCGTTGCACCGCTTTGTTGCA
GCGCTGCCCTGAGAGATGCACACCGTGTGTGATGCGACGCGGCAGCAAGGTGCATCTGCC
CGCGCGCAGGTGCATGGCGAAGGCTTCACGTCGGCCTGCGGCGTGTAGTGAGGATTCACT
GGCCGCAAGCAATCGTGAGCTGCGTTGGATGGGGTGCACTTCCGCTGACGCAGGCCTGAG
CCTACCCAGTACATCGATAACGCAATGCGCGAACGCTGCAGATGCAACTATCTCGTCAGC
CGCTTTCGGTGCCATACCATCCAAGATCGCGCATGGCGCACTCCCGCCTCTCCGCGCCAC
AGTGCGAATCGCACTGCACGCAGCACACTGTTTTTTTGTTTCCCGTCGCTATCGACGGTC
AGTGCAACAGCCCCTCGCGCCTGATCAACGCCAGCTACGTCTGCCGGGCCTGAAGGACAC
GCGCTTGTACGTCGACAAGCTGCCGTACACCGGGCTGTGCGTACGCGACCCACTCAGGCG
TTTCAATCCGCATCGACGAACTGCTGATCCCGGATGAGAAGACGGGTGCGCGCATCCTGC
GCAGGATGTGCGCCCGATTAACTACAACGCACACCTGAGATGATGAGCTCATGCCGTCCT
GGCGCCACCGCGCCCATGAGCCGCGGCAATCACGCAGCACGCATCGCAGCCACCTCTCAC
AGCCATTGCAGTCACGGCTGATCGCCACGCAATGCGAGATCACTCCTGGGACCACCGCCA
ATCAACACACTGTCCGATCCACCACCACACGCCGTGCAGCCGCGATCACCGATCATGCGC
ATTCGTTGATTGAAGGAGCACCGCATGGATCTGGGAATCGCCGGGCGCTGGGCCTTGGTA
TGTGCCGCCAGCAAGGGCCTGGGACTGGGCTGCGCACAGGCGCTGGCACGCGAAGGCGCC
AATGTCGTGATTGTCGCGCGTGGCCGCGAGGCTTTGGAGCAGTCCGCCAGCAACTTGCGC
GCCCTGCCCGGCGCGGGTGAGGTACGCAGCGTCGTCGCCGACATCACCACCAGCGAAGGC
CGTGCCGCTGCGCTGGCCGCCTGCCCGCAGGTCGACATCCTGATCAACAACGCCGGCGGG
CCGCCGCCGGGCGATTTCCGTCAGTGGGAGCGCGCGGACTGGCTGCGTGCGCTCGACGCC
AACATGCTGGCCCCGATCGAACTGATCCGCGCCACGGTCGATGCGATGCGCGCGCGGCGC
TTCGGCCGCATCGTCAACATCACCTCCAGCGCGGTGAAGGCGCCGATCGACATCCTGGGC
CTGTCCAACGGCGCGCGCGCCGGTCTCACCGGCTTCGTGGCCGGGCTGGCGCGCAGCACC
GTGGCCGACAACGTCACCCTCAACAACCTGTTGCCGGGCCAGTTCGCCACCGACCGGCTG
CGCGGCAACTTCGCCGCGATCGCCGAGCAACAAGGCACCAGCGCCGAGGCGGTGGCCGCG
CACAAACGCGCCGGCATCCCGGCCGGGCGCTTTGGCGAGCCGGACGAGTTCGGCGCGGCC
TGCGCATTCCTGTGCAGTGCCCAGGCCGGCTACATCACCGGACAGAACCTGCTGATCGAC
GGCGGCGCCTACCCGGGCACGTTTTGACGCCACTGGCGCTGCGCATCAACACGCCGCCGC
GCATCACACCGTGTCGCTGCGGCAATTCCCTCGGCGGCGTGCAGCGGCGACAATAGCGCG
GCAATGAACAGCACTTTCGACCCCCGCCACGTCCGGCGCGCCTTCGCGCGTGCCGCCAGC
AGCTATGCCGCCGCCGCCGCCCTGCAACGCGAGGTGGAAACGCGCCTGCTGGAGTCGCTC
GACTATCTCGGCGACACCGCGCCCAAGGTGGTGCTGGATGTGGGTGCCGGCCCGGGCCAT
GCCAGCGCCACGATCAAGAAACGCTGGCCCAAGGCGCAGGTGATCGCGCTCGACCAGGCA
CTGCCGATGCTGCGCCAGGCGCGCAAGACTGCGGGTTGGTGGAAGCCGTTTGCGCAGGTC
TGCGCCGATGCCCGCGCGCTGCCGGTGGCCGATGGCAGCGTGGATGTGATCTTCAGCAAT
CTGTGCCTGCAGTGGGTGGAAGACCTGCCGGCGGTGTTTGCCGGCTTTCGGCGTGCGTTG
CGGCCCGGCGGCCTGCTGCTGTGCTCCACCTTCGGCCCGGAAACGTTGATCGAACTGCGC
GAGGCCTTCGCGCAGGCCGACCCGGCCCCGCATGTGAGCCGGTTCCCGCCGATTGCGCAG
TTTGGCGATGCGCTGATGATGTCCGGCTTCCGCGACCCGGTGCTGGACCGCGACCTGTTC
ACCCTCACCTACAACGACCTGCCGGCCTTGATGCGCGAGTTGCGCGCGATGGGCGCCACC
AATGCGCTCAGCAACCGCCGCGCCACGCTGACCGGCCGCGGCCGCTTCGCCGCCGCCAGT
GCGGCCTACGAACCCCTGCGGCGGCCCGATGGCACCCTGCCCAGTTCGTGGGAAGTCATC
TACGCGCACGCCTGGGCACCGGCGCCGGGCGCTCCGATCCGCGAACGCGGGCAGGACATC
GCCAGCGTGCCGGTGGGCGCGATCCCGATCCGCCGCCGCCAGGACTAAGCGTGGCGATCA
CTGCGCGCGCGCAGCCGCCAGGCAGGCGCGGCCGCGGCATGCACCAGTCGCCTGCTTCGG
TCCCCGTTGCCTCCGACAGCACCCCGGCGCCCGCGCCACGGTGCGCCAACCGCACGCAAG
CGGCGCACACCCTGCCGGCGCATGTCGCCGGTCATCGGTAGGACACAGTATTACCGCCGG
GCCCATCCCGATCAGGCAGGCTCGGCGCTTGCAACCGGTAGAATTCACCAGTTAACGGCC
CCCGCCCCCAACCGGCCTCCCCAATGTTGAAGTGGCTCATCATCGCGCTGTTCATTGCCT
CAGCGCTGTACATCCATTACCGCGGTCGCGTGCGCCACCGGCTCAGCCGGCAGCTGCTGG
ACCATTCCACCTTCATGGCCCCGATCAACACGCTGATGTATCTGTGTTCGCGGGTGCCGA
CCACGCCGTTCATCGATCCGGGCAAGGAATTTCCGGAGCTGGCCCCGTTGCGCGCGAACT
GGACGCTGATTCGCGACGAGGCAGTGGCGCTGCAGCAGATGCAGAAGATCCGTGCTGCCG
ACGGCTACACCGACATCGGCTTCAATTCGTTCTTCCGCCGCGGCTGGAAGCGCTTCTACC
TGAAGTGGTACGGCACCGCGCACCCGTCGGCGGCCGAGCTGTGCCCGCAGACCACCGCGC
TGCTGCGCTCCATTCCCACGGTCAAGGCGGCGATGTTCGCCGAGCTGCCGCCGGGCAGCG
AACTGCGTCCGCACCGCGACCCGTTCGCCGGCTCCATGCGGCTGCACCTGGGCCTGGCCA
CGCCCAATGACGACCGCTGCTTCATCGACGTCGACGGCCAGCGCCACAGCTGGCGCGACG
GCGAGTGGACCATGTTCGACGAGACCTACATCCACCACGCGCGCAACGACACCGACCAGG
ACCGCATCATCCTGTTCTGCGATATCGAGCGCCCGATGCGCTGGCGCTGGGCGGCGGCGG
TGAACCGCTTCGTCGGCCGCAGCCTGCTCTCGGCCGGCGCCTCGCCGAACCAGGAAGGCG
ACAAGACCGGCGGCATCAACCGGGTGTTCCGGTATTTCTACGCCGCCCGGCTCAAGGCCA
AGGCGCTGAAGGAGCGCAACAACCCGCTCTACCAGACGCTCAAGTGGGGCATCTTCGTGC
TGGTGGTCGTGGGCATCGTGCTGCTGTAACGCAAACCACCACGCCCGTCAGCTACTGCAA
TGCCCGACCAACCACGTAGGAGCGCGCTCGCGCGCGATGTGGCGTTATCGATAACGCTTC
ATTGCGCGCGAGCGCGCTCCTACGCAGTCCAGTGCAGATTTAGCCAACCTGCACCGCAGC
AGCCGTGGCGTCAGCGCGACACCTGCGCAATCCATTCCTGCAGGTTGTAGTAATTGGTCA
CCCGCGTGATCTGCCCATCGCGCACATCGAAGAACGCGCCGCCGGGCAGCACATAGGTTT
GCCCGTTCGCATCCGGCAGGCCTTCGTCGGTGGTGTGATAGACGCCATGCACCACGTACT
CGGCGCCGACGCGCGTGCCTTCGTCATTGGCAGTCACCACGATGTCGCGCAGCTGCTCGC
GGTAGCTGTCGTTCATGCGCTGCAGGAAGCTGGCGAAGGCCGCCCGGCCGATCTCGCGTG
GCCCCTGGTTGAGGTCGTGGGCGACGTCCTCGGCCAGGAACGCCAGCATGGCGTCCCAAT
CGCCGCGGTTGAATGCCTCGTAGTAGGCCTGGACCAGGCCGGTGGCGCCTTGCCGATTGC
TCTCGCTCATGCTCGAACCTGCCGCTGGGAAAGCCGCCATCATAGGCCCGGCATCAGGCG
CCCTGCACCACCAGATCGCGGTGGAAGTAATAGACCTCCTGCAACAGGAAGCGCCAGCTG
GTGTGGAAGCTGCGGAAGCGCGTGCTCGGGGTGGACGACGCCAGCGCATCCACGCCCAGC
TCCTGGCACAGCCGCAGCGCGCGCGCCATGTGCAGCGGGTCACTGACGATGATCGCCCGG
TGCATGCCATGCCGCTCCATCAGCGCGCGCGCCTGCAGCAGGTTCTGCCGGGTGGTACGC
GAGCTGGTCTCGATCACGATGGCTTCCGACGGCACGCCGTGCCGCAGCGCGTAGCGCCGC
GCCACCTGGGATTCGGCAAAACGCGCCCCGTTGCCGAAGCCGCCGGTGAACAGCAGATGC
GGCGCGTAGCCGCGTGCATACAGGTCCAGCGCGTGCCGGATGCGCTCTTCGAACACGGGA
GAGGGGCGCGCGTCGTAGGCCGCCGCGCCCAGCACGATGATCACGTCAGCCGGTGCGGCC
TGGTCGCGGTCGCCCACCCAGACGATCCAGCCGGCCACGCCCACCAGCCAGATCAGCGCC
AGCATGCACAGCCGCCACCCCCAACCCCACAGGCCGAGCCCGCGCGAAGGCCTGCTCACG
CGGCGGCCCACGGCAAGGCGTCCAGGTCGACGTTGCCGCCAGACAAGATGACGCCCACCC
GCTTCCCGGCAAAGCGCGCCGGGTCGGCCAGCACGGCCGCCAGCGCGATGGCCGACGACG
GTTCCACCACCTGTTTCAAGACCTGCCAGAGCAGGCGCATGGCCTGCACCACGGCGGCAT
CGTCAACGGTGATGACCTGCGCTCCGGCGGCCTGCAGCAGCGCGAAGTTGGGCGCCCCCA
GGGTGCCGCGCAGCCCGTCGCACACGGTGTCGGGAACGAAGTCCACCAGCCGCTGCCCTG
CCGCCAGCGACCGCGCGGTGTCGGCTGCACCCGCCGGCTCGGCCAGCACCAGCGCGCAAC
CGGGCGAAGCCTGCAGCGCCAGGGCCGCCCCGGCCGCCAGCCCGCCGCCGCCCACGGGCG
CCACCAGCACATCCAGGCCGCCGCTGTCGTGCAACAGCTCCAGCGTTGCGGTGCCCTGGC
CGGCAATCACCGCCGGATCGGTATACGGGTGAACCAGGGTCGCACCGCTGCTGGCCTGGA
CCTCGGCGCATAGCTGCTCGCGCGCAGCGATGGTCGGCGCGCAGCGCCACAAGGTGGCGC
CATGCCGGGAAATATTGGCCAGCTTGGCAGCCACCGCGCCTTCGGGCACCACCACATGGC
AGCCGATGCCGCGGGTGCGCGCGGCCAGTGCCAGCGCCGCGCCATGGTTGCCGGAAGAGT
GCGTCACCACGCCATGTGCGGCGGTCTCGGCCGGCAACGCCCAGACCGCATTGCAGGCGC
CGCGGAATTTGAACGCACCGCTGCGCTGCAGATGCTCGGCCTTGAACATCAGCTGCGCAC
CGCTGAGCGTGTCCAGCGTGTGCGAGCGCAGCAACGGGGTCGGTGCGGTGTGCGGGGCAA
TGCGTGCAGCCGCCTGCAGGACGTCGGAATAGGCAGGAAGAAGCGTTTCGATCATGCTCC
CAAGATTAACGTATCGCCTCACTCTTCACGGTCGAGGGTCGGCGTCCCGCGCATGCTCGT
TCAATGAACATACGCGCCATCACCGCACAGTTAAGGACCGATTCAATGCCGCGGTTCGAC
AGTGACACCATGGTTGCAGGAGGGCACCATCCATGAAATTCCGTCTGATCCTTGCCGCCG
GCCTGCTGGCCTTGAGCGGCTGCGCGACGTACGACTACACCGGCGCCGGGTCGGGTGGGT
ATTACCGTGGCGCGCCCGCGGTGCAGTACCGCTACCCGCCGGGCTATGCGCCGTATTCCT
ATGGCAGCCCCTACGGGGCCGGCGGGATCGGTCTGTACGACTATCCGGTGTACCCGGTCT
ATCGCGGCGGCGGCGGCTATTATTACCGCGAGTACGATCGACGTCCGCAGTACCGTCCTT
ACAACAACTATGGTCCCCGACCGAATGGCCCGCGCCCGAATGGCCGGCCCAACGGTCCGC
GCCCGCAGCGCCCCAACCCGCCGCCAGCCACCGGCGCGCCACCGCGTCCGGCGCAGTCGC
CGCGTATCGGCGCGCCGCCGCGGGTGATCCGCGAGATCCAGCGGCAGACCGCACCACGCA
CTACGCGCCAGCAGATTCCCTGATCTGCTGACTGCGACGCAGCCCACACTTGGCAATGTT
GGGGGCTTGCGTTCAGTCTGCACTTGGCTGCAAGCTAGGTGCACTGTGTGACCCGCCACG
TCGTTTTCTGACCTGGCCACTCCACTGACCGACTTATGTCGATGTCCGACAGGGAAATCT
GGATCCCCCCTGTTCCGGCCCTGTCGGATATCGGCGCCTCCAATGCACAAAGCCCCGGCA
TGCCGGGGCTTTGTGCATTGGAGCGTTGCGAAGCAGGCCAGAGCGTATGCGCTGGCGACG
TGCAGATAAAACTAAGGGCCGGCAGTCCCCCGACTACCGGCCCTTACGCTACCCCATCGC
ACGCGCGGCTGGCCCCTGTTCCAATTCCAGCCTTGCGCCCATGTCGCAATGCCACGACGG
GTGCAGTGGGGATATCCGCACGAAACATGCCAACTTGAGTGCCAGTGTTCAATAATGTGA
CTTGAGTCACATATTTCACGTGTTAGTACCGCAAACCGCCCTTCAGCCGCTACGTTCGCG
GCCGCTGGTCTTCCTCCTGCTTCTGGTCCACGCCCATGTCCGACTCCTTCTATCGCTACG
ACGTCATCGTGATTGGTGGCGGCCACGCCGGCACCGAGGCGGCGCTGGCGGCTGCCCGCT
CCGGTGCACGCACGCTGTTGCTGACCCACAACATCGAGACCGTGGGCGCGATGAGCTGCA
ACCCGGCCATCGGTGGGATCGGCAAGGGGCACCTGGTCAAGGAGATCGACGCACTGGGCG
GGGCGATGGCCAAGGCGGCGGACCTGGCCGGCATCCAGTGGCGCACCCTCAATGCCTCCA
AGGGGCCGGCGGTGCGGGCCACCCGCTGCCAGGCAGACCGCAACCTGTACCGCAGCGCGA
TCCGCCGCATCGTCGAAGCGCAGCCCAACCTGACCGTGTTCCAGGCGGCAGTGGACGATC
TGATCATCCACAACGGTGCCGCCGAAGGCGACAGCGTGCGTGGGGTGATTACCCAGACCG
GGCTGCGCTTCGAAGCCACGGCCGTGGTCCTGACCGCGGGCACCTTCCTGGCCGGCAAGA
TCCATGTCGGCGAGACCCAGTACGCGGCCGGGCGCATGGGCGACCCGCCGGCCACCACGC
TGGCAGCGCGGTTGCGCGAGCGCCCGTTCGCCATCGATCGCCTCAAGACCGGAACTCCGC
CGCGTATTGATGGGCGCACCCTGGACTACACGTTGATGGATGAGCAGCCAGGTGATGACC
CGCTGCCGGTGATGTCGTTCATGGGCCAGCTCAGCGACCACCCGACCCAGGTCAGCTGCT
GGATCACCCATACCACCGAGCAGACCCACGACATCATCCGTGGCGCGTTGCACCGCTCGC
CGCTGTATTCGGGGCAGATCGAGGGCATTGGCCCGCGCTACTGCCCGTCGATCGAAGACA
AGGTGGTGCGTTTCGCCGACAAGACCAGCCATCAGATCTTTGTCGAGCCGGAAGGCCTGG
ACGTCACCGAGATCTATCCCAACGGCATTTCCACCTCGCTGCCGTTCGACGTGCAGCTGG
CGCTGGTGCGCTCGATTCGCGGCTTTGCGCAGGCGCATATCACCCGCCCCGGCTATGCGA
TCGAGTACGACTTCTTCGACCCGCGCGGGCTCAAAGCCTCGCTGGAAACCAAGGCGGTGG
GCGGGCTGTTCTTCGCCGGGCAGATCAACGGCACCACCGGTTACGAAGAAGCCGCCGCGC
AGGGCCTGTTGGCCGGGCTCAACGCGGCGCGCCACGTGCAGGCGCTGCCGGCCTGGTCGC
CGCGCCGCGACGAGGCCTACCTGGGCGTGCTGGTGGACGACCTGATCACCCACGGCACCA
CCGAGCCGTACCGCATGTTCACCAGCCGCGCCGAATACCGGCTGCAGCTGCGCGAAGACA
ACGCCGATCTGCGGCTGACCGGCGTGGGCCGCGCGATGGGCCTGGTCGACGATGCGCGCT
GGGCACGTTTTTCCAGCAAGCAGGAGGCGGTGCAGCGCGAAACCGCGCGCTTGTCGGCAC
TCTGGGCCACGCCGGGCAATGCCCTGGGCCGCGAGGTGGTCGACACCCTGGGCGTGCCGA
TGAGCCGCGAGACCAATGTGCTGGACCTGATCAAACGCCCGGAACTCAGCTACGCCGCGC
TGATGCGGGTGCCGACGCTGGGCCCGGGCGTGGACGATGCGCAGGTCGCCGAACAGGTGG
AAATCGGCGTCAAGTACGCCGGTTACCTGGATCGTCAGCGCGACGAAATCGCCCGCCAGC
AGCGCCACGAAACGACGCCGATCCCCGAAGGTTTCGACTACGCCGGCGTGCGTGGCCTGT
CGATGGAAGTGCAGCAGAAACTTGAACGCGTGCGCCCGCAAAGTATCGGCCAGGCACAGC
GCATTCCGGGCATGACCCCGGCCGCGATCTCGCTGCTGCTGGTGCACCTGGAACGCGCGC
GGCGCAGCCAGGTGGCGTGACGCTAGTGGTCGGTGCGCAGGACAGCGGCGGCGTGACGTC
ACACGCGCCGCCCCGGTCTTGAAGTCTGCATTGGCGTGAGTGACGGATGTTTCTGGCTGC
CGTGCAGTTGGTTACCCGCAGAACCCTCACGTGTCTGCTCGACTCGGCCGATCGTTCGGG
AGAGATCGAGGGCACCGATACGCAGGCGCTGATTGCCAACAGATGTCACGCAGCGAGCTC
ATGTCGCCCGGTGCGAAGTGATCGGGCCGTATCGCACGGCGGATGCCGCGAAGTTTGATG
GCGGTCGCGACCGAGTTGGTATGCTCAGGCACCACTGACGACTTCCTGATCATGAACAAA
CTGCGTGCGCTGCTGACGGCAACCTACCGAATCGCCTGTCCCGCCCTGTTGCTGATGCTG
GGCAGCACCTCGCAGGCGGCGGCCCAGACCGAAGAAGACGGGCGTTACTGGCTGAGCGTG
TATGCGCAAGGCAAGCTGCCGGTCGAGAATCTTTACTGGAGCATGGACGTGCACCCGCGC
TGGCGCGAGGAAGGCGAGCAGTTCGATCAATTGATCCTGCGCCCTGCCGTGTTCTACCGG
CTCAATCCCAAAGCCAGTGTCTGGATGGGCTACGACACCATCATCAGCCACCCGGCCGGG
CAGTCGTCCAATCGCGAAAATCGCTGGTGGGGGCAGTTCCAGTATCAGTTCGATCCGATC
GCCAACATCACCATCACCAGCCGCACGCGTCTGGAGCAACGCCACCGCGAGGGCTTCAGC
GATGAAGGCTACCGGGTGCGGCAGATGATCAGGGCCGTGCGTCCGAGCAGCCTGAGCCCG
CAGTTGTCGTGGGTGGCATTCAACGAGCTGTTCGTCAATCTGGATCAGACCCAGTGGGGC
GCACGCAGCGGCATCGATCAGAACCGGGTGTTCGTGGGCATCAACTGGAAGTTCAATGCA
ATCTCCAATGTCGATGTCGGGTATTTGAATCAGTTCGTCAATAACCGCACGATCGACCGC
GAAAACCACGTCTTGATGACCACCTTCCGCTTCAATTTCTGAGCGCACGCACAGGCCGCG
CGACTTGGTCGCGGCCTTTCGGTAATGCGTTGAATGCGCCGCCGGCGCGCCGAGGCACGT
GTTGGCTACGCGGCAAAGCGTGGCTGCACTGGCAGCAGCCGTTGCCGCAGCATCAGCGCC
GCCAGCTCGATGGTTTCCTCGGCCGCACGGATCACGCCGCCCATGGTGATGAAGCCATGG
ATCATGCCGACACAGGTGCGCTGGGTGACTTCCACGCCGGCGGTGCGCAGGCGCTCGGCG
TATTGCAGTCCCTCGTCGTGCAGGATGTCGCGGTCGGCCAGCACCACCAGTGCCGGCGCC
ACGCCGGCCACGTCCGGCGCCAGCAGCACGGAGATGTGCCAGTGGTCGGCCAGGCGCATG
TCCGGCAGCAACAGGCGATTGAAGAACTGCACCGCGCTGCGGGTCAGCGGCGGGATCTCG
GCATTGCGGCCGCGTGAGGGATGCACGCCGGTATCCGGGCGCGCATCCGTCAGCGGGTAC
AGCAACAGCTGACAGCGCAACGCGATACCTCGCTGCTGTGCAGTGATCGCCGCTACCGCC
GCCATGCCACCTCCGATACTGTCACCGCAGATCGCAAGACGCTGCGGATCGGCGCCCACC
GCGTCGGCATGCTCGGCCAGCCAGTGCAGCGTGGCGATGACATCCTCCACGCCGGCCGGC
GCCGGATGTTTGGGCGCGAGGCGATAGTCCACCGCCAGCACCTGACACGGCGTGCGTGCC
GCCAGCTGCCGGCAGACATCGTCATGCGAGTCCAGATCCCCCACCACACCGCCACCGCCG
TGCACGAACAGGCACGTGGGTGCGGGCGTGTCGTCCAGGCCCGGCGGCCGGTACAGACGT
AGCGGCACCGTGCCGGCGGCAGTGTCGGCCTGCAGGTCGGTCACCTGCGCCATCGGCAGC
CGTGGAAATCCCAGCTGCGCTCCCATGCCGCGCATCATGGCGCGTGCTTCCTGCAACGGC
AGCGCCTCCATCGGGGGCTGCCCCGCTTGCTGCAGCTGCGCGAACAAGCGCACGACATCG
GGATCGAATTCCATGACGGACTCCAGCAGCGATGAGAGAGGCCGAGCTTGCCAGATTGTT
ATGGCCTTTAACCATTACGATTCATCAATTGTTTCGATCATGCGCGTGATGTCGATGCAG
ATAGGTCACTGCAATGCAGCGTATTGGCCAGGCGCATCACCGCGGCATCGTCCATGCTGG
CGTCACGTGTGCGTGCCGTTAGACACAGGCAGCCAAGCGCTATTGCGGATGGCCGCAGCA
GCCTTTAGACAGCAGCGTTAGCCGCTGGCAACGCCGCAGCCACACCTGCTGCAGCCATCG
CGATCAATCGTCTTCGGCGGCCGCCTCGCGGCCCTGCTGACGGATCAGGTTTTCCTGGCG
CGCGTCCTCGATCGAGGCGCGGATGGCACGCACGTCGGCGCGCTTGGTGTCGAAGGTGAA
ACGGCCGGTCAATGCACTGTCCGGGCGCAGCTCGCCCTTTTCGAACAACGCCCACATTTC
TTCGCCGTAATAAGTGTCCAGCAGCTCGGGGGCGAATCGGCCCAGGCAGTCGCGCAGGTT
GTGCACGTCGCGCAGCAACATGTCGCGTGCGGCGTTGTTGCCGGCCGCGCTGACCACCTG
CGGGAAGTCGATCACCACCGGGCCGTCGGGCGAGACCAGCACGTTGTATTCGGAGAGGTC
GCCATGCACCAGGCCCAGGCACAACATCTTGACCACGTCGCCGACCAGGCTGGTGTGGAA
GAGGCGCGCCTGTTCCGGCTCCAGTTCCACTTCGCCCAGCCGTGGCGCGCTGTGGCCGGC
GTCGTCGGTCACCAGGTCCATCAGCAGCACGCCGTGGAAATAGCCGCGCGGCTTGGGCAC
GTGCACGCCGGCGTCCACCAGTTGGTAGAGCGCGTCGGCCTCGGTGTTCTTCCAGGCGGT
CTCGGCTTCCTTGCGGCCGAACTTGGTGGCCTTGCCCATCGCACGGGCCTGGCGGCTGCC
GCGCACCTTGCGTCCTTCCTGGTATTGCACGCGCGCCTGGAAGCTGCGCTGCGCCATGTC
CTTGTAGACCTTCGCGCACAGGATGTCTTCGCCCGCGCTGACCACGTAGACGGAGGCTTC
CTTGCCGCTTTTCAGTGGTCGCAACACTTCGTCGATGACGCCATCGTCGATCAGCGGTTG
CAGGCCCTTGGGGGTTTTCATGGAGGAAGGGAACCAACGCAGGAAAAAGACCAGTGACGA
TTATGCGTCAAGCAGGGTGAAGCGCTCACCCCGTACGGGGCCAAGCTGAGACCGGGGCCA
TGCATTGGGACGATGCGCTTACCATGCAGGCACCTGCCCCTAGCGCGATGCGATGCCCGA
GCCCACCTCTTCCCGCCGCAAACGTCCCGCCGCGCCGGCCATCGCCAGCAGCGAGCGCGG
CCTGCCGCATGCCTTGATGCAGCAGATTGCCGCTGCCAAAGGTGACCCGGATTTCATGAC
CTCGCTCGGGCGCGGGCTGGTGGTGCTGAGCGTGTTCGCCCAGCACGCACGCGAGGTGAC
GATGTCGCAGATCAGCCTGGAGACCGGCATCTCGCGCGCCGCAGTCAGGCGCGTGCTGCA
CACCCTGGCGGCCCTGGGTTATGTGGGTGAGCAGGGCCGCGGCTATGTGTTGCTGCCGCG
GGTGCTGGGGCTGGGCGGTGCGTACACCGCGTCCTCGTCGATGACCGCCGCGGCGCAGCC
GGTGCTGGATGGCCTGCGCGACCAGGTGCACGAGTCGTGCTCGCTGGGGGTGCTGGATGG
CGATGACCTGCTGTACGTGGCACGCGCGGAAACCGTGCGCATCATGTCGATCGGGCTGCG
GCCCGGCACCCGCCTGCCGGCCTATTGCACGTCGATGGGGCGGGTGCTGCTGGCGGCCCT
GCCTGCCGACACGCTGCAGGCCTATCTGGAACGCACCACCTTGCGTCCGCGCACCGACCG
CACCGTGACCCAGCCCGCCGCCCTGCTCGAGGTGCTGGCACGGGCGCGCCGCGAAGGCGT
CTGCCTGACCGACCAGGAGCTGGAGATCGGCCTGCGCTCGATCGCGGTGCCGGTGCGCAA
CCTGCGTGGCGAGGTGATTGCCGCGCTCAATATCGGTGCGCAGGCCGGGCGGGTGAGCCT
GCAGACGATGCAGACCCAGTGGGTGGAGCCGCTCAAGCAGGCGGCGCAGCGCTTGGGCGC
CCTGCTCAGCTGAGCGTGTCCGGCTGGTTCAGCGCGGGCGGCGCAGGAAGGCGACCACCG
CGTCCACCCAGGCGGCATGGCTGTCTTCGACATGCGCCACATGGTCGGCGTGCGGCAAGG
TGACCCAGCTGCGGTCGGCGCTGCCCAGGCGTGCGAACAGGTGCGCATTCTCTGACTGCG
TGGCGAGTGGGTCATCCACACCGCGCAGCAGCAGCACCGGCACGCGCGTCACCTGCTCGG
GCTGGTAGGCGAATTGCTCCATCGCGCGCCAGTCGGTGCGCACCGGGTCGGCCGCGAGTG
CGGCGGCCACATACGCCTTCTGTACGGCGGCGGGCGCGGCATTGGCAGTGATGAAGTCCG
AGCCAGCGGCTTCGGCGGTGGTGCGTTCACGCGGCGGCTGTGCGGGCACGGCGGCGGCCT
GCGGCGCGGCATCGACATCGTCCGGAAAGCCATACAGCACCAGCGCCGACAACAGCTCCG
GCTGCGTCTGGGCGAGCAGCAAGGCCACCCGTGCGCCATTGGAATACCCCAGCAGTGCGG
GCGGCGGCAGACCGGGATGGCGCTTGGCGATCCATGTCAGCGTGGCGCGCACGTCAGCCA
TGGCGCGTACCGGCGTGTTCCACCCGCTGCCATCGCGCGCGGTGCCGCCATAGCCGCGCA
GATCCAGCGCATACACCGCGTGGCCCGCCTGTGCCAACGCCGCCAGCACCGAGCGCGTGT
CGGCAGGCTCGCCGGCCACTTGCAGATCGAAGTTGGGCAATGCACTCCAGGTGCGCCCAT
GCACCAGCAGCAGCGTGCCACGCGGCCGTGCCGGCAGCCGCGACCACACCACCAGTGGCT
GGCCATCGTCGGCCTGCACCTGCGCACGCTGCGTGCCCGGGCCGGGCTGTGGTTGCGCCT
GCGCGCCGCAGGTAAGGAGCAGCAGCACTGCCAGGCAGGCGAGACGTAGCATCATGTGGA
GCCTCGTGGATGGCGGCGCTGCAAGGACGCGGCAGGCCGGCGTATTGGGAGGCTGCATCA
TCGCCGTAGTGCGGGCGGTGTGTCATGGCCGCTGGCGATCAGGCGATGCGCTGGCGGAAC
CAGTGCGGGGATGCGCTGCTGTCGGATATGTTTCTTGCGGCGCGCGTGCGGGTGGTTCTC
CATCGTTGATCACGGCGTTCTCTCAACGAACCCTCTCCAACGCAGAGCGACTACGGTGCA
ATTGCATGGTTGGTGCGCGGCCGCCGCCGGTACGACGCATGCGAGGCGCGTCCATGCGCT
TGACCATCTTCGATCACAACACGGTCTTGCGCCGTGCACGCGCCCTGCCTCTTTCCTGGC
GGAGGAGTGGCATCGGGTGCGATGTCTTTGTGTTGATGTGTGCTGCGGCCGCCGACGCGT
CTCATCCGTTACGCGTGCATGGTGTGCCGTGCCATCTGCGATCGCGATCGTGCCGATCAG
CTAACCGTCGGTTGCCGGCTCACCTTCGGCCGCCTGTGCGTCCAGGATCGGTTGCGCTAA
CGCGAAGGCGTGGTTGGCCGCTGGCACGCCGCAGTAGATCGCTGCCTGCAGCAATACTTC
CTTGATCTGCGCGGCAGTGACGCCGTTGTTGCGCGCGGCACGCACATGCAGCTTGAATTC
CTCATCACACCCCAGCGCCACCATCATCGCCAGGGTCAGCAGCGAGCGAGTGTGGGCGGG
CAGGCCGTCACGGGTCCAGATGGTGCCCCAGGCGTGGCGGGTGATCATGTCCTGGAACTC
GCCGGTGAACTCGGTGCGCGCGGCCAGCGCGCGGTCGACATGCGCATCGCCCAGCACGCG
CCGGCGCTCGCGCAGGCCGGCCTGGTATCGTTCGTCTTCGTGCATCGGGTGTCCTTGCAG
[truncated: 4,787,602 more chars]
