# Supplementary material for: Comparative genomics of the black rot pathogen Xanthomonas campestris pv. campestris and non-pathogenic co-inhabitant Xanthomonas melonis from Trinidad reveal unique pathogenicity determinants and secretion system profiles
Source: PeerJ. 2022 Jan 3;10:e12632. doi: 10.7717/peerj.12632 (PMC8734464; doi:10.7717/peerj.12632)
Supplement: Supplemental Information 2 [file peerj-10-12632-s002.zip › CaNP1D.fasta]

>contig00001 len=513871 cov=23.0 corr=0 origname=NODE_1_length_513871_cov_22.978889 sw=shovill-spades/1.1.0 date=20201008
CACGCACGCCTGGAACGAGCGCGCCCGTCGACTGGTGATGCATCATGATCGACTGGCCCA
CGTCGCCGAAGCGTGGGTCTGGTTGACCGAAGCGAGGTTGCTGCTTCGCCGGTTAGTAAC
TTGATTATGTAAACACCCTCTTAGACGCAGCGGGATGCCGGCTGGACGGTGGCGTTGGCT
CCCGCATGTGCCGAACCATCGGCGCCCAGCCTCCAACCGGCAGGCCAGCCACAGGAGCGT
GCCCGCGCGCGACGAGGCAGTCCCGGTGGCAATCGGCGTCCAGGCGCTGCATGTCGATAA
CCGCGATCACTGATGCCCGGCGCCGCGATCACTCTGCGCGCCGTGCACCCACTACAGCGG
CGCGTACTGCACCGACACCACCACGAAGGTGTGCCTGCCTGCCGGCAATAGCGCCTCGAA
CTCGTCGTCCACACGCTTTTTCAGCAGTGCGCGCGCCAGCGGCGAATCGATGCTGATCCA
GCCGCGCGCGGCATCGGTTTCGTCTGGGCCGACGATGCGGTAGCGCAGCAGTTCGCCGCT
GTCGGCATCCTCCAGCTCCACCTGCGCGCCGAAGAACACCGCCTGCGGGTCGGTGGGCGC
GGTGTCCACCACCCGCAGTGCTTCCAGGCGCTTGCTCAGGTAACGCACCCGGCGATCGAT
CTCGCCGAGCTGCTTCTTGCGATAGGTGTACTCGGCATTTTCCGAGCGGTCGCCCTCGGC
GGCGGCCGCGGCCAGGGCGCGGACCACCTCCGGCCGACGCACGCGCCACAGCTCTTCCAG
CTCGGCCTTCAGGCGGGCATGCCCATCGGGCGTGATCAGCGCAGTGCTCTTTTCGGCGGG
TGGGCGCCAGCGGCTCATGGACGGACCTGGGGGCGAAGGGTGGGGCGCGATGCTAGCGCG
CACGACCTACTTGCGCATCTGTGGCCGCACGGCGAAGCTTTGCGCCATTCTTGGGACACG
GACGTCGTCATGTTGATCATGCCGCTGCACAAACCCTGGTCGCGCCACAACATCCCGTGG
GTCACGCTGCTGCTGGTGCTGATCAACGTCATCGTCTACGTCGGTTACCAGCGCAAGGAC
GACGACCTGGTCGAAAACGCCGTGCATTACTACGTCGAGTCCGGGCTGGGCAGGCTGGAA
GCGCAGGCGCATGCGCGCTATCTGGAGCGCACCACCGACGCCAGGCTGCGTACCGCGCGC
AAGGCCAGGCTGGAATCGGTGCCTGCACCGCAGCGCATCGCCTATCTGGCCCACCTGACG
CTGCACGATGTCGCCTTCGGGCAGGCACTGCGCGAAGGCACGCTGTTCAAGGACGACGCG
CAGCGGCGCGAGTGGCGCGGTCTGCGTGCGCCCTACGACGCGCGCCTGGCGCGGGTGTTC
ACCCTGCGCCATCTGCAACGCAGCTCGGAGTGGTCGCCGCAGCGGATGCTCACGGCCACC
TTCCTGCACGCCAATGCCGACCACCTGCTGGGCAACATGGTGTTCCTGCTGGCCCTGGGC
ACCTTGCTGGAAGGCGCGATCGGCAGCGGCTGGTTCCTGCTGCTGTACCTGCTGGGCGGC
TTCGGCGCCAGCACGGCCAGCCTGTGGTGGCGTTGGGGCGAGCCCGGTGGTGGGCTGGGG
GCGTCCGGCGCGATCGCCGCCCTGATGGGCGCGTTCTGTGTGGTGTGGGGGCGGCGCCGG
GTAAGGTTTTTCTACTGGTTTTTCGTGGTGTTCAACTATGTGCGGGGGCCGGCGATCCTG
CTGCTGCCGCTGTGGTTGGGCTGGGAGCTGTACAGCTTGCTGGGCAGCGGCAACGCGGGG
GTCGCATTCGAAGCGCATGCCGGCGGTCTGATCAGCGGCGCACTGCTCGGCGCATTGCTG
GTGGCCGTAAGGCAGACCCGGCCGGACTTCATGGACGAGCAGGATGCCGCACAGCGCGAC
GACCGTTGGGAGCGCGCGCAACGGCACCTGGGACGGATGGAAAACCAGGAGGCCGAACGC
CTGCTGGCGGAGTTGGCAACCGAAACGCCGCAGAGCCTGGAGATCGCGCTGGCCCGCTAT
CGCGCCGCGCGGAACGCTGGCCGTCGACAGGAGGCCGTGCGACACGCGCATACGCTGGTG
TGCCTGCCCACGCACAATGCCGAGCAGACCCGCCTGCAACTGGGTGTGGCTGCGGAGCTC
GGCAAGGACCGCGCCGCGCTGGAGTTGCCGGCGCGCCTGGCCCTGGTGGATGCCTGCCTG
CGCACCGGCTTGCTGGCCGATGCCGAGCGCCTGCTGAAGGAATGCGACAGCACCGCGCCG
CGTGCCGAGCTTGCCCAGCGCTGGTTCGTGCTGGCGCTGCGCCATGGTGAATTGCAGGCC
GGCGAACAGCGCGCACGCCTGCTAAGGCTGGTGCTGGAGCAGTTTCCCGAGCAGGGGCAG
GCGAGCAAGGCGCGCTTTCTGCTGGAGCACGATTAACCTGCGTGCGCATTCCGGTGGATG
CAGACTGCCGGTCGTAGGGCTATGCCGGTCACGACGTAGACCGCGGCAACTGCACGCCCG
ACAGCGCTGCAGCTGCTGTGTGGCGAGGACGTCGGCCCGAGCTCGATGATCGAAAGTGTG
GCGCGTGCATCGCTGGTGTCGGCATGCATACCGCGCCCCCCGGGCCGCTTGCTCCGATCG
ATGCTGGTCGCGCTTCGAATGGCCGCTCAGGCGGGTTGGATCGTCACTGCGCGCAATGCG
GCTTCCAGCTTGGCGCGCCGGGCATCGTCGTCGCACTGTTCCAGTGCCTGCTGCAGCACC
GCGCGTGCCTGCTCATCGCGGCCGAATCGCTCTGCCAGCATCAGGCCGGCATCCAGCGAC
CAAGCGGGCAGCATCCGGTCGCGCGGCCAGGCCGCGATGGCGGCGAGCAGGCCGTCGGTC
GCGAGCTGGAACTGGCCGGCCATCTTGGCGCGCTCTGCCAGCACAGTGGCCTGCTCGGGT
GTCAACGGAGTGAACGCCGCATCCAGATCCAGCGCCTCGCGTTGCAGTGCCAGTGCGCGG
CGTTCCTGTTTTTCCTGTAGCAGGCGGTTGATGTACTGGCGGGTGTGTTCGCGCAGCTCG
TCGTTGCGGTGATGCTGGCGGAGCAGGCGCTGATACAGCTCGTGCACCGCCAGGCTCACC
GCGCGCGAACGTACCGCGCCGCGCAAGGCCTGGAAGGCCGCGTCGGCATGACCGTCGCGC
AGGTACTGGTCCGCCTCGTCGAGCAGGCGCTGATCGGGATCGCTGCGCTCGTGCGCAGTC
CCGCCGCTGGGGACGTAGCCCAACTCCTCGTGGTACTGGTACACCAGATACCCCAGCAGG
TGGAAGCTGGCGAACAGGCTCCAGATCGAGGTCATCATCACCGTCGCCTCGCGCACGAGC
GGCGGCAGGTACTTCAATGCGAAGAACACCGCGGCCGTGCCGCTGCCCTGGATCACGTAG
AGTAAGCCATAGGCAGCCAGATACGGCCAGCCGATCCGTAGCGCCATGTCGATCGAGACG
GCGGGGTTGAGCGCGCGGCGCAGGCTGCCGTCGATGGCCAGCGAGATCAGCATGCCGGGC
AGCAGCAACATGCTGCCGAGGTAGGCCAGGGTCAGCCCGAACGGGCCGGCAATCGCGGCG
GCCACGCCGATCACGATGCCCAGCGCCACCGCCAGCAGGATCAGGCGCAGCACTGCGCTG
TCGAAGCTGTCATAGCCGAGCCGGGGTGCATCGGGTTGGCCATCGGCGGTGTGACGCAGG
ATGTCGAAGGCATAAGTGTAGGTCGCCATGCCGAGCACGCCGGCAATCACCAGTTTCAGG
ATCCCCGGCAGCACCAGCAGCGCGCTGCACAGCGTCAGCGCGATCAACGCGTAGAGCGCC
GAGCCACGCAGCGGGTAGGTGGCAATGGACGGAATGCGGGTCCAGAACGCTGCGGGCGCA
GCCTGCGCGGCAACCTTGCGCGCGCGAAAACGATCTTCCATGACGCTCCCCAAGCGTGTG
ATGTGAAGGGATTGTGAGGCGATGCGCGGCCGTGCGCAATTGCGGCATCTCCTCTGGCGC
GTCTAGGTCCGGTCGAGTGGGGTCGGGGCGCCCGCCTGTGGCCCCGGCGGCTGCCCTGCG
CGCAGCGGTGGGCGGCGTGACGCAGGCAACTGGCGGAGGCGGGCCTGCCGGTCGGTCGCG
CGAAGCCGTGCCGATGGTGCTGGCACACGCAGTGCTCGCGACGATTGCGATCATCCTGAT
CATTGCAACCGGCGGGCCGTGGCCGTCATGCCTATCGGCCGGGCATGGACTTCTGCACAG
AACCTGTGCCGCTACCTGTTCGCCGCCCGGCATGTGGCGACGTTGCTGCAGGCGGCATGT
GCGTGCGTGCAACCGCGAAGGTGTGGCCCGTCCCCTCATTGCAAGGAATCTCGCTTGAAT
CCATCCGTCGCCGACACCCCGCAGGTTCGAATTCGCAGCATCGATGTGCTGCCGGACAAC
TGGTATGTGCTGCGCAAGGTCACCTTCGACTTTCAGCGCAAGGACGGCCGCTGGCAGACC
TCGTCGCGCGAGGCGTATGACCGCGGCAATGGCGCCACCATCCTGCTCTACAGCCGCGCC
AGACAGACGGTGATGCTGGCCCGGCAATTCCGCCTGCCGACGCTGCTCAATGGCAACCCG
GACGGCATGTTGATCGAAGCCTGCGCCGGCCTGCTCGACCAGGGTGATGCGCTGACCTGC
ATCCGCAAGGAAACCGAAGAAGAGACCGGCGGCCGCATCGACAACGTGCGCAAGGTGTTC
GAGGCCTTCATGAGCCCCAGCTTGGTCACCGAACGCCTGTGCTTCTTCGTCGGCGAGTAT
TTCGACGGCGACAAGGTGAGCGCCGGCGGCGGGGTCGAAGAAGACGGCGAAGAGATCGAA
GTGCTGGAACTGCCGCTTGACGCAGCGCTGGCATGATTGCGTCCGGCGAAATTGCCGATG
CCAAGACCATCATGTTGTTGCAGTACGCCAAGTTGCATGGCGTGCTGAATTAACTTGAAA
ATTGGCTTCCTCAGAGTACTGGCCTTGCTAGACGGCGCAGGTGTCGCGTCGCAGTCTTGC
GATGACCGCAAAATTGCGAGTTTTGCGCAGCAGTGCTAATGGTCCGTAGAAGTAGAGCTG
TTTTAGATAGCCAACCCAAAAAATACTGGCCTTTACTCGCCACTGTCCCTCGCACAAAAA
GGCGTACCGTTGTCAGCGCACCCTTCTAAGCATCTTGTCGTCATATTCCGGGGATCTACC
GCTGTGGCAGTTATGGCCGTCTTGAGCGAGGACATAGATGGGATGCTTGTGGTCCGAGGG
GAGAGGATCCTCTTCGACAGCAAACCCGTAGATGTTCGGTCCGACCATCGGATCGTCGAC
GTCCATGAAGTTGAGCACCAGACAGCTACCGCTGGCCTCGTCCATGTCCCAGGCACCGGT
AATCGTGCGGGGTGGGCGGTTCAGTTGGTTGCCAGCGATGCAGGTGGTTTTTAACGTGTA
GCGCTGCATGTTTCTGCTGGGAGTCGGCATCGAAAGAAAAAGCTCTGCGCGGACAGTTTG
ACAGTCTTGCGTGTAGGAGCTGAGTTGCCCCGTGTAGGTGCCGGTCAGTACCTGCTGCCG
CTTTAGAGGCCAAAGATCACTTTGACCTCTCTGTTCAGCTGAGGCCGTGCTGACGACGAC
AAGCACGAGGGCAATCGTGCAGGTCAGCAGAGTCTTCTTGGCATCCTTGCTCATGGTGCT
TCCTCATTTAATGTCTGGGTTCAACGCTTCCCGCCAAAGATACTGCCGAAAATCCCGCGC
ACGATCTGCTGCCCGATCTTGCTGCCTATCGTGCGCGAGGTCTGCTTGGCCATGGTTTCG
AGCATCCCCTGGCGACGTCCGGTGCCGAATACGGCGTCCTTGACCGCCTTGCCGAAGCCG
CTGTCCTGCGCGTCCTCTTCCTGGCGGGTGCGTGCGGGCGGGGCGGCGGTCTGCTCAGCG
ATCTGTTCGACGCGGCGTGCCAGCCGTTCGGCCGCCGATTCGCGGTTGATGGCCGTGTCG
TAGCGCGTGCCGACCGGACTGGCCGCGCGCAGCTGCGCACGTTCGGGCGCGCTGAGGGCA
CCCATGCGACAACGCGGCGGGGCGATCAGGGTCTGCTGCACCGGCGCCGGCACGCCCTTG
CCCTGCAAGGGCGAGACCAGGGCTTCGCCGGTGCCCAGGCTGGAAATGGCGCTCGCCACA
TCGAGCTTGGGATTGGCCACGAAGGTCTGCGCCGCGGTCCTGACCGCCTTCTGGTCGCGT
GGGGTGTAGGCGCGCAAGGCATGCTGCACGCGATTGCCGAGCTGGCCGAGGATGGTGTCC
GGGATGTCGTCGGGAAACTGCGAGCAGAAATAGATGCCCACGCCCTTGGAACGGATCAGC
CGCACCACCTGTTCGATCCGCTGCACCAGCGCGGCCGGCGCATCGTCGAACAGCAGGTGC
GCCTCGTCGAACACGAATACCAGCTTGGGCTGTTCCAGGTCGCCCACTTCCGGCAAGCCT
TCGAACAGCTCGGACAGCAGCCACAGCAGAAACGTGGAATACAGCTTCGGCTTGAGCACG
AGTTGGTTGGCCGCCAGGATGCCGATCACGCCGCGCCCGTCCGGTGCCACGCGCATCAGT
TCGGCAAGTTCCAGCGCCGGTTCGCCGAAGAATTGCTCGCCGCCATCCTGCGCCAGCCGC
AGCAGCGCGCGCTGGATCGCTGCCACCGACTGCGCCGATACCAGCCCGTAGCTGGTGGAC
AGTTCCTTGCGTTCTTCCACCACCAGCGCCAGCAGCGCGCGCAGATCGTCCAGATCCAGC
AGCAATAGCCCACGGTCGTCGGCGAGCTTGAACACGATGTCCAGCACGCCTGCCTGGGTA
TCGTTGAGTTCCAGGATGCGTGCCAGCAGGGTGGGGCCCATTTCGCTCACGGTAGTGCGC
ACCGGGTGGCCGAGCTGGCCGTACAGATCCCAGAACACCACCGGGCTGGCGGCCGGCGCG
TAGTCGGGAATGCCCACATCCTTGGCGCGCTGCAGCACGCCGGGTGCGCCGTCGCCGGCC
ACGGCCAGCCCCGCCACATCGCCCTTCACGTCTGCCAGGAACACCGGCACCCCCAGCTGC
GAGAAGCCCTCGGCCAGGGTCATCAAGGTCACCGTCTTGCCGGTGCCGGTAGCGCCTGCG
ACCAGGCCGTGGCGGTTGCCGAAGCGGCCTTCGAGCATGACCGGGATATCGTCGGTGACG
CCTTTGCCGAGCAGGAACGAGGCCATTGCACAGATCCGGTGGGAAAGCCCGATTCTAGCG
GGCAACCCGGGCCGGCCAACGTGGCCGCGTCGAAGGGAGCCGCCGATCCGGTGCCACTGG
AACAGCTGCGTGGCGCGCCGCCGGATCGTGCGATCGGTCGTTCAGTGCCGCGACCGGCCT
GATCGCCAAGCTAACGGCCCACTGACCCTGGCGGGCGCGCCGCCTTGCCCCGGTGTCGCC
CCGGCGGCTACCCTGCCTGCCTTTCCGCTGTACTGCCGACGATGCCGCTCGCTCATTCTG
GTTTGCGCCCATGGCCTGTGCTGGCCGTGCTGGCGCTGTTGTCCCTCGCTCCCACCGCCC
AGGCCCTGTCCAGGCGCGATACCGAAAAGGTCGCCGCGCTGGATGCGCGGATGGCCGCCG
CCGAGAAGCGCTACCGCGACGCCCTGGTGCTGGTCAACAACTCCGATCCCAATGGCACTG
CCGAAGGCGACGCCGCGCTGGAAGACATGGAGGACGTGATCGATGCCTGCATCAAGCAGC
GCGGTTGCCTGGTCTCCAACCAGCTGGCGACCTACAAGCGCCTGCTCAAGGCACGTGCCG
ATGCCGAAGCGCCGGCAGCGGAAGATCCGGAAGACGACGACACCCTGCTGCAGGCCGATC
CGGACCATCTCGGCCCGGCTGCCAACGGGGTGCCCGAAGCTGCGCGCGCCGCCTCGCTGC
TCAACGACCGGCGCCACGAGTTCGACCGGATGGTGCAGTACAACCCGGCGGTGCAGGCCG
GTATCCGTCGCTGGCTGACCGACATGCGGCCGGCGCTGATGACCAGCTACGAGAACTACA
GCAACCTGCGCGGGGTGATGTGGCCGGAATGGCAGAAGCGCGGCCTGCCCGAGGCGCTAC
TGTTCGGCATCATGGCCAAGGAGTCCAACGGCAAGGTGCACGCCAACTCGCGCGCCGGTG
CCGCCGGGCTGATGCAGTTCATGCCGGCCACCGGTCGGCGTTTCGGGCTGGGCCCGGATG
GCACCGGTTTCGACACGCGTTTCGATGCGCGCAGCGCCGCCGAGGCCAGCGCCGCCTACC
TCAACGAACGCATGGCCGGGCTCAATCGCAGCATCGAGCTGGCGCTGGCGGCCTACAACG
GTGGCGAAGGCCGCGCGGCGCGTGTGTTCGCGCAATCCGGTGGGCGCGGGTTCTGGGAAC
AGGACGTCTACAACCAGTTCCCGGCCGAAACCAAGGATTACGTGCCGATGGTGATCGCCG
CGGCATGGATCTTCCTGCACCCGCGCCAGTACGGCGTGGACTTCGCCAAGCTCGACGCGC
AGCCGGCCACGATCAAGCTGGCCAAGTCGACCACCATCTATGAGCTCACCATCTGCCTGG
GCAGCATGGGTACGCGCGATGGCTACATGCGCGCGCTGCGCAATCTCAACCCGCGCTACG
AGCCCGATGGCTGGATGCCCGCCGGTACCGTCATCAATGCCACCAACCGTATCGCCAGCC
TGTACACGCGCTACTGCGTGAGCGGCCCGCGCGCGGATCTGGCGCGCACTTTGATCACCG
CCGACCTCAATAGCGCGATCGTCCGTAGCAGCAGCGCTATCGAATACACGCCCAGCGTGG
CGGTGGGTGACGTGAGTCCGATGGCCGGCGTACCGACGACCGTGGCCACCGGCGAGCCGG
CGGTCGCCAAGCCCAAGGCCAAGCAGGCGCGCAGCTACACCATCGCCAAGGGCGACACGC
TGGGCCGCGTGGCGCAGAAGTACCAGTGCGAGATCAAGCAGCTGGCCAAGGCCAATGGCC
TGAAGGCGCCGGCGTACGCGCTCAAGCCGGGGCAAAGCATCAAGCTGGCCGGTTGCGATC
GCTGAACCGTGCGCCGGCGGTGCCATGCTGGTGGAGTCCTGTGACGACGGCCGCGCGCGA
ATGCACGACGCCGACTGCGCGCCGGGATGTACGACGCATCGTCGGCAATGCCTGGTCGCG
GCCGGGGTCCGCTGCCAGCGAGGACTTCGCTAGACGCGTTGCCGGTGTGCAAGTGCCTGG
CCAAGGCGGACGGCCGTTTCGGCGGCGAGTCCGGCATCGAGCGTGGCGACACCTGGCGGC
AGCAGCACAATGACCGTGGAGCCGTAGTTGAAACGTGCCATCTCCGCAAACTTCTCCAGC
ACGATGCCCTTGCCGCGGTAATCTTTGCGCGTGATGCGATCGCCATAGCGCGGAATCTCC
TCGCCGCTCCACACCGTCTCCACACCCGAGACCAGCAGCGCGCCGACCATCACCGAGGCC
ATCGGGCCGAAGTCGGTGTCGAAATGGCAGACCAGGCGCTCGTTGCGCGCGAACAGGCGC
GGCACCTTGCGCACCGCATCCGGGCCCACGCTGAACAGGCGGCCGGGCACATGCACGGTC
TCGCGCAGGGTGCCGGTCCACGGCATATGCACGCGGTGGTAGTCCTTGGGCGACAGGTAC
ACGGTGGCGAACGAGCCGTTACGGAACGGCGCTGCCGCGGTTTCGTCGCCGAGCAGTTCG
GCGGCAGTGAACGACTGCCCCTTGGCCTGGAAAATGCGGCCGTTCTCGATCCGCCCGAGC
TGGCTGATACGGCCGTCCGCAGGCATCAGCAACGCGGCCGGGTCGGCGTCGGGCACGCGT
GCGCCGGGCTTCAGGGCGCGGGTGAAAAACGCGTTGAAGGTGGGGTAGGCGCGCGGGTCC
GGCTCCTGCGCTTCGCTCAGATCCACGCCGAACTTGCGCGTGACCGTGTCGATCAACCAC
TGCTTGGTGGAGGGCCTATCGGAATAGGCCAGCGCGCGCGCCAGCGAGGACAGCAACCGG
TGCGGCAGCACGTAGGTCAGGGAAGTGACAAGACTCACGGAGCGGTTACCTTGGTCAGCT
GTTGGAGGTCGGCGGCAATCGCCTTGGGGTCCAGCGGGGGGCGGATCAGGCCGGCCAGGC
GGCCCTGCGGGTCGAGTACGGCGATGCCGGCCGAGTGATCCATGCTGTAGTCGTTGGGGT
TCTGATCGAAGTTCTTGCCCGGCACCTTCTGGAACACGAAGCCCAATGCGGTGGCGAAGC
GCTCAAGCGCCGGTACGTCGGCGGTGGCGGCCAGGGTGTCCTTGTGGAAGGCGTGCGCGT
ATTCGCCCAGTCGCTTCGGTGGGTCGCGCTGCGGATCCACCGAAACGAACAGCACACGCG
GGCGCAAGCCATCGGGAATGCTTTGCCACTGCTGTTGTGCCACGGCGAGATCGGTCAGGG
TGGTCGGGCAGACATCCGGGCAGAAGGTGAAGCCCAGGAACACCAGGGTCCAGTGGCCCT
TCAGTTCGCCGGGAACGAGCTGGGTGCCATCGGACTGGCGTAGGCTGAATTGCGGCAGCG
GGCGCGGCTGCGGATAAAAGGTGATGGTCTTGGTAGGCGGCCACGGCGAACTGGGCGTCC
CACCGAGGAACTTCTGCCCCAGCAACAGCCCCAGGCCGGCGGCCAGCGCCACCAGCAGCA
CGATGCCGGTATTGCGATTGAACATGGCGGTTTCCAGTGCAACGGACGCTCATGATACCG
ATCCGGCCTCTATAATCGGGGGCCGATTCCTCTTTAGTTGTTGCCATGACTGCCGCCGCG
GCCGACGAACTGCACACCATCATCGACCTGATCCGCTACGGCACCAGCCGTTTCAATGCA
GCCGGTCTGACCTTCGGCCATAGCTACGACAATGCGCTGGACGAGGCCACCCAGCTGGTG
CTGCACAGCCTGCACCTGCCGCACGATCTGGGCCCGGCGTATGGCCAGGCACGGTTGCTG
CGGGCGGAAAAGGAGCGGGTGCTGGGCTTGTTCGAGCGCCGTATCACCGAGCGCGTGCCG
GCGGCCTATCTCACCGGCGAGGCCTGGTTCGCCGGCCTGAGCTTCAAGAGCGATGCGCGC
GCGCTGGTGCCGCGCTCGCCGATCGCCGAGCTGATCGAAGCCGGCTTCGAGCCGTGGCTG
GGCGGGCGCGAGGTGACCCGCGCGCTGGACCTGTGCACCGGCTCGGGTTGCATCGCCATT
GCGATGGGCCACTACAACCCGCACTGGGACGTGGACGGTGTGGACATCAGCGACGATGCG
CTGGCGCTGGCCGCCGAGAACAAGGCGCGCCTGCATGCCGACAACGTCACCCTGCTCAAG
TCGGATCTGTTCACCGGCCTGGCTGGCCGCCAGTACGACCTGATCGTGACCAACCCGCCG
TACGTCACCAACGACGAAACCGATGCGCTGCCGCAGGAATACTCCTACGAGCCCGAACTC
GGCCTGCGCGCCGGCGACGACGGCCTGGATCTGGTGCTGAAGATCCTGCGCGATGCGCCG
CAGCACCTGAGCGAAGACGGCCTGTTGATCTGCGAGGTCGGCGAATCCGAACAGCATCTG
ATCAAGCTGCTGCCGGAAGTGGATCTGGCCTGGGTCGAGTTCAAGGTCGGGCAGATGGGG
ATCTTCGCGGTGGAATGCCGTGAGCTGATCGCCCACCATGCGCGCATCAGCGAGCTGGCT
GCGCAGCGATGAGTCTGCGCGCATGAGTGCCAATTCGTTCGGCAAGCTGTTCACCGTCAC
CACCTTCGGCGAGTCGCACGGGCCGGCGATCGGCTGTGTGGTCGATGGCTGCCCCCCGGG
CCTGGAGCTGGCGCCGGAAGAATTCGCCCACGATCTGCAGCGGCGTGCCACTGGCAGGAG
CCGGCATACCTCCGCCCGCCGCGAAGCGGACGAGATCGAGATCCTCTCCGGCGTCTATGA
AGGCCGCACCACCGGCACGCCGATCGGGCTGCTGATCCGCAATACCGACCAGCGCAGCAA
GGACTACACCAACATCGCCCAGCAGTTCCGCCCCGGCCATGCGGACTACAGCTACTGGCA
GAAATACGGCATTCGCGATCCGCGCGGCGGCGGGCGCTCGTCGGCACGCGAGACCACCAT
GCGCGTCGCTGCCGGCGTCATCGCCAAGAAGTGGCTCCGGCAGCGTTACGGCGTGCTGGT
GCGCGGCTTCCTGTCGCAGCTGGGCGAGATCCGTCCGACCGGTTTCGACTGGGGCGCGGT
GGAGGACAACCCGTTCTTCTGGCCGCATGCCGCGCAGGTGCCTGAGCTGGAAAGTTACAT
GGACGCACTGCGCAAGTCCGGCGACTCGGTGGGCGCGCGCGTGGACGTGGTGGCCGGCGG
CGTGCCGCCGGGCTGGGGCGAGCCGATCTACGGCAAGCTCGATGCCGAACTGGCCGCCGC
CCTGATGAGTATCAATGCGGTCAAGGGCGTGGAGATCGGCGACGGTTTCGCCAGTGCCGC
GCAAAAGGGCACCGAACACCGCGATCTGATCACGCCGGAAGGCTTTCTGAGCAACCATGC
CGGCGGCATCCTCGGCGGTATCTCCACCGGCCAGGCGATCACCGCCTCGATGGTGCTCAA
GCCGACCTCCAGCCTGCGCCTGCCCGGCGCCACGGTGGATGCCGATGGCCGTATGGTCGA
TGTGATCACCACCGGCCGACACGATCCCTGCGTCGGAATTCGCGCCACCCCGATCGCCGA
GGCGATGATGGCGCTGGTGCTGATGGATCAGGCATTGCGGCACCGCGCGCAATGCGGCGA
CGTCGGCGAGGTGGCGCCGCGCATTCCCGGTCAGGTCGATGTCTGACGCGCAGCGCGCCA
AAGTGTGGGTCAGCCAGCCGCTGTTCGACGATGTCGTCGCGCAGCTGGGCGAATATTTCG
AGCTGACCACCACCGAGCGCGTCAGCGCGTATTCGCCGGCCGAGCTGGCCGCGCAACTGG
CACCGCTGGACGGCGCCCTGGTCACGCTCAACGAACGCATCGGCACGGCCGAAATCGCGG
CGGCGCCGCAGCTGCGCGCCATCGCCAATGTCGGCGTGGGCTACAACAATCTCGATATCG
ACGCCTTGAGCGCGGCCGGCATCCTGGCCAGCAACACGCCCGACGTGCTTACCGAAACCA
CGGCCGATCTCGGCTTCGCGCTGCTGATGGCCACCGCCCGCCGCATCACCGAATCCGAGC
GCTGGTTGCGCGACGGGCAGTGGGGGCAGTGGTCGTTCAAGACCATGCTCGGCGCCGACA
TCCACGGCAGCACGCTCGGCATCCTGGGCATGGGCCGGATCGGGCAGGGCATCGCGCGGC
GCGGCGCACACGGCTTTGGCATGCGCGTGCTCTATCACAACCGCAGCCAATTGCCGGCCG
CCACCGAACAGGCGCTGGGCGCGCAGTACGTGGATTTCGAGACCTTGCTGGCGCAGTCCG
ATCATCTGGTGCTGGTGTTGCCGTATACGAAGGAGTCGCACCACATCATCGACGCGGCCG
CGTTGGGCAAGATGCGCGCCACCGCCACGCTGGTGAACATCGCCCGTGGCGGTCTGGTCG
ACGAGTGCGCGCTGGCCGATGCGTTGGCCAACGGGCGCCTGGCCGGCGCTGGCCTGGACG
TCTACGAGGGTGAGCCCGCCGTGCGTCCGGAACTGCTGGCGCTGCGCAACGTGGTGCTCA
CTCCGCATATCGGCAGCGCCAGCCTGGCCACGCGCCGCGCGATGGTGCAGCTGGCCGTGG
ACAACCTGATGGCCGCGTTGGGCAAAGGCCCCAATGCCGGCCATCCGCCGAGCGCGCTCA
ATGCCGATGCGATTGCCGCTGCCAAACGCGGCGGCGCGAGCGTGGGCGCGAGCAAAACCG
TCTCGACCAAACGATAGGGAACCTCCGCGGCCAGTGTTGGAGGTTCCCCGAACCCAGCCC
GCAGTGCTCCTTCTCTTTCCTTCTTCGATAAAGACAATCTCATGAGCAACGAAAACCGTC
GTTTCAACGTCGCGGTCGTGGGCGCCACCGGCGCTGTCGGCGAGACCATGCTGAGCATCC
TGGCCGAGCGCCAGTTCCCGGTCGCCACCCTGTACGCGCTGGCGTCCTCGCGCTCGGCGG
GCGGGCAGGTCGACTTCAACGGCGGCAAGGTCGATGTGCTGGATCTGGCCGAGTTCGACC
CCAGTGGCGTGGACATCGCGCTGTTCTCTGCCGGCGGCAGCGTGTCCAAGGAATACGGCC
CCAAGTTCGCCGCCGCCGGTGCGGTGGTGATCGATAACTCCTCCGCCTTCCGTTACGACG
ACGATGTGCCGCTGGTGGTGTCCGAAGTCAACCCGGAAGCGCTCAAGCAGCGCCCGCGCG
GCATCGTCGCCAACCCAAATTGCTCGACCATGCAGATGCTGGTGGCACTGGGCCCGATCC
ACCGCCAATACGGCATCGAGCGCATCAACGTAGCGACCTACCAGTCGGTGTCCGGCGGCG
GGCGTTCGGCGATGGAAGAACTGGGCAAGCAGACCAGCGAGCTGTTGAGCTTCCAGGACA
TCGACCCGCAGCGGTTCCCGGTGCAGATCGCCTTCAACCTGATCCCGCATATCGACGACT
TCCAGGACAACGGCTACACCAAGGAAGAGATGAAGCTGGTGTGGGAAACCCGCAAGATCC
TCGGCGACGACAGCATCCAGGTGAACCCCACCGCGGTGCGCGTGCCGGTGTTCTACGGTC
ACTCCGAAGCGGTGGCGATCGAGACCCGCGACAAGATCACCGTGGAAGCGGCACGCGCGC
TGCTGGAAGCATCGCCGGGCGTGGAAGTGGTGGACGAGCGCAAGCCTGGCGGCTACCCGA
CGCCGGTCACGCATGCCTCCGGCAAGGACGCGGTGTTCGTCGGCCGCATCCGCGAAGACT
TCTCGCATCCGCGCGGCCTGAACCTGTGGATCGTGGCCGACAACATCCGCAAGGGCGCTG
CGCTCAACGCGGTGCAATTGGCCGAACTGGTTGCGCAGGAGGGCTAGGCCCTCGGTCAGG
CGGGACCGGCCTGCGCGATGTGGCCTCTCCTTCGAGGCCGCATCGCGCCTCCCCACGCAA
GGTGCGGCACATGCCAGGTCGAGCCCCTCGGGCATCGGATGCCTGAGTTCCAAGGCCGCG
CGCATGGCCGCGCCCACGTGTGCATTCGCGCTACCCATGGCACCACAGCGATGGCGCACT
CGAGGTCCGGCGCCGCCGACGCGTTGTCGTTCGAGCCGCCCGAAGGGCCCGTGCGTGTGC
ATGGATGCCACATTGCGACACTGCCAAGCACAGTCACGCCTGGTGACGAACGACTTTCGC
TCATTCAGCGGCTATATTGATGCCCATGAAACAGAGGGGCAGGGGCGCGATGCGTCCGAC
ACAAGCACTGGGCGCGTTGCTGCTGCTGGCCTGCAGCGGCGCAGCCATGGCATTGGGGCT
GGGCGATATCCGGGTGCTGTCCCGACCCGGGCAGCCGTTGGTGGCCGAGATCCCGGTCAT
CTCCAACGAGCCGGGCGAACTCGACAACGCGCGCGTGGCCCTGGCTTCGGCCACCACGTT
CGCGCGCGTCGGTCTGGAACGACCGCAAGGCCTGGTGAGCAACCTGCAGTTCCAGTTCGC
GCAGGATGCACGCGGGCGCGCGGTGATCCGCGTGACCAGCAGCCAGCCGGTGGAGCAGCC
GGCGATCAACTTCCTGATCGAGGTGGAATGGAATCAGGGCCGGCTGGTGCGCGAGTACTC
CGCGTTGGTCGATGCACCCAACACCGCGGCCGCCATTGCCGAGCCGGCCATCGACGCGCC
GCGCGCCGGCGCCAGCAACACGATTACGCGAGAACCCGCCGCTGCACCCGCAGGTGCGCG
TGAGGGGCAGGGTTCGGGCACGGCCGCGCCGTCCGCCCGTCCGGCTGCCGGCGCAGCGGC
GGCCACGCAAGCCGGCGATGCGCTGCCGGCGGTGCGCGCGGGGCAGACCTTGTCGGAGAT
CGCAGCGACGGTCGCGCGCTCCAGCGGGCATTCGCTGGATCAGACCATGCTGGCCCTGCT
GCGCACCAATCCGGATGCCTTCATCAACGGCAACATCAACCGCCTCAAGCAGGGCGCGGT
ATTGCGCACCCCGCAGGAGGACGCGCTGGCCCAGGTGGGTGCCGCCGAAGCGGCAGTGAT
GGTGCGCGAGCAGGCGGCCCAATGGCGGCAGGCGCGGTCGGCGATTCCGCAGCCGGCCGA
GGCTGGTGCCGCGGCAGCGGTGCCTGCGCCTGCCACACCGGCAGCCGCCGCGGCCGGCAG
CGGTGCGCGGCTCGAAATCGCCCCGGCAGTGGCGAGTCAGACCAATCAGGCCGGCGCCAC
GTCCGGCACCAGTGCCGAAGGCGAGGGCGAGATGGCGGCCAACCAACAGTTGCAACAGGC
CAAGGAAGACATCGCCACCCGCGATGCCGAATTGCAGGATCTGCGCGCACGCGTCGCCGA
TCTGGAAAAGCTCAAGCAGCAACAGCAAGCCTTGATCGCCATGAAGGACACCGACCTGGC
CGCCGCGCAGAAGCGCCTGGCCGCCGCGCCGCAAGCCGCTGCGCAGGGTGGCGGTGTTCC
GATGTGGCTGATCGGCGGGCTGGTGCTGATCGTGGCGGCGGTCGTCGCGTGGCTGGCCGC
GCGGCGGCGCAAGCCTTCGCCGTTGCCGCCGCTGCCGCGTCGCCAGTTCGACTTCATGCC
TCCCGTTGCTCCTGCCGGCACGGGTGCCGCACCGGATGACGGCCAGGCCACCGTGCCCAG
CGAACGCGACGTGGTGCACGAGACCGAGTTCGAACAGGCCGATCTGCGCGAAGACGAGCG
CGCGCACGAGGCGCAGCCTGCGCTGTCGGACGTGTTGCGCCGCGAGCCGCAGGCGGCCGA
CCCGCTGGCTGCACCGGTCACGGTGAACAGCGACGAGTGGCGTGCGTTGCGTGCCACTCC
GACGGTCCCTCCGATCGCATCCGAGCCTGCAGGCCATCGGGCCGCTGTGCATCCGGCGCA
GCCCGACGCTGCGCATCCCGGCATCGCCGAACCCGGGGCCACGCCCGTCGTGTCGGGCGA
CCAACAGCAGCGCATGGATCTGGAGCCATTCCCGCAGGCACAGGCCCCGGAGGAGCGGCT
GGAGATCGAATCGGCGCCTGCCGTTGCGGTCGCCGCGCCGAACCCTGCCGCGGATCGGCA
CTTCGCCTCTGCCGGCCGCGATCGCCTGGAACTGGCCGTGGCCTATATGGACCTGGGCGA
CAGGGACACCGCACGCGGCCTGCTGCTGGAAGTGGCTGCCAGCGGCGACGACGCCACCCG
CGCCGAAGCGGCGCACTTGCTGGAGCGCCTGGCATGAGCCCGGCCATGGACAGCCTGGCC
ACGCGCGAACGCCGGATCGACTACGTGGAATTCGCCTCCATCGACCCGGACGCCAGCCGC
GCCTTCTTCGAACGCGTCTTCGGCTGGCAGTTCCAGGCGTATGGTCCGGACTATCTGGCG
TTCAACGACGGCCGCCTGGACGGCGGGTTCTACCGCACTGCGGTCGCGGCTCCGGACGAG
GGCGGCCCGCTGGTGGTGCTGTATGCCGACGATCTGGCACCGATGCTCGAGCGCGTGCGC
GCGGCCGGCGGCGAGATCGTCAAACCGGTATTCGGTTTCCCCGGCGGCAGCCGGTTTCAT
TTCCGCGAGCCGGGCGGCAGCGTACTGGCCGTCTGGTCGGAGCGCCCGGCCGCCTAGGCG
TGCATCGTGGGAGCGTTCGGCCGGCATGCGCCAACTCGGGCATCGCCGCAGGATGCACTC
CGGTGCGCTCGGCGCGGCACGCGCCAACGCTGTGAACCGGTACGGCCTGCGCGCCGTACT
GCCGCACCTGCAGCGGTTTCATCGATTCAACCAACAGGCAGGTACCGATGCGTTACGCGC
TGGGCGTGGAGTATGACGGCAGCGAATTCCAGGGCTGGCAACAGCTGGGCGAGCATGGCG
GGCCCAGCGTTCAGGCCAGCCTGCAGGCAGCGCTGTCGTCGGTGGCCGCTGCGCCGATCC
AGGTGGTCTGCGCCGGCCGCACCGATGCCGGCGTGCATGGGCAATGCCAGGTGGTGCACT
TCGACAGCGATGCGCGGCGCGAGCCGCGTGGCTGGATGCTGGGCACCACTGCGCGGCTAC
CCGCATCGATCGCGGTGCGCTGGTGCGTGCCGGCCGCCGACGATTTCCATGCGCGGTTTT
CCGCGCGCGCGCGGCGTTACCGCTACCGTCTGCTGAATCGTCAGATCCGTCCGGCCCTGC
ATCGGCAGACCCTGAGTTGGGAGCGTCGTCCACTCGATGCCGAGGTCATGCATGTGGCCG
CGCAGGCATTGCTGGGCGAGAACGACTTCAGCGCGTTCCGCAGCGTGCAATGCCAGGCGT
TGCATGCGCGCCGCAATCTGCAGGCGATCAGCGTGCGGCGCGATGGCGAGGTGGTGGAAG
TGCAGGTCCAGGCCAATGCATTCCTTCATCACATGGTGCGGAATATTGTGGGTTCGCTGA
TCCTGGTCGGGTCCGGCGAGCAGCCACCCGACTGGGTCGCGACGTTGCTCGCCGGACGCG
ACCGCACGGTGGCCGGGCCGACAGCGCCGCCACAAGGCCTGGTGTTTATCGGGCCTCTGT
ATCCTGCAGAGTGGCATCTGCCTGCCGAGGTGACCCAATGAATCGATCGCTGTACCGCAC
CCGTATCAAGTTTTGTGGCATGACCCGCGCCGGCGATATCCGACTGGCCGGGGAGCTGGG
TGTGGACGCGGTAGGTTTCATCTTCGCGCATGGCAGTCCGCGTCGCGTGGCGCCGGCCGA
GGCAAGGGCGATGCGCCAGGCCACTGCGCCGATGGTCGATGTGGTGGCCTTGTTTCGCAA
CAATTCCAAGGAAGAAGTCCGCGAGGTGGTGCGCACCGTGCGTCCCACCCTGCTGCAATT
CCACGGCGAAGAAGACGATGCGTTCTGCCGGAGTTTCAACCTGCCATATCTCAAGGCGGT
GCCGATGGGCGGCGGCGTGAACGGCGAAGACGCCAATGCGCGCACCTTGCAGCTGGCCTA
TCCCAACACCGCCGGTTTCCTGTTCGACAGCCATGCGCCCGGCGCCGGCGGCGGCACCGG
CAAGACCTTCGATTGGTCGCGTTTGCCGACCGGTTTGCACCGGCCGTTTCTGTTGGCCGG
CGGTATCAATGCCGACAACGTGTTCGATGCCATCATCGCCACCTTGCCGTGGGGTGTGGA
CGTGTCCAGCGGCGTGGAACTGGCGCCCGGCATCAAGGATGGGCACAAGATGCGTAAGTT
CGTCGAGGAAGTGCGCCGCGCCGACTGTCACGAGTTGGGGTGAGTGGGACTCGGGACTCG
GGAATCGCAAGGCGTTGGACGCCGTTGGCTGATGACGTCGACGGCCGCTCAGGTTCCCGG
TGATGTGTGCTGATCCTCGGCGAGTGCGTTGCGTAGCCAGTCGGCCAGTCGCGCGATGCG
CGGGTCCGGATTGCGTCTTGCGGCACAGAGCACCCAACGCCCCTTGGTCGGGGTGAATCC
CCACGGAGCCAGCAGGCGCCCGGCCGCCAGATCCGCGGCCACCAGCGGCTGTGGCGCGAT
CGCGATGCCTAGGCCGGCGGCCGCGGCTTCCAGCAGATAGACCAGGTGCTCGAATTCGGT
GCCCAGGCGTAATGCCTGTGGCGCCATGCCGTGCGCCTGCGCCCACTCCGGCCACGCCTG
CGGGCGCGAGCGGGTGTGCAGGACCGCGTGGTCGCGCAAGGCGGTGGGAGCGTCGCCATC
CAGCAGCAGGGCCGCTGCCAGCTGCGGGCTCAGCACCGGGCCGATCCACTCCGCGCCGAG
TTCGTACACCTGCCATTCGCCCGGCCATGGCGGCGATTCCAGCAGCAGGGCGACATCCAG
GCCGTGCAGATCCGGGCCGGGCGGTTGCTCGCTGGCCGACAGGTGCAGGCGCAGCTCCGG
CAGATCGTGCTGCAGCCGACCCAGGCGTGGGATGACCCAGCGCGCCAGCAGGCTGCCCGA
GCATCCCAACACCAGTGGTGTTTCGCTGGCCGGGCGTCGCAGCGCCGCCCAGGTGTCGCC
GATCAGGGCGAAGCCTTCGCCGGTGGCGTCGCGCAGGCGTGCCCCGGCGACGGTGAGCAC
CAGGCCACGGCCCTGGCGCGCGAACAAGGCCGTGCCCAGCGCCTGTTCCAGCGAACGCAC
ATGGCGGCTGATGGCGCCATGGGTCACGTGCAACTCCTGTGCGGCCCGGCTGACGCTCTG
CAGGCGGGCCGCCGCCTCGAACGCCCGCAGTGCAGCCAACGGCGGGAGCGAGAGGGTCAT
GTGTGAGTCCACATCACAGGTCGCAGCAATCTTATCGATTTATCGCCTGGCCGTCGTGCG
ATACAGTGACAGCCTCGCATACGTCGCATCGCTGCAGAGGATTCCCATGTCGGCCCAGCC
CATCAGTGACTTTTACGCCTATCCGGACGCTGCCGGCCATTTCGGCAAGTTCGGCGGCCG
TTTCGTCGCCGAGACCCTGATCGGTCCGTTGCAGGAACTGGCCGCGGCCTACGACCAGGC
GCGCCAGGATCCGGCGTTCATCGCCGCGTACGATAAGGATCTCAAGCATTACGTGGGCCG
CCCCAGCCCGATCTATCACGCCGAGCGGCTCAGCCGCGAGGTGGGTGGCGCGCAGATCCT
GCTCAAGCGCGAGGACCTGAACCATACCGGCGCGCACAAGATCAACAACACCATCGGCCA
GGCGCTGCTGGCCAGCCGCATGGGCAAGACCCGCATCATCGCCGAGACCGGCGCCGGCCA
GCATGGAGTCGCCAGTGCCACGGTGGCCGCGCGGCTGGGGCTGGAGTGCGTGGTCTACAT
GGGCGCCACCGACATCGAGCGGCAGAAGATCAACGTCTACCGCATGAAGCTGCTGGGCGC
GACGGTAATCCCGGTGACGTCCGGTTCGGCCACGCTCAAGGATGCGCTCAACGAAGCCAT
GCGCGACTGGGTCACCAATGTGCACAACACCTTCTACATCATCGGCACCGTTGCCGGCCC
GGACCCGTATCCACGCATGGTGCGCGATTTCAATGCCATCGTCGGCCGGGAAGCGCGCGA
ACAGATGCTGCAGGACTACGGCCGGCTACCGGATGCGATCAGCGCCTGCGTGGGTGGTGG
CAGCAATGCCATCGGCCTGTTCCATGCCTTTCTCAATGATCCGGGCGTCAAGATCTACGG
CGCCGAGGCGGCGGGCGACGGTATCGCCACCGGTCGCCATGCGGCGTCGATCGCGGCAGG
GCGCCCCGGCGTGCTGCACGGCAACCGGACCTACGTGATCTGCGACGACGACGGCCAGAT
CATCGAAACCCACTCGATCTCCGCCGGCCTGGATTACCCCGGCGTGGGCCCGGAGCACTC
CTTCCTGTCCGACAGCGGTCGCGCGGTGTACCAAGGCATCACCGACGACGAAGCGATGGC
CGCCTTCCATCTGCTGGCGCATACCGAGGGCATCCTGGCCGCGCTCGAATCCAGCCACGC
GGTGGCGCAGTCGATCAAGCTGGCGCGCGAGCTGCCCAAGGACGCGCTGGTGCTGTGCAA
CCTGTCCGGCCGTGGTGACAAGGATGTGCATACCATTGCCGCGCGCGAGGGTATCGCTCT
TTAAGGTGCTTGTGGTTATCGCTTTGTTTGGACGACAGGGACGCAGCGATGCTCGAAGGG
ATTGTCCAGTTGGTGGCCGAGGTGCTGCTGCAGGCCCTGGCCGAACTGCTGATCGAACTT
GGTCTGCACTCGGTCGCCGAATCGTTCGAGCGCAGGCCATCGCCAGCGCTGGCGGCGGTC
GGCTATGCGGTCCTGGGTGCGCTGCTTGGCGGCGTCAGTCTCTGGTTGCTGCCGCAGCAC
CTCACCGCCACCCACGGTGCGCGACTGGCAGCGGTGGTGATCGCGCCGTTGGTCGCCGGT
GGGCTGATGGCTGTGCTTGGGGCATGGCGTGCGCGTCGTGGCGACCCGGTGTTCCGCATC
GATCGCTTCTCCTACGGCTACCTGTTTGCACTGTGTTTTGCGCTGATGCGTTACTTCTTT
GCCACCTGAGATTGCGTGGCGGCTTTCCTCCCTTGTTCGGGTGATTTCATGCGTCGTATC
GATTCCCGCTTCGCCGAGCTGCGCGACAACGGTCGCAAGGCACTGATTCCCTTCATCACC
GCCGGCGATCCCTCGCTGGAGGCCACCGTGCCGGTGATGCACGCGCTGGTGCGTGCCGGT
GCCGACGTCATCGAGCTGGGTGTGCCGTTCTCCGATCCCATGGCCGACGGCCCCACCATC
CAGCGCAGCTCCGAGCGCGCGCTGGGCCGCGGCGCCGGCCTGGCTTACGTGCTGGAGGCG
GTACACGAGTTCCGTCGCGAGGATGCCGACACCCCGGTGGTATTGATGGGCTACCTCAAT
CCGATCGAAATCCACGGCACCCGGCGCTTCGCCGAGGCTGCGATCGCCGCTGGCGTGGAC
GGCGTGCTGCTGGTCGATCTGCCGCCGGAAGAGGCGGACGAGACCCGTGCCATCTTCGGT
GAGGTCGGCCTGGCGCTGATCGCACTGGCATCGCCCACCACCAGCGAGCCGCGCCTGGAC
ATGCTGTGCAGTACCGCGCAGGGCTACCTGTACTACGTGAGTTTCGCCGGCGTCACCGGC
GCTTCGGACCGGCTCGACACCCAGGCCGCCAGCGACCGCCTGCGCCAGCTGCGCCAGCGC
GCCGGAGCTCCGGTGGTCGCCGGCTTCGGCATCAACGACGCCGCCAGCGCAGCCGCGATG
GCGGTCGATGCCGACGGCGTGGTGGTCGGCAGCGCGCTGGTCGCCGCATTGGCCGAGGCG
GGCGATGTGCGCAGCACCCGCGAACGTGCGGAGGCCTTCCTGGCGCCGCTGCGCCAGGCG
CTGGATCGACGTTAACGCCAGGCCAAATCGACTCCAGCGTGGATGCCTGTGCTTCGCCCG
TACCCTCACCCCAACCTCTCTCCCGGAGGGAGAGGGCTTTCGCTCCCTTCTCCCGTCGGG
AGAAGGTGCCCCGCAGGGGCGGATGAGGGTGCGGGCGAAGCCTCGCGCATTCAATCGAAT
GCGCCGGATCGACGGCGCGTCGAAGCAACCTGCAATCAACCAGCTGCCAGCATTCCGCAA
CGTTAGGCCACCCCGAGGCCGATAAGGGTTGACACGCCCCAGATCCTGCATTCATGACGT
CCGCTACCTTGGCATTCCCGCGGCGCGTTAGACTGTCGCCCCTCTGCGGCCCTCGGGGCC
GCCCTGCATGGATCGTCACACACGCATGAGCTGGCTCAGCAAATTGATGCCCTCCGGCAT
CCGCACCGAAAATACCCCGGCCAAGAAGCGCAGCGTCCCCGAGGGCCTGTGGGAGAAGTG
CAGCAACTGCGGCAGCGCCCTGTACGGGCCGGAACTCGAGGAGAACCTCGAGGTGTGTCC
GAAATGCGACCACCACATGGCCATTCGCGCCCGTGCGCGTCTGAACGCGCTGTTCGACGT
CGATGCGCCGATGACCGAGATCGCCGCCCAGCTCGGCCCGGTCGATGTGCTCAAGTTCAA
GGACCAGAAGCGCTACGGCGAGCGCATCAAGGCCACCCAGAAGGCCAGCGGCGAATACGA
CGCGCTGATCGCCATGCGTGGCACCCTCAAGGGCAATCCGCTGGTCGCTGCCGCGTTCGA
CTTCGCCTTCATGGGCGGCTCGATGGGCTCGGTGGTCGGCGAACGCTTTGCGCGTGCGAC
CGAAGTGGCACTGGAAGTGGGCTGCCCGTTCGTGTGCTTTTCCGCCAGCGGCGGCGCGCG
CATGCAGGAAGGCCTGTTCTCGCTGATGCAGATGGCCAAGACCTCCGCAGCGCTTGGCCG
CCTGCGCGAAGCCGGCCTGCCGTACATCTCGGTGCTGACCCATCCCACCACCGGCGGCGT
TTCCGCGTCCTTCGCCATGCTGGGCGATATCAACATCGCCGAGCCGCATGCGCTGATCGG
ATTTGCCGGCCCGCGCGTGATCGAGCAGACCGTGCGTGAGACCTTGCCGGAAGGCTTCCA
GCGCTCGGAGTTCCTGCTGGAGCATGGCGCCATCGATCAGATCTGCGACCGTCGCGACAT
GCGCGATCGTCTGGCCGAGCTGACCGCGATGATGATGCGTCAGCCGCGTCCGCAGGAGGC
GGCCGCCTAGCACGCCGTCTACGGTGTCATCGTCCTGCCGGTCTTGGCAGGGATTGCTAC
TACTCCATCAGGCATAACAACAATCATGAGTAACCGTAAGTACTTCGGCACCGACGGCAT
TCGCGGCCGGGTCGGTCAGGGCGTGATCTCGGCCGATTTCGTGTTGCGCCTGGGCAATGC
GCTGGGCCGTGTGCTCACCCAGGGCCGCAGCAAGCGACCGCTGGTGCTGATTGGCAAGGA
CACGCGCATTTCCGGCTACATGTTCGAAGCGGCGCTTGAAGCCGGGTTGGTCGCGTCCGG
TGCCGACGTACAGATGGTCGGGCCGATGCCCACCCCGGCGATCGCGTTCCTGACCACCAC
CCTGCGCGCCGATGCCGGCGTGGTGATCAGCGCCTCGCACAACCCGCATTACGACAACGG
CATCAAGTTCTTCTCCGCAGATGGCGAGAAACTCGACGATGCCACCGAAGCGGCGATCGA
AGCGGCGCTGGACGCACCGTTCCATACCGTGGAATCCGAGCGTCTGGGCAAGGCGATCCG
TACCCGCGACGCAATCGGCCGCTATATCGAGTTCTGCAAGGCCAGTGTGCCGCGCGGCTT
CACCCTGCATGGGCTGAAGATGGTGCTGGACTGCGCGCATGGCGCCACCTATCACATCGC
ACCGATGCTGTTCCGCGAGTTGGGTGCCGAGGTGGTGGTGATCGGTGCCGCACCGGACGG
TCTCAATATCAACGATGGCGTCGGCTCGACGCATATCGACAATCTCGCCGCCAAGGTGCG
CGAGAGCGGGGCGCACCTGGGCATCGCCTTCGACGGCGACGGCGATCGCGTACTCATGGC
AGACGATCAGGGCAATCCGGTGGACGGCGACGATCTGCTGTACGTGCTGGCGCGTTCGTG
GCATGCCAGCGGGCGGCTTACCGGCACGGTGGTCGGCACCTTGATGACCAACTACGGGCT
GGAGCCGGCGCTGGCCCGGCTGCAGATCCCGTTCCAGCGCGCCAAGGTCGGCGACCGCTA
TGTCCATCAGGCACTGGTCGAAAGCGGCGGCACGCTGGGCGGGGAAACATCCGGCCACCT
GCTGTGCCTGGACCGCGCCAGTACCGGCGACGGCATCGTCAGTGCGCTGCAGGTGCTCGA
AGCGCTGGCGCGCGACGGCCGTAGCCTGCGCGAGGCCTTGAGCGGCCTGACCAAGGTGCC
GCAGAAGACCGTGAACGTGCGGCTGGACGGCGGCGCGGCCAAGGCCATCGTGGAAGCGCC
CGGCGTGCAACAGGCCTTGCAGCAGGCGCAGGCGGCGGTGCAGGGGCGCGGCCGCGCCTT
CCTGCGTCCTTCCGGGACCGAGCCGGTGGTGCGGGTGACCGTGGAAGCGGACGATGCGGC
GCTGATGCAGGACACGCTCGACCGACTTTCGGGCGCGGTGCGTGACGCGGCGTGAATCGC
TGATCATCGGCGTGTGCGTGGTCCTGGCCAAGGCCGCGACGTTCTACCTGTTGTATCGCC
TGCTGTCCTGAGCGGCAGGCGCCTTTCCCATCGACTTCGACTGCAGACATCCGTATGAGC
GCGCGCATCCCGACCCTGGACATCACCCGTTTCGACAGCGACCGCGAGGCGTTCGTCGCC
GAGCTCGGTGCGGCCTACCGGCAGTGGGGCTTTGCCGGCATTCGCAACCACGGCATCGCG
CAGGCCGACATCGATGCGGCCTACGAGGTGTTCAAGGCGTTTTTTGCGCTGCCTGAAGAG
GTCAAGCGCCGCTATCACGTGCCCGGCAGCGGCGGCGCACGCGGCTACACCGCTTTCGGG
GTGGAAACCGCCAAGGACTCCAAGCATTTCGATCTGAAGGAGTTCTGGCACATCGGCCGC
GAGATTCCCGACGATTCGCCGTATCGCGAGGTGATGGCTCCGAATCTGTGGCCGGAAGAA
GTGCCCGGCTTCCGCGAACGCGGCTACCGGCTGTACCAGCAGCTGGACCAGCTCGGCTCC
CGCGTGCTCTCGGCACTGGCCCTGCACATCGGTCTGCCGCAGGACTATTTCGTCGACAAG
ACCAACAACGGCAACTCGATCCTGCGCCCGATCCACTACCCGCCGATCACCAGCGACGAT
ATTCCCAACGTGCGTGCCGGCGCGCATGGCGACATCAACTTCATCACCCTGCTGGTCGGT
GCCAGCGCCGCCGGGCTGGAAGTGCGCTCCAACGATGGCGAGTGGGTGCCGTTCACCGCC
GATGCCGACACCATCGTGGTCAACATCGGTGACATGCTGCAGCGGCTCACCAACCACGTG
TATCCGTCGACGATCCACCGCGTGGTCAATCCCCCGGGCGAAGCTGCGCGCAAGCCCCGC
TATTCGGTGCCGTTCTTCCTGCACCCCAACCCGGATTTCCTGATCGACGTGCTGCCCTCG
TGCACCAGCGCCGACAACCCCAGCCGTTACCCCGAGGCCATCACCGCACATGGCTTCCTG
GAAGAGCGCCTGCGAGAAATCAAGCTGAAGTGACCGCTTGACAGGTGCGTACTGGCGAGC
ACCGCCGCCAGCTCGTTCCAACCATGCGGCAGGCGTGTGCGATCGGCGGTCGCGCCTGCA
CCCCGGGCATGACCGCTGGCACAATTTCGCGCACGCACGCGTGCTTGCGTTTGGTTAAAG
CTTGCGTTCACTCAGGCCGATAACCCAGTCTGATCGCTAGCGCGACGTCGGACTCGCCTG
GCGCCCGCTACCGAATCGCACGAGGTGGGCGCATGCGGATACGGTGGTTCATACAGTCAC
GTTCGGCCTGGCTGCTCGCGTTCTGCGTTGCGACGGCCCCGGCGCCGGCAGCCGCTGCAT
CGGTGGCTGTCAGTGTGAGCGACGCCAATGGCGTGCTGATCGATGCGGTGGTGAGCCTGG
AGCCGGCACGTCCTGCCGCCGCCAGCGCTGGCAGGACCGTGCAGATGGACCAGGTCAATT
CGCAGTTCGTGCCTGCGGTGCTGGCGGTACGCACCGGCACGTCGGTGCGCTTTCCCAACA
ACGATCAGATCCGCCATCAGGTCTATTCGTTCTCTCCCGCCAAACGCTTCGAGCTGCCGC
TGTTCCAGGGCAGCACCGCCGCGCCGGTACGCTTCGATCAAGCCGGTCTGGTGACGGTGG
GCTGCAATATCCACGACTGGATGCTGGGCTACATCGTGGTGCTGGATACGCCGTACTTCG
GCAAGACCGGCAGCGATGGCCGCGTGCAGATCGACGCGCCGGCAGGCAGCTATACCTTGC
GGGTATGGCATCCACGCATCAAGGGAGTGGCGACCAGTGAAACCCTGGTGGTCGGTCGCG
ATCCGCTGCAGCAGCGGGTAGTGTTGCAGACCACCGGGCCCGCACCGGCGGCAGCGCCGC
CGGATGCGCGCGTGCGCGCGCTGCAGGACAAGTTCCGCAACGCCGCCGATCCCAAGAAGG
CGCGCCCATGAGGGCGATGCGTCTGCATACCCGAATCGCCGCCCTGGTCGTGCTGGTGGT
GCTCGGTACCCAGGCACTGACTTTCGTGGCGGTGCAGATGGCGACCGAGCGCAGCGTCAA
GGCGCAGCTGGGCGAAGAACTGCTGATCGGCGAACGGGTCTGGCAGCGCGTCAATCTGCG
TCGCGACGAACAATTGCTGCAATCGGCCTCGGTACTGGCCGACGATTTCGGTTTTCGCGC
TGCGGTGGCCAGCGGCGATGTCCCCACCATGCAATCGGCGCTGCGTAACCACGCCGCGCG
CATGGATGCACCGACGGCCTTGCTGCTGGCGCCCGATGGCCAGTTCCTGACCGGGCTGGA
AGATCTGCCGCAGGCCGAGCAGCTGCGGGCGGTACAGACCCTGCTGCAGCAGGCGCAACG
CGATGGGCGCGCGGTGGGCCTGGTGGCATTGGACAGACGGGTGGTACGGCTGGCGGTGGT
ACAGGTGCTGGCGCCCAACCCGGTGGGCTGGATCGCCATCGGCAACGAATCCGGCGAGGT
CATCGTGCAGGACTTCCGCACCATCACCGGCCTGGATGCCACCTTCATCAACGACGCATC
GCCGCCGCGCGTGCTGGCCTCGACAATGGAGCCGGCAGTGCGCCGCGATTTCGCCCAGCA
ACTGCGCAGCATCGAGATCGCCCCGGACCTCGCCATGCCGCTGACGCTGGAGCGGTCGCG
TTATCTGCTGAAGCTGCAGCCGGTGCAGGGAGACCGCCATGTGCAGGTGGTCCTGCAGGC
GTCGCTGGACCGCGCCATGGCACCCTATCAGGCGCTCAAACTGCGGATCCTGCTGTTGGC
GGGGCTGGCCACCGCCGCCGCGCTGGGCGTGGCGGTGTTTCTGGCGCGCAGTGTCAGCAA
ACCGGTGGCGCAACTGGTGCAAGCCGCCCGGCGCATCCAGCAAGGCGACTACCAGACCGC
CGTGCAGGTGCCGGCTGGTCGCGAACTCGGCGAACTGGCGCATAGCTTCGGGAGCATGCA
GCAGCAGATCGCCAGCCGCGAACAGCGCATTTTGCACCAGGCGCGACACGACGCGCTGAC
CGGTCTGCCCAACCGGCTGTGGCTATTGGAACAGCTGCGGCAGGTGGTCGATCAGACCGT
GGCCTCCGACGGCACTGCAGCGGTGTTGATCCTGGATCTGGAGCGTTTCAAGGAGCTCAA
CGACAGCCTGGGCCACGACTTCGCCGACCAGGTGCTGGTCGAAGTGGGGCACCGCCTGGC
CGATGTCGTGCAGTCGCCCAACGTTGTGGGCCGTCTGGGCAGCGACGAATTCATGGTGGT
GGTGGCGCAGGCCGACGCCTCCACCGTGCAGCAGGACGCGCAGCGCCTGCTGCTGCAACT
GCGCCGCCCCCTGGCGTTGCCGCAGGCGCGCATCCAGCTCGAAGCCAGCATCGGCATCGC
CCTGATTCCCGAGCATGGCGAGGACCCGGATACCTTGTTGCGGCGCGCCGACATCGCGCG
ACGCCAGATCGACAACACCGCCGCCGTCGGCGCCAGCGTGTATCGCATGGGCCAGGACGA
ACAGCATCTGCGCCGCTTGCGGCTCACCGGCGATCTGCGCCAGGCCATCGGCGACAACGA
GCTGACCTTGCGCTTCCAGCCCAAGATCTGCCTGCGTACCGATCGGGTCGAGCAGGTCGA
AGTCCTGGTGCGCTGGCACCATCCCGGGCTGGGCCCGATCGGCCCGGACGAGTTCATCCC
GCTGGCCGAGCACTCCGGGGTGATCCACCCGCTGACCCGTTTCGTACTGGATCACGCCTT
GCGCTGCCAGGCGCAGTGGCGCGCCCAGGGGCTGGAACTGGGCATGGCGATCAACCTGTC
CGCGCTGGACCTGTCTGATCCGGGGCTGCCCGATTATGTACGCGCGCGCCTGGAGCAATA
CGCGGTTCCGGCGCAGTCGGTCACGCTGGAACTGACCGAAAGCGCGTTGATGCGTGATGT
GGAATCGGCGCTGCACATGCTGCATCAACTCCGCAGTGTGGGGGTACGCCTGTCCATCGA
CGATTTCGGTACCGGCTACTCCTCGTTGGCCCAACTCAAGCGCATGCCGGTGAACGAATT
GAAGATCGACAAGAGCTTCGTCATGCAACTGGCCGAAGGCACCGACGATGCCTTCATCGT
GCGCAGCACGATCGATCTGGGGCACAAACTCGGCTTGAGCGTGATCGCCGAAGGCGTGGA
GAACGACGCCGCACTGACGCTGTTGCGCGGTTACGGCTGCGATATGGTGCAGGGTTATCT
GTATGCGCCGCCGCTGGAGCAGGCCGCGCTGGTGGCCTGGTGCCTGCGCCAGCTCGGAGC
ATCTGCGTCGGCGCAGGTGGGAGCGGGGCGATGAGCCAGGTCGCATGTCGCTTGATCATG
GTCGCTGCGCTCGGTGTTGCGCTGATGCCGGGGCAGGCCTGCGCCGGGAATGGGCGCCTG
CTCGCCACCGGCGGCGTGTCCACTATCGAGGGCAGCGGCGGAGGCGGCATCGTGCCGTGG
GCAACCTTGTCCGGCTACGGCACCCGCGACGAGCTCGGCGCGGTGGCGTTCGCAACGCAT
GTCGACAGCGGGGACTACCGGCTCGACGTGCAGGGAGCGGCGTTGACGGTCGGCAACCGC
CTGGAACTGTCGCTCGCGCGCCAGCGCCTGGACCTGGGCACCTTGCAGGAGCGCCTGGCG
TTGCCGTGGAATGCGCTCGGCCAGGACGTGTTCGGCGCCAAGCTGCGCGTGTACGGCGAT
CTGGTGTATGGCCGGGGGCCGCAGGTCAGCGTCGGTGTGCAATACAAGCGCCTGCGCGAT
GGCGCGTTGCCGCTGGCGATCGGAGCCCGCGACGACCACGGCACCGACGTCTACCTCAGC
GCCAGCCGCTTGCTGCTGCAGGGCGCCGGGGGCTATCAATTGCTGCTCAATGGCACCTTG
CGCGCGACGCGCGCCAATCAGGGTGGCCTGCTCGGCTTCGGCGGCGATCGCCGTGACAGT
TATCGGCTGGTCGCCGAGGCCAGTGCCGCGGTGGTGCTGTCGCCATCGTGGGTGGTCGGC
GTGGAGTACCGCGACAAGCCGGACAACCTGGTGTTCGCGCGCGAGCAGGCCTGGGCAGAC
GCCTTCGTCGCCTGGTTTCCGAACAAGCACCTTTCGTTGACCGCCGCGTGGGCCGATCTT
GGCGACATCGCCACGCTCGCCGACCAGCGCGGCCCGTATCTCTCCTTGCAGGTGGCGTTC
TGATGAATCGACGGCTGCGCTGGTATCTGCTCTGCATGCTCTGCATGCTCGGCCTGCTCA
ACGCCTGCGCCACCACGCAGGCGCGGCCCACGCTCTACGACGAACTGGGAGGCCAGGCCG
GTATCGAGGCGCTGGTGGAAACCATGCTGTCGCGCATCGCCGACGACGAACGCATCGTCG
ACAAGTTCGCCCGCGTCAACATCGTCATGCTCAACGCGCGCCTGGTGCAGAAGTTCTGTC
ATGTCGCCGACGGCCCTTGCCCGGATACCGCCAAATCGATGAAGCAGGCGCATGCGCACC
TGCCCATCCGCGAGGGCGACTTCAATGCCCTGGTCGAAGATCTCAACTGGGCGATGGATC
AACGCAAGATTCCCCGCCGCACGCAGAATCGTCTGCTCGCGCGGCTGGCGGCGATGCATG
GCGAGATCGTCAACCATTAGGTGGGCGCGCGCCGCATACCGGTGAGGCGGCAGAACGGCA
GCGGAGATCGCACTGCGTTGCGTGCCGGTCTGTTGCAGGCTCAGTCCAACGGGCGCACCC
GGTGCGAGCCTCGTGCCATCAAGCGCAGGGCCACCGCGTGCGGCAGCATGCGCAGGGCCG
CATTGACCAGCCGATAGCGCCAACCTGGGACCGCCAGCACCTGCCCGCGCTCCAGTGCGG
CGATTCCGTACTCGGCCACGGCATCGGCCTGTAGCCAGGCCCAGGCGGGCAGGGTGGACA
TCGCCTCGCGGGTGCCGGTGACATCGTGGAACTCCGACCACGCAAATCCCGGGCATAGCG
CGCAGACCTTGACTCGGCAGTCGGCATTCTCCAGTGCCAGCGATTCGCTGAAACGCAGCA
TGAAACTCTTGCTGGCCGCATAGAGTGTCTGTCCATCGGCGCTGGGTGCGAGTGCGGCGA
ATGAGGCGACGTTGAGAATGCGTCCCTGGCCGCTGGCGCGAATCATCGGCAGCAGCCGCC
AGGTGAGCTCGCATACCGCGCCCACCATCACTTGCAGAAAACGCGCATGCGTGGCCCAGT
CGTTGCTCAGATAACGGCCCGGCACGCCGTAACCGGCATTGTTGACCAGGGTGCCTACCG
TCCAGCCTTCGCGCTGGATCCGCGCAACCAGCGCCTGTACGGCATCGGGGTCGGCCAGAT
CGGCCGGCAGGACTTCCACTCGCACCTGTGCGCCCAGCTCGGAAGCCAATGCCTGCAGCC
GGTCCACCCGCCGCGCGGTCAGAATCAACGGTACGCCCCGCCTGGCGTATGCCCGCGCGA
TCTCGCGGCCGATGCCGCTGGAGGCGCCGGTGACCAGTGCGAAGACAGGCGAATCGGACA
TGGTGGGTTCCTGTTGGAAAGGGCATAGGACATCTGTCGGACACAAGTGTGCGGGTTGCC
GACAGAGCTTGGGCTATTCTGTCGCCGGTCTTCAACTCAGGAACCTGCGCCTGATGCGTC
GTAAAATCGTTGCTGGAAACTGGAAGCTGCATGGCAGCCGCACCTTTGCCACCGAGCTGG
TGGGCGAGGTCGCCGCACACATGCCCCTTGACGGTGTCGATGTCGTCATCCTGCCTCCAT
TGCCCTACCTCGGTGACCTGATCGAGGATTTCGAGGCGCGCCATCTGTCCTTCGGGGCAC
AGGACGTCAGCTGTAACGAGAAAGGGGCCTACACCGGCGAGGTCTCGGCCACCATGCTGG
TGGACGTCGGTGCCGAGTATGGTCTGGTCGGCCATTCCGAGCGTCGCCAGTACCATCAGG
AGAGCAGTGAGTTGATCGCGCGCAAGTTCGCCGCGGCCCTCCACGCCGGATTGATCCCGG
TACTGTGCGTGGGGGAGTCGCTGCAGCAGCGCGAGGCCGGCCAGACCGAGGCAGTCCTGC
GCGCCCAACTCGAGCCGGTGCTTGCCCTGGTCGGCAGCGAAGGTTTCGCGCGGGCCGTGC
TCGCTTATGAGCCGATCTGGGCGATCGGCACCGGGCGGACCGCCAGTCCGGCCCAGGCCC
AGGCCGTGCACGCCTTCCTGCGTGGCGAACTCGCGAAGGCCGATGCTAGAATCGCCGATT
CCCTGCCCATTCTGTATGGGGGCAGTGTCAAGCCCGACAATGCGGCCGAGCTGTTCGCGC
AGCCCGACGTCGATGGCGGGCTGATCGGTGGCGCCTCGTTGGTCGCCGCCGACTTCCTGG
CCATTGCGCGTGCGGCGGCCGCTCGTTAACCCATTAAGTTTTGTCCGGGGACGGATTTCG
AAATGCTGATGTTGATCCTCAATGTGGTCTACGTACTGGTCGCGCTGGCGATGATTGCGC
TGATCCTGATGCAGCGTGGCGCAGGTGCCGCGGCCGGGTCCGGCTTTGGTGCAGGTGCCT
CCGGCACGGTCTTTGGGTCCCAGGGGTCGTCGAACTTCCTGTCCAAGTCGACCAAGTGGC
TGGCTGTGGTGTTCTTCAGCATCAGCCTGTTCATGGCCTGGTACGCCACCCATGGCGCCC
GTCCCACCGACCAGAACCTGGGCGTCATGTCGCAGTCGGCAACCCCGGCGCCGGCGGCTG
CCGGAGAGCTGACCCAGCCCTTGCCGCAGGCTCCGGCCGCAGGCGCGGTACCGACCGCAC
CGGCGCAGCCGGCGGCTGACGCCGCGCCCGTGACGGCTCCTGCACAGCCCGCGCCGACGC
AGCAGGCGCCTGCGTCGAACGAAGAAAACGCTTCAGAGCCAGCACAAAAACGCTGAAGCC
GGTTACAATACGCTGCGCACTGGGATGCCCAGCGGCGCAACGTATGCCCAGGTGGCGGAA
TTGGTAGACGCACTACCTTGAGGTGGTAGCGACTTAGGTCGTAGGGGTTCGAGTCCCCTC
TTGGGCACCATTGTTTGGCTGCAGTTCCTGCGCATTGCGGTTTGCCGCGCGCGGGGTCTG
CCTATACCCCATGCCGGCACGCGGCGCGTGCGGGCAGAGGCAAGAGAGAATCGCTGTGCT
GGCCGAATATTTGCCGAGTCTGCTGTTTCTGGTTGTCGCCACTGGCATCGGCATCGTGTT
GATGCTGATTGGCCGGTTCCTCGCTCCGCGTAGCCCGGACGCGCGCAAGCTCTCCCCGTA
CGAGTGTGGCTTCGAAGCATTCGAAGACGCGCGCATGAAGTTCGATGTGCGCTACTACCT
CATTGCGATCCAGTTCATCGTGTTCGACCTGGAAATCATTTTTATCGTGCCCTGGACGCA
GGTGTTCATGGAGATCGGCGCGCGTTCGCTGGTCACCATGGGGCTGTTCGTCGGCATGTT
GTTCCTCGGCTTTATCTACGTGTGGAAGAAGGGAGCGCTGGAATGGGAGTGATTCAGACC
CTGGATCGTCTGATGACCAACCCGATGCCGGAAGGCCGGGTGGAAGACATCCTGCGCCCG
GAAGGCGAAAACCCGCTGCTGGAGAAGGGCTATGTGACCACCAGCGTCGATGCGCTGCTG
AACTGGGCGCGTACCGGTTCGATGTGGCCGATGACCTTCGGTCTGGCCTGCTGCGCGGTC
GAGATGATGCACGCTGGCGCTGCGCGTCTGGATCTTGACCGGTATGGCGTGGTGTTCCGC
CCGTCGCCGCGTCAGTCCGACGTGATGATCGTCGCCGGCACCCTGGTCAACAAGATGGCC
CCGGCGCTGCGCAAGGTCTACGACCAGATGCCGGATCCGAAGTGGGTCATCTCGATGGGC
AGCTGCGCCAATGGCGGCGGCTACTATCACTATTCGTATTCGGTGGTGCGCGGTTGCGAT
CGCATCGTGCCGGTGGACATCTACGTCCCGGGCTGCCCGCCGACCGCCGAGGCGCTGGTC
TACGGCATCCTGCAGCTGCAGAAGAAGATCTGGCGAACCCAGACCATCGCACGCTGACAC
CCGTCTTCTCCTACCGAGAGCAGCCAAGCCCCCATGGCAGAGCAAGCATCCTCCTTCACT
GACCGACTCGCGGCACGCTTCGCCGGCGCGCAGATCGCCGTGGCACTGCCGCGCGGCGAA
GTGACGCTGGAAGTCGCTGCAGCCGATTGGCACGCGACCTGTCTTGCGTTGCGCGACGAG
CTCGGTTTCGAGCAGCTCAGCGACCTGTGCGGCGTCGACTACCTGGGATATGGCAGCGAC
GAGTGGGACACTGCCGATGTGTCCTCGCAGGGTTTCAGCCGCGGCGTCGAGGGCAAGGCC
GTCGGCCGTTTCGCCTGGGGCGAGTTCCCCAGCCAAGAAAGTTCCGATGGCGCCCAGCCG
CAGCAACTGCCCAAGCAGCGCTTCGCGGTGGTCGCGCAGCTGATTTCCTACCAGCACAAC
CAGCGTCTGCGTGTGCGTTGCTATGCGCCGGACGAGCAAGTGCCGGTCGTGGCGTCGGTG
ACCGACATCTGGCCTGGCGTGAACTGGTTCGAGCGCGAAGCCTTCGACCTGTTCGGCATC
GTGTTCGCTGGTCACCCGGACCTGCGCCGCATCCTGACCGACTATGGATTCGTCGGTCAT
CCGTTCCGCAAGGATTTCCCGCTGATCGGCAACGTCGAAGTGCGTTACGACGAAGAACGC
AAGCGCGTGGTGTACGAGCCGGTGACATCGGTCGAGCCGCGCGTCGGTGTGCCGCGCGTG
ATCCGCGACGACGCCCGTTATGAGACTGCCGCCGGTGAAGTGGGCAAGTCGGAGACTGCC
AAGTGAGTGAGTTCCGCCAGGCAACCGATGCCTTCGCGAGCAATCCTGTGGAAAGCAAAC
AGGAAATCCGCAATTACACGATGAACTTCGGCCCGCAGCATCCTGCGGCGCACGGCGTGT
TGCGCCTGATCCTGGAAATGGATGGCGAAACCGTGGTGCGTGCCGATCCGCATATCGGCC
TGCTGCACCGTGGCACCGAGAAGCTGGCCGAGTCCAAGCCGTTCAACCAGTCGGTGCCGT
ACATGGACCGTCTGGATTACGTGTCGATGATGTGCAACGAGCACGCCTATGTGCGCGCGA
TCGAGTCCCTGATGGGAATCGAAGCGCCCGAGCGTGCGCAGTACATCCGCACCATGTTCG
ACGAGATCACCCGCATCAAGAACCATCTGATGTGGGTGGGCTCCAATGCGCTCGATCTCG
GTGCGATGGCGGTGATGCTGTATGCATTCCGCGAGCGCGAAGAATTGATGGACGTGTACG
AGGCAGTCAGCGGTGCGCGCATGCACGCGGCGTACTACCGTCCGGGTGGCGTCTACCGCG
ATCTGCCCGATCGCATGCCGCAGTACAAGGAATCGCGCTGGCACAAGGGCGGGGCGCTGA
AGAAGCGCAACGCCGGTCGCGAAGGCAGCATGCTGGACTTCCTGGAGGAGTTCACCAACA
CCTTCCCGGCCCGCGTGGACGAATACGAAACCCTGCTGACCGACAACCGCATCTGGAAGC
AGCGCACCGTCGATGTCGGCATCATCAGCCCGGATCTGGCGCGTGCCTGGGGCATGACCG
GCCCCATGCTGCGTGGCTCGGGCATCGAATGGGATCTGCGCAAGAAGCAGCCGTACGCCA
AGTACGATGCGGTGGACTTCGATGTCCCGGTCGGCACCAATGGCGATTGCTACGACCGCT
ACCTGGTGCGCGTGGCCGAGATGCGCGAATCCAACCGCATCATCAAGCAGTGCGTGAAGT
GGCTCAAGGCCAACCCAGGCCCGGTCATGGTCACCAATTTCAAGGTCGCTCCGCCCAGCC
GCGAAGGCATGAAGGACGACATGGAAGCACTGATCCATCACTTCAAGCTGTTCAGTGAAG
GCTACTGCGTGCCGGCCGGCGAAACCTATAGCGCGGTCGAAGCGCCCAAGGGCGAGTTCG
GCTGCTACCTGATGTCCGACGGCGCCAACAAGCCGTTCCGCGTGCACCTGCGCGCGCCGG
GTTTCGCGCATCTGTCGTCGATGGATGCGGTGGTGCGTGGCTATCTGCTGGCCGACGTCG
TGGCGATGATCGGTACTTACGATTTGGTTTTCGGTGAGGTTGACCGATGAAGGCGACGGG
TAATTTCGAAGCGGCGCGCGACGTCGATCCGCAGGTGGTGCTGAGCGACAAGACGCGCGC
GCACATCGATCATTGGCTGACCAAGTTCCCGCCCGACCGCAAGCGGTCGGCCGTGCTGCA
GGGTCTGCATGCCGCGCAGGAACAGAACCAGGGCTGGCTGACCGACGAATTGATCGTGGG
CGTGGCCAAGTACCTGGAGCTGCCGCCGGTCTGGGCCTATGAGGTCGCCAGCTTTTATTC
GATGTTCGAGACCGAAAAGGTCGGCCGCCACAATGTGGCGTTCTGCACCAACATCAGCTG
CTGGCTCAACGGCGCCGAAGATCTGCTGGCCCACGCGGAGAAGAAGCTGGGTTGCAAGCT
GGGTCAGTCGACGGCCGATGGCCGCGTCTACCTCAAGCGCGAAGAAGAGTGCCTGGCCGC
CTGCTCCGCAGCGCCGATGATGGTCATCAACGGCCATTACCACGAGCACTTGACGAAAGA
GAAGGTCGACGCGCTGCTGGACGGGCTGGAATAAGACATGGCACATCATCACGCACCCAC
AGGCCCGGTCGGTCCGGCGCCGTTGCCGCATCAGGTGGTCTACACGACCCTGCACTACGA
CACCCCGTGGTCGTACGAGAACTATCTCAAGACCGGTGGCTACGCGGCGCTGCGCAAGAT
TCTCGAAGAAAAGATCCCGCCGGCCGACGTCATCGAGATGGTCAAGGCATCGAACCTGCG
CGGCCGTGGCGGCGCGGGCTTTCCGACCGGTCTGAAGTGGTCGTTCATGCCCAAGGGCAC
GATGCAGAAGTACATCCTGTGCAATTCGGACGAATCCGAGCCGGGCACCTGCAAGGACCG
CGACATCCTGCGCTACAACCCGCATTCGGTGGTGGAGGGCATGGCGATCGCCTGCTACGC
CACCGGCTCGACCGTGGGCTACAACTACCTGCGCGGCGAGTTCCACCACGAGCCATTCGA
AAACTTCGAGCTGGCACTGGCCGATGCGTACGCCAATGGCTGGCTGGGCAAGAATATTCT
CGGCAGCGGCGTGGATATCGACATCTACGGCGCGCTGGGTGCCGGTGCCTACATCTGCGG
CGAAGAAACCGCATTGATGGAATCGCTGGAAGGCAAGAAGGGGCAGCCGCGCTACAAGCC
GCCGTTTCCGGCCAACTTCGGCCTGTACGGCAAGCCCACCACCATCAACAACACCGAGAC
CTATGCGTCGGTGCCGGCGATCATTCGCAACGGCCCGGAGTGGTTCCTGGGCCTGAGCAA
GACCAAGAACGGCGGCCCGAAGATTTTCTCGGTGTCCGGTTGCGTGCAGAAGGGCGGCAA
TTTCGAAGTGCCGCTCGGCACCACCTTCGACGAACTGCTGGAAATGGCCGGTGGTCTGCG
CCCGGGTCGCAAGCTCAAGGGCGTGGTGCCCGGCGGTGTGTCGATGCCGGTGCTCAAGGC
CGATCAGGTCGCCGGTCTGCAGATGGACTACGACACCCTGCGTGCGCTGGGCACTGGTCT
GGGTTCGGGCGCCATCGTGGTGCTGGACGACAGCGTCTGCTGCGTACGTTTCGCCTGCCG
CATCTCGCAGTTCTTCCACAAGGAATCCTGCGGCCAGTGCACCCCGTGCCGCGAGGGCAC
CGGCTGGATGCACCGCGTGCTGGAGCGCATCGTCGCCGGCAAGGCCACGATGGAGGACCT
GCACCAGCTGCGCACCGTCGCCGGCCAGATCGAAGGTCACACCATCTGCGCCTTCGGCGA
AGCGGCGGCATGGCCGATTCAAGGCTTCCTGCGTCAGTTCTGGGACGAGTTCGAGTACTA
CATCGTCAACGGTCGTTCGATCGTCGATACGCAAGTCGGAGTGGCTGCATGAGCGCCCAA
CCAGTGAATCCGAACGTGCCACCGGACCATGTCACCGTCGAGATCGACGGGCAGTCCCTG
GTGGTGCCGAAGGGCTCGATGATCATTCAGGCGGCCGACAAGGCCGGCATCCCGATCCCG
CGCTTCTGCTACCACGAGAAGCTGCCGATCGCGGCCAACTGCCGTATGTGCCTGGTCGAT
GTCGAAAAGTCGCCGAAGCCGTCGCCCGCCTGTGCAACGCCGGTGATGGATGGCATGAAA
GTCACCACGCGCAGCGAAAAGGCGCTGAAGTACCAGCGCAGCGTGATGGAATTCCTGCTG
ATCAACCATCCGCTGGACTGCCCGATCTGCGATCAGGGCGGCGAGTGTGAGCTGCAGGAC
GTGTCGCTCGGCTACGGCCGCTCGGTAAGCCGGTTCAACGAGCGCAAGCGCGTGGTGCCG
GATGAGGACATCGGCCCGCTGGTCGCCACCGAGATGACCCGCTGCATTCAGTGCACGCGC
TGCGTGCGCTTCACCGCAGATATCGCCGGCACCTACGAGCTCGGCGGCATGTATCGCGGC
GAGAACCTGCAGATCGGAACCTATGACGGCAAGCCGCTGACCACCGAGATTTCCGGCAAC
GTCATCGACGTGTGTCCGGTGGGTGCGCTGACCAACAAGGTGTTCCAGTTCCGTGCGCGT
CCATGGGAGCTGACCGCGCGTGAATCGCTGGGTTACCACGATGCGATGGGCTCTAACTTG
TTCCTGCACGTGCGTCGCGGCGAAGTGCTGCGCAGCGTGCCGCGCGAGAACGAGGCAGTC
AACGAATGCTGGCTGTCCGATCGCGACCGTTACTCGCACCAGGGCCTGTACGCCGAAGAC
CGCGCGGTCAAGCCGCTCAAGAAGGTCAATGGCGCATGGACTGAAGTGAGCTGGACCGAA
GGCCTGGCTGCCGCGACGCAGATCCTGCGCGAGAACGCCGGCGATGCGCTGGGCGTGCTG
GTGCATCCGTCCACCTCGAACGAAGAGGGCGCCTTGCTGGCGCGGCTGGCCGAAGGCCTG
GGCAGCGGCAACCTGGATCACCGCCTGCTCAATCGCGATTTCTCCGATGCTGCCGTGGCG
CAGGCCTTTGCCACGCCACTGGCCGAGATCGAACAGGCCGATGTGGTGGTCTTGTTCGGT
ACCAACGTGCGACACGAGCTGCCGCTGCTGCATGCGCGGCTGCGTAAGGCGCACATCCAG
AACGGTACGCGGATCCACTCGGTCAATCCGGTCGATTTCGATTTCGCCTTCACCCAGGCC
AGTCGCGCCGTGGTCGCGCCCTCGCAGCTGGCCGGCGCCCTGGACGACGTCACGCTGCGC
GATGCAGTCAAGGGCGCAAGCCGCGCCGTGATCGTGGTTGGCGCGCTGGTCGAGAACCAT
CCGCAGGCGGCAACGCTGCGCGCCGCAGCGCGTGACTTCGCCGCGGCCACCGGCGCTTCG
CTGTGCCGTATTCCGCAGGGTGCCAACGCGGTGGGTCTGGTGTCGCAAGGTGTGCTGCCG
AGCGCACGCGATGTCGCCGGCATGCTGGCGCAGCCGCGCCAGGCGTATGTGCTGTACGGC
ATCGAGCCAGGGCTGGATTTTGCCGATGCCGCCGCTGCGCGCAGCGCGCTGGCCGGCGCC
AAGGTCGTTGCTTTCAGCCAGTTCGCCTGTGCGTCCACGCGCGATGTGGCCGACGTGATC
CTGCCGATCGGCGCGCTGCCGGAAATCGACGCCTCGCTGACCAACCTCGATGGTCGCGTG
CAGACCGCACGTGCCGCAGGCCGCCTGCCGGTCGAAGCGCGCGAAGGCTGGCGGGTGCTG
CGAGCACTCGGCGGCGAGCTGGGCCTGCCCGGTTTCGAGTTCATCGACCTGGTCGGCCTG
CGTGCCGGTATGCAGAACCGTTCGGTGACTCCGGCCGGTTCGGCGCAGCCGGTCGCTGCG
AATGAAGGCCTGGAAGTGGCAGCGACCGCTGCGATCTACCGCACCGATGCCGTGGTGCGT
CGTGCCGCCGCGCTGCAATCGCACCCGCTCAACATTGCCCCGTGCGTGGCGATGCATCCG
GAGCAGGCCGCGCAGTTGCAGGTCGCCGAAGGGCAGATGGTCAAGGTCGGTACCGACGCC
GGTAGGGCGACGTTGCCGGTGGTGCTGGACAAGCGCGTCGCACCGGGCACGGTGTGGATC
GAATCCGGCCACGGCGCAACCGCGCCGCTCGGTGCCGGTCGTGTAACGGTGGTGGGTGCA
TGAACGAATTGCTGTTGAACGTGGTCGATCCCCTCCACCAGTGGTTTCTCGGACTGGGTG
ACGGCGGCGTGGTCCTGTGGACCGTGCTGAAGATCCTGCTGATCGCCGTACCGGTGATCG
TGGCAGTGGCCTTCTATGTGGTCTGGGAACGCAAGCTGATCGGCTGGATGCATGTTCGCC
ACGGGCCCATGTACGTGGGCATGGGCATCTTCCAGGCCTTCGCCGACGTCTTCAAGCTGC
TGTTCAAGGAAATCCTGCAGCCGGCCAGCTCGCACAAGGCGATGTTCGTCATCGCGCCGC
TGCTGACGCTGGCCCCGGCATTCGCCGCCTGGTCGGTGGTGCCGTTCGATGCGCAGCTGG
TGTTGTCCAATGCCAACGTGGGTTTGCTGTACCTGCTGGCCATGACCTCGCTGGGCGTGT
ACGGCATCATCCTGGCGGGTTGGGCGTCCAACTCCAAGTACGCGTTCCTCGGCGCCATGC
GTTCGGCTGCGCAGGTGGTCAGCTACGAAATCGCGATGGGCTTCGCGCTGGTCGGCGTGA
TGATCGCCGCCGGTAGCGTCAATCTCAGCCAGATCGTGTTCGCGCAGGCAGGCAACTCCG
GATTCTTCGATTGGTTCCTGCTCCCCCTGTTCCCGTTGTTCATCGTGTACTGGGTGTCCG
GTGTCGCCGAGACCAACCGCGCACCGTTCGACGTGGTGGAAGGCGAGTCGGAAATCGTCG
CCGGGCACATGGTGGAGTACTCGGGCGGCGCATTCGCGCTGTTCTTCCTGGCCGAATACG
CCAACATGATTCTGGTCAGCTTCCTGATCTCGATCTTCTTCCTCGGCGGCTGGCTGAGCC
CGATCCAGGGTTGGGTCAGCGCAGACATCTCGCCGTGGATCGATTGGGTATGGAAGGGTG
GTTGGCCGTGGCTGCTGGTGAAGGTGTTCTTCTTCGCCAGCGCCTACATCTGGTTCCGTG
CCAGCTTCCCGCGTTACCGCTACGACCAGATCATGCGTCTGGGCTGGAAGGTCTTCATTC
CGCTCACGATCGTATGGATCGCAGTGACGGCGTTGATGGTGTTTTACGGTGTGATCCAGA
AGGGCGTGTAATCGATGAACAAGATCACCCATTATTTCAAGAGCCTGCTGCTGCTCGAAT
TGCTCGGTGGCCTGTGGTTGACGTTGAAATACACGTTCAAGCCCAAGTACACCGTGCTGT
ACCCGATGGAGAAGTTCCCGCAGTCGCCGCGTTTCCGTGGCCTGCATGCACTGCGGCGCT
ATCCCAACGGCGAAGAACGCTGCATCGCCTGCAAGCTGTGCGAGGCGGTGTGCCCGGCGC
TGGCGATCACCATCGACTCGGCCAAGCGCGAGGACGGCACCCGCCGCACCACGCGTTACG
ACATCGATCTGTTCAAGTGCATCTTCTGTGGCTTCTGCGAAGAAAGCTGCCCGGTGGACT
CGATCGTCGAGACGCACATCCTCGAGTACCACTTCGAGAAGCGTGGCGAGAACATTGTCA
ACAAGCCGCAGCTGCTGGCGATCGGAGACCGGCTGGAAGCCGAGATCGCCGAGCGTCGCG
CTGCCGATGCCGCCTTCCGTTGAGGTCATGATGGACTGGGTCTCTATTGCTTTCTACGCC
TTCTCCGCCATCGCGGTCGTCTCTGCCGGTGCGGTGATCAGTGTGCGCAACCCGGTGTAT
GCGGTGCTGTGCCTGATCCTCACCTTCTTCTCGATGGCCTGCATCTGGCTGCTGGTCGGT
GCGGAGTTCCTCGGCGTCACGCTGGTGCTGGTCTACGTCGGTGCGGTGATGGTGTTGTTC
CTGTTCGTGGTGATGATGCTGGACATCGATACCAGCCGCCTGCGCGAGGGCTGGGTCAAG
TACCTGCCGGTCGGTGTCATCGTGGCAGTGGCGATGCTGGTGCAGATGGTCACCCTGATC
GGCGTCAAGGCACGCAGCGCCGCGCCGTTCCCGGCCGATAACGCCGCAGCGACGGCCGCC
GACAGCTCGAATCTGACCTGGTTGGCCAAGAGCCTGTACACCGAATTCCTGCTGCCGTTC
GAATTCGCCGCGGTGATCCTGACCGTGGCGGTGGTGGCCGCCGTGATGCTGACCTTGCGC
AAGCGCACCGGCGTCAAGATGCAGAACGCATCCGAGCAGTCGCGGGTCAAGGCTGGCGAT
CGTTTGCGCATGGTCAAAATGGCGGTCGAAAAGCCGGTGCGGGTCGCGCCGCAGTCGGAT
GCGATCGACGGACAGGAGGCGAAGTCTTGATTACCTTGGGCCACCTGCTTGGACTGGGCG
CGGTGCTGTTCTGCATCTCCCTGGCCGGCATTTTCCTCAATCGCAAGAACGTCATCGTGT
TGCTGATGTCGATCGAGCTGATGCTGTTGTCGGTCAACGTCAACTTCATCGCGTTCTCGC
GCGAACTCGGCGATACCGCCGGTCAGTTGTTCGTGTTCTTCATCCTGACCGTCGCCGCCG
CGGAGGCCGCCATCGGTCTTGCGATCCTGGTGACTCTGTTCCGTACGCGCCGCACGATCA
ATGTGGCCGAAGTCGACACGTTGAAGGGCTGACCCGTAGATGGAAATCACTCTCTCCAAG
AGTCTGCTGATCGCAGTGGTGCTAGCACCGCTGGTCGGCAGCATCATCGCCGGCCTGTTC
GGTCGCCAGGTGGGGCGCAAGGGCGCGCAGTACGTCACCATCCTCGGCGTGGCAGTCAGC
TGCGTGTTGTCGTGCATGACGCTGTACCAACTGGTGGAGCAGGGCGCCAGCCCGTTCAAC
CAGAACCTCTATACGTTCTTCGATGTCGGTAACTACTCCGCGCACGTCGGCTTCATGGTC
GATCGCCTGACCGCGATGATGATGGTGGTGGTGACCTTCGTGTCGCTGCTGGTGCATATC
TACACCATCGGCTACATGGAAGAAGACCCGGGCTACCAGCGCTTCTTCAGCTACATTTCG
TTGTTCACCTTCTCCATGCTCACCCTGGTGATGAGCAACAACTTCCTGCAGCTGTTCTTC
GGCTGGGAAGCGGTGGGCCTGGTGTCCTACCTGCTGATCGGTTTCTGGTTCAAGCGCCCG
ACTGCAGTGTTCGCCAACATGAAGGCGTTCCTGGTCAATCGCGTCGGCGACTTCGGCTTC
ATTCTCGGCATCGCCGGCGTGCTGCTGTGGTTCGGCTCGCTGGATTACTCCACCGTGTTC
GCCAACGCGACCACCATGGCCGGTGCCAAGGTGCAGCTGTTCGCCGGTCACGAGTGGAGC
GTGATGACGATGATCTGCATCTGCCTGTTCATCGGTGCGATGGGCAAGTCGGCGCAGGTG
CCGTTGCATGTGTGGTTGCCCGACTCGATGGAAGGCCCGACGCCGATCTCGGCGCTGATC
CACGCAGCGACCATGGTCACTGCCGGCATCTTCATGGTGGCGCGCATGTCGCCGCTGTTC
GAATTGTCGGAGACTGCGCTGAACTTCATTCTGTTCATCGGTGCGACCACGGCCTTCTTC
ACCGGCCTGATCGGCATCGTGCAGAACGACATCAAGCGCGTGGTTGCGTATTCCACGCTG
TCGCAGCTGGGTTACATGACCGTGGCGCTGGGCGTATCCGCGTATTCGGCAGCCGTGTTC
CACCTGATGACGCACGCGTTCTTCAAGGCGCTGCTGTTCCTCGCTGCTGGTTCGGTCATC
ATCGGCATGCACCACGAGCAGGACATGCGCAAGATGGGCGGCCTGCGCAAGTACATGAAG
GTGACCTACTGGACCAGCGTGATCGGTACGCTGGCGTTGGTAGGTACGCCGTTCTTCTCG
GGCTTCTACTCGAAGGACACCATCATCGAGGCCGCCGCGCACCATGCGCATGAGTCGCAT
AGCTGGATCGCGACCTACGGCTACTGGGCGGTGCTGGGTGGCGTGCTGGTCACCAGCTTC
TACAGCTTCCGTCTGCTGTTCCTGACCTTCCACGGCAAGGAGCGTTTCCGCGATGCCCAT
GCGCACGACGCGCATGCCCATCACGACAGCGCGCATGCCGAGGCCCATGCGCACGACAGC
CACGCGCATGACGCCCATGGCCACGACGATCACGGACATGGGCACCATGGCGCCCACGAA
CCGCACGAGTCCAAGTGGGTGGTGACGTTGCCGCTGATCCTGCTGGCGATCCCGTCGATC
GCGGTCGGCTTCTTCACCATCGGTCCGATGTTGTTCGGTACCGACTGGCAAGGCCACCAT
GCCGCGCACGCGCTCAAGGGCCAGGCAGTCTCGTTCTTCACCGGTATCGTCGATTTCTAC
GATCCGGCACGCGATACCGTGGGTGCGCTGGCCGAAGAGTTTCATGGTCCTGTCGCATTC
GCGCTGCACGGCATGACCGCCGCGCCGTTCTTCCTGACCGTTGCCGGCCTGCTGCTTGCC
GCGCTGTTCTACCTGTGGAAGCCGGAGCTGGCCACCAAGTCGCGCAAGGCGTTCGCGCCG
CTCGTGTGGTTGCTGGAGAACAAGTACGGTTTCGACAAGCTGTGGATCAATGGCTTCGCC
GGCGGTGGCGTTGTCCTTGGCAAGGCGTCACGTGCAGTCGATACCCACGTGGTCGACGGT
GCGGTCGTCAATGGTTCGGCCCGACTGATCGACCTGGCGGCACATCTGCTGCGTCGCACG
CAATCCGGTTTCCTCTATCACTACGCCTTCGCAATGATCATCGGTTTGATCGCCTTGTTG
GCGGTACTGATGCATTTCTGGCGTTGACCTGTACGGAATAAGAAAACGTGTCGAACTGGC
CTTTACTGTCTATCCTGATCTGGCTGCCGATTATCGGTGGCGCCCTGATCCTTGCGTTGC
GCAACGCCGAGACTGCCCGCTGGGCATCGCTGGCGGTGGCGGTGGCGACCTTCGTGCTGA
GTCTGCCGCTGCTGGGCTACGACAAGGCAAACGACGCCCTGCAGTTTGTCGAACTGCACG
CCTGGATCCCGGCCTACAACATCGGCTACAACCTGGGCGTAGACGGCATTGCGGTCGCGC
TGATCGTGCTGACCACGTTGGTGACGGTGCTGTCCCTGATCGGCGCCTGGCGCTCGATCG
ACAAGCGCGTCAACCAGTACGTGGCAGCCTTCCTGATCCTGGAAGGCGTCACCGTCGGCA
TCTTCGCCGCCACCGACGCGATGCTGTTCTACGTGTTCTTCGAGGCCATGCTGATCCCGA
TGTTCCTGATCATCGGTGTCTGGGGCGGCCCGCGGCGCATCTACGCGGCAATGAAGTTCT
TCCTGTACACCTTCCTCGGCTCGGTGTTGATGCTGGTGGGCCTGGTCTACCTGTACCTGA
AGGGCGGCAGCTTCCAGCTCGCCGACCTGTATGCGATGCAGTTGAGCGCCAAGGAACAGA
CCTGGATCTTCTTCGCCTTCCTGATCGCGTTTGCGGTCAAGGTGCCGATGTTCCCGGTAC
ACACCTGGCTGCCGGACGCGCACGTCGAGGCACCGACCGCCGGTTCGGTGATCCTGGCAG
CGATCGCACTGAAGATCGGCGGCTACGGCTTCCTGCGCTTCAACCTGCCGATCGTGCCGG
ATGCCAGCCATGAGTTCGCCTGGCTGGTCATTGCACTGTCGTTGATCGCCGTGATCTACG
TCGGCCTGGTGGCGCTGGTACAGGAAGACATGAAGAAGCTGGTGGCGTACTCGTCCATCG
CGCACATGGGCTTCGTCACCCTGGGCACCTTCATCGCGTTCACCCTGGTGCGCGAATACG
GCAGCACCGACGCGGCCCGTCTGGGCCTGCAGGGCGCAATGGTGCAGATGATTTCGCATG
GTTTCGTGTCCGGTGCGATGTTCTCCTGCATCGGCGTGTTGTACGACCGCATGCACACCC
GCCGCATCGCCGACTACGGCGGCGTGGTCAATGTGATGCCGTGGTTTGCGACCTTTGCGA
TGCTGTTCTTCATGGCCAACGCCGGTCTGCCGGGTACCAGCGGCTTCGTGGGCGAATTCA
TGGTGATCCTGGCCAGCTTCCAGAAGCATCCGCTGATTGCCCTGGCTGCTGCGACCACCC
TGGTGATCACCGCCGCCTATACGTTGTGGCTGTACAAGCGCGTGTTCTTCGGCGAAGTGG
CCAACGCGCACGTGGCCGAGCTGAAGGACATCAATGGCCGTGAGGCGTTCGTGCTGGGGG
TGTTCGCCGCCGGCGTGCTGGCCCTGGGCATATACCCGAAGCCGCTGACCGATCTGATGG
AACCGTCGATCGCCAAGCTGGCGACCCAGATTGCAACGACCAAGCTCTGACAGCTTGCCG
TCCGTACCGATTTTCAGGATTTGATGATGACCACGCCAACGCTCGCGCCGTTGACCACCG
CCGACCTGGCTCCGCTCGTACCGGAGCTGGCGCTGATCGGCGGCGCCTTCGCTCTGCTGA
TGCTCGACCTGTTCGTGAGCCAGCGGAACAAGGTCTGGACCCACCTGTTCTCCGTCGCCG
TCCTGGCCGTGGTCCTCGTGCTGCTGGCGACCGGAACGGGCGGGCAGGGCGAGATCTTCA
GCGGCATGTTCGTGCGCGACACCGCCGCCGACGTGATGAAGACCGTGATCGTGCTCGTCA
GCGGCCTGAGCCTGGTGTACGGCTGGACCTACCTGCGCGAACGCAACCTCTACCAGGGCG
AGATTCCGGTGCTGGTGTTGTTTGCCACTGCCGGCATGATGTTGCTCGCCTCGGCCGGCA
GCCTGCTGATGGTCTACCTGGGTCTGGAACTGCTGGCGCTGTGTTCGTACGCGCTGGTCG
CCTCCAACCGCGACAACGGCCTGGCCACCGAAGCGGCGATGAAGTACTTCGTGCTGGGTT
CGCTGGCGTCTGGCCTGTTGCTGTACGGCATGTCGCTGGTCTACGGTGCCACCGGCACGC
TGAGCCTGGCCGGCATCCACGAGGCCATCGACGGTTCCGGCGAGCGTACCCTGCTGCTGA
CCGGCACCATCTTCATGATCGCCGGTGTTGCCTTCAAGCTGGGCGCCGCGCCGTTCCACA
TGTGGCTGCCTGACGTCTACCAGGGCGCGCCTGCACCGATCGCGCTGTTCATCAGTTCGG
CGCCCAAGCTGGCGGCCTTCGGCATGGCCTACCGCCTGCTGGAGGTAGGGATGGGGCCGC
TGTCGCCGCAATGGCACCTGTTGATCGGGGGGCTGTCGGCGGTGTCGCTGGTGATCGGCA
ACCTGATGGCCATTGCGCAGAGCAATCTCAAGCGCATGCTCGCCTACTCGACGGTGTCGC
ATATCGGCTTCCTGCTGATGGGCGTGGCCGGTGGCGGCGAGGAGGGCTATGCGGCCGCGA
TGTTCTACGCGGTGAGCTACACCATCATGTCGACCGCCTCGTTCGGCGCCATCATCGCGC
TGTCGCGCAATGGCTTCGAAGCCGAGAACATCGACGACTTCAAGGGCCTCAATGCGCGTA
ACCCGTGGATGGCCGGGCTGGTGCTGTGCATCATGGCGTCGCTGGCGGGTATTCCACCGT
TCCTCGGCTTCTGGACCAAGTTGGCCGTGCTCGGCGCGGCGGTGAAGGGCGACATGCTGT
GGCTGGCACTGGTCGGCGTGATCTGCGCGGTGATCGGCGCGTATTACTACCTGCGTGTCA
TCAAGGTCATGTACTTCGACGAGCCGGTGGGCGAGCCGCTGCCAGCCAACAACGATCGCG
TGCTGGGAACCGTGCTGGGCGTGAACGCGTTGGCCCTGCTGGCGCTTGGCCTGGCGTGGA
GCCCGATCATGGCATGGTGCCAGCGCGCGTTCGCCGGTCTGGCCTGAGGCAGGCGTGCGT
CGCGCTCCATGCCGGCCGTTTGGCGGCATGGAGAGCGAATAGGGATCGTAGCTGTTTCGT
TTTTGTTGCATTGCGGGTATCATTCGCCGCGACGTTGAACAGCCGCCACGCTGTTCAACA
GATGAAAAACTAGGGCTTGCAATTATCGCTCCAGTTCTTCATAATTCCGCTTCTGCTGCG
GGGTGGAGCAGTCTGGCAGCTCGTCGGGCTCATAACCCGAAGGTCGCAGGTTCAAATCCT
GCCCCCGCTACCAAGTTTCGAATTGTTGCTTCATCGCAGTGATTCAGCTTCTTGGATCGT
AAGGACGCTTGTTCCCGTCTTTACGCCGACCCGGAGAGGTCGGGCTTTTTTTACGCAAGG
GGCCCATCGGGCCCCTTGTTTTTTCCGGAACCGGAAAGTTTGCTGCCGGTTGCCGGGGTC
CTACTGGCAATCATCTGATCAGGGCAGTCTGTGAGCGAAAAGGCGACCGAAATCGCGAAT
CTGCTGAGTCCAACGGTGGAGTCCTTGGGGCTCGAGCTGTTGGGGGTGGAATATCTTCCC
GCTCCGGGCGGCGCGACGCTGCGTTTGTACATCGATGTGCCGTTGGTCGAGCAGCCCGAG
CGCATGGTCAATGTCGACGATTGCGAGCGCGTGAGTCGTGAAGTCTCGGCCCAGCTCGAC
GTCGAGGATCCGATCAGCGGTAATTACACGCTGGAAGTGTCTTCGCCGGGTGTCGATCGT
CCCTTGTTCACCCTCGATCAGTTTGCGCGCCACACTGGCGAGTCGGCCAAGATCGTGTTG
AAGCTGGCGCAGGAGGGGCGGCGCCGCTTCCAGGGACAGATCGTGCGGATCGAGCCGGAG
GCCGACGCGGTGGTGTTTGCCGTCGAAGGCAAGGATGTGCAGATCGGGTTCGACAATATC
GACAAGGCGCGCATCGTGCCGGATTGGGTCGCGCTGGGTCTGGCACCGCAGAAACCGAAC
AAGCCCGGCCCGAAAAAGCCCGGGCACGACAAGAAGAAACCATCCAACGAGTCGGCGGCC
GGCAAGCCGCGCGCGGAGTGACGAAATGAGCAAGGAACTTTTGCTGGTAGTGGATGCGGT
CGCCAACGAAAAAGGCGTGCCGCGCGAAGTGATCTTCGAGGCGATCGAGGCCGCGCTGGC
GTCCGCAGCGAAGAAGCGTTATCCCGACCAGGACGTGCTGACGCGCGTGACCATCGATCA
CAAGGACGGTAACTACGAGACCTTCCGCCGTTGGGAAGTGGTTGCCGACGATGTGGTGAT
GGAATCGCCGGATCGCCAGGTGCGCCTGATGGATGCCGTCGACGAGGCCGATGGCGTCGA
GGTCGGCGATTACATCGAAGAGCAGATCGAGAACCCGGATTTCGGACGCATCGCCGCGCA
GGCAGCCAAACAGGTGATCGTGCAGCGTGTGCGCGAGGCCGAGCGGCAGCAGGTGGTCGA
TGCCTGGAAGGATCGGGTCGGCGAGCTGATCACCGGCGTGGTCAAGCGCGCCGAGCGCGG
CAACATCTTCGTCGACCTGGGTGGCAACGCCGAAGCCTTCATTCCCAAGGACAAGGGCAT
TCCGCGCGATGTGCTGCGTCCGGGCGATCGGGTCCGCGGCTATCTGGCGGAAGTGCGCTC
CGAGCCACGCGGGCCGCAGCTGTTCATCAGCCGCGCTGCGCCGGAATTCATGATCGAGTT
GTTCAAGCTGGAAGTGCCTGAAGTCGGTCAGGGCCTGGTCGAGATCAAGGCCTGCGCACG
CGATCCGGGCGATCGCGCCAAGATCGCCGTGATCGCGCACGACACCCGTACCGACCCCAT
CGGCGCCTGCATCGGCATGCGCGGTTCGCGCGTGCAGGCGGTGTCCAACGAGCTCAACGG
CGAGCGTGTGGACATCGTGTTGTGGAACGAGAATCCCGCCAACTTCGTGATTAACGCCAT
GGCGCCTGCCGAAGTGCAGTCGATCATCGTCGACGAAGAAAAGCATGCGATGGACCTGGC
GGTGGCCGAAGACCGCCTGGCCCAGGCGATCGGCAAGGGCGGCCAGAACGTTCGGCTCGC
CAGCCGCCTGACCGGTTGGCAGCTCAATGTGATGACTGCCGACCAGGTGGCTGCGAAGTC
GGAGGCCGAGCAGGCATCGGCGCGCCAGCTGTTCATGGACCGCCTGGAAGTGGACGAGGA
AATCGCCGCCATCCTGGTGTCCGAAGGCTTCAACACGGTCGAGGAAATCGCCTACGTGCC
GGTCGGCGAGCTGCTGGCGGTGGAGGGCTTTGACGAAGACATCGTCGAGGAACTGCGTGC
CCGCGCGCGCGATGCGCTGCTCAATGCCGCGCTGGCCGAGGAAGAAGGCCTGGAAGGAAC
TCAGCCCACCGAGGACCTGCTGGCGCTGGAGGGGATGGACGAGGAGACGGCGTTTGCGCT
GGCCGAGCACGGCGTGCGTACCAGCGAGGACTTGTCCGACCTGGCGGCGGACGAGATCGT
CGACTTCGGCATCGAGGGCATGACCCAGGAGCGCGCCGCAGCGCTGATCCTGGCCGCCCG
CGCCGAGGAGATCGCCCGTTTGGAGCGCGGCGAATGAGCCGGCAATGAACCGCGCCCTGA
CCCCATCAGGGCTTAGAATCAGCGTATCCCTTGCTCTGGGCGAGGGGGCGCCAACCAGAT
CATAGGATCCGAATGTCGCAGCAAACCACCATCCGCAAGCTTGCCGAACTGGTCAACACG
CCGGTCGATAAACTGCTGGTTCAACTGGCCGAGGCCGGAATGAAGTTCAGCGGTCCCGAC
CAGGTCGTGACCAGCACCGAGAAGATGAAACTGCTTGGCTTCCTGCGCCGCACGCACGGC
AAGGCCGACACGCCCGCCGACGCGGCGAGCGAAGCAGCCAAGAAGATCACGCTCAACCGG
CGCAAGCTGCAGGAAGTCACGGTCAACGCCGGCCGCACCAAGACCACGGTCAACGTGGAG
GTGCGGCAGAAGCGCACGTACGTGAAATCCGAGAACGAAGGCAACGGCCGCCCTGCGGCG
ATGACGCCGGACGAAGAGCGCGCCGACATCCTGCGCAAGCTCGAGGAGTCGCGTAAGCGC
AATCTGGACGAGCAGCAGCGGCTTGCCGAAAGCGACCGCGTGCGCGACGAGGCGATTCAA
CGCAAGCGCGAAGAAGAGCAGGCCGCAAAGGACCGTGCCGAAGCCGAGCGCAAGGCTGCC
GAGGAAGCTGCTGCGGCTGCCAGCGCGCCGCCGCCGGCCGCCGCCGAGCCGGCCGCGTCT
GCCGCACCGTCCGCACGTGCGCCATCCGCACCGTCCTCCGCGCCCCGTACGGCACGTCCC
GCGGGTAGCGCAGCGCCGGCCTCGCGTCCGGCTGCGCCGGCACGTGCGGACGACCGCAAC
AACGCGGCCAAGCACAAGACGCGCGGTTCGCACGTCATGGTGGCAGGCGTCGAAGACGAC
GATGCGACCAAGCGGTTTGCTGGTCAATTGCATCTGTCGGCGGCCGATCGTGCGCGCCGT
TCGAACGTGCGCGGCAAGCCGGCCGGCCGGCCGGGCTCGTCGTCGTCGCGTCGCGGCAAC
GACGGTGGCCGGGGTGGCAGCCAGGGCAATAGCGGTCCGCACGGTTTCGAACGTCCCACC
GCACCGGTGGTGCGCGAAGTGGCGATCGGCGACACCATCACCGTGGCCGATCTGGCGCAG
AAGCTCGCGCTCAAGGGCGGTGACGTGGTCAAGGCGCTGTTCAAGATGGGCGTCATGGCG
ACCATCACCCAGACGATCGACCACGACACCGCGGCGCTGGTGACCGAAGAACTCGGCCAC
AAGGCCGTGCGTGCCGACAATGCCGACTTCGAGGATGCGCTGCTGGCGCACGCCGAAGAC
GCGCAGGGCGAAGCTGCGCCTCGTCCGCCGGTGGTGACCATCATGGGCCACGTCGATCAC
GGCAAGACCTCGCTGCTGGATTACATCCGTCGTACCAAGATCGCCTCCGGCGAAGCGGGC
GGCATTACCCAGCACATCGGTGCGTACCACGTGGAAACCGACCGTGGCGTCATCAGCTTC
CTGGATACGCCCGGCCACGCCGCGTTTACCTCGATGCGCGCGCGCGGTGCCAAGATCACC
GACATCGTGGTGCTGGTGGTCGCGGCCGACGATGGCGTGATGCCGCAGACCAAGGAAGCG
GTGGCGCATGCCAAGGCGGCGGGCGTTCCGTTGATCGTGGCGGTGAACAAGATCGACAAG
GCTGGCGCCGACCCGTTGCGGGTCAAGAACGAATTGCTGGCCGAAGACGTGGTGGCCGAA
GAGTTCGGCGGCGACACCCAGTTCATCGAGGTGTCGGCCAAGATCGGCACCGGCGTCGAT
ACGCTGCTGGATGCGATCTCGCTGCAGGCCGAAGTGCTGGAACTCAAGGCGGTGGCCGAA
GGCCGCGCTAGCGGTACCGTGATCGAATCGTCGCTGGACAAGGGCCGCGGCCCGGTCGCC
ACGGTGCTGGTGCAGCAGGGCGCGCTCAAGCGTGGCGACTACCTGGTGTGCGGTATCCAG
TACGGCCGTGTGCGTGCGCTGTTCGACGAGACCGGCCATCAGCCGGCCTCGGCGGGTCCC
TCGATTCCGGTGCAGGTGCTGGGCCTGTCCGGCGTGCCGGAGGCCGGCGACGACTTCGTG
GTCGTCGACGACGAGCGTCTGGCCAAGGACGTGGCGCAGCAGCGCGAAACCAAGCGCCGC
GAATCGCGTCTGGTGGCCTCGGCCACCAACCGCATGGAAGACATCCTGGCCCAGATGGGC
AAGGGCGAAGGCCAGCAGGTGTTGAACCTGGTGATCAAGGCCGACGTGCAGGGTTCGGTG
GAAGCGCTCAAGCAGTCGCTGGTGGCCTTGTCCAACGAAGACATCCGCATCAACGTGATC
CACTCCGGCGTGGGCGGCATCACCGAATCGGATGCCAATTCGGCAGCGGCCTCCAAGGCG
ACGGTGATCGGCTTCAACGTGCGTGCGGACGCATCGGCGCGCAAGATCGTCGAGTCCAAC
GGCATCGACCTGCGCTACTTCTCGATCATCTATGACGTGATCGATCAGGTGAAGCAGGTG
GCCTCCGGTCTGCTCGGCGTGGAGATCCGCGAAGAGATCATCGGCATCGCGCAGGTGCGC
GACGTGTTCCGCAGCTCGAAGTTCGGCGCGGTGGCCGGCTGCATGGTCGTCGAAGGCGTG
GTCAAGCGCAGCAAGCCGATCCGTGTGTTGCGCGACAGTGTCGTGGTGTTCGAAGGCGAG
CTGGAATCGCTGCGCCGCTTCAAGGAAAACGTCGAGGAAGTACGCAACGGCACCGAATGC
GGTATCGGCGTGAAGGCCTACAACGACGTCAAGGCGGGCGATCAGATCGAGTGCTTCGAG
CGTATCGAAGTGGCGCGCACGCTGTAATGAAGACGGGACCCGGGACTCGGGGCCCGGAAC
CCGGGAGAAGCGAAGGCCACGGCTCTTGTCTCTTCCGGGTCCCCGGTCCCGGGTCCCGGG
TCCCGAACCAAAGGTTCCGACCATGCCAACCAAATCCTTCCACCGCACCGACCGCGTTTC
CGCGCAGGTGCGTCGTGATCTCGGCACCATCGTGCACGCCGCCGTGCGCGATCACGGCCT
GCCGTCGGTCAGCGTGTCCGATGTCGAGATCAGCCGCGACCTGGCGCATGCCAAGGTGTT
CGTCACCGCGCTGCAACAGGAACGCTCGGCCGAAGCGGTCAAGGGGCTCAAGGAAATCGC
CGGGCAGCTGCGCACGCAGCTGGCGCGTGCGATGAAGCTGCGCCACGTGCCTGAGCTGCA
TTTTCATTACGACGATTCCGTCGATCGCGGCGAGCACATCGACAAGTTGCTGCGCGACCT
GGACGATGTCGGTCCCGATGCCGCCTCCGGCGACGACGAGGACGACCGGCGCTGAGCGCC
GTGTGAGTAGGGCACCCTTGCAGGAGCCCTGGTTTTCTGCGGCTGCCTGCACGCCCGATT
CGAGTCCGATCTTTTGAAACCCCGCATCGTCTATCGCCCGCTGCACGGCATCCTGTTGCT
GGACAAGCCGGCCGGGCTCAGTTCCAACAACGCCTTGCAGGCCGCGCGCCGCTTGCTGCG
CGCGGAGAAGGGTGGCCACACGGGTAGCCTGGATCCGCTGGCCACAGGCCTGCTGCCGTT
GTGCCTGGGTGAGGCAACCAAGATCGCCGGCCTGTTGCTGGGTGCGGCCAAGGCCTACGA
CGCCGAGGTGGTGCTGGGCGTCACCACCGATACCGATGATGCCGATGGCGTGACGCTGCG
CGAACGCGCGGTGCCCGAGCTCAGCGACGAAGCGCTACGCGAGGCGCTGCTGCCGTTCAT
CGGCTGCATCCGACAGCAAGCGCCGATCTATTCGGCGCTCAAGCAAGGCGGCGAGCCGCT
CTACGCCAAGGCGCGCCGCGGCGAGACGATCGAGGCGCCCGTGCGCGATGTCGAGGTGCA
TGCCATCGAGGTCCTCGGCTATCGGGCGCCCCGCCTGCAACTGCGGGTGACCTGCGGCTC
GGGGACGTATATCCGCAGTCTCGCCCGCGATCTGGGCGAGGCGCTGGGTTGCGGCGCGCA
TATCGCCGCACTGCGGCGGCTGTGGGTCGAGCCGTTCCGGGCACCAAAAATGATCACCCT
GGAGGCCCTGGCCCTTGCGATGGACGCCGGCACGCCAGCCGAGCAACTGCTGCTGCCGAT
CGCCGCCGGATTGGCCGACTTCGCGCAGATCACGCTCGACCAGGCCCACGCCACCCGGTT
CCGGATGGGCCAGCGTCTGCGCGACGAGGCCTTCCCGCCGGGTCAGGTCGCGGTGTTCGA
ACCGGACGGAACGCCCGCCGGACTGGGCCTGGTGGATGCCCAGGGGCGGCTATCGCCGCA
ACGCCTGTTCAACGGGCTGAACGATCGTTCGGGTTGTTAAGGTTTAGTCAACTTGTTCCC
CGGGCCGCACGACGTTACACTTTCGCGGCCCCGATCGGGGCACTTCTGCGCCAAGCGCGC
TCATCCCAAGCAAACGGCGAGTCCGACGGTGCGTTATGCACGTTCCTGTCGACCACGCAT
CTATCGAGAAATCACCATGTCCGTCGATACCCAGAAAGTCATTGAAGATAACAAGCGCAG
CGCCCAGGACACCGGTTCGCCGGAAGTGCAGGTCGCGCTGCTGACCGCGCGCATCGAGCT
GCTGACCGGCCACTTCAAGACCCACAAGAAGGATCACCACAGCCGTCGCGGCCTGCTGCA
GATGGTCAACCGTCGCCGCAGCCTGCTCGACTACCTGAAGAAGAAGGACAACGAGCGTTA
CAAGTCGTTGATCGAGAAGCTCGGCCTGCGCCGCTGATCGAGTCCTACCGCCGCGGCGCA
GCGATGCGCCGCGGTTTTGTTTTGGCCTTTCGCAACGCACTACCAAGTACATGGGCCGGA
GCCTCCCGGCCGCCCGTTCTCGGCATGGGTCGACGACGGTCCAACGCAGACAGTTTCAGC
TAAGGAAAAAACCCTCGTGGCAAAAATCACCAAAACCTTCCAGTACGGCAAGCACACCGT
CACCCTGGAGACGGGCGAAGTCGCTCGCCAGGCGAGCGGTGCCGTCATCGTCAAGATGGA
CGACACCGTACTGCTGGTCACCGCCGTCGCCGCAAAATCCGCGCGCGAAGGGCAGGACTT
CTTCCCCCTGACGGTCGATTATCAGGAGAAGTTCTACGCCGGCGGCCGCATCCCGGGCGG
CTTCTTCAAGCGCGAAGGACGTGCGACCGAGAAGGAGACGTTGATCTCGCGCCTGATCGA
CCGTCCGATCCGTCCGTTGTTCCCCGAGGACTACAAGAACGAAGTGCAGATCATCGCCAC
CGTGATGTCGATGAATCCGGACATCGATGGCGATATCGCCGCGCTGATCGGCGCGTCGGC
TGCGCTGTCGCTGGCGGGCACTCCGTTCAACGGCCCGATCGGCGCCGCCAAGGTGGGCTA
CAAGAACGGTGAGTACATCCTCAACCCGACCGTCACCGACCTGAAGGACTCGCAGCTGGA
ACTGGTGGTCGCCGGTACCGCCAATGCCGTGTTGATGGTGGAATCCGAAGCGGCGCTGTT
GTCCGAGGAAGTGATGCTGGGTGCGGTCACCTTCGGTCATCGCGAAATGCAGAAGGTCAT
CAACGCGATCAACGAACTGACCGTCGAAGCCGGCACCAAGCCCAGCGCCTGGGTTGCGCC
TGCCAAGAACACCGCGCTGATCAACGCGCTGAAGGAAGCGGTCGGCACCCAGCTGGCCGG
CGCCTTCCAGGTGCGCGACAAGCTGCAGCGTCGCGACGCCATCTCCGCCATCAAGAAGGA
CGTGCTGGAGTCGCTGGCCGGCCGCGTCGCTTCCGAGGGCTGGAACGCTGCCGAGCTGGC
CAAGGAATTCGGCGAGCTGGAGTACCGCACCATGCGCGACTCGGTGCTGGACACCAAGGT
GCGTATCGATGGCCGTGCACTGGATACCGTGCGCCCGATTTCGGTGCAGGCCGGCGTGCT
GCCGCGTACCCACGGCTCGGCCCTGTTCACCCGCGGTGAGACGCAGGCGATCGTGGTCAC
CACGCTGGGCACCGCCCGCGACGGCCAGGTGATCGACGCGGTCAGCGGCGAGTACAAGGA
AAACTTCCTGTTCCATTACAACTTCCCTCCGTATTCGGTGGGCGAGTGCGGCCGTTTCGG
TGCGCCGAAGCGTCGCGAAATCGGTCACGGCCGTCTGGCCAAGCGCGGTGTGCTCGCCGT
GATGCCGAGCCTGGAAGAGTTCCCGTACACCATTCGTGTTGTCTCGGAAATCACCGAGTC
CAACGGTTCCTCGTCGATGGCCTCGGTGTGCGGCTCCTCGCTGGCACTGATGGACGCCGG
TGTGCCGGTCAAGGCACCGGTGGCGGGTATCGCCATGGGCCTGGTGAAGGAAGACGACCG
CTTCGTGGTGCTGTCGGACATCCTGGGTGACGAAGATCACCTGGGCGACATGGACTTCAA
GGTGGCCGGTACTGCCGAAGGCGTGTCCGCGCTGCAGATGGACATCAAGATCGAAGGCAT
CACCGAAGAGATCATGAAGCAGGCACTGCAGCAGGCCAAGGCTGGCCGTCTGCACATCCT
GGGCGAGATGTCCAAGGCGCTGACCACCCCGCGTCAGGAGCTGAGCGATTACGCGCCGCG
CCTGCTGACCATCAAGATCCACCCGGACAAGATCCGCGAAGTGATCGGCAAGGGCGGCTC
GACCATCCAGGCGATCACCAAGGAGACCGGTACGCAGATCGACATCCAGGACGACGGCAC
GATCATCATTGCCTCGGTCAATGCCATCGCCGCGCAAGCCGCGAAGTCGCGCATCGAGCA
GATCACCTCGGACGTGGAACCGGGCCGCATCTATGAAGGCAAGGTCGCCAAGATCATGGA
CTTCGGTGCGTTCGTGACCATTCTGCCGGGCAAGGACGGTCTGGTGCACGTCTCGCAGAT
TTCCAGCGAGCGTGTGGAGCGGGTCGGCGACAAGCTGAAGGAAGGCGATGTGGTCCGCGT
CAAGGTACTGGAAGTGGACAAGCAGGGCCGTATCCGTCTGTCGATCAAGGCAGTGGAAGA
AGGCGAAGGCGTGCAGGCATCGGCCGAGTAATCGCTACTGGCTGACGCGTCAAAAGAAGC
GGGCTTTGGCCCGCTTTTTTTTTGTGCACTTGATTCCTTCTCCCATCGGGAGAAGGTGGC
GCGCAACGCCGGATGAGGGTGCGTGCAAGGCCTCGTGACATTCGGAATGTAAGTGGCTTC
GCCCGTACCCTCACCCCAACCCCTCTCCTACAGGAGAGGGGCTTTGATTCCTTCTCCCAT
CGGGAGAAGGTGGCGCGCAGCGCCGGATGAGGGTACGCGCAAGGCCTCATGACATTCGGA
ATGTAAGTGGCTTCGCCCGTACCCTCACACCAATCGCTCCCCGCAGGAGAGGGGCTTTGA
TTCCTTCTCCCACCGGGAGAAGGTGGCGCGGAGCGCCGGATGAGGGTGCGTGCAAGGCCG
CACGGGGTGAGAGCGAACACGCGCTTCGCACCGGACACCCTCACCCCAACCCCTCTCCCG
CGGGAGAGGGGCTTTGAATCCGTCTTTACTCAGGTTGCTGTTGTTGCGTCGGCGCAGGCT
GCGTTTCCGGTCGCGGCGGCACCACGCGTGGAAAGCCTGGTGGCATTGTTTGTTCCGCGG
GCGCGATGCCGGGTGCCGGTAGCGGCGCCGCCGGCGGCGGAGCAACCACCGCCGCATCCG
GGCGCAGTTTCAGCAGCGCGGCCCAGTCGCGCCGGTTGAAATCGCACAACTCTTCGTTGG
CCGGCGTGCATTCGCTGGCGATTCCCAGGCTGTCTTCGCTCTGATCCTGGCTGTTGTCGG
ACTGCGGTGTCGGCAACACGACGCGCCCTGCCCGGTCCAGCGGCATCTTGCGCATCATCA
CCGTATTGAAGACATTGCCGCCGATCAGGTAGAGCGTGCGATCGCCGCCCACGTTGGCAG
CCACCACTACATCGCAATGCGATTGCCACGGCATCGGCGCGCTGCCACCGAGCGCCGCCT
TCAGGCCCGCGTAGCCGAGCGCCACGCTGCGGCCACGCAGCAGGCAGAGCATGTCACCGG
GCGCGGGCTTTTCCACGGCAGGATCGGTGAACCGATAAGGCCCTGTCGCGCCGTCGTGGT
AGGCGCTGCGGATGTAGTCCAGATGGCGGGCGGAACGATGGAAGCCGTTCAGTCCGGCCT
GCGTCATCACCCACGAAATGAAGGCGGCCGACCACGGGTTGTCGATCAGGAATGCGCGGC
AATCGCTGGCGGTGTAGCGCGTGCCGTCCAGCGCGGCGCAGCTGCTTGCGCCCGGGCGTC
CGCCCATCGAAGCGAGCGTACCGCTGTCGCGCCAGTAGCCTGCCACGCGTTGCCAGGCCA
CTACGCCATGGTCGGCGAGATAGCCCGCCTCGGCCTCGGTCACGCCCAGGTTGGCGAGGC
GGCCCTTGGCGTCGATGAAAGGACGCTGCCACAGACGATGCTCGTTGCAGGCGCTGCGGA
CGATGGCGATGGCGGCCGGGCCGGTGCCGAAGCGCGGCGGCACATCGCACACTTCCGCAG
CGGCAGCGCTGCCCCCGACGGTTGCGAGCAGCAACCACATCCACGGCCAAGGTCTTGCAG
TCATCGAATATCCCGCACGGAAGCGCAATGCAGCAGGCTGCCAGAGCGGTGTGCGCGCAG
CCGTGAAATCAGCGCGGCGGCGGCCCGAGCTTGAGCGACAGATCGACCGCCTGCACGTGC
TTGGTCAGCCCGCCGATGGAAATGCAGTCAACGCCATCTTCGGCAATGGCGCGGATGCCG
GCCAGGTCCACGCTGCCGGAGACTTCCAGCGGAATGCGTCGCTCGGGCGGAAGGGCGGCG
ACGATCTGGACGGCGGCGCGGCGCATCGCCGGATCGAAATCGTCGATGAGAATGCGCGTG
CAACCCACCTGCAAGGCTTCGCGCAGTTGCTCCAGCGTTTCCACTTCCACCACCAACGGC
AGCTGCGGTTGCTGCGCACGTGCTGCGCGCACCGCCGCATCCAGCGAGCCGGCGGCGCGG
ATGTGGTTTTCCTTCAGCATCACCGTATCGAACAAGCCGATGCGGTGATTGTCGCCACCG
CCGCAGCGCACGGCGTATTTCTGCGCAACGCGCAGGCCGGGCAGGGTCTTGCGCGTGTCA
AGGATGCGCGCGCCGGTGCCGGCCACTGCGGCCACGTAGGCCGCAGTGGCGGTGGCAGTG
GCCGAGAGCGTCTGCAGGAAGTTGAGCGAGGTCCGCTCGGCGCTGACCAGGCTGCGGCTG
CGGCCCTGCAGCAGAGCCAGCACGGTACCGGCGCTCACATGCTGCCCTTCGTGCACATGC
CAGTCGATGCGGACCTGTGGATCGAGCGCGCGATGGGCCGCATCGAACCAGGGGCGACCG
GCGATCACCGCGTCCTGCTTGCACAGCAGGTAGGCGCCGTCGGCCTGGTCGGGCAGCAAC
GCGGCAGTCACGTCGCCGCTGCCGAGATCCTCGGCCAGCGCGCGCGCCACATCCGCTTCG
ACCACGGCCGCCGGTGGCGCGTCCGCCGCGCTGGTGCGCACGGGCGTACTCACTTCTCGG
GGAAGTCGGCGATCTGCGCGGTGGCGATGGCCTCTTCGGCCAGCAGTACCGGAATGCCGT
CGTCGACGCGGAAGACCTGCTTGCGGTCGCGGGTGATCAATGCTTCGCGCAGCGGCTGCG
ACTGCGCGCTGCCATCGGCGCGCTGCAGGGTCCCGCCGGCGATGGCGGTGTTGAGTGCCT
CCAGGCCTTTGCCGTCCAGCAACGAGAGCGGCTGGCGGGTATCGGGCGAGCACAGCAGGT
CGAGCAGTTTGCGATCCATCGAAGTCTTGTCTTGCGTGGAGATTGGCTAGAATACGTCTT
TACCGCAGGGCAGGGCCATGACCTCCAACCACACCGCGCCGCTGGTCGGCATCGTGATGG
GCTCCCGTTCGGATTGGGAGACCATGCAACACGCGGCCCAGAAGCTCGATGCGCTGGGCG
TGCCGTACGAAGTCAAGGTGGTGTCGGCGCACCGCACGCCGGATGTGCTGTTCACCTATG
CCGAGCAGGCGGGGGGGCGCGGTCTGCGCGCGATCATTGCCGGCGCCGGTGGCGCGGCGC
ACCTGCCGGGCATGCTGGCGGCGAAGACGGCGGTGCCGGTGCTGGGCGTGCCGGTGCAGT
CCAAGGCGCTCAATGGCATGGATTCGCTGTTGTCCATCGTGCAGATGCCGGCCGGCATTC
CGGTGGCCACGTTCGCGATCGGCAATGCCGGCGCCGCCAATGCGGCCCTGTTCGCGGCGG
CGATGCTGGCGCCGGAGCAGATGCAGATCGGCCAGGCGCTGGCGCAGTTCCGGGCGCGGC
AGACCGACGAGGTCATGGCCAGCGACGATCCGCGCCAATGACCACGGTCGGTATCCTGGG
CGGAGGCCAGTTGGCACGCATGCTGGCGCTGGCGGGTGCGCCGCTGGGCCTGCGCTTTTC
GGTGTTCGACCCGGCTGCCGATGGCTGTGCGGGGCAGGTGGCACCGCTGCATGTGGGGGC
ATTCGACGATGCCGCCGCGCTTGCCGCATTCGCCGCGGGGGTGGACGTGATCACCTTCGA
TTTCGAGAACGTGCCGGCGGCCAGCGCACAGCATTTGGCCGCGCAGCTGCCGGTGTTTCC
GCGCCCGGATGCATTGGCGGTGGCGCAAGACAGACTCAGCGAAAAGACCCTGTTTCGCGA
GCTGGGAATTGCGGTGCCCGAGTTCGCCGCAATCGACGACCGCGCCGGCCTGGATGCGGC
ACTGGCCAGGATCGGCACGCCCTGCGTGCTCAAGACCCGGCGTTTCGGCTACGACGGCAA
GGGCCAGTTCCGCATCAGGACGCCTGCCGATGCCGATGCCGCGTGGGAGGCATTGGGTGC
GCAGGCGGCCAAGGTCGGCTTGATCGTCGAAGCCTTTGTGGCTTTCCAGCGCGAGGTCAG
CGTGGTGGCCGTACGCGGGCGCGATGGTCAATTCCGTGCATGGCCGCTGACCGAGAACTG
GCATGTGGATGGCGTGCTGTCGGCCAGTCTCGCCCCTGCCAGGGTCGATGCGGGGCTGCA
GGCGGAGGCCGAAGCGCATGCGCGCGCCATCGCCGACAACCTGGACTATGTGGGTGTGTT
CGCGCTGGAGCTGTTCGTGCGCGACGGACAATTGCTGGCCAACGAAATGGCGCCGCGCGT
GCACAACTCCGGGCATTGGACCATCGAAGGCGCCGAGACGTCGCAGTTCGAAAATCATGT
GCGTGCCGTCCTCGGCTTGCCGTTGGGCAGCACCGACATGCGAGGGCATGCCTGCATGCT
GAACTGGCTCGGCGCCATGCCCGATGCCGCGGCATTCCTCGCGGTGCCCGGCGGGCATTG
GCATGACTACGGCAAGCAACCGCGAGCGGGGCGCAAGGTGGGGCATGCGACGGTGCGTGC
CGATGCGCCGCAGGCGCTGGCACAGGCGCTGACGCAGGTTGGCGCGGCATTGCAACGCGA
GGCCCAGGTGGCCCCGGTGGTGGCGCGCCTGCGCGGGGAGTGAGCTGTTTCGGCTCGATG
GTGGAACCGCGGCACGGCCTTGCACGCCATTCGCACCGTAAACGCGCAACCCTCGCGTGG
CCCGGGAGCAGGTTGCACGACGATCGGCCCTGCAGCCGCCCTGGCACGACGAGTCGCTGC
CGGCGGCCAATAGAACATGGCGAGCAGTCGTCCAGGTAAGGTAGGTGTGGACGGCGCGCA
GGAGACAGGGCGTAAGAAGGCTGCAGGCCGATCCGTGCGTTGGCCATGCCTGCCTGGCGC
TGTGCAGCCGGTGTGTCGGTCGCTCTAACTCAGCCGGCTGGCCACGAAGTCCCAGTTGAT
CAGTTTCCAGAACGCATCCAGGTAGCGCGCGCGGTCCTGCTGGTAATCCAGGTAGTACGC
ATGCTCCCAGAGATCGCAGGCCAGCAGCGGCGTGTCCGGGCCGGTGAGCGGGGTGGAAGC
GTTCGGCGTGGCCACGACCGCCAACGTGCCATCCGGGCGCTGCACCAGCCAGACCCAGCC
CGAGCCGAAGCTGCCCAAAGCCACCCGGTTGAATTCCTGCCTGAAATGCGCGCAATCGCC
GAACGATTTGCCGATGCGCTCGGCCAGCTTGCCGAGCGGCTCGCCGCCGCCGCGCGGGCG
CAGGCACTGCCAGTAGAAATTGTGGTTCCACACCTGCGCGGCCAGATGGAACAGCGAGCC
CTGCGCCTGCGCGATGATCTCTTCCAGTGTCAGCTCGGCGAGTTCGCTGCCTTCGATGCG
CGCATTGAGCCGTTCGACTTCGCTGCGGTGATACACGCCGTGGTGGGTTTCCAGCGTCGC
GGCCGACAGATGCGGCTCCAAGGCGGTACGGGCGTAGGGCAGGGGAAGGTATTCGATCGG
CATGATGTGCAGGGCAGCAAAGGGAGTCCGGCGGCGGGTCGCGTGAAGGCTTACAATGCG
CGCCTTTGCGGAAGTCTATCCGACCCGGCGGTCGGGCCTGCCGCTCCCAGTCAGGAGAGT
TCAATGCCGGTGATGGAACGGATCCAGGCCGAAGTCGAACAGCACCCGATCGTGCTGTTC
ATGAAAGGCACCCCGCAATTCCCGATGTGCGGTTTTTCCAGCCGCGCGGTACAGGCGCTG
GTGGCCGCTGGCGCAGACCAATTGCGGACCGTCAACGTACTGGAAGAACCCGAGATACGC
GCCAACCTGCCGCGCTATTCGAACTGGCCGACCTTCCCGCAACTGTTCATCCATGGCGAG
CTGATCGGCGGTTGCGACATCACGCTGGAACTGTTCGAGGCCGGCGAGCTCAAGCGCATC
GTCAGCGAGGCCTACCAGCCGTGAGTGCAGCGCAGTCCGCCGTTTCCACCGGCCTGACTG
GCCGGGTGGTGCTGATTACCGGCGCCGCCGGCGGGCTGGGCAGTGCGGCGGCGCGAGCAT
GCGCACAGGCCGGTGCCACGGTGGTGCTGCTGGGGCGCAAGCTGCGCCCGCTCGAGCGGG
TCTACGACACCGTCGCCGCGCTGGGCCCCGAGCCCTTGCTGTATCCGCTGGATCTGGCTG
GCGCCACGCCGGACGATTACCTCGCGCTTGCGCAGCGCCTGCTGTCCGAGCTTGGCGGCG
TGTCCGGCGTGCTGCATTGCGCGGCAGACTTCGCCGGGTTGACCCCGGCCGAGCTTGCCG
CCCCCGATACCTTCGCACGCAATATCCATGTCAATCTCACCGCGCGCGCCTGGCTGACCC
AGGCCTGCCTGCCGCTGCTTCGCCAGCAACAGGATGCGGCGGTGGTCTTCGTCATCGACG
ATCCGGCGCGTGTCGGCCAGGCTTATTGGGGTGCCTATGGCGCCGCCCAGCATGCGCAGC
GCGGCCTGCTCGCCAGCCTTCACCATGAAGCCGCCGCCGGCCCCGTGCGTGTGCACGGCC
TGCAACCCGGCCCCATGCGTACCGCCCTGCGTGCGCGTGCCTTTACCCACCAGGAAGACG
GCGACGCGGCAGACCCCGCACGCTACGCCGCTGCCTGCGTCACCTTGTTGTCCATGGCAG
GTGCTCCGCACCGCGGTGCGATCTGGAGCCCTTGCGCATGACCATTCTTTCGGCAGCCCT
GCTGCTGTTCCTGATCCTCGACCCGTTGGGCAACATCCCGGTGTTTCTCAGCGTGCTCAA
ACCGCTGCCGCCCAAGCGCCAGCGCTTCGTGCTGGCGCGTGAACTGCTGATCGCCCTGTG
CGTGCTGATGGCGTTTCTGTGGGGCGGCAAGTACGCGCTGGAGCTGATGCACCTGCGCCA
GGAGTCGGTGGCGATCGCCGGCGGCATCGTGCTGTTCCTGATCGGCATCCGCATGATCTT
CCCGCGCCCGGAGGGTCTGATGGGCGAGCTCCCGGACGGCGAACCCTTCATCGTGCCGTT
GGCCATTCCGCTGGTGGCTGGCCCGTCGGGCATGGCGGCGGTGATGCTGATGGGCAGCAA
CGAACCCACCCGGCTATGGGACTGGAGCCTGGCGTTGATGATCGCCTGGATCGGCGCCTC
GTCGATCCTGGCCTCCGCACCGCTGCTGTACAAGCTGCTGGGGCATCGCGCCCTGACTGC
GGTCGAACGCCTGATGGGCATGTTGCTGGTGGCGATCTCGGTGCAGATGTTCCTGGACGG
CCTGGGAACGTATTTCAAGCTGCCGGTTTCGATCTGACACGCTTGTGGCAGCAAGCCGGC
TGCCGGGGCATGCGGTGGCCAGGGTGAGGGGATCGGCAGCGGGCACACAGCCGCCGCGCA
ATGGCGCGGGTTCTTCCGCCGAGCCGGCAGGTCGGGTAATCGCGACGCCCGTCCACATCG
CGAGGAGACCGAGTGCAATCGGGCTACGTCGCTCTTCACATGCGAAGTTCATGTTGCACT
GCGCGAACTTTGTCACGCCGCCGTCACAATCAGGCTTTAGCGTGTTAATCTGTTGTTAAC
CGTTGCGGCAGCAACCAGCCGCGCGGCGAGGGACCCCAGATCATCGGCAGCCCAACCCCG
GGAACGGTTGGGCTGACTGCGCTTTTTGTCACTGCCCAACCTGTATCGAGGCCACCGAAA
TGACTCACCCCCGTTGTCTCCGCATGTCCAAGCTCACGCTTGGCCTTGTCGCCGCGCTCG
CCGCCGCCCCCGTGTTCGCCCAGAGCACCTCTGCCGGCGTTGCTGGCCTGGTGACCGGCG
CCAGCGGACAGCCGGTACCGAATGCCGAAGTGACGATCACGCACGTCGAATCCGGCACCG
TGAGCCGCGCCACCACCGATGCCAGCGGACGTTACAACGCGCGCGGCCTGCGCGTGGGCG
GTCCGTACACCATCACCATCACCAAGTCGGGCGAGGGCACCAAGACCGAAGAGGGCGTGT
ACCTGAACCTCAATCAGGTCAACAGTGTCGACGCTGCGCTGGGTGGCGACGTCACCACGC
TGGGCGCGGTGCAGGCCATCGGTGGCGACTACGGTTCGGCGCTGTTCAGCGCCAACAAGA
TGGGCACCGGCACCAACGTGACCCGCGAGCAGATCGAATCGCTGCCGTCGATCAACCGCA
ACCTGCAGGATTATGTACGCCTGGATCCGCGCGTGGCGCAGACCGACAAGGCACGTAACG
AGATCTCGGTGGGCGGCCAGAACCCGCGCTTCAACCTGATCCGCGTGGACGGCATCAACA
CCAACGACGCATTCGGCCTGGAGTCCAACGGCCTGCCGACGCCCCGTCAGCCGTTCTCGA
TGGACGTCATCGACGAAATCTCCGTGGACGTCGCCAATTACGACGTCACCATCACCGGTG
CGACCGGCGGCGTGATCAACGCGGTCACCAAGTCCGGTACCAACGAATTCCACGGATCGG
TGTACGGCACCTACCGCGAGAACGATTGGTCGGGCAAGAACCAGAACGACATTCGTCCGC
AGCTGTTCGATAACGAAACCACGTATGGTTTGACCCTGGGCGGCCCGGTCATCAAGGACA
AGCTGTTCTTCTTCGCCAACTATGAGAAGTACAAGGGCAAGGGCGTGTTCACCGGCGCTT
CCGGCTACGGCCCGATCGGTTCGGGCGCGAGCAACATCGTCCAGATCCAGCAGGCGCAGG
TCGATCAAATCATCGACATCTCGCGCAACACCTACGGGTTCGATCCGGGAACGTTGGCGC
TCCCGGCCCTGGATTCGGATTCGGAAGAGAAGGGCTTCAAGCTCGACTGGAACATCTCCG
ATAAACACCGCGCCTCGGTGCGTTACGGCGAGAGCGAACAGAGCACGGCCAACCTCAACG
GCTTCGGCAATCAGGCGCTGTCGCTGAATTCGTTCCATTACGTGCGTGACTTCAGCCTCA
AGACGTATACGGCGCAGCTGTTCAGCGACTGGACCGACACGTTCTCCACCGAAGCCAAGG
TGTCGTACCGCGATTACTCGGCAGTGCGTACCGCTGCATCGCAGCTGCCGGCTATTGCCG
TGCGGATCGGTAACAACACCGTCAACCTGGGGACCGAGCAGAGCACCCAGGCCAACGAAC
TGCGTACCGAAACCTGGAACGCCTTCTTTGCCGGGACGTTGTTCTTGAACGACCACACCG
TCAAGTTCGGCTTCGACTATGAAGATAACGATCTGTTCAATCTGTTCGGTCAGCGAGTCT
TCGGTTCCTATACGTTCAACTCGATTGCCGACTATGCCGCGAATCGTCCGGAAAATTATC
GTTACTCTCGTTCTAATAGTGGAATTATCGATGATGTCGCTGCTGATTGGGGGATGCGTA
ATGTTGGCGTTTTCGTTCAGGATACCTGGGCTGTTAATAATAATCTGACGCTGACGTTTG
GTCTGCGTTACGATGAACCTATGGTCAAGCAAAGCCCCGCATACAACGCGGTTGCCTCTA
ATGCTTTTGGCTACAGAAACGATCAAACTATCGACGGCAATGGTTTGTTCGAGCCGCGAT
TCGGATTTAACTACACGTTCGACAGCGACCGTCCAACCCAGTTGCGCGGTGGTGTAGGCC
TTTTTCAAGGCGCTGCAGCAACAGTATGGCTGTCCAATCCGTATTCCAATACTGGCCTCG
CATTTACGGATTTCAATTTTCCAAACCAGGCTGCTGTTAGTTCCGGTGGAGTGCGGTTCA
CGCCTGACATAAACAATCAGCCGACGGGTAATGGCTCGGTCGGTGGCTCAACGCAATCAG
TCGATTTCGTCGATGGAAAGCTTGGGCAGCCCTCGATCTGGAAAGCCAATCTTGCATTCG
ATAGTGAATTGCCTTGGTATGGAATTGTTGCATCGGCAGAAGCGGTCGTTACTCAGGTTA
ATGAGGCAATCTATTACCAGCAGCTGAATCTGGGTGGAGCGACTCGTGTTGGTCAGGATG
GTCGTGACCTGTTCTGGAACGGGCCTGGCTTGAACCGGCTCTGCTGGAACAACGCTGGGC
AGAACGTCAGTGGTAACTCTGCGCCGAATGCGTGCGTACGAACAACCTTGCCGACACGTC
CATCGTTGGTTGATGCGCGCTCTCTACGTGACCCTCGTTTCAATGATGCTTTCATTGCTC
GCTCCACCGACAAGGGAGGCAGCGAAAGCTTTACCTTTGGGCTGAACAAACCGTTCAATG
GTGGCGATTGGTCGTGGGGTCTTTGGTATACCTACACCGATGCCGACGAAGTCAGCGGTT
TGACCAGCTCGGTGTCAGCTTCGAATTACGGGAACAACGCTGTTTTCCAAGCCAACGAGA
ATGTTGCGTCTACTGCGTCCTACGAGGTGAAGAACAGCATCCTCGGTACCTTGAACTGGA
AGCACGCGTTCTTTGGCGACTATGAAACCAAGGTGGGCCTGATCTACCAGGGTCGCAACG
GTCGCCCGTACAGCTATGCGTTCGACAACGACGCCAATGGCGACGGTCGTCTGAACGACC
TGCTGTACATCCCGGCCGGTCGCGGCGATGTACTGTTCGGTACCGCGACAGAAGAACAGG
CGTTCTGGAACTACATCGAAGGCAACGAGTATCTGTCCGCCCGTCGTGGTCAGGTGGCCG
AGCGTAATGGCGCGCGCAACTCCTGGATCAACCAGTTCGATCTGCACATCGAGCAGGAAA
TTCCGGGTTTCTTCAAGGACAACAAGGCTTCCCTATGGCTTGACGTCATGAACGTGGGCA
ACCTGCTCAACAAGAAGTGGGGACGCGTCGATGAGTATGGCTTCCCCGGCATGCGCGGCG
TGGTCGAGTACGGCGGTGTCGATGCGGCCAGCGGCAAGTACGTATATCGCTTCAACACGC
CGGATCAGTCGACCATCTACGACGATCGCGGCATCTCCCGCTGGGCGCTGCAGCTGGGCT
TCCGTTATCAGTTCTGATCGCGGTTAGCGTGTCATGCGGTACGAAAACGGCCGGGCAACC
CGGCCGTTTTCTTTTGTGCGGGTGAGTACGCTAAAGTCCTGCGAAGACGACAGGAGCAAA
CTATGGAACTCAGCAGTACGGCGGCGCGGGCGCTGCCGGTAGTGGATGCGCGGATCTATC
CGCGTGGTGGCCTGGACGTGCTGTCCAAGGCGGAAGTGGCGCGGCTGCGCGACGCCTCCA
GTGGTGGCATGCACGAGTTGCTGCGCCGCTGTGCGCTGGCCGTGCTCACCAGTGGCAGCG
CCTCGGACGACCCGCGCGCCGCGCGCGATCTGTATCCGGACTTCGACATCCAGGTCAACC
AGCAGGACCGCGGCATCCGTATCGACCTGATCAATGCCCCGGCGATGGCGTTCGTGGACG
GCGAGATCATTCGCGGCGTGGCCGAGCTGCTGTTCGCGGTGGTGCGCGACCTGGCCTACA
TGGCCATCGAGCTCGAAGCGCAGCGCGGCGATCTTGACACCAGCGAAGGCATCACCAACG
CGGTGTTCGGCCAGCTGCGCAATGCGCGCATCCTGCAGCCGTCCGACCCGAATCTGGTGG
TGTGCTGGGGCGGGCATTCCATCTCGCGCGACGAATATCTCTATACCAAGCAGGTCGGCT
ACGAGCTCGGCCTGCGTGGTCTGGACATCTGCACCGGCTGCGGCCCGGGTGCCATGAAGG
GCCCGATGAAGGGCGCCACGATCGCGCATGCCAAGCAGCGCAAGCACAATACCCGCTACA
TCGGCGTCACCGAGCCCGGCATCATTGCCGCCGAGTCGCCGAATCCGATCGTCAACCATC
TGGTGATCATGCCGGACATCGAGAAGCGCCTGGAGGCCTTCGTCCGCATCGGGCACGGCA
TCCTGGTGTTCCCGGGTGGCGTCGGCACGGCCGAAGAGATCCTGTATCTGCTCGGCATCC
TGCTACGCGAGGAGAATGCGAGCCTGCCGTTCCCGTTGATCCTCACCGGCCCGACCATCG
CCGCGCCGTACTTCGAGCAGATCGACCGCTTCATCCGCCTGACCCTGGGCGATGCCGCCG
CTTCCCGTTACCAGATCATCGTCGGCGACCCGGTCGCCGTGGCGCGCCGCATGGCCGAAG
GCATCCACGAGGTGCGCGCGCACCGCAAGGATCAGAAGGACTCTTACTACTTCAACTGGT
CGGTGCACATCCCGCTGGAGTACCAGCAGCCGTTCGTCCCCAGCCACGAGGCCATGGCCG
CCCTGGACCTGCACCACGGCCGCCCCGCGCCCGCCCTGGCAGCCGACCTGCGGCGCGCGT
TCTCCGGCATCGTCGCCGGCAACGTCAAGGAAGACGGCATGCGCCGCATCGAAGAGTTCG
GCCCGTTCGAGATCAACGGCGACCCGGACATCATGCAGGCCCTGGACGAGCTGCTGCGCG
GCTTCGTCGAGCAGCGCCGAATGAAGATCTCTGGGGATTACCGGCCTTGTTATCGGGTGG
TGACCTGACTAACGATCGGGTCACCTGACGCTCATCGGTACAAATGCCCGTTCGTCGGGA
TGCAGCTTGTCCTGAATGTAGAAGCGATTCATGCTCCCCGGCGTTGACGCTGGGGAGCGT
ATTGATGCGTGACTGTCGTATCCACGGATTCACGCTGGTCGAATTGATGATCACCATTGC
GGTGCTCGCAATCGTCGCGGCGATTGGCTATCCGAGTTTTCAAGGAGTCATCCGCTCGAA
CCGAGCAGCCACCGCCAACAACGAGGTGTTGGGGTTGCTCAATCTCGCCAGAAGCGAGGC
GCTTCGTAGCGGTCAGAGAGGAGCGATCTGCGGAAGTAGTAATGGCACTGCCTGCGATGG
CACTTGGGGCGGTGGGATTTTGGCGTGGGGGGACGTCAACGCCAACGGGGCACTGGATGG
CGGTGAGCCTGTATTGCGTTACTGGCTCGGTAATCCGAAGTTGGTCGTTCAAGGCCCAAG
TACCGGCGTTATTGCTTTTGATGGAAGGGGGCGCCGAGTCTCAGCTGGCGACCAACAGGT
TTCGGTGCGTCCTGATCAGTGCTCCGGTCAAGCGTTGATGCGTACCCTGCTGGTTAATGC
AGCTGGCCAGGTGAGAAGCAGAAAGGATACCTGTTGATGAACAGTGCGGGCTACAAACGA
CAAGCGTCGGGGTTTACCCTCATCGAGGTCCTCATTGCGATTTTGGTGCTCGCGTTCGGG
TTGCTTGGTTTTGCATTGTTGCAAACAATGAGCGTGCGGTTCGTGCAAAGCGCCAATTAT
CGAACGCAGGCGACCAACCTTGCTTACGATCTACTGGACCAGATGCGGGCTAATCGTTAT
CAGGCGAGTCAATATACAGCAGCCAGCTTTGCTGCCGGCTCTGCGCCAGCAAAGGGGCCA
TGCGCGCGCCCAACGGGCGCCACGGTTTCCATTCCCGAAAATGTCGAGCGCTGGAAATGC
CAGGTCGGTAAAGCGCTAGGAGACTCTGCATCCGCCAACGTCGTTGTGGCAAACGGTCAA
GTTACCGTTTCGATCTCGTGGGGCGACCAGCGCTGGGATGCGAACAATCCGGATACAGCA
ACAACTTTTGCATTGCAGACGGAGATCTGACTTCATGAGCGCTCGAGTCAAGGTAGCAGG
TCTTTCACTCATTGAAATGATGATCGCGCTGGTCATCGGCCTGCTGCTGTTGCTGGGGGT
GATACAGGTATTTTCGGCATCCAGGACAGCATTTCAGCTTTCCGAGGGGGCATCGCGTGC
TCAGGAGAATGGCCGATTCGCATTGGATTTTCTCGCCCGTGATATCCGTATGGCTGGCCA
CTTCGGCTGCGTCAATGATCAGGCCCATTTCGTAAAGGGCGAGGGCGATCCGCGCGTTAA
TTTTTCTGCGACTACCGGGAGTGGCAACCCCCTTGATTTCTCCGTATCCATTCAAGGTTA
CGAAGCAGCAGGCACGGCACCAGGGAACCGAATTCAGATCGGTGGCACACTGGCGGCGGC
TGCTGGAGTTCCCTCTCAGATTCAATCTCTCAGTCCGGCTCCGTTGCCTGGAAGCGATAT
TCTGGTGCTGCGATATCTGTCTGCCGAAGGCGTCCCGGTCACGGGGCTTGTCCGATCAGG
GAGTGCATCAGTCGTCAGCGTAGACGGCACCCGTTGGTCGCGGCTAACGAGCGGAGGTGT
GGGTACGCCTAGTTTGTTTGGCATCGCCGATTGCTCCCATGCCGACGTTTTTACTGGTAC
GTCCGCTGCTGGTTCCGTCACTACCTCGGTAGATCTGTCGCGCTACACGGCCCAGCCGAC
CGGACAGACGATGCTCTATCGTGCCGAATCCTTGGTCTATTACGTGGGATCTGGTACGTC
CGGTGAGCCTTCGCTGCGGCGGGCACGAGCAGACAGTACCGGGGCCTACTCGCAAAATGA
GGAATTAGTAGAGGGAGTGGAAAGCTTACAGCTACTGTACGGCTTGGACTCGACCGTGGA
CATTTCCAGGGGCACTCCTCCCGCAGGAAACATCACCTCACATGTGGCTGCCTCAGGTCT
CAGTGCGCCGGCGAACGCTACGGGCGCTAACCAATGGCGGAGAGTCGGCGAGGTCCAGGT
TGGCATCGTAGCCAGAAGCCCGTCTGCTGCAGCGGCGACCACTACTGCGAGTGACGACCC
ATTGGGCGTGTTGGGCGTATCAGTTTTGCCGCCCGCCACTCCTGATGGTCGCTACCGAGC
CAGTTATGAGCTTTCGGTTGCGCTCCGTAACCGTCTATTTGGGAACTGACATGCACTTGA
ACCGTCGCATCATCAATCGGCAGATACTTGCTCTCAAGGCGCGTCAACGGGGTGCTGTTT
TGTACGTTGCCTTAATTATGTTGATATTGCTTGCTTTGATAGGGATCTCGGCAATGCAGG
TGGCTGGCATGCAAGAAAAAATGGCGTCCAATTATCGAGCGGTCAATCGCTCTTTCCAGC
AGGCCGAGGGTGTTGTACGAAATGCAGAGGCTTCCGTCGAAGCTGTCTCGAATCGTACGG
CATTGCCGACTGGGAATGTCGTGAGTTCGGGCGACATCAAGCGTGGCTGCGATGATGGGT
TCGATCCAGTCTTGTGGGCTCAGCAGCAGACGTCCAACAAAGCAGTCAATGTTCGTCAAA
TCGACCAGTGCATTCAGGGCGAGGCAAGTATCGGAATGGGGCAGGCATTGGATTCGGCAT
CCCCTATCTTTCAGATCACGGGTATAGCCGTGGACGACGAGACTAACGCGTCTTCCCGTT
CTGCGGTCGATACCGTATTCAAGCTTTGAAGGCCACTTTATGCCATCGCGTAAAATAAAA
GTTGCTATCGCATCTTGCGCTGCCTTGATTGGCGGGTTGGGAGCGATATACATGCTGGTT
GCTGCGCAAGGTCAGGGCGTTTTAGCTCAGCGGCCGCTTAACAGTACGTCGTCGATACCT
TCTGCTTTCATCATGGCGGTCGATGACTCGGGCTCAATGACGTTCCAAACCCAGTTTCCT
GGTGCTGACGGTCAAGGTTGTTGGAGCACCAGACGCGAAAGTTTTTTTTCATCGCCAGGT
GTACTCAATACGGATGGAGAATGTGGTTACAACCATGTCGTGATTGGCCCGCGCCTGGGC
GTTACGCGCCGAGGTATACCTCCGCTTGACGTCTACGGGTTCGCAAGATCGTCGGCTTAC
AATCCTACCTACTTCAACCCTGCTGTTGAATACGATCCGTGGATTGGCACTGATCGCAGT
ATTTATGATGAAGCAGATACGTCTGCGACCAGGATCGATCCAAGGTCAGACGCAGCGGTC
AATTTGACCGCTAACTCTTTGATAACGGATTGGCAAGATTCGTCCTGGATGCAGAACGGA
ATGGTGATTCCAAGTGGGGTGCTCTATAGAATAGTCAATGTAGATGCCAGGGATCGGGTT
ACCGGTTATGGTTCGGTTCAGACGTCGAATGGTGCAGCGTGGAGGTCAGGTCCAAGCTAT
GTGGTGATGTCAACTATCCGTTCGGTGTTTTTCACTCCCTATACTCGAGATACAGATCCC
CTTCCTGTCCTCCCTGGTTACCCAAATGCTTACGCAAATGTGCCGCGAGTGCGTGTCGCA
AATGCGTGCGGGCAAGGGTGCGATTTGTGGAAATACACGATTCCGGCTACAGGGGCTGCA
GATGCGCTGCAGAACTTCGCGAATTGGTTTTCTTTCTATGGAAATAGAAATAAAGCCATT
ATCGCGGGCATGACGCGATCCTTGAACTCGGTCAAACCAAACTTGCGTGTTGGCTATTTT
AGAATCAATCAGAATGCCAGTTATGATTCGGTAGATGATGCTCTGCCGATGCGTAGCCTG
TCAGATAATGCGCAGAGAAACGCACTCTACCGCGAAATGATTGGGCTTACGGCATCTGGT
GGTACGCCGAATCGCGAAGCAGTGAATGCTGCAGGGGTGCAATTCAAAAGAGCCGGTGAT
GGCGCGCCAATTCAGCTGGCTTGTCAGAAAAATTCCATCATGCTTTTTACTGACGGATAT
AGCAATAATGTTGGCGGTTCTGCAAGTGTTCCGAATGACGAAGGAGACGGCCTGATGGGC
GTTCCTTTCAAGGACGATCACTCCAATACAATGGGTGATATCGCAGCAAAATACTACAAC
GATATCAATGGACAGTCTCCGCTTCGCCCTGATTTGCCGGCGGGACTTGTGCCCGTTCCA
AGCGCCTGTGCCTCCGCTCCAAGTGTGCGGCTTGATTGCCAGAAGAATCTGCATATCAAT
TTTTATGGCGTGACCCTCGGTGCACGCGGAAACCTCTTCGACCCTGACAGGGTGAAGGAC
GCCTATACTGATCCATCAGTCTACAATAACTGGCCCGCGCGCTCAGACAATGATCCTGCG
ACTGTCGACGATATTTGGCACGCGGCGGTCAATACCCGTGGTGAATACATTAATGCACGC
ACTCCCGCTGATATTACATCTGCGATTGATCGCGTTCTGGCGTCCGTTACTTCTGGGCCT
TCTCCTTCTGGTACCTTTGCGCAAAGTGGTGCGCGTATTGGTAATGGCTCATTTGCGGTC
TCACCCTCTTATGAAGTCGGTACTGATGGTGTGGACTGGTATGGTAAGTTGGTTGGCAGT
ACCGTTTCGGTCAATCCGCAGTCAAGGCTTGCGACGACCACGCAGGCTTGGGAAGCAAGT
TCACGTATTCCGGCAGCGGCCTCGCGAAACATTATCGTGAGTGAGGCGGGAACCCCTAAT
GTTTTCAATGCCACCAATGTTTCTCTTGCAGATCTCTGCACGAAGCCGGCAGGGCTTTAC
CCGGGTATTACCAAGTGTTCGGAACCTCGTTTGATCGCATTGGGAGCGTCCGCGCAGACG
GCTGTGGCTTACCTGAGGGGTGACACCACCGGAGATGTGAAGAGGGGCGGGAAGTTCCGA
GATCGCACGACCTTGCTTGGAGATATTGTTAACTCTACTCCCGTTATCAGTGCTCCAACG
GATGATTTCGGCTACCGCTCATTGTCCGGTACGCTGGGTACCAGTTATGAAGCCTATCTC
AATAGCAAGAAGGCCACGGGACGGTATACCGTCTATGTCGGCGCCAATGACGGTATGTTT
CACGCATTCGATGCTGGCATGACTGCGGATGGTTCAATGGATGGCAATGGCGGTATGGAG
CGCTTTGCCTACATTCCCGCAACAGCATTGGGACATATGGGAGACCTGTTGTTGCCCTCG
GATCCTACCGGCAAATCGGTGGAGTATGAGCATCGGTATTACGTTGATGGCCCTGTCGTG
GTGGGTGATGTCAATTACGGCGGTGGTTGGAAAACAGTCGCTGTAGGCACGGCCGGCGCG
GGTGGGCGTAGCATTTTTGCCTTGGATGTCACCAGTCCCTCAAGCTTCTCGGCGTCCAGT
CGGCTGTGGGAAATTAGCGATCTCGACACCAGCTTGTCGACCACAGTAAGGAACAACATC
GGTCATGTGCTTGGTAAGCCTGTGATCGTACCGGTGCGGGCTGCTAATGGCAGTGTGACC
TGGAAGGCGATCTTCGGGAACGGCTACAACAGTCAAAGCGGCAAAGCAGTGCTGTTTTTG
GTTGATATCAAGGCCGGTGCGCCGGCGGTAACGATGATCGAAGCGAACGAAGCCGGAGGT
GGCAGCGCCGGGAGCAATGGGCTAGGCAATATAGTAGTAGTCGATCGCTGGGGTGGAACG
TCGTTGACCGAAGGTGTCCGCGACGGCTATGCGGATACGGTATATGGGGCTGACCAGAAG
GGAGCGATCTGGAAATTTGATTTGCGGAGCTCCGCAACTACTGTCACGGTCCCGCTCTTT
ACTGCTAGGACATCGACGGAGAGTGGACAGACTTATCGTCAGCCTATTACCGGAGGACTG
GTTGCAACTGCCGGAGACGCGGGTGGCGTGATGCTGTTCTTCGGTACCGGAAGCTTTTCT
TTTGAGAACGATCCTAAGGACGAGGCCATTCAATCCTTGTACGGTATTAACGATATCTCC
AGGGCGGGTCCTACCGTCACGTTGACGCGAGCAAATCTCCAGGGAAGTAGCGTCGCGACA
GCAACGCAAGATGGGGATCGCACATTGACGCGTGGTGCGGCTCCGGCAAATTCGCGGGGT
TGGTACGTGGATCTGCCTGCCAAGGAGCGCATGGTGGGAAATCCATCGATTGCGTCCGGG
ATTGTGCTCATGCCGACCTATACCCCGGTTCTTGTCAGTTCCGGCTGTTCGCCCGACGGT
TCGAATTGGTTGTTTGGGCTGGATACGCGCACCGGTGATGGCGCTTTGATCGATGCCCGA
AAGGGATCACCGGGAGGCGCACGCTTTTCGGCCGGCGCCGCAGCCACGTCCTTGTCTACC
GGGGGTACCGCGCCAGTCAAAGACGTGGGAGTATCGGCAATCCCCAGGTTGTCGCCAGCC
GAGAGTGGTAGCGCGCCTGGCGGTCAGGCCTGCTGGATGGTCGTCAATGCCGCTGGCTCC
GCACCACTTTACGTGCCATATCCCTGTGGTAGACAGTCTTGGAGACAAGTCCAATGATGG
TTTCACTGAAGACCATGAGATCTCACGATTACTCTGCCGCGCACGCAGGACGGGCCGCGT
CCGGTTTTACGCTGATCGAACTAATGATCGTCGTAGCAGTTATCGCAATCCTGTCAGCGA
TCGCCTACCCAAGTTACGCCGAGCATGTTCGCAAATCCCGACGGGCTCAGGTGAAGGCGG
ACCTTGTGGAGTACGCACAGTTGGCCGAGAGGTTCCATACGGTGCGTAATACGTACGTAG
GATTTTCGCTACCGGCGGTAGTGTCGCCGCGAGAAGGCGGGACAGCGGCCTATCGGCTTG
GCATTCAAGTCACTCAGTCGACGTTCGCGATTTCCGCTACCGCACAGGGAGGGCAGGTGC
AAGACAGGTGCGGCGACCTCGGCATTGATCAGGCCTCAAGGAAGTCCAACTCCAAGGGAA
CCAAGTCCGACTGCTGGTGATCGGCAAAGGTCCGGCGGATAGGGCTTGCATCTTGGTTTG
ATGCTGTCTAGAATACGCCTCCCCGCCCGAATAGCTCAGCCGGTTAGAGCACTTGACTGT
TAATCAGGGGGTCGTTGGTTCGAGTCCAACTTCGGGCGCCAAGATGTTGAAAAAGCCGCG
ACATGTCGCGGTTTTTTCGTTTTTGGCTTCAGCGTGATCGGCAGCTGGGGGGCGTGGGGT
AGCGCACGGTTCGTGTGCGTCCCGCGTTGTTCACCACGACGTCGGCAAGCCTTCGGGCGT
TGCTGCAGAGGCTGATGGTGATGTTGGTGCCGCTGTTTAGCCCGCTGGGCAGGAACCGCA
CGAGAGGTCTGCCAAGCGTGGCCGTGGCTTCGATACCGTCGGTCGCTGCGTAGTGTTCGA
CCCTCAGGATCGATGACGCATCCGTTGGCTGCCCGCTGCGGCTCGGATCTTCGAACAGGA
GCCAGCCACGGCTCCAGTCGCCGTCCGTTCGGCAGCTCGAACCATCGGCCGATGGGCAAA
CGCTCACAGGCATGCGCTGCGTGACAGCCAGACTTCGTGCCATCGCGAGATGGCTTGTCA
ACAGATGTACGCGTGTCGTCGCTCGCTGCCACTCTAGAACGCTTTGGAAGCTCGGCAGGC
CGATGGCCGACGTGATGGCGATGATTGCCATCACGACCAGCAGCTGCACTGCGGTGTACC
CTCTGACGCTCGAATGAGTCACTGCTCCCATCGCGCTTTTCCTTGAGGTCGAGCGAGCAG
TCTCCGTGTTGGTCGCATGCCAGGAAACGTCTGCTTCACTGAAGCAAACGTCAGGTTTTT
ACCGGCAACGACCTGCGGGATTTCGTACCGCCTTCCCCCCGAGATCTGCTCCATGACCGA
CCGCTTTGAGCTCGTATCCTCTTACTCTCCAGCCGGCGACCAGCCCGCTGCCATCGAGAA
GCTGGTGGCCAACTTCGAGGCTGGGCTGGCCAAGCAGACCTTGTTGGGTGTAACGGGCTC
GGGCAAGACCTACACCATTGCCAATGTGGTCCAGCAGGTGCAGAAGCCGACCCTGGTGAT
GGCGCCCAACAAGACGCTGGCTGCGCAGTTGTACGGCGAGTTCAAGTCGTTCTTCCCGAA
CAATGCGGTCGAGTACTTCGTCAGTTATTACGACTATTACCAGCCCGAGGCCTACGTACC
GTCGTCGGACACCTTCATCGAGAAGGACAGTTCGATCAACGAGCACATCGAGCAGATGCG
CCTGTCGGCGACGAAGACCCTGCTGTCGCGTCGCGACTCGCTGGTAGTTGCCACCGTGTC
GGCGATCTATGGTCTGGGCGCGCCGGAGGACTATCTGTCGCTGCGCCTGATCCTGTCGAT
CGGCGAGCATATCGACCAGCGCCAGCTGATCCGGCATCTCACTGATTTGCAATACACCCG
CAATGAATTCGAACTCACCCGTGGCGCGTTCCGCGTGCGCGGCGAAGTGGTCGATGTGTT
TCCGGCCGAGTCCGATACCGAAGCGCTACGCATCGAGCTGTTCGACGGCGATGTGGAGCA
ACTCACCTTGTTCGATCCGTTGACCGGCGAGACCCTGCGCACGCTGCAGCGCTACACCGT
GTATCCGAAAACGCACTACGCCACGACACGCGAGCGCACGCTCAGCGCTGTCGATACCAT
CAAGGACGAGTTGAAGGAGCGGCTGGAGCAGCTGTATTCCCAGAACAAGCTGGTGGAAGC
GCAGCGCCTGGCGCAGCGCACCCAGTTCGATCTGGAGATGATGGCCGAAGTCGGCTTCTG
CAACGGCATCGAGAACTACTCGCGGCATCTCACCGGCAAGGCGCCCGGGGAGCCGCCGCC
GACCCTGTTCGACTATCTGCCACCGGATGCGCTCCTGGTCATCGACGAATCCCACGTGAC
CATCCCGCAGATTGGCGCGATGTACAAAGGCGATCGCTCGCGCAAGGAAACGCTGGTGGA
ATTCGGTTTCCGGCTGCCGTCGGCGCTGGACAACCGACCGCTGCGCTTCGAGGAGTGGGA
AGCGCGCTCGCCGCGCAGCATCTATGTCTCGGCAACGCCAGGCCCGTACGAGATGCGTGA
ATCGGCAGGCGAGGTCACCGAGCTGGTGGTGCGCCCTACCGGCCTGATCGATCCGGTGGT
CGAGATCCGTCCGGTCGCCACTCAGGTCGACGACCTGATGTCCGAGGTGAACGAACGCAT
CAAGCTGGGCGATCGCGTGCTGGTGACCACGTTGACCAAGCGCATGGCCGAGAACCTCAC
CGAGTATCTGGGCGAGCACGGCATTCGCGTGCGCTACCTGCACTCGGACATCGACACGGT
CGAGCGTGTGGAAATCATTCGCGACCTGCGCCTGGGCAAGTTCGACGTGCTGGTCGGCAT
CAACCTGTTGCGCGAAGGTCTGGATATGCCGGAGGTATCGCTGGTGGCGATCCTGGATGC
GGACAAGGAAGGCTTCCTGCGTTCGACCGGCTCACTGATCCAGACCATCGGCCGCGCCGC
GCGCAATCTGCGTGGCAAGGCGATCCTGTATGCCGACAAGATCACCCGTTCGATGCAGGC
GGCGATCGACGAAACCGATCGCCGTCGCGAGAAGCAGGTCGAGTACAACCTCGAACACGG
CATCACGCCCAAGTCGGTGGCGCGTCCGATCGAAGACATCATGGAAGGCGCGCGCGACGA
TGCAGCAGAGAAGAAGGCCGGCAAGGGGCGGTCGAAATCGCGCCAGGTCGCCGAGGAGGC
ACCCGACTATCGCGCCATGAAGCCGGCGGAGATCGCTGGCAAGCTCAAGAGCCTGGAGCA
GCAGATGTATCAGCATGCCAAGGATCTGGAGTTCGAGGCGGCAGCGCAGATCCGCGACCA
GATCCAGAAACTGAAGGCCGCCAGCCTGGGGTAGGGCAGGGAGGTGTGCCTGCTTGGCAG
AGGGCTTGTGGTCGTTCGTACCCTGCGCTAGAATGCGCGCCCTGCACAGCGCAACGCAGT
CGCAGGCACCGGGCGGTTAGCTCAGCGGTAGAGCACTACCTTGACATGGTAGGGGTCACA
GGTTCGAACCCTGTACCGCCCACCACTTGCAACGCAAGTGGCGCAGTATTTTCAGCCGAT
ATGCGATTTCCCGCATCGGCATCGACTCACCCCGTTCTGACCCCGGCTCCCGTAGCCTGC
GGCAGGTCCTGGATGAAGTCTTCCATGATCAACTCCACTCTTCGCGGGCTTTGCCAATGG
ACGACAGGTCCAGCGTTGCATCGCGCTCCTGCGTGCCCGCGGCATGGCGGCCGAGTGGTC
TCGGTACCTCCTGCGCAGGGGCCGGCGCAGCCGGGGCGCGATGGTCGCCGCCTGCTCTTG
GGCACGAATCGCATCGACTGCAGCGCTACACACCATGGCTTCCGCCACCTCGGCTGATCC
TGGCCGTGCAGTTGCTGAAACTGCTTTCTCCCTCACACGTCTTGCTTTAGCATCGCCAGC
GCGCTGACGGAAAGGAAGGCTGGCGATGGACGAGTATCAGCACACCGTGCTGAGCAAGGG
CGGGTATCGGGTCGTGGCGATCACGCGTGATGAGGTGTACGCACCCGATGCGGTCGTGGC
ATATGCGGTGGTGACCGATGCCGGAACGCGGATCACGCCGGACCTCTCATTGGACCAGGC
CAGGCTATGGGTCGATTCGCTGGTCGAAAGCGAGAGCGGAGGCCGCCGCGCCGATCCGAT
CGAACACAAGCCGGGCGTTCGTCGTTAGATCGCCATCGAGATAGAAGCCTAAGGAGACGG
GCGAATGTCCAAGCTCAAAATGATCGTGCCAGCGACGCTGGTGGCCTTGCTCGCCGGATA
CCTGCTGTCTGGCTACCTGACCTTGCTGCTGTTGCGGATGGACCAGGGCCTGTATGCCTG
GGATACGTACTACCGTTACTTCGCCGCGCTCGGCCTGCCGCAGGTCGCGCCCTATGCGAC
CAAGATCAAGATGGCAGGCATCATCGGCTTCGGCGTGCCTGCACTCGCCTGGCTGATCGC
GGTTGCGCTGATCGTCAAGCCGAAGGCGCGCGCGCTGCACGGCGATGCGCGTTTCGCCGG
CGCCGCCGATCTGTCCAAGCACGGCCTGTTCAAGCCCAGCGGCAACGGTATCGTCGTGGG
CAAGTTCAACGGCAAGCTGGTGCGCCTGAGTGGGCAGCAGTTCGTGATCCTCGCAGCGCC
AACGCGCTCGGGTAAGGGTGTGGGCGTGGTCATCCCGAACCTGCTCGAGTATCAGGAGTC
GGTGGTCGTTCTGGACATCAAACAGGAAAATTTCGACCTCACCAGCGGCTGGCGTGCCAG
CCAGGGGCACGAGGTGTTCCTGTTCAATCCGTTCGCGGAAGATCGGCGGACCCATCGCTG
GAACCCGCTGACTTACGTGTCCAACGATCCGGCATTTCGCGTCTCGGATCTGATGAGCAT
CGCTGCGATGCTGTACCCGGATGGCTCGGACGATCAGAAGTTCTGGGTCAGCCAGGCGCG
CAACGCATTCATGGCATTTGCCCTCTACCTGTTCGAGAACCGGGATGAAGAGCTGGAGCT
GGGGTTTCCCGGCGGCGCGGGCGCGCCCACGCTGGGGGGCATCTATCGCCTGTCCTCGGG
TGATGGCACCGACCTCAAGAAGTACCTGAAGTCGCTGTCCGAGCGGCGGTTCCTCAGCGG
CAACGCGCGCTCGGCATTTGCCAACATGCTGTCACAGGCCGATGAGACCTTTGCGTCGAT
CATGGGCACCTTGAAAGAGCCGCTCAATGCGTGGATCAACCCGGTACTGGACGCTGCGAC
CAGTGCCGACGACTTCCTGCTGACCGATCTGCGCAAGAAGAAGATGACGATCTACATCGG
CATCCAGCCCAACAAGCTGGCCGAAAGCCGCCTGATCATCAACCTGCTCTTCAGTCAGAT
CATCAACCTCAACACCCGCGAGCTGCCCAAGTCCAATCCCGAGCTGAAGTACCAATGCTT
GCTGTTGATGGACGAATTCACCTCGATCGGCAAGGTGGACATCATCGCCACCGCGGTGGC
CTACATGGCCGGCTACAACATCCGCCTGCTGCCGATCATCCAGAGCATGGCGCAGCTGGA
TGCGACCTACGGCAAGGACCTGTCGCGCACCATCATCACCAATCACGCCCTGCAGATCCT
CTACGCCCCACGCGAGCAGCAGGATGCGAACGACTACTCTGAAATGCTGGGTTACACGAC
CATCAAGAAGAAGAACATCACCCGCGGTCGCGAGACCACGCGCAGCATCTCCGAAGAGCG
CCGGGCGCTGATGCTTCCCCAGGAGCTCAAGGCGATGGGCAGCGACAAGGAAGTGTTCCT
GTACGAGGGAATTCCGCACCCGGTGAAGTGCGACAAGATCCGCTACTACGAAGATCGTCA
CTTCACGGCACGTCTTCTGCCAAAGACGGAAGTGAAAACGCTTTCCATCAAAACGTGATG
GTGTTCGCACAAATAATGCGGGGAAGCGCCGTAATTGTTGACTCAGGTTGGCGCAAGGAG
CAAAGTTTCGGCGACTGCGGGTAATCAGAGTTTGTTCAGGGGGAGCGGCGCCGGACGGGC
CGTATCAGGAGTCAGGCTATGGATGGTTTCATGACGTATTCATCTTTTTCGGTGTCCAAG
TGCGATGCGCTCCTGCGGTGTGCCGATCGCCTGCGCCCGCGCGCAACGAAATTTCAGCGG
CTCTTTTGCTCCGTCACCCCTGGGTGAGCGGAGTCTGGTGCTGTCCGTGGTTCAAGCCCG
TTTTTCATGAGTTGGAGAGGTCAGAGTGAATCCGATGTATGTGCTCAAGCTTTCGTTGGT
GTTAGCCATTGCCGCGTTGGCGGGCGCCTGCGCGACCAAGCCTGCCCCGGATTTCGGCGG
GCGTTGGAGGCATGTCAATCACTTCGATGAAGCACCCATCGAAATTCCGCTCTACACCTC
CTACACCTATCAGGCCACCCCGATGGACGGCACCCTGAAGACCATGCTGGAGCGTTGGGC
CGCAGATTCCAATATGCAGCTGGCCTACAACCTTCCGTCGGACTACACCTTGATCGGGCC
GGTGTCGAACATCAGCACCACCAGCGTCCAGCAAGCCGCCACCGAGTTGAGCGCTGTCTA
TGCCGCTCAAGGTGTTTCGGTCTCCGTTGCCGCGAACAAACTGTTGGTGCAGCCGGTGCC
GGTGTCGTCTGGGGCCAAGTAACGGGCGCAACGCACGCGGGCGCCAACTGTCGCCCGGCC
GCGAAGCGCTCGGCGTGTTTCAAGTATCCGCGTTTGGTCGCGGCGATGGTTCTAGGCCTG
ACAAGGCCCCACTGTGACGGATCTAGATATGTTGCGTAAGAAGGTCAGTGAAAAGGACGG
GTCTGCTCAAGTGGGCGCGGCCGTGCAGAAGGCGGTGAACTACGAGGTGAGCATTGCCGA
CCTCGCGCGCCGCAGTGAAAAGCGTGCCTGGATCGTGGCCACGCTGTCGATGGTCGTTAC
GGTCATGACGGCTGGCGGCTACTACTACATGCTGCCGCTGAAGGAGAAAGTGCCTTATCT
GGTGATGGCGGACGCGTACTCCGGAACCAGCACGATCGCCAAGCTCGAGGCGAATTTCGG
TGGACGCACGGTCAGCACGAGCGAAGCGCTCGCGCGCAGCAACATCGCCCGCTTCATCAT
CGCGCGCGAATCGTTCGATCTTTCCATCATCGGCCAGCGCGACTGGAACACCGTTTCGGC
CATGGGCGCAACCAACGTCGTAAGCGAGTATCGCGCACTGCACTCGGCCAATAATCCGCA
GCGGCCCTTGACGACATACGGCAGGCTGCGCGCCATCCGTGTCAACATCCTCAGCATCAC
GCTGATCGGCGGGAACGGTAAGCCCTACACCGGGGCGACCGTCCGTTTCCAGCGGACGGT
CTACGACAAGAACTCGACGGTCTCCACACTGCTGGACAACAAGATCGCCACCCTGGGGTT
CGTCTATCAGGACAATCTCGAGATGAGCGACAGCCTGCGCGTCGAAAATCCACTGGGTTT
CCGGGTCACCGATTATCGCGTCGACAACGACTATTCCGCGTTGCCGGTGGCTCCCGCGGC
AGGGACGGCCATCAACTCCCAGCCGCAGGCGGTCGTCCAGCCGCAGGCGGGAGTGATCGA
TCCCAATGCCGCCGCCATGAACGGCGTCGCGCCGCAGGGCGGTGTTCCGTTGCAGCCAGG
GATGCAGCCGCAAGGCGGCATCCCGCCGCAATCGGCGCAGCCTGCCTTCCCCGATCAGAT
GCAGCCGGCGGGCCAGCCGCAAATGCAGCCCGCGATCCAACCCCAAGGGACGCCGAACAA
TGTCAATGGAGCAAGCGGTCGATGAAACTCTTTAATCGGTACAGGGCTGCGTTGTTTTCA
GCGCTACCACTTGCACTATGCACCTTCTCTGCGGCCGCTCAGGTGGTCCAGGAATACGAG
TACGCGCCCGATCGCATTTACCAGGTGCGCACCGGCCTGGGTATCACCACCCAGATCGAG
CTGAGCCCGAACGAAAAGATTCTCGACTACAGCACCGGCTTCACCGGCGGCTGGGAACTC
ACCCGGCGCGAGAATGTGTTCTATCTGAAGCCGAAGAATGTCGATGTCGATACGAACATG
ATGATTCGTACCGCCACGCATTCCTACATTCTCGAGCTCAAGGTCGTCGCAACCGACTGG
CAGCGGCTGGAGCAGGCCAAACAGGCCGGTGTCCAGTACAAAGTGGTGTTCAGCTATCCG
AAGGACACCAGCTTCAACAACGTCGCCGATGCGGATACTTCCAAGACCGGCCCGCTGTTG
AATGCAAAGATCCTGAAGGATCGCCGCTATTACTACGATTACGACTACGCGACGCGTACC
AAGAAGTCCTGGTTGATTCCAAGCCGGGTTTACGACGACGGAAAGTTCACCTACATCAAC
ATGGACCTGACGCGCTTCCCCACCGGTAACTTCCCGGCGGTGTTCGGCCGCGAGAAGGAA
CACGCAGAGGATTTCCTCGTCAATACGACGGTGGAAGGCAACACCCTGATCGTGCACGGG
ACCTATCCTTTCCTGGTGGTTCGCCATGGCGATAACGTCGTCGGTCTGCGAAGGAACAAG
CAAAAGTGAACTCGAATATTCCAAACAGCCCAGATGAGCACTCCCCGACCAACCGCGGGG
AGGAACAGCGCAACGGCGACTACAACGAGCGCAATAATCCGTATTTCGCGCGGCAGCAGG
CGAGCGCCGAGCCAGACCTCGACGCCAACGAGCCGGTGTTGCGTTCCAGCGACATCAAGC
GTCTCAACCGCAAGGCGCTGGTCTTCCTGGCGGGCATCGCAGCCCTGTTGATCCTCGTGA
TCTTCTGGCTGGCGACGCAGAGCGGGGACGATGACGCCCCGCCGAAGCCGCGTACCGAAA
CGGTGGTGGCGCCAGCGCTGCCGCAGAACATGACCGCGCCCGTGGAAGAGCCGCCGGTGC
CGTTGGCACAGCAACCGAGCCTGCCACCGTTGCCGCCGATGCCCACCGACGAGGAGGATG
AGGGCAGCTCTGCACCGGAGCGCCCGCGTGGTCCGACCTTGCTGGAGCGCCGCATCCTGG
CCGAGCAGTCCGCCAACACCGGTGCCGGTGTCCCCGGCATGCCTGGTCAGCCCGGTGCAC
AGCCGGCGGCTGCCCAGGATGAAAGCCAGGTGCTGCTGGCCAAGCCCATCAGCAATCCGG
ACGGTTTGATGGTGCGTGGCACCTACATCCGTTGCATCCTCGAGACGCGGATCATTTCCG
ATTTCGGTGGATACACCTCGTGCATCGTCACCGAACCGGTGTATTCGATCAACGGACATA
ATCTGCTCCTGCCCAAGGGGTCGAAGATGCTCGGCCAGTATGGCGCAGCAGAACCGACCA
GCCGGCGGATGCAGGTGGTGTGGGATCGTGTGACCACGCCGACCGGGCTGGATGTCACGC
TGGAAGGCCCGGGTATCGACACGCTGGGCAGCGCCGGTCATCCTGGCCAGTACAATGCGC
ATTGGGGCAACAAGATCGCATCGGCGCTGTTCATCAGTCTGCTGAGCGATGCCTTCAAGT
ACGCTGCGGCGGAGTATGGCCCGGAAACCACCACGTTCGGCGTGGGGTCGGGAATCGTCA
CCCAGCGCCCCTTCGAAAGTAATACCGCGCGCAGCGTTCAGCAGCTTGCGGAGCAGGCCG
TGGAACAGGCCGGACGTCGCCCTGCCACCTTGACGATCAATCAAGGCACGGTGCTGAACG
TCTACGTTGCCAAGGACGTCGATTTCTCGGCTGTCCTGCCGAAGTGAATGCAGTGACCGC
CATGACGATCGACGATTCTCCGACAGCGCGTATTTCGAACGACTTCCTGGATTACCAGTA
CTCGGTGCTGGGAATCCTGGATTACCTGAACTCGCCTGACGTGACCGAAATCTGTATCAA
TCGGCCTGGCGAGCTGTATCTGGAGACGATCCACGGCTGGCAGCGGGTCGATGTGCCGTC
GTTGACGTACGACCGTGCGCGGCAGTTCTGCACCGCGGTGGTCAATGAGAGCAACACCGG
TCAACGCATCACCGATGCGGATCCGGTGGTGTCGTTGACCTTCCCGACCGGGCAGCGTGC
GCAGTTCGTGATGCCGCCGGCCTGCGATGCCGGCAAGGTGTCGATCACCATCCGGCTTCC
CTCCAAGCACACCAAGTCGCTCGAGCAGTACAAGCACGACGGGTTCTTCGATGAGGTGCT
GGAACAGTCGGCAGACGTCAGCGATCACGATCAGGAGTTGCTCGAACTGCGTCGCAAGCG
CGATTACGCGGAGTTCTTCAAGAAATCGGTGTTGTACAAGAAGAACGTCGTGGTGGCCGG
CGCGACCGGCAGCGGCAAAACCACCTTCATGAAGGCTTTGGTCAACCATATCCCCAGCGA
AGAGCGCCTGGTGACCATCGAGGACGCGCGCGAGCTGTTCATCAGTCAGCCGAACTCCGT
GCACCTGCTGTACTCGAAGGGCGGGCAGAGCACCAGCAACGTCACCGCCAAGAGTTGCAT
GGAGGCCTGCCTGCGCATGAAGCCCGATCGCATCATCCTGGCCGAGTTGCGCGGCGATGA
ATCGTTCTATTTCATCCGCAATTGCGCATCCGGCCACCCCGGCTCGATCACCAGTTGCCA
CGCCGGCAGTGTCGAGCAAACCTGGGATCAGCTGGCGCTGATGGTGAAGGCGTCGAGCGA
GGGCTCCGGCCTGGAATTCGAGGTGATCAAGCGCCTGCTGCGAATGACCATCGACATCGT
GGTCCACATCAAGGCGCATGCCGGGCGGCGGTTCATCACGGGAATCGACTTCGATCCCCT
GCGAACCTTGCGCGGCGGTTGAGTCGGCGTTTGCAAGTGCGGTGATCTGGTCTGGAGGAG
AAATGACATGTTGCCTGGCATGGAACTGATGGGGTGCTCTGGACTCGCCGTCCCCGGCGA
GGTGATGCAGCACGTCGTCCGGGTCGAGTCCTCGCGCAATCCCTATGCCATCGGCGTGGT
CGGGGGGCGGCTGGTGCGTGAGCCGCGCGGTCTGGCCGAGGCTGTCGCCACCGCCAAGAT
GCTCGAGCAGAAGGGCTACAACTTCTCGCTGGGCCTGGGCCAGGTCAATCGCTACAACCT
GCAGAAGTACGGCCTGACCAGCTACGAAATGGCGTTCGACAAGTGTCCCAATCTGGTTGC
CGCCTCGCGGATTCTCGCCGAGTGCCATTCGCGGTCTGGCGCCAACTGGGGCAAGTCGTT
CAGTTGCTACTACTCCGGCAATTTCGAAACCGGTTTCAAGCACGGCTACGTGCAGAAGAT
CTACGCCTCCATCCGCCAGTCGGTGGCGGCAGCGGCGGGCGCGGAGCCCATTGCGGTGGT
CCCGACCCGCCAGGTTCAGCTCCGGCCGGCCAATCCGGTGAAGCAGGCGGCTGCCGAACT
GGCGGACGCCATCGTTGCCCGTCGTATTCAGGATTTGGCCGGTGCGCGCACCACAACGGC
TTCACCGTCGGCACCTATGCTATCGCTGCCTCCTGCGCCATCCTCTGCGCCCGTGCGCGC
GGTACCCACCGCGCCCGCATCGGACGACGAGCTGTACGTGGTGAAGGCGACGGGGCAGGG
GCGCGGCGTGGCGATGCCGGCCGTTGCGCCGCAGGCGCAAGTTTCGAATGATCGACCCGC
GGGTGCCGCTCCGGCATTGCCTGCAGCGCAAGCTGCCCCGCAGGTCGACACTGCGTTTGT
TTTTTAGGAAGGAAGATCGCCAAGGATGCTGGCTGCTGGACCCCCTCTGTTCCCAAGGAG
TTAGACATGAAGTTTGAAATCGACAAGAAAACGGTTGCCGATGCCAAGATGATCGGTACG
CAGGCAGTGAAGGCGCTGCTGTTCACTTCGTTGTTGGTGGTGGCTGGCGGCGCTGGCGCG
GCCCCTGGCGGTAACGGATTGGGTGGCACCGAAACCCGCGTCTGTGGATTCCTGAATAAC
GTGACCACGCTCCTGAACATGGGCTCGATCGCCGTGGTCACCATCGCCGTCATCGTTGCC
GGTTATCAGATCGCCTTCGCGCACAAGCGCATCTCCGAGGTTTCTCCCATCCTCATCGGC
GGTGTATTGATCGGTGCGGCCGGGCAGATCGCCAACATGATCCTCAAGCAAGACGGCGCA
GGTGCTGCCAATGACTGCTCGGAAATTGGCATTTCACTGATGCAGCTCGCTCAATACTAT
GCGTAAAGATGTGCTCTTCCGCGGGTGCACCCGCCCGGCCATGTTTCTCGGGGTGCCTTA
CATCCCGTTCTTCATCGGTGCGGGCGGTGGCTTGCTGTCGAGCATGTACTTCAATCTCTG
GTTCCTGTTCAGCATCCCCGTCATCATCTTCGTCATGCAACAGATGGCCAAGCGCGACGA
GATGATTTTCAGGTTGCTCGGGTTGCGTTGGCTGTTCCGGATGCGTGCACGAAACCGCGA
ACGTTATTCGGGCATGTGGGTGTTCACCCCCAACGAATATCGCAAGGGCCCCCCCGGGAA
GCCGCGATGAACAGCTCAACGGCTCTCAACCGTCCCCATGCGCGATGCGCGTGGGGACGG
TGTTTGTAGCGGTTATCCACGTAATGCTTTCCTCTTAATCTGGTAACACCATGTTCAGTC
CAGACAGCCCGATCAGCGAATTCGTTTCCGTCTCGTCACACGTTGCGCCGTCGGTCGTCA
AGACCACCGCTGGCGACTACCTGCTGATCTGGCACCTGGCTGGCCTGCCGTTCGTGGGGC
GCGACGAGTTCGAGCTCGAGCAACGGCACAACACCTTCAACCGCCTGTTGCAGACGCTAC
GCGCTCCGGACTTCGCCAACGTCGCATTCTGGGTCCACGATGTGCGCCGCAGGCGCAGGA
TCGGCACCGGCGGGCGTTTCAGGCAATCCTTCAATCAGACGCTGTCCGACGAGTACTACG
CCGCGCTGTCGTCGCAGAAGATCATGCAGAACGAACTGTACTTCAGCATGATCTATCGGC
CGGTGGTGACCGGGCGCCGCCTGGTCGAAAAGTCCGCCAACCCCGACAAGATCCGTGCCG
AAGAAGAGCAGGCCGTGGCCAAGGTCGTCGAACTGGCCACCAATGTGGAAGCGGTCCTCA
AGGATTATTCGCCGTACCGCCTTGGCATGTACGAAGCCAAGAACGGGGTGGTGTTTTCTG
AGACCCTGGAGTTTCTCGGCTACCTGCTCAATCGCATCGACGAGCCGGTACCCGTGCTGC
AGGCGCCGGTGCCTGCGTATCTGCCGGTCAGCAAGCACATGTTCGCCAACAAGACGGGCG
ACTTCGTCATTCGTACCCCGGATGGCATCAATCACTTCGGCGCGATCCTCAATATCAAGG
AGTATGCCGACGGCACCTATCCGGGCATTCTCAATGGCCTGAAGTACCTCGATTTCGAGT
ACGTCATGACCCACTCCTTCAGCCCGGTCGGCCGCCACGATGCGCTGAAGGTGCTGGAAC
GCACCAAGGGCATGATGATTTCCTCGGGCGACAAGTCGTCCAGCCAGATCCGCGATCTGG
ATCTGGCCATGGACGACGTGGCGTCCGGCAATTTCGTTCTGGGCGAATACCACTTCACCC
TGGCGGTCTACGCCGACAGCCAGGAGAAGCTGGCGCGTCAGATCGCGACGACCCGCGCCG
AGCTGTCCAACGCCGGTTTCGTTTCGGCCAAGGAAGATCTGGCGATCGCCTCGTCGTTCT
ACGCGCAGCTGCCGGGCAACTGGCGCTTCCGCACGCGTATCGCCAATCTGAGTTCGCTCA
ATTTCCTCGGCCTGTCGCCGCTGCACAACTTCGCCCAGGGCAAGCCGCATAACAATCCGT
GGGGCGATTGCGTCACCACGCTGCAGACCACCAACGGCCAGCCGTACTACTTCAATTTCC
ACGCCACGCATCCGGCCGAGAATTCGCTCGGCGAGAAGGCGATCGGCAATACCATGGTCA
TCGGCAAGTCCGGTACCGGCAAGACGGCGCTGATCAACTTCCTGTTGAGCCAGGTGCAGA
AGTTCGATCCGGTGCCGACGATCTTCTTCTTCGACAAGGACCGCGGCGCGGAGATCTTCG
TGCGCGCCTGCGGCGGCAATTATCTGGCCCTGGAAAACGGCGTGCCGACCGGGTTCAACC
CGTTCCAGTGCGAGCGCAATGAAGCCAACACGCAGTTCCTGGCCGAGTTGATCAAGGTGC
TGGGCGGCAAGGCCGAGTACAGCGCCCGCGAGGAAGAGGATATCTACCGTGCAGTGGAGG
GCATGCTGGACACGCCCATGCACCTGCGCAGCATGAGCAACTTCCGCAAGAGCCTGCCCA
ACATGGGCGACGACGGCCTGTATGCCCGGCTGCGTCGCTGGACGGCGGGCAACTCGCTGG
GTTGGGTGTTCGACAACCCGGTCGACACGATCGACCTGACCCGCGCCTCCATCATCGGCT
TCGACTACACCGACGTGATCGACAACGCCGAAGTCCGCGTACCGGTGATCAACTACCTGC
TGCACCGGCTGGAAGCATTGATCGACGGGCGCCCGCTGATCTACGTGATGGACGAGTTCT
GGAAGATCCTCGACGGCAAGGGCGGGCTGAAGGAGTTCGCCAAGAACAAGCAGAAGACCA
TCCGTAAGCAGAACGGCCTGGGAATCTTCGCCACGCAAAGCCCGGAAGACGCGCTGGCCA
GCGACATCGCCGCGGCACTGATCGAGCAGACCGCCACGATGGTGTTGCTGCCCAACCCCA
ATGCCAGCCGCGACGACTACATCGACGGTCTCAAGCTGACCGACGCCGAGTACCAGGTGG
TGGTCTCGCTGGACGAGCGCTCGCGCTGCTTCCTGGTCAAGCAAGGCCACGCCTCGGCGG
TGTGCCAGCTCAACCTGCGCGGCATGGACGATGCGCTCTCGGTGATTTCCTCGTCCACCG
ACAATATCGAGATCATGCACCAGGTCCTGTCCGGCAAGGCCGGCAAGCTGGGTGTCACCG
TCGACCAGCTGACGCCCGAACAGTGGCTGGCGGACTTCTACGCCAACCGCAAGGGCTCGG
GCAAGCGCAAGTCGGTCAAGGACAAGGAGGTCGAAGATGCGTAGTACCACCCACGGCAAG
CGGATCCATCGAACACCATATTCATCTGTGTCAGGAGGCAAACACACCATGGCAACCAAG
TTCAGACATTTTTCTCGCGTGTGCACGGGACTGGTGCTGCTCTGCATGGCCGGAGCCGCC
AGTGCGCAGTGGGAGGTGGTGGGAAACGATTTGAATGATTAAAGTCGATAGACAAACCCA
AGGAAGAGATAAAGAAGGTCGAGAATAACTACGGGATCGCGGATTGCGCCTGGCGCGACC
GCCGGCACACCTGTATCGAACGAGCAAGAACAAGGGTGTGAGCCGGTCTGGTGGACGCGC
AAATCGCAATAAGCTGGTCTTCCAGAAGTTTTAAATGATTGGCTCGTTGTGAATGGCGGC
GTCTGATCTTACTGATTATTGAACTCTTGCTGTTCTGCTTGATGGGAAGTTGCTGTAATG
GCTGTTATGGAATTTTGTAATTACTGAACTGGAGCTTGGGCGATGAATAGCTCGCAAATA
CTGCGCTTTTGCTTGGCAATTTCTGCACCCCTGTTCTTTGGCTCCTGTATGCGAGAGGGT
GCATCGCAAAGTCCGGTTTCCTCAAGTGATCTGCGGAGTCCACAGCCGGTGGCGGATGGG
GGTATTTCTGAGGGTAAGGATCCAAGTGCTCATGTGTCTGGGCGAAGTGATCCCAATTTG
AGCTCTTTAGTGATTGAGGCGGTAGTAGCGAATACACTGAATTCCGCATACGGGGCTAGT
AACTTCGATCCATCGCGCAATTGCTGGAAATATGAGTTTCAGGCAGGTAGCGAATCACTG
GATTACTGCATGATTGGCGCTGTCTCGAAGGTTTTCAGTGATGCTGATGGCACAAAGGTC
TACGTGCAAGCGCACAGCGATCCGCAAGCTGAAATCTATTCGCAAGTAGATCCTGGCCTG
GAAGGTCTGTTCGTCGCTGGCTTGGGCGATGACAACAAGATCAAGATGCTGGCTGCGAAG
CCGGCCATCGATATGGGACAGGCTGGTGATTGCGGTTGTCTTGATGCGAAGATCATCCAA
GTTGGCCCTGGTCGTTATGGTTGGCTTTCTACCGCCGGGGGCATTTGGCAAGGGGTCCAA
GTGACACGTTATTCGCTTCAGGTCCCCATTGGTGGCGAGATTCGTGAGGTGTCAGGCATA
CCGCGCGTGAGCGAAAACGCTCCTGGCGAGACTAATGATCTGAACGTCAAAGCTGATGGG
CAAGTTGTGGCAGGGATGTATCCCCTAGAGGTCACGCGTAAGCGCGGAGAGACCAAGCTT
GAGACCCGGCTTGTAGCTTATGATGAAGCGAAGGGAATTTATCCCTGGGATCCTTGAGTT
ATTTCCCAATTCGGATTAAGGAGGGCGCTATGGCAAGGATTGATGAGCGATGGGCCGAGA
ATCGGCAAGAGTTGGTAGATGCCGCTCACGCTGCAGGTATAGACCCGGGTGTGATGGTCA
AGATTGCTGGATTTGAATCTGGATTCAATCCAGCTGCTCGGCCGGTTGCGATCAGCCGTC
CCGAGAACAATACAGTCAGGCAATTCGATGGCACCATGGCAATTTCCTCTGCCTATGGAT
ATGGCCAGTTTTTGAACAGCACTTGGCAGCAAATGATTAACACCTATGGCGAAAAGTACG
GTGTTGAAAATTCGGCCAGCCTTACACGTGCTCAGGCAAATGCGCCTGAGCTTCGTCAAG
ATACACGACTGCAGGCTGCAATGTTGGCGGAATTCACCCGTGAAAACATTGATCGGGCTG
CAAAGTATGGCGGTAAGGACATAGCGGCAAATGTTTACGCGATGCATAACCTTGGTACAG
GAGATGGGCCTAAATTCCTGCAGGCAGTGCACGACAACCCAAATGGGAAAGTCAGCAGTG
TCCTGAGTGCGGAGGTTATCAAAGGAAACTCATCCCTCTATGGTGATGGCAGTATCACGA
ATGCTGAGGCATATGCAGCCATGGGGCGCAAGATGGATCAGTATGCTGTCTATGCCAACA
GAGTCAGTAACAGCTTGTCGGATCGTACGCCGACTGAGGCTACTCAAGCAGCTAGGCCAA
GTCAGCCAGTTGAAGGTGCGTCATCCAGGCACCATAGCAATCCTTCTCGACACGCCGGCA
CGTTAGAACAAGGCGAGCGCGGCGAGTCCGTGAAGCAGTTGCAGAACCAACTGGCCCAGC
TAGGCGCTGTAGGCCGCGATGGCAAGCCGCTGCAGGCCGATGGCGATTTCGGCAGCAATA
CCAAGTTTGCGGTGGAGCAATTCCAACGCACACATGGTCTGCAGGTCGATGGCGTAGTGG
GAGGGCAGACACAGGCGGCACTCGGCAAAGCACTGGCGCAGCAGACGACCAAACAGCCCG
AGCAGAGCAATGTTCAGGCTGCACAGGCACCAGCCGCGTCGGGTTCTCCGTTGCTCTCCG
ATCCTCGCCACCCCGACAATGGCATGTTCGTCGGTACAGTAGGCAAGCTGGAAGCGATGG
GCGAACGTGGCGGCTTTGCCAGCCGCAAAGAACTTGAGCAGGCGGCCGGGCAAATTGTGT
TTGAAGCCAAGGTCAGCGGTCTGCAGCGCATCGACCATGTGGTGCCGAACAAGAGCGGTG
ACGGCTTCTTCGCGGTGCAGGGCGAGATGACCGACCCGGCGATGCGTCGTGTGTTTGTGG
ACCGCGATCAGGCGCAAGGACAATCGCTGGAACATAGCAGCCGTCAGGTCGCCGAGGAAA
ACCAGCGTCAGACAGCGCTGATGCAATCGCAGGCGCAGACACAACAGGCCGCTTCGCCTG
CCATGTCGATGTAACGAGTTTTGCTTTTGTACGCTGAAGTAGTGCGCACGCCGAGGCCAT
CTCGATGGCCTCGGTTCCAGGCTTGGATGTGTTGATCTAGGACCGTAACTCTTCATCCAG
GGCTACCGCATCGTGACCGGTCAGTCGCGCGAGGCGGCGATGGGGGGGGGGCACTGCGCT
TCGCGCGGCGCTGATCATCGGGTTGGCGACCAGCATGGCGCAAGGCTCGGGTCGCTTGTA
CTCGACGCTGACCGATGGGATCAGCGCGGCGATCACCAAAACGGTGACTGGCAGCTCGAA
GAGTTTGTACAAGGCAATCGACAAGAATGTGTATCGCGTTCCGCTGCGGTCAAAGGGGCC
GCGCTGCGATCACTGGCCGACGCTTGGTGATTTCTTTGCGACTGCAATGAATACGTATGC
ACGCGCACACCCATGGAGTGCTGCGCCGCTAGGCTAACGGCCTTGGGCGGTGGCCGTGTT
GGCTGCCCGCAGTGGCCCGGGAGGGGCGTGCATGTTGCAGACACCATGGTGGCGCGGGGC
CGTCATCTATCAGATCTATCCGCGCAGTTTCCTTGATTCCAATGGCGATGGGGTGGGCGA
TCTGCCGGGCATCATCGCCAAGCTCGACTACATTGCCGGGCTGGGTGTGGATGCGATCTG
GATCTCGCCGTTCTTCAAGTCGCCGATGGCCGACTTCGGCTACGACATTGCCGATTATCG
CGAGGTGGATCCGTTGTTCGGGTCGCTGGCCGATTTCGATCGTCTGCTCGACAAGGCACA
TGCGCTGGGACTGAAGGTGATGATCGACCAGGTGTTGAGCCACACCTCGATCGAACACGC
GTGGTTCCAGGAAAGCCGGCAGGACAAGACCAATGCGAAGGCGGATTGGTACGTGTGGGC
CGATCCGCGCGAGGACGGCACGCCGCCCAACAACTGGCTGTCGTTGTTCGGCGGCGTGGC
GTGGCAGTGGGAGCCGCGCCGCGAGCAGTACTACTTGCATAACTTCCTGGTGGATCAGCC
AGACCTCAATTTTCATAACGCCGAGGTGCAGCAGGCGACCTTGGACAATGTGCGGTTCTG
GTTGGATCGCGGGGTGGATGGCTTCCGCCTGGATGCGATCAACTTCTGTTTCCACGATGC
CCAGCTGCGCGATAATCCCGCCAAGCCGGCCGACAAGCGGGTGGGGCGTGGTTTCAGCGC
GGACAACCCCTACGCCTATCAGTACCACTATTTCAACAATACGCAGCCAGAGAACTTGCT
GTTCCTGGAGCGCCTGCGCGGGTTGCTCGATCGCTACCCGAATGCCGTGAGCCTGGGCGA
GATCTCCTCGGAAGATTCGCTGGCCACCACGGCCGAATACACGGCCGCAGGCCGCCTGCA
CATGGGCTACAGCTTCGAGTTGTTGGTGCAGGACTACAGTGCGGCCTATATCCGCGAAAC
GGTGAGCCGGCTGGAAGCCACCATGCTGGAAGGGTGGCCGTGCTGGGCGATTTCCAATCA
CGATGTGGTGCGTGCGGTGACGCGGTGGGGCGGCGAGCATGCATCGCCGAGGTTTGCGCG
GATGGTGGTGGCCCTGCTGTGCTCGCTGCGCGGTTCGGTCTGTCTGTACCAGGGCGAGGA
GCTTGGGCTGGGCGAGGCGGACGTGGCCTTCGAGGATCTGCAGGACCCCTATGGCATCAC
ATTCTGGCCGACCTTCAAGGGACGCGATGGGTGCCGTACGCCGATGCCATGGACCGACGC
GCCATCTGCGGGATTCACCAGTGGCCAGCCGTGGCTGCCGTTGGCGGAGCCGCATCGGCT
TGCGGCGGTGAGTGTGCAGCAAGGTGATGCGCAGTCCGTGCTGAGTGCTGTGCGGACGTT
CCTGGCCTGGCGCAAAGGCATGCCGGCACTGCGCGAAGGGGCGATCACGTTCTACGGCAC
CGCCGAGCCGGTATTGATGTTCCGGCGTGAGCATGCGGGCCAGACCATGCTGTTGGCCTT
CAATCTGTCTGTCGACATGGCCGAGATCGCGCTACCGGCGGGAGCGTGGGTACAGATCGA
TGTGCCAGGCGTCGCGCACGGGACGATCGCGAGTGGCCTCATGCGCTTGCCTGGACACGC
GGTCGTTTGCGCGATAGACGGGAACTGACAGCACCGAGCCACGTGCGGGGTGGCGTGATC
GAGTGATGGTGGCGAGGCATTCCGTTGGGATGCCTCGCTTTCTTGTACGGATTGTCGGGC
TGGGGCTGGGTGCGCGCGTCGGACGTTGTGCCCACGACGTCGCCCGGAAGGCGTTTTACT
ATGCGTCGCATGGTGTTGCCATCGAAGGGGACGGCAATGTCTCTGTTGTGGCCCGATCCA
GCTACGGAAGCGGGTGTCTGCTGAGGCCGGCTGCGATAGCCGATACAGTGGCACGCGTGT
CGCGGCGTACGCTGGGCACGGAAACGGTGAGCAATGGATGTGTCGCCCTGCGCCCGCTTC
CATGCGGACTAGAACGGCGAACGGGACATTGCAAGCACTTGCCAGGCGGGTGTGGACGGC
ACGCCCAGAGGTGGAAGATACGAGTGGAAGCTGCCAATTCCGAGTCGGTCGCGTCCGCCT
GACGGCTTCGCAGTCGTTCGTCAGCCGCTCTTGTGATGATTGTGTTACCTCGAGTAGCGG
TGGCGCGCAACAAGAAAAGCCGCCGGTTTTCGATCGGCGGCTTTTCAACGGGCGACATCT
TGAGATTCTGGATCACGTCGCTTGTGTAGCATTGCGCGGACTGGATCGCAGGCCCTGCGG
AAAGATCTACCGCGCGTTGAAGGCACGGAATCTCGGGTGCGGACGTGTTCTCCTGGAGGC
CGTACCCTCACCCCAATCCCTCTCCCGGAGGGAGAGGGGCTAGAAGCCTGCTATCTGTTC
CTGCAATGGCTCAGAACGTGTAATTCACACCCAATACGAACGTGCGGCCCCACTCGATGT
ATTCCAGCGGTCGGTCCTTGGTTTCTGCGTAGGTACGGTACGGCGAGTTGCTGAGGTTGC
TGGCCTGCAGCAGCAGGGTCAGGCCGGACAGTCTGCTTCCTTCGCTGAAGTTGTAGCTGA
TCTGCGCGTCGGTGATGTTTTCGCCAACCACGTAGCGCAAGGTGCGGTTGCCGTTGAAAT
TGCCGATCTCGCCAATGAAGTCCGAGCGACGGCGTTGGCTGACGCGGGCCTCGAAGCCCT
TGTGCTCGTAGTAGGCGGTGAGGTTGTAGACGCGCTCGGACAGGCCGGGCAGGCTGATTT
CGCCGTCGCCTACGCTGGAGGCGCTTTCCGGGTCGCGGATCTTGACGTCGCTGTCGTTGA
AGGTGGCGCTGGCCTGGATGCCGAAGCCTTCCAACGGAGCGAAGATCAGATCCAGCGGTA
GCGAGGCGGTGAGTTCGAGGCCACGCAAGGTGCCGCCCTTGCCATTGAACGGTGCGCTGA
AGGTGCCGGTGGTCAGGACGGGGGCGGAGCCCGGCGGCGGCACGTAGCCGGCGACCAATG
CGGAGAAATCGTAGTTGTCGCGGCTCTGGGTGTAGATGTAGCTCTTGAGATCCTTGTAGA
AGAATGCCGCGGCCACGTAGGCGCGGTCGGCGAAGTACTTTTCGTAGGAGATGTCCAGGG
CGTTGGCACGCCACGGGTCGAGCATCGGGTTGCCGCCGCTGGCGCCGGGGCGGCCAGTGG
AGGTGTCGACACCGAATTCCAGCGATGCGCGCAATTGATCCACGCGGGGGCGCGCGACCT
GCTTGGCCATTGCGAAACGCAGGGTCTGCTCGTATGGGAACTGGAACGCCAGGTTCAGGC
TGGGCAGCCAGTCGCGATAGGTCTTGCCGTCGTCGATGGGTCGCACTTCGCTACCGGCCG
GTTGCGAGGCATCCCAGTAATTGGCTCGCGAGGATTGATCGGCGCGTTGCAGCTGCACGC
CGACGTTACCGCGCACGCCGACCACGCCCCACTCGGTGTCGATGTTGGCACGCAGCCAGG
CGGTGGTGATTTTCTCTTCGACCGTCCAGGCCTTGGAGACCAGGAACGAGGCGTCGTCGC
TGGGGTTGAACAGCATGTAGCGCGACACGGCGGCCGGCACATTCCAGGCGGGTAGCGAGC
CGAGACCGGCGAAGCCGAGATTGACCGGCGCGTATTGCAGATCCGCTGCCACCGTGGCTT
CGCCCTGCGCGCCCAGCGTGATGTTGCCTTCCGGCTGGGTTTTCTGCTTTTCGCGATTGG
CGTAGTTGACGCCCACATCCAGATCCGAGAACCAGCTCAGCGCTTCAGGCATGGGGAAGC
TGGCTTGCAGGCGTGCGCCTTTGAGCACGTCTTCCACGCTCGGCACCTTGCCATAGCCGG
AGCCGTAAATGGTGTTGGTGAGGAACAGCTCGCCAGGGTTCGAGTAGTTCATGCCCGGTG
TCAGCTGCGAGAAGCCGTTGCCGACGACCGACACACCCACCGTGTCCAGTTGCGGCATGG
GAGCACGCTGCAGATTGTTTTCCAGGTTCAGTTCGTCGCGGGTGGCCTTGGAGTAATTCA
CGTCGGCGACGATCTTGACGGCGCCGGCGACGATCTCGTTGTTCCAGCCGAAGGCGTCGA
TCTGGTCTTCGCGTTTGTTGTACATGCCGCGGACCAGCGGGTAGACGCCGCTGGCCGTGC
CGCCCATGAAGCTGCCGTTGTCGTTGACCCGCACATTGGTGATGTTCAAGCCGGGCGTGT
AGCCGCCGTTGTAATTGCTCAGGTTGAGCTCGAACTGGTTGGCGGTGTCGATCTGCTCGG
CTTCGGTGTGGAAGGCATCGAGCGTGCTGGTCCAGGCATTGGACGGGCGGTACTGCAGCG
TGGCCATGACGCCGTCGCGCTTCTGATTGCCGGTGCGGCGCAGTGCCTTGATGCCGTCGG
AGAAATACACGCCGTCGGCGACGCCTGGCCGTTGGCGTTGCGCATTGACCGGTTGCCAGG
GTTCGTATAGGCCGACCTGGTTTTCCTGGATCGGCATGTCGGTGTGCGCGTAGCCGATGG
TCAGGCCGATGGTGCGGTCGGCGAACTGGTCGATGTAGCTGACATTGAAGCGGTTGCCGT
ATGGATCGACGTTGGCCGCCTTGCCCAGCGAATTGCGCTGGTAGCGGCCGCCGATGGCGA
TGACGCGTTCGTTGTAGCTGAGCGGGCGCGCGGTCTGCATGTCCACCGTACCCGACAGGC
CCTGGCCGACCAGGCCGGCATCGGGCGTTTTGTAGACAGTGACGCCACTGACCAGTTCGG
ATGGATACTGGTCGAATTCCACGCTGCGATTGTCACCGGTGCTGACCACTTCGCGCCCGT
TGAGCAGGGTGGTGGAGAAGTCCGGCGACAGGCCGCGCACGCTGATCACCTGGGCGCGGC
CAGCCACGCGCTGCGCGGCCAGGCCGGGCAGGCGCGCCAGCGATTCGGCGATGCTGACGT
CGGGCAGGCGGCCGATGTCTTCGGCGGAGATGGCTTCCACGATCGAGGTGGAATCGCGCT
TGACCGAAATGGCGCCTTCGATCGCGCGGCGCAGGCCGGTGACCTGGACCTTGTCCAGCT
CGGTGACGTCGCCGGTGGCCGGCGCGGATGCGGTCTGTGCGGTGGTGGTCGGTTGTGCAG
ACGCTGCCGATTGCGCAGCAGCCAATGTGGGTGCCATGGCGACGGCCAGGGCGATACTCA
GCGCGGAGCGCTTGTGCTTCAACATTTTCCCCTCCCAGGTACATGTTGTTCTTTGAGTTT
TGATCCGGCAGATGCCTGAAGATGCTGCGCCGTGCAGGGCATGGCGACTGCAACGTATGG
TAGACAGCGCATCTGGTTGCTGACGGTTGCTGCATACGTATTCAACCGCCCCGATGGCGT
TGAAATCGATTCCATGCATGCCTTTCCGTCGAGGTGTGCCGCCTGCCGCGGGGCGCCGCG
CTGGTGAGGCGCATCATCCGCAGCGGTGCGGTTCCACTGCGGTGTGCAATCGTTCGCGGC
GACCATGGGTGCGGGCCGCCACCGCGACGGTGTTCATGGGGCGCGAGTGATCGGCACGAA
GCGGATCGCCTGCCCGCCGCCCGGTGCCAGCCGCAACTCCAGGGTGTCGCTGCTGCCGAC
CTGACGCTCTTCGCGCACGAAGGCGAACGGGTTGCTCACATAGTCGGCGCCATCGCCATC
GCGATAGATCTGCGCGGTATAGCGCACGCCCGGTTCGAGGAATCCCAGCGGCACCTGCAG
CAGGCGGCCATGTTCGTCGGTGATGCTGCCCAGGAACCATTCGCGGCTGTGCCGGTCCTT
GCGCGCGACGGTGACGTAGTCACCCACCTCTCCATTCAACGCACGGGTCTGGTCCCAATC
CACCGCCACGTCTTCGATGAAGCGGAAGGCGTCGCGGTGCTGCAGATAATGCTCGGGCAG
GTCGGCGGCCATCTGGATCGGGCTGTAGAGCGTCACGTACAGAGCGAGCTGGCGGGCGAG
GGTGCTGGGAATCGGCTGGCCGTTGCGGCCCTTCAGGCTGACGATACCCGGCGTGTAATC
CATCGGCCCGGCCAGCATCCGGGTAAACACCAGGTTGACTTCGTGCTCGGGCGGATTGGG
CGGCTGGCCCCAGGCGTTGTATTCCATGCCGCGCGCGCCTTCGCGCGAGATCCAGTTGGG
ATAGGTGCGGCGCAGGCCGGTGTCCTTGATCGGTTCGTGCGCATTGACCGCGATCTGCCG
CTCCGCTGCTTCGCGCACCACGCGCAAGTGATGGCGGGCCATCCACTGGCCGTCGTGCCA
TTCGCGCAGCGGCGTACCGCCGGCCGGATTGCGTCGCTCCACCTGGCCGTCGTCGCAGAC
ATAGCCGGTCTTGACCGAATCCACGCCGAAACGTGCGTACAGGTCCATCGCCTCGGCGAT
CTGGTCTTCGTAGTGGTCCACCGCGCACCCCGTTTCATGATGGCCGATCAGATGCACGCC
CTTGCCGGCGGCGTACTTGCTCAACGCCGGCAGATCGAAATCCGGCGTGGGCCTGGTGAA
GTCGAAGCTGCCGCCATTGCCGAACCATTCGCCGTCCCAGCCTGGATTCCAGCCTTCGAC
CAGTACACCGCGGAAGCCGTGTGCAGCGGCGAAATCGATGTAGCGTCGTGTCGTGGCCGT
GGTTGCCGCATGCTTGGGGCCGGTGGCCCAGGTCTGCTGGTTGAGATGCATCGACCACCA
CACGCCGACATATTTGGACGGCTTGACCCAGTCCACATTGCCCAGCGCGTTGGGCTCGTT
GAGGTTGAGGATCAGGTTGGATTCCACCAGGCCGGTGGCCTGGTCGGCGATCTGCAGCGT
GCGCCACGGCGTATCGAAGGGCAGGGCACGGCGGACCTTCCAGCCTTCGGCGGCCGGGGA
CAATTGCGCGCGCAGGCGCTGGTCGTCGTTGCGGCGCAGCCACATGCCGGCGTAGTCCAC
CAGTGCCGCCTCGTGCAGCGCGATATGCAAGCCGCTGTCGGTACGTAGTGTGAGCGGCGT
ATGCGCCAGGGTGAGCTGATTCAGTGGCGTGCGGTTGTAGAGATACTCGTAATGGATCGG
TTCGCCCGCCGGAATCCACCATGCCTGCGCCTGCTGGGCGATGGCGAACTCGGTGAGTTC
GTCGTCGATGATCGCCTCGCGCAGGCCGGCTTGTTCGGGGAAGTGGTAGCGCAGGCCCAG
GCCGTCGTCGTAGACGCGGAAGACCACCTCGAAGCTGCGCCGCGCGCCGTCGCGCTCGCC
CAGACGCACGCGCAATTCGTTGTAGTGATTGCGGATCAGACGTGCTTCGCCCCAGGTTTG
CTCCCAGGTGTCGTCGTGACTCTGGCGTGCCTGCGCGAGCACCGTCAATCCGCGGTCCAG
GCGTCCGTCGCGCAGGTTGAACCCCAGTCGCGAGCGTTGCAGTACCGGCTGGCCCAGGCG
TTGCACGCGGTAGTACGGCGTACCGCCGTCCAGTTCCAGGGTCACCTGCAGGATCTTGCC
CGGTGAGGCGACGTCGATGGTGGTGACCTCGGCCTGTGCCAGCGGCGACATGCCTGCAGC
GCAGGCCAGCACGAGCAGACGCGCGATCCAGTGTGCGCGCAGCGTCGAGCGTGCTCGACA
TGGAAACAGCGGCATTTCCCCTCCCAAGGTGGCCGGTGCGTAAGCGGAGACTATGCAGCG
CTGTGCCAGCGCGGGGACGTGATGCACGATCACGAATGCCATGAATACGTATGCAGGGAT
GCGGAACGGCAAGTCACACGTCTACCATGGCTAACGGCACCTGGGAGGGTCCGCGGCCGT
GGCGCATCCGTGCCACGCACCACAACGCGTGCAACGAGGGAGGAAGGCCGACGGTGCAAG
CCGTTTCGCCGCTTCGATGCTGAAGATGATCTGCATGGCTGCGACGCTGAGCGTTGCGGC
AAGCTCGCCGGTATTGGCCGACGAGCTGGAATTTCAGGGGCGCCGCGCGCAGGCACAGGC
GCTGGACGATGGTGGTTTCGTGCTGCGGTGGCCACAAGGCGAGCGCCGCATTGCCGCACA
GCCGATGCGCACGCATACCGCCAGCCCGATGTTCGATGCCTTGTTCGCGCTGGCACAGCA
GGAGATGGCCGACGACCGCGTCGAGGCGATCCGCGATCCGGCCTTCAACGCCGGCAAGCC
GGTGCCGTGCAGATGTTTCGAAACCGGCGAGCGCTGGCCATACGTGTGGACGCGCGATGT
CAGCTTCGCCGCCGATCTGGCGCTGGCGCGGCTGGAGCCGGAGCGCACGCGTAACTCCTT
GCGCTTCAAGCTCTCCACCGCGCGCGACGGCCGTACGCCCGGCCTGTTCGTGGCGCAGGA
CACCGGCTCCGGTGGCAGCTGGCCGATCAGCAGCGACCGGGTGGTGTGGTTCCTGGCCGC
GCGTGGCCTACTGGACGATCAGTCCTTCGCCGACGAGGTATGGCAGGCGCTGCAGGCCAC
CCTCGCGCAGGATCGCGACGCGGTGTTCGATGCGCGCATCGGCCTCTACCGTGGTGAAAC
CTCGTTTCTGGACTGGCGCGAGCAGACCTACCCGGACTGGACGCGTCAGGACGTGCGCTT
CATCGCCGAGTCCTTCGCGCTGTCGACCAATGTGCTGCATTACCAGGCGCTGCGCCTGGC
CGAACAGATGGCACGCCAGCGCGGCGACGCACGCGCCGCGGAGTACGCGCAGTGGGCCGA
TGCGCTGCGTCTGGCCATCGATGCGCGATTCTGGGATGCGCAACGCCAGCAGTATGTGAG
TTACCTGGGCAGTGCCGCGCATCCGGTGCGTTATGCCAAGGTCGATCTGCTGGGTCTGTC
GCTGGGCGTGCTGGCCGAGGTGTTTCCGGCCGAACGTGCGCGCCTGGCGCTGCGCAACTA
CCCGGTGGTGGCCGGTGGCAGCCCGGTGGTATGGCCGCAGGAGGCCGCGCAGCCCATCTA
CCACAACCGCGCCATCTGGCCATTCGTCAGCGCCTACGCGCTGCGCGCATCGCGTGCGCT
GGAGGATGCGCCGCGCATCGCGTTGGAACTGCAGTCGTTGATGCGTGGGGCCGCATTGGC
TGGCTCCAACATGGAGAACTACGAGATGCACAGCCTGGCCGTGTACGTGGAAGAAGGCGC
GCGCAGCGGCCCGGTGGTGAATTCGCCGCGCCAGCTGTGGTCGGTGGCGGGCTATCTGTC
TGCCGTGCTGGAAGGCGTGTTCGGCCTGTCTGCCGATGGCAGTGTCACCCCGAAGTTGCC
GCGCAGCCTGGTGCCGCTGCTGTTCGGCGAGCGCGAGCAGATCGCGCTGGAGCAGGGCGC
GCGGCGGTATGTGCTGCAGCGTCCGTCCGACGATCAGGGCGAGTTGCTGGTGGCCGGGCG
TGTCGAGCAGCAGGACCAGACCACGCAGGTGCAGCTGGTTGGTCGCAAGGCCGACCTGAC
GGCGCCACCGCAGCCGGCGCAGGTATTCGCGCCGGCAACACCGATGTCGCCCGAGGTGCA
GGAGCACGCCAATCTGTATCGAGTTGCGATTCCCGCCGGCACCACGCTTTACATGGATGG
GCAAGCCCTTAATGCCAAAGGCCACTACGCGTTGCCTGACGACGGTCTGCAGCATGTCCT
CAGCCTCACCCGGCGCGTGGATGGCTTGGAGTCGCTGCATAGCGCCTCGCTGACGCTTGG
CTCATCGCAGAGCCTGCGCGGCAGCCAGACCTGGCGGTGGCAAGCCGTGCACACGGGACG
GTATCGCGTGCTGTTGCGTTATCGCAACGATAATGGCCCGATCAATACCGGCGTCACCGC
TGCGGTAAAGCGGTTGGTGCTGGAGTGCCCCGGCAAGCCGCCGCAGTCGCAGTTCATCGT
GATGCCGCATAGCGTGAGCGAGCAGCTGTCCACCCAGGTGAGCTTCGATGCAGTGGCGGG
GCAGGCCTGCACGTTTCGCCTGGAGGATGGCTTCAACATGAGCGCCCTGGGCCATTTCGC
GCAGTACAACAGCGGCCGTGGTGGTCGCGATGGCATGGTCAACACAGCGCAGGTGAGTGC
GTTGCTGATCGGGTCGGCAGCCGACGCGGAGGCTGCGCCATGACCGCCAAGCCACGCTTG
AATTTCTGGCAAATCTGGAACATGTGCTTCGGCTTTCTCGGCATCCAGTTCGGGTTCGCA
CTTCAGAATGCGAATGCCAGCCGCATCTTCCAGACCCTGGGCGCGCAGGTCGACGATGTG
CCGGGTCTGTGGATCGCCGCACCGCTGACCGGGCTGATCGTGCAGCCCATCATCGGCTAT
CTGTCCGACCGCACCTGGACCTCCTGGGGCCGTCGGCGTCCCTATTTCATGGTCGGAGCG
GTCTTTACCACACTTGCCCTGCTGGTGATGCCCAACGCACCGCTGCTGTGGATCGCCGCC
GGCACGCTGTGGGTGCTGGATGCCTCGATCAACATCTCGATGGAACCGTTCCGCGCCCTG
GTCGGCGACCAGCTGCCACCGGCGCAGCGGCCCACCGGCTATGCGATGCAGAGTTTCTTC
ATCGGCATCGGCGCGATCGTGGCCAGCTTGCTGCCCTGGTTGATGGCCCAATGGGGCGTG
GCCAACACCGCGCCAGCGGGGCAGCTGCCTGACAGCGTGCGCTATGCGTTCTACCTGGGC
GCGGCGGTGCTGTTCCTGTCGATCGGGTGGACGGTGCTGCGCACCCGCGAATACAGCCCG
CGCCAGCTGGCCGCCTTCGACGATGCGCATCCGCCTGCCGTCACCGTGACGATGACCGGT
GTGCTGCCGTCGCCCATGGTCAGTGCGGTGTGGTGCGGCGCTGGCATCCTGATGGCGATG
GCCATCGCCTGGCACCAGGGCGACCGCATGCTGTATGTGCTCGCCGGCCTGTGCATCGCC
TACGGCGCACTGCTGGCGCTGGCGCGGGTGCTGCCGGCGGGCAGCATGCTGGTGGCGATC
GTGCAGGATGTGCGCAGCATGCCGAGCACGATGCGCCGGCTGGCCTGGGTGCAGTTCTTT
TCCTGGTTCGCCCTGTTCGCGATGTGGATCTACACCACCGCTGCGGTGACCCAGGTGCAT
TTCGGCACCACCGATACCGCATCGGCCGCGTACAACGATGGCGCCAACTGGGTGGGGGTG
TTGTTCGGTGCCTACAACGGTTTCGCGGCGCTGGCGGCGCTGGTCATCCCGTTACTGGTC
CGCGCGATCGGGCTGCGCTGGAGCCATCTGTGCAATCTGTGGCTGGGCGCGGCCGGCCTG
TTGTCGATGGTGGTGATCCGCGACTCGCACTGGTTGCTGTTGTCGATGCTGGGCGTGGGC
TTCGCCTGGGCCTCGATCCTGTCGCTGCCCTACGCCTTGCTGTCGGACAGCGTGCCCGCC
GCCAAGATGGGCGTGTACATGGGTATCTTCAATTTCTTCATCGTGATTCCGCAGTTGGTT
GCCGCCAGCGCACTGGGCTTCGTGCTCCGCGCGTGGCTGGGCGGGCAGCCGATTCATGCG
TTGGCCATCGGCGGGCTCAGTCTGCTGATTGCAGGCGTGTGCGTGGTGCGGGTTCCAGTC
GCCTCTGGAGGGCAGTGATGCGTAGTGCGATGTACGTAGCGTTGACGATGTACGCAGGCG
CGGCGATGGCGGCGCCCGCGGCGAAGGAGTACTACGGCACGCTGGAGCCGTTTGCCGCCG
ATGCGGTGTATTTCGTGGTGACCGACCGTTTCGTCAATGGCGATACCGGCAACGACCAGC
GCGAGCAGGGCGGGGCGCACCGCAGCTTCGATGTGCCCACGCCCTGCGCCGATGGCAGCG
ACGACAACATCGGCTATCTCGGGGGTGACTTCAAGGGCATCGTCGAGCACGCCGATTACA
TCCGCGGCCTGGGATTCGGCGCGGTGTGGATCACGCCCATCGTCGACAATCCTGATCAAG
CGTTTACCGGTGGCAAGCCGATCACCTGCGACAGCACGCTCAGCGATCATGGCAAGACCG
GCTACCACGGCTACTGGGGCGTCAACTTCTACACGCTCGACGAGCATCTGCCCAGCCCGG
GCCTGGATTTCGCCGGCTTCACCCGCGCCATGCACGCCCGCAAGCTGAAGGTCGTGTTGG
ACATCGTGGGCAACCATGGGTCGCCGGCCTACACCATGCCGCAGCCGCAGCCGGGGTTCG
GCAAGCTCTACGATGCGCAGGGGCGCTTGGTCGCCGACCACCAGAATCTTCCGCCCGCGC
AGCTGGACCCGCGGCACAACCCGCTGCATGCGTTCTACAACACCAGCGGCGGGCTGGCGG
AACTGTCCGACCTCGACGAGAACAATCCGGCCGTACTCGACTATCTGGCCGGTGCGTATC
TGCAGTGGATGGAGCAGGGCGCCGATGCGTTCCGCATCGATACCATCGGCTGGATGCCGG
ATCGTTTCTGGCATGCCTTTGTGGCGCGCATCCGCGAAAAGCGCCCGGGCTTTTTCATGT
TCGGCGAAGCCTTTGATTACGACGCCGACAAGATCGCCGGGCATACCTGGGCTCGCAACG
CTGGCGTCAGCGTGCTGGATTTTCCGTTGAAGCAGCAGCTGTCTGCAGTCTTCGGCCGAG
AGCAGGCGGGCTTCGAGAAGCTCGCCAAGCCGCTGTTCCTGCGCCAGGGACCGTATGCGA
ATCCCTACGAGCTGATGAGCTTCTACGACAACCACGACATGGCGCGGCTGGATGCCAGCG
ATAGCGGCTTCATCGATGCGCACAACTGGCTGTTCACTGCGCGCGGCATCCCGGTGATCT
ACTACGGTTCGGAAACCGGCTTCATGCGCGGGCGCGCCGAGCATGCCGGCAACCGCAACT
ACTTCGGTGCAGAGCGCATCCGCACGGCGCCGCAGAGCCCGATCTTCGGGCCGTTGCAGC
AGATCGCCCGGCTGCGTCGCGACACGCCGGCCCTGCAGCGCGGCGTACAGGTCGATATCG
CCCTGCGCGGAGAGCAGGCTGCGTTTTTGCGCGTGTATCAGCATGCCGGCACGACCCAGA
CGGCTTTGGTGTTGCTCAACAAGGGCGATGCGGCAGCCAGCATCGAGGTCAAGCGTCTGC
TGCAATCCGGTACCTGGCGCGATGCGGTCAGCGGCGAGCGATTGCAGGTGCAGAGGCGGC
TGGTCGCGCAGGTGCCGGCGCATGGCGTACGCGTGCTGCTATCGGATGCACCGATCACCG
ATCCCGCATTGCGCAAGCAACTCGACGCGCAGATGGCCGACCAAGCCGCCCGCGACGCCC
GTAATCTGTAGGGGCGTCCACCCGCGCGATGGGGCATCACCGGTATCGGTGACGCCTCGT
CGCGGCCGGGGCCGCTCCTGCAACGCAATCCGCAGTTCGCCACCGATCGCAGCACACCGT
GCATGCTGTTCCGAATCCCGACTCCCGAATCCCGACTCCCGACTCAGCGCCTGGCAGCGC
CATCCGCCGCCAGGCCGGCGACCGCCTCACTGGTTTCCAAGCCGGGCGGACTCCATCCCA
GCGGCGGCTGCAAGCCGTTGCTGCGCGAGGAATCGCGCACCGCGAGCTTCACCGGAATCG
TGCGGCTCTGCGCCGCTTCGCCGCGGATCAACGCCACCAGGCTTTCCACCAGCAGCGTGC
CGGCCTGCTTGGTGTCCTGCTGCACCGTGGACAGGGCCGGCGCCACCGATGCGGCGAGTG
CGATGTCGTCGAAGCCGCTGACCGCCACGTCCTGTGGCACGCGCAGGCCGCGTTCGCGCA
GGGCGCGCATCGCGCCGATCGCGATCAAGTCGCTGGCGGCGCACACCGCATCGAAGGCCT
GGCCGCTGTCGAGCAAGGCCAGGCATGCCGCATAGCCGGACGATTCGGTGGTGATCGCAT
CGAACTGCAGGCCCGCCTCGGCGGCCAGCGCGTGCTGCGCCAGCGCGGCGGCATAGCCCC
GGTAGCGTTCTTCGAACTCGGGGTAGTGATTGGAGGCGTGGCCGAGGAAGGCCACGCGCC
GGCAGCCCTGCGCCAGCAGGTGCTCGGTGATGTCCAGCCCGCCCTGGTAGTTGTCGCTGC
CGATCGAAATGCCCGGCTGGCCCGGCAGCGCCGCGCCCCAGCGCACGAAGTGTGTGCCTT
GCTCCACCAGCAGCTGCAGCCGTTGGCGTGACTCCTGGTAGTCGCCGTAGCCCAGCAGGA
TGATGCCGTCGGCCTTGTTGCTGTCTTCGTAGTCGGCCTGCCAGTCCTTGGACAGCTGCT
GGAACGACACCAACAGGTCGTAGCCCTGCAGCGCGCAGGCGCGGGTGATCGAGCCCAGCA
TCGAATGGAAGAACGGGTTGATCAGCGAATCGTCGGCGGTGGGGTCTTCGAAGAACAGCA
GCGCCAACGTGCCGGCATTGCGTAGCCGTAGCGAGGAGGCGTTCTTGTCGACCTTGTAGT
TCAGCTCGCGGGCGATGCGCAGGATGCGCTTGCGGGTTTCCTCGTTGACCATCGGGCTGC
CGCGCAGGGCGCGCGATACGGTCGGCTGCGACACGCCGGCCAGGTAGGCGATATCCAGCG
AGGTGGCTTTACCCTTGATGGTCATGGTCGGCAGCGGCAGGACGGGTGGCCGGCATCATG
CCATGCGCCTGCCGGTACCGTGCCGCCCCACGCAGCGGCCGGCTGATTGGTTTACCATTC
ATGCCCGAGACCCCTTGCGAGAAGGTGGCCCGCGCCCTAGCGCCGGCCGAGCGTGCGACA
TGAGCACTACCACCGCCCACCGCTGATCCCGACCGGCGCCCGTGTCCGTGGCGCCCGCGA
CGCGGTCTTCCGCATGACCTTTCCCGCTTCTCCCGAGCCTGTCCAGCAATGGTCAGGCCT
CCCATGGCAGCCGCCGGCTGCAGCCAGACCAGACCTCATTCTTGCCCATGATCAACATCA
CGCTCCCCGACGGCAGCTGCCGCGAATTCGAATCCCCCGTCTCGGTGATGCAGGTCGCCC
AGTCGATCGGCGCCGGCCTGGCCAAGGCCACCATCGCCGGCCAGGTGGACGGCCAGCTGG
TCGACGCCAGCGACGTCATCGACCATGACGCCAGCCTGCGCATCATCACCGCCAAGGATG
CCGAAGGCGTGGAGATCATCCGCCACTCCTGCGCCCACCTGGTCGGGCACGCGGTCAAGC
AGCTGTACCCGGAGGTCAAGATGGTGATCGGCCCGGTCATCGCCGAAGGCTTCTATTACG
ACATCTACAGCGAACGCCCGTTCACACCCGAGGACATGGCCGCGATCGAGCAGCGCATGC
AGGAACTGATCGCGCAGGACTACGACGTGATCAAGAAGGTCACCCCGCGTGCGGAGGTGA
TCGAGGTGTTCGCCCAGCGCGGCGAAGAGTACAAGCTGCGCCTGATCGAGGACATGTCCG
AGGACATCACCGCGATGGGCCTGTACTACCACCAGGAGTACGTGGACATGTGCCGCGGCC
CGCACGTGCCCAACACCCGCTTCCTCAAGGCCTTCAAGCTGACCCGCATCTCCGGCGCCT
ACTGGCGCGGCGATGCCAAGAACGAGCAGCTGCAGCGCATCTACGGCACCGCCTGGGCCG
ACAAGAAGCAGCTCGATGCCTACATCCTGCGCATGGAAGAAGCCGACAAGCGCGACCATC
GCCGCATCGGCAAGGCGCAGGATCTGTTCCACCTGCAGGAAGAGGCGCCCGGCCTGGTGT
TCTGGCACCCCAAGGGCTGGTCGCTGTGGCAGGTGGTCGAGCAGTACATGCGCAAGGTCT
ATCGCGATAGCGGCTACGGCGAAGTGCGCTGCCCGCAGATCCTGGACGTCTCGCTGTGGC
AGAAGTCGGGGCACTGGGACAACTACCAGGACGCGATGTTCTTCACCGAATCGGAAAAGC
GCACCTACGCGGTCAAGCCGATGAACTGCCCCGGCCACGTGCAGGTGTTCAACCAGGGCC
TGCACAGCTACCGCGACCTGCCGATCCGCTACGGCGAGTTCGGCGCCTGCCACCGCAACG
AGCCCTCCGGCGCGCTGCACGGCATCCTGCGCGTGCGCGGCTTCACCCAGGACGACGGGC
ACGTGTTCTGTCTGGAATCGCAGATCGAATCCGAAGTCACCGCCTTCCACCAGCAGGCGC
TGGCGGTCTATACCGCGTTTGGCTTCGACGACATCCAGATCAAGATCGCGCTGCGCCCGG
AAAAGCGCCTGGGCGACGACGCCACCTGGGACAAGGCCGAAGCCGCGCTACGCAGCGCGC
TGGGCGTGTGTGGGGTGGAGTGGCAGGAGCTGCCTGGCGAGGGCGCCTTCTACGGCCCCA
AGATCGAATACCACCTCAAGGACGCCATCGGCCGCACCTGGCAGTTGGGCACGATGCAGG
TCGATTTCATGATGCCGGGCCGCCTCGGCGCCGAGTACGTGGACGAGAACAGCCAGAAGA
AGCATCCGGTGATGCTGCACCGGGCCATCGTGGGCTCGATGGAGCGTTTCATCGGCATCC
TGATCGAACACCACGCCGGCGCCTTCCCGTCCTGGCTGGCTCCGGTCCAGGTCGTTGTCG
CCAACATCACCGACGCTCAGGCCGAATATGTGGACTCGGTTCGGAAAACCCTTGCAAATC
AAGGCTTCCGTGTCAGCGCCGATTTGCGTAACGAGAAGATCGGTTATAAGATCCGCGAGC
ATACGCTGCAACGCGTGCCGTATCTGCTCGTGGTCGGCGACCGCGAGAAGGAAAATGGCG
CTGTGGCCGTGCGGACGCGATCGGGCGAAGACCTTGGAACCATGACGGTTTCGGCCTTCA
TCGAGCGGCTGCAGGCAGAGCAGGCAGCGTGAGCCAACCCCGGCCGGTCTGGATGATCCG
GATGCGCCGGTTCGATTCCCCTGGGAGATTGCAATATCAGTACCCCTGACAACAAACAGA
ACCGCAAGAACCAAGAAATCCGTGTGCCGCGCGTCCGCGTGATCGGCAGCGACGGAGAGA
TGGTCGGCGTGTTGTCGCGCGACGAAGCGCTCGCCAAGGCCGAGGATGAAGGCCTGGATC
TGGTCGAAATCCAGCCGCAGGCCGATCCGCCGGTCTGCAAGATCATGGATTTCGGCAAGT
TCAAGTTCGAGCAGCAGAAGAAGGCCAACGAGGCCAAGAAGAAAACCAAGCAGGTCGAGA
TCAAGGAACTCAAGTTCCGGCCGGTCACCGACGAGGGCGACTACCAGATCAAGCTGCGCA
ACATGCGCCGCTTCCTGGAAGAGGGTGACAAGGTCAAGGTCAACATTCGCTTCCGTGGTC
GCGAAATGAGCCACCAGGAACTGGGGCGCGAGATGGCTGCCCGGATCGAGGCCGACCTGG
GCGACGAGATCATCATCGAGTCCCGCCCGCGCCTGGAAGGGCGGCAGATGGTCATGATGA
TCGCGCCCAAGAAGAAGGTCTGAAGCGCTGTACCGTGGCGGCCCCGACCGGGCTGGCCAC
GGTGACAATGGCGCAGATTTGCAAGAATTCCCGGTAACGGGTAGACTGCGCGGCCCGGTT
TTGCCGGGGCGCCGCGTGAGCGGTACCAGGACCTGTCCGGATCGTGTTCGATCAAGGACT
TACAAGCAGGCAAGGGCAAGGATGGAAAGCGTGGTCGCAAGACTGCCGCCCGTGTCAGTG
ACAAAACACCATCAAGGACATAGCAATGCCCAAGATCAAGACCAACCGGGCGGCGGCCAA
GCGTTTCCGCAAGACCGCCTCCGGCAAGTACAAGTGCGGCCACGCCAACCGTAGCCACAT
CCTCACGAAGAAAGCGACCAAGCGTAAGCGCAACCTGCGGCAGACGAACTACGTTCGTGC
CGAGGACGCTGGCCGTCTCGATCGTATGCTTCCCTACCTCTGAGGACTGACCCATGGCAC
GAGTAAAGCGTGGCGTACAGGCGCGTCGCCGCCACAAGAAAATTCTGACCCTGGCAAAGG
GCTACTACAACGCACGCCGCAAGGTCTTCCGCGTTGCCAAGCAGGCGGTCATCAAGGCGC
AGCAGTACGCCTACATCGGCCGTAAGCAGAAGAAGCGTAATTTCCGTTCGCTGTGGATCA
CCCGCATCAATGCGGCTGCCCGCATCAACGGCCTGAGCTACAGCCGTTTCATGAATGGCC
TGCTCAAGGCGGGTATCACCCTGGACCGCAAGGTGCTGGCCGATATCGCCGTGCACGACG
CAGCCGGCTTTGCCGCGCTGGCCGAGAAGGCGAAGGGCGCGCTGGCGGCGTAAATGCAGG
TCCCTCTGCAAGAGCCCGCACATCCATGTGCGGACTTCTTAACGAGATAGTCCCTCGCAG
GAGCCCGCACGCTTAGGTGCGAGTCCCTCGCAAGAGCCCGCACGCCGTATGTGCGAGTCC
CTCGCAGGAGCCCGCACATCCATGTGCGGACTTTTGACAGAAGCGAGTCATCGTCAGTAG
TCACACCTCGGTGCGGATGCTTTCGATGCGTGAAACGCAGAGATGCAGGGGGAAGGGCGC
GAGTCCTTCCCCTTTTGCGTTTTTGCGAAGCCACCAGATGGGTGATGGCAGGTAGGTGCA
GTGACAATGCGTTCCGGTGCATCCGGAAACACCGTTCGGCTAGCAGTTGAGGCGCAAGTG
CAATGAGTGAAATTCAATCCCTGACCGAGCGCGCGCTGGCCGATGTCGCTGCCGCGCAGA
CGCCTGAGCAACTGGAAGCATTGCGGGTGGCCTTGCTGGGCAAGAGCGGCAGCGTCACCG
CCCAACTCAAGCAGCTTGGCACGCTGCCGGCCGAGCAACGCAAGGCTGCCGGCGAGGCCA
TCAACCAGACCCGCGACGCGCTGACCGCTGCATTGGCGCAGCGCAAGAACACGCTGGAAA
CCGCCGCATTGGACGCGCGCCTTGCCGGCGAGCGTATCGACGTCACCTTGCCGGGGCGTC
GCAGCGAACGTGGCGGCCTGCACCCGGTCACGCGTACGCTCGAGCGCATCGTCGAAATCT
TCGCGCGGCTGGGCTATGAGTTGTCCGATGGCCCGGAGATCGAAGACGACTGGCATAACT
TCGAAGCGCTCAATTTTCCGCCGCACCATCCGGCGCGCGCGATGCATGACACCTTCTACT
TTGGCGACGGCCGCCTGCTGCGCACGCATACCTCCGGCGTACAGGTGCGTTACATGGACG
CACACAAACCGCCGTTGCGCATGATCGCCGCCGGCAAGGTGTATCGCTCCGATTCGGACC
AGACCCACTCGCCGATGTTCCATCAGGTCGAAGGCCTGCTGGTGGATGAGCACTCCACCT
TCGCCGACCTCAAGGGCACCTTGTCCGAGTTTGTGCGGGCGTTCTTCGAGCGCGATTTCG
AGATGCGCTTCCGTCCCAGCTATTTCCCGTTCGTGGAGCCGGGCGCGGAAGTGGATATCG
CCTGGCAGCAGCCCGATGGCAGCACGCGCTGGCTGGAAGTGCTGGGCTGCGGCATGGTGC
ACCCGAACGTGCTGCGCAGCGTCGGCATCGACCCGGAGCGCTACACCGGCTTCGCCTTCG
GTCTGGGCGTGGAGCGCTTCGCGATGCTGCGTTACGGGGTCAACGACCTGCGCGCGTTCT
TCGAAAACGATGTGCGCTTTCTCAGGCAATTCGCCTGACGGCGGGGATTGGGGATTCGCA
ATAGCGCCCCGGTCCGCCCCAGACTCCCTCGACACGTTTCAGCTAATCCTCAATCCCGAA
TCCCCAATCCCGGCCCCTCATGAAATTCTCTGAAAATTGGCTGCGTAGCCACGTCCCGAT
CCAGGCCAGCCGTGAGGAGTTGGCCGCGACGCTGACCGCGATCGGTCTGGAGGTGGAAGA
GGTCACACCCTTGGGTCAGGCGCTGGGCCAGGTGGTGGTGGCGCGGATCGTCGAAGCGGT
GCGGCATCCCGAGGCCGATCGGCTGCAGGTCTGCAGTGTGGACGCAGGGCAGGGCGAGTT
GCTGCAGATCGTGTGCGGCGCGCCCAACGCGCGCGCCGGTCTGGTAGCGCCGTTGGCGCT
GGTCGGTGCGCAGATCGGCGAGCTCACCATCACCGCAGCCAAGCTGCGCGGTGTGGCATC
CAACGGCATGCTGTGTTCGGCCAAGGAACTGGGCCTGGACAGCGATGCCTCCGGACTGTT
CGAGCTGCCTGACGACGCGCCGGTAGGGCAGGCGCTGGCCGAGTACCTCGGTCTGCCGGA
TGCCAGCATCGAGATCAAGCTCACTCCCAATCGCGCCGATTGCTTCAGCGTGCGCGGTAT
CGCCTTCGACGTGGCTGCTGCCTGCGCCAGCGAAGTGATGGCGTTCGACGCCGCCGCGGT
GGCGCCGGTGTCCACGCGGACGCTGGCGGTGGAGCTGGAGGCCGGCAAGGAAGCGCCACG
CTACTGCGGGCGCGTGATCGAAGGCCTCGATCCGGCTGCGACCACGCCGCTGTGGCTGGC
CGAGCGTCTGCGTCGCAGCGGCGTGCGCCCGGTGTCGTTGCTGGTGGACATCACCCAGTA
CGTGATGCTGGAGCTGGGGCAGCCGATGCATGCCTTCGACCTGGATACCTTGCAGGGCCC
GATCGGCGTGCGCCGCTCGCGTGCCGGCGAGCAGCTGGCGCTGCTGGATGGGCGGCAAGT
GACCCTGGACGACAGCTTCCTGACCATCACCGACGCCGGTCGCCCGGTGGCGCTGGCCGG
GTTGATGGGCGGGCTGGACACGCGGGTCACCGAGACCACCCGCAACGTATTCCTGGAGTC
GGCATACTTCGACCCGGCCGCGATCATGGGTCGCGGCCGCAAGCTCGGCCTGCACACCGA
TGCCGGCCATCGCTTCGAGCGTGGCGTGGACCCGGCGCTGGCGCCGCAGGCGATCGAAGT
GGCTACCCGTCTGGTGCTGGAGCTGGCCGGCGGCACGCCGGGCCCGGTGGTGCATGCGCA
ACTCTCCGAGCATCTGCCCCAGGCCGCGCCGATCCTGCTGCGTCGTGCGCGCATCGCGCG
CGTGCTCGGCATCCACATCGACGATGCGGATGTCGTGCGCATCCTGAGCGCGCTGGGCAT
GCAGCTCGCACCGGTGACCGAGGGCTGGCAGGTGATGGCGCCGAGCCGTCGCTTCGACAT
TGCCATCGAGGAAGACCTGATCGAGGAGCTGGCACGCATCCACGGGTACGACAGGGTGCC
GACCACCTTGCCCGGCGGTGCCAGCCGGATCGCAATGCCCAGCGAAACACAGCTGGACGA
GTTGAGCGTGCGCCGCCAGCTGGTGGCACGCGAACTGCAGGAAACCATCAACTATGCCTT
CGTCGATGCCGCCTTGCTGCAGCGCTGGCAATTGAGCGAGGGGCTGGTACCGCTGGCCAA
TCCGCTCAGCGCGGAACTCGCCATCATGCGTCCGCGGTTGCTGCCGGGCCTGGTGGCGAC
CCTGGGCCGCAATGCGGCGCGCCAGGCCGGGCGTGTGCGCCTGTTCGAGCTGGGCAAGGT
GTTCGCTGCGGGAGGCGATACCGGTGCGGCGCCGCGCGAGGCGCAGCATGTTGCCGCAGC
CGTGTGCGGCGATGCCCTGGCACTGCAATGGGGCGAAACCGCGCGCAAGGTGGACTTCCA
CGATGTGAAGGGAGATCTGATGGCGCTGGCTGCGGCCAGTGGCGCGGTGCTGGAGTTCCG
GCCGTCGACGCAGCCGTTCGGGCACCCGGGGCGTTCGGCCGACATCTACCGCGATGGCGC
CTGCATTGGCTGGATCGGGCAGGTGCATCCGCGCCTGTGCAGGGCGATGGAGATCGACGT
GGACGTGGTCGCTTTCGAACTGGAACTGGCGCCGCTGGTGCAGCGCGCCCTGCCGAGGGC
TGGCGAATTGTCGCGGTTCCCGTCGGTACGCCGCGACCTCGCGTTCCTGGTACCGGAGCA
GGTGAGTTGGGCGGCGCTGTCGGCCAGCGTGCAGACCGCGGTCGGGCCCTTGCTGCGCGA
GGTGCAGTTGTTTGACCGCTACGTCGGCCAGGGGGTCGAGCCAGGTTTCAAGAGTCTGGC
TATGGGCTTGATTTTGCAGGATAACTCGCGCACTCTCACCGACCGGGATGTGGATGCGCT
GGTCGCCGACGCGGTGGCTGTGGTGGAGCGCGAACACGGCGCCCGGATCCGGAGTTGAGG
CGGTAACCAGGGGATTGGCATGGCATTGACGAAAGCGGAGATGGCCGAGCGTCTGTTCGA
CGAGGTCGGTCTGAACAAGCGCGAGGCAAAGGAATTTGTCGATGCGTTCTTCGACGTGCT
GCGCGATGCGCTGGAGCAGGGCCGCCAGGTGAAGTTGTCGGGTTTCGGCAACTTCGACCT
GCGGCGCAAGAATCAACGGCCCGGTCGCAATCCCAAGACCGGTGAGGAAATTCCGATCTC
GGCCCGCACGGTGGTGACCTTCCGCCCGGGCCAGAAACTCAAGGAACGGGTGGAGGCTTA
TGCTGGATCCGGGCAGTAATCGCGAGCTACCGCCGATACCGGCCAAGCGCTACTTCACCA
TCGGTGAGGTGAGCGAGTTGTGCGACGTCAAGCCGCATGTGTTGCGCTACTGGGAAACGG
AATTTCCGAGCCTGGAGCCGGTCAAGCGGCGTGGCAATCGACGCTATTACCAGCGCCACG
ACGTACTGATGGTGCGCCAGATCCGCGGCCTGCTCTACGAGCAGGGCTATACCATCGGCG
GTGCACGCCTGCGCCTGGAGGGTGACGGGGCAAAAAGCGAATCGGCGCTGAGCAACCAGA
TCATCAAGCAGGTGCGCATGGAGCTGGAAGAAGTGCTGCAGTTGCTGCGCCGCTAGGAAA
ACGTTTCACAAAGCCGCTATAATCGCAGGCCGCCCTCGCGGCGGGATGCAGCATCTTCGG
GGTATAGCGCAGCCTGGTAGCGCACTAGTCTGGGGGACTAGTGGTCGTCGGTTCGAATCC
GGCTACCCCGACCAAACAACGAGCCCATGTCGTCATGACATGGGCTTTTTTGTTGCGTCG
CAACATCCCTGCGTGCACGTCTTCACGCAGCCATGGATATGCTGATCGGCGTATCACGTG
CAACGTGTGAAATTAGCGCTAGCGCTTGCTCCATGCGGTCCTGTCCGCTTTGGGCGTGCA
TCACATAACTGCGCTAAGTGACCGAAATCGCTTCAAAACATTGCACACGGATCTGGACGT
GTATCACGTTTCGTTAACGCGCTATCGACGAACTTGAATCAATAGGCCAACGCCGTCAAA
AAAATGGCGTGTTGCGCCTTGCGATGCGTGGGTTCTGTGCCATAGTGCAGTGCAACACGT
CATCTCTGTCGTGACTCCGACATGTTCGGAGTGATCCTCTGTCGTACGTTCGTGCTGGCG
CGTTGGCCGGTTGAATGCTGCGCGAGCTCCTGTCCAACCCAACCGAGGCAGCCAGCCACA
CGCATGAAAAAACTGATCGGACGATTCTGCCAAGCCCTGAGCCTGGTGCTGATCTGCTCG
ATGACACTGGGCGCCTGCAGCACCGGAAAAGACATGGCGACCTCGTTGCCGCTCCCGGAT
CCGCTGGCCATGTCTGCCGTGCAACCCGAGTATCGGCTCTCGCCAGGCGACCTGCTGCTG
GTCAAGGTGTTCCAGATCGACGACTTGGAACGGCAGGTGCGCATCGATCAGAACGGTCAC
ATCTCGCTGCCGCTGATCGGCGACGTCAATGCGGCTGGCCTGGGTGTCGGTGAGCTGGAA
AAGATGGTCGCCGACAGGTATCGCAACGGCTATCTGCAGAACCCGCAAGTGTCGGTGTTC
GTGCAGGAATCCAATGGCCGCCGCGTCACCGTGACCGGCGCAGTCACCGAGCCCGGGATC
TACCCGGTCATCGGCGCGAATCTGACCCTGCAGCAGGCCGTCGCGCAGGCCAAGGGCGTC
AGCACCGTGGCGAGCCGCGGCAACGTCATCGTGTTCCGCATGGTCAAGGGCCAGAAGATG
ATCGCGCGCTTCGATCTGACCGAGATCGAGAAGGGGACCAACCCCGACCCTGAGATCTAC
GGCGGCGACATCATCGTGGTGTATCGCTCGGATGCGCGCGTCTGGCTGCGCACCATGCTG
GAACTGACCCCCTTGGTGATGGTGTGGCGCGCTTACCGATGAGTATGAATTCTGATAATC
GTTCCTCGCCGTCGCAGCGCCATGGACAGCTCGAGCTGGCAGACGTGAGCCTGATGGACT
ACTGGCGTGCTCTGGTATCCCAGCGCTGGCTGATCGTCTCGATCACCGTGGCTGCAGTGG
TGCTGGCGCTGGGCATTACCTTGCTGATGCCGGAGAAGTATCGCGCCACGAGCACGCTGC
AGATCGAGCGCGATGCGCTCAATGTGGTCAACGTCGAAAACCTGATGCCGGTGGAGTCGC
CGCAGGATCGCGACTTCTATCAGACCCAATACCAGTTGCTGCAGAGCCGCTCGCTTGCAC
GCGCGGTGATTCGTGAGGCCAGGCTCGATCAGGAGCCGGCGTTCAAGCAGCAGGTCGAGG
ACGCGCTGGCCAAGGCGGCCGCAAAGAACCCGGAGGCCGGCAAGTCGGTGGACTCGCGTC
AGGCGATCATCGAGCGCAGCCTGACCGATACGCTGTTGGCCGGGCTGGTGGTGGAGCCGA
TCCTCAATTCGCGTCTGGTCTACGTCAATTACGATTCGCCCGATCCGGTACTGGCGGCCA
AGATTGCCAACACCTATCCGAAGGTGTTCATCGTCAGCACGCAGCAGCGCCGCATGAAGG
CGTCCTCCTTCGCCACCAAATTCCTGGCTGAACGCCTCGAACAACTGCGCGCCAAGGTGG
AGGATTCGGAGAAGCAATTGGTGGCCTATTCCACCGAGGAGCAGATCGTTTCGGTGGGCG
ACGACAAGCCCTCGCTGCCGGCACAGAACCTGACCGACCTCAATGCGCTGCTGGCATCGG
CGCAGGATGCGCGCATCAAGGCCGAAGCGGCATGGCGCCAGGCATCCAGCGGCGATGCGA
TGTCGCTGCCGCAGGTGCTCAGCAGCCCGCTGATCCAGACCTTGCGCGGCGAGCAGGTCC
GTCTGACCAGCGAGTACCAGCAGAAGCTGTCGACCTTCAAGCCGGATTATCCGGAAATGC
AGCGACTGAAGGCGCAGATCGAGGAGTCGCGGCGGCAGATCAATGGCGAGATCGTCAACG
TGCGCCAGTCGCTCAAGGCCACCTATGACGCCTCCGTGCACCAGGAGCAACTGCTCAACG
ATCGAATTGCCGGCTTGCGCAACAACGAGCTCGACCTGCAGAGCCGCAGCATCCGCTACA
ACATGCTCAAGCGTGACGTCGATACCAACCGGCAGCTCTACGACGCACTCCTACAGCGCT
ACAAGGAAATCGGCGTAGCCAGCAACGTTGGCGCCAACAACGTGACCATCGTCGACACCG
CAGATGTGCCTACGTCGAAGACTTCACCAAAATTGAAACTGAACCTCGCCTTGGGCTTCA
TCTTTGGCGTATTCCTGGGGCTGGCGGTGGCGTTGGTGCGTTACTTCCTGCGCGGTACCG
GACAGGAACCGCGAGTGAACTGACATCGTGGTGTTGCAAAACGGTGGTTAATTGAAGTGA
CAACCGATTCAGCGTGGCAGAGAAGGGATCCAGTATGTTGCGGACTCTTCCAATGGAAAG
TTTGTCTCTGTTGAAACAAAGGGCTGTCGGGCGATCTGGGGTCGGTAGGTATTACCGCGT
GATCGCCCGGCGGAGATGATTGAAAGCTCGCGTGCGCTTCGTATGTTCCCCCGCATGCAC
CGTATCGAGTTTGGAGGACATCCCCATGCTTTTGGCAGACCTCAGTAGCGCGACTTACAC
GACTTCCTCGCCACGATTGTTGTCCAAGTACTCGGCTGCAGCCGATCTGGTACTGCGCGT
CTTCGACCTGACCATGGTGGTCGTCTCGGGACTGATCGCCTACCGCATCGTGTTCGGTAC
CTGGGTGCCGGCTGCTCCGTATCGTGTCGCCATCGCCACCACGCTGTTGTATTCGGTGAT
CTGCTTCGCGCTGTTTCCGCTGTATCGCAGCTGGCGCGGACGCGGGCTGTTGCGCGAGCT
GATGGTGCTTGGCGGCGCGTTCGGCGGTGTGTTCGCGCTATTCGCGGTGCATGCGCTGAT
CGTGCAGGTAGGTGAGCAGGTGTCGCGTGGCTGGATCGGGCTGTGGTTCGTCGGTGGCCT
GGCGTCGCTGGTGGCTGCGCGGACCTTGCTGCGTGGCTTTCTGAATCACCTGCGTGCGCA
GGGCGTGGATGTGCAGCGGGTGGTGGTGGTCGGATTGCGTCACCCGGTGATGAAGATCAA
CCATTATCTGAGCCGCAATTCCTGGGTCGGCATGAATCTGGTGGGCTATTTCCGTACCCC
CTACGACATCGCCGTGACCGAGCAGCGCCAGTCGCTGCCTTGCCTGGGCGAGCCGGATGC
CTTGATCGATTACCTGAAGCAGAACCAGGTCGAGCAGGTCTGGATCTCGCTGCCGCTGGG
CGAGCGCGACCACATCAAGCAGTTGCTGCAGCGGCTGGATCGCTATCCGATCAATGTGAA
GCTGGTGCCCGATCTGTTCGACTTCGGTCTGTTGAACCAGTCCGGCGAGCAGATCGGCAA
TACCCCGGTGATCAACCTGCGCCAGGGCGGTGTGGACCGCGACAACTACTTCGTGGTCGC
CAAGGCCCTGCAGGACAAGATCCTTGCGGTGATCGCACTGATGGGCCTGTGGCCGCTGAT
GGCGGCGATTGCGGTCGGCGTGAAGCTGAGTTCGCCGGGGCCGGTGTTCTTCCGCCAGCG
TCGCCATGGCCTGGGCGGCCGCGAATTTCATATGTACAAGTTCCGCTCCATGCGCGTGCA
CGACGATCATGGCCCGACCATCCAGCAGGCTACCCGCAACGACAGCCGCATCACCCGCTT
CGGTGCCTTCCTGCGGCGTAGCAGCCTGGACGAGCTGCCGCAGATCTTCAATGTGCTGGG
CGGCAGCATGTCCATCGTGGGTCCGCGCCCGCATGCCGCGCAACACAACACCCATTACGA
AAAGCTGATCAATCACTACATGCAGCGCCATTACGTCAAGCCGGGTATCACCGGGTGGGC
TCAGGTGAACGGTTTCCGCGGCGAGACTCCGGAGCTGCGGACGATGAAGAAGCGCATCCA
GTACGACCTGGACTACATCCGTCGCTGGTCGTTGTGGCTGGATATCCGCATCATCGTGCT
GACTGCCGTGCGCGTGCTCGGACAGAAGACAGCGTACTGATGAGGGCCGGACGCATGCGA
CCTGGCGCGTCCGGCGTCTGCGGCGGCTGCGTGGCAGCCGCCGCATTTCCGCAGGCGGCC
GCATGCTGATCCGGATGGACGAGCAGACGCGTGTGCGCTGGCACAACGCGTTGATCGAGC
TGACGTTGCTGGTGGGCGTCGGCTACAACCTGGTATTGGCACTGATCAACGCCAATGTGT
TCACCGTCAGACCGGTGATCACCTATGCGGTCGAATTCCTCGTCTACGGCGCCTGCTTCC
TGCTCGGTCTGGGCTCGCTCAGCCGCAAGCGCCTGGCGCTGATCATCAGCGGGCTGGGAC
TGGTGGTATTGCTGATGTTCGTCCGGTTCCTGGTGAACTGGCAGATCGATCCGAAATTCT
TCCGCGACGCATTGGTGGTGTTTGCGTTCGTGGTGCTCGGGTCTGCCTACACCGGTTCGC
TGCCCAAGTTGTTCATCCGCATGACCATCATCGTGTCGCTGGTCGCTGCGTTCGAGCTGG
CGATGCCCATCGCATACGGCGACCTGGTCAATCCGAAGAGCTTCTTCGTCAATGCGCGTG
GCATGGCCGCAGAGGGATTCTGGAACGAGGACAGCAATCTGTTCGTCAGCGCGACACGCC
CTGGTGAGCGGAATTTCCTGCCGGGTTCCAATCTTCCGCGCGCCTCCTCGATGTTCATCG
AGCCGGTGACCATGGGCAACTACATCTGTTTCTTCACTGCCATCGTGCTGGTGTTCTGGC
GTTGGATGCGTCCGGCGGCACTGCTCCTGTCGGTTGGCTTGATCGGCTTCATGATTGTCG
CTTCAGACGGGCGACTGGCCGCCGGTACGTGCGTGTTGATGGTGCTGCTGGCGCCACTGT
TGAAACGTCTGGACCAGCGATTGGCGTTCCTGCTGTTCTTGCTGGTGATCATGAGCGCGT
GGTTGTTGGTCTGGGTCACCGGCATCACGGCATACCAGGACACCACCATGGGGCGGGTGT
TCTTCACCGTCAATTCGATGAACAATCTGTCGTTCAATTCGTGGTTGGGGCTGGACTTCG
CGCAGGCGTATCGCTACTTCGATAGCGGGATTTCGTACTTCATCGCATCGCAATCCATCA
TTGGGGTGCTGGCCTTCCTGTTGTCGTATTCGTTCCTGCTGCTGATGCCGAGCAAGGAAG
GGCAGCAGTTCAAGAACCTGGCCATCTTCGCGTTTTCGCTGAGTCTGTTGGTTTCCAACG
GCTACTTCTCGATCAAGACTTCGGCACTGTGGTGGTTCGTATGCGGTTGTCTATGGCATC
TGCGCCCGACCTGGTCAGCTGCGACCGTCGCCTCTGTGCCGAGCGGGGACGATGCGAATC
ACGCGCACGCCGGGACACCGATGCCCGCCGGAGCGGTGCGATGAGCAGCGTCGCCTCCGC
TGCGGGCGGTACACGCCCAGCCGAGCTGCAGGCGACCGGCGGCGGGCGTGCACGTGATCC
GCGCATCGATGCCGCCAAGGCGATTGCGATCCTGTTGGTGGTGTTCTGCCATGCCAAGGG
CGTGCCGCACGGCATGACCTTGTTCGCCTACAGTTTCCATGTGCCGCTGTTCTTCCTGGT
GTCAGGGTGGTTGGCGGCCGGTTATGCTTCGCGCACGACCAATCTGGCGCAGACCATCGC
AAAGCAGGCGCGCAGCCTGTTGCTTCCCTACGCGACGTTTTATCTGTTGGGTTATGCGTA
CTGGCTGTTGACCCGGAACATCGGCGAGAAAGCCGCGCGTTGGGGCAGCCATCCGTGGTG
GGAGCCGATCGTATCGCTGTTCACCGGCATCGGCCCGGACCTGTACGTGCAGCCGCCGCT
GTGGTTCCTGCCGGTGATGCTGGTGACGGCGATCGCCTACCTGCTGTTGCGCCGCCTGTT
GCCGCCGGTGGCGATCGCGCTGCTGGCGCTGCCGCTGGCATGGGGATGGATGCACTGGTT
CCCGGGCCAGGGCATGCGGCTTTTCTTCGGCCTGGATGTACTACCGGTGTCGCTGTGCTT
CTATGCGCTGGGCGCCTTGCTGGTCCACGTATCGCCGCATCTGCCCAGGACACTGCCGGC
AAGCGCGCTGGTGACGGTGCTGCTGGCCTCGGTGCTTGTGTGGCTGTCGCAGCGCAACGG
CCGCATCGACGTCAATATGCTGCAGTTCGGGCACGCACATGGGCTGTTCCTGCTCAGCGC
GGTGCTGGGCTCGTTGATGGTGATCTGCGCGGCGCGGTTGGTGCAGAGTTGGTCCTGGAT
CCAGTGGATCGGCCGCAATACGCTGCTGATCCTGTGCACGCACATGCTGGTGTTCTTCGT
ACTGTCGGGCGTGGCCGCGCTGGCAGGCGGGTTTGGCGGGGCGCGTCCCGGCCTGGGTTG
GGCGGTGTTCGTCACCCTGTTCGCGCTGGCCGCGTGCGTGCCCATGCGCTGGATACTGAT
GCGTTTCGCGCCGTGGACCTTGGGTGCGCGTGCGGTGGCGGCATGACTGGCGCTGCAGCA
TGAGGGCCGCGCCGTTGAGCGCGGTGGCGATCGCTGCCGCGGCGCCGATGCGTGCAGTGC
TGGTGCGGGTGGTGCCCTGGATGTTGGGGTTGAAGGGTCGATGACGGGTTCCGGGATCAT
CAGCTGCGGTGGCGCGTGCGCCGCTGGCACAGGAGAGTGGTGTCAATGAAAGTGGTGCAT
GTCGTCCGCCAATTCCATCCTTCGATCGGAGGTATGGAGGAGGTCGTCCTCAACGTGGCT
CGGCAGCATCGGGCCATCAGTGCCGATGCGGTGGAAATCGTCACCCTGGATCGGGTCTTC
ACCGATCCAGGGGCACGGCTCGCGTCGCAGGACGTCCACCAGGGCCTGCCGATTCGGCGG
ATCGGCTACCGTGGTTCGTCGCGGTATCCACTGGCGCCTTCGGTGTTGAGCGCCATCGGT
TCCGCCGATCTGGTGCACCTGCACGGCATCGACTTCTTCTACGACTACCTCGCACTGACC
AAGCCGCTGCACGGCAAGCCGATGGTGGTCTCCACCCATGGCGGGTTCTTCCATACCGCC
TACGCATCGCGCCTGAAGCAGCTCTGGTTCCAGACCCTGACCCGTGCCTCGGCTCTCGCG
TACGCGCGGGTGATTGCGACCAGCGAGAACGATGGCGATCTGTTCGCCAAGGTCGTGGCG
CCGTCCCGTCTGCGGGTGATCGAAAACGGCGTGGACGTGGAGAAATATGCCGGGCAGGGC
GCGTCGGCTCCCGGGCGGACCATGCTGTATTTCGGTCGCTGGTCGGTGAACAAGGGACTG
ATCGAAACCCTGGAGCTGTTGCAGGCCGCGCTTGCACGCGACTCGCAGTGGCGCCTGATC
GTTGCCGGCCGCGAATACGATCTGAACGAGACGGATCTGCGCAAGGCGATTGCCGAGCGC
GGTCTGCAGGACAAGGTGCAATTGAGCATGTCGCCGTCGCAGGAGCAGTTGCGTGCGCTG
ATGCAGCAGGCACAGTTCTTCGTTTGCCTGTCGCGGCACGAGGGCTTCGGTATCGCTGCG
GTCGAGGCGATGAGCGCTGGCCTGATTCCGATCCTGAGCGACATTCCACCGTTCGTGCGC
CTGGCCACGGAATCGGGGCAGGGTGTGGTGGTCAATCGCGAGCGGATCGAGGCGGCCGCC
GATCAAGTGCAGGCGCTGGCGCTGGCAGCGGACATCGACTTCGCCACGCGCCGCGCTGCC
TCGATGGCGTATGTGAGCCGGTACGACTGGAAACACGTGGTGGGGCGCTACGTGGAGGAG
TATCACGCTGCGCTGGGCACGCCGCGTCCGCAGGAGACGCGGCGATGAGCGAGCCTGCAT
CGACGGCGAAGAGGGCAGTGGCGCAGGCGCCGCATCTCACCGTGCTGTTCTCCACCGAGA
AGCCCAACGCCAATACCAATCCTTACCTGACCCAGCTCTACGCGGCGCTGCCGGATGCGG
TGCAGCTGCGCTTCTTCTCGATGCGCGATGCCTTGCTGTCGCGCTATGACGTGCTGCATC
TGCATTGGCCGGAGTATCTGCTGCGGCATCCCAGTGCGGCAGGCACCCTGGCCAAGCAGG
TCTGTGCGGCCCTGTTGCTGCTCAAGTTGCAGCTCACCGGTACGCCGATCGTACGCACCT
TGCACAATCTGGCGCCGCACGAGGATCGCGGTTGGCGCGAACGCGCCTTGCTGGGCTGGA
TCGATCGGCTGACCCGGCGCTGGATCCGCATCAATGCGACCACGCCGCCGCGACCGCCGT
TTACCGACACCATTCTGCATGGCCATTACCGCGACTGGTTCGCCACGATGGCGCAGGGCA
CCACCGTGCCCGGGCGGTTGCTGCATTTCGGTCTGATTCGCCCGTACAAGGGGGTGGAGA
CGCTGCTGGAGGTGATGCGCCAGGTGGACGATCCGCGGTTGAGTCTGCGCATCGTGGGCA
ACCCCGCCACACCGCACATGCGCAGCCTGGTCGAACAGGCCTGCGTGCAGGATCGGCGCA
TCGGTGCATTGCTCGCTTATGTGGAAGAGCCGGTGCTGGCGCACGAAGTGAGCGAGGCCG
AGCTGGTGGTGTTGCCGTATCGGCAGATGCACAACTCCGGAACCCTGTTGTTGGCGCTGT
CGCTGGCGCGGCCGGTGTTGGCGCCATGGAGCGAGTCGAACGCCGCCATCGCCGAGGAAG
TGGGGCCGGGCTGGGTGTTCCTGTACGAGGACGAATTCGACGCGAGCTTGCTGGGCGGCA
TCCTGGATCGGGTGCGTGCCGCGCCGCGTGGCGCTGCGCCGGATCTGTCGCAGCGCGATT
GGCCGCGGATCGGGCAACTGCATTACTGCACCTATCTGGAAGCGCTGGGCAAGGATGGAG
ACGTTGCGCCGTGACCGCGGACACCCCCACGACGCCGCCTCCCGCGCCGCCGCAGCGGAG
CCTGGGCTCGCGTGCCGCCGGAGGTGCGGCGGTGACGATGCTGGGCCAGTCGGTCAAGAT
GGTGGTGCAGTTCGGCGGCATCATCCTGTTGGCGCGCCTGTTGACGCCATACGACTATGG
CTTGATGGCGATGGTCACGGCGATCGTCGGGGCTGCGGAGATCCTGCGCGATTTCGGCCT
GTCCGCCGCAGCGGTGCAAGCCAAACAGGTCAGTCGTGCGCAGCGCGACAACCTGTTCTG
GATCAACAGCGGCATCGGGCTGCTGCTGTCGGTCGGCGTCTTCGCGTCGGCGCAGCTGAT
CGCCAACTTCTACAAGGAGCCGGCGCTCGTCACGATCTCGCAGGCGCTGGCCGTGACGTT
CCTGATCAACGGCATGACCACGCAGTACCGCGCGCACCTGAGTCGCGGGCTGCGCTTCGG
ACAGGTGGCCCTGAGCGACGTGGGTTCGCAGGTCCTGGGCCTGGCGGCCGCGGTGGCTGC
CGCGTTGCTGGGGTGGGGATACTGGGCACTGGTGGTGCAGCAGGTGGTGCAGGCAGCGGT
CAACCTGGTGATCGCTGCGGGCTGCGCGCGCTGGTTGCCGGGTCGCTATCAGCGTTCCGC
GCCGATGCGCGACTTCATGAGCTTCGGATGGAACCTGATGGCCGCGCAGTTGTTGGGATA
TGCCAGCCGTAACGTCGGGCAGGTGATCATCGGTTGGCGTGCAGGACCGGATGCGCTGGG
CCTGTACAACCGCGCGTTCCAACTGTTGATGATGCCCTTGAACCAGATCAATGCGCCGGC
GACGAGCGTGGCCTTGCCGGTGCTGTCGCAGCTTCAGGACGATCGCGAGCGTTTCGGTGC
GTTCCTGCTGCGCGGTCAGACGGTGATGGTGCACCTGATCTTCGCCATGTTTGCCTTCGC
CTGTGCGTTGGCGATGCCGTTGATCGTGCTGGTATTGGGCGAGCAATGGCGCGAGGCGGT
GCCGCTGTTCCAGGTGCTGACCCTGGGCGGGATCTTCCAGACCGCGTCGTACGCCACTTA
CTGGGTGTTTCTTGCCCGCGGCCTGATGCGGCAGCAGTTGCTGTTCTCGCTGGTCAGCCG
CCTGGTATTGATCGGCTGCATCTTCCTCGGCTCGCGCTGGGGCGCGATGGGCGTGGCGGT
GGGGTATTCGTTCGGGCTGCTGGTGACCTGGCCGCTGTCGCTGATCTGGGTGGGCCGGAT
CTCCGACACGCCGGTAGGCGCATTGTTCGTCAATGCGGTCCGCGCGATGGTGGCCTATGG
CCTGGCTGGCACCTGCGCCTACTACGCCTCGATCTCCGTTGGCGGCCCGTTGTGGCAGCA
GTTGTCCGTCGGCGCGGCGGTCATGGCCGCCGCGTGCCTGTTGGCGTTGGGCATCTGGCC
AGCGTTCCGCCGCGACGTGATCTCCATCCTCAACATTCGCAAACTGTTGTCCCAGGCCAA
GGCACGCCGATGAGATCGACATCGCCTTCGCCAGCAGTGATGCATGCTCCCTCTCACTCA
TTCATAGGACACGGCCCATGAGCGATACACCCGCCGCCGCTTCCGGCATTCGCCGGCCCT
GCTATCTGGTCTTGTCCGCACACGATTACCGCACGCCGCGCCGCGCCAACATCCACTTCA
TCACCGATCAACTCGCATTGCGCGGTACGACGCGTTTTTTTTCGCTGCGTTACAGCAGAC
TGTCGCGCATGAAGGGGGATATGCGTCTACCGTTGGACGAGACAGCCAATCGCGTGGTGA
CGCACAAAGGCGTCGACTGCTATCTCTGGCGCACCACGGTGCATCCGTTCAATACACGGC
GGAGCTGGCTGCGTGCGGCCGAGGACGCGATGTTTCGCTGGTATGCGGCGCATCCCCCGC
TTCAGCTGCTGGATTGGATGCGCGAGGCCGACGTGATCGTGTTCGAGAGCGGCATTGCGG
TGGCTTTCATCGCCTTGGCCAAGCGCGTCAACCCGTCGGCCAAGTTGGTGTATCGCGCTT
CCGATGGCCTGAGTACGATCAATGTGGCGTCCTATATCGAACGCGAGTTCGACCGGATGG
CGCCGACGCTGGATGTGATCGCGCTGGTGTCCCCGGCAATGGCCGAGGAGGTGGCGAGCC
GCGACAACGTCTATCACGTCGGTCATGGGGTGGATCACAACCTGGATCAGCTGGGTGATC
CATCGCCGTACGGCGATGGCATTCACGCCGTTGCGGTTGGTTCGATGTTGTTCGATCCGG
AGTTCTTCGTGGTCGCCAGCAAGGCGTTTCCGCAGGTCACCTTCCACGTCATCGGCTCCG
GCATGGGGCGCCATCCCGGCTACGGCGACAACGTGGTGGTGTATGGCGAAATGAAGCACG
CCGAGACCATCGGTTACATCAAGCACGCCCGCTTCGGTATCGCGCCTTATGCCTCCGAAC
AGGTGCCGGCGTACCTGGCCGACAGCTCGATGAAGCTGTTGCAGTACGACTTCTTCGGAT
TACCTGCGGTGTGCCCGAATGCGGTGGTCGGGCCGTATCAGTCGCGCTTTGGCTATACCC
CGGGCGATGCCGATTCGATCGTCGCTGCGCTGAGACAGGCATTGGAGGCGCCGCACGTGC
GTTACCGCCAGTGCTTGAACTGGGCCGATACCACCGACCGCGTGCTGGACCCGGCCGCGT
ATCCGGAGACGCGTTTGTACCCGCAGCAGGCCGGATCGGCTACGCATGCTTCCACGGAGG
CTGCGCTTTCGCACTGATGCGGCCCACCTTATCTTTCGTTTCAGGAGACCCTTTGTAATG
GCCAACGCTTTGCTGCAGAAATGGGTAGAACATGCCGAGCGCCGTGCATTGTTCTGGTGG
CAGCCGAAAAACGCGGGCGTGAACATGGGGGACCACCTGTCCAAGGTGATCGTGTCCTGC
GTGTTGTCGCTGCAGGACAAGACGTTGCTCGAAAAGCGTGATCTGAGCAGGAAGCTGATC
GCGATCGGCTCGGTGCTGCACTTCGCCAAAGATGGCGACACCGTGTGGGGCAGCGGGATC
AACGGCAAGATCCCGGCCGAGCGCAATGCCTTCAGCACGCTCGATGTACGTGCGGTTCGC
GGCCCCAAGACCCGGCAGTTCCTGTTGGAGCGCGGCATCGCGGTGCCGGAGGTCTATGGC
GATCCCGGATTACTGACGCCGATGTTCTTCCCGGCCGAGGCGCTGGGCCAGGTGCAGAAG
CGTGCGTTGGCCATCGTGCCGCATTTCAACGAGCCGGTCGAAAAGTACAGCGCGTATGCC
GAGCATCTTGTGTTCCCCAACGTCAAGCCGGCGACCTTCATGAGCCAGTTGCTTGGCGCG
GAACTGGTCGTCAGCAGTTCGCTGCACGGGTTGATCCTCGCCGAGGCCTATGGCATTCCG
GCGGTGTACCTGGATTGGGGTAACGGCGAAGACCGCTTCAAGTACGACGACTACTACTAC
GGTACCGGGCGCACTCAGTGGCATTCCGGCAATAGCGTGGAAGAGTGTCTGCAGTTGGGC
GGCAACGGCAGCTTCGACGTGCAGGCGTTGCAGGCCGGTTTGCTGGCGGCGTTCCCTTAC
GATCTTTGGTGATCCGACGATGCAGAGCCAGGGGATGGATGTGGAGACGACCACGGCGGC
CGGGCAGGCGGCGCCAGCGGGCGTGGTGATACCGCTGGGCGGCTTTGCGGTGATGTCCAC
GACCCAGGAGGCGTTTGCGCTGGACCTGTTCCATGCCCTGGCCGCGCAGCAACCGCGTCG
GGTGTTCTTCGCCAACACCAATTTCGTGGTGCAGTGCCAGGGGCTGCGCATGCGCATGCG
CGAGCCCAGCGTGCGTATCGTCAACGACGGCATCGGCATGGATCTGGCGGCACGCCTGAT
CCATGGCCGCCGCTTTGCCGGCAATCTCAATGGCACCGACCTGATCCCGTATCTGTGCCG
GCAGAGCGCGCACCCGCTCAAGTTCTTTCTGTTGGGCGGCCGGCCCGGCGTCGGCAAGAC
CGCTGCGGCCAGCTTGACCGACACCCTGGGGCAGCAGGTGGTCGGCATCTGCGATGGGTA
TGGGGAGTTCGCCGCCGCTGGCGAGGGGCTTGCCGAGCGCATCAACCGCTCCTGCGCAGA
CGTCTTGCTGGTGGCGTTCGGCAATCCGCTGCAGGAACGCTGGATCCTCGACCATAGCCA
CGCGCTGCGTGTGCCGTTGGTGTTCGGGGTCGGGGCGTTGCTCGACTTCCTTTCCGGCAC
CGCCAAACGGGCGCCCGATTGGGTGCGCAGGCTGCATCTGGAATGGATGTACCGGTTGCT
CAACGAGCCGCGCCGCCTGCTCAAGCGTTACAGCTGGGATCTGCTGGTGTTCTTCCGTAC
CTGCCTGCGCGCGGGCAAGCATCTGCCCTGATGCGCGCCGGCTGGCGCTACCATGCGCCG
ATGCATCCGACCGCCGCTGCCCTCATTCGTTCGCTCGAACTGTCGCCACATCCGGAAGGC
GGGCATTTCCGTCGCGTGTACACCTCGGCCCGGCAGGTTGACGACAACGGTCGGCTGCGT
CCGGCGCTGACCGCGATCCGCTTCCTGCTCGGTGCCGGCGAATGCAGTGCCTGGCACCGG
GTGGACGCGGACGAAAGCTGGCACTGGCAGCAGGGCGATGCGCTGGAGTTGCTGGTCTAC
GATGAAATCTGTGGACAGCTGCAGCGTGTGATCCTGGATGCCGCCGAACGGGGCCAGCCG
ATGCACGTCGTGCCTGCAGGGCACTGGCAGGCGGCGCGCCCGCTGGGCGAGTTCACCCTG
GTGGGGTGCACGGTGGCGCCGGGTTTCGTCTGGGAAGGTTTTGCGCTGCTCGATGCGGCG
TCGCCGCTGGCAGCGCACCTGGCAACGCTGGTCCCGCGCTGAGAGTGTGCGACCGAACGC
TTCCCTAACGCGACGATGCTGCGCTTCACGTAATGTCCGCTCAAACCAGGGGGCGATGCG
CGATGCGACACAGGGCAGCGGTATGGGGGGCGGGCTTGATGCTGGCGTCGTTACTGGCGA
GCGCCAGCGAGACGCCGCCGCACGCGGGCGGGGCGATGCCGCCGGTGGTCGATCTGGAGG
CGATGGTCGTCCGTGGCGAGCAGCCCGGACCCGGGCTATGGAAGGTGAGCAAGGGCGAGC
ATGTGCTGTGGATTCTCGGCACGGTGTCGCCATTGCCCAAGCGGTTGCAATGGCGGTCGA
CCGAGGTGGAAACCATCATCGGGCAGTCCCAGCAGGTATTGATGGCGCCAACCGTCCAGG
TCGATGCGGATCTGGGCCTGTTCGGAAAGCTGGCCCTGTTGCCGTCGGCCATGAAGGCGA
TGAAGAACGAGGACGGCCGCGAACTGAGCGAGGTGTTGCCGGCCGACCTGTATGCGCGGT
GGAGCGTGGCCAAGGCGCGTTACCTGGGCAGGGATCGCGGCGTGGAACGCAAGCGCCCGA
TGCTGGCGGCCGGCGAGTTGTACCAGGCAGCGATCAAACGTTCCGGCCTGGCCCGCGCGC
CGGTGATCTGGTCGGTGGTGGAGCGCGCAGCCAAGCGTGCGGGCATCAAGCCCACGCCCA
CGGCGCTGGACTACAAGGTCAAGGATCCACGCCAGGCGCTCAAGGAATTCCGTGCCGGCG
GCATGGACGACACCGCGTGTTTCCGCAGCATCCTGGTGACGGTGGAGCGCGACCTGCCCA
CCATGGTCGAGCGTGCCAACGCCTGGTCGGTCGGCGATATCGAGGCGCTGCGCCAGCTGC
CGCGCGAAGATCCGCAGGCCGCGTGCATGAGTGCGATGGCCAGTTCCGGTGCGGCCAGAA
AACGCGGCATCGACGATCTGGAGCGGCGCATGCGCGAGCATTGGTTGAGCATCGCCACCA
CCGCGTTGCAACGCAATCGCAGCACCTTCGCGGTGCTGCCGATCAGTCGGCTGACCGCAA
CCGATGGCTATCTGGCCCGCCTGCAGGCGCTGGGCTATGCGGTGGAGGCGCCTTGATCGT
CTGATCCGGCGCGTCGCCCAGGTTGCGGGAGCCGAGCCCGTGCAAGCTGCTGGCGGTGCA
CCCGGACGGCGCTGTGGCGCGGTGCGGGGCGCATGCGCAGGACGGTGGAGCGCGGGCCGA
CCGGTTAGGACGGTGGTTGCAGTCACGGTATGCTGCGCGCCTTGTCGAATGGAAACGCCG
TGTTGAACGCACTGCCGCTGCGCATCCTGGGCACCGGACGTCATGTCCCGGCGCGGGAAG
TCACCTCGCATCAACTGGACGCGCGTTGGCAATTGCCGGCCGGAACCACTGCCAGCCGTG
TGGGCGTGTTCACCCGTCACTATGTGGGGGAGGGCGAAACCGCGTCGTCGATGGGGGCCG
CTGCGGCGCGCCAGGCGCTGGCGAACGCCGGGCTCGAAGGCAGCCAGATCGATTGCCTGA
TCTCCGCTTGCGCCGTGATGGAACAACCGATTCCCTGTCAGGCGGTGTTGATCCAGCGTG
CGCTGGGGCTGGGCGATTCCGGCATCCCCGCATTCGATGTCAATGCCACCTGCCTGAGCT
TCCTGGTCGCATTGGAGATGGCCGCCAATGCGCTGGCGCTGGGCCGCTATCGGCGTGTAC
TCATCGTCTCCAGCGAAGTGGCATCGGCCGGTCTGGACGATGCCGTACCGGCCACCGCCG
GATTGTTCGGCGATGGCGCTGCGGCTGTGGTGGTAGGGCGCAGCACCGCCGATGAGACGT
CGGCACTGTTGTGCAGTCGCCTCGCCAGCTACGGCAGCGGCGCAGACCTGTGCCGCATCG
ATGGCGGTGGCACCCGTGCGCCGCATGCCGATGCAAGCACGCCCCGGGCGTCGCGCGTGT
TCCAGATGGACGGCCGCGGCGCCTATCGCTTCGCGGCACGGCACCTGCCGGCGTTCTGGA
CGCAGCTGCTGGACGAGGCGGGGATCGCGCCGACCGCGCTGCGCTGGCTGGTGCCGCATC
AGGCCTCCGGGAGCGGACTGGATCATGTCGTGCAGACGCTCGGGCTGCCTGCCGACCAGG
TGGTGCGCATTCTGCAGGGCACCGGCAACCAGGTAGCCGCTTCGCTGCCGCACGCCCTGC
ATCATGCGGTGGTCGATCGGCAGCTGCAGCGTGGCGAGCTGATCGCGTTGCTCGGCACCG
GCGCCGGCCTGGCCATCGGCGGCATGGTCTTGCGCTACTGATGATGCCGCGGGTTTCCCT
CGAACTGCTGCGGGTGGGCCATTGCCGGCATTGCGAGCGCATGGTGCGCGCGGATGGACA
TTGGCATGCGGTCGAGTTCCCGGCCTTGAGCGTGCTGATCCGGCATCCGCAGCGCGGCGC
ACTGCTCTACGACACCGGATATGCGGCGCATTTCTTTCGCGCCACCGAGCCGTGGCCGGA
GCGTCTGTACCGCTGGGCCACGCCGGTGACGCTGCCAACGCAGCAGACCCTGGAGGCGCA
ACTGGCGCGCCGTGGCGTGCAGCTGGACGAGATTGCCTGGTGCCTGATCTCGCACTTCCA
TGCCGACCATATCGGCGGCCTGCGCGACGTGCCGAATGCGCGTTTCATCTGCCTGCGTGC
GGATTACCAGCAGATGCGCAGCTGCTCGCGCCTGGGCGGCTTGCGCCGCGCCTTGCTGCC
ACAGCTGTTGCCGGAGGATTTCGATCGGCGCCTGCAGTTCGCCGAGCTGGCACCGCAGCG
CGCATTGACCGGCGCCTGGCAGGGGCTGGGCGCTGCCTACGATCTGTTCGAGGATGGCAG
CGTGCTCGCCGTCCCGTTGCCAGGCCATGTGCCTGGCCAGATGGGGCTATGGCTGCGCGA
CCAGCACGATCGCGAGGTGCTGCTGTGCGCCGATGCCGTGTGGTCGTCGGCCACCTGGCA
GACCTTGCAATGGCCTGCCTGGCCCACCCGTTTGCTGATGCACGATTGGTCGGCGTTCCA
GCGTACCGTGCGCCAGTTGCATCAGCTGTCGCAGGCGCACCCGGAGGTGGCGATCCTGCC
CTCACACTGCCAGCCCAGTCTGGACCGTTATCAACCGGAGTGGCGATGAGCCTGCGCATT
CTCGTGACCGGCGCATCCGGCTTCGTCGGCGGTGCCTTCCTGCGCCGTTTTCACGCGACG
CCTGGCGTGGAAATCCACGGCATCGGGCGCCGCGCCAGCGACTTGCCCAACTATCACCGC
ATCGATCTTAGCCAGCCATTTGCGTTGGATTGGCGACCGGATGTGGTGATCCATGCCGCT
GCGCTGGCCTCGCCGTGGGGAACGCGCGCGCAGTTCCATCGACACAATGTGCAGGCCACC
GCCAATGTCGTCGATTTCTGCATGCGGCATGGTTGCCCGCGTTTGCTGTACGTCTCGTCC
AGCTCGGTGTTCTACCGCGAGCAGCACCAGTACGACCTTGACGAGGACAGTCCGATCGGC
CCGGCGTTCGTCAATACCTACGCGCACACCAAGTATCTGGGCGAAACCCTGCTCGATGCG
TATCCGGGCCAGGCCGCGATACTGCGTCCGCGTGCGGTGTTCGGACCGGGCGACACGGTG
CTGTTCCCGCGCGTGATCGCTGCAGCCCGCAAGGGCGCGCTGCCGCGTTTCGTCGGCCAG
ACCGAGCCGGTGATGGGCGATCTGATCTATATCGATACGCTGTGCGATTACCTGTACCGC
GCCGCCACCGCGCCACGGCTGCAGCCGTCCTATAACCTGACCAATGCGCAGCCGGTGGAT
TTGCAGCAGCTGTTGCTGGACGTGCTGGCGCGCCTGCATCTGCCATTGCCGCAACGCGAG
CTGCGCATCGGCACCGCGTTGCGCATGGCCAGCGTGGTGGAGGGTGCGTACCGGCTACTG
CGGCTGCGCGGCGAGCCGCCGATCACGCGCTTCGGGGTGGGCGCCTTCGCTTACTCCAAG
ACCTTCAACCCGCAGCGCACGCTGGCCGATCTGGGAACGCCCAGTGTCGGCCTGGAGGAG
GGGTTGGACGCATTCGTCCGCTGGCAGGCGGCGCAATGGGCTTAGTGTCGGCGGTGGCGG
CGCTGTATCTGCTGTTGCTCCTGACCAAGGCGGCGGCTGCGCTATGGGTGATGCGTGGCG
CGCGCGCGATGCCGGCGCAGTCCGGGTGGGGCGAGCAAGCGCAGGTGGCCATCCTGCAGC
CGATTCTTGGCGGCGATGCGCACCTGCAGCAGGTACTCGCCGCCAACCTGCAGGCGCTGC
CGCAGGCACACTTTCTCTGGCTGCTGGATGCCGACGATCGCGCCGGCAACGCGGTGGCAG
ACGCATTGGTGACGATGCATCCGCAACTGCGCATCAGCCGCATGCAGGTACCTGCAGCGC
CCCCGCACCTCAACCCGAAGGCATGGAAGCTGGAGTATGCGCTTGCACGGGTGCAGGCGC
CGATCAGCCTGATCCTGGACGACGATGCGCAGCTGGGCGCACCCGCGTTGGCGCAGTTGC
TGCGCGACCTGCACCACGCCGATCTGGTGACCGCGCTGCCGTACTACCGCGACGGCGATC
GCTTTGCCGCACGGCTCCTGGCGCAATTCGTCAACAACAACGCTGCGCTCACCTATCTGG
GCTGGTTGCCGTTCGCCGCGCCGCTGACCATCAACGGCATGTGCTACGCCGCGCGCACCG
AGTGTTTGCGCGCCTGGGGCGGTTTTGCCGGGGTGTTGGAGCAGCTCACCGATGATCTGG
CGGTGGCCGAGCTGGTGCGCGAGCGCGGCGGCCGCATCCGGCAATCCGTCGCGCCGGTGG
CGATGCGGACCGCGCTGCCGGACCTGCCCAGCTACGTACGGCAAATGCATCGATGGATGC
TGTTCGCGGTGCTCCTGCTGCGCCGTCAACGCGTCGGTGCCGCCGCTGCCATCTCGGTGC
TGCAAGGGCTGCCGCCGCTGCTGCTGGTGAGCGTGTTGCTTGGCATCTGCGTGCAGCCCA
GCGGCTGGTCCATCGCATGCGGGCTGGCGACCTTGCTGCTGCGCGCGCTGTTGCTGTGCC
TGGTGCAATGGCGCGCCAGCGGCGCGGCGCGTCACCGCCCGCTGCTGTCGGTGCTGGCCG
AATGCCTGCAGCCGCTGCACCTGCTGCACGCGGCCTGCGTGCGCAGCATCGCCTGGCGCA
CCCGGCGTTACCGCGTACTGGCCGATGGGCGTTTCCGTGCGCAGTGACGCGCCTGCGTTG
CAGATCGCCTTCCTCACCGGGCAGAGCGATCCGGCGAGCTGCGCGTTGAGCGCGCAGCAA
CACGATTTCCTGCATCGGCTGCAGGGCGATGGCCGGCTGCTGGTCGCGTGCAATTACCCG
TACCGTGCCGGCATGGCGTCGCACCGTCGCATTCCGCTGTGGCGCGCCAGCGTCTCCAAC
GCGCGCCAGTACCTGGCCGCGCGCGCCGCGCGCATGCCCCAGGACGATCGCCTGCGGGTG
CAGGCAATGCTGGCGCAGGCGCCGATGACCGTGCTGCTGGCCGGTAGCTGCGGCCTGCAG
CTGCTCACCGCGCTGCAGCTGCCGCAGGACCTGCGTGCGCGTCTGGCGGTGTTCGCGTTC
GGTCCGGTCTGCCATGCGCCGGCCAGCTTCGCGCAGTTGTACAGCGTGCAGGGGCGGGGC
GACTGGATATCGCGCGCGTTGTTTCGCGGGCCGGTGCAGTTGGCACCGGCATGCGGGCAT
ATGGATTACCTGCGCAATGCCGCTGTGCTGTCCGCCTGCCAGGCCTTCGTCGCCGACATC
GAGCAGACGCTGCGGGGCAGGGCGCATGCGCATTGACCTGATCGCCCCGCCGTACAGCGG
GCACCTGCATCCGATCCTGGCCATCGCCCGCCAGCTTGCGCCACATCATGAGGTGCATGT
GATCAGCACGCCGGCGGCGCAGACGCGGATCCGGGCCTGTGGGCTGCGCGGCGCGGAGCT
GCTGGATGCGCAAGCCGACCGGATCTTGCTGGACATCGCCAATCCGCCGCACGCGGTGGG
ACACAACCCCTTGCGTCTGCGTCGGCAACTGCACAATGCGCTGGGGTTGATGGCACAGGT
AGGAGATGCGCTGCAGAGGCGTTGGCGCGTGCAACGGCCGGATCTGGCGATCGCCGACTT
CACCCTGCCCAGCGCCGGCCTGGCCGCGCAGGCGATGGGTATCGCGTGGTGGACCAGCAT
GCCATCACCCTGCGTGATCGAAACCGCAGACGGCCCGCCGGCCTACTTCGGCGGCCTGCT
ACCGGCTGCCACCGCACGCCAGCGGGTCGGGCATGCGCTCGCGCGACGGCTCACGCGCGG
CTTCAAGCGCAGCCTGCATGTCTGCTATCGGCGGCAGATGCGCGCCTGCGGATTGCCGGC
GCTGTACCGCAGCGATGGCAGCGAAGCGGTGTATTCGCCGCACTGCATCCTGGCCTTGGG
GCTGCCGTCGTTCGAGTTCGCACGGCGTTGGCCCGCCGTGCTGCGTTTTGTCGGGCCGCA
GTTGTGCACGCCCCCGTCGGCGGTGGAGGCGCCGCCGTTCGTCGCCGGACGCCGGCATGT
GCTGGTGACATTGGGGACGCACCTGCAATGGGTCAAACAGCGTATGGATGCGGTACTGCG
CGCGTTGGCGCCGCAGTTTCCCGATACCGTGTTCCACTTCAGCGATGGCGACACCGCCGC
ACCGCAACGGCCGCCGGACGGCAACTATCGACGGTTGCCATACGTGGATTACGCGCAGCA
CCTGCATCGCTACGCGCTGGTGGTCCACCACGGCGGGGCCGGCATCCTGTATGCCTGCCT
GGATGCGGGGCTGCCGGCGATCGTGTATCCACTGGACTACGACCAGTTCGATCACGCGGC
GCGACTGCAGGTCGCCGACGCGGCCTGGTGGCTGCGGGACCTGGACGGACTGCCGGCGCT
CCTGCACGAGGCGTTGGCGTCTACCGCGCCGGGCCCGGGCGTACGCCGCCTGCAGTCGGA
ATTGCATGCATTGCAGGCCAGTGCGCGTGTCACGGCGTTGGTGGAGGCGTTTGAACACAC
TGGCGCGCTACCAGCGTAGATGTTCGGCGTGCGATGCGGCGGGTTGAAGCGGCCATCGTT
TGCGGTGCCGGCATGCTGCGGTGATTGCGGAAACCAGAGCAGCTGACAGGACCGCTACGC
CGCTGCCGGGCGATGCCCGGAATCGGCAGAAGCCGTTCGTATGCTCCGCGTCCATACCCG
GCGATGGCGCGTTCGTTCTGCTGGCCGCTGTCGGGCTCCAGGCGCGCGGCGCCTGGTTCA
ACGCGCCAAGCAGGACGCGCCGTCGGATCAGTTGTCGAAAACCCCTGCACGCAGCGTGGA
TGCCGGTTTCCCTGCTGCCGCCAATGATCGGTTGGCGGCAGGGCGGCCCAGGTTCAGCCC
GCTGCGGCGTTCAAGGGCGATGCGTTGTCGGCCATCAACTGCGGCCAACGCTTGAGCACG
GCGGCGCGGATGCCGGCCTGGTCGATACCGGCTTCGGCCAGCAGGTCTTCGCGGCTGGCG
TGGTGCTGGAAACTGTCTGGCAGGCCCAGGTGCAGCATCGGCATCAGCACGCCCTCGGCA
TTGAGCAGTTCGGACACGCCCGAGCCCGCGCCGCCGGCCACCACGTTGTCTTCGATGGTG
ACGAAGCCGTCGTGGGTGCTGGCGAGCTCCAGCAGCATCGCCTTGTCCAACGGTTTGACG
AAGCGCATGTTGACCACGGTCAGGCCGAGTTCGCGGCCCACCGCTTCGGCCGCGTCCACG
GTCGCGCCGAAGCCGAGCAGGGCCACGCGCGTGCCGCTATGGCGCAGCTGCGCCTTGCCG
ATCGGCAGGGTGGTCAGCGAGGCATCCAGCGCCACGCCCGGGCCGGTGCCGCGCGGGTAG
CGCACCGCGGCCGGGCCTTCGTACTGCACGCCGGTGCTGAGCATCTGGCGGCATTCGGCT
TCGTCGGCCGGCGCCATCACCACCATGTGCGGCACGCAGCGCAGGAAGCTCAGGTCGAGA
TTGCCGGCATGGGTGGCGCCATCCGGGCCGACCACGCCGCCGCGGTCGATCGCGAACAGC
ACATCCAGCTTCTGTACCGCCACGTCGTGCACCAGCTGGTCGTAGCCGCGTTGCAGGAAG
GTGGAATAGATCGCCACGACGGGTTTCGCGCCCTGGGTCGCCATGCCGGCCGCCAGCGTC
ACCGCATGCTGTTCGGCGATCGCCACGTCGAAGTAGCGCTGCGGATACTCCTTGCTGAAG
CGCACCAGGCCCGAGCCCTCGCGCATCGCCGGCGTGATCACCAGCAGGCCCGGTTCGGCG
GCCGCCATGTCGCAGACCCAGTCGCTGAACACATCGGTGTAGGTCGGCTTCCTGGCGCCG
GCCTTGGCCACCAGGCCCTTGCTCGGATCGAAGGGGCCGACCGCGTGGTAGCCGATCTGG
TCGCCTTCGGCCAGCTCGTAGCCCTTGCCCTTGGTGGTGATGACGTGCAGCAGCTGCGGG
CCCTTGAGCGTCTTCAGGGTCTTCAACGCGCTGACTAGACCGGGCAGGTCGTGGCCATCG
ATCGGACCGGTGTAATGGAAGCCCATCTCTTCGAACAGCGTGGACGGCACGAACATGCCC
TTCCAGTGTTCTTCCCAGCGCCGCACGAAGCGCGCAGTCGGGTTGTTCTTCTTGTCGCCG
AGGATCTTCTTGCCGCCCTCGCGGATGGCGTTGAGGGTGCGGCTGCCGCTGGCACGGCCC
AGCATCTTGGTCAGCCCGCCCACTGCTTCGGAGATCGACATGCGGTTGTCGTTGAGGATC
ACCAGCAGATTGGGCTCCGGATCCATGCCGCCGGCATGGTTGAGCGCCTCGTAGACCATG
CCGGCGGTCATCGCGCCATCGCCGATCACCGCCACCACCTTGCGCTCGTCGCCAGTGCGC
TGGGCGGCGATCGCCATGCCGAGCGCGGCCGAGATCGAGGTCGACGAATGGCCGACGCCG
AAGGTGTCGTAGATGCTCTCCTCGCGCTTGGGGAACGGCGCCACGCCGTCCTTCTGCTTG
ACTGTATGGATCTGGTCGCGCCGGCCGGTGAGGATCTTGTGCGGGTAGGTCTGATGCCCG
ACGTCCCACACCAGCTGATCGACCGGGGTCTGATACAGGTAGTGCAGGGCCACGGTGAGT
TCGATCACGCCCAGCCCGGCCGCGAAGTGCCCGCCGCTCTTGCCCACCGATTCGATGAGG
TAGGCGCGCAGCTCGTCGGCGATCGCCGCAAGTTCGGCCTCGTCGAAGCGGCGCAGGTCG
TCGGGGGTCTGGATGCGCGACAGGCGCGGATAGCGGGTGGAGTCGATCATCATCGTGTCA
ATCTGCTGAAACCACATTGTCCTCCCCATGCGAAGGCCCGGCAAGCAAACCGGTTCGGTT
GTCGGCGTGCGGTGATGGTGGGGCGGGCCGCCATTGCTGGGTTGCGCCGCGATCGCCTAC
GCCTGCGGCAATCTGCCGCACCCCCTGGTCGCTGGGTATCGGGGTGGGTGGGCGTGCGTA
TCGGCACTGTTCGCGCCGATCTGCCATGCACATCGGCGAGCGGCCCGGTGGTCGGATCGC
GCAGTGGGCACCGTGGTGCCGCAGCCGCTTTGGGCGGCTGCCGGAATCGATCAGGCGGAG
CGATCAGGCGGGTTTTGACGGCCGGTTCGGGCGCGAGCGGCTACAGCGAGAGTTTGGAGC
GTTTGGGCAACTGCGCGCGCAGGAAGGCCATCTGATCGGACAGGATGTTGCGGTTGGACA
GGATCAGGTGCTCGATCCAGCTTGGCCGGTACGGCACCGCCAGCAACGGCATGTGCGCCT
GCTGCGGGGTGCGGTTGGCCTTGCGCGAATTGCACTGGAAGCAGGCGGTGACCACGTTTT
CCCAGCTGTCGCGCCCGCCCTTGGAGACCGGCATGACATGGTCGCGGGTCAGATGCGGGC
GGCTGAAATGCTGGCCGCAATACATGCACAACTGCGCGTCGCGCGCGAACAGGGCGGTGT
TGCTCAAGGTCGGGGTGGGGTCCAGCGCGCGCGAACGCGCATGGCCGCGGGCGGCGATGA
TGGGGTGCAGGTCCAGCGTGCTGCGTTCGCCGGTCAGCCGCGAAATGCCACCGTGGATCT
GCATGCAGGGCTCGCCCAGCGTCCAGGACACCGCATCGCGCGCATAGAGACAGGCCGCAT
CCTGCCAGTTGATCCAGTCCAGCACGCGGCCATGCGCATCGAGCGAAAGCAGACGCAGGG
AAGGAGGTTGCCGGATCGCAGCGACAGCGTTGCCCGCGACCGGAGCAGGGCTGCCTCCGG
GGACGATCACATCACCTGCGTGCGTGTCTGTCTCCATCGGGAAGACAGCTTATACCCGAT
CGTTGACAGTTTGTGTATCGCTGCGAAGGGCGTCGGCGCGGTCTGGCTATTGGGGATTAG
CGCAGACCGACCAAGCGGCGATGCCGGGCGCCACTGTGGGGTCACTTCTCGGCCGCGACG
TCTTGCCGATCGGTATGGCGTCGTCGCGGCCAGGTCCGCTCCTGCCGCGGCGGCGGCCGC
GAGACGCGATTCAGCCTTCGCCGAACAGCTCTGCTTCCAGCGTCATCAGCGGGGCGGCGC
CGCTGCGGATCGTGGCCGCGTGGGTCAGGGTGCGCGGCAGGATGCGGGCGAAATAGAAGC
GGGCGGTCTCGCGCTTGCTGCGCTTGAAGTCGTCGCCGTGCGCGGAGGCATCGGCCGCTG
CCACGCTACGTGCCCACCAATAGGCCAGCACCACATAGCCGGAATAGAACAGGTAGTCGT
AACTGGCCGCGCCCAGCTCGTCGGGGTTGCGTGCGGCGCGGTCGAGCACGTCGCGGGTCA
GCATGGCCCACTCGCTGGCCTTGTCGCGCAACGGTTTGATGAACTCGGCCAGCGCGGCAT
TGCCCTCCTGCGCCTTGGCGAAGGTCTCCAGCTCGGCCAGGAACAGCTTCAGCCCGGCAG
CCTGGCTGGCGGCGGTCTTGCGGCCGATCAGGTCCAGCGCCTGGATGCCGGTGGTGCCTT
CGTAGATGGTGGTGATGCGGGCATCGCGCGCCAGTTGCTCCATGCCGTATTCGCGGATAT
AGCCGTGGCCGCCGAAACACTGCAGTGCGTGGTAGGTGTTCTCGATCGACCACTCGGTCT
GGCAGGCCTTGGAGATGGGGGTGAGGAAGCTCACCAGCGTTTCTGCGTCGGCACGTTCCT
GCTCGCTGGCGCCGCGGTGGGCCACGTCGACCAGGCTGGCCGCGTGCAGTGCCAGCAGGC
GGCTGCCTTCGGTCAAGGCCTTGATGGTCAGCAGCATGCGCCGCACATCCGGGTGCACGA
TGATCGGGTCGGCCGGCTTGTCGGGCGCCTTGGCGCCGCTGAGTGCACGCGACTGCAGGC
GCTCGCGGGTATAGCGCAGCGCATTCTGGTAGGCGCGCTCGGACAGGCCGATCCCCTGCA
ATCCCACGCTCAGGCGGGCCGTGTTCATCATCGTGAACATGGCCTGCAGCCCCTTGTGCG
GCTGACCGACCAGGTAGCCCTGGGCACCCTCGAAATTCATCACGCAGGTCACCGATCCCT
TGATGCCCATCTTGTGCTCGATCGAACCGCAATGCAGCGCATTGCGCTCGCCCACCACGC
CGTCGCGGCCCACCTTGAACTTGGGGGTGACGAACAGCGAGATGCCCTTGGCGCCGGCGG
GGGCGTCGGGCAACTTGGCCAACACCAGATGCACGATGTTGTCGGTGAGGTCGTGCTCGC
CGGCGGTGATGAAGATCTTGGTGCCGGTGATGGCGTAGCTGCCGTCCGCGTTGGGCTCGG
CGCGGGTCTTGAGCAGGCCGAGGTCGGTGCCGCAGTGCGGCTCGGTCAGGCACATGGTGC
CGGTCCAGCGGCCATCGATCAGCGGCTTGAGGAACACCTGCTGTTGCCAGGCCTCGCCAT
GCTGGCGCAGCGCCTCGGTGGCGCCGTGCGAGAGCAGCGGGAAATTGCCCCAGGCCAGGT
TGGCCGAGTTGATCATTTCGCTCAGTGGCACGCCCAGCAGATGCGGCATGCCCTGGCCAC
CGAATTCCGGCTCTGCGGTCAGTCCGTTCCAGCCGCCTTCGACGAACTGATCGTAGGCGG
CGCGGAAGCCTGGCGGCGTGGTCACCGCATGGCTGCCCTTGTCGAACGCGCAGCCGATCT
CGTCGCCGACGCTGTTCAGCGGTGCCAGCACCTGGCTGGTGAAACGGCCGGCCTCCTCGA
GCACGGCATCGATGATGTCGGCGCTGGCTTCGGTATAGCCGAGCCGGGCGAACAGGGCGT
CGGCGCCCAGGACATCGTGCAGGGCGAAGCGGAACTCGGTCAGCGGGGCGGTGTAGCTGC
TCATGCGAAATCCTTCGAAGATTGGGGGAGGGCGTGCGCGTCAGCGCAGCACGCCGTCGA
GGCCGGGGGCCGGGCTGAGCGTGTTGCGCGACTGCACCGCGAACTCGCGTTGTTTCCTGT
CCTGCGGGCTGGCCCATACCGTGCCCTTGAGGGTGTACGGCAGCGAGCGGCCGCCGGCGA
GCACGTCGGCGACGGTGATCCGGCCCAGCGAGGTGGGTTGCACGCTGACCGTCACCACAT
CGGCGGTCTCCGGACCGATCGAGATGCCCACCGTCTGGTCGAGCTTGCCGGCCAATTGAT
CGCCTGCAGAGATGTCCAGCGCCACGCGTTCGAACTGCATCGGGATGCTGCTGTAGTTCT
GCAGGCGCAGGTCGAGCGACCAGGAGCCGTCGGCGCGCACGGTGAGCTGCTGGATGCTGG
CGGCCGGCTCGGACACGCGGCGGACCGCGCCGCCGCAGGCGCTCAGCAGCAGGCCGCAGG
CCAGCGACACGATCAGGAGACGAGAGACACGACGCATGCGGCGGAATCCTTGGCGGACGA
GACGGTGCCAAGAATACTACGCAGTATGGGCATCGCCGCGCGGCCGCCGGGCGGGCCGTG
GAGAGTCAGCGCAGCGGTGCGGCCACGATCAGTGGTGACAGGTCGTAGCCCATCTGCGCG
GCCTGCGCCTTGAGCTGCTCGAACCGGGCGCGTTCCATCTGCGGCGAACGCGACAGGATC
CACAGGTAGTTGCGATCCGGCTCGCCGACCATCGCCCATTGATATTCCGGATCGAGGGCG
ATCACCCAGTAATCGGCCCACACCAGCGGTAACCAGCTCAGCCACTCGGGCGCGAAACGG
ACCTGCAACTGGCCGGGGTGGCCTTCGACCGGACGCGCCACTCCGTCGGCCTGGGCCAGC
GTGCCGTCGGCGGTGCGGCAGCCATTGCGGACCCCGATCAGCCCATCGTCGCGCAGCGTG
TAGCTGGCGGTGATGTCGCTGCGGCACTTCTTCTGGAACGACACCGGCAGGTGCGCGATT
TCATGCCACTGCCCGGCATAGCGCGAGATCTCCAGCTGCGTCACCGCGCGCACCGGCTGC
TGCGCAAACGCCGCCGATGGCAACAGGACAAGGCACGACAACAGCAGGCGAGGCAGGCGC
ATGGCGATCTCCGGTGGACGCGCGCAGACTAGGCCATGGACCCTGCCACGCGGCGTGAAC
CGGTCCCAGGAATCGGGGCGGAAGGCGGGCGCACAACAAACTTCGTCACAACGCTTGCCC
AAAGTGCGGCTGCTCGCTATGATGCGCGTCCTCGCAACGCAGGCAGCATGTTGCGACAGT
GGCCGAGTAGCTCAGTTGGTAGAGCAGGGGATTGAAAATCCCCGTGTCGGCGGTTCGATT
CCGTCCTCGGCCACCATTCCATCGTCATGCAGCGCAAGTGTATTCGGCCTTGGCGCTGCC
TCCCACGCAATTCCCTGCATCGACACGAGCGTGCTCCCACCTGCGACAACAGGTCGGCGC
AGGGTTTGCACGTGGTCTTCAACTGCGCGTGGAGATACTTTTCGGCATGACGCACAAGAC
CCTTCGACGTACCTTGATCCACGGCTATTGCGGTGAGTTTCGCGTGGAGACGATGGAGAG
CCAGGCCCCCGGTCAGACGCTGTGGATGTCGACGGCATTCGTCTACCACCGCGATCGCAC
CGCGCCGATCGCCACGATCGAGGGTGCAGGCGAGGGCGAGTACCGCGGCGATGCGCGCGA
ACAGGCACTGAGGGTGGGGTCGTGCCTTGCGGAGTTTCTGGATCCGAAGGAATACCGGGC
CTGCGAAACCGCAGGAAGCTGAGTGCCGCGCGTCGCATGGTCCTGGCCGGCCGAATGTCG
CTGCGTACAGTCTGCCCACTCGTCGTCATGGCGACAGCATTGCAGGCGTGATGCCGCGGG
CCTTCGCAGTGTCGTTCGGTAATCGTGCGTGGACTGATCGGCTCGTTCGCCGCCGGCGTG
CCGTTTCGACGTGGCGTGCCGTCAGCGTTGACCGTCGCCTTCCGGCCATGCACGCGCGTG
GGGCGCGCACGGCAGCGGCGCGTGTTCATCATGTCCGCGTAGCGATGGGCCGAGGCAGGC
GACCTGCGTTTCGGTTGCATCGCCGTGCGGCTGCATACGGGGAACGTGCATGAATGTGAG
GGAGCGCATCACCGCCCTCTACTAGACTGACGCCACGGGAACGGTCCCGTGGAGAACAGC
ACTTGAACGATTCCCGTCACGGACAGCCACGGGCTCCCCATATCAGCGACACCAGCGCTC
TGCCCGTGGACGAGCGCCGATCGGATATCTTCTTTGCCGCAGTGGAAACCACGCGGATGC
CGATGACGGTCACCGATCCGCACCTGCCGGACAACCCGATCGTGTTCGCCAACCGCGCCT
TCCTGGAAATGACCGGTTATTCGGCCGAGGAGATCATCGGCAACAACTGCCGGTTCCTGC
AGGGGCCGGACACCGATCCGGCCAGCGTGCAGGACGTGCGCGAGTCCATCGACAACCGCC
GCGAATTTGCCACCGAGGTGCTGAACTACCGCAAGGACGGTTCGTCGTTCTGGAATGCGC
TGTTCATCTCGCCGGTGTTCGATCAGCAAGGCAACCTGGTGTATTTCTTCGGGTCGCAGC
TGGACGTCAGCCGCCGCCGTGATGCCGAGGACGCGCTGCGCCAGGCGCAGAAGATGGAAG
CGCTGGGGCAATTGACCGGCGGCATCGCGCACGATTTCAATAATCTGCTGCAGGTGATGT
CCGGGCACCTGGAAGTGATCCAGATGATGTCGGGCAAGTGCGGCGGTGCTGCCGATCGGA
TCGCCTTCAGCGCCGAACACGCGGCGGCCGCTGCAGCCAAGGCGGCCACCCTGACCCAGC
AGCTGCTGGCGTTCTCGCGCAAGCAGAAGCTGCGCGGCCGGGTGGTCAACCTCAATGGTC
TGGTGGCCGGCATGACCAACATGGCCGAGCGCGCGCTGGGTGGCGGGATCAGCCTGCGGC
AGTCGCTGGAGGAGGGCCTGTGGAATTGCCAGATCGATACCACCCAGGCGGAAGTCGCGC
TGCTGAACGTGCTGATCAATGCCCGCGATGCGATGGCGAACGCCGAGCGCAAGGAAGTCA
CCGTGCAGACCCAGAACGTGGAGATCACCAGCCACGATCTGGCCATGTATCACCAGCTGG
CGCCCGGCCGTTACGTGAGCATCGCCGTCAGCGATACCGGCGTGGGCATGCCGCCGGAGG
TGTCCAGCCGCGTCATGGAACCGTTCTTCACCACCAAGGAAGAGGGCCAGGGCACCGGCC
TGGGATTGTCGATGGTGTACGGGTTCGTCAAGCAGTCCGGTGGCACCGTGCGCATCTACA
GCGAAGTGGGCGAAGGCACGACCGTGCGGCTGTACTTTCCCGCCTCCGACGAGTTCGAAA
ACGATCTGCAGGCGGTCAAGGCGCGCGCGATCGACAAAGGCGGCAGCGAGACCATTCTGG
TGGTCGAGGACAAGCAGGACGTGGCGGTGGTGGCCAAGATGTTCCTGGAGAGCGCGGGCT
ACCGCATCCTGTCGGCGTCCAGCGGCCGTGAGGCGATCGAACTGCTGCAGCAGCACCCGG
ACGTGGACGCCGTGTTCACCGACCTGATCATGCCCGGCGGCATGAACGGGGTGATGCTGG
CGCGCGAGGCGCGGCGCATGCTGCCGCGGATCAAGGTGCTGCTGACCACCGGCTATGCCG
ATGCCAGCATCCAGCGCACCGACGTGGGTGGAGCGGAATTCGACGTGGTCAACAAGCCGT
ACACGCAGAAGGAATTGCTCAAGCGTATCCGCATGCTGCTGGATGGGCCGACCGGCGTGG
GCTGAGCCGGCACTGCCGTGCGGCGGGAAGGTTGCGCTGCGCGCTGCGCTGCACGACATC
GCGTGCAGCGCACGATGGCTGGCGAGCGTGCGCGAGGTGTGGGGTCACGGGCCGGACCAC
GCACTGCTTGCCGAGGGGGCCGTCTGCGCGCAGGACCGGACGTCGGCATGACCGCGAACA
GCATGCGCTGCACAGGGCGTTCGAGCGCATTGCCGTCGATGGTTCGATGCGGTGCCGACG
CGCGCCAGGTCAGTCGTGTCTCACGTGATCGCAGGTGGCTGGTACGGCGGCTTGCGATCG
GCCCGCTCACCGGCGGGGTATCGACATCGTGCGGTCATGCGGCAGCCGGGGAAACCCTCG
GCGCGTTACGCATCGCCGGCTCCGACCCGCTGCAATCATTCCTCGCCGAGTGGCGCCACG
TAGCCTTCGGGTTTGTCGGCGTTGCGCTCGAACAGGAACTTCTGCAGCTCTGCTTCCAGA
AAGGCGCGGTGCTTGGGATCGCGCGGAGACAGGCGGTTTTCGTTGATCAGCATGGTCTGA
TGCGCCAGCCATGCCTGCCAGCCGCTCTTGCCGATGTGCGCGAACACGCGCTGGCCGAGC
TCGCCGGGATAGGGCACGAACTCCAGACCTTCGGTATCGCATTGCTGGTACTGGCAGAAC
ACGGTGCGGGACATGCGATTTCCTTCAAAGCGATCAGAGCGTAGCGAGCAGCTTGCGGAT
CGGTGCGGGCAGGCCTAGCGATGCGAGCTCGGCCTGAGCCACCCAGCGTAGATCGTCATT
GTCGCGCACCGCCGCGCGCAGCGCGACCTTGCGGATGCGCAAGGGCTGCAGATGCAGCCG
GTAATGGCTGAAGGTGTGCACGATCAGCGGCATTGCGTCGGCGCGGTCGTAGCTGCCATC
GATGTGTTCGTCGAACCATGCGCGCATGCCGCGATCGGTCTCGGCCTGCGGCAGCGTCCA
CAGCGAGGCCCAGATGCCGGTCGGCGGGCGGCGCTGCAGCAGGATCTGCCTGTCGGCGTT
CTCCAGCAGCAAGGCGGTGGCTTCGCGCTCGGGCAAGGATTTGCCGGGCTTGGGCGTGGG
CAGTGCGTCCACCAGGCCATCGCGCCGCGCCACGCAATCGTCCTGCAGCGGGCACAGCAC
GCAGGCCGGTCTGGCGCGCGTGCACAGCGTGGCGCCGAAATCCATCTGCGCCTGCGTGTA
GTCGGCCAGGCGGCCGGCCGGCACGTGCGCGACATGCGCAATCGCCAGTTGCCACAGCTG
TTTTTCGACGACCGGCAGGCCGGGATAGCCGGCAATGCCGTGCAAGCGCGTCAGCACGCG
TTTGACGTTGCCGTCCATGATCGCGAAACGGTCGTTCCAGGCCTGGCTGAGGATCGCGCC
CGCGGTGCTGCGGCCGATGCCGGGCAACGCGAGCAAGGCATCGATGTCGCGTGGCAGCGT
GCCATCGTGCAGGGCGACGCATTGCTTGGCAGCGGCATGCAGATTGCGTGCGCGTGCGTA
ATAGCCCAGCCCGGCCCAGTGCGCCATCACGGTGTCGTTGTCGGCTGCAGCCAGGTCGGC
CAGGGTCGGAAAGCGGGCGACGAACTTCTGGAAATACGGAACGACCACCGCGACCTGGGT
CTGCTGCAGCATGATTTCCGACAGCCACACCCGGTATGGCGTGCGCGGATGTTGCCAGGG
CAGATCGTGGCGACCGTGGTCGTCGAACCAGTGCAGCAGGCGATCGACAAAGGCGTCGGC
AGTGGGAGCGGCTTGATCGGCTGGCATGGGGTCTGCTGGCTGGGACGGGAGGAAGAGCGG
CGAACAGAACGTAGCAAGCAGTCGTCAGGCGGGAGTTGACGGCGCGGAGCAACCGCAGTG
TACGAGTGGTCCATGCCGATTCCGAGCAGCGGCCGCGCCCGCCCGGTGAACGCAGTCGTT
CTGTTGGCCTCTGAGGCGTGCTCAGGAGCGACAGCGAAAGCGCAAGACCCAACGATCGCG
CACCTCGGCGGCCATCATGGTCTGCCCGACCACGTCGCGGAGGGCGCCCTTCTCGCACAA
CGATCCCAGCGCACCGGCAGCGTGATCGCGCCGCGTGGCCCGATATGCCGAGCCACGACG
ATGTCGTGGCGCCGCCTCGCCGTATCCCCCGATGCCCATCACGCGCGCAGCCCGCCCGAC
GTGACGGCAGTGGTGCGGTTGCGCGGATTGCGGCCGCTGCTCCGGGTCCCGGGTCCCGGG
TCCCGGGTCCCGGCTTTCGATCAGCCGCCCAGGGCTTCCGGCAGCAAGGCGTCGACGAAC
GCGACCGGGTCGAACACGCGCAGATCTTCCGGGCGCTCGCCGATGCCGGCGAAGCGGATC
GGAATGCCGAATTCGCGGGCGAGCGCGAACACCACACCCCCCTTGGCAGTGCCATCGAGC
TTGGTCACCACCAGGCCGGTGACGCCGACCGCCGCATGGAACTGGCGCAGCTGCGAGATG
GCGTTCTGACCGGTGGTGCCGTCGATCACCATCAGCACTTCGTGCGGGGCGGCGGCGTCG
ATCTTGCCGAGCACGCGGCGGATCTTGCCCAGCTCGTTCATCAGCCCGGTCTGGGTGTGC
AGGCGTCCGGCGGTGTCGGCGATCAAGACGTCGGTGCTGCGCGCCTTTGCCGCCTGCAGG
GCATCGAAGGCCACCGACGCGGCGTCGGCATTCTGGCCCTGCGCGATCACGGCCACGCCA
TTGCGGTCGCCCCAGGCCTGCAGCTGCGCCACTGCGGCGGCGCGGAAGGTGTCGCCGGCA
GCCAGCATCAGGCTATTGCCCTCGTCCTTGAAGCGTTTGGCCAGCTTGCCGATGGTAGTG
GTCTTGCCGACGCCATTGACGCCGACGGTGAGTACCACGAACGGCTTGAGCGAGCGGTCG
ATGACCAGCGGCTTGGAGACCGGCTGCAGCAGCGCGATGAGGTCGGTGCGCAAGGCCTTG
AACAGCGCCTGTGCGTCGGCGAATTCGCGCGACTTCATGCGCTTGCGCAGGCCTTCGACC
AGGGCGGTGGTGGCGCCGATACCGACGTCGGCGGTGATCAGCGCGGTTTCGATCTCGTCG
AGCAGGTCGTCGTCGAGCTTGGGATTGCGCGAGAACAGGCCGCCGAAGCTGCGTGCGAAG
CTGCTATTGCGCAGACGCTCGCGCCAGCCGGGTTTGCCGGCCGCCGCCGCAGGCAGTGCG
TCGCGCGCGCCGGCGCCGTTGTCGGTGTCCTGAAGGGACGGCGCCGGGCTGCTGACGATG
GCCGGGGCAGTGACCGCCGGCGTCGCGCCTGCAGCGGGCGCGGCGGCTGGCGATGCCAAT
GGATCTGGTGCGGCGGCTGGCGGCACGATGGCCGGCGGTGCCGTGACCGGTGGGATGGCA
GCGGGCGGGGCAGGCGCCAGGAGCGGCGGAGCGGGCTCTGCCGGCTGCACCGGCGCGCCG
GCCGCCGGTGCTGCGTCCGTGGGCGGCGGCGCAGCCGCGTGGCCCGGGATCACGACCGGT
GCAACCACCACCGGCGTCGGCGCACTGGTCGGGGCGGTCGGTACAGGATCCGGCAGTGCC
TGCAGGGCAGACGGTGCGGGCGTGGCCGCGGGGGGCGGTGCGCTCGGTACGGCGGCGACG
CTTTGTGCCTGGCCGGTGCGCGCGGCGATGTCGCGGGCCAACTGATCGGCTGGCGTGGCT
GCCGGCGCAGCGGTGGAGTGCGCCGGAGGAGCGGGTGTCTCGCTGGCCGCTGGGACAGGT
GCGGGGGCGGGCTGTGCAGCCGGCGCTGTGCCGGGTTGCGCAGGGGGCGGCGTGGCTTCG
GCAGGCGCGGTGGGGAATGCGGCTGCCAGTTCTTCCAGGCTGTAACGCGAGGTGCGCGCG
CTGTCGGGCGAAGTTGGCTTGTTGCGGCGGAAAAAGCTGGCCATTGGCAACGCAGTGGGG
GAAACCCGGGAGTCTACCATCCGGGTGTCGGCCGACCCTGACGCGATCGTCGCCACGCCC
GGCTGCAGGCTGTGGAGGCGCCCCTCGCCGATGTCGGCCATGCTGCCGAATTCTGCATTT
GTGGCAGCGTGTGTCAGGGGGCTTGCGGCAGACTGGCAGCGGCAAGCGCGCGGTTATGCC
GGCGCCGCCGGGTCGCAACGGGCATAGGGGACCGGGGGGAGCGCGCGCAGCCACCATGCC
TGGGCGGTCTGCGCGTGCGCTTACAACTGGCCCTTGAGGGCGCGGTAATCGCGCGGTGTC
ATGCCCACGGTGGCCTTGAACTGGCGCGCGAATGCGCTCTGGTCGGCGAAGCCGCAGCGC
TGGCCGATGCTGGCGATGCTGTCGTCGCCGTACAGCAGCCGCATCGCCGATTCGATACGC
AGCTTGGTCAGCAATTGCTGCGGAGTGACCTGGAACACGCGGCGGAAATGCCGCTCCAGC
TGTGCCACCGACAGCCCGGCCAGATCGGCCAATGCCTGTACGCGCAGGTTGTCGCCGAAG
TTGTTCTGCATGTGATCCATCACCTGGCTCAGGCGTTCGTAGGCCGAGTGACGGCTGTCG
GGCTGGCCCAGGTCGCGCGAGATGCCGACCACGCCGATCACCTCGTTGGCCTCGCACAAC
GGGCGCTTGAAGGTCAGGCACCAGCCGGGCAGCCGGTTGGGGTACAGATGCACTTCCAGC
TGGTTGTCGATGAGCTCGCCAAGCAGCACGCGGCGGTCCTGCATCATGTAGCTGCCGCCC
AGCGGCAACGGAAACACTTCCAGTGGCGACTGGCCGATGATCTCGCTGCGCAGCTTGCGC
CCGAGCCGACGCACCAGGGTGAGGTTGCAATGGGTGTAGCGGCCCTGCCCATCCTTGATG
AAGAACACCACGTCCGGCAGCGCGTCGAACAGCGTCTGCATTTCCAACGCGGGAAGATTG
AGGTCCATCGGGGTCATGGTGGCGATCGCAGATTGACGGCCGCACGACAGGTGCGACCGG
TCACCGATCCTAACGTAAACGCGCGATCGCGGAACGCGACGGACATTATGCGGATTTCCG
CATTTTCACTTCGCATTGCACGCTAGTCGCTCGCGGGTCGGCAGTGGGAGCATGGGGCAT
GCACATACTCGACGTCATCGACTCGCATACCGCAGGCGAACCCACCCGGGTGGTGCTCGC
CGGTTTTCCCGATCTGGGCACTGGCGACCTGGCGCAGCGCCGCGAACGCTTCGCCCGCGG
GTTCGATCGCTGGCGCAGCGCCATCGCCTGCGAGCCGCGCGGTTCGGACACCATGGTCGG
CGCGCTGTTGCTGCCGCCAAGCGACCCGGGCGCCTGCGCCGGGGTGATCTTCTTCAATAA
CGTGGGCTATCTGGGAATGTGTGGCCACGGCACCATCGGCGTGGTGCGTACCCTGGCCGA
GCTGGGGCGCATCGCGCCCGGCCAGCACCGCATCGAAACCCCGGTCGGCACCGTGGGGGT
GGAGCTGGCCGCCGACGGCACGGTGTGGGTGGACAACGTCGAGAGTTACCGTCTGGCCGC
TGGCGTGGAAGTGGAGGTGCCGGGGTACGGGCGGGTGCGTGGCGATGTGGCCTGGGGCGG
CAACTGGTTCTTCATCACCGAACAGGCGCCGTGCGTGCTGGACCTGGCGCATCAGCGCGA
GCTGACCGCTTACACCGAAGCGGTCCGGCTGGCCTTGCAGGCAGCCGGCATCACCGGCGA
GGCGGGGGGCGAGATCGACCATATCGAGGTCAATGGGCTCGCTCCGGACGGCTCGGGCGT
GGCGCGCAATTTCGTGCTGTGCCCGGGGCTGGCCTACGACCGCTCACCCTGCGGCACCGG
CACCAGCGCCAAGCTGGCCTGCCTGGCCGCCGACGGCAAGCTGGACGAAGGCGAGCGCTG
GGTGCAGCAGGGCATTCTGGGCAGCGCCTTCGAAGGCAGCTACCGCCTGAGCGGGCGCGG
CATTGCGCCGCGCATTAGCGGACGGGCGTACATCACCGCGCGCTCGCAGCTGGTCATCGA
CCCGGCCGATCCGTTCGCCTGGGGCATCGTGGCCTGATGGAGGCCGTGCGGCCCACGCCG
GTGGTTGCGTCGGCCACGCCGTCGGCAGTTGCGGTGTCTGCGGCGATGTCCGGGGCGTCC
GTGGGGCAGCCTGCGTCGACCTCCGCGCCGGCAGTAGGCGTCGCTCCCACATCCTCATCC
GCTTCCTCGGCCGCTTCCACGCGACGCAGCTATGACCTGATCGTGATCGGCGCCGGCATC
GTCGGTGCCGCCTGCGCCGAGGCCGCCGCGAGCGAGGGCTTGCGGGTGGCGATCGTCGAG
CCGGGGCCGATCGGGGGCGGCTCCACGGCAGCGGCGATGGGGCATCTGGTGGCGATGGAC
GACGATCCGGCCGAGCTGGCGTTGTCGGCGTATTCGCTGCGGCTGTGGGAGCGCTTCGCG
CACCTCGAGGACGCCGAGTTCAGCCGTTGCGGCACGCTGTGGGTGGCGCGCGATGCACGC
GAACTGGCGGCGGTGCCGGCCAAGATCGCCCGGCTGGCGGACGCCGGACTGCAGGCGCAG
GCCGTCGATACGCAGCAGCTGTACGCTTTGGAGCCGCAGTTGGCACCCGGTCTGGCCGGC
GGCATGCGGGTACCGGACGAAGCCGTGGTGTATCCACCGCGGGTGGCGCGGCATCTGGTG
GGCCTGGCCTGCAGCGCGGGCGCGCGGTTGTTCGCCGGCCGCCGCGTGGCGCAGTTGCAG
GAACACGCGGTGCGTCTGGACGATGGGCAGGTGCTCGCCGGGCCGGTGCTGGTGGCCAGT
GGGGTGGCGCTGCCGCAGCTGTTGCCCGAGCTGCCCCTGCGCCCGCGCAAGGGCCACCTG
GTCATCACCGATCGCCATCCCGGCCTGATCCGGCATCAATTGCTGGAACTGGGCTATGCC
GATTCGGCGCATGGGGCCGACGCCACCAGCGTGGCCTTCAATGTGCAGCCGCGGCCGACC
GGGCAGATCCTGATCGGTTCCTCGCGGCAGTTCGGCGACCCCGATCGTGCGCTGTCGATG
CCGGTGCTGCAGCGGATGTTGCAGCGGGCCTTCGCCTACCTGCCGGTGCTGCGCGAACTG
CAGGCGATCCGCGTGTGGACCGGTCTGCGTCCAGCCACGCCCGACGGGCGGCCGTATCTT
GGGGCGGTGCCCGGCCGGCGCGATGTGTGGGTGGCGGCGGGACACGAGGGACTGGGCGTC
ACCACGGCGCTGGGGAGCGCACGGGTGATCGTGGACAGCCTGCTCGGGCGCACGCCGGTC
ATCGACCCGACGCCTTACGCGCCGGTGCGGGCGCTGCAGGGGCAGCTGGCATGAGCGCGA
CCACGGTGCGCCTGCAGGTGGATGCGCAGCCGGTGGAGGTGCCGGCTGGCGCCAGCGTGG
CGGCCGCGGTGGCGCAGGCCACGCTGCAGTTTCGTCGGTCCAGCGGCGGGCAACCGCGCG
CACCGCTCTGCGGCATGGGCGTGTGTTTCGAATGCCGGGTGCGGATCGACGGGATCGGCC
AGCAGCGCGCCTGCCTGGTGGAGGCGCGTGATGGCATGCAGGTGCGCACCGATGGCTGAT
CCGGTCCAGCGCTTCGACGTGTTGGTGATCGGTGCCGGTCCGGCCGGACTGGCCGCAGCG
CGAGCGGCTGCCGGCCATGGCGCGCGCGTGGGCGTGGTAGACATGCAGTCGCGCGCGGGC
GGCCAGGTGTGGCGCCGCGATGTGCGCCACGGCGCACCGCATGCGGCGCGCGCGTTGTTG
CGGCAGGTCGGTGACCACGCCGCGATCACGCTGCTGACCCAGACCCAGATCGTACTGGCG
CAGCCGGGCTGGCTGCTGGCCGACGGCCCGGAGGGCGCGCTGCAATTGCATTACGCCGCG
CTGGTGCTGGCGACCGGCGCGCGCGAGCTGCTACTGCCGTTTCCGGGATGGACCTTGCCC
GGCGTCACCGGCGCGGGCGCGGCGCAGGCCTTGGCCAAACAGGGCTGGCCGCTGGCCGGC
AAGCGGGTGCTGGTGGCCGGGAGCGGCCCCTTGCTGCTGGCCAGCGCGGCCACCTTGCAG
CGGCATGGCGCGCAGGTGCTCGGCATTCACGAACAGAGCTCGGCCGCCGCGTTGCGCCGG
TTCGCGCTGCAGTTGTGGCGCTGGCCGGGCAAGGCGGCGCAGGCGGCCGCCTTGCGCCTG
CAGCTGCGCGCGGTGGCGTACCGCGCCGGCAGCATCGTCGTTGCCGCACATGGCGACACG
CACCTGCGCGAAGTGGAACTCGACGGGCCTGCCGGCCGTACGCGCATCGCCTGCGACCAA
TTGTCGGTGGGCTATGGCCTGGTGCCCAACGTCGAGCTTGCGCAATTGCTGGGCTGCCAG
TTGCAGGCGTGCGGCGCGCACCAGCAGGTGCAGGTGGATGCACTGCTGCGCACCAGCGTC
GTGCAGGTATTCGCCGCTGGCGAAGCCTGCGGGATCGGTGGACGCGACTGCGCGTTGGTC
GAGGGCGCCATGGCCGGGCATATGGCGGCCGATGCGCCGGAGCATGCGCTACGCCTGCAG
GCACGTCGACACACGGCGCGCGCCTTCGCTGCGTTGTTGCAGCGGCAGTTCGCCCTGGAC
CGGCGCATCCATGCGCTGGCGCAGGCCGATACGCTGGTCTGCCGTTGCGAAGACGTGCCG
CTGGGCGCGCTGGACAACTTCAACGATGCGCGCGACGCCAAGCTGGCTTCGCGTTGCGGC
ATGGGCGCCTGCCAGGGCCGCATCTGCGGCACTGCACTGACCGAATTGGGCCGTTGCCTG
CCTGCGCTTTCCACCGATGCCGGCCGCCGGCCGCCGTTGTTCCCGGTCCGCCTCGCGGCG
CTGGCCGACTCCTTCACTTCCGACTCGCAAGGGAATCTTCCATGAGCATTGCTGCGTTCT
GGCACGGCGTATTGCCGGCCATCACCACCCCTTTCACCGCCGATGGCGCGATCGACCACG
ACTTCCTGGGCAAGCACGCCAACCAGCTGGTGGATGCCGGCTGCACCGCGATCGTGCCGC
TGGGCTCGTTGGGCGAGGCGGCCACCTTGAGCGTGGACGACAAGCTGGCCATCCTGCGCA
CGCTGGTGGCGGCATTGAACGGCCGCGTGCCGGTGGTGCCGGGCATCGCCAGCCTGGCCA
CCGGCGAGGCGGTGGCGCTGGCCAAGGCGGCCAAGGAGATCGGCTGCGGCGGCTTGATGG
TGCTGCCGCCGTACGTGTACTCCACCGACTGGCGTGAGATGGGCGCGCATGTGCGTGCGG
TGATCGGCGCAACCGACCTGCCGGTGATCCTGTACAACAATCCGGTGGCCTACAAGACCG
ACTTCGGCCCGGCGCAGATCGCCGAGCTGGCCGGCGAATTCCCGAACCTGCAGGCAGTGA
AGGAATCCTCCGGCGACGTGCGCCGCTTCGCCGCACTGCAGGAATTGCTGGGCGATCGTC
TGGCGCTGCTGGTGGGCATGGACGATGCCATCGTCGAAGGCCTGAGCATGGGTGCCAAGG
GCTGGATCGCCGGCCTGGTCAATGCGTATCCGGAGGAATCGGTGCGCCTGTTCGAACTGG
CCCGCGATGGCGGTTACCCCGCCGCCAGGGAGCTGTACAACTGGTTCCTGCCGTTGCTGC
GCCTGGATACCGTGCCCACCTTCGTGCAGTTGATCAAGCTGGTGCAGGCGAAAGTGGGCA
TGGGCAGCGAACATGTGCGCGCGCCCCGGTTGGTGGTGGCCGGTGCCGAACGCGAGGCGG
CGTTGAAGGTGATCGACCACGCCATCGCGCATGCGCCCAGGCTGGCGTGAGCGCGCAGCC
AACACGACGCTGCGCGATGCCACGCGCTGTCGGCAGGTGGCGTCGGGGCGCCGCTGCCTG
CACGGTGGCCGCATGGTGATCGCCATGGAGGTCGTCCGCACGAGGTCCTCCATATCGCCT
CCCTGGTGGGTCGCCGCGGCACATCGCGCAGCGGCCCATTCCACGCAATCGAAGGTGCTG
CAATGAACGACACGCTGCAACCCATTCTGCTCGCCGGCCAATGGCGGCCCAGCCATGCGG
CGACAGGCAGCTTTCGCGCCGCCGATCCCACCACCGGCGAGCCGATCGGCCCGTTGTTTC
CGATCAGCGATGCCGACGATATCGAGACCGCGCTGCGCGCCGCGCAGGCGGTGGCCAGCG
AACTGGCGGGCGCACCCGCCGCGCGCATCGCGGCCTTTCTCGATGGCTATGCCGACGCGC
TGGATGCTGATGCCGATGCCCTGGTCGCGCTGGCGCATGCCGAGACTGCACTGCCGGCCC
CCACGCGGCTGCGTGGCAACGAGTTGCCGCGCACCAGCGGGCAGTTGCGTCAGGCCGCAC
AGGCGGTGCGCAGCTACAGCTGGACCCAACCCATCATCGACACCGCTGCCGATCTGCGTT
CGCATCTGGCACCGCTGGGCAAGCCGGTGCTGGTGTTTGGCCCGAACAATTTCCCGTTCG
CCTTCAATGCGATTGCCGGCAGCGATTTCGCTTCGGCCATTGCCGCGCGCAATCCGGTGA
TCGCCAAGGCGCATCCGCTGCATCCGGCCACCAGCCAGCGCATGGCGCAGCTTGCGCACA
CAGCCTTGCTTGCGGCGGGCCTGCCGGCTGCGGCGGTGCAACTGCTGTATCACTTCGACA
ACGCCATCGGTCTGCGGCTGGCCGGCGACGCGCGGCTGGGGGCGATCGGATTCACCGGTA
GCCGCGCCGGCGGGCTGGCATTGAAGGCCGCTGCCGATGCGGCCGGCGTGCCGTGCTATG
CCGAGCTGTCCAGCGTCAACCCGGTCTTCCTGTTGCCGGGGGCGCTGGCCGAGCGCGGCG
ATGCGCTGGCGCAGGAGTTCTTCGCCTCGTGCACGCTGGGCAGCGGGCAGTTCTGCACCA
ATCCCGGGGTGGTGGTGGTGCCGCACGGCGCGGCAGGCGATGCCTTTGTCGCAGCCACCA
AGGCGCATTTCGACGCGGCGGTGCCGATGGTGCTGTTCTCGGCCGCGGGGGTCGAAGGCG
TGCAGCACGGCGTGGCCGGTCTGCGTGCGGCCGGTGCGGCGCTGCTGGCCGGCGGACATA
CCGGCGAAGACGGCTTTCGCTACGCGCCGACCTTGCTCAGCGTGGATGCGCAGGCGTTCC
TTGCCGATCCGCAGGCGCTGCAGAGCGAGGCGTTCGGCCCGGTGAGTCTGTTGGTGCGTG
CACAGGACAGCGCGCAGATGGCGCAGGTGGCGGCTGCGTTCGAAGGCAACCTCACCGGCA
CGCTGTACCGCGCCGCCGATGGCAGTGACGATGCGGCCTGGCAGGCGATCGCACCGGTGC
TGCGCGCGCGGGTGGGGCGGCTGATCAACAGCAAGATGCCGACCGGCGTGGCAGTGAGCG
CGGCACAGAATCATGGCGGCCCATTCCCGAGTACGGGGCACCCGGGCTTCACCGCCGTCG
GCATGCCGGGCGCGATCCGCCGCTTCGCCGCCCTGCACAGCTACGACGCGGTACCGGATG
CGCTGCTGCCGGTGGAACTGCGCCAGCGCAATCCTGGCGGCGTGGCACGCCTGGTGGACG
GGCATTGGAGCACCGCGGATGTGGGAGTGGGCGCATGAGTCGCCAGATTGGCGGGCTGTC
GCTGCAGCAGGCGCGCGCGCAGCTGGCCCCGTGGACGCAGCGCGCCGCGCCGATCGCGGC
TGCCGAGTACGCGCAGCGCATCGAGCGCGCACGCGGACTGATGCGTGCGCATGGCGTGGA
TGCGCTGTTGATCGGCGCCGGCACTTCCTTGCGCTATTTCACTGGCGTGGCCTGGGGCGC
CAGCGAGCGCCTGGTGGCGATGCTGCTGACGCTGGATGCCGACCCGGCGCTGATCTGCCC
GGCCTTCGAGGAAGGCTCGCTGGACGCGGTACTGCAGATTCCAGTGAGCAAGCGGCTGTG
GGAGGAACACGAAGATCCGTATGCCCTGGTGGTGCAGGTCATGGATGAGCGCGGTGCGCG
TGCGCTGGCACTGGATCCGGGTGTCGCCTTCGCCGTGCATACCGGCCTGCGTGCGCACCT
GGGCACCGCCATCCGCGATGCGGGCGCCATCGTCGACGGCTGCCGCATGTGCAAGTCGCC
GGCCGAGTTGGCGCTGATGCAGCAGGCCTGCGACATGACCCTGCTGGTGCAGCGCCTGGC
CGCCGGCATCGCGCACGAGGGCATCGGCACCGATCAGCTGGTGCGCTTCATCGATGAGGC
CCATCGCGCGCTGGGCGCGGACAACGGCTCGACCTTCTGCATCGTGCAGTTCGGCCACGC
CACTGCGTTTCCGCACGGCATTCCCGGTGTGCAGCAGCTGCACGAAGGGGAACTGGTGCT
GATCGACACCGGCTGCACCGTGCAGGGCTACCACTCCGACATCACCCGCACCTGGAGTTA
CGGCACGCCCAGCGATGCGCAGCGGCGCATCTGGGACCTGGAACAGGCCGCGCAGGCGGC
GGCGTTCGCGGCGATCCGCCCTGGCGTGGCGTGCGAGGCGGTGGACCAGGCGGCGCGCGC
GGTGCTGGAGGCGGCGGGGCTGGGCCCGGACTACCGGCTGCCCGGGCTGCCACACCGCAC
CGGCCATGGCTGCGGCCTGGCGATCCACGAAGCGCCGTATCTGGTGCGCGGCAACCCGTT
GCCGCTGCAGCCGGGCATGTGCGCCAGCAACGAACCGATGATCGTGGTACCGGGCCAGTT
CGGGGTGCGCCTGGAAGATCATTTCCATGTCACCGATGCCGGCGCGCAGTGGTTCACGCC
GCCGTCGCCGGCGATCGACCAACCGTTTGCATGAGCCTGCACCGGCTCGCGCACGCGTAG
AAGCGCACCCGGGCGCGATGGGTGCCCGACCAATGCCATGCGCGCTCGGGCGCGCTCCTA
CAGCCGCCATTGCATCTTGGAGCAACTGCATGAATCACCTGCGTCCTGTCGCCGTCGGCC
TGCTTGCCGCCGCATTGTTCACCGCCTGCAAGCCGGCGCCACCCGTTGCTGAGAAGACCG
CAGCCGCGGTCGCCGCGTCCAGCGACGAACAGGCCGCCAAGGCGTTCGATGCGCTGCTGG
ACAAACAGTGGCAATACCAGCTGCAGCACTACCCCGAGTTCGCCAGCATCATCGGCGACA
AGCGCTATAACGATCGCTGGAGCGACTATTCGCTGGAGGCCGTGCAAGCCGAACGCGCCG
CCACTGCCGATTTGCTCAAGCAATTCGAGGCGGTGGACGCCAAGGCGCTGGACGAACAGC
GCCAGCTCAGCCTGCAGATGATGCTGGGCCAGTTGCGCGACACGCTCGAGGGCATCGACC
TCAAGACCTATGCGATGCCGCTGGAGCCGGTTGGCGGCATCCAGCTGGCACTGGCCGGCT
ACGGCGATGCGTTCCCATTCGAGAACGCCAAGGATTATCAGGACTACATCACGCGGCTGC
AGGCCATTCCGGGCGTGATCGACCAGGTCATCGCAGTCTCGCGCCAGGGGGCCAAGGACG
GGCTGGTGCAGCCGCGCTACCTGCTGGAGCGCCTGCCCGAACAGATCGACAAGATCGCCG
CGCTGACCGGCGCGCAGAGCCCGTTCGCCTCGCCATTGAAGAAACTCGATGCGGCGGTGC
CTGCCGACCAGCGCGATGCACTGCGCAAGCAATTGCTGGCGGCGATCGACCAGCAGGTCC
GCCCGGCCTACGCCAAGCTGGCCGCCTTCGTGCGCGACGAATACGCCGCGCAGGGCCGCA
GCTCCGAAGGCCTGTGGTCGCTGCCCGACGGCGAGCGCCGCTACCGCTATGCCATCCACA
CCCAGACCACCACCGACATGGCGCCGGAGCAGATCCACCAGATCGGCCTGCAGGAGGTTG
CGCGCATCGAAGGCGAGATGGCGGTGATCGCCAAGGCGCAGGGGTTTGCCGACCTGGCCA
GCTTCCGCAAGGCGGTGGAAACCGACAAACGCCACTTCGCCACCTCCGGCGAGCAGATCC
TGCAGCAATACCGCCAGTACATCGCCGCGATGGAACCGGAGCTGCCCAAGTTGTTCGGAC
ACCTGCCCAAGACCCCGCTGGAGGTGCAGGCGATGCCGGCGTTCCGGCGTACCGCGCCCG
GTGCCGAATACTGGCAAAGCAATCCGCAAGGCACCAAGCCGGCAATCGTGAAGGTCAACA
CCAGCGACTTCGCCAGTCGCACCCTGATCAATATCGAAACCACCGCCTACCACGAAGGCG
TGCCCGGCCATCACCTGCAGATCTCGCTCGCGCAGACGCTGCCGTTGCCGCCGTTCCGCC
AGCAAGCCGGCTACAACGCCTACATCGAAGGCTGGGCGCTGTACTCCGAGCGGCTCGGCA
AGGAGATCGGCTTCTTCAAGGACCCGTACAACGACTACGGCCGGCTATCCGGCGAGCTGC
TGCGCGCCAATCGCCTGGTGCTGGACACCGGGGTGCATTACAAGCGCTGGACGCGCCAGC
AGATGGTGGACTTCTTCCACGCGCATCCATCCGACGACGAACCCAGCATCCAGTCCGAAA
CCGATCGCTACATCGTCTGGCCGGGCCAGGCGCTGGGCTACAAGCTCGGCCAGCTGCAGA
TCCTGGCGCTGCGCACCGAAGCCGAACAGGCGCTCGGCGAGCGCTTCGATATCCGCGCCT
TCCACGACGCGGTGCTGGGCGGCGGCGCGATGCCATTGGCGCTGCTGCAGCAGCGGGTGC
GGCAGTGGATCGCGCAGGCCAGGACGAGCGCGGGAGCGGCCAAGTGAGCAGCGCCTGGCG
GTGTGGCGCGCTTGGCCTGCTGATGGCCGCCAGCCTTTGCGGCGCGCCCGTGCAGGCGCA
TGCAGAGGCGCCCGTGCCAACTGCGCAGGGCACAGCCGCCTCCCGCTTCAAGGCCTTGTA
CACACGCGAATGGCAGTGGCGGCAGGCACAGCTGTCCGGTGCGGTGGACGAAGACAACCA
GGCCACCCAGCAGCAGTCCGACCATCTGCCCAGGGTCGATGTGGCGAGCCAGAACCAGCG
CACTGCGTACTGGCAACAGACTCTGAAAGAGCTGGATGCCATCCCGCAGGCGCAGTTGTC
GGCCGAGCAGAGTGTGAATTACCAGGTGTATCGGCAGCAGCTGCAGGTATTGCTGGACCA
GCAGCGCTACCGCGCCTGGGAAATGCCCTTCAATAGCGACTCCGCGTTCTGGAGCGACCT
CGGCTTCAGTGCAAAAGCCACACTGCGCACGCGTGAGGACTATCAGCGCTATCTGACGAT
GCTGGCCGATATCCCGCGCTACTTCGACGAGCACACGGCCAACATGCGCGCGGGGCTGGC
ACGGGGATTCAGCCAGCCGAAGGTCACGCTGCGCGGGCGCGATCAATCCATCGCCGATGT
GGTGCAGGCCAGGGGGCAGGCCAACCCGTTCTACGCCCCGTTCAAGCAACTGCCGGCCAC
GCTGCCGGCGCCGTTGCAGGCGCAGTTGCGCCAGCAGGCGGTGCAGACCATCGACACACA
GGTGATACCGGCCTACGCCCGCTTGCTGCACTTCATCCGCAGCGAGTATCAGCCGCGTGC
GCGCACCACGCTGGCCGGCGAGGCCTTGCCCGATGGCAAGGCCTATTACCGCGCGCAGAT
CCGCGAGTTCACCACGCTGGACCTGAGCCCCGAGCAGATCCACCGGATCGGCTTGCAGGA
GGTCGCCAAGCTGCGCACGCAGATGGACGCCACCATCGTGGACAGCGGCTTCAAGCCGCC
GGCCGGTCAGGCGGTGTTCCCGGCGTTTCTGCAGTTCCTGCGCACCGACCCGCAGTTCTA
TGCCAAGACGCCGGAGGAACTGCTCAAGCAGGCGGCGTGGATCGCCAAGCGCGTGGATGC
CAAGGTGGGCGATTACATCGGCCGCCTGCCGCGTCGCCGCTTCGCCATCGAACCGGTACC
GCCGGCGTTGGCGCCGTTCTATACCGGTGGCCGCGGCGGGCCTGGCATCTATCTGGTCAA
CACCTACAACCTGCCGTCACGGCCGCTGTACAACCTGACCGCGCTGACCCTGCACGAATC
CTCGCCCGGGCATGCGCTGCAGATGCCGCTGGCCGCCGAAGCGCAGGATCTGCCGGCATT
TCGCCGTCATGGCTATATCTCCGCCTATGGCGAAGGCTGGGCCTTGTATTCGGAGTACCT
GGGCCAGGAGATGGGCCTGTACGACACGCCCTATGATCGCTTCGGCTATCTCACCTACCA
GATGTGGCGCGCCTGCCGCCTGGTGATCGACACCGGCATTCACCACGCCGGCTGGACGCG
CGAACAGGCGCAGGCCTACCTGCGCGACAACACCGCGCTGAGCGAGCATGAAGTCACCAC
CGAGGTGGATCGGTACATCGCCTGGCCGGGGCAGGCACTGTCGTATTACCTGGGCGAGCT
GAAGATCCTCGAATTGCGGCGCAAGGCCGAGGTGGCACTGGGCGAGAAGTTCGATCTGCG
CCACTTCCACGATGCGGTGCTGCAGACCGGCGCGGTGCCGCTGCCGGTGCTGGAAGCGCG
CATCGATCGCTTCATCGCCGACGGCGGCGCATCGCCGTATCCGGACGATGCCGCGGCCGC
ATCCTCCGATGCAGGAGCAGGGAGCGCTGCGGATGAGTGAGTGCCGCCCTGCGCGCGGCC
ACGCAAGCGCATCGGCTTCGCTTTCGCAAGCACGCCATCGCTGGCGCCAGGCCATCGGCG
CTCGAGGGAGTACACCGTAACCCACCGGCAGCCACATCGCCTTGTGCAGCACCACGCCAG
CTTCCGTAACACGCGCGCTTTCCATTCTTTCGGGGCCAGTCATGACCACACAGGGTGCGA
CCACGCAAGGCAAGTTCCACAAGCGGCTGAGCCTGACCGACCTGACCTTCATCGGCCTGG
GCTCGATCTTCGGTTCGGGGTGGCTGTTCTCGGCCAGCCACGTGTCCTCGATCGCCGGGC
CGGCCGGCATCGTCTCGTGGATCCTCGGCGGCATCGCGGTGTTGTTGCTGGGGCTGGTCT
ATTGCGAACTGGGCGCGGCGTTGCCGCGTGCCGGTGGGGTGGTGCGCTACCCGGAGTATT
CGCACGGCCCCTTGCTCGGTTCGCTGACCGGCTTCATCACCTTGATCGCATTTTCCAGTC
TGATTGCGATCGAAGTGGAGGCCGCGCGGCAATATGCGGCGGCGTGGTTTCCGTGGCTGA
GCCAGCCCGGCAGCACCCATCCCAGCCTCTGGGGCTGGCTGGTGCAGCTGGCCTTGCTGG
TGCTGTTCTTCCTGCTCAACTACTTCAGCGTCAAGACCTTCGCGCTGGCCAACAACATCG
TCAGCATCTTCAAGTTCCTGGTGCCGATCCTGGTGATCGTGCTGCTGATGCAGCACTTCG
ATGCGGGCAACCTGAGCATGCACGGGTTTGCGCCATCTGGCATGGCCGGCGTAGAGGCGG
CGATCTCTGCCGGCGGCATCATCTTCGCCTACCTGGGACTGACGCCGATCGTGTCGGTGG
CCAGCGAGGTGCGCGATCCGCAACGCAATATTCCCATCGCGCTGATCCTCTCGGTGGCGT
TGTCCACCGTGATCTACGTGCTGCTGCAGCTGGCGTTCCTGGGCAGCATTCCGGCCGCGC
AGCTGGCGCAGGGCTGGAGCGGCATCGACAAGGCATTCTCGCTGCCTTACCACGACATCG
CGCTGGCTCTGGGCATGGCCTGGCTGGCCGCGCTGGTGATCTGCGATGCGATCGTCTCCC
CCAGCGGCACCGGCAATATCTACATGAATGCTACCCCGCGCGTGGTGTATGGCTGGGCGC
GCAGCGGCGGCTTTTTTCCTGCGCTGACACGGGTGGACCCGGTCTCGGGCATTCCGCGGC
CGGCATTGTGGTTGAGCCTGGGCCTGTCGATCTTCTGGACGCTGCCGTTCCCGTCGTGGG
AAACGCTGATCGGGGTGGTATCGGCAGCGCTGGTGCTGAGCTATGCGGTGGCACCGGTGA
CGGTCGCGGCGCTGCGCCGCAGTGCGCCGGACCTGCCGCGGCCGTTCCTGGTGCGCGGCC
TGAGCGTGCTGGGGCCGTTGGCGTTCATCGTGGCCGCGTTGATCGTGTACTGGTCCACGT
GGCGGACCGTGTCGTGGCTGCTCGGGCTGCAGGTCGCCGCGTTCACGTTGTACGTGCTGT
ACCGCCTGCCGTCGCGTGAGGGGCGTACGCGCCTGCTGCGGCAGGTGCGTGCATCGCTGT
GGTTGATCGTGTTCTTCGTCCTGGTGATGGCGGTGTCCTGGGCCGGCACCTTCGGTGGGC
ATGGCTGGATCACGCATCCGTTCGATACCTTGAGCGTGGCGGTGATCGCGTTGTTCATCT
ACCACTGGGGCGCGCGCAGCGGCCTGCGTAGCGACGAACTGGCATTGGAAGAAGACGATG
GCGAATGAGGCATGGCCCGACGCGCTACGCATCCGGAAACTGCGCGCATTGCGGCCATGC
CTGCCGGTGTCGGTGATGCACCGGCCCGGTCTGCATGCAGCGCTGCAACGTCTTCAGGCA
GTACCTGCGGCGTGTCTGCTGGCGCTGCTGGCCGTTCTGTTCTCGCCAGCGGTCGGCGCG
GAAACGATGCCGCGCTTCGTCACCCAGAACGGTCGCCATGCGGTCTTCGTCGACGGGGCG
CCGTACACCATCCTGGCCGCACAGCTGCATAACTCCAGCGCCTGGCCGGCGGTATTGCCC
AAGGCGCTGGACGAGGTGGTCGCCCTGCATGCCAATACCGTGGAAGCGCCGGTGTACTGG
GAGCAATTCGAGCCGGTGCAGGGCCGCTTCGACACCACCAATGTGGACGCGTTGATTGCC
GGCGCCCGCAAGCGTGGCCTGCGGGTGGCCTTGCTGTGGTTCGGCAGCTGGAAGAACGGC
CAGATGCACTACGTGCCCGAATGGATCAAGCGCGACGAGGCAACGTATCGGCGCATGCGC
GACGCCAACGGGGAGCCGGCGGATGTGTTGTCGCCGCACGTGGCGGCCAACGTGCAAGCC
GATGCGCGTGCGTTCACCGCACTGATGGAGCACCTGCGCAAGGTGGACGGTGACCGTCAC
ACCGTGATCCTGGTGCAGGTGGAAAACGAGCCTGGCGCGATCGGCACCGTGCGCGACCAC
GGACCGGCCGGCGAGGCGGCGTTCGCACAACCGGTGCCTGCGGCAATCGCACAGGCGCTG
GGCAAACCGCAGGGTAGCTGGCAGCAGCTGTTCGGTGCCGAAGCCGCCGAAGCCTTCAAT
GCGCATGCGACGGCGGCGTACATCGAACAGGTGGCCGCCGCCGGCAAGCGCGTGTATCCG
CTGCCGCTCTACGTCAACACCTGGCTGCGCTACAAGGGCAAGCGGTATCCAGGCATGGAC
TATCCCTCCGGTGGCGCCACGGTGAACGTGTTCGCGCTGTGGCGCGCGGCCACGCCGTCG
ATCGATTTCATCGGCACCGACATCTACACCAGCGATTACAACGAATACACCAAGGTCATT
GGCCAGTACGCGCGGCCGGACAACCCGGCCTGGGTATCGGAAACCGGCTTCGAGGCGGCC
ACCGCGCCGTACCTGTTCCATGTGCTGGGGCAGGGCGGGGTGGGCTTCTCGGTGTTCGGC
ATGGATGGCAACCCGGACAGCCAGGCCAACCGCGACGCGATCGCTGCACACGCCGCCAAC
TTCAAGCTGCTGGCGCCGCTGCAGCGCGTGATCGCCCAGGCCGCCTTCGACGGCCGGCTG
CAGGCGGTGGCCGAACAGCCCGGCGCGCCGCAACGCACGCTGCGCTTCGGCGACTGGCAG
GCCAAGGTGTCGTTCGGTGCGCCGATGTGGGGCGATGCCCCGGCCATCCTGCCGGGCAAC
GACGACCATGCCGGGCGACTGCTGGTGGCGCAACTGGGGCCGGAGGAGTTCCTGGTCACC
GGGATGGCCGCGCGCGTTGAATTTTTCCGCGACACGGCCGATACCCGTCATGGACAGCTG
TTGCGGGTGGAGCAGGGGCGGTATGTGGACGGACGCTGGCAGGTCGAAAGACAGCTCAAC
GGCGACCAGACCGACTATGGCCTCAACTTCGGCCGCGGCGGCCCCGCCAGCTCCGAACCC
GCGGTGCTGCGGGTGCGGGTCGGAACCTATTGACGACTGCAGACACTGCGGCGCGTGCCT
CCGTGTGTTTGCCTGCATCACCTCGAATCCCGCATCACACTCACATTCTTAGCGGAGCCA
CCATGAGCATCAGCGCTATCGCCAGTTCCGGAATGCAGGCCGCCGCACTGCGTCAGCAGG
TGGCTGCCGGCAATGTGGCCCGGCAGCCGGTGGAGGGCAGCCCGCGGCAGGCCGTCGCAG
CCAGCACGCAGGCCAATGGTGGCGTGGCGGCCAGCGTGGTGGAGGCGCCCTCAGATCCCG
CCGCACCGGTCACCGATCTGGTCGACGGGCTGTCGGCACGCAACGATTTTCAAGCCAACG
CCACTGCGCTACGTCGCTCCGACGAAATGCTGGGTAGCTTGTTGGACGTGTTGAGCTGAG
AGCCTGGATTGGACGAAAGCCGGTTGTCGATCTGGTGCTTGGGGTACATGGCCGGCGCGC
TAGCCCCACCTGCTGACACGACAGGCAGATGCACGTTGTGCGTGTCTGAGTCGGCGGATT
GATGACCGTTGCTCATGCCGGTATCGATAACCGCGGTTGTCTTGTCTGCGGGTGGTAGGA
CCGTGCGGGCAGCCCGCAAGCGTATAGTGGCTGATCTGTTACCTGGCTGCCGGGCCCTTG
CACGCCCACCATCGCGGGACACGCAATGAATCCGTCCATGGAGGCTCTTACGCGGCGTCC
ATGCCGCGTAAGGTTCCGCGACGGTAGGCGGGCAATGACCAGTCGAGATGGTCGCTGTGC
ATGTTTTTAACAAAGCAGCCGACTCACACTCTGGTGCGGTGTCCTCGCCGATTGCGGGAC
CGTGTGGCGGCATGGATGCCGCCACCGAGCCCCCAGGGATGGATTCACGGTGTGTCCCGC
GAGCGGCAAGGGCACCGCGCCCTCGGCCAATCAGGCTTTTGCGTTAGAGCGTCACGCTGA
AGTCGTTGTACTCACTTTCCGTCATGACCCAACACCTGCGCCGCATCCACGATATCCACG
CCCTGCAATTGGCCCAGCCAATTGTCGAACCATGGTTTGTGGCTGGCGCCGACCACGGCC
AGCACCCGTGCGCCGGGCTGCTCGGCAAAGCAGGCGCGGACATTGGAGACCATGCGCAGA
TTGCGGATCTCCCAGCCGGACACGTAGCGATACCCGTAGCGCTGCGGTGAGGCTTCGCCC
AGGGCGGCGGCAAAATCCACCGCTATCGCGAGTTGCTGGCTGGCCGGCAGGTTGATCGCT
CGGTACAGCTCCAGCAGCTTTCCTGCACGCGCCAGCGCATCTTCACGGGTACGCATTGCC
GCTGCACGGGGTGCGGCCTTGTCCCAGGCGGCCTGGATCGCCTTGCCGTACTCCGCTGGG
TCGCCCACGTCCACGTTGTCGCCAGTGTGGTCATCGACCGGATGCACGCGTTGCAGCCCA
AGCCGCGCCGCCAGTTGCGCGGCGATCTGGTAGCTCTCGTTGGGGCGCTTCTGCGCATCG
CGCAATTGTGCTGCCAGCGCCGCGTTCAAGCCGTCGCCGGGGCGCCGCTCGGCCTGCGCA
AGCTGCAGCCACTGCACCAGCGCCGAAGCCGGATCGCCCGAGGCCAGGAACAGCGACGCC
AATCGGCGGCGTTGCGCTGGCGTAGGTGCACTGGGCCATGTCTTCAGCGTCTGCTGTACC
TGGCCGATCGCGGCTGGTACGTCCAGTCCCGTGGCCGCCGCCGCCTCGGCGGTTTCCGGG
CAGTAGGTGGTTACATCCTCGTGAAGGTAGGTGGCCGGATGGCGCCGCATCAGATCGCAG
GTCTCGCCGGACAGGTTCTCGATGGTGATGATGGTCGGCCGATAGGCGGCCAATCGCTCC
AGCAGCGGCTGCAAGCGCGATGCATCGACGTCACTGCCCTTGGGCAGCTGCGACAGATGC
ACGCTGCCCAGCACCAGCACCTGGGTGCGTGGGGCGGCCATCCCGGCATCCAGTTGCGAC
AGGTCCACTTGCGCCTGTGCGATGCAGGGCACGATCAGGGCCAGCCACAGCCAGCAATGC
GCCGGAGGTTTCGACCACTTGGCGGACGCGCCGCCGACATCGAAAAACCGCGCTGCGGCG
CGGGCAGTGTGTGCGATGCGCGGTAAGGATGACTGCATGACGTTCCTTGTGGGTGGGCTT
GGGTTGCGTGGCGGTCTGGCGACGATGTCGCCTGCGTCTGTGCAGCCAGTGTGGCTGCCA
CCGCAGGTACCGGCGTGGCCAGAAAGTCATGTGGCTAAATGGCAGGGGGCGGCAACTGGG
CGCTGCGCCGTTGCTGCGATGGCAGTGCAGCAACAGCTGCTTGTGTGCGGATTTCCGCAT
ACGGGCCAGACACGTGCCACAAGACGCGAGCCGCGCCGTCGCGCACGATGTGGATGAGAT
CAACCGAGGGCGCGACGATGGACCGCAGAAGCTTTTTGCGTCAGAGCATGGCGGCGACCG
CCGCAGTGGGCGTAGGTGCCGCGCGCGCGATGCCAGGCACGCCGCACGCCCCGGCGACGT
TGCCGCCACCGGTGCTGCCGCGTCTTGAGGCGCTGCCGTCGGCCGCGCATGTCGGCAGCA
CGCTTTGCCGCTTTCGACATCTGCAGCAGGACTGGGCCGTCTACGAGCACCTCGACAGCC
CGCAGGGCCAGCTGACGTTTTGGACCGACAGCGGCATGCTGCGCCTGGACAAGCGCACCG
AGCCGGCGTATCCGGCCGAAAGCAAGCCGTACTTCGGCCTGCCGCTGGCGCAGGTGGCCA
TGGCCGAGGCAGATCTGCTCGCCGACCGCCTGCTGCGCGACGGCGACCCGGACGAGGCGC
AGGTGCGCGATGTGGCGCCGCCGCCGGCGTCCTTGCTCGATCCCAAGGACAACGGCGGCC
GTTGGCCATGGACCACCTTCGTCGGTACGCGCGAAGCGCTGGACACCATGCCGATCCTGC
CCAACGGCCGCAGCCGCACGGCACGCCCGGAGCAGGCCTTCGCCGAGCTCGGCGAAGAGG
CGTTGATCAAACGGCGCGAGGAAGGCCTGCTGGGTGGCTGGATGCCTGCAGTGCGCAAGG
TGATGCGCCGCGAAGGCGAGGCCGATAGCTGGTACGACGTGCTGGTGTTCGCCGATGTGC
GTGCCAGCGATCGCTTCGTGGTGCAGACCTGGCATCGCACGATGCAGGTGCGCGGCGGCG
AGATCGCCGGCGTGCATTACACCCACAGCTATCCCGCGTTCGCACCTTCGCGCAAGCCGG
CCACCGCCGAGCAGTTCTACGCGGCGTTGATCGATTTTGCCGCTTACTGGCAGCACGCCA
TGGACGGCACGGTGCAGGCGCAGCTGCCCGATGCCAGCTGGAACGACATGGCGCAATTCG
CCTTCGCGCGCGAGCTGGTGGTACGCCCCGGTGGCGATTATCCGAAGTACGGTGCGGTGG
AGCGCGACTACTACGGCAACGAGTACGACGGCTTCCAGGACACCTTTACCAGCTCGTTCT
ACGCCAACCTGGAATGGGGCCGCTTCCCGCAGGCCGCCGCGGTACTGGACAACTACTTCG
ACGATTTCGTGCAGGACGATGGCCTGCCGAACATGCGCGGGCCGGAGGTCGGGCAGTTCG
GGCTCACCCTGTCGCTGCTGGCGCGCTATCTGCGCTACACCGGTGATGCCGCGCGCCTGC
GCCGGTTGCTGCCCAAGATCTCCGCTACCGCAGCGGTTCTGTGCGATCTGCACGACCAGG
CGTTGGCCTTGCCGCGCACTGCGCACGGCCACGGGCTGCTGCATGGCTGGAACGAGTCCG
ACGCCTGCCTGTTCGCCGATCCCTCGCTGTGGTGGAAGCCGTATTACGCCAATAGCGCGA
TGACCATCCGTGGCTGGGAAGACATCGCGCAGGTGTGGACCACGCTGGGCGGCGATGCTG
CAACGGCCGCGCAGTGGCAGCGCCGCGCGACGCAACTGCGCGCGCGGCTCGAAGCCAGCC
TGCGCGCGAACGTGCGCCACGAGCTGTCACCACCATACGTAGGTCCGTTGCCGGGCACCA
CGTTGACCTTCCGCCAATCGTTGCTGCAGGAAAAACCCAGCGAACAGCAATGGCCGCATC
GCGCCTACGCCGAACTGCTGCAGGCCGACGTGCTGCCCGACGATCTGGCCCATCTGGTCA
TCGACTGCCTGCGCGGCCATGGCGGCACCAGCATCGGCGTGGTGGCCAATATCGCGCCGC
CGGAGCCGGGCAGCCGCGACCTGCTTGGCTTCATTTCTTATGGATATGCGCAGCAATTGC
TGCGGCTGGACCGCATCGAAGAGTATCTATTGTTCGTCTACGCGCACCGTTATCAGGTAC
ACACACGCGGCAGCTGGACGGCGGGCGAGGTCAGCGGTATCACCGGCGGCATGCCGCTGT
TCTGCATGCCTGCCCAGATGACCATTCCGCTGCTGCTGCGCTGGATGCTGGTCAGCGAAG
ACAGTGCGGGCGAGCAGCTGTTCCTTGCGCGCGCGGTGCCACGTGCGTGGCTGGAAAGTG
GCGCAACCGTCGGCATCACCGCCGCGCCCACCCGATGGGGCAAGCTCACCTTGCGCCTGC
GCACCGATGTCCACGCGCGTTGTATCGAAGGCGAGGTGGAACTGCCGGAACGCAGGCCGA
AACGCATCTGGCTGAGCCTGCGTGTGCCGGCGGGCATGCGGCTGCAGCGGGTGCTGGTCG
ACGGCAAGCCGGTGCGGCCGCAGGGCCGGCATGCCGACCGGGTGGCGTTGCCGGGCACAG
CGGCATTGGTCGCGGTGCAGGCATGGTACGCATGATGTCCTCGCGCGGCGGCCAGGCGTT
ACGTCATTGAATACACGGCCTTCGTTGCCAGTCACCATCGCACCGGCCTTCGCTGCGATG
CGTGCTATGGCTCTCACCTGAAACGCCAGCGTCTGATGGCGCAGGTCAATCATCACGCAC
GCTCGACGGAACCTGTATGACATGGTCATCTGATCGCACGCCGAAGAACCGCCTGGCCCG
CCATCTGAGCTGGCGGGCCAGCCTTATGCTGTTGACGATGCTGGCGCCTGCCGCCCTGGC
GCAACCCTCGGCGCCCACTGCCGCGCAATACGCACAGGCCATGGCAGTGTCCGAACACTA
CCGGTCGCTGGTCGATCGCGAGCCTGCCGAACCGGTGTGGGTCGATACGGGACGCTTTCT
GTACCGGCGCGGCGTTGCACGCCCCGGCCGAGCTCCGGCGATCGAGTACCGGTTGGTGGA
TGCCGCCAGCGGTCGCAATACGCTGGCCTTCGATCATGCCCGGCTGGCAGCGGCCTTGAC
CCAGGCCGGCGCGCAAGATGTCGATGCGGCCGCGTTGGCGCTGAAACAGCCGACGCTCGT
GCAGCAGCGCCTTGGCTTTCGACTGGCGCGGCTGGGGTGGCAATGCGATCTGGCGCGTTA
TCGCTGCGAGCATCGTCCCGACCGCGATGAATCCGCCGAAACGATGGACATGGCACTGCC
GCTCAAGCAAGGCGAGCGCATGGCCAAGACGTCGCCGGACGGGCGCTGGCGCGCATGGGT
GGAGCAGGGCAATCTGGTGATTGCGCCGACCGGCGGCGGGGAACGCCGGGACCTCAGTCG
CGAGGGCAGCGGCGGCGACTATTACGCCATCGACAGCGTGGAATGGTCGCCGGATTCGCA
GCATCTGGCCGCCTACCGGGTCAAGGCGCCGCCGCCGCACATGGTGTACTACATCGAATC
GGCGCCGGCCGATCGCGTGCAGCCCAGGCTGCATCAGCAGATCTATCCAAAGCCGGGCGA
TGCGTTGCCGGTGATGCAGCCGGTGCTGTTCGACATCGCCACCGGCGCGGCCCATCCAGT
GGCGATGACGCTGCTGCCCAATGCCTTTACGTTGAACGGCATCCGCTGGTGGAAGGGCAG
CCGTGGCTTCACCTTCGAGTACAACGCGCGTGGGCACCAGGTATATCGCGTCATCGAGGT
GGATGCGCGCACCGCGGCGGCGCGCACGCTGATCGAAGAGACCTCGCCCACCTTCATCGA
ATACTCCGAACTCAGCGGCACGCACGAAGACGGCGGCAAGTATGCGCGCAAGGATCTGGC
CGACGGCGCGCAGATCCTGTGGGCTTCCGAGCGCGATGGCTGGGAGCATGTGTATCTCTA
TGACGGCCATCGTGGCGAGGTGGTCCGCCAGGTGACCCGCGGCGAATGGGTGGTGCGCAA
GCTCGATTACATCGACGAGGCGGCGGGGCAGCTGTATTTCACCGCCTTGGGCATGCAACC
CGGGGAAGACCCGTATTACCGGCATGCCTATCGCATCGGGCTGGACGGCACCGGCCTGAC
CGCACTGACGCCGCAGACCGCCGATCATCAGGTGAGCTATTCGCCGGATGGCAAGTGGTT
CGTGGACCTGTACTCGCGCGTGGACCTCGGCCCGGTGCTGGAGCTGCGTCGTAGCGCCGA
TGGCGGGCTGGCGCATACGGTGGAGCGCACCGATTTAGGCAAGTTGCTCGCCAGCGGTTG
GCAGCCGCCGCTTCCGTTCCATAGCGTCGGGCGCGATGGCAAGACCGAGATCTGGGGGGT
GATCAATCGCCCGCAACATTTCGATCCGCACCAGCATTACCGCGTGATCGAGTACATCTA
CGCCGGCCCGCAGGGCTCCTTCGTCCCCAAGACGTTCAGTGCGGGCGCCTTCGCCTTGAC
CGGCCTGGGATTTACGGTTGCGCAGATCGACGGGATGGGCACCAACAATCGCTCGCGCGC
CTTCCACGATGTGGCCTGGCGCAATCTCAAGGACGCCGGCTTGCCTGACCGCATTGCCTG
GCACAAGGCCGCTGCCGCGCAGTATCCGTGGTACGACATCGATGGTGGCGTTGGCGTGTT
CGGCACCTCAGCAGGTGGGCAGAACGCACTGGGTGCGCTGCTGTTCCATTCGGAGTTCTA
TGTCGCCGGAGTGGCCAATTCCGGCTGCCATGACAACCGCATGGACAAGATCTGGTGGAA
CGAGCAGTGGATGGGCTGGCCGGTGGGGCCGTGGTACGCAGAATCCTCCAACGTGGAAAA
TGCCGCACGCCTGCAAGGTCATCTACTGCTGATCACCGGCGACATGGATATGAACGTCGA
CCCAGCCAGTACCTTCCAGGTGGCCGATCGCCTGATCAAGGCCAACAAGGATTTCGACTT
GCTGGTGGTGCCCGGCGGCGATCACGGCGCCGGCGGCGACTACGGCAGGCGGCGTCTGCT
GGATTTCTTCGTGCGCTGGATGCAGCGCTCGCCCACGCCGGAGTGGAACCGCAGCCCGGA
CAGCACTGCACCGCAGCCAGCGGCATCCACCGCGCCGTGATGATCGGCGCGGCGCTGCAG
GCGGGGTGATCCGGCCAACCTCGATGAGGTCAGCGCGCAGGCACGCCGGCTCCGGCATGC
AGCGGTCAATACACATCGTGGCGATGGCGATGGCGATGGAGACTGGGAGTGCACGCCCGC
TTGAGGCCGTGCATGGAGCAGGCACGTGCAGCGATCACGCATACGCATTCCCACCATGCT
GTTTTCCGCATGCACCGTCGCCAAATGCGACAAGACGCCGCACGTGAGGACGGGCACATT
GTGACCAACTGATGAAAGCGGATCGCATCGCGCGACACCGCTGCGTACCGACTGCCATTC
GACACCACGCGTTGCGCGTTGGCCCTGCGGTCATGCGCCTGCAAGGTGCCGAGATGCCTG
CAGCATGCGCGTCGCATACGTCGTGCGGCGGCGTGACTGCTCTCTGGTTCCGACCCACGC
CGGCGCACGTCGGCACGGGCCTGTGTTGCCGATCGTTCGTCCAAGTTCTCCCCAGGAGCC
CCGCATGCCGACGTCGCCATTGCCTCAGTCCCGAGCCCGCCCTGCTACCGGGCGCTTGAT
CCAGCATTCGCTCACCACCGCGTTATCGATCGTGCTGGTTGCCGGCACGGCGGCACCAGC
GCGGGCGCAACAGGCAGCCGGCGATGCAACGCAAACCCTGGACAGCGTGGTCGTCACCGG
CTCGCGCTTGCGCCGTGTGGATACCGAAACCGCCAACCCGGTGGTCACGGTGAGCCAGGA
ACAGATCGCCGCCACCGGCAAGGCGACGGTGGGCGATCTGCTGCAGGAATTGCCGTCGAT
TGCCGGCAATGCCACCAATCCGTACACCAATAATGGCGGCGGTACCGGTGCATCGGCGGT
CTCGCTGCGCGGCCTGGGCGACAAGCGCACGCTGGTGCTGGTCAACGGCATCCGCCTGGC
CTACAACGACGTCAACGCCATTCCTTCCAGCATGATCGAACGGATCGAAGTGCTCAGCGA
TGGTGCTTCAGCGGTGTACGGCTCCGACGCGATCGGTGGCGTGGTCAACTTCATCCTGCG
CTCGCGCTTCGACGGCGTGCAGTTCAGCAGCGACTTCGGCACCAGCAGCGAGCGCGACGG
CAACCGTCGAAACTTCGCGCTCACCACCGGCAAAACCTGGGAGCGCGGTAACCTGATCGG
CGGGCTGTCGTATCACAGCATCGACCCGGTATCGGCCGGCGCACGTGCGTACTCCAGGGA
TGCGCTGGCATTGATCGATGGCCAGCCGGTCAAGCAGGGCTCGTCGGCCACGCCGACCGG
TACGGTCAATTTCAACGACGGTTCCACGCATTCGGCGCAACTTGCCCAGGCCAATGGCTG
CAGCCGCGTCACGCTCAACAGTGGCGTCAGCGGGCGTGCCGGCCCGGGGGATTTCCATTG
TTACAACGCCAGCGCAGATTCGTATAACTACCAGCCCTTCAATCTGCTGCAGACCCCGCA
AGAACGCACCAATGCCTTCCTGCTGGGGACATTTCGCTTCAGCGACAGTGTTGAGGGGTA
CGTCAACACCTGGTTCAGTAAAACCGAATCGGCATCGGTCATTGCGCCGATCCCGATCTT
CTCCAACGGCGACAACATCCTGGTGTCGGCGCAGAGTTACTACAATCCGTTCGGCGTGAA
CTTCGGCACCGATCGCAGCACCGGCACCTCCTACAACGACCTGAACACGCGCGCCACCGT
GCTCGGCAATCGCAGTTATCAGTACAACACCTACAACTTCCAGATCAGCCCCGGTCTGCG
TGGCCGCTTCGGCGACAGCGCCTGGCAGTGGGACGCCACTTTCAACTACGGCAAGGTCAA
GCAGAAGTCCATCAACAACGGGTTTCTCGACTACGCAACGTTCAATCAGGCGATCGGCCC
GTCGTTCCTGGACAGCGATGGTGTGGTGAAGTGCGGCAGCGCGGGCGCGGCGATCACCGG
CTGCACGCCGTTGAACTTCTTCAACCTCAACGACAGTGCCAACCTGTCCACCCTGCAGGG
CATGGTGGTCAATCCCATCGTGACCAGTGTCTATACCGTCAAGCAGTTCGAGGCCAATGC
CAACGGCTCACTGTTCGAATTGCCTGCCGGTGAAGCCAGCCTGGCCGCCGGCGTCTCGTA
CCGTAAGGAACGCTCCACGACGGCGTCGGATGCCTTGTGGACAGGCGATGAGAACGGCCT
GTGCGGGGTGATCGAATTCTGTTCTTCCACCCTCAGCGGCAGTTTCGACGTCAAGGAAGC
CTATGCGGAGGCCTTGTTCCCGCTGCTCAAGGACCTGCCGGGGATCAACGCGTTGAACCT
CACGGTCGGTACCCGCTATTCCGATTACAGCTCGGTGGGCAGCAAGACCAACAGCAAGCT
ATCGCTGGAGTATCGTCCGATCGAGAATCTACTGGTGCGCGGCACCGTCTCGCAGGTGTT
TCGCGCACCGAACATCAACGAACTGTACGCCGGCGTGGCCGGTGACGCGGCCACCGTCAA
CGATCCGTGCAACGGCTATACCGGCGGCAACAGCGTGGCCTGCGCCAACGTGCCCACCGA
TGGCAGCTACCAACAATCGGACGGGCAGGTGTCGGGCAAGGTCTCCGGCGCGGTAGTGGC
GGGCTACCAGCTCAAGCCGGAAACCGGCAGGTCCTACGACGTGGGCGTGGTCTATGACCC
GGGTTGGATCGACGGCCTGTCGCTGAGCGCGGATTGGTGGCGCATCGACCTGGAAGACAC
CATCACCACGGTGTCGGCGCAGACCGTGCTCAACCAGTGCTATGCCAATCAGGCGAGCGC
GTTCTGCGCGTTGATCCATCGCAACGGCAACGGCACCATCAACTACATCGCCGAGCCCAC
CGTCAACCTGGGCAAGCTCTGGGCCAAGGGCATCGATTTCAATCTGACCTACCGCCTGCC
GGAAGCCGCCTGGGGCAGGGTCAACGCCAGCCTCAACGGCACCTACCTCACCCGCTACGA
CGTGCTGCCCGACACCACCGATCCCAGCTCGGTCACCATCCACAACGTGGGCCGTTACAC
CCAGGCCTACGGCAACTTCCCACGCTGGCGCGGCCTGGGCACGGTGAACTGGGCATTGGG
CGACTGGAGTGCCACCTGGCGTATCCGCTACGTGGGCAATACCGATATCGGCAACGCCGA
CCTCGACCAGAGCCTGTCCGCCGATGCGGGTATTCCCGGTGTGGTGCGCAGGATCGGCGC
GTATGTCTACAACAATCTGCAGATGGGCTATGAGGTGCAGCCCTGGCATACGCGCTTCGA
GGTAGGCGTGGACAATGTCGCCAACAAGCAGCCGCCGCTGTATTACTCCAACAATGTGGG
TAACGCCAATACCGACGTGGCCACCTACGATCTGCTTGGTCGGTTCTACTGGGCGCGTGC
CACGGTGAAGTTCTGATCGGGCCGCTGTATCGCGGTGGTGTGCGGCCAGATGCCATCGGT
CGTGGGCGTCATGCGTGTCACGCGCGTGTTGTCGCGATTGCATAGGCGGTTGTTGCAATG
GCGCGCGCGGTCTGTGCGCGCCGACAGGAGCTAAGCTGAGCCCATGACCGAGACGTATCC
GAGCGAGTTGCCCAACGACCACGCGCCGAGCCTGTCGCGGCGGCGCTTTCTGGCCTGGAG
CAGCCTGGCGGTTGCGGCGGGTTTCCTGCGCTTTCCGGCGCAGGCCAGCGCCGCACAACC
CGGCAGCGTGCGCGCCGTGCCACTGGCGCAGGTGCGGCTCACGCCGTCGTTGTTCCTGGA
CGCGCTGCACACCAACCGTCGTTACCTGATGCGGCTGGAGCCGGACCGGCTGTTGCACAA
CTTCGTGCTGTACGCCGGCCTCGAGCCCAAGGCGCCTGCATACGGCGGCTGGGAGGCGGA
CACCATCGCCGGGCATACGCTCGGTCACTATCTCAGCGCATTGGCACGGATGCATGCGCA
GACCGGCGATGCGCAATGCCGCACGCGCGCCGGGTACCTGGTCGCAGAGCTGGCACGCTG
CCAGGCGCATGCAGGCGATGGCTATGTGGCTGGCTTTACCCGAAAGAACGCCGCAGGGAA
GATCGAAAGCGGCCGCACGGTGTTCGATGAACTCAGGCGCGGCAAGACCGACCCGGCGCC
GTTCTACCTCAACGGCAGCTGGGCACCGCTGTACACCTGGCACAAGTTGTTTGCCGGCCT
GCTCGACGTGCACGCGCATTGCGACAATGCGCAGGCGCTGCAGGTCGCGGTGGGCCTGGC
CGGCTATCTGCAAGGCATCTTCGCCGCACTCGACGACGCGCAGCTGCAGAAGGTGCTGTC
GTGCGAATTCGGTGGCCTCAACGAATCCTTCGTGGAGCTGCATGTGCGAACGGGCAATGC
GCAGTGGCTGGCAGTGGCGCAACGTCTGCACCACCATGCCGTGCTCGATCCGCTGATCGC
CCAGCGCGACGAACTGGTGCACCAGCATTCCAATACCAATATCCCCAAGCTGATCGGCCT
GGCTCGCGAGTTCGAAGTGACCGGCGACGCCGCAACTGGCGCGGCGGCGCGCTTCTTCTG
GCACACCGTCACCGACCACCACACCTACGTGATTGGCGGTAACGGCGACCGCGAGTACTT
CCAGCAGCCGGACAGCATTTCGAAGTTTGTCACCGAGCAGACCTGCGAGCACTGCGCCAG
CTACAACATGCTCAAGCTCACCCGGCATCTGTATCAGTGGGGGCCGCAGGCGGCATTCTT
CGATTACTACGAGCGCACGCTGCTCAATCACGTGATGGCGCAGCAGCACCCGCGTACCGG
CATGTTCACTTACATGACACCGCTACTGGCCGGCGAAGCGCGCGGCTGGTCGTCGCCATT
CGACGATTTTTGGTGCTGTGTCGGCAGCGGCATGGAGTCGCACGCGCAGTTCGGCGACTC
GATCTACTGGGAAGACGGGCAGGGGGTATACGTCAATCTGTATGTGCCTTCCACGGTGCG
CGGCGCAGCCGGGTTCGCGCTCAGCCTGCACAGCACCTTGCCCGAGCAGGGCCAGGTCAC
GTTGCAGATCGATGCAGCGCCGGCCACCTTGCGCACGCTTGCGCTGCGCATGCCCGGTTG
GGCCGGCGCATTCGCCTTGCAGGTCAATGACCAATCGCAGACCCTGCAGCCGGTGGACGG
GTATTTGCGCATCGAACGCACATGGGCTGCCGGCGACACGGTGTCCCTGCAACTGGAGAT
GCCGCTGCGTCTGGAGCCCACGCCCGACGATCCTGCCTGGGTGGCGGTCATGCGCGGCCC
GCTGGTGCTGGCTGCTGACCTCGGCGACGCCGCAACGCCCTGGAACAACGATACCCCGGC
GCTGATCGGCGGCGATGAGGTCCTGCAACGCCTGCAGCCGCTACCTACCCATGGCCACTA
CCACTACACCGACGGCGCACAGCAGTGGCGCCTGTCGCCGTTCTATGCCCAGTTCGACCG
TCGCAGCGCTGTCTATCTGGAGCATCGCGATGCCGCCGCCTGGCAACAACGCCAGGCCGA
GCAGGCGGCCAGTACGCAACGACAGAAGCTGCTGGACACCACCGCGCTCGATCACGTGGC
GCTGGGCGACGAATCCTCCGAGAAAGCCCATGCCCTGACCAGCGCCAGCTCATACGCACT
CAGCTATCGCCGCCGCCCCGGCCGCGACGCCCGCACCGGCGGCTTCATCGCCTTCACCCT
GCGCAACACTGCCCAGGCGAAGGTGCTGCGCCTGCGCTACTGGGGCGATGAAACCCGCCG
CCGCTTCAGCATTCTCGCCGATGGCGAACTCATCGCCAACGAACGCCTCGAAGGCAACCG
CGGGCTGGACTTCGTGGATGTGGATTACGCGCTGCCGGCAGCGGTTGCCGGCCGTGCCAC
GCTCAAGATCCGTATCGAACCGGAGACCGGTTATTCGGCCGGTCCTGCGTTCGGATGCTG
GGTGTTGAAAGAGAACAAGGCCTGATCCCGCACACCGGCACGGCGAACAAATAAAAAGAC
CGGCGCAGGGCCGGTCTTTGTTGTTTGCTGGTAGCCGCAGCGCGGCTTAAGCCGACAACT
CCAACAACAACTTATTCAACCGCCGCACATACGCCGCCGGATCCTTCAGGCTGTCGCCCG
CCGCCAGCGCCGCTTGGTCGAACAGCACGCGGCTTAGATCGCCAAAGCGATCCATGTCCT
GCTCGGCATCGAGTTTCTCGATCAGCGGGTGGGCCGGGTTGAATTCGAACACCGGCTTGC
TTTCCGGGACGGCCTGGCCGCTGGCTTCGAGCAGCTGGCGCATCTGCAGACCCAGGTCGC
CCTGGCCGATGGCCAGGATGGCGGGGGAATCGGTCAGGCGGTGCGAGACGCGTACTTCGG
CCACGTCGTCGCCGAGGGCGGCCTTGATGCGCGAGGCCAGGCCTTCCTTGGACTTGGCCA
CTTCTTCCTGCGCCTTCTTGTCCTCTTCCGAATCCAGCTTGCCCAGATCCAGGTCGCCGC
GGGCCACGTCCACGAACGACTTGCCGTCGAATTCGGTGAGATAGCTCATCAGCCATTCGT
CGATGCGGTCGGTGAGCAGCAGCACTTCGATGCCCTTCTTGCGGAACACTTCCAGGTGCG
GGCTGTCCTTGATCTGTGCGTAGCTATCGCCCGTGAGGTAGTACAGCTTGTCCTGGCCTT
CGGCCAACCGGCCGACGTAGTCCGCCAGACCTACGCTTTGCGCGCCGGTGGTGTCGTGCG
TGGACGAGAAGCGCAGCAGGCCGGCGACCTTCTCGCGGTTGGCATAGTCCTCGGCCGGGC
CTTCCTTCAAGGCCTGGCCGAAATTGCGCCAGAATGTGGCGTAGTCGTCCGGCTTGTCCT
TGGCCAGCTTCTCCAGCATGTCCAGCGAGCGCTTGGTCAGTGCGGACTTCATCGAGTCCA
CCACCGGACCGGACTGCAGTATCTCGCGCGAGACGTTGAGCGACAGGTCCGACGAATCCA
CCACGCCCTTGATGAAACGCAGATACAGCGGCAGGAACTGCTCGGCCTGGTCCATGATGA
AAACGCGCTGCACGTACAGCTTCAGGCCCTTGGCCGAATCGCGGTGGTACAGGTCGAACG
GGGCGCGGCCGGGCACGAACAGCAGCGAGGTGTATTCGAGCTTGCCTTCGACCTTGTTAT
GGCTCCACGCCAGCGGGTTGCCCGCGTCGTGCGCGATGTGCTTGTAGAACTCCTGGTACT
CCTCGTCCTTGATCTCGGACTTGGGTCGCGTCCACAGTGCGCTGGCGCGGTTGACCACTT
CCCATTCGGGTTCGGCGGGCTTGTCGGCGTCTTCGCCGTAATGCTCCTTGCGCATCTCGA
TCGGCAGGCCGATATGGTCGGAATACTTCTTGAGGATGTTGCGCAGGGTCCAGCCCTCGG
CGAACGATTCCTCGCCGTCCTTCAGATGCAGCACGATGCGGGTGCCGCGCTCGGGCTTGT
CGACGCTGGCGATCTCGAACTCGCCTTCGCCGCGCGAGGACCAATGCACGCCCTCGTTGG
CCGGCAGGCCAGCGCGACGCGAATACACGTCCACCTGGTCGGCCACGATGAAGGCGCTGT
AGAAGCCCACGCCGAACTGGCCGATCAGGTTGGCGTCCTTCTTCTGGTCGCCGCTCAGGT
GCTTGAGGAAATCGGCGGTGCCTGATTTGGCGATGGTGCCCAGGTGCGAGACCGCATCCT
CGCGGCTCATGCCGATGCCGTTGTCGTCGATGGTGACGGTGCGCGCGTCCTTGTCGTAGT
CGACACGGATGCGCAGCTCGCTGCCGCCTTCCAGCAGCTCCGGCTTCACCAGCGCCTCGA
AGCGCAGCTTGTCGGCGGCGTCGGCGGCGTTGGACACCAGCTCGCGCAGGAAGATTTCCT
TGTTCGAATACAGCGAATGGATCATCAGCTGCAGCAGCTGCTTGACCTCGGTCTGGAAGC
CCAGCGTCTGCTTGTCGGTCTCAACGGTCATTGGGGTCGTGCTCCGTGGTGGTTCAGGCC
GTCACGCGGCCGATGGCCAGGGGGATGAGGCCGTCGGCGGATGTTTTCAAGGCGCACCGG
CGCGAATGTGTCGTGCCGCGCTGACCAGGCCGGGGAGGGCGGCAGCTTGGGCGACGGCGG
TATCATGGCCGTCCCTCGCCGCGTCGTCAGCCATGCCGCCACTCGCTTCCGCCGTGTTAC
CCCTGGGTCTGCCCGTCAACGGCAGGTGGCGATGAGCCGCCCGACACGGCCGGCGCCGCG
TGGCGCGGAAGGGCAGGTGCGCATCGTGGGCGGGCGCTGGCGCAATACCCGGCTGGCGGT
GCCCGATGCACCGGGGCTGCGCCCAAGCAGCGACCGCGTGCGCGAAACGCTGTTCAACTG
GCTGATGCCGCGCCTGCCCGGTGCCCGCGTGCTGGACCTGTTCGCCGGCTCGGGCGCGCT
GGGCCTGGAAGCGGTCTCGCGCGGCGCGGCGCATGCCACCCTGATCGAGCGTGACCCCGG
CCTGGCGCAGCGCCTGCGCGAGCATGTGGCCCGGCTGGGTGCGGCCGAGCAGGTCCAGGT
GCTGCAGGACGATGCGCTGCGCTGGCTGGAGCGCGCTCCGGCGGCCCAGGCCGATATCGT
GTTCGTCGACCCGCCGTTCGCGGATGGCCTGTGGGCCGGCGTGCTCCAACGCCTGCCCGC
GCATCTGGCCGCCGAGGCCTGGCTGTACCTGGAAGCGCCCGCCGATGCGGTGCCGCCGCT
GCCGGCCGGTTGGGACCTGCACCGCGAGGGCGGTACCCGGCAGGTGCGCTATGCGCTGTA
TCGCCGGGCCGCTGCTACACTGAACGGCGATCCGACCCCGGTAGTTTCCGTATGAGCGTG
GCCAATAGCCGCACCGCCGTCTATCCCGGTACCTTCGACCCGATCACCAATGGGCATATC
GACCTGGTGAACCGTGCCGCGCCGCTGTTCGAGCGCGTGGTGGTGGGCGTGGCCTACAGC
CCGTCCAAGGGGCCGGCCCTGCCGCTGGAAAAGCGCGTGGCGCTGGCGCAGGAAGCACTG
GCGGCGCACAGGAACGTGGAAGTGCGCGGCTTCGATACGCTGTTGGCGCACTTCGTGCGC
GACATGCAGGCCGGGGTGCTGCTGCGCGGGCTGCGCGCGGTGTCCGACTTCGAATACGAA
TTCCAGATGGCCAGCATGAACCGCCATCTGATTCCGGAAGTGGAGACTTTGTTCCTCACG
CCGGCCGAGCAGTACAGCTTCATCTCATCGTCGCTGGTGCGCGAGATCGCGCGGCTCGGC
GGCGATGTCTCCGGTTTCGTTCCCGCCTCGGTGGTCGAGGCGCTGCGCCAGGTACGCGAA
TCCCGCGCGCAGGCCTGACCCGATCTTCGTTACATCACCACACGCTTTTCAAAGGGAGGA
GTTTCATGAAACACACCATGCGCGCTCTGGCGCTCGCTTCGATCGCCGCGCTGGCGGTCA
CCGCCTGCAAGAAGGAAGAGCCGGCTCCCACCGCCGCCGCGGCTCCCGCGCCGCTGAAGG
CGCCAGCCAAGGACGACAACGCCGGCTGGAAGAAGTACCTGCAGGAAGTGGTCGGCCAGA
ACCTGGGCACCACCACCAATAGTCCGTTCCTGTACTACTTGCCGCCGGAGTCCGATGCCG
AGTTCGCCGGCAGCTACGAGCGTCAGCTGGAAAGCGTCAAGACCGCGCTGGCGCGTGGCG
TGCAGCCGGGCAATATGCTGGCCTTCGGTTCGTCCGCGTCCACAAAGATGGCCGACCTGA
TCGAGGCCGCGTTCAAGGACGTGCAGCCGGATTCGATGAAGGGCGTGCGCGTGCTGTTCA
TCGGCGATGCCGCCGAGAATGCGCGTGTGCAGACGATCGTCCAGCCCAAGGGCGCGGAAT
ACACCTTCGTTGAAGCCAAGTAATGCCGTACCAGGCCGGATGCGCGGGAGGGCGCAGCCG
GTCGCGGTGTGCGGAGCCAGCAGCATGCTGACTCCGCACATCACCGGAACCAGCCGTGTT
GGGCGGGTGTCCGACAGCGCCCCAGGCGTTGTCCATGTGCTGATCATCCGCGCCGTGCGC
GCCTGCCTGCAGCAGTACGTTGCGTTCCAGCGCCTGCAGTTGAATCGCGCTGCCTCGCAT
CGCATGGTGTTGTCGATATGTCGCTGAAAATCAACGAGCTCTGCGTCAACTGCGACGTCT
GCGAGCCGGCCTGCCCGAACCAGGCGATCTCGATGGGCGAGACCATCTACGTGATCGACC
CGGCGCGGTGCACCGAATGCGTGGGCCATTTCGACGAAGCGCAGTGCGTGGTGGTGTGCC
CGGTCGAATGCATCGACCCGGATCCGGAGATTCCGGAAACCCACGATCAATTGCTGGCCA
AGCTGATGCAGCTGCAGCGCGATCACCCCGAATTGTACGAACAGGAGCCTCCCGCCCCGT
GAGCACTTTCTTCCGACATTTTTCGACGCGGGGCCTGCTGTTGCTGGTGTTCGTGCTGGC
ACCGCCGGCCTGGTCCGCCGACGGCACCACGCCTGCCACCGGCGCGTCCGCGGCGGTCGC
TGCGCATCCGCCCGGCGCGGCCGTGGCCAGTGGCCATGCCCTGGCCACCGACGCCGGCCT
GCAGATCCTGCGCGAGGGCGGCAATGCCTTCGATGCGGCCATTGCGGTGTCTTCCACCCT
GGCGGTGGTCGAGCCGATCAGCTCGGGCCTGGGCGGCGGCGGCTTCTTTCTGCTGCATGA
CGCCAGGACCGGCAAGGACGTGATGCTGGACGCGCGCGAGTACGCGCCCGAATCGGCCAC
GCCGGACAAATTCCTCGACAAGCAGGGCGGGCTGGACCGCGACCGCTCGGTCAACGGTCC
GTGGTCGGCCGGCATTCCCGGCCTGCCGGCGGCGCTGGTGGAACTGGCGGCCAGTCACGG
CCGGTTGCCGCTCAAGCAATCGCTGGCGCCGTCGATCCGCATCGCCAGCGAGGGCTTTCC
GGTGTATGCGCGCATGGCCAAGGGCTACGCCTCGCGGCGCGAGGTGATGGAGCGCTACCC
CGGCACCCGCGAGGTGTACTTGCGCGGCGGAAGACCCATCGCCGAAGGCGACATCTTCAA
GCAGCCCGAGCTGGCGCGCACCCTCACGTTGCTGGGCGACAAGGGCTTCGACGGCTTCTA
CAAGGGCGAGACCGCCAGGAAGTTGATCGCTGGCGTGAAGCAGGCCGGCGGGCACTGGAC
TGCGGCAGAGCTGGCCGGCTACTCGGTGAAGCAGCGCACGCCGATCCAGTTCGATTACCG
TGGCTGGAAGATCACCACCGCGCCGCCGCCGTCGTCCGGCGGCATCGCCTTGGCGGCAAT
GCTGCAGATCCTGGAAGGCTGGGATCTGAACACACTGGATGAGGTGCACCGCACCCATCT
GGTGGTGGAGTCGATGCGTCGTGCCTACCGCGACCGCACCTTCTTCCTGGGCGATCCGGA
CTTCGTCGATGTGCCGCAGCGTGTGCTGACGAGCAAGGATTACGCGCAAGGCCTGCGCGC
CACGATCAATCCGGACAAGGCGACGCCCAGCGATCTGTTGTCGGGCAATCCCACGCCGCT
GGAAGACGACGAGACCACGCACTTTTCCATCATCGACAGCGAAGGCAACCGTGTCGGCGG
TACCCAGACGGTGAACCTGCTGTACGGCTCGGGGTTGATTCCCAAGGGCACCGGCGTGCT
GCTCAACGACGAGATGGACGACTTCGCGCTCAAGCCGGGCACGCCCAATGCCTTCGGCGT
GATGGGCTACGACGCCAACGCACCCAAGCCGGGCAAGCGCATGCTGAGTTCGATGACGCC
CACCTTCATGGAATCGGCCGACAAGGCGATCGTGTTGGGCACGCCGGGCGGCAGCCGCAT
CATCACCATGGTGCTGCTCGGCATTCTGGGCTACGACGCCGGGCTGGATGCGCAGCAGGT
CAGCGCGCTGCCGCGTTATCACCATCAGTGGTTGCCGGACGTCATCGACGCCGAAAACAA
TGCGTTCACCGCGCAGACCGCCGCGGGCCTGAAGGCGATGGGCCATGCGCTCGAATTGCC
TGGCGACAGCGCAGAGGGCGGGCGCGGCTCCAGCCATGTGTGGGGCAACCTGCAGACGGT
GGAATGGGACAAGCGCCGCAACGTGCTCAGCGGCGGCAGCGACCCGCGCAACCCGGTCGG
CAAGGCGCAGGTGCAGTTGGCAGCGCCAGGGCAATAAGTGCGCAGTCTGGCCATATTCGC
GCCGACGAGGCAGATGCGCGGCCGCTGAGGACCAGCGCAGCGGCGCAGGATGGGTTCACC
CTGCGCCGCCGTTCGCGATGGAGACAGTGAGTGGCGCCAGTGCTGGGCATGACGCGCACT
GCCTGCGGTCACTTGAGATTGAAGTAGGTGCCGTTGTGTTGGGCGTCGTAGCAGGTGGCG
CCTTGCAGGCGTTTGTCACCCGGGATGCCTGGATTGAGCGGGTAGATATGGCATGCGCCG
AACGGTGCGGGATTGCCGGTGAAGCGCAGCGTGAAGTGCTGCGTTCCGTCGGTTGCGCTG
GTATGCACGCCTCCATTGGCCATGATCGTGACCTCGCACGTCGCCTGCGGTGCAAGCTGG
CACTGCTGGAGGATCGTTTGCAGCGGTCCACTGATGTTGGCGTACATGCCGGAGATCCAG
TTGTCGATGGTCGGGTTGGCGTTGCTGTTCCACTGCTTGGTCGCCAGTGCACTCTGGCTC
ACCGCCAGCAGGCTCATCGACAGCAGAAGGGCGAACACGCGCGGTGCGCGTGCCTGCCGA
CACGGTCCGGCCGGGCATGCGTGCGGATGGGGCGTAGGGGAGAAGCGGGTGATCGATTGG
ATGGTCATGGGCGGTTCCTTGGCGGAGAGAAGCGCGATGCGAGGCGTGCGGTGCCCGCGT
CGGATGCGGGTAGCCGGCGATGTCGCGCGTGCATGTGGCGATGCCGTTCGTCACGGCAGT
GCCAGGGTAGATCCGGGAAATCGGGAAGAATTGGTCGAAACGCTGGCAATCACCGTGCGT
TCGATGGGAAACGACCGATGATCGCGTCGTCGCCTGTGGCGCCCACCGGCGATCGAACCA
ATGCGGTGGAATCGCCGACGTAGTGCGATGACGATGGCGGCGATTCGCAGGCGCGAGCCG
GAATCAGCGCGAGCGGCGCGTACCACCATCGCAGTGCTGGTCCGTGCACAAGCGCCGCTT
CCGGCCCTGGTGATTGCCTGCTTCCCGTACGGCCAGCTGCCCGCCGCCTGCGCAGTGCAG
GCTTGTAGTCACGGTGCAGCGCGGTCACCATTGCGGCATGACGATTCGCCAAGCTCTGCT
GACCACTGTCCTCATGCTCGCTTCCGCAGGTAGCTCCGCGCAGCAGGCAACGGATGCCGT
TCCCGGCGGTGTTTACCTCAACCAGCTCGGGTATCTGCCGGGCTCGACCAAGCTGGCCGT
CGTCGCGCAGCGGCAGGGTGCAGCGACCGGCTCGGGCCGCTTCACCGTCGAAGACGCGCA
CGGGCGCGCGGTGTTGCAGGGCACGTTGTCGCCGGCGGCAATGTGGTCGCCGGCCGGCCA
GCAGGCGCGGCTGGCGGATTTCTCCAGTGTGCGTGCAGCCGGTACCTACCGTCTGAAGAT
CGACGGGTTGGCGGCGTCGGAGGCGTTTCCCATCGGTGCCGGGGCCTACCAGCCGGTGCT
CGATGCGTCGTTGAAGGCGTTCTATTTCAATCGGGCCAGCACCGCGTTGCCGGCGCAGTT
CGCCGGGCGCTATGCGCGTGCGGCCGGACATCCCGATACCCATGTGCGCATCCATCCATC
GGCGGCCTCGGCCACGCGCCCGGCGGACAGTGTGATCAGCGCGCCCAAGGGCTGGTACGA
CGCCGGCGACTACAACAAGTACATCGTCAACTCCGGCATCAGCACCTACACCTTGCTGGC
GGCCTACGAGCATTACCCGGCGCTATTCAAGGCGCAGACGGTGCGCATTCCCGACGATGC
GCCTGGCGTGCCCGGCATCCTGCAGGAGGTGTGGTGGAACCTGCAGTGGATGCTGGCGAT
GCAGGATCCGGCCGATGGCGGGGTCTACCACAAGCTCACCGACAAGCAGTTCGATGGGCT
GGTCATGCCGGACCAGGCCAGGCAGCAGCGCTACGTGGTGATGAAGGCCACGGCCGCCAC
GCTGGATTTCGCCGCAGTCATGGCAGCTGCCAGCCGGGTGTACGCCCCATTCGAAACGCA
GTATCCGGGTGTGTCTGCGCGCATGTTGAAGGCATCGCGCGCCGCATGGGCGTGGGCGCA
GCAGCATCCGGATGTCATCTATCGCCAGCCCGATGACGTACGCACCGGCGGTTACGACGA
TGCGCAGGTTGCCGACGAGTTCGCCTGGGCCGCGGCGGAGCTGTATGTCACCACCGGCGA
GGACGGCTTCTACGACGCCATGCTGGCGCGCAAGGTGCCGGCCAGCGTGCCCGGCTGGAG
CAACGTGGGTGGGCTGGCGTGGATGTCGCTGGCGGCGCATCGCGACCGGCTCACCCCGCA
TGCAGACCGTGCGCGCATCAGTCAGGAGATCGATGGCTTGGCGCAGCGCCTGGCCGACCA
GTGGCAGGCCTCGCCGTGGCGCCTGGCGATGACCGATACCGATTTCGTGTGGGGCAGCAA
TGCGGTCGTCCTCAATCAGGCGATGATGTTGCTGCAGGGCTACCGCACGACGCAGCAGCG
GCGTTATCTGGACGCGGCGCAATCGCAGCTGGACTACATCCTGGGCCGCAACCCGCTGGG
GCTGTCGTTCGTCACCGGAGTGGGGCAGCGCACACCGATGCATATCCATCACCGTCCTTC
CGAAGCCGATGGCATCGACCCGCCGGTGCCGGGCTGGCTGGTCGGCGGCCCGCAACCCGG
GCAGCAGGATGCGAAGGATTGCAAGGCGAGCTATCCGTCCAGGCTGCCAGCGCTGTCGTA
CCTGGACGACACCTGCAGCTATGCCACCAACGAAGTGGCGATCAACTGGAATGCGCCGCT
GGTGTATGTCAGTGCCGCGATTCAGGCGTTGACGCGCTGAGAGAGCAGGTCGGGCGTGCT
GGACGGACGTGACGGGAGCAGGCTGGGAATGGTTTGTCGCGCGGTGAGCGGCCGAGAGTC
CGATTGACTGCGGAAACGCGAGGCGTGCGTACGAGCGGCATGCGCGAGTGCGCTGCCCTC
ACCCCAACCCCTCTCCCGCACGCGGGAGAGGGGCTTGCGCCCCTCATCCGGCGCTACGCG
CCACCTTCTCCCGCTCGCGGGAGAAGGCAACGGATTGCCCGCGCTGCAGGGTCGCTGCGC
CGACGCCTGCCTTCCCCCGCTTGCGGGGGAAGGTGCCCGAAGGGCGGATGGGGGGGGGCA
GTCTGGCAATGCTCGCGCAGGTGTGACTCACACGGCAGCAGCGCCCCTCATCCGGCGCTG
CGCGCCACCTTCTCCCGCCCGCGGGAGAAGGCAGCGGATTGCCAGTGCTGCAGCGTCGCT
GCGCCAACTCCTCCCTTCCCCCGCCTGCGGGGGAGGTGCCCGAAGGGCGGATGGGGGCCG
CAGTCTGGCGATGTTCCTGCAGGTGTGACTCGCACGGCAGCAGCGCCCCTCATCCGGCGC
TACGCGCCACCTTCTCCCGCTCGCGGGAGAAGGCAACGGATTGCCAGCGCTGCAGCGTCG
CTGCGCCAACTCCTCCCTTCCCCCGCCTGCGGGGGAAGGTGCCCGAAGGGCGGATGGGGG
CCGCAGTCTGGCGATGTTCCTGCAGGTGTGACTCACACGGCAGCAGCGCCCCTCATCCGG
CGCTGCGCGCCACCTTCTCCCGCCCGCGGGAGAAGGCAGCGGATTGCCAGCGCTGCAGCG
TCGCTGCGCCAACGCCTCCCTTCCCCCGCCTGCGGGGGAAGGTGCCCGAAGGGCGGATGG
GGGCTGCAGTCTGGCGATGTTCCCGCAGGTGTGACTCGCACGGCACAACGCCCCTCATCC
GGCGCTGCGCGCCACCTTCTCCCGCCTGCGGGAGAAGGCAACGGATTGCCCGCGCTGCAG
TGTCGCTGCGCCAACGCCTGCCTTCCCCCGCTTGCGGGGGAAGGTGCCCGAAGGGCGGAT
GGGGGCAGTGCACAGCGCCACCAATGCCACGACACACCGCACATCAACGCGCCGTCGACC
GGCGAGCAGGGCCTACTCCAGCCGCGTGCCGAAGATGCGGTCGCCGGCATCGCCCAGGCC
GGGCAGGATGTAGCCCTTGTCGTTGAGATGGTCGTCGATGGCGGCGGTGTACACCTCCAC
GTCCGGATGCGCGGCCTCCAGCGCCTTCAGGCCCTCGGGCGCGGCGACCAGGAAGATGCC
CTTGATGCGGCGCGCACCGGCACGCTTGAGCATGTCGATGGTCGCGATCAAGGTGCCGCC
AGTGGCCAGCATCGGATCCAGGATCAGCGCATCGCGTTCTTCCAGGCGGCCGGTGAGGCG
TTCGAAATAGGGCACCGGTTGCAGGGTCTCCTCATCGCGCTGCAGGCCGACCACGCTCAC
GCGCGCTGCGGGAATCAAGGCCAGCACGCCGGGCAGCATGCCCAGACCTGCGCGCAGGAT
CGGCACCAAGGTGATCTTGGCGCCGGCGATACGCTGCACGTTCACCGGACCCGCCCAGCC
CTGTTGTACGTGCGATTCGGTGTCCAGATTCGCGGTGGCCTCGTAGGCCAGCAGGGTGCC
CAGCTCGGTGACCAATTCGCGAAAGCCCTTCGTGCTCAGGGCGGCATCGCGCAACAAGCC
GATCTTGTGCTGGACGAGAGGATGGCGGACTTCGACGATTTTCATGCGGCAGCAACGAGC
GGAAGAGATGCACAGTGTGCCGCAGCTGCGCGTGTCGTCGCCACATCCTGCACGTGATCG
CGCTTGCACATGTCATGTCGGTGAAACGTCGCAGACATAGTGTGCCCACCCATTCTTGAC
CGATTGGGGACGCACTCGTGGTGAACAAGACTCCGCTCTGCCTGGCGATCACGCTGACGC
TGGCGACCGCTGGCTGGGGCCAGCCGCTGCGCGCAGCCGAGGCCGCTGCCGCGAGCGGCG
CCGCCAGCGGTGCGGCCGCGGTCGATCTGGAGCGCCTGGAAGTGCGCCCGCAGCTGGAGG
CGCAGGAGCGCGCGGTGGATCTCAAGCGCGCCTCCGATGCCATCCAGGATGCGGTCGCCT
CCGATGCGATGGGCCGCTACCCGGACAAGAACGTTGCAGAATCCCTGCAGCGGCTGCCCG
GTGTCAGCGTCACCCGCGATCAGGGCGAAGGTCGTTTCGTGGTGATTCGCGGTCTGGATT
CGTCGCTCAACAGCGTCACCATCGACGGCATGAACATGGGCACGCCCGAAGACGGCACGC
GCTCCACGCCGCTGGACGTGATTCCCTCCGACTCCACCGAGCGGCTGAAAGTGGTGAAGT
CGCCGACCCCGGACATGCCGGGCGATTCGATCGGCGGTGCCATCCAGGTCGAATCCACCT
CCGCGTTCGACCGTGACGGACGCACCCTGCGCGGGTCGATCGAGGGCAGCCATCAGTCGC
TGTCCGGCAAGACCAGTCCCAAGGGTGCATTCAACTACAGCGACATTTTCGGTGGCACGC
TGGGCGTGGCGGTGGGGGTGAACTATCAGGACCGCGAGTTCGAATCGGACAATACCGAAG
TGGCCTACGACGCCTTCGACGGCGGCGCCCAGGACGATCTGTTCGCGGGCGAGGTGCAGC
GGCGCAAATACTTCATCGAACGCACCCGCATGGGCGCCAACCTCAACCTGGACTGGCGCC
CGGATGCGGACAACCGCTACTACCTGCGCTCGCTGTACAGCCGTTTCGACGATGCCGAGA
CGCGTCAGCGCACCATCTTCGGCCTTGGCGATGGCGAGGTGAGCGCCAATGGCGACGGCA
CCTACGACGTGGCCGACCTGCCGGCCGACAGCATTTCCAAGCGGGTGCGCTATCGCACCA
AGAAGGAAGACAATACCGCGATCAGCTTCGGTGGCGAGAACCGCCTGCGCGCGGCCACGG
TCGACTACAAGGTCGGATATACCAAGACCACCGAGCGCGTGAACGACGAAATGGAGGCGC
GTTTCGACTACGACGGCGAGGATCTGGCGGCCACCGTGGACCAGCGTCGCGGCATTCCGC
GCCTGGGTTTTTCCGACAATGGCTGGCAGAGCAATCAGGATTTCGTGTTCGACCGCTTCG
TGGTGGCGCCCAAGACGGTGGACGACAGCGAGCGTAGCGCGCAGGTCAACGTCCGCTTCG
ATGGCGAGCATTCCAGCCTGAAGATGGGGGTGCTGGGCCGCTGGCGCGAGCGCGACGTGA
ATGTGGACGAGAACGAGCTGCGGCGCGGGCCGGCGATCGATCTGAGCGGCTGGACCACGG
CAGCGCCGGAACACCGCGGTGGCACCCTGGGCCAGAGCATCGGTTCGGACGGCATGCGGC
GCTACTGGCGAGCCTCCGGCGATCTGTACAGCGCACGTCCGCAGGATGTGGGCAGCAACC
TGCAGGTGTCGCTGCAGGACGACTACCGTGCCACCGAAGACGTGTTCGCCACCTATGCGA
TGGGCACCTGGGACATCGGCGCGCTGCGCATGATCGCCGGTGTGCGCGTGGAAAACACCC
AGTTCGATGCCACCGGCAACCAGGTGGACGTGGCCGAGGATGGCCGCAGCGCCACCGTCA
CCCCACGCGAGGCGTCCAGCAGCTACACCAACGTGCTGCCGGGCCTGCACCTGCGGTACG
ACAGCGGCAACGACTGGGTACTGCGCTTTGCGGCCAACAAGACCTTGTCGCGCCCCTCGT
TCGGTGACGTCTCGCCACGGGTGAGCATCAATCGCGGCGACGAGGAGGTGAGCATCGGCA
ACCCGCAGCTCGATCCGTACCGCTCCACCAACCTGGACCTGTCGTTCGAGAAATACATCG
GCAGCAGCGGGCTGGTGTCGCTGGGCGTGTTCCACAAGTCGATCGACGATTACATCGTGC
AGACCATCAGCACCAGCGATGCGCAGTTCCCCGGCTTGCAGGTCACCCGCTCGATCAACG
GCGACACCGCCAAGGTGCGCGGTGCAGAATTCAACTGGCAGCAGACGCTGGATTTCCTGC
CCGAAGGCTGGAATGGCCTGTTGGTCGGCGCCAGCGCCACCGCGCTGGACAGCGACTTCG
ACCCGGGTCTGCCCAACCGCGCCGGCGACGACTTCATGCTGCCGCGTTCGTCCAAGCGCA
TCTACAGCGGCCATCTGGGCTACGAAAAATATGGCTTCAGTGCGCGCGTGGCGGCGGTCC
ACCGCAGCGAGTATCTGGACACCATCGGGCAGAGCCGCGCTTACGATATCTACGTCGCCC
CGCATACCCAGATGGATCTCAGCATGAGTTACCAGTTCAACAGCCACATCAGCCTGTACC
TGGAAGCGCAGAATCTGCTGGACGAGCCCTTGGAGCTGTACCAGGGCGTGCGTTCGCGGA
CCCTGCAGAACGAGGAATACGGCCGCACGTACGCGCTGGGCCTGAAGGTGGCGCTGTGAT
GGGCGCGCGTGCGCTGCCGCGCGCCGCACTGCTGGCCGCCGCCCTGACGCTGGCAGGCTG
CGCCAGCACCGTCGTCGATCGCGAAGCCGACGAAGCGCTGCTGAAGGACCCGCTGCTGAG
CGAGGCGAAGGTGCCACACCAAGTGGTGTCGGAAGCCTTCATCACCGCACTGACGCCTTC
GGACAACCTGGATTCTCCGGCCAGCTGGACAGCGCCGGATGGCAGCCGCTGGGTGATCGC
CACCGCCAAGGCCAGCCATGCGCTGGTGGTGTTCGATGGCGACAGCGGCGAGCGGCTGCG
GGTGGTGGGTGGCAAGGGCAAGGCGCTGGGCAAGCTGGATCGCCCGAACGGGATTTCGGT
GGTCGATGACCTGCTGTTCGTGGTGGAGCGCGACAACCGCCGCGTGCAGGTGTTCGCGCT
GCCGGATTTCAAACCGCTGACGGCATTCGGCCAGGACGAATTGCGCGAGCCCTACGGCCT
GTGGGTGCGCAAGCATGATGGCGGCTACGAAGTGGTGGTCAGCGACAACTACATGTCGCC
AGCCAACAAGAACCAGCCACCGCCGCTGGCCGAACTCGGCCAACGCTTTCGCCGCTATCA
GTTGACTGCGGCAGGGCAGGGCTGGCAGGCGCAGCTGACGCAGAGTTTCGGCGATACCAC
CGAGGCCGGTGCCATCCGCATCGCCGAATCGGTGTTCGGCGACCAGGCCAATGCGCGCCT
GCTGATTGCCGAAGAAGATGTGGCGGTGGGCACCCAGTTGCGCGAGTACGGCATGGATGG
GCGCTACCGCGGGCGCAATGTCGGCACCGGCCTGTTCAAGGCGCAGGCCGAAGGGCTGAC
CTTGCTGCAATGCCCAGACGGCAGCGGCTACTGGATCGCGACCGATCAGTTCAAGGACCG
CAGCGTGTTCCAGGTCTTCGATCGCCAGACGCTCGCACACGTCGGCGCCTTTGCCGGCCG
GGTCACCGCCAATACCGATGGCGTGTGGCTGGACCAGCGCGGCGATGCACGCTTCCCCGG
TGGCGTGTTCTACGCATTGCACGACGATCAGGCGGTGGCCGCGTTCGACTGGCGCGATGT
CGCGCGCAGCCTGCGCCTGAAGGAGTGTGCGCAGTGACCGCAGTACGCACCGCGCTGTAC
GCCGCACTTTCTGCACTGGCCGCTGCCCCGGCACTGGCTGCCGAGCGCGCCAGCGAGCCC
AACACCCAGGTGCCGGCCGGCTCCACGCACTATGTGGCCGACGGCTTTCCGGACCGCATC
GTCGCCACCCCGGCACAGGATGCCGCCACCGGTTTTGCGGTGGCCTGGCGCACCGACGGC
AGCGTGGAGCGGCCATGGCTGGAACTGGTGGTGGCCGGCGATTCGCCCGATGTGGGCGCG
CCGCGCCGCATCCGTGCCAGCACCGCCACGCTGGCCAGCGAAAACGGCAGCTCGCACCAC
CACCGCGCCGATATCGACGGATTGAAGCCGGACACGCTGTACGCCTATCGCGTGCAGGGC
CACGACACCTGGGGCGCATGGAATCACTTCCGTACCGCCGCCACGCCGCAGACGCCGCTC
ACGCTGCTGTATTTCGGCGACACCCAGAACAAGAACCTGAGCCTGGTGTCGCGGGTGATC
CGCCAGGCCTGGCGCTCGGCGCCGGACGCGCGCCTGGCCCTGTTCGCCGGCGATCTGGTC
AGCGGCAAGGACGGCCAGGACGACAACGAATGGGCCGAATGGTTCGAAGCCGGACGCTGG
TTGCTGGAAGGCACCGCGGTGGCGCCGGCGCCGGGCAATCACGAGTATCACGAACAAGGC
GAGGACACTCCACAGGCCTCCCGCGTGCTGGGCGGCCACTGGCCGGTGACGTTCGCGCTG
CCGCGTAACGGGCCGTCGGCCACGGCACGCACCAGTTACTGGTTCGATTACCAGGGCCTG
CGCATCGCGGTGCTGGACGGCACCTCTGCCCTGGATCTGGGCACCGGGCCGGCGCAGGCG
CAGTGGCTGGACAAGGTGCTCGCCGACAATCCGCATCCCTGGTCGATCGTGCTGATCCAC
CAGCCGTTCTTTTCGCCGCGCGCCGATCGCGAGAACGAAAAACTGGTGGAGCAGGTGTTG
CCGGTGATTCGCCGCCACAAGGTGGATCTGGTGTTGCAAGGGCACGATCACACCTACGGC
CGGCGCGGCGATGAGGCCGGGCAGGCGACGCCGGTGTTCGTGGTCTCGGTGGCCGGGCCC
AAGCAGTACCGGCTCTCGGACATGGCGCGCAAGACCATGCGCCCGGTCGGCGAGGACACC
CAGCTGTATCAGGTGCTGCGGCTCGACGGCCAGCGCCTGCGCTACGAGTCGCGCACCGCC
ACCGGCCGCCTGTACGACGCCTTCGAGCTGCAGCGCGACGCGCAAGGCGGCAAGCGTCTG
GTCGAACACGAACAGGGGCGCATCGCGCCGCGCGATTGCCCGCGCGCAGCCACGCTGAAG
GGGCGCGCGGATCGTTGTTGGGAGTGATGGTGGTGGCGGATGACACGGCGGTGACAACTG
TCGTGCAATCCGTGGCACATATGGCAACTTCTGCCACGCATAGTTTTTATCGATGAAGGA
GTGGGAACCTCATTCAAAAGCTGTGCGTTACGTCACATCGCTAGCGAGGCTACGGTGCAT
TTAGCCAGAACCTCGACCGGGTTGTCGGTTCGATGCAGTTGCTGCGGGCGGGGTTCTGGT
GGCCCCCAGACCACTGAGCCGTATTCCCATGATCCCCCATGTGTTTCATCTGACCGCACC
CACCAAGCACCTGTTGTGGGAAGAGCGCAGGGTGTGTGCGCGACTGCAACGTCTGCTCCC
CGATTGGACCTGCTACGTCTGGGACGATGCCGACAACTCCGAGTTGATGCGCCGTGCGTT
TCCCGCGTTTGCGCAGCGCTACGAGCAGATCCGCTTCGGCGTCATGAAGGCCGACATCGC
GCGCTGCGCCTACATGCACGCCCATGGCGGCTTTTATTTCGATACCGACTACAAATTGCT
GCGCCCGCTGGATAGCGATCTGCTGAGGCAGCGCTGCGTATTGCCGGTGGAAGAGGGCGC
ACCCGGAACCGAGGATTTCAAGATCGGCAACGCCGTGTTCGGCTCGCAGGCCGGGCATCC
GTTCTGGAGCGCCTTCATCGCGCACATCTTCGAGGCGCATGCGCCGCAGACGCTGGAAGA
CCACCGGCAGATCCCGATGATCTCCGGCCCGCGTGGGCTGACGCGCTTCCATAACGCGCA
CCAGCAGCAGTTTGCTGGCATTGCCTTTCCGCCACGCGATGCATTCCACCCGGATCGCAC
CTGGTTTGGCCTCGGTCACCGCGGCGGCCAGATCGCCGTCGGTTCGCATCTGTGCTGGGC
GTCGTGGCGCGGCAAGTCGCCGCGACGTGCCGTGACCAATTACCTGCGGCGCAAGCTGAG
CGCTGTTCCGATCTGATCGGCCGACCGGCAGGGATGCGGATGCGGCTCGCCGAGCCGGAC
GGGTGTTTCGGCCGGCGTGCAGCGACGATTCATGCAGGCCCGTCTGGCTGAGCCGTTTGG
GCTTCGCTTCGCCGCTTGACCTCGCAAGACCGCGCTGTGCCCAGCAGCGGTGGCGTTCTG
CTTGCTGGCGAGGTCGTGCAGACCAATGCCTGTGTGCGGGGTGCGTCACTGCGGGCGGCG
GCGATGCTCTTTCGGGTCCGGGTGATGCCTCGACTGCACTCGCGCAGTCGAGGCGCCGAT
GTCGACTCAGGCCGCCTCGGCTTGCGCCTGGCGTGGGCCTTCCTTCAATGCGCGTGCGAT
CAGGCCGACCAGCAGATCCAGCTCGTCTTCGTCCATGGCGAAGTGCGGGGTGAACCGCAG
CGAGTTCTCGCCGCCATGGATCACGTTGACGCCGCGCTGGCGCAGCCACTCCTCGGTGGA
GCCGGCGCCGTAGCACTTGTACTGCGGCGCGAGTTCGCAGGAAAACAGCAGGCCGGTTCC
CTGCACCTTGGTGATCGGCCCGCCGAGCTCGGCTTGCAGTGCCTGCAGCTTGGCGATCGC
CTGCGCGCCGCGCACACGGATGTTCTCGCGCACCTGCGCAGTGAACAAGGCCAGCGTGGC
GCAGGCCACGTCGAGCGCGCGCGGGTTGGTGGTCATGGTGTTGCCGTAGGTGCCCTTGCG
ATACACCTGCGCGGCATGTTCGGTGACCGCCAGCACCGACAACGGGTATTGCGCTGCGTT
GAGCGCCTTGGAGTAGGTTTCCAGATCCGGCGGATCGAGCCGCTCGAAGCCGGGGTAATC
CACTACCGACAGCACACCGTGCGCGCGCAGCCCGGCCTGGATGGAATCCACCAGCAGCAG
GCTGCCATGGCTGCGTGTGAGCGCGCGTGCGGCGGCGTAGAACTCGGCCGGCAGGGCGCG
CCCCGGATCGCCTTCGCCCATCACTGGCTCCAGGAACACCGCCTCGATGAACCAGTGATT
GCGCGCGGCCTCGTCGAAGGCATGCTGCAACGCTGCCACGTCGTACGGAGCGATGGCGAT
CACCGAATCCTCGTCGCGATAGCTGGCCAGATACTTGGTGTAGGTCTTGCGGCTGGAGTC
GGAGTACAGCCCGGGGCGGTCGGTACGGCCGTGGAAGCTGCCCTTGACCACCAGGCGCTT
GATGCGGGCGCCGGCATGGCGTGCGCCTGGGTCGGTATGCAGCTTGGCGTTGGTGTCCAC
GATGCGCGCGGCCAGGCCCACGGCTTCCGATCCGGAATTCAGGCACATGAAACGCGCGAA
TGGACAGCCGCCGCGGCTGTGGCCGATCTCCGCGCGCAGGGCGCGGTCGAGCCGGCGCTG
CGCCAGGCTGGGCGTCATCACGTTGGCCATCACCTGCGGCCGTGCCATCGCGTCCAGCAC
CGGCGTGGGGGTATGGCCGAAGCCCAGCATGCCGTAGCCGCCGGCGTCGTAGAGCACCGC
GCCCTTGAGCGTGACCACCCATGGGCCGCGCGCGGCCAGCGCCACATAGGGCGTGACCGC
ATCGTCGGCGTAGAAGTTGATGAAACCGTCCTGTACGGCGGCGATCTGCGTCGCCTCGTC
CAGATCGAGCAGGTCGGCGGCCTCGGCGCGTACCAGCGCGTATTCGGCGGCGGCCGCGGC
GATGGCCTGCACGAGGTCCGGATGGTTGCCGGCCAGGCGCGCGACCGCGGCATCGTCCAG
GCCATCGGTCAGGCGGCGCCCGGTGTGGGCACGCAGCGGGGCGAGCGGGGCGAGAACGGA
CATGGCGCGTCTCCTGCAAGGTGTCGGTGTCTTTTCTATTATCGGCAGGGGATCGGCGTT
TGGCAGCGTGAATTCTGGCGAGATGTGCGCTATTTTCGTCGATTCGCCGAAACGATTGGG
CAAAAATGAAGGTCACCCCGTCCGATGAGCGCCTGTTGTCGCTGCTGCGCGAGGATGCCC
GCGCCTCCACCGCGCAGATTGCGCGCCGGCTCGGGCTCTCGCGCACCACCGTGCAGAGCC
GTATCGAGAAACTCGAACGCGACGGCGTGATCAGCGGCTACACGGTGCGCACGCACGATG
CGTACGATCAGGGCCGCATCCGCGCCCACATCCTGATCACCGTCTTGCCGAAGAAGATGG
CGGCGGTGGTCAAGGCGCTGCGTGACATTCCCGAGGTGCGCCTGCTGCATTCGGTCAGCG
GCGCCTACGACCTGATCGCCTTGGGCGTGGTGGGCGGCGTCAACGAAATGGACGTGCTCA
CCGACGCCATCGGCGCCCTGGACGGGGTGGAGCGCACGACCAGTTCGATCATTTTGTCGA
CCAAGTTCGAGCGTTGAGGGAGCCGGGAATCGGGAATTGCGAGATCCATGATGCTCGGAC
TGGAAGCCCCTCTCCCCCGGGAGAGGGGTTGGAGAGAGGGCACGGGGCGAAGCCCGCGTG
CCCCTGAACGCCAATAGTGCTTCGCCCGTACCCTCATCCGGCGCTGCGCGCCACCTTCTC
CCCATGGGAGAAGGATGTCCTCAGCGTGTCCCGCTAAACTAGCGCCCCCAAACCGCTGTA
CCGCCCCGCCTTGAAGAAGTCCGATTTCCATTACGACCTGCCCGATGAGCTGATCGCGCA
GGCGCCGCTGGCCGAACGTGCCGCCAGCCGCCTGCTGGTGGTGCCGCCGGCGCCAGCGGC
CTTCGACGACCGCCAGGTGCGCGATCTGCCGGAACTGCTGCAGCCCGGCGATCTGCTGAT
CTTCAACGACACCCGGGTGATCCCGGCGCGGCTGTTCGGGCAGAAGGCCAGCGGTGGACG
GGTGGAGATCCTGATCGAGCGGCTGCTGGGCGAGCGCGAGGCGCGGGTGCAGATCGGCGC
CAGCAAGTCGCCCAAGGCCGGCAGCCTGATCGCGCTCGACGCCGGCGGCCAGGCCGAGGT
GCTGGGCCGCGACGGCGAGTTCTACCTGCTGCGCTTCGACATCCCCGCGCCGCTGCAGCA
ATGGCTGCCCGAGGCCGGGCGGCTGCCGCTGCCGCCCTACATCCGCCGCGAGCCGGGCCT
GGAAGACCGCGAGCGCTACCAGACCGTGTTCGCGCGCGAAGTCGGTGCGGTCGCCGCGCC
GACCGCCGGCCTGCATTTCGACGAGGCCTTGCTGGCGCGCCTGCGCGAGCGTGGGGTGGA
ATTCGGCCATGTCACCCTGCATGTCGGCGCCGGCACCTTCCAGCCGGTGCGGGTGGACAG
GCTGGATCAGCATGTGATGCACACCGAATGGCTCAATGTCGGTGCGGCGCTGGTCGAACA
GGTGCGGCGCACCCGTGCACGTGGTGGCCGCGTCATCGCGGTGGGCACCACCGTGGTGCG
CTCGCTGGAAAGCGCCTGGCGCAAGACCGAGGCCGCACCCGAGGGCGAGTTGCAGCCGTT
CGCCGGCGAAACCCAGATCTTTATCCTGCCCGGCTACCGCATCCGCAGCGTCGACGCGAT
GGTGACCAATTTCCATCTGCCCGAGAGCACGCTGCTGATGATGGTCTCCGCCTTCGCCGG
CCGTGAGCGCATCTTCGAGGCGTACCGGCACGCCATCGCGCAGCGCTACCGCTTCTTTTC
GTATGGCGATGCGATGTTGTTGTGGAGCAGGGATTGGGGATTGGGGAGTGGGGACCCGTA
ACGGCCCTCCGCTCACCGCCGTCCCGCTTTTGCCAATCCCGACTCCCGAATCCCCAATCC
CGGCCTTTCAATGTCCCGACTCCAGTTCCAGCTCCAGACCACCGACGGCCACGCGCGGCG
TGGTCGCCTGACTTTTCCACGCGGCACGGTGGAGACGCCGGCGTTCATGCCGGTGGGCAC
CTATGGCTCGGTCAAGGGCATCCTGCCCGAGCAGATCCGCGCGCTGGGTGCGGAGATCAT
CCTGGGCAACACCTTCCACCTGTATCTGCGCCCGGGCCTGGATGTCATCGGCGACCACGG
CGGCCTGCACGGGTTTGCGCGCTGGGACGGGCCGATCCTCACCGATTCCGGCGGTTTTCA
GGTGTTCTCGCTGGCGCATCGCCGCAAGATCACCGAGCAGGGCGTGACCTTCGCCTCGCC
CACCGATGGCGCGCGGGTATTCCTGGGCCCCGAAGAGAGCATGCAGATCCAGAAGGTGCT
CGATTCGGACATCGTGATGATCTTCGACGAGTGCACGCCGTACCCGGCCACCGAAGAGGT
GGCGCGGCGCTCGATGGAGCTGAGCCTGCGCTGGGCGCAGCGTTCGCGCGCTGCGCATGA
CGGCCTGGGCAACGACGCGGCGCTGTTCGGCATCGTGCAGGGCGGGGTGCATCCGGACCT
GCGCAGCCGTTCGCTGGAGGGCCTGCAAGGCATTGGCTTCGACGGCTACGCCATCGGCGG
GCTGGCGGTGGGCGAGCCCGAGCACGAGCGCAACGCCATGCTCGAGCACCTGCATCCGCG
CCTGCCGGCCGATCGCCCGCGCTACCTGATGGGAGTGGGCCGGCCGGAGGACCTGGTCGA
GGGCGTGGCGCGCGGGGTGGACATGTTCGACTGCGTGATGCCCACCCGCAATGCGCGCAA
CGGGCATTACTTCACCTCCTTCGGCACCGTGCGCATCCGCAATGCCAAGTACGAGCGCGA
CCTGGACACCATCGAGCCGGGCTGCGGGTGCCACGCCTGCAGCAGCGGCTACACGCGCTC
CTACCTGCGCCACCTGGACCGCTGCAACGAGATGCTGGCGCCGATGCTGGGCACCCTGCA
CAACCTCTGGTACTACGAGAAACTCATGGCCGACATGCGTGCGGCGATCGCCTCGGGAAC
CTTCGTGCAGTTCCGGCGGTCCTTCTATGCGGCACGTGGCGCCACCACGCCGCCGCTGCC
TGGGGAAACCAGCTGAGCCCTGCCGTCCGCGCGCCGACGCGGACGGGGTTGGACCCGCGT
GGCATAATTCCCGGCTGTTCCGCCCAGGCGGTACCTGAATAGCGAGCGCGCCCGTGGGCG
GGCTGGCACCAAACTAGGATGCATTGAATGAATTTGCTCGATTTCCTGATCCCCGCAGCC
CAGGCCCAAGCGGCCGGCGGCGCAGCGGCACCCGGCTCGGTGGGAGGGCTGTCCACCTTC
GCACTGCCGATCATCCTGATCGTGGTCATGTACTTCCTGATGATCCGCCCGCAGATGAAG
CGCCAGAAGGAACACAAGTCGTTGCTGGACAAGCTGGCGCGCGGCGATGAGGTCATCACC
TCCGGCGGCGTCGCCGGTGTGATCACCGATATCGGCGAAAACTTCATCACCGTGGAAGTG
GCCGACAACGTGCGCATCCGCGTGCAGAAGAGTGCGGTGGGGCACGTGCTGCCCAAGGGC
ACCCTGAAGTCGGCCAGCTGAGCGCCGGCCGTCGGCGCATGCGCCATCGGTAGGCGTTGC
CGGCGCTCGAAATCGGCAGGTACCCCCCGTACACTCCGGTTTCTTCGCGTCGGCGCACCC
CGGCGCGTGCCCGGTCGGTTGCTCGCCTGTTCCATGCAAGCATCACCACCGCTGCGCGGC
CGCCAGGCCGGCGCAGTCGGTGCACCGGGTCGAACCGGGCCGCAGGTCCGCTTCGGGACC
GTGCACCCCGCATCCACCGGATGACCGCAGGCGACGGTGTCGGTCGCTTGAAGTCGTTCT
CACTGCTAGGCGCGGCGCCGGGATGGTGCCGCGCGGGACTGTCGCAATGCTCGAATTTCC
TCGCTGGAAGTACTTCCTGATCCTGCTGGTGCTGGCGGTCAGCGCGTTGTATGCGCTACC
CAACGTGTATCAGAAGGACCCGTCCGTGCAGATCACCGCCAGCCGCGGTGCGCAGCTCGA
CGACGCATTGCGCAGCCGCATCGACGGCGAGCTCAAAAGCGCCGGCATCACGCCCAAGGC
GATCACCAAAGAGGGCGAGAGCCTGATGGTGCGACTGCCGTCGCTGCAGGCGCAGACGCG
TGCCAACGACGTGCTGCGTCAGCAGCTGGGCGAGAACTACACGGTGGCGCTGAACCTGGC
TTCCACGGTGCCGGACTGGCTGGCCAAACTGGGCGGCAAGCCCATGGTGCTGGGCCTGGA
CCTGGTGGGTGGCGTGCACTTCGCCATGCAGGTGGACCAGAAGGCCGCGCTGGAAAAACG
CCTGGACGGTTTCGCTGAAGACATCCGCACCACCTTGCGCGATGCCCGCATCGCCTACCG
CTCGGTGGAACGTCGCGGCGACAACAGCATCCAGATCAGCCTGGGCGAAGGCGCCAATGC
CGACGCCGCGCGCGTGGCGCTGGCCAAGGCGCAGCCGACCCTGACCTATGAGGTCAGCGG
CCAGAACATCGCGGTGAAGGTGCCGGAGGCCGAGCTCAGGCAGATCGCCAGTGGCGCGAT
CGAGCAGAACCTGACCACCTTGCGCAATCGCGTCAACGCCCTCGGCGTGTCCGAGCCGAC
CATCCAGCGCCAGGGCGAAGACCGCATCGTGGTCGAGCTGCCCGGCCTGCAGGACACGGC
CGAAGCCAAGCGCCTGATCGGCGCCACCGCTTCGCTGGAATTCCGCGCGGTGGTCGAGGG
CAACGCCGAGGATGCCGTGCGCACCGGCACCGTTCCGCCGGAAGCCAAGGTCTATCGCCT
GCGCGACAGTAACGCCCCGGTGCTGCTGAGCAAGCGCGCGCTGGTGACCGGCGACCAGAT
GGTCAACGCCTCCGTCAGCACCGACCAGAACGGCATGCCGGCAGTGGGCGTGACGCTCAA
CAACGTGGCCGGCCAGCGCATGTTCGACTACACCAGCGCCAACGTCGGCAAGCTGATGTC
GGTGGTCTATATCGAGCGCATTCCCACTGTGACCATGGTCGACGGCAAGGAAGTGCGCAG
CGTGCGGGTCAAGGAAGAGGCGCTGGCGCCGACCCGGATCGCCGGCGTGTTCGGCAAGAA
CTTCCAGACCACCGGTCTGGAAAAGACCGAAGCCGAGAACCTGGCCAAGCTGCTGAAATC
CGGCTCGCTGGCCGCGCCGATGGACTTCGTCGAGGAATACGTGATCGGCCCCAGCCTGGG
CGCGGAGAACGTGGAGCGCGGCGTGACCGCAGTGGTCTACTCGTTCCTGTTCACCCTGGT
GTTCTTCACCATCTACTACCGCGTCTTCGGTGCGATCACCTCGGTGGCGCTGCTGTTCAA
CCTGCTGATCGTGGTGGCGGTGATGTCGCTGTTCGGCGCCACCATGACGCTGCCGGGTTT
CGCCGGCCTGGCGTTGTCGGTGGGTCTGTCGGTGGACGCCAACGTGCTGATCAACGAGCG
TATCCGCGAAGAGTTGCGGCTGGGCGTGCCGCCCAAGTCGGCGATCGCCGCGGGTTACGA
AAAAGCCGGCGGCACCATTCTCGACGCCAACCTGACCGGCCTGATCGTGGCGGTGGCCTT
GTACGCATTCGGCACCGGTCCGCTGAAGGGCTTCGCGCTGACCATGATGATCGGTATTTT
CGCCTCGATGTTCACCGCGATCACGGTGTCGCGTGCGCTGGCGGTGTTGATCTATGGCAG
CCGCAAGAAGCTGAAGTCCGTGGCCATCTGATGCGAGTCCCTCGCAAGAGCCCGTCTGTC
ATGCGAGTCCCTCGCAAGGGCCCGCACATCCATGTGCGGACTTTTTAGGAAGATCTTTCA
ATGAAAATTTTTCCGCTTCACCTGATTCCCAACGACACCAAGATCGATTTCATGCGCTGG
CGCAAACCGGTGCTGGTGTTGATGCTGGTGATCGCCGTCGCCTCGATCGGCGTAGTGGCC
GGCAAGGGCTTCAATTACGCGCTGGAATTCACTGGCGGTACGCTGGTGCAGACCTCGTTC
CAGAAGGCCGTGGACGTGGACCGGGTGCGTGAACAACTGTCCAGGGCCGGGTTCGAAAAC
GCCCAGGTGCAGAACGCCCGTGGCGGCAACGAGGTGATGATCCGCCTGCAGCCGCATGGC
CAGCACAACAATCGCGACGATGCCGCACGCACCGTCGCCGAAGACGTGCGCAAGGCGGTG
ACAAGCGAAGAGAATCCGGCCACGGTACAACCGGGCGAGTTCGTCGGCCCGCAGGTCGGC
AAGGACCTGGCCTTGAACGGCGTGTACGCCACGGTGTTCATGCTGGTGGGCTTTCTGATC
TATATCGCGTTCCGCTTCGAGTGGAAGTTCGCGGCGGTCGCCAGTCTCACCGCGCTGTTC
GATCTGCTGGTCACGGTGGCCTATGTGTCGCTGACCGGCCGCGAGTTCGACCTGACCGTG
CTGGCGGGCCTATTGTCGGTGATGGGCTTTGCGATCAACGACATCATCGTGGTGTTCGAC
CGTGTGCGCGAGAACTTCCGCGCGCTGCGCGTGGAACCGCTGGAAGTGCTCAACCGCTCG
ATCAACCAGACGTTGTCGCGCACGGTGATCACGGCGGTGATGTTCTTCCTGTCGGCGATG
GCGCTGTACATCTACGGCGGCGAATCGATGGAAGGCCTGGCCGAGACCCACATGATCGGT
GCGGTGATCGTAGTGATCTCCTCGGTGATCGTCGCCGTGCCGATGCTGAGCATCGGACCG
TTCGCGGTGACCAAGCAGGATCTGCTGCCCAAGGCCAAGGACGTGGAGGCGCTGGCGCGT
CGTCCTTGATGGGTTGGCAAGAGGTTTGACGAAGAAACCGCGCAGTGCGCGGTTTTTCGT
TTCTGGCGGTGGGCGTCGTGAGTGCATGGTGTGCACTGTGACGCCACTACTCAAGATCTT
AAACACGAGGGATTTCGTCGGGCACATGATACCGATCAATACGCAGTACGTTGCGGGAGA
GAACCGCTGGCCTGGATGAAGCGTCGTGTCCAACTGAGATACGCCTGCTCGGTGCGCAGG
CTACAGTGCCGAACGCGCAAACGGTCGCGCACTTGATCTAGCAACCGTGTCGACGACGAG
CTGTTACACCACTGTTCTCGGGGGTGCATTTCATACGCCTGTGTCCTTGCTGGATAAGGC
TAGAAGCTGCGCAATGATAGAGTCCGCTGGATATCATGCAATCGGATAACCCTGGCTAGA
ACTCCCCCACCCCCCATTCACAAAGCGCTAGCGATCGAAGATACTCCGTGCAACGCCGCA
TTTCGGCGGTTCAATAGTAGTCAGGCAGTGGTGGAGCAAGTCAGTTGGTGCGCCCGGCTT
CGGTCGGTAACAGGGGGGGGCTTCGGACATGAGCGGAAAGATTGCTTTGGCGGCTGCAGC
AGGACTTCTCATGGGTGCGGCGGGCGGATATCTCACCGCACAGTCGGAAGCCAAGGCTGA
GGTAGAGGAAGCACGAGGGCATCAAGTTGACTTTGCAGAGAAGAACACTGCGCTCGCCAT
GGAAAACATGTCATTACAGCAGCGGGCCAAGGCGCTGGAAAACAGCACTTATGACCGGCA
GATGATTCGCCAGTGCATGCAGACTTCCTCCGTGTTGAGTAGCGCCATCGGCAGCCATCT
GCAAGGAAAGGGCATGTCGTCTATCGAGCGTGGAACCTTGATGCAGCACATGTCCACCGC
GTTAGTAGCCGGACAAGGCAAGAGTACACAATCGGCAATGCTCACCTTGCTAGATGAGCA
TGCCAAGATAGATGAGGAATGCTTGGACAGGGCAAGGATTAAAGTGGCCGGGTAACAAGA
TCGTCGTGGCCCCATGATCTGCAGGAAGTGGGGTCTAACAATTCATTCAAGCCAACGCCG
CTTCGTGGCGCGGCTTAATTCAAGCGTTAGCCCCCAGGAGATTTGGTTATGCGATTTGGA
TTACTCGCTGGTCTGTTGTTAGCTGCCTCGGCTAGTTCTGCGCAGTCCGTGCACGTCTAT
GATGGGTACTTGAAAGGCGAGACGTATGTGACGCAGTCACCTGCCACTCGATCAGCCTAT
GTAATGGGCGTTGTAGACGGGCTACTGAGTTCTGGATTCTACGGAGCCTCTAAGGAAGAG
GTGCAGAAGGTTCATGCATGTACTTCTGAAATGAGCAGCGAGGCGTTGCGAGACGTTGTT
GATAAGTATCTGCTGACCAACAAAGATATCTGGAAAGACCCTATGAATGTTCTCGTGTCG
AACGCGCTAGTGGGGGCTTGTCCGGTGATGCGACCAAGTGGCTAACTATTCACTCAAGCC
AACGCCGCTTCGCGGCGCGGCTTAACTCAGGTGTTAGGCCGCACTGGATGCCATGCGAAA
AGCCCTTTTTCTTCTAGCCACAACGGTCATCGGTGCCCCGCTAGTGCCGATAGCTTTCCG
GTTTCATCCTAGCAAGGCGTACATGGTCCTTTGCGTTGTAGTTGCGCTCTTCGCATATCG
GCCGATCTATTCGTATCTCCTCCGCCACTGGCGCAGCAACGCTGACGTCGCGCGAAGCGT
TGGCATCACCAGTACGCAAGTAATGGTTCAGTCCGCACTACTTTGCTTGGTCGTGTTGTT
CGGTAGCAGCCACGTTCTAGGTTTGGCCCTCACAGTTCCGCTCGGCTCCACGGCCAGTGA
GAGCGGCACCATCATTTCAAAGCGGTCTGCGAGCCGTTGCACCAACTTCACGATCAAGAC
TTCGTCAGGTAACTTCGTTAAGTACTGCTCAAGAGCGTACTGGGGTGTAGGCTCCGCCAT
ACAGGTGAGAGTCCGCCGCTCGCTCTTTGGATACTACGTCGAGTAGCGGCCTAACAGTTC
GTCCAAGCCGACCCCGCTTCGCAACTCGGCTTGATTCGGGCGTTAGGCAGTGAGGGGTCA
TTACAGCTTCGGCATCCGCCGTCGCGTGATCTTGCGTGGCCAGCGGCTGGCTTGCGCGCG
ACCAGGTGGGACGATAGCGCCTCATTACGTGCGATTGCCTACCGGCGCGGCTCATCAAAA
TCGTCGGCCACATCCGGCAAATGTCCACCGAACCGAGCCGACGCAATGCGTTGCACTGCA
GTCAGATGCAACGCACCCGCCACTCACTTCAGGCGGTGGTGCCCGCCAATGATGCACGCT
ACGCGCGCAGCTTCTCGACGGGTCACAGATTCCAGTCGATCCGCATGCCCGCAATCAGCG
CGTTCTTCAGATCGGTGGTGCGGGTGGGTTCGTTGAATTGGTCGGGGTTGATCACGTAGT
GCAGGTTGGGGGCGATGCGCAGGCGCTTGGTGACCTGGATGCCGTAGCTGAGCTCCATCA
TGATCTGGTTGTCGGCGGGGGTGCCGGTACCGCCGGCGGAGGCGCGGGCCAAGCGCAGGT
TTTCGATGGCTTCGGCGCTGTACTTCTGCTGGGTGATCACGAAGGCGATATTGTCCTGCG
GGCGGTTGGCGAAGGTGCCTTTCTGCACCAGGCCCAGCTGCACGAAATGGTCTTCGATGG
CCTGGCCGCCGGTGCTCTTGAGCATGGCGGCGAACACGGTGAGGCCGCGGGTGCCGGATG
GGTCGGGGTTGGTGACCTGTTGTTCGAAGCGCCCGAACAGGCCCGAGCGGCCTTGTTTGT
TCTCGTAGCCCAGGCCGCTGAGGACGGCGGGGTTGCCGTTGCGGTCGCGCAACGGTTCGG
TGTAGTCGGAGTTGTCCTGCCAGCCGCCGAGTTCGTACATCGCCGCCAGGGTGCCGTCGC
CGCCCTTGTTCTTGTAGCCGATGGCATACGGCACCACCACGCCGGTGGTGTCGTCGGTGC
TCCACTTCAGGCCGTGCTGGCCGTCCTGGGCCTGCACCGGGTTCACTTCATACGCGCCGA
CATGCACATAGACCTTGGGCGTGACCCAGGCGGTGGCGTGCGCGGCCCAGCTGGACACCG
GCCAGTAGGTGAAGTTGCTGGTGCGGAACACGAAGGTGGGGTTGCCGCAGGCCGAGTTGC
CCTGGAAGTACTGGCACAGGTCCGAGCCGAGGAAGTGGATGTTGGCCACGCTGCGGCCGG
CTTCCAGTTCCAGGCGGTCGTCGAAGAGTTTTTGCAGCAGGGTGAAGTTGGCCAGGCGGG
TGCCCTGGCCGCCATAGATCTCCTGCACCGAGGTGCTGTTGCCGATGCTGCTGTTGGCCA
GGTTGGTGCCGTGGCGGTTGCTGACGTAGAGCTTGACGGTGGCGCCGTTCCAGCCGAGCA
GCCGATCCATGTCGACGTCGGTGCCGACCATCAGCTGGCCGGCATAGGCATGGCCGCTCT
TGCGGCCGCCGTCGATCATCGAAGCCGCTTCGCCGGTGTAGCCGAGTTTGAGTTTGAAGG
CGTCGGCGGCGTCCTGCGCCTGGGCCAACGGGGCAAGCGCCAAGGCGAGCGACAGGCACA
GCAGGCGGGAACGGGGGCGGTAATAGGTCGGGGCGGTCATGACAGGACTCCGGAACAAGC
GGGCGTGGCCAACGTGGCGAACGCGACAGCAAGTGGGTGGGCAAGCCGCTGGCGGCGCAC
GTCGGTGCGCAGCGCAGCGGTGAAACCGATCAGGGGTGAGGCGGGTCAGCAATCAGCTGC
GGCGGAGGCGGGCAGCTGACCGACGACGCGTGGCAAACGTGCGTCAGGTGATGACGTCGG
CGACCGGCTTCTTGAGCAGGCGCAGTGCGATGGCAGTGACCACCACGCCGGCCAGCAAGG
CCAGCACATACATCGCCAAGTGGGTGACCGCATTGGGGATCAGCAGCACGAAGACGCCGC
CGTGCGGTGCCTTCAGTTCGGCGCCGGCACTCATCGAGATCGCGCCGGCCACGGCCGAAC
CGATCACCAAGGCTGGAATGGTGCGCAACGGGTCGCGCGCGGCATACGGGATGGCGCCTT
CGGTGACGAAGGCCAGCCCGAGCACGCCGGCAGCAGTGGCCGAGCCGCGTTCTTCGGTGG
TGAAACGGTTGCGGAACACCCAGGTGGCCAGCGCGATGCCCAGCGGCGGGGTCATGCCGG
CGACCATGGCGGCGGCCATCGGGGTGTAGACCTGGCTGGCGATCAGGCCGGTGGAAAACG
CATAGGCCGCTTTGTTGACCGGCCCGCCCATGTCGAAGGCCATCATGCCGCCGAGCAGCA
GGCCCAGCAGCAGCGCGCTGCTGCCCTGCATGCCGCGCAGCCAGGCGGTGAGCCAGGCCA
GCAGATCGGCGACCGGTTGGCCGAACACGTACATCATCGCCAGGCCGACCAGCAGGGTGC
CCAGCACCGGCAGGATCAGCACCGGCTTGAGCCCTTCCAGATTGCGCGGCAGGCGGATGT
AGCGATTGAGCGCGGCCACGCCATAGCCGGCGATGAAGCCGGCGATGATCCCGCCGAGAA
AACCGGCATTGAGGTTGGCCGCGACCAGCCCGCCGATCATGCCCGGCGCGATACCGGGGC
GGTCGGCGATGGAATAGGCGATGTAACCGGCCAGCGCGGGCACCATCAGGGTGAAGCCGG
CCTTGGCGCCGATCTGGAACAGCGACCAGGCCAGCGTACCTTGATGCGCATCGTCGCCGG
CGTAGATGCCGCCCAGCGCGAACGCCAGCGCGATCAGCAGGCCGCCGGCAGTGACGAACG
GCAGCATGAACGACACGCCGGTCATCAGGTGCTTGTAGGCGCCGGTGCGGGCGTTGCCCT
TGCTTGCAGTCGTGCTGGCGGCGGTGCCGGTGGCCGGTGCCGTGCCACCGTGCACGCTGG
CCTCGGCCAGCGCCTTGTCGATCAGTGCCGGACCATCGTTGATCGCCGGTTTGGTGCCGC
TCTTGAACACGCGCTTGCCTGCGAAGCGCCCCAGGTCGACTTCGCGGTCGGCGGCGATGA
TGACGACATCGGCCGCGCGGATCTCTTCGTCGCTCAAGGCATCCTGCGCGCCCACCGAGC
CCTGGGTTTCCACCCGCATCTGATGGCCAAGTTTTTTCGCGGCCTGCTGCAGACCTTCGG
CCGCCATGAAGGTGTGGGCGATGCCGGTGGGGCAGGAGGTGATGGCGACGATGCGCTTGC
TGCCTGCGCCGCCTGCGCCGCCTGCGCCGCCTGCGCCCGCGTCGGCAGGAGCGGCCAGCT
GCCCGAGCGCGGCCGCCGGATCGTCCAGCACCGCGCCCAGGCTCAGGTGCAGGAGCTGCG
CGTTGCCGAAGCGTGCGGTGTCGGTATCCGCATCGCCGATCACCAGCACCTGGGACGCGC
CGTTGGCCAGCTCGACGGGCAACGCGCCAAGCACGCCCTGGTCGCTGCGGATTTCGATCG
CTACGCTGCGGCCGGCGGCGGTGGCCGCACGGCGCAGCGCTTCGGCGGCCAGAACGGCCT
CGGTACTGCGTTCGCCGGCGGCGATGACCACGATGGAAGACATGGCAAAACTCCTGCTGT
GTTGCGGTCGCCGGTGTCACCGGCAGAGGTGAGCGGCGGTTATGCGCGAGGGCAGCGCAG
GCCGGGATCGCAAAGGGCAACGCACTGCGTCGACACGCGCGCGGCCGAAGGTGTCAGTGG
CAGCGCTGCGCTCACGACAGCATCTCGATCACGACCTCGCCTGCGGCGCGGCGCACGCCC
TCTGGCGTAATCCGGCGCGCGTCACCGCTTTCCAGCCGGCACGTCGAAAACGCCGTGGCC
AGCCGTGCGCACTGTTCCAGCGTGGTCGCGTGGTCGATGAGCGCGGCGGCCAACCCGGCC
ACCATCGCATCGCCTGCGCCCACGCTGCTGCCCTGCGCCAGGCGCGGCGGGCGGGCGATC
AGTCGCTGGTCGCGCTGTACGAACAACGCACCGTCAGTGCCCATCGAAATGACGACCAAC
TGGATGCCGCGGGCGAGCAGTTCGTGCGCGGCAGCGCTGAGCGCGGCGCGGTCGGTGAGC
GGTCGGCCGGTCCAGGCTTCCAGTTCGTGGCGGTTCGGCTTGACCGCGTACGGCAGGGCC
TCGCGGGCGGCGCCCAATGCCGCCACCAGCGGCGCGCCGCTGGTGTCCAGCAACACGCGC
GCACCGGCGGCGCTGGCCCGGGCCTGCAGCTGCGCCCAGCTATCGTCCGGCAGGCCGGCC
GGCAGGCTGCCCGACAGCACCACCGGCAGGCCGGCGCGCAGCAGCGGGGCGAGTTGGTCG
GCCACGCCCTGCAGATGCGTGGCGCCCAATCGCAGCCCGGGCAGGTTGATGTCGGTGGTG
TCGTTGCTGCGCGCGTCGACCAGCTTGAGATTGGTGCGGGTGTCGCCTGCCACGCGTTGG
CAGTGATCGACGATGCCGCGTTCGCGGAACAGCGCTTCGAACACGCCGGCATTGCCACCG
CCCAGCACGCCGAGTGCGGCGACATCGCTGCCCCAGTCGGCCAGGCAGGCCGCCACGTTG
ATGCCCTTGCCGCCGGCATCGTTGCGCATGCTGCTGGCGCGATGCACGGCGCCCGGCTGC
AGGGTCTCGAGCTGGATGGTCTGGTCGATCGCCGGGTTCAGCGTGATCGTGAGGGCCTGC
AGGCTCATGCCACATCCTCGCGCTTGGCTTCCAGTGCACGCACCTGTTCGGCGGTCTCGC
AGTCCAGCGCCTGTTTGGCCAACTGCTGCAACTGGCTCAGGCTGGCGCCGCGCAGGCGCG
CCTTCACCGCCGGGATGTCGTTGGGCGTCATCGACAGTTCCTGTACACCGAGGCCGGCCA
GCAGACTGGCGCCGAATGCGTCGCCGGCCAGGCCGCCGCACACGCCGACCCAGCGGTCGT
GCTTGCGCGCACCCTCGATCGTGCTGTGGATCATGCGCAGCACCGCCGGGTGCAGGCTGT
CGGCTTCGGCGGCCAGTTCGGGGTTCTGGCGGTCGATCGCCAGCACGTACTGGGTGAGGT
CGTTGGTGCCGATCGAGAAGAAGTCTGCGTGGCGTGCCAGCACGTCGGCCTGCGCGGCAG
CGGCAGGCACTTCGATCATGATGCCGATCGGTACTTCCGGCGCATCGAGGTCGGCGCGGA
TGCGTGCGCAGATGGCGCGCAGCGCGCTCAGCTCCGGCACCGAGGTGATCATCGGGAACA
TGATCGACAGCCGCGCGCCGTCCCTGGCGGCGCGATACAGCGCACGCAGTTGCGGCTCCA
GCAGGTCGGGGCGACGCAGCAGCAGGCGCGCGCCGCGCACGCCCAGGAACGGGTTTTCTT
CGTGCGGCAGTTCCAGGTGCGCCACCTGCTTGTCGCCGCCGATGTCCAGCGCACGCACGA
TCAGCGGGCGGCCATCCAGCCCCTGCGCCATCGCCAGGTAGGTGGCGTGTTGTTCGTCCT
CGCTGGGCGTGCGGCCGCTTTCCAGGAACAGGAACTCGGTGCGCATCAGGCCCACGCCTT
CGGCGCCCTGGGTCAGCGCCATCGCGACCTGGTCGGGCAGGTTGACGTTGGCGCCGATGT
CGATGTGGTGGCCATCGCTGGTTTCGGCAGGCAATGCGCGCTGCGCGGCCTCGCGCTCGC
GGATCGCCTGCTGCTCGGCGATGTGCGTGCGTGCCGCATCCAGATCCAGCTCCGACGGGT
TGATGTACAGCCGTCCGCTGCTGCCGTCGATGATGGCGGTGACGCCGTCTTCGATCTCCA
GCAGCTGGCCGCCGGCCGCGACCAGCGCCGGCAGGCCGAGCGTGCGCGAGAGGATCGCGG
TATGCGAGGTGGGCCCGCCCTGCGCGGTGGCCAGGCCGAGCACGCGGGCAGTGTCCAGAT
TGGCGGTGTCCGACGGCGACAGGTCGCCGGCCAGCAGGATGCAAGGCTGGTCGGGGAGGT
CGGTGAGGCCGGCGCCCGCCGCAGACGGGTCGAGCTGGGCCAGCACCCGGCGGCCCACAT
CGCGCAGGTCGGCCGCGCGGCCGGCGAGCACAGGATTGCCGAGTGCCGCCAGACCGGAGG
CGATCTGTTCCACCGCCTGATGCCACGACCACGCCACGCCGTGGCCTTCGACCATCAACT
GGCAGGTGCGGGTGATCAGGTCGGTGTCGTTGAGCAGTTCTGCCTGGGCTTTGAAAATGG
CCGCATCCGAAGCGCCGAGACGGCGCTGGGTGTCGTCCTGGATCGCCGCAAGCTGCTGGC
GGGTGCGGGTCAGTGCGTCGTGCAGCTGCGCACCGCCATCGCCCAGGCCCACCGGTCGAT
CGGCCACCTCGGTCTGCGCCGCACGCAGCCGGTGCACGATGCCGATCGCCACGCCCGGGC
TGGCGCCGATACCGACGATGGCCGGCTGCGCCTGCGGCGGGGTCCAGCCGACCACCGGCG
CGGCGCGGCGTTGTGCGGCGCGTTCGGCGTCTGCCTTTTCCTGTGCGGTGAGGCTGTCCA
TCACGGCGCGCAGGCGCTTGAGCAGCGCCGTTGCGTCGCTGCCTTCGGCCGAGACGGTGA
TGCTGTCGCCGGCACGCAGGCCGAGCTGCAACAGGCCGACCAGGCTCTTGGCATCGGCAG
CCTGGTCGCCGGCACGTACCTGCGCGCGGGCCGAGAAGCCACGCGCAGTCTCGGCCCAGC
GGGTGGCGGGGCGCGCGTGCAGGCCGCTGGGGTAGGGGATGGTCCAGTCGAAGGTTTCGG
CTAGGTCGGTGGCCGGTGCCGCACTGACCTCAGGGGCACGGTCATCGGTCAGCGCGGCCA
CGATCGTGGCCGGGTCGTCGGTACTGAACAGCGCGTCCAACTGCGCCGGGTCCTGGATCA
ACCGGGTCAGCCGGCGCAGCAGGGTGATGTGGGTGTCCGATTGCGCGGCGATGCCGACCA
CCAGCCGGGTGGTCTGGCCGGGGTTCCACTCCACGCCCTCGGGCAACTGCAGCACGGCAA
TACCGTCGCGGCGCACCAGGTGGCGGTCCTCGCCCACGCCATGCGGGATGGCCAGGCCAT
GGCCCAGGAAGGTGTTCGCCAGCCCTTCGCGGCGCCGCATGCTGGCCTCGTAGCCCGGCG
CCACGCAGCCGGCCGCGATCAGCAACTGGGCGGCCTGGGCGATGGCGTCGTCCTTGTCGC
GGGCAGAGGCGCGCAGGCGGACGAGGTCGGAGGTGACGGGGGCAAGCGACGGAGGGGACA
CGGCAGGCTCCGGTGGTCGGGCGGGTGAGTATAGTGGGAACGTTCCCACTCTTCAGGTCA
ATGTGCGGTGCACAAGAGTGCTGTAGTGCTTTCGGGTTAGGATCTGGCAACGGGCGCTTG
GGTCAAGGCGCGGCAATGGATGCGGGAACGGTTCCAGTGAATATCAGCATCAACGATGTC
GCCCGCGTGGCCGGCGTGTCCAAGTCAACGGTGTCGCGGGCCCTGGGCAACGGCCCGGTC
AGCGAGGAGGTCCGCGCCAAGGTGGAAGCGGCGGTGCGCCAGACCGGCTATCGGCCCAAT
CTGATGGCGCGGCGATTGCGGTCCCAGCAGTCCGGCATCCTCGGGGTGATCGTGGCCGAC
ATCCGCAATCCATACTTCACTGCGCTGATCCGTTCGGTGGAAGAGGTCGCTTACCGTGCC
GGTATGCGCGTGACCCTGTGCAATACCGATGAAGATCCCGCGCGCGAGGCGCTGTACCTG
GAGCTGATGCAGGAAGAGCGCATCACTGGACTGATCTTCGCACCGACCCGCGTGACCGTG
GGCCGCATGCACGAGCTGTCGCTGGATTACCCCACCGTGCTGGTGGATCGCGCCGGCCCC
GGTAGCCGCTACGACAGCGTGGTACTGGACAACGCGGCGGCGATGGCCGAGCTGGTGGCG
CACCTGCAGGCGCAGGGCTATCGGCGTATCGGCGGGCTGTTCGGCAGCACCAGCACCACC
GCGGCCGAGCGCCGCGATGGGTATCTGGCCGCGATGCGTGTGCAGGGACTGGAGCCGGAC
TATCGCGAAGTGGCGCCGACCGCCGAGGCGGCGATCGCCGAGCTGGGAGCATGGCTGGCC
AGCGATGACCGGCCCGAGGCCATCGTCGCCAGCAACAGCCTGCTGCTGATGGGTGCGCTG
AAGGCAGCGCGTACCGCCGGCCTGCGCCTGCCGCAGGACCTGGCCCTGGCCGGGTTCGAC
AACGAACGCTGGACCGATCTGGTCGAACCCGGCATCACCGTGGTCGAGCAGCCGGTCGAA
GACATGGGGCGCGCGGCGATGTCGCTGCTGCTCGAACGCCTGCGCAACCCGCAGTTGCCG
ATCCGGCGCATGGTGATGACCGGCCGTTGCGTGGTGCGTGGGTCGACTGGAACGCGCACA
CCGGGCATCTGACTGCACCTGGGTAGCGCTCAGCGCCGGTCAACACGCCTGGCTCGTCGT
GAGCGCGGCATGCCCTTACCGCTCGAAGTCAAACGTATGGCTCGGCGAACGCGCGGCGCC
CTCACCGCTCGCGGGACACGCCGTGAACCCATCCCTGGGGGCTCGGTGGCGGCATCCATG
CCCCCAACGGTCCCGCAATCGGCGAGGGCAGCGCACTAGACAGGGTGTTGGTCGCTCGTT
GAAGAGCGAGCACACCGCGTGGCGCAGTTTGCTGATTGCTTGTTGGAAACTCTGCGCACC
GGCCATCGTGATTGGTCCTTGCCCGTCTACCGTCGCGGGACCTTACGCGGCATGGATGCC
GCGTAAGAGCTTACAAGGACGTACTTGCAGCGTGTCCCGCGATGGTAGGCGGGCAAGGGC
CCTGCAACGGAGTCGCCGATTGGAGGCTCTCCAACTGGTACATCCGCGCGCCATTCGAGA
AAACCGCTTCGAGTCGTCGCTTGGTTTTGATGCAGTCAAACCTTGAGATCAAAGCACAAA
AAAGCCCCGGCACTGCCGGGGCTCTTGTATTTGCAACGAACGTCTGACTCAACGATCCGG
ACGATGCGTCCCCGAGTCGTTCTGGGCGACCAGATATTCCTTGGATTGCTCGTCCAGCTT
GTCGCCCAGCATGCGGCGCACCACCACGAAGAACAGCGGAATGAAGATCACGCCGAGCAC
GGTAGCGAACACCATGCCGCCGATCACGCCGGTACCGATGGAGTGACGCGAGTTGGCGCC
GGCACCGGTGGAGATCGCCAGCGGCAGCACGCCCAGGATGAACGCGAACGAGGTCATCAG
GATCGGGCGGAAGCGCAGATGCGCCGCCTCCAGCGTTGCTTCGCGCAAGGTCTTGCCCGA
CGCACGCTGTTCCACTGCGAATTCCACGATCAGGATCGCATTCTTGGCCGCAAGGCCAAT
CACCGTGATCATGCCGATCTTGAAGTACAGATCGTTCGGCAGCCCGCGCAACATCGAGAA
CACGATCGCGCCCAGCACGCCGATCGGTACCACCATCAGCACCGCGACCGGGATCGACCA
GCTCTCATAGAGCGCGGCCAGGCACAGGAACACCACCACCACCGACAAGGCGAGCAACAG
CGTGGCCGCGTTGCCGGCAATGATTTCCTGGTAGGACATGCCGCTCCAGTCGAAACCGAA
GCCCGGTGGCAGATCGTTGTTGACGATCTCCTCCATCGCCGTCATCGCCTGGCCGGAGCT
GCCGCCCGGGGCCGGGTTGCCGACGATGTTCACCGCCGAATAGCCGTTGTAGCGATTCAA
CGCCGGCGAGGCGTAGGTCCACTCGGCCTTGACCACGTTGCTCAACGGAATCATGCCGGG
CTGGCCATCGATGCCGGTGGCGGTGGTGCTGGGGGTGAAGAAGTTGCGCAGCGATTCGGG
GCCGGTACGGAACTGGTCGTCGGCACGGATGTTGACGCGCTTGATGCGGCCTTCGGCGAA
GTAGTCGTTGACGTACACCGGCGCCAGCATCAACTGGATCGAACTGTAGATGTCGCTGAC
GTTCAATCCCATCGATTGCGCTTGCACGCGGTCCACGTGCAGTTGCAGCTGCGGCGCATT
CTCCAGGCCGTTCGGGCGCACCCCGACCAGGGTGTCCTGCTTTTCCGCCGCCTTGCCCAG
CACGGTGTTGCGCGCCTGGGTCAAGGCTTCCTGGCCCGCGCCGGCACGGTCCTGCAGCCA
CATGTCGAAGCCGCCGAACTGGCCCAGGCCCTGCACGGTGGGCAGGTTGACCACGAAGAT
CTGCGCGCCCTTGATACCGTAGAAGGCGCCGTTGAGTTGTTTGATCAACTCATCGGCGGT
GACGTCGCGCTCCTCCCAGGGCTTGAGCCGGATGAAGCCCATGCCCACGTTTTCGCCCGA
GCCCAGGAAGCTGAAGCCGGCGATCTGCAGCATGCCTTCCACCGCCGGCTGCTTGTCCAG
TACCGCACGCATCTGTGCGAATGCGTCGTTGGTCCGGATCTTGGTAGCGCCCGGCGGCAA
CTGCACGATCGCCAGCGCAAAGCCCTGATCTTCTTCCGGCAGGAAGCTGCCGGGCATGCG
GGTGAACAGGAAGCCGCACAGCACCACCAGCACCACGAACACGATCATCCACGGTGGCGA
ACGCTTCAGGGTGTGGCCGACCACGCCCACGTAACGGTGCGCCAGCTTGTCGTAGTACTT
GTCGAAGGTGCGGTAGATCCAGTTCTTCTTGTCCGAGTGGGTGGCCTTGAGGAAGCTGGC
GCACAGCGCCGGAGTGAAGGTCAGCGCCAGCAACGCGGAGAAGCCCATCGACATGGCGAT
GGTCAATGCGAACTGCTTGTAGATCGCACCGGACGCGCCCGGCTGCAGCGAGGACGGAAT
GAACACCGCCGCCAGCACCACGGTGATGGCCACCACCGCGCCGGTGATCTGGGTCATCGC
CTTCTGGGTGGCCGCCTTGGGCTCCAGATGCTCTTCGCTCATGATGCGTTCGACGTTCTC
GATCACCACGATCGCATCGTCCACCACGATGCCGATCGCCAGCACCATCGCGAACAGGGT
CAGCTGGTTGATGGTGAAGCCGATGGCGTACATGCCGAAGAACGTGCCCAGCAACGCGAC
CGGGATCACCAGGGTCGGGATGATCGTGGCACGGAAGTTCTGCAGGAACAGCAGCATCAC
CAGGAACACCAGCACGATGGCTTCCACCAGCGTGTGGATCACTTCCTCGATGGAGATGCG
CACGAAGGTGGTCGACTCGTAAGGCGCGAACCAGGTCACGCCCTGCGGGAAGGTGGGCTG
CAGTTCGTCGAGCTTGGCACCGACGGCTTCGGAAACGTTCAACGCATTGGCGCCCGGCAA
CAACTGGATACCGAATGCGCCAGTGGGCTTGCCGTTGTACTGGGTGTCGAAGCCGAAGTT
GCTCGGGCCGATGGTGACGCGGGCGACGTCCTTCAGGTGTACGGTCGCGCCGTTGTTGTC
GGTACGCAGGATGATGTTCTCGAATTCCTGCGGCGAGCTGAACCGGCCTTCGGCCGACAC
CGTGGCAGTGAAGCTGATGCCCTCAGGCGTGGGGTCGGCGCCCACCGAGCCGGCAGCGAA
CTGCACGTTCTGGTTGCGCACCGCGGTCAGCACCTGCGTCGCCGACAGGTTGTAGCCCTG
CAGCTTCTCCGGGTTCAACCAGATGTTCATTGCGTACTCGGCGCCGAACTGGTTGGTGCT
GCCGACGCCGGGAACGCGCGAGATCTGCTCCAGCACGCGCGAACCGACGATGTCGTTGAG
CGCGTCGCGGTCGATCGACGGGTTGTCCGAGCGCAGCGCGGCCACCATCAGGAAGCCGGC
GTTGGCCTTGGCCACCACCACGCCCTGTTGGGTCACTTCCGAAGGCAAACGCGGCGTGGC
CAGCGACACCTTGTTCTGTACCTGCACCTGGGCGATATCCGCGTCGGTGCCGGTTTCGAA
CGTGAGCGTGATGGTCACGCGGCCGTTGGAGGCCGAAGACGAGTTGAAGTACAGCAGGTG
GTCGATACCGGTGAGCTGCTGCTCGATGACCTGGGTCACCGCCTTTTCGGCGGTGTCGGC
GCTGGCGCCGGGGAAGGTGGCGCTGACGGTGACCTGCGGCGGAGCGATGGTGGGGTACGA
CTCGATACCCAGATTCAGGATCGAGATCACGCCCGCGAGCGAGATCAGGATCGCCACCAC
CCAGGCGAAGATCGGGCGTTCGATGAAAAACTTAGGCATGTCCGGGTTCCGTCACTGCTG
CTTGGACTGGGAGTCGGCCGGTTGCGCGGCCGCGTCCTGCTTGGGCTGTTCCTGCGCGGC
CGGGGCGGCGCCATCGGCAGACGCGCCGGCCGCCTTGTCGGCCTGGCCCGCAGCCGGTGC
TGCACCTGGCGCACCTGGCTGCGCGCCGGCGGCGGGCTTGTTCGGATCCCAGGGCTCGCC
CTTGGCCGGCTGACCCTCCTTGGCCTTCTGGATGCCATCGACAATGACCTGGTCGCCCGG
GGCAACGCCACCGGTCACGATCCACTGCCCCTTCTGCTGGCCGTCCACGGTGAGATTCTT
GCGGACCACCTTGCCGTCCTTGCCCAGGACCAGTGCGTAGGCGCCGACCGCATCGCGCTG
CAGCGCCTGCTGCGGCAACAGATAGGCATTGTTGCGCTGGCCCAGGCTGGCCTTGAAGGT
CACGAATGCGCCCGGCAGCAACGCCTGTTCCGGATTGGGCAGGGTCGCGCGCAACGACAC
TGCACCGGTGCTCGGATCCACCGTCACTGCCGACACGTCCAGCGTGCCCGGATGCGGGTA
CTGGCTGCCGTCGCCCAGCTCCACGTTGATGGTGGACTTGCCGTCGCCGCTGAGCTGCAC
GCTGCCGCTGCTCTGCGCCTGGCGCAGCGCGGCCAGTTCTTCGCTGCTCATCGCAAAGTT
CACGTACAGGGGATCGATCTGGTCCACGGTGGTCAGCAGGGTCGCCTCGCCAGCGCCGAC
CAGGGCGCCTTCGGTCACCCGCTGGATGCCGGCGCGCCCGGTGATCGGGGCGGTCACGCT
GGCGAAGCCGAGCCGGATACGGGCCGCCTCGACCGTGCCGCGCGCCTGCTGCACATTGGC
GCGGGACGAGCGCTCGTTGGCCTCGGCGGTATCGATGTCCGCGCGCGAGACGTACTGCTG
GGGCGCCAGGCTGCGCGCGCGCTTGGCAGCGATCTGGGCATTGGCATAGGTCGCCTCGGC
GGCCGCCAGCTGCCCTTGCGCCTGCAGCAGCGTGGCCCGCAGCGGTTCCGGGTCGATCTG
GAACAGCGGCTGGCCTTCCTTGACGTCGGTGCCTTCGGTGTAGAGCCGCTTGAGGACCAC
GCCATCCACACGTGCCCGCACGTCGGCCGAGCGGAAAGCCGAAAGCCGACCGACCAGGTC
GCGCTCCAGCGGCAGGGTCTGCGGCTTCATGTCCAGCACAGACACGACCGGCGGCGGTGG
CGCCTGCTGTTGTTCTGGCTTGCTGCAGGCAGCGAGCGCCACGGTGATGGCACAGGCCAG
GCCGAAGGTGCGGAGCGGGGCGATCATCAGGAGGAACTCCGTTAGGGTCTTGAAGAGAGA
AGAGCGGTTGGTGCCGGTGCAGGCGCGGCGCAGGTCGCGGCGAACGCACGCATGAAACTG
TCCACGGCGAACTGCGCCCAGTGCTGCCTGGCGGTGAGGTCGGCGCGATGCGGCACCTGG
AAGCGTTGGCGATCGAAATCCAGCCCGACGATCATGCTCAGCAGCAGCTCGGCCATGAAG
TGCGCATCGTCATGCCGCAGCTCGCCGGCGGCGATCGCCTGGTCGAAGCGATGCGCCAGC
CGCTGCTGCATGCCGATCACGCCCTCGTGAAAGATCTGCCGTGACTGGGCCGGAAACCGC
TGCGACTCGGCTTCCACCAGACGGCAGGTCTGTAACACATCTGGACTGTTCAGATGGTCA
AGATGGGCCAGCGCGAAGGCCAGCAGGTCCGCGCGCAGATCGCCCGAGTCGGTGCCCAGC
GGTGCCATGGCCAGGTGCACGTGGTCCTGTAGCACATCGCGCAGCAGGTTTTCCTTGCAG
CCGTAGTAACTGTAGAGCGTCTGTTTGGAGCATCCCGCGCGCTCGGCCACCGCGTCCATG
CTCAGCTGCACGCCGCGTTCGGCGAGCAGGGCCTGGACGGCGGCATGGATGCGGCGATCG
CAATCCGGACGGCGGGCAGCACGGGTAGGGCGGGGGCTCATGGGACTAGACTATACCGTC
CAGTTTAGTTTTTAAACAGGCTTGACGCGCGTCCGCCACTCTGCACAACGCCTTGTGTGC
CAAGCCTTTGAGAAGACTTTGCCGGTTGTGGCGGCTTGCGGTGAACGCGGCGCCGCTGCG
GGCCGAGTGCCCTGGATCCGTCGTGTCCAGGCGGCTGACAACCTCAGCTGCAGGCCTGCC
ATTGCGCTATGCAGCAAGGCGCCGTCACAGTCGGTCGGTACAATTCAGGTTTTCCACCGA
GCAGTCCAGCTCTACTCATGACAGCCAAGAAAGCCGCTTCGAAATCGTCCACGCCGTCGC
GCAAACAGGTCGCCGAACGTGCCGTCCCCGTGCTGGCCACCGAACCTCGGGCGATCACCC
TCGAGCCGGTGTTCGCCGCCCTGCGCAAGCGCTATCCGGCCGCTCGCCAGGCCGAAGTGC
AGGCGTTCGCTGCCGACTTCTACCGGCGCATGGAAGAAGACGAATTTCCCAACCACCCAC
CCGAGCAGTGGGCGGCGCTGGCGTCGGACATGCTGGAGTTCGCGCGCAGCCGCAAGGCCG
GGACGACCAACGTGCGGGTGTTCAACCCCACTCTGAAGAGCCACGGCTACGAGTCGCCGC
ATACCGTGCTGCAGATCGTCAACGACGATATGCCGTTCCTGGTGGATTCGGTGAGCATGA
CGCTGGCGGAGCTGGGCATCGGCGTGCACGTGCTGGGCCACCCCGTGCTGCGCATCGCGC
GCGACAAGGCCGGCAAGCTGACTGCGGTGGGCGAGGGCAAGAGCGAATCGCTGATGGTGC
TGGAGATCGACCGCCAGCCGGCCGAGGACATGCCCAACGTGGAAGCGGCAGTGCGCAAGG
TGCTGGCCGAGGTGCGCGCCATCGTGCACGACTGGGCCGCGATGCGCGAACGGATGGTGA
TGCTGGCCGACGACCTGGCCACGCGCCGCCTGCCGATCGACGACATCAACCGCCACGAGG
CGCAGGAATTCCTGCGCTGGGCGGCCGCCGACCATTTCACCTTCTTCGGCTACCGCGAAT
ACCGGGTGGAGAAGCAGGGCGGGCAGGACGTGCTGGCCCCGGTGGAGGAGTCGGGGCTGG
GTCTGATGCGCGGCCGTGACACCGCGCCGGCGCGCCCGGTGACCACCCTGGCGGCGCACG
GCCTGAATGCCTCGGCCAAGCTCAAGGACGCCTTGATCCTGACCAAGACCAATGCACGCT
CGCGCGTGCATCGGGTCGGTTACATGGATTACATCGGCATCCTGGAGTTCGATGCCAAGG
GGCGCATCGTCGGCGAGCAGCGCTTCCTCGGGCTGTTCACCTCCAGCGCGTACAACCGCC
GCCCGTGGGAGATCCCGCTGGTGCGTCAGCGCCACGAATACGTGATGAGCAAGTCGGGGC
TGACCCCGAGCAGCCACAGCGGCAAGGCCTTGCGCCATATCCTCGAGACGCTGCCACGCG
AGGAACTGTTCCAATCCAACGAGGAAGAGCTGTATCGCACCGCGATGGGCATTCTCGGCT
TGCAGGAGCGCGTGCGCAGCCGCCTGTTCCTGCGCCGCGACAAGTACGGGCGTTTCATCT
CCGCGCTGGTGTACATTCCGCGCGAGCGCTTCAATACCGATGTGCGCCTGCGCATCGAGG
CCTTGCTGAAGGGCGCACTGCACGGCGAATACATCGACTCGTCGGTGGTGCTGGGCGAAT
CGCCGCTGGCACAGCTGCACCTGATCGTGCGGCCGAAGAGCGGCGAAGCGCTGGAATTCG
ATACCACCGAACTCGAATCGCGGTTGGCGCATCTGCTGCGCAACTGGCGCGACGCGCTGC
GCGAGGCGCTGGTGGCGCGGCATGGCGAGGCCAATGGGCTGCGCATGGCCGCCAATTTCG
GCCGCGCGCTGCCGGCCGGCTATATCGAGGATTCGTCGATCGAATCGGCGGTGTCCGACG
TCGAACACCTGGCCTCGCTGGACGGTCCGGACGACTTGCACCTGAGCCTGCAGGAGATCC
GGCGCGACGATGGCATGCGGCTGGATGCCGGCGAAGGCCTGCGCCTGAAGCTGTACCGGC
AGCTCGACGACATCCCGTTGTCCGATGCGATGCCGATGATGGAGAACATGGGCCTGCGCG
TGATCTCCGAGCGGCCGTACCGGCTGCAGGTGGGCGAGACGCCGGTCTACATCCAGGATT
TCGAAGTCGAATCCACCGCCGGCAAGATCAATGCGGCCAGTGCCGATGCCAGCTTCGGCG
AGGCCTTCGAGCGCATCTGGAACGGCGATGCCGAGAACGACGGTTTCAACCGCCTGATCC
TGGCCGCCCGCCTGCATTGGCGGCAGGTCGCGTTGTTGCGCGCCTACTGCAAGTATCTGC
TGCAGACCGCGGTCCCGTTCTCGCAGGCGTACGTGGAGACCACCTTCACCCGCTATCCCT
TGCTGGCGCGCCTGCTGGTGGAACTGTTCGAAGCGCGCTTCGATCCATCCACCGGCTCCG
AAACCAAGGCGCAGATCTTCGCCGGCCAGGAGCGCCTGCGCGAAGAGCTGTCTGCGCTGG
CAGGCGACGACGACACCACGGGCAAGGCGCTGGAAGCGGTGATGGAGGCGCGCGGCGGCG
ATCGCGCCGCACAGCAGGAGGCCACCCGCGCCGCCTTGCTCAAGCTGATGGATCGCGTCT
CCAGCCTGGACGAAGACCGCATCCTGCGCAGCTTCATCGACGTCATCGATGCGACCTTGC
GCACCAACTACTACCAGACCGACAAGCACGGCAAGCACGGCCACTGCATCAGCTTCAAGC
TGGACTCGGCACGCGTGCCCGACCTGCCCAAGCCGCGTCCGTACCGCGAGATCTTCGTGT
ATGGCCCGCGCGTGGAAGGTGTGCACCTGCGCTTCGGCGCGGTGGCGCGCGGCGGCCTGC
GCTGGTCGGACCGTCGCGAGGACTTCCGTACCGAGGTGCTGGGCCTGGTCAAGGCGCAGA
TGGTCAAGAACACCGTCATCGTGCCGGTCGGCGCCAAGGGTGGTTTCTACGTCAAGCGTT
CGCCGGTGGGCGGCGACCGTGATGCCATCCAGGCAGAAGGCATCGCTTGCTACAAGCTGT
TCATCCAGGGCCTGCTCGACATCACCGACAATATCGTCGCTGGCAAGATCGTGCCGCCGC
CGCAGGTGGTGCGTCACGACCAGGACGACCCGTACCTGGTGGTTGCGGCGGACAAGGGCA
CGGCCACCTTCTCCGACATCGCCAATGGCCTGGCGCTGGAACACGGTTTCTGGCTGGGCG
ATGCGTTCGCCTCCGGCGGCTCGGTGGGTTACGACCACAAGGGCATGGGCATCACCGCAC
GCGGTGCGTGGGAGTCGGTGAAACGCCACTTCCGTGCGATGGATCGCGATTGCCAGAGCC
AGGATTTCAGCGTGGTCGGCATCGGCGACATGTCTGGCGACGTATTCGGCAACGGCATGC
TGCTCTCCAAGCACATCCGCCTGCTGGCCGCGTTCGACCACCGCCATATCTTCCTGGACC
CGAACCCCGATGCGGCCACGTCGTTCGCCGAGCGCGATCGCCTGTTCAAACTGCCGCGCT
CCAGTTGGGCCGATTACGACGCCAAACTGATCAGTGCCGGTGGCGGCATCTACCCGCGCA
CGCTCAAATCCATCGAGATCAGTGCGCCGGTGCGCGAAGCGCTGGGCCTGGAGGCCAACG
TCAAGCAGCTCTCGCCCAACGAACTGATGAACGCCATCCTCAAGGCGCCGGTGGATCTGT
TCTGGAACGGCGGCATCGGCACCTACGTCAAGGCTGCCAGCGAATCGCATGCCGACGTGG
GCGACCGCGCCAACAACGGCCTGCGCGTCAACGGGGGCGAGCTGCGCTGCAAGGTGGTGG
GCGAGGGCGGCAACCTGGGTCTGACCCAGCTGGGGCGCATCGAGGCCGCACAGGCCGGTG
TGCTGCTCAATACCGACTTCATCGACAACTCGGCCGGCGTGGACACCTCCGACCATGAGG
TGAACATCAAGATCCTGCTCAACGACATGGTGCAGGCCAAGAAGCTCACCTATGACGCGC
GCAACAAACTGCTGGCGTCGATGACCGACGAAGTGGCCGACCTGGTGCTGTGGGACAACT
ACCGCCAGAACCAGGCCATCAGCCTGATGGAGCGCATGAGCGTCAAGCGCCTGGGCTCCA
AGCAGCACTTCATCCGCACACTGGAGCTGCAGGGCCTGCTCGACCGCCAGATCGAGTTCC
TGCCCTCCGACGCGGAGCTGTCCGCACGCAAGGCGCGCGGGCAGGGTCTGACCCGGCCGG
AGCTGTCGGTGCTGCTGTCGTACTCCAAGCTGGTGGCCTTCCAGCAACTGCTGGAATCGG
ATATTCCCGAGGACCCGTACCTGTCCAAGGAACTGCAGCGCTACTTCCCGCAGCCGCTGC
AGAAGAAGTACGCCGATGCGATGGAACGCCACCGCCTCAAGCGCGAGATCATCGCCACCG
CGGTCACCAACACCACCATCAACCGCATGGGTGCCACCTTCCTGATGCGCATGCAGGAGG
ATACCGGCCGCAGCATCGGTGAGGTCGCCAAGGCCTACACCATCAGCCGCGAGACGCTGG
ATGCGCGCGCGCTGTGGACGCAGATCGATGCGCTGGACGGCAAGGTGCCCGAGTCGGTGC
AGATCGACGCGCTGGAGGTGATCTGGCGCCTGCAACGCTCGTTCGTGCGCTGGCTGCTGC
TGCGTCCGGGCCAGATGCCCGGCATCACCGCGGCGGTGGAGCGCTACCACGGCCCCTTCA
ACGATATCCGCGTAGCGTCGGGCGTATTGTCGGACGCGCAGCGCCCGCAGTACGAAGGCA
GCGTCAAGGAATGGCAGGAGAAAGGCTTGCCGCCGGAGCTGGCGCAGCAACTGTGCGAGC
TGCGTTATCTGGAGCCGGCATTCGACATCATCGAAACCGCACGCACCCGCAAGCTCAAGC
CGGTGGAAGTGTCCAAGGTGCATTTCCGCCTGGGCGATGCGCTGCGCCTGCCGTGGCTGT
TCGAACAGATCGACGCGCTGGAGGTCAACGGCCGCTGGCACGCGGTGGCACGCGGCGTGC
TGCGCGACGAACTGGCCGCGCACCAACGCACCCTGGTGGGCCAGGTGCTGACCATGCCGG
GCAGCAGCGCCGAGGACAAGGTGGCCAACTGGATGGCACGCGACGATTCCAGCCTGCGCT
TCACCCTGGCCATGCTCGCCGATGTCGCCGAGCAGAAGACCCTGGACTACCCCACCGTGT
CGGTGGCGGTACAGCGCCTGGGGCAGCTGGCGGCGCACGGGGTGTAAGCGTATGCATCGA
GGTGATGGCGGAGCGAGTGCTTCGCCATCACCTTGGCTGAGCCGACGCAGTTACGGAGTT
GCCTGTCCTTGCACAAGGCGGCCCAAGGGTCGCCTTGTTTACATGCGGAATTGCTCCGTA
CGATTGCGAGCCCAATGCATCGTCCGGGTGTCGGCCAATAACGTGGTCCACATCTGGCCA
GCTGCGACTCCCGCGCTGTCTCTCTGTGAGCATGCCTGCATGCCAGACAATGCACGCGAG
TAGGTGAACAATCCCAGGCTTCTTGACACTCTCGAATAGTCCGATGAATATCACCTAGTT
GCAGTAGATCCTGCAGCCGGGTGTGGAAGCTCGAAATCCAAGGCGCACGAGCGCCGGTCA
ACGATGGCGGTGCTCTCCACTATCCAAGGAGATCCCTCATGCCGCGTACCAGTCCTGCCT
ATTCAACCACTACCGAAACCGCCTCGCAGCCGGCCGCTCATACCGTGGCCGACCATGGTG
ATGAGCGTGAGGACGTGTTCTTCCGCCGCCTGTCCGAGTCACGTGGTGCGGAAGCCACCA
ACGGCATCCACTGGTCCGATCTGCCGATGCAATTCGGCCTGGCGCTCAAGTGCGCACATG
TCGATCACTGCTTGCTAGGACTGCAGGGCGTATTGGAAATGCTGCATGCCGGAGAGGCAG
CCCGGGAGGCTGGCCAATCTGGCCTCGGCGGCGAGCTGACCGATCGCTTGCTCTATGCGT
CTCGTGCGCTGGCTGCGTCGGGAACGGAAACGTTGTATGCGTTGCAAGCGCGTCTTGCGG
CTACGCCATAGTGAAGTGAGCAGCCGTCCAGCGATCGTGTGTAGCCTGCGGCGTGGGTGG
CAAGGAATGGTGAATGCTGATGGATATTTGTTCCAACTGCATATCTCGCATAACTTTTAG
TGCACTTTTTCACCGCTGCGGCCCACGTAGCAGGGCATGGTGGTGATAGTATCGCTAGCA
CTAGCGGTCCTGTCGTAGCTTGGCGAAGCTGTCAGCGCTGTGTCACGACTACTGACTTGC
AACGTGGATCAACGGACAGCTCGGGAGACGGGACCGTGTCACCAGCACAAGACCAGGCCT
TGTTCTCCCTGCAGCTCATTATCGACTCCGTGACACGCGATCGAAGCCGATTGCTCGTTT
ATCTTCAGGGGCAGAGCGTGGTGGAATTGGTCGGCAATGACCAGACTTTCCCTACTGCCT
CTCCGAGCGTTATCAGGGCACCATAGGACGAGGCCGAAAGTTCAATGAGCCTGCCAGCCA
CCGACATTGCTGTAACCTGCTGTACCAGTGAGGGAGACAGACGCTGATGCCATTTCAAAG
CACGCCAGAACAAGGCGAATTCTATTTTTTAATGCCGAGTCTCGAATGTGGTCCTGAACT
TGGGGTCGTATTCGAGAACGTGAAGCAGCTCCTAATCCCACCTAGATTGATTTTGAGGCC
CAATGAAGGTGGATTTCCTCCGCTATCGGAAAAGCCGCGCCTAGTACATGACCCATCGAA
AGGCGTAATGCCAAAAGACTTGGAGGCCGGGTTTAGCGGCTATTGGCTCGTATCTGAGCG
ACTGCGCCGAGTATTCGCAGCTATAGACCCGGCGGGCTTTGCCTTTGTTGAGTGCGACTT
CCGAATGGCAGACGGTAGTGAAGGACCTCGTCACTTCTTATGCGATGTAGTCCGAGTGCT
TGACGCGCTCGACGAAGAGCGCTCGGAGGTCGAGGTGGAGGTTAGCGACGATTTCGTTGA
TGGCAAGTATTACGATTTCACCGGAGGGGCAAAATTGGCCTTTCGGAAAGAAGTTACAGC
AGGCTCGCATATATTTGTCTTGAAATATTCCGGGGGCTGTGTCTTTTGTGACCGCGCAAT
GAGAAGTGCGGTACAGGAGGCCGGAACAAAACAAGATGGAGGCTTAAGCGGACTCTGGTT
TAGAGATGCTTCGAACTGGAAGAGTGCTTAATTTCCACGAGGAGAATCCGATATGGCGAA
GCGCACAATTTTTCAAGAGCATCATATTGCTGAAAAACAAACGGTGCGTAATAGTCGGCT
GCTTGAAGTTCTTCAGGAGGCAGATTATTTTAAAATTGATTCGCAGCGCAATCTGATTTA
TATGCCAAGTGATCCAGAGTTGGCGCGGGCAATCGGCATATCCCCGCATAGCGGTGGCCC
GATACGGGATTACCAAGATGGGACAATCTCCCGATTACGGCGTTTGTCACAGACCTTGGA
TGGTCAGCTGGCAATTTCGGGCGATCCAGACGCTATCGCAAGAATTGCGCCAAAGGTCGA
CCGACTGGTTGATACAATGAGAGTAGGTCTTGTTAACGCAGATCTCTACACCAATGCCCC
AGTCGGCATGGTTGCAGACGACATGCGGCCTGGCATCAATGCGTTTTTCAAGGGCACTCC
AAGCTACGAGAAGATGCTTGCACTTCAGATCGACGCAGTTCCAACGCTGAAAAGACCCGA
GCTTGGTTGGTCATCGATCGTCCACTCCGAGCAGCGCGTCACATCCACACTTCAATACGT
AGAGCAGTCCACCAGCAACCTCACCAAAGGTGGCGATCCAGAGATCGGTAGAAACTCACT
TTCGCAAGCCATCGCACAAGCCCATGCAGCAGGCCGACTGACGCTTTCCGACCAAGGCAT
CCTGCAAGTCGAAAACGTTCTCGGCGAAGAAGCGGCGCGATCGTTGCGCATTCTGCCAGG
CCAACGCGGCTTCGCCACTGCCGAGCTGTTGGCAGGTGATCTATCGGCCGGCCAGGCGCT
ACGCAGCGCCGGCCTGTTCGCCACCGCCGCCGACACGGTGATGACCGGCCAGCGTGCCAC
ACGCTTGCTGGGCCAGGACAATCCGTTGGCTGCGCAATCGGAACTTGCGCACTTCGCCGG
CCGCAACATCGGCGGCTGGGCCGGCGGCACCGCCGCTGCCTATGCGTTGGGTAGCTCGGG
CGCCGGGCCGATGGTGTTGATCGCAGCCGATGCCTACTTCATGACCAAGGCCGGCGAAAA
AGCGGCCGAACTGCTCGACAACCGCGCCATCTACACCCAGACCGATCGCGAGGGCACGCA
GTGGTCGTTCAACGGCACCGCCTGGGTGCGCGCCGGCAAGGCCGACACCAGCAACGATGG
CATCGACAACCCTACCGCCACGCCCATCGTCGCCAGCTATCAAAATGCCCGCGAACTCAA
CTACCAGGCCACCAATGCCGCTGCAGCGCTCGCCCTCAAGGATGCGCCCGCACCGCAGGA
TCCGTATCGGCAGCCGGCCAATGCCACTGACCGTCCCAGCCTGAGCGGCGCCGACTGGCG
ACGCGACGCAGCGGACGGTCAGTGGCATCGGCTGGTCAAGACCGAAGTCTCCGGCGCCAA
CGATCGTGGCAGCTACGTGCAGGAAACCGCCTCGCCACAACGCGCAGCCGAGCTGGAGGC
GCAAGCGCAGGAGGTCATTGCCCGCAACATCGCCAATAGTCCCGGCGCGATCGCTGCGCG
CTACGAGTTGGCCCACCACCGCAGCGGCTGGGCAGCCGATGGCCTGGCCATGTCACCAGC
GGTGCAGCAGGCGCTGCCCGATCCGGATGCGTTGACCGCTTCAGACGGGCAACGCTACTA
CCGCGATATGGAGGGCCGGTGGACCAGCAACGGTGCCCCACCTGATGGCAACCGCGTGCT
GGAACTGGAGACCACGCGCGCACTGCTGCAACCCGCACTGGCTGAGCAGGCGCAGGCGAT
TGCCGCCATCCGGGAAACGCCGCCGTCAGCGCAGGATCTGCAGCGCGAGCAAACGCAGTA
TCGCTATCGCATCATTGGCACCGAGTTGCAGCCGCAATGGCGCGAAGCGATCGAGCTGGC
GACTCAACGCACGCGCGAGGCGGAGGGACTCGTGGGCGATGGCGCGATGCAGTTGCAGCG
CGGCCCGGGCGGCCAGTTCGGCGCCGATAGTCCGATTGCGCATCTGCAACGTGGAGCCGA
TGGCGTGGAGCGCATTGCAGCGGTCACCAGCACCGAGGACATCCGCCGGGCACTGCAGGA
GGTGCAGGCGCAGCAGAAGCCAGCCTTGCCGCTACAGCAGTCGGCCTCTGCGCCTCGCAC
ATCAGACGTATCCGCAGATGCGGACACGTCATCTTCCGCTCCCTCCAACCAGCATGCCCT
CGACGTGCATGCACAGGGCCGGGCAGCCAGCGCTGCGCAAGAGCGTGAAGAACGGCAGCA
GGAGGACCTGCAGGCGCAGGACCAGCAACTGGCACAGGCTCGCGCCCACGCGATGCAGGC
ACAGGCAGCACACGACGTTCGTGCGCAGGCCGCCCAGGCGCTGCAGGCACACGTCGCGCT
GGAACTGCGGCACCAGCAAGTCCAGCGGCTGGAGCAGCAGGAGCAGGACGCCCAACAACA
CGTGCAGGCCCAGCAACGGGCACAGGCGAGTCAGCAACGCGAGCAAACACAGCGGCAGGC
GCACGAGACCGAGCAGCGCGAACAAGCGCAGCAGCAGGCTAAGGAGACGCAGCAGCGCGA
GCAGGAAACACGCCAGACCCAGGACGCCCAGCAGAGCGAGCAGGAACGCCTGCAGGCGCA
AACGGTGCAACATCACGAGCAACAGCCGCTCCACGCCCAAGCGGCTCCACAACGCGAGCA
GGAGCCGGCACAGGAAGCCCTCTCGCGCGAGCCGTCGTCGCTCCGTGCGCAAGACACGTC
GCCGCGCCAACCCGATCAGCGGTCTACCCCCGATGACGTCGCCCAACGGCCCCAGGAGCA
GCTGTCAGCGCCGACGCAAGCACATACATCCGACGTAGCGCAGCAGCGGCCGCAAAGCCA
ACAAGCGCAAGAACAGCGCCCGCAGGAAGTCCAGCAGCAGGCAGCGTTGAGCGCGGCGAT
CGCGCAGGCCGCACCGGCAGGCCAGCAGCAGGTCGCGGACCTGCGCGGCGGCCAACGGCC
GATGACGGCGCAAGCCTTGGATGCGCACCAAGAGGCACCTGCGCAGCAGCCCGAGCAGCC
GGCGAACGCGTACCTGGCGCAGGCGGCGAACGCGCCGTCGTTCTCTACGCCGGTCACCAC
AGAACAGCGCGACGATCCACAGGCGCGCACTCCAGCGGCTCAAGCACCGGAAGCACCAGA
TCCCCCTGCGACGTTGCCAGTGTCCGCACATCTCGCGCAAGCGACCGGGCCATCGCTGGA
CATGCCGACCGCAGGCCGCTCCGCCGACGCACCCGAGTGCGTGCCCGATGTGCGCGAGCC
GCTTTCCGCACCCCTGGCAGATGAGCACCACCGTCCTGCCACCGTGCCCGCCGATCCGGA
CTCCTGGGAGGCGATCGAGCGCTCCATGCGTGAGCTGCGTATCCAACTCGAACAGGAGCT
CGAAATGGAAAACCGCGTCGCCGAAGCGCGGCAGGCACGCGTGGACCGGGGTGAGCGGCC
GTTTACCGAGCTGGAATTGCGTGAAGGGTACGATCCCGATGGTCCCTCTGGCCTAAGACA
CCCACGCGCCCCGCCGGCAGACACGGCGCGACAATCTCTTGCCGCTGGCGAGCAGGAAGA
TCGGCCGCCGCCCCAGCGCAAGAACATCACCGGCGATCCGGATGTGGACGAGTTGCTGTA
CGCCATCGACTGCAAGAACGAGCTGGCGATCGAGCAGGCCTTGGAACGGGTCGCCAACAG
CCCCTACAGCCAGGCCCTTGCCAAACGGGGCCATGAATTCCTGGATGCGCAGGCCCTGCA
GGAGGCCGAAGAGCAGGCGAACACGCGCCAGGCGTTGAACATGGACGTCTCGACAGAGGT
GCAGACCAGCCGTGGCCCGGTGATGGTGATGACGCTACCGCAGTTCGCCAGGGGCCCGGC
GATGCAAGGACCAGAGGGCGACGGCGGTGGAGGTGGCGACGGAGGCGGTGGCGGAGGCGG
TGGCGGAGGTGGCGGTGGATAGCTGGAACGCATGCAGCAAACTGAGTTATCGAGAGAGCA
CTATGGACATGCACAACACCTCCGCACAGCCCGATGCCAACGGTTCCGAACGCACGCTGA
AAGAGTCGACCCAGGCCATGGCGGCGATGATCGGGACGCTGCAGCGGCGGGAGAAAGCAT
TGGAAGATCTGATCCGGGAGCAGCTGCAGCTTCTGCAGAGCGCGGTCAATCGTGCCGATC
AGCGCATCGATCGTGTGGTGGAGAGCGCGCTACCCAGGCTGACGCAACTGAGCAATCAGG
CGCTGACACAAACGCTGGAACCGGCGGCTGAGCGATTCAACAAGAAGATGGCAACTGCGG
AGCAGACGGTCCAGCAGTCCACCCAGCGTTACGCCCACGCACGGCATTCCCTGGAAACAG
CGATAACGCGGCGCATGTGGATCGCATCGATTGCCCTGCTGGTGGCGGGTGTCCTCAGCG
TGGTCGTCGCCGGCTACGCGCTCTACAGTACAAAAGCGGCTATCGCGGAAGCCGCCCAAC
TCAGGGCGGAAATCACCTTTCTGGATCGTGTCGTGCGTGCCAATCTGGTTGCCTGTGGCA
AGGACAGGCTATGCGCCGAGATCGACAGGAAAGGGCCACGCTATGGCGATAAAGGTCAGT
ATCGCGTGGTCGCTGAGCGTCGATGACACTGCGGTAATGCACGATCGAGGAAATGGAGCG
ATCGACACGTCGTGCGATGTTGGGTCCAGGCTCGATCCCTGGCCATTTCGGGTATTGGGC
CTCTCGCCACGCAGTGGCTTGGAGTGTGCTGACGCAGATTCGGCTTGCCCTGCCGGAGAT
TGGTGCAGCTTCGCGCCACTGCGGTGGATGTGAAATGCGACGCCGTCGGTGACGCTGATG
ATGTCGTCGATCAGAACCGACTCGTTAAGCGCGATGCCCGCTCATTTCCTGTCCGGCATG
CGTGTCGAAGCGCAGATGCCACCAGGTGGCGCTGAGCGAGATCAGGCTGACCACGCAGAA
GGCCAGCGAGAAATCGCGTTGTTGCGGCTGGACATGGTCGCCGGCCAGCATCGCCAGCTT
GAGGATCATCGCCCCGGCGCAGACGCCCACCGAGAGCATCAATTGCTGCAGGGTGGTGTA
CAGACTGCTGGCGCGGCTCATGCGCGCTGCCGGCACGTTTTCGTAGGCGATGGTGTTGTA
GGCGGCGAACTGGAACGACATGAAGGCGCCGCAGCACAGCAGCAGGCCGAACATCAGCGG
CTGCGGCCAATCGGGGCGGAACAGCGCACACACCATGTAGCCCAGGCTGGCCAGCACACC
GTTGCCGATCAGGCTGTTGCGGTAGCCGAAGCGGCGCAGCAGCCGTGGGGTGATGCTGCG
CATGAGCAGCGCGCCCAGCGCGGTGGCCAGGATCAGGCGGCCGCTGTGCGCGGCGCTCAT
GCCAAAGCCGATCTGGAACAGCAACGGCAATAGAAACGGATGCGCGCCCTGGGTGATGCG
CATCAGCGCGCCGCCGATCACCGATAGCCGGAACGACTCGATCCGCAGCAGGGTCAGATC
CAGCAGCGGAGCAGGGTGATGGCGCGCATGCCAGAGATAGCCCAGGGCCGCGCTACCGCC
GATGGCCAACAATCCGGCAGCCTTGCCGGCGCCCTGTTCCTGGCTGACCATCTCCAACCC
GAACAACAGGCAGCCCAGGGCGACGCCGCACAGCACGAAGCCGCGCAGGTCGAAGCGCGG
CGGCGCCGATTCGGCGGGAATCTCCGGGATGAAGCGACGCATCAGGAAGAAGCCGGCCAC
GCCGATCGGGACGTTGATGTAGAAGATCCAGCGCCAGTCCAGATACGACACGAAAAAGCC
GCCCAGCGGCGGGCCGAGCATGGGGCCGATGAAGGCAGGCACCAGCGTCCAGGCCATCGC
CGACACGAGGTGGCGGCGTTCGACGGTGCGCAGCAGGATCAGCCGGCCCAAGGGTGCCAT
CATCGCGCCACCGGCGCCTTGCAGCACGCGCGCGGCGACCAGCGCGGGCAGGCTGTCGGC
CAGCGAACACAGGATCGATCCGCCGACGAACACCCAGATCGACGCGCCGAAGACGCGGCG
CAGGCCGAAGCGGTCGGCGATCGCGCCGCTGGCCGGGATCAGCACCGCCAATGCCAGCAG
ATAGCTGGTCATGGCGATGCTCATGGCCGGCGCGGCGACGCCGAACTCGTGCGCCAGGGC
AGGTAGCGCGGTCGCCAGTACGGTGGCGTCCATCTGCTCCATGAAGATGGCGCAGGCCAG
GATCAACGAAATGATGCGGTAATCGGGATAGGACGGCGGCGCGGTGTCGGTCTCGGGCAC
GCTGGATGACATCGGATTCTCGGTTGCCGGGCCATCGACGGCGCCGCAGCGGCAGCCGGA
TCGACCCGCGTCGCACGGTGTTGTGCGGCGCAACATTGGTATTGTCCGCCCGCGTGCCGG
GCGGTTCAAGCGCAAGATGGCAACGCTGCGTGCACAGCGTGTCGCAGATGACGGCTTGCG
ACGTCTTAAGCCTTGGTCGGCCTGCCGAAGAGGAGAATGCTGTGGGGAACGGTCTGCACA
AACCCTCGTGCCACCCGTGCGATATCTTCGCGTTGCATCATTGGCCGGTTACGCGCCGTC
CTTCCTTCGCTACGTGGATGAGGGCATGCCGGCGGTGGCGGCTCCGTTGCAGTGCGCTGG
GTGTTCGAGTGATTGGGCGATGCCAGGTGCGGCACGTCCCCTCATCCGCCCCTTCGGGGC
ACCTTCTCCCGGCGGGAGAAGGGTGATGGTCCACGCTGCATGGTGGAGCCGATTCCCGCA
AAGTGAGAGGCGCGGCCCACGCTCTGCTGGAACCTGTGGCTTCACGGCGGGAGAAGGGTG
ATGGTCCAGGGCTGCACGGCCTGGCCGTTTTCCGCCGAAGCGAGAGGCGCGGCCTGCCTG
CCGCTGGCGGCTGTGCCTTGCAACATAAGCCTGGACGCGACGCGACGCGGGCTCGAAACG
GGCGTGAGGAGGAACACAGCCGCCAGCGTCCGCGCCTGGTGGCCGGTCTACCCGCTGTCG
CCATGCGCTGGTCTGCGCGCATCAACCGGGCGCCGCACGGCTGTCCCAGGCGTCCTTGAT
CTGGATGAGCTGCGGCAGCGCCGCATGAAAATGCTGCACCAGGCGCGGTTCCAGCTGCTT
GCCGGACATACTGTCGAGCTTGCGTACCGCATCGTCCACCAGCCACGGCGCCTTGTAGGC
GCGCCGCCCGCACAGGGCGTCGAACACGTCGGCCACCGCGACGATGCGGGCCGATTCGGG
AATGGCGTCGCCGGCCAGACCCTGCGGATACCCGCTGCCGTCCCAGCATTCGTGATGATG
CAGCGCGACTTCGGCCGCCAGCTGGAACACCGGCCCGCGCCCGTGACGCAGCAGGTCGTG
GCCGGCTTGCGGATGCTGCCGCACCACCGAACGTTCGTATTCGTCCAGCGCGTCGGGTTT
GTGCAGGATGTTGGCAGGCACGGCGATCTTGCCGGCGTCATGCAGCGGCGCGGCGTCCTG
CAGCAGCTGCGCCCGTTGCGGTGACCAGCCCGCCGCCTCGGCCAGGACGCGCGCATACAG
CGCCATGCGCCAGATATGTGCGCCCGTATCCATGTCATGGCCCTGGCCGGCGGTACCCAG
CAGATGGATCGCAGCCTGGTACTGCTCGGCCAGGCGCAGGCTTTCGGCCAGCTTCAACTG
GGTGCCGATACGTGCCTTGAGCAGGGCCGGCGAGTAGGGTTTGCTGACGTAATCGGCCGC
GCCCGCGTCCAGGCCGGCCTGCTCGTCGCGCATGCCGCTACGCGAGGTCACGAACAGGAT
GGGGATCGCACTGCTTGCAGGATCCCGCTTGAGCGCGCGCGCCACCGCGTAGCCGTCCAT
GTCGGGCAATTCGACATCCAGCAGGATCAGTGCCGGCGCATGGCGGCCGACCGCCTCCAG
CGCTTCACCGCCGGACTTGGCGAACACCAGCGCAAACTCGTCACGCAGCAGCTGGCGCAG
GGTGGCCAGGTTGCTGGATTCGTCGTCGACGCAAAGCAGGGGGCGGGACGGCATGCGTGA
GTCCTTACCGATGGCTTGGGAAGGTGGCCTTCATGATGGGTGGGTGGTCTGCCACTGGCG
CAGCATGGTTTCGGCGCCACGGAAGTCGAAATCCTCCACCGCGCGCTGCAATTCCTGGCG
CAAGCCATCCGGCAGGCGCGGTGCGCAGATCAAGAGCGCGTGGTCGATCTTGTCGGCGTC
GTCGCTGGCGAAGGCCGCTTCCAGGATCTGCACGCTGTCGGCGTCGATCGCGCCTCCGGC
GGCATCGCCGATCGCCTCCACCGCGTCGTGCTGCACGAAGGCATGGATCGCATCGGCGGT
GCGCTGCATGATGTCCTTGAGCGTCACCATCGCGGCAGTGAGGTCGTGGCCGTCCTCGAC
ACAGCTCTCCAGCTCGCCTGCCGCGCCGGCCAGCGCCGGCAGCGCCAGCGACCCGGCTGC
ACCGCGCAACTTGTGCGCCATCGCGCCGATGGCCGGCAGATCGTTGCGCTGCAGATGCTC
GGCAGCGGTGGCGGCCGGGTCGGGGTTTTCGCGCAGCAGCTTGAGCAGGTAGCGCACATA
GGGCTCGCGTTCGCGCCACAGGCTGCGCGCGCGCGCGGCGTCCAGCAGTTCCGGATCGCT
GTGCTGCCATTCCGGGCCTTCGCCGCCATCGGCCTCGTGCGGCAGCGAGGGGATGCGGCG
CATGTTCGGGTGCATGAAGTGACGGATCGCGGTGACCAGTTCCTCCACGTTGAACGGTTT
GGCGATGAAACCGTTCATGCCGGCTTCCAGGGCTTTTTCCTGCTGGGGGCGAAACGCGCC
GGCAGTCAGGGCGATCACCGGCAGGCTGGCCAGGGCAGGGATCTGGCGCAGCCTGCGGGT
GGCTTCGTAACCATCCACCACCGGCATCTGCACGTCCATCAACACAAGTTGAAACAACTC
CGGCGCGCGCTGCAGCACGTTCACCGCCTGCTCGCCGTCGTGGGCGACGGTCACCATCGC
GCCTTCGCCTTCGAGGATGCGTTGCGCCACCTCGCAATTGATTTCGCTGTCGTCCACCAG
CAGCAGGTTCGCTCCTTCCAGCCGCCGCGACACGAAGGTCGGCGCTGCCGGGCGTGCGCC
CAGGCGCGCGTCGGCCAGCTGTTCCACCAGGCGGTGTAGGGCGGCGCTGGTCACCGGCTT
GGTCATCACCGCATCCAGGTCCTGCTGCTCGGGATGCTGCTCCAGCAGGCGGCGTTCGTA
GGCGGTGACCATCACGATCACCGGATGCGGCCCGGGGGCCGCGCGTGCGCGGATCTGGCG
GGCGATCGCCACGCCGTCGATATCGGGCATGCGCCAGTCGAGCAGGAAGATGTCGTAGGG
CTTCCCGGCCTGTTCGATCGCGGCCAGTGCGGCCTGCCCGCTGGTCACCGCATCCACCTG
CCAGCCAAGATCGGTGGCGATACGCACCAGGTTGTTCAGCGCCGCGTCGTGGTCGTCGGC
AATCAATACCCGCGGCATCGCTTCGGGCGGCAGTGCAGGGAGCTCGGTCTGTGTGGCTGG
CGGCTCGGCCTTCTCCAGCGTCACCACGAAGTAGAACTCGCTGCCGCGGCCGGGCACGCT
TTCCACCTCCAGCTCGCCGCCCATCAGCTCGATGAGCCGGCGGCTGATGGTCAGGCCCAG
GCCGCTGCCGCCGTAGCGCCGGCTGGTCGAGGTATCAGCTTGCAGGAACGGCGAGAAGAT
CAGGCTCTGCTTTTCCTTGGAAATGCCGATGCCGGAATCGCGCACCGAGAACAGCAGCTT
GACCCTGTTCGGATCGCCGCTGGGAAAGCGCCGTACCGACAGAACCACCTCGCCCTGTTC
GGTGAACTTGATCGCGTTGCCGACCAGGTTGACCAGCACCTGGTTGATGCGCAGCGCATC
GCCCAGCAGCCAACGACTGTCGCGCGGCAACGGCTCGACGATCATCTCCACCGGCTTGGC
GCTGAGCGAGGAGCGCATCAGGTCGGCGATATTGTCGAACAGTTGGTTGAGATCGAATGG
CGCGCGTTCCAGATCGATACGCCCGGCCTCGATCTTGGAGAAGTCCAGGATGTCGTTGAT
GATCTCCAGCAGGTTGCGCGCGGAGCGGTCGATTTTGGCCACCATGTCCTGGGCCGCGCC
GCCCAGCTCGCTGCGCTGGAGCAGGTAGAGCATGCCCAGGATGGCGTTCATCGGGGTCCG
GATCTCGTGGCTCATGTTGGCCAGGAAGTCGGACTTGGACTGGTTGGCGCTCTTGGCCGC
GTCCATCGCCAGCCGCAGTTGTTTTTCGTGCAGCTTCTGCTCGGTGAGATCGACCGCCAC
GCCCAGATAGCCAATCACCTGGTCGTTGTCGTCGCGCAGCGTGCTCAGCGTCAGCAACAC
CGGCAGGCGGCGACCATCATGGCTGACGTAGGTCCATTCGCTGGTGTCGCTGCGGCCCAG
GCTGGTCAACGCCGCCACCGCCTCCAGTGCAGGCGCCACCGGGACGCCGGTCTGTTCGGA
CAGCCGCTGTGCGCGTTCCTGCAGTTGGTCGTGCTCGACGAACTGGCTGGCCTTGCGCCG
ACCGATGACATCGTCGGCGTTGTAACCCAGCAGTTTCTCGGCGGCGGGATTGAACAGCGT
CACGAACCCAGCCGAGTCGGTGGCGATGATGGCGTAGCCGGCATGTGCCAGGATCGCGCG
CTGCAGCACCGAGAACTTCACCAGCTCGCTGGTGCGCTCGGCCACCTGGTGCTCGAGCGA
GGCATTGAGGTCGACGATGCGCTGATGCGAGCGGACCCGTTCGGAGATGTCGCGGAAGAA
ATGCGAATGGCCGCTGAGCGTTTCGTCGGCTTCGATGATCGGCGCCTTGCTGGCCAGCAC
ATGGACCTGGTGGCCATCGCGGTGACGCATGCTCAGCGCTGCAGAGGCGTTGGCTGCGGG
CGCCTGCTCGGAATGGTCGATCTCCGGCATCGCATAGGGTTGCGGCGACAGCAGCGAGTT
CAGGTTCTGGCCGACTGCTTCCGATGCCGGGTAACCGAACATCGCTTCGGCAGCCGGGTT
CCAGTGGGTGATGCGCCCATCCGGGGTCTCGGCCACGATCGCTTCGCTGGAATGACTCAC
CAGAGCGGCCAGTTCCATCTGCTTGCGCAACACTTCCTCGCGACGCAGGCCGTTGCTGAA
ATACAGGCTCAACAACGCCGCCAGCAGTGCCGCCGTGCCCATCACCAGGCCGCCGATCAG
CCAGGGAGAGGTCTGGTTGAGCGAGGCGACGAAGCTGTCGGTGGGATGGGCGGTGATGAT
CCAGGTGCGGCCATAGATGGGCAGCGACTGCACGACCGGGCGGCGCCGCGCGCTGTCGTG
GGCGGCGATGCCGCTGCGGTAGAACGTATGGGTGGGCTCGTCGCGATCGGACAGGTCCAG
CGCCACGTCGTTACGTTCGCCCAGCGCGCTCTGCACCATCTGTTCGACGCTGAAAGGTGC
ATACACCCAGCCGCTGGTCGCTGCCATGCGTTGTTGCGGGGTCTGCAACGGCATGCCCTC
GCGATACACCGCCAGCAGCACCAGGAAACCGCTCTCGTTGGGAATGCGGTAGCCGGACAA
CGACACTGGCGAGGTCATGATGGGCTCGCCACTGCGAGCAGCCTGCAGGGCGGCGGCGCG
GCGCCGCGGTTCGGAGGCGATGTCCAGGCCGATGGGACGGTTGCCCGAGGATTCCGGCTC
GAAATACAGCACCAGGTAGCGTTCGCCGTCCCACGGCGCCAAGGCGCGGCGATGGATATC
CGGTGCGCCATCGGCGCGTGCGGTCTGCAGAAACCGCTCCTCGTCGGCGGGTGCGACCCG
ATGGATGTAGCCATAGCCCAGGACGCCGGGAAACTCGCGCGCATAATCGCGCGAACGGCT
GTACAGGGTGAAGCGTTCCCGACTGATCACGTCGCTGCCTGCGCCGATCACCGCGCCGCG
CGCCCCACGCAGGCCGTGTTCGAAGGTGTACATGCGTTCGCCGATGTTGCGCGCCAGTGC
GCGCACCACGTACTGGAAGCGCTGTTCGCGCTCCAGTTCGTTGTGCCGTTGCAACCAGAC
GCCGGCAAGAACGGCGGCGAGCAGGCCGGCTGCGAGAATCAGCGCAGCACACAGAAACGC
CCGGCGCCCGTATTTCCTGCGCAGATTCCAGCGGCCATTCGGCATGTTCGTTCCTTCGCC
TTGCCTGTTGCGTGCCCGGTATGTGGCCGGCGCCGACGCCGACCGTGTATGCCGCGAGTG
TCGATGCGATTGCGTGCGTAGCCCCTGCCTGCGCGCCTGTCGGTGGGCGATCGATCTGGT
GTCAGCGCATCAGAACGAGAGCCAGATCGACAACGCGTGAAGGATGAGGCCGATCAATCC
ACCGACCAACGTTCCGTTGAAGCGAATGTATTGCAGATCGCGTCCAACACCCAATTCCAA
TTGTTCGACGAGGTGACGTTCGTCCCAACTTTTCATCGTCGAAGCGATATGGTCGGTCAC
TGACGTGCGCAGCCGTGAGGTGAGTTTGTCGGCCGCCTGCAGCATGTGCTGGTTGAGCGC
TTCGCGCAGCGACGGGTCCTGCGCCAGTGACTGGCCGAGCGATTGCATCGAGCGCTCGAT
GTGCGCGGCCACCGACGACTCTTCGCGTGCCAGGTCGTTGCGCAGCGCGTCGCGGATCTC
GCCCCACAGCCCTTGCACGTAGTCCTGCAGGGCAGGATGCTCGATCATCCGCTGCTTGAG
CGCTTCGACCCGGGCGGCCATCTCCGGCTCGTCGCGCAGGCGTCCGATGTAACCCTGCAA
CCAGGTTTCATAGTCGCGCCTGATCGGATGCTCGGGCGTGGTGAGGATGTCCTGCAGTTC
TTCGATTGCCGCGCGCGCCATGCGGTCGGCCAGGGAGTCGCCGATTTCTTCGATCGGCTT
GACCCAATTGACCGTGCCCACCAGTTTGGGCCACTCGCGACGCGCGTAGCGCACGATCAG
CGCCGATGCGCGCGTCTTGACCTGTTCCTGGCCCAGCCAGTCGCCCAGGCGCAGCAGCAC
CTCGTCGAGCAGTTTCTGGTGGCGTCCGTCGGTGGTGAGCAGGGCCATCACGTCGCCGAC
GGTGGCGGCCGCGTTCCACTTGCGCAGCCGGTCCACCACGAAGCGCTGGATCGCGCGCCG
CACGGCGGCCTCATCCAGCAGTTCCATCGCCTGCAACATCCAGCCGCGTGCCATCTGCGC
GAGCATGCGTGCCTGCTCGGGCTTGGCCAGCCACTCGCCGAGGCGGCTGGCGGGATCGAA
CACGCGCAGTTTTTCCATCAGCGCATCCGGGGCGAGGAACTGGTCGCGCACGAACACCGC
CAGCCCGTCGGCCAGGCGCTCCTTGCCGCGTGGCAGGATGGCGGTATGCGGAATCGGCAA
GCCCATCGGGTGGCGAAACAGGGCCACCACCGCGAACCAGTCGGCGAGCGCGCCGACCGT
GGCCGCTTCGCAGAAGGCCGATACCCAGGCCCAGATGCCTTGTTCGCCCATCAGGTGGCT
GATCACGAAGCCGGCGAACATGGCCAGCAACAGCGCTGCAGCGAGCAGCTTCATGCGCTG
CAACTGGGCGCGGCGGGGATCGACGGGGCGGGGCGTGCTGAGGCTTGGGTCCATCCCCGA
AGTGTACCCAGTCGCTGGAGCAGGGCATGTCCACGGCCGGGCGTAATGGCCCGGTAGGAG
CGCGCCCGAGCGCGATGGGGTCACCGGGAAAGCCGCGTCGCGCCCGGGTGCGCTTCTACG
GGTGATGCACCGTCTGGCACTCAGCCGCGCAGACGTTCCAGCTGCGATTGCAGCGCGGCG
ACCTTGGACTGCAAGGCGGCATTCTCGTTTTCCAGCTCGTTGACGCGGCGCTGCAAGGCC
TTGAGGTCGCGGCGCTCGGCTTCGCCACCTTCGGCGTCGTCGGGCTTGGGCTTGCGCTTG
GCGTCGCGCACGCGCTTGGCCGCCTGTTTGAGTTCGGCCTTGCCCGCCTGCGCTGCAGCG
CGCTGCTCGTCCTCGGACAGGGTGGCCACCGCGGCGGCAGCGCTGATCGAGATCTCGCCG
GCCTTCACTGCCTGTACCACCTCGGGCGCGGCCTGCTTGTGGATGCGTTCGATCATCACC
ACCTGGTTGCTGCTCAGCCGCGCCTCGCGGGCCAGCTCGGCACGGCTGACCGGGGTGGAT
GTCTCTTCCCACGGCGGGCTGTCGGTGTCCTCGATCGCCTGCACCGTGCCGCTGTCGCTC
ACGGCGGGTTCGTCGCTGCCGGCGGGCGCAGCGGTGTTGGCCGGGCCAGGTGCATCGGCG
GCCACATCGGTCTCCCGCTGGGGACGTTGACGTGCGGCCAGGATCTCGCGCTTGCGCAGC
GCCAGCACGCCGCGCTGGAAGTCGGACACGCTGCGCCGGCCCAGGTGCTGCTCGATCATC
CACAGGTGCACGTCCTGCATCGACTGGAAGCGCGGGTTCTGCACGGTCTGGAACGGCAGT
CCGTGCTTCTGGCAGATGCCGTAGCGGTTGTGGCCGTCCACCAGCACATCGCCCCATAGC
ACCAGTGCGTCGCGGCAGCCTTCGGCCAGCAGGCTGCGCTCCAGCGCCTCGTGCTCGTCG
GGGGTCAGCGGGTCGATATAGGCCTTGAGTTCTTCTTTGACAACGATGTGCATGCGGCAA
CTGCGGGGGGAGTACGGGGCCGGCATTGTAGTGAGCCTGCCCAGGCTTTGCGCGCTTGAC
GCGGCATCCGTACGCATGACACGCATAGGCCTGGTGCGTGGCCTGCCATTGGTTGGCGCA
GCCTCGCGCGCAGGCTTCGGGCGGGCCGGGCAGGGCAATCGCATGCGGCCGATCGGCACG
ATCGCCCGATCGCAGCCCGTGCTTGCGCAGGCGCGGCGCCGCCAGCGGATGGCGGGCTCA
GTCCAGCGTGCGCAGGATCGTGGCCAGGATCTGGACCATCTGCCCGATCTGTTCGGGCGT
GACGATCAGCGGCGGCGACAGCGCGATGACATCGCCGGTGACCCGCACCAGCAGGCCGCC
TTCGTGGAAGCAGCGCTCGAATGCCGCGTAGCCGCGCGCGCCGGGCGCATCGGCGCGCGG
CGCCAGCTCGATCGCGCCGATTGCGGATGTCGATCACATGCGGCAGCCCGCGCAGGCCGT
GCAGTGCCTGTTCCCACTGCGGGCCCAGCGTGATCGCACGCTGGAACAGGCCCTCGTCCG
CATAGGTGTCCAGCGTGGCCAGCGCCGCCGCGCAGGCCAGCGGGTGGCCGGAATAGGTAT
AGCCATGGAACAGCTCGATCGCCGCCTCCGGCCCGTGCATGAAGGCGTCGTGGATGGCGT
CGCTGACCAGCACCGCGCCCATCGGCACGGTGCCGCTGGTCAGCCCCTTGGCGGCGGTGA
TGAGGTCCGGGGTGACGCCGAAGCGCTGCGCCGCGAACGCCTCGCCGACCCGGCCGAAGC
CGGTGATCACTTCGTCGAACACCAGCACGATGCCATGGCGGTCGCAGATCGCGCGTAGCC
GCTGCAGATAACCTTCCGGCGGCAGGATCACCCCGGCCGAACCGGACACCGGTTCGACGA
ACACCGCGGCAATGGTGGAGGCGTCGTGCAGTGCGATCAGCCGTTCCAGATCGTCGGCCA
GTTCCGCGCCATGTGCCGGCAGCCCACGCGCGTAGGCATTGCGCGACAGGTCCAGGGTGT
GGCGCAGATGGTCGCTGCCGGGCAGCAGCGGGCCGAACCATTTGCGGTTGTTGGGCAGCC
CGCCGATCGACAGGCCGCCGAAGCCCACTCCGTGGTAGGCCTTCTCGCGGCCGATGAAGC
GGGTGCGCTGGCCCTCGCCGCGCAGCCGGTGATAGGCCAGCACGATCTTCATCGCGCTAT
CCACCGCCTCCGAACCGGAATTGGTGAAGAACACGTGCCCCAGCCCCGGCGGGGCGATGG
CCGCCAGGCGCTGGGCCAGCACGAACGGCAGTGGTGAGCCCATCTGGAAGGTGGGCGCAA
AATCCAGCGTGCCGGCCTGCTCGCGGATCGCCGCCACGATGCGCTCGCGGCCATGCCCGG
CATTGCAGCACCACAGCCCGGCAGTGCCGTCCAGGATCTGGCGTCCTTCGACGTCGCGGT
AGTATATGCCATGCGCCGAGGCCAGCAGGCGAGGGCGCGCCTTGAACTGCCGGTTGGCGG
TGAACGGCATCCAGAACGCGTCCAGCTGCTCCGGTCTCTGCAGCGCATGCGCGGGGGCGT
GCGAAGGACGGTCGTGCATCGCGGGCTCCGGGACGGGGATGACCGACTCTACGCAGCTGG
CGCTGTCTGCGTCACCCCGGGTCGCGCACGGGTGTGGCGCCGCACCGCGTCAGAAGTCAG
GTGCACCCGCCCGGCCTAGTCGATAAGGACTAGTCAATTAGTCGCAGTGCCGGCCGCTAA
TCTCAAGGAAGGCTTGCGTGGCGCGGGCGTGGCGGCGCGATGGAACGCTGCGGGGCGAGA
CGGAGCATTGCAAAGATGCGGGGATCGCCGATGATGCGCCAGACCGATGCCTGTCGGGTC
TGATTGCCGTCGCCGGCCGTCGCGTCTTGCCAATCCAGCGCAGCCGTCAATCGTATTCAT
CGCACTTCTATCTTGGGGAAATGGGAATGACGCAAGGGTCCACCGTGGCGACAGCCAGCG
GCACCGATGCCGGTCTGCTGTCCAAGGAGCGCATCGTTGCGCGTCCAGGGTTCAATCGTT
GGTTGGTACCGCCGGCGGCGTTGGCGATCCATCTGTGCATCGGCATGGCGTATGGCTTCA
GCGTGTTCTGGTTGCCGTTGTCCAAGGCGCTGGGCATTACCGAGTCGATCGCGTGCCCGG
CCGACATGGGGCTGTTCGCCCGCATGGTGGCCACCACCTGCGACTGGAAGATCAGCGAAC
TGCAGTGGATGTACACGCTGTTCTTCGTGTTGCTGGGCTGTTCGGCGGCGATCTGGGGCG
GTTGGCTGGAGCGCGCCGGCCCGCGCAAGGCGGGCGTGGTCTCGGCGCTGTGCTGGTGCG
GCGGCCTGGTGATTTCGGCGGTGGGCATCCACTTCCACCAGATCTGGATGCTGTGGCTGG
GCTCGGGCGTGATTGGCGGTATCGGTCTGGGCCTGGGCTACATCTCGCCGGTCTCGACCC
TGATCAAGTGGTTCCCGGACCGCCGCGGCATGGCGACCGGCATGGCGATCATGGGCTTCG
GCGGCGGCGCGATGATCGGCAGCCCGCTGGCCGATGCGCTGATGCGCCATTTCGCCACCC
CCACCTCGGTGGGCGTGATGGAAACCTTCCTGGTCATGGCCGCGCTGTACTTCGTCTTCA
TGATGGCCGGTGCCTTCGGCTACCGCGTGCCGCCGAGCGGCTGGACCCCGGCCGGCTGGA
CCGCCCCGGTGGCCAGCACCAATACGATGATCACCTCCAACCACGTGCACGTGAAGAAGG
TCTGGGGCATCCCGCAGTTCTGGCTGCTGTGGGGCGTGCTGTGCCTGAACGTGTCGGCGG
GCATCGGCGTGATCGGCATGTCCTCGCCGATGCTGCAGGAAGTGTTCGGCGGCCGGCTGA
TCGGCGTGGATGCCGGCTTCGGCAGCCTGGATCCGACCCAGCTGGCCAGCATCGCCGCCA
TCGCGGCCGGGTTCACCGGCCTGCTGAGCCTGTTCAACATCGGCGGCCGCTTCTTCTGGG
CCAGCATGTCCGACAAGCTCGGCCGCAAGAACACCTACACGGTGTTCTTCCTGCTCGGCA
TCTGCCTGTACGCGGCGGCGCCGTCTGCCGGTGGGGTGGGCGGCATCGCGCTGTTCGTGG
GCATCTTCTGCATCATCCTGTCGATGTACGGCGGCGGCTTCGCCACCATTCCCGCGTATC
TGGCCGACCTGTTCGGCACCCAGATGGTGGGTGCCATCCACGGCCGCCTGCTGACCGCCT
GGGCCACCGCGGGCATCCTCGGCCCGGTGGTGGTGGGCTATATGCGCGAGTACCAGCTGG
CGCACGGCAGCCCGCCGTCACAGGTCTACAACACCACCATGTACATCCTGGCCGGGATGC
TCGTACTCGGCCTGATCTGCAACCTGCTGGTGCGCCCGGTGGCCGCGCGTCACTTCATGA
CGCCCGACGAACTGGCGCGTGAAAAGCAGCTGGCGCACGAAAAGGTCGATCGCAGCGGGC
ATGCAGTGCTGCCGCCGGAGCAGATGGCGCGCATCGGTCATGGCGGCAACCCCGCGCTGG
TGGCGTTCGCCTGGTTGGCGGTCGGTATCCCGATGCTGTTCGGCATCTGGGTGACGCTGC
AGAAAGCCTTCGTGCTGTTCCATTGAGGTGAGATGACCACTCCGTCTTCCCGCTCCGTGC
GCCCCGGCAGTGTGGTGCGCACGGTCCGTCGCCATCGCGGCGGCCGCAGCGCCACGGTGC
AGGACATGGTGGCGGCCGAAATGCCGGTCGCCTTCGTCTACAACAGCGTGCCGTTCGCGG
TGATGATGGCCACGCCGGAGGACCTGGAGGACTTCGCACTCGGGTTCTCGCTGAGCGAAG
GCATCGTCGATCACGCACAGGATCTGCGCATGATCGCGGTGGAGACGTTTCTGGAAGGCG
CCTCGTTGCAGATCGAGATCCCGCCCGAGCGGGCAGCTGCGCTGGACCGGCGGCGGCGCA
ACCTGGATGGCCGCAGCGGTTGCGGGGTGTGCGGCAATGAATCGATCGAGGCGGTGCTGC
GTGTGCCGCCAGTGCTGCAGTCGTCGCTGCAGATCGACCTGGACGCCCTGGCGCATGCAC
TGGACGCGCTGCACGCACGGCAGCCCATCGCCGCACAGACCGGCGCGGTGCATGCCGCCG
CGTGGGCGGATGCACGGGGCGAGGTGCAACTGGTGCGCGAAGACGTGGGCCGGCATAACG
CCCTGGACAAGTTGATCGGTGCATTGGCGCGCGCAGGCATCGATGCATCGCACGGATTCG
CGGTGGTCACCAGCCGCGCCAGCTTCGAGATGGCCATGAAAGCCGCGCAGGCCCGGATAC
CGCTGCTCGCAGCGATTTCCGCGCCCACCGCGCTGGCGATCAGCCTGGCCGACAGTGCGG
GCCTGACCCTGATCGGGTTTGCCCGCGATCACGATTGTGTCGTTTACAGCCATCCGCAAC
GCCTGAACCTGGGCGTTGCGGTGGGAGAGCCCGCATGAGCAAGAAGACCATCAAGCAATA
CGACAATCCCGCTGGCGGCTGGGGCGCCTTGCGCTCGGTGGCCAAGCACCTGATGGAACA
GGACATCGCGGTGCAGGGCGCCAAGACCCTGCTGCACGCCAACCAGCCCGACGGTTTCGA
CTGCCCTGGTTGCGCCTGGCCCGACCGCGATCACACCTCCACCTTCGAGTTCTGCGAGAA
CGGCGCCAAGGCCGTGGCGGCCGAATCCACCGCGCGCCGCGCCGGGCCGGAACTGTTCGC
CTCGCACAGCGTCAGCCTGTTGTCGCAATACAGCGATTACTGGCTGGAAGGGCAGGGACG
CCTGACCCAGCCGATGCGCTACGACGCGGCCACCGACCACTACGTGCCGGTGAGCTGGGA
CGATGCGTTCGCGCAGATCGCCAGCCATCTCAACGGCCTGGCGAGCCCGGACGAGGCGAT
CTTCTACACCTCCGGGCGCACCAGCAACGAAGCGGCGTTCCTGTATCAATTGTTCGTACG
CGAGTTCGGCACCAACAACTTCCCCGACTGCTCCAACATGTGCCACGAGCCCTCCGGCAC
TGCGCTGCGTTCGCAGATCGGGGTGGGCAAGGGCACCGTGTCGCTGCACGATTTCGAGCT
GGCCGATGCCATCTTCATCTTCGGCCAGAACCCGGGCACCAACCACCCGCGCATGCTGGG
CGAGCTGCGCCAGGCCTCCAAGCGCGGTGCGGCGATTGCGGCGTTCAATCCGTTGCGCGA
GCGCGGGCTGGAAAAGTTTGCCGACCCGCAGGACAAGCTGGAGATGCTGCACAACGGCTC
CACCCGCATCGCCTCGGATTATTTCCAGCTCAAGATCGGCGGCGATCTGGCCGCGATCAA
GGGCATCATCAAGCACGTGCTGGAGCGCGATGCGCAGGCCCAGCACGAGGGCGCAGCACG
CCTGCTGGACCTGGATTTCATCGCCGAGCACACCGCCAATTTCGACGCTTTCGCTGCGGA
CGTGGCAGCGGAATCCTGGGACACCATCGTCGAGGAATCCGGCCTGGACGAGGCGGCGCT
GCGCAAGGCCGGCGAGATCTATCTGAAGGCCGAGCGCGTGATCGCCTGCTGGGGCATGGG
CATCACCCAGCATAAGCATTCGGTGGCCACCATCCACATGATCACCAACCTGTTGCTGCT
GCGTGGCCACCTGGGCCGCCCGGGTGCGGGCGTTTGCCCGGTGCGCGGGCACAGCAACGT
GCAGGGCGATCGCACCATGATGATCTACGAAAAGCCGCCGGCGGCGTTTCTGGACAAGCT
GCAGTCGGTGTTCGGTTTCGCCCCGCCGCGCGCAGACGGCTTCGATACCGTCGGCGCCAT
CGAGGCGATGCTGGACGGCCGCGGCAAGGTGTTCTTCGCGATGGGCGGCAACTTCGCCGC
CGCCACGCCCGATACCGATGCCACCCACCGCGCACTGCGCAACTGCGAGCTCACCGTTCA
CGTCACTACCAAGCTCAATCGCAGCCACCTGGTGCATGGACGCGATGCGCTGATCCTGCC
CTGCCTGGGGCGCACCGAAATCGATATCCAGGACGCCGGCTCGCAGGGTGTGACGGTGGA
GGATTCGATGAGCATGGTGCACCTGTCGGCCGGCATCAATCCGCCGGCCTCGCCGGACCT
GCTGTCCGAGCCGGCGATCGTGGCGCGCATGGCCGAAGCCACGCTGGGCGCGCGCAGTGC
GATCCGCTGGCGCTGGCTGGTGGGGGACTACGATCGCATTCGCGATCTCATTGCGCAGGT
GTTTCCGGACTTCGCCGACTTCAACCAGCGGGTACGCGTGCCGGGCGGCTTCCGCCTGTC
CAACACCGCACGCGACCGCAAGTGGGTGACGCCCGAGCAACGCGCGGTGTTCAAGCCGCA
TGCGGTGCCCACCGACAACCCCATCCATCGGGCGCGCCGCAGCCGTGACGACCGGATGGT
GTTCACGTTGGCCACCACCCGCTCGCACGACCAGTACAACACCACCATCTACGGCCTGGA
CGACCGCTATCGCGGCGTGTTCGGCGAGCGCCGGGTGCTGTTCATCAACGGCGCCGACAT
CGCGGCCTTGAACATGAAGGCCGGCGACTGGGTGGACCTGGAAAGCCTGTGCGAGGACGG
CGTACGCCGCGAGGCGCGGCGCTTCCTGTTGGTGGACTACAACATTCCGCGCGGCTGTCT
GGCGGCGTACTACCCGGAAACCAATGCGTTGGTGCCGCTGTCCAGCTTCGCCGATGAAGC
GCGTACGCCGACCTCCAAGTCGATTCCGGTGATCGTGCTGCCGCACCGTGCCGAAACCGC
CGATGCGGCGCCGCGCGACATCGGAGCGGTGCTTGTCCGCTGACCCACAGCTCACCGCAC
AGCTGTTGCAGGTGTTGGTCGACGCGCCCGAGGGGGTGTCGTTGCCGAAGCTGTGCAAGC
AGCTGGGCGTGCGCATGAGCGTGTTGCTGCGCACGCTCGCGTGGCTGGGCACGGCAAGCC
TGGACGGCCGGCCGGGGCCGGACTGGGTGCGCGTGGAAGAGCGTGGCGAGCGGCAATTCG
CGGTGATCACTGCTGCTGGTCTGGTTGAACACGTGCAGGGTGCAACGGCGCAAGCGCCGC
AGGGCGGTTGAGCGATCTTCCCGCTTTGATGAAGAGCTGGCGGTGGTTTGGATTCGGTTG
GTACCGCATCCAGGAACGACGAGGGGCACGGGTCGAGCCAAAGGCGTCGTTGTGCGCACG
CGGTGCCCTCACCGCTTGCGGGACACGCCGTAAACCCATCCCTGGGGGGCTCGATGGCGG
CCTCCATGCCGCCAACGGTCCCGCAATCGGCGAGGTCACCGCACCAGAACGTTGGTCGGC
GTTTTTATGCGAGCTGCTCGTGATACGCAGGCGGCGCAGCGCGGAGCAGCAAGCGGAGGT
CGCCTATCGCTTGCACTGACACACCGACCATTTCGACTGGTCCTTGCCCGCTCGCCGTCG
CCGGACCTTACGCGGCATGGATGCCGCGTAAGAGCTACAGGGATGTACTTGCGGCGTGTC
CCGCGACGGTGGGCGGGCAAGGACCCTTCAGCAAACGACAGCGCTTTAGCGGGACACAGT
CGCAGCGATGCCATAAAGCAGGCGCTCTGCAACCGAAGCACTTTGAGGAACAGCTAGCGA
TACCTCGCCGGCCGCCTTGGGCGGGCAAGGAAGGCCTGCCCACCGTCGGTCCCGCCTGTA
ACTTTTTACCAGCCGGTCCGCTCGCGCAAAGCGCAGTCGCGATCTGCCAGAATCGGCCGT
CTCGTTCCCGGATGCCGCCCCCGATGACTGCCGCCGCGCCGCTTGTCACACCCTCTAATT
CGCCTGCGCGCGTGCTGTTTGCCAGCCTGATCGGCACCACCATCGAGTTCTTCGATTTCT
ATATCTACGCCACCGCTGCGGTGCTGGTGTTTCCGACGCTGTTCTTTCCGGCGGGCGACG
GCAGCGCGGCGATGCTACAGTCGCTGGCCACCTTCGCGGTGGCCTTCATCGCGCGGCCGG
TGGGTTCGGCGGTGTTCGGGCATTTCGGTGACCGCATCGGCCGCAAGGCCACCCTGGTGG
CGGCGCTGTTGACGATGGGCCTGTCCACGGTAGCGATCGGCCTGCTGCCGGGCTATGCGC
AGATCGGGGTACTGGCGCCGGCGTTGCTGGCGGTGTGCCGCTTCGGCCAGGGCCTGGGCC
TGGGCGGCGAATGGGGCGGAGCGGTGTTGCTGGCCACCGAGAACGCACCGCCCGGCAAGC
GCGTGTGGTACGGCATGTTCCCGCAGCTCGGTGCGCCGCTGGGCTTCCTGTTGTCCACCG
GCACCTTTCTGGGCATGGGGGCGTTGTTGGACGATGCCGATTTCATGGCCTGGGGTTGGC
GGGTTCCGTTTCTGGCCAGCGCCCTGTTGGTGATCGTCGGCCTGTGGGTCCGCCTGAGCA
TCACCGAGACACCGGATTTCCAGAAGACCCTGGATCGCGACACGCGCGTGCGCCTGCCGT
TGGGCACGGTGATCTCGCAGCATTGGCCAGCCCTGATCGTCGGCACCCTGGGCGCGTTCG
CCACTTTCGTGCTGTTCTATCTGATGACCGTGTTTGCCTTGGGCTACGGCACCAAGAGCC
TGGGCTACGACAAGGAGTAGTTCCTGCTGCTGCAGATGGCTGGCATCGTGTTCTTCGCGC
TGGGGATCCCGTTGTCGGCGAAGTTCGGTGACCGGCACGGCGCGCCACTGGCGATGATGC
TGGCCAGCATCGCCATCGTCGCATTCGGGTTGGCGTTTGCACCGCTGTTCCAGGCCGACC
ATCCGCTGCAGGTGCTGGCTTTTCTGTCGCTGGGATTCTTCTTCATGGGCCTGACCTACG
GACCGTGCGGAACACTGCTGGCGCAGTTGTATCCCACCGAGGTGCGTTACACCGGTGCCT
CGCTGTCGTTCAATCTGGCGAGCATCCTGGGCGCGGCGCCGGCGCCGTATGTCGCCACCC
AGCTGGCAGCGCGCTACGGAGTGCAGGCGGTGGGGTATTACCTTGGCGGTGCGGCGGTGC
TGAGCCTGTTCGCGCTGATGGTGGCGCGCAGCTCGCGTCGTTGAGAGGGTCTTGCGTGGA
CGCGTCCATGGATTCGCAGGAACGCACACGGGCGCGGCGGGCTTGTCGGAAGAGCTTCAT
CGCGCCCGGGAGCGCTCCTGCAAGGCGATCGCTGTGCCCAGCCGGAGCCGATCCGAGGCG
CGCTTGAAAGCGCAGTGCCGTTGCGGCGGCGATCAGCTCGCCAGACGGACCTGGTTGCGG
CCGCCGGCCTTGGCCAGGTAGAGATATTTGTCGGCTTCGTTCAACAGGTGATGCAGCGAC
TGGTCGCCTTCGGTCGCGATGCAGACGCCGATGCTCACCGTCATGCTCAGCGTTTCATCG
CCGATGCGCACGCGTAGCGCGCTGATGCGTTCGCGCAGGGTTTCGAAATAGCTGGCGGCG
TTGGCCGCATCCAGCCCCGGCACCAGCAGGCAGAATTCCTCGCCGCCGAAGCGTGCCACC
AGGTCCTGCGGACGCGCATGCCCGGAGACCGAAGCGGCCACCGCACGCAGGGCCTGGTCG
CCGGCTTCGTGGCCCCAGGTGTCATTGATGTGCTTGAAGTGATCGATATCCAGCATCGCC
GCGGTGACGGTCTGTTCCTGCGACAGCAGCTTGGGGATCACCCGCTGGCTCTGTTCCAGG
AAGTAGCGCCGGTTCGGCAGGCCGGTGAGGAAGTCGCGCGTGGCCAGGTCCTGCAGCGTG
CCGATCAATTCCAGCTGGTCCACGTTCTGCGAAACGCGGCAGAAGAATTCCTCGCGCGAG
AACGGCTTGCGCAGGAAGTCGTTGGCGCCGTTCTTCAGGAAGCGCGGGATCAGCGACGAA
TCGCTGTTGCCGGAGATGCCGATCACCGCCACCTTGTCGCGCGAGCGGATCGCCCGCAGC
CGGCGGGTGAATTCCACCCCTTCCATGCCGGGCATTTCCTGGTCGACGATGGTCAGGCGG
ATGCCCGGATCGCGCTCGATCGCCTCCAGGCCGGCCGCACCGTCGGCCGCCAGCACCACC
CGGTAGCCGTACATCGACAGCAGCGCGGCGGCATAGGTGCGTGCGGACAACGAATCGTCC
ACCACCAGTGCGCCGATGCGGCGATTGCGTTCCAGGCGCTGTACCAGCCAGGCCAGATAC
TCGATGCTGCCCGGTGCGTTCTTGAGCACGTAGTCGATGATCTGCTGCTGCAGTACGCGC
TGGCGCAGATCCTCGTCGTAGACGCCGCTGACCACCACGGTGGGCAGGTTGCGCGACAGG
AAGAACTCCACCACCTTGTCGCGATCGCCGTCCACCAGCACCAGGCCGGTCAGGACCAGG
AACCAGCCGTCTTCCTCGTCCAGGACACGCGCCGCTTCGGCCAGGGTCGAAACGACCGTG
ACCGGCAGTTCCACGCGTTGCTCGATGGCTTCGCGCAGCATGCTGGTGAACGTACGCGAG
TTCTCCACAAGCAGCACGCGCTGCGGCAGGACTGCGCTTTCACTGTTGCGATTTAGGGTG
CCTGGGGACATCGGTTGGCCGTGTGGATCGAACCGTCAGACCAGCTAACGGCTCGGCCCG
CAAAAACTTGAGCGCCTTGTCGCCGCCTGCGCGGTGCCGGCTGCGGTCGTCACCACAGTG
CGTCGCGCAGCCGGTACCAGCTCATGGCCGCCACCAGCAACGGGGCGCGCAGCCGTTGTC
CGCCGGGGAAGGGCCGGTGCGGGATGCGCGCGAACACGTCCAGCCGCCGGCTCTGGCCGG
CGATGGCTTCGGCGATCACCTGGCCGGCCAGGCCGGTCGCGGCGACGCCGTGGCCGGAGA
AGCCTTGTGCGAAGTACAGGTTCGGTGCGAGCCGGCCCCAGTGCGGGGCGCGGTTGCGGG
TGATGTCCACGTAGCCGCCCCAGACGGTGTCCAGCGACACCTCGCGCAGCTGCGGGAACA
CCGTGTGCATGCGCCGGGTCATCAGCGCATGCAGCCGCAGCGGCGGGCGCGCAGAGTAGC
TGGCGCGCCCGCCGAACAGTAGCCGGTGGTCCGCGCTGAGGCGGTAATAGTCCAGCGCCC
AGTTGGTATCGGCCACCGCCATGTCGTTGCCGATCAGTGCCCGTGCGCGCGCCGCGCCCA
GCGGCGGCGTCGCGCCGACATAAGTGCCCACCGGCATGATCCGCCGCTCCAGCTGCGGGG
CGACGCCATGCAGCAGGGCATTGCCCGCGATCACTCCGAAGTCTGCGGTGACGTCGCCGT
GGGCGGTCTGCATGACGACCTGGGCGCCGTGCTTGAGCCGGGTCACCGCAGAATCTTCGA
AGATGCGCACGCCGGCGGCCAGCGCGGCGCGCGCCAGGCCGAGCGCGTAGGCCAGCGGAT
GCAGGTGGCCGCTGGCGGGATCGAACATCGCGCCCAGGTACAGCGGGCTGTCCAGCACTT
GCCGCAGACGCGCGCGGTCCCACCATTCCAGCGGGTAGTCGTAGCGCTCGGCCATGCGCA
CGATGCCGTGCTGCAGGGCGCGCACCTGGCGCGGCTTCAACGGCACATGGGCGTGCCCGT
CGCGCCAGTCGCAGGCGATGGCGTAGCGCTGGATGCGCTGGCGCAGCCACTGCATGCCCT
CGCGCGAGAAGTCGAACAGCAGCCTCGCATCGGCATCGCCGACCAGCGTTTCCAATGTCT
CCTGCTCGCAGCCATAGCCGACGATGGCTTGGCCGCCATTGCGCCCGGACGCGCCCGAGC
CGATGCGCCTTGCCTCCAGCACGACCACCCGGTAGCCGGCTTCGGCCAGGGCCAGGGCGG
CGCTCAGGCCGGTGTAGCCGGCCCCGAGGATGCACACGTCGGCGTGCCGATCGCCCTGCA
GGCGCGGCTGGGTGGGCAGGGCCGGCGTGCTGCGTGCGTACCAGCTGTCCGGATAGCCGC
TACCTGGCGTGTCGCTGGACGCTGCGGCCGGGCTGTCCATCACACGGTGCGCAGGTACCG
GGCGTAATCCAGGTCCGGCACCAGCGCCTGGTAGTCGAGCAACTCGCGTTGCTTCTGCTG
GCCGAACACATGCTGGAACTGCGTGCCGAACCGGGAGCCGATGAACGCGTTGGCCAGGAA
GGCATCCACCGCGCCCTGCCAGGTGCGCGGCCGGAATACCGATTGCGCGTAGGCATTGCC
GGTCACCGGGGCAGTGGGCTCGCCGGGGTGTTGCAGCCCATCCAGCATGGCTGCCAGCAC
CGCGGCGGCCACCAGGTAGGGATTGGCATCGGCGCCGGCGATGCGGTGCTCGATACGGGT
GTTGCGCGCATCGCTATGCGGGATGCGCAGCGCCACGGTGCGGTTGTTGACGCCCCAGCT
GGCATCCAGCGGCACGAACGCATTGCTGACAAAGCGGCGGTAGCTGTTGGCATGCGGGGC
GAACAGCAGCAGGCAGGCATCCGCGTGCCGCTGCAGTCCGGCAAGGGCATGCCGCAGCGG
TGCGGCGGGCGCGTGCGCGGGGCCGGCCAGCACGTTGTTGCCTTCGCCATCCAGCAGGCT
TACATGCAGATGCAGGCCGCTGCCGGCCTGGCCGGAAACGGGCTTGGCCATGAAGCTGGC
GAGCGTGCCTTGCTGCTGCGCAATGGCCTTGATGGTGCGCTTGAGCAGGATCGCCTCGTC
GCAGGCAAGCAGCGCATCGGCGCGATGCTGCAGGTTGATCTCGAACTGGCCAGGCGCGTA
CTCGGCCACCGCGGTGTCGGCCGGAATGCCCTGCAGCCGGCAGGCGGCGGTGACCGCATC
GGTGAAGCCACGCTGATCGTCCAGGTCCTGCAGCGCATACACCTGGGTGCTGGCGCTGCG
GATGCCGGTGACCGGGTCGCGCGGCGTCTGCGGGCGGCCCTGCGCATCGGGCAGCGCATC
GAACAGGTAGAACTCCAGCTCCACCGCAATCACCGGGGTCAAGCCGAGCGCGGCGAAGCC
GGCCAACACCCGTTGCAGCACCGCGCGCGGCGCCACCTCGAACAGCTGGCCCTCCGGGGT
GTGCATCGCAAGCAGCAGCTGCGCCATCGGCTGCGGGGCCCACGGCACCGGCCGCAGCGA
ACCGGCGATCGGCCGGCAGATGCGGTCGGCATCGCCGATTGCATACCCCAGCCCGGTTTC
TTCCACGGTCGTACCGGTGATGTCGGTGGCGATCAGCGACATCGGCAGGCACACGCCATC
GCGATACACCTTGCCCAGCGCGTCGGCGGTGATGCGCTTGCCGCGCAGCACACCGTTGGT
ATCGGGTAGCACCAGATCCACCGATACGCATCCGGGAATGCGCGCCAGGGTCGCGGCATC
GGCAGCGGGCAGGGATGCGACGGAGTTCTCGGAAGCCATGGGCACCACCTGCGAAGTCGC
CGCCCAGCCTAGCAAAGCGGGTGTGAGCAGGGCGGGGGATGCATCGTGTTGCCGGCAATG
CTGCGGAAGCTGAAAGTTGGCACGCATCCGCCGTGCCCTGCACCGGGCCTGCACACCGGA
CGGCCCGATCCTGGTCTTCGCTGGCCCGGATCTGCCGGCCATGCGAGGGCATTCGATATG
GCGTGTCACACAGTCAGCGCTCTACCGTGCCATCTTGGCGCGTGTCATGCACCGGGAGGT
CGGGGCGAGGCAGTCAGTGGCGTACCAGGCGGGCGCCGCGCTGCCGCTGACGACCGGTGC
CTCTGTTCGACGTGCCTGATACGCTCAGGGGACGTCGTTCAGGCCTGTCGCCATCATGCC
GCCCAGCGCGGCCAGTGAGGTCGTATGTCGCTTCGCACACGTTCGCGCATCGCCACGCCC
AAGCAACCGGAAAGCGCCTTGCGGCGCTGGCTCAAGGAACGCCATATCACCGAAGTCGAA
TGCCTGGTGCCGGACATCACCGGCAACGCCCGCGGCAAGATCATTCCGGCCGACAAGTTC
TCGCACGACTACGGCACCCGGCTGCCGGAAGGCATCTTCGCCACCACCGTCACCGGCGAC
TTCCCGGACGATTACTACGCGCTGACCTCGCCGTCGGACTCGGACATGCAGCTGCGCCCG
GATGCCTCCACCGTGCGCATGGTGCCGTGGGCCGCGGACCCCACCGCGCAGGTCATCCAC
GACTGCTATACCAAGGGCGGCGAGCCGCACGAACTGGCGCCGCGCAATGTGCTGCGGCGT
GTGCTGGACGCGTATGCGCAGGTCGCGTTGCAGCCGGTGGTGGCACCGGAGCTGGAATTC
TTCCTGGTGCAGAAAAATACCGACCCGGATTTCCCGCTGCTGCCACCCGCCGGGCGCTCA
GGTCGGCCGGAAACCGCGCGGCAGTCGTACTCCATCGACGCGGTCAACGAGTTCGATCCC
ATCCTGGACCTGATGTACGACTACTGCGACGCCATGCAGCTGGACGTGGATACCCTGATC
CACGAATCCGGTGCGGCACAACTGGAAGTCAATTTCACCCATGCCGACGCCCTGTCGCGT
GCGGATCAGGTGTTCCTGTTCAAACGCACCATGCGCGAGGCCGCGCTGCGGCATGGCGTG
TACGCGACATTCCTGGCCAAGCCGATGGAAACCGAGCCGGGCAGCGCGATGCACATCCAT
CAGAGCCTGCTGCATGCCGGCACCGGCAAGAATGTGTTCAGCGGCAAACGCGACGGCGGG
TTCAGCGACACCTTTGCGCATTATCTGGGCGGGTTGCAGAAATACATTCCGCTGGCGATG
GGGCTGCTGGCGCCCAACGTCAATTCGTACCGGCGGCTGATGTTCGGCGAAGTATCGCCA
AGCAATGTGCTGTGGGGTTTCGACAACCGCACCTGCGGGCTGCGGGTGCCGATCGATGCG
CCGCAGAACATGCGGGTGGAAAGCCGCTTCGCCGGCTCCGACGCCAATCCGTATCTGGCG
ATGGCGGCGACATTGGCCTGCGGGCTGCTGGGCATCCGCGAGAAGCTGGAGCCGACGCCA
CCGATCGACAGCAACGGAAAAGAGCAGGGCTACGACTTGCCGAGATCGTTGGGAGAAGCA
CTGGATGGCCTGGAAGGCTGCGAGGCGTTGCAGGAATTATTGGGCGCACGGTTCGTGCGG
GCTTACATCTCGGTGAAGCGAAAGGAGTACGAAACGTATTTCCGGGTGATCAGTTCGTGG
GAGCGGGAGTTCTTGCTGTTGAATGTGTGAGCACTGTGGCCGAGACCCGTGCCGGGCGTT
TCCGTTCTTCCGCCGGGAGGATGTGCAGGCCGCGGAGGTGGCGAGATGTTTCCTTCTCCC
GGCGGGAGAAGGTGCCCGAAGGGCGGATGAGGGCGACGCAAGTGGCACGGCACCCGGTGT
GTGCGGCAGTGGCATTGGAGAACCTGCGACTGCTGCAGGACGAAGGCAGCGTGGACACCG
CGCGGACGCAGCGTGCCCCGTCTCTGGCGCAGCGCCGGGCCGTTACGCAAGGCGCGCGCA
GTCGATGGCGGTGATGGCGCGACGGTGCGATCGTTGCGCCAGCCGCATGCACGCTTCCGC
CCCCGGCACACACGGCGCGCCTGCCCGCTGCACGAACCATGCTGGGCAAACCCGTGCGCC
ATGCGTAGGCTGACGATGGGCCGCATGCCGGCCGCACCGCCCCGCCGCTCTGGAGATCCG
TATGACGCTGCGATTGCTCGCCCTGTTGCTGTCCATCACCCTGTTGTCCGGCTGTGGCCG
TCGTGACGCGCAAGGCGACGCGGATGCGCAGGCCAAGGTCCTCAACGTCTACAACTATTC
CGACTACATCGCCGAAGACACCATTCCGGCCTTCGAGAAGAGCACCGGCATCAAGGTCAC
CTACGATGTGTTCGACAGCGACGAAATGGTGGAAGCCAAGTTGCTGGCCGGCGGCAGCGA
CTACGATGTGGTGGTGCCCACGCTCAACTTCTTCGGCCGGCAGATCCAGGCCGGTGTGTT
CCTGCCGCTGGACAAGCGCAAGATTCCCAACCTGGCCAATCTCGATCCGGACGTGATGCG
CCGCATCGCGGCGCAGGACCCGGGCAATGCCTACGGCGTGCCCTACATGATCGGCACCAC
CGGTATCGGCTACAACGTCGACAAGCTCAAGGCGATCTTCGGCACCACCGACGTGGCCAA
CAGCTGGGATCTGGTATTCAAGCCGGAGAATCTGTCCAGACTCAAGGACTGCGGCGTGAC
CATCCTGGACACGCCCTCGGACATGCTTCCGATCGCGCTGAACTACCTCGGACTGGATCC
GCACAGCACCGCGCCGGCAGAGATCGAGAAGGCCGCCGCCCTGATCAAGACCATCCGCCC
GTATGTACAGAACTTCCACTCCAGCCAGTACGTGAGCGCGTTGGCCAACGGCAATACCTG
TCTGGCGGTGGGCTGGTCAGGCGACATCATCCAGGCGCGCGATCGCGCAGTGGAAGCCGG
CAACACCATCAAGGTGGCCTACGCCATCCCGAAGGAAGGCGCCCCGCAGTGGTTCGACAT
GCTGGCCATTCCCAAGGATGCCAGGCATCCGGAAAACGCCTACGCCTTCATCAATTATCT
GCTCGCGCCCGACGTGGCCGCGGCCAACACCAACTTCATCCACTACGCCAACCCGGTGCG
CACCGCCACGCCGCTGGTGGATGCGGCGATCCGCAACGACCCCACCATCTACCCGCCGCC
GGAGGTCACCGCAAAGATGTTCACCTATGCGATCAATCCGCCCGAGGTAGACCGCTTGTA
TACGCGGCTATGGACGGAGATCAAGACCGGCCGTTGAGCTGAGTGAAGCGCTTTGTGCAT
TGGCGAAGCGGCACGCTGGTCGCCGGTCGGGCGGGTCGCGTCGAATGGCCGCGTGGTGAC
GTGCGTGCGGCCTCAGCACACTCCCCGCCGCGGCGCATGCGGGTCGTTGCCCATGCCGGG
TGGGCATTCGTCTCGGCCGCTCGCAGTGCCGCGTCCTGCAAACCCAAGCGGCTGCTGACC
GGGGTCGTCACACAATCTGTACCGGGCAGTTCAAATGATTGTATGGTTGCGCCGCCTTCC
GGGATTCGCAGTCGCGGCATCCCTCGCGCGCTACGCCCACGACACACAGGACGCTTCCCT
TGAGCAACCACGATCAGCAGTCCAATGACGGCCATGCGCCCGCGACCGGCGCGCAAACCG
AGGATGCAGCACCGCCCAAGCCGTCGCCGTTGAAGAATCCCAAGGTCAGATGGACGCTGA
TCCTGGTGGGCGTGGTGGTGTTGGTGCTGCTGGCGATCTGGCTGGCCTATTACCTGATCA
AGGGCCGCTACATGCAGGACACCAACAATGCCTACCTGCAGGCCGACTCGGTGGCGGTGG
CGCCGCGCGTCAGCGGCTATGTGACCAAGGTGCTGGTGGGCGACAACCAGATCGTGGAGG
CCGGCCAGCCGCTGCTGCAGATCGACGACCGCACCTACCAGGCCACCCTGCAACAGGCCG
AAGCGGCGATCGCCGCGCGCCAGGCCGATATCGCCGCCGCCACCGCCAATGTCGCCGCGC
AGGAGTCTGCGCTGGTGCAGGCACGCACCCAGGTCAGCGCGGCCGCCGCCAGTCTGAAAT
TCGCCCAGGCCGAAGTGAAGCGCTTCGCGCCGTTGGCCGCCTCCGGCGCCGACACCCACG
AACACCAGGAAAGCCTGCAACACGAACTGGCGCGCGCCCGCGCCCAGTACGATGCGGCGC
AGGCGCAGGCCGCCGGCGCGCAGAGCCAGATCCAGGCCAGCACCGCGCAGCTGGAGCAGG
CGCAGGCCGGACTGAAGCAGGCCACGGCCGATGCCGACCAGGCCCGTGTCGCGGTGGAGG
ACACCCGCCTGACCAGCCGGATCCGCGGCCGCGTCGGCGACAAGACCGTACAGGAAGGGC
AGTTCCTTGCCGCCGGTACCCGCACCATGACCATCGTGCCGCAGCAATCGCTGTACCTGG
TCGCCAACTTCAAGGAAACCCAGGTCGGCCTGATGCGCCCGGGCCAACCGGCCGAGATCG
AGGTCGACGCGCTGTCGGGTGTGAAGCTGCACGGTCAGGTGGAAAGCCTGTCTCCGGGCA
CCGGCTCGCAGTTCGCGCTGCTGCCGCCGGAGAATGCCACCGGCAACTTCACCAAGGTTG
TGCAGCGCGTGCCGGTACGCATCCGCGTGCTGGCCGGCGAGGAGGCACGCAAGGTACTGG
TGCCGGGCATGTCGGTGGAGGTGACCGTCGACACCCGCTCGGCCAAGGACACCAAGCAGC
GCGCCGAAGAGGAGTCCGAGCGCGTGCAGGAGCAGGAGCACGCGCGATGAACGCAGCGGC
CGCCACCGGCGATGGCGCCGGCGGCAGGGTGGGCCGCGGAAAGGCCGATATGAGCGCATG
GCTGGCGGTGCTGGCCGGCACCATCGGCTCGTTCATGGCCACGCTGGACATCTCCATCGT
CAATGCGGCCCTGCCCACCATCCAGGGCGAGGTCGGCGCCAGCGGCACCGAAGGCACCTG
GATCTCCACCGCCTACCTGGTTGCCGAGATCATCATGATCCCGTTGACCGGCTGGTTCGT
GCGCACGCTGGGCCTGCGCAACTTCCTGTTGATCTGCGCGGTGATGTTCACCGCCTTTTC
GGTGGTCTGCGGGTTGTCGACCACGCTGACCATGATGATCATCGGGCGGGTGGGGCAGGG
CCTGGCCGGTGGCGCGCTGATTCCCACCGCGCTCACCATCGTGGCTACCCGCCTGCCACC
CAGCCAGCAGACCATGGGCACCGCCTTGTTCGGCATGACCGTGATCATGGGCCCGGTGAT
CGGGCCGTTGCTGGGCGGCTGGCTGACCGAGAACGTCAGCTGGCACTACGCGTTCTTCAT
CAACGTGCCGATCTGCGCGGGCCTGGTGGCACTGTTGCTGCTGGGGCTGGAACACGAGAA
AGGCGATTGGGCCGGCCTGCTCGACGCCGATTGGCTGGGCATCTACGGGCTCACCGCCGG
TTTGGGCGGGCTCACCGTGGTGCTCGAGGAAGGCCAGCGCGAGCGTTGGTTCGAATCCAG
CGAGATCAACACCCTGAGCCTGATCGCGCTGAGCGGCTTCATTGCCTTGATCATTGGCCA
GTTCCGCAAGCGCGCGCCGGTGATCCACCTGTCGCTGCTATTGCATCGCAGCTTCGGCGC
GGTGTTCATCATGATCATGGCGGTTGGCATGATCCTGTTCGGCGTGATGTACATGATTCC
GCAGTTCCTGGCGGTGATCTCCGGCTACAACACCGAGCAGGCCGGCTACGTGCTGCTGCT
GTCCGGGCTGCCGACCGTGCTGCTGATGCCGATGATGCCCAAGCTGCTGGACGTGGTGGA
TGTACGCATCCTGGTGATCGCCGGGCTGCTGTGCTTCGCTGCCGCCTGCTTCGTCAATCT
GGAGCTGACCGCCGACACGGTGGGCATGCATTTCGTCGCAGGACAGCTGCTGCAGGGCTG
CGGGCTGGCGTTGGCGATGATGTCGCTCAACCAGGCCGCGATCTCCTCGGTGCCGCCGGA
ACTGGCCGGTGACGCATCGGGCCTGTTCAACGCCGGCCGCAACCTGGGTGGTTCGGTGGG
CCTGGCGCTGATCTCCACCTTCCAGGAGCGCCGCATGACCTTCCACACCGAGACCATCGG
CAGCTCGATCACCGCCAACGCCCCGCGTGCACAGGAAGCGCTGGCCGGCCTGAGCGCGCA
GATGCAGGGCAGCGCGGGCGGCGAGGCGGCGATCCGCTCGGTCGCGCAGTTTGCGCGCGT
GGTGCAACAGCAGGCGCTGGTGATGACGTATAGCGATCTGTTCTGGATCTTCGGCATGAT
CGTGGTGTGCACGATCCCGCTGGCCTTTTTGCTCAAGCCGTTACCGAAGGGGACGCACCT
TGCGATGCATTGATTCCATGCGCCTGCTCCGCATGCCGCTGGCCGCGGCGTTGAGCGCCG
TCGTCCTAGGCGGCTGCATGCTCGGCCCCAATTACACCAAGGCACCGGCCGTCGCCGACG
CGGCCATGCAGGCGCCGGCCCTGCACCGCGCCAGCGGCGCCGAGGTGGTGGCTGCTGCAC
CGTTGAACCACTGGTGGGAAGAGCTGCACGATCCGACCCTGACCCAACTGGTGACCCAGG
CGCTGGCCGACAGCCCCAACCTGCGCGCCGCGCAGGCACGGCTGCGCGCCAATCGTGCCC
TGGCCCGTCAGCGTCGCGCCGAACGCCTTCCCAAGCTCAATGCCAGCGCGGTGTATGCAT
ATGCCGAACCGCCGCAGTCCATCGTGGACACGCTGGGTGGCCTGCAGAACGGTCAGCAGG
GGCAGCCGCCCGCGCAAGACAGCCAGGCGCTGGATCTGGAAAAGACCGAGATCTACAGCG
CCGGCTTCGATGCCAGTTGGGAGCTGGATTTGTTCGGCCGCCGCCGCCGCGCCGCCGAAG
GCGCATTGGCCCAGGCGCAGGCGTCCGAAGCCGAATTGGCCGACGCGCAGGTGCAGCTGG
CCGCCGAAGTGGGGCAGGTGTACCTCAACTACCGCGGGTTGCAGGCGCGGCTGGCGATCG
CCGATAACAACCTGGACAAGATCCGCCAATCGCTGCAGTTGATGCAGCAACGCCGGACCC
AGGGCGCGGCGTCGGATCTGCAGGTCGAGCAGATCGCCACCCAGGTGCAGCAGCAGCAGG
CACAGCGCCTGCCGCTGGAGATGCAGGCGCAGGAAGCGCTGGATCAACTGGCCTTGATGG
TCGGTCGCGAGCCCGGCGCGCTGGATGCACAGCTGAGCGCACCCCAGCCGCTGCCGATGC
TGCCGACCCAGGTGCATGTGGACGATGCCGGCGCGCTGATCCGCCGTCGCCCGGACGTGC
GCAAGGCCGAGCGCGAGCTGGCCGCCTCCAGTGCCCAGATCGGTGAGGCGCTGAATGGCT
ACTTCCCGCAGGTGACCCTGCTGGGTGGCCTGAGCTGGGTGGCCGGTTCGCCGAGCGATT
TCAATTCCGACGCGCGGACCATCCTGGCGGTACCGATGCTGCGCTGGTCGATCTTCGATT
TCGGCAAGACGCGTGCACAGGTGGAACAGGCGCGCGCAGGCAATGCCGGGCGCGAGGCCG
CCTACGAGGCGGCCGTGCTGGGCGCCTTGCAGGATGCCAATGCTGCGCTGTCGCGGTTCG
GCTCGGCACGCAAGCAGCTGGTGGTGGCGCGTCAGGCCGAGGCCTCGGCCACGCGCTCGG
CCGGGTTGATGCAGCAGCGCCGCGATGCCGGTGCCACCTCGTCGATCGATCTGCTGGACG
TGCAGCGTCAGCAGTTGTCGGCACAGGATGCCGCCGCCCAGGCGCAGGTGCAGCTGCTGG
TGAACTATGTGGCCCTGCAGAAGAGTCTGGGATTGGGCTGGAGCGAGGCGTCGCAGGAGC
GACGCTGAGGCGCTGGCCGCCGCTCGTCGCGCGGTTGCGTCTGGCCGTCGATAGCGGTAG
GCGATACGCTGCTCGCGCGCCGTACTCGGACAGCGGACACTGCAGCCGACCCCGGCTCTG
TCATGATGGCGCGCAGACTCCGTGCAGGGCGCCTGCCTCTGCCGCAATCGAAGAGCACCC
ATGTCACTGCCCGAGGCCATGTCGTCACCTTCCAGCCCTGTGGATGCCAGCTACCTGTCC
ATCGATACGGTGCGCAAGGAGTTCGACGGCGTCGTCGCGGTGGACGATGTCAGCCTGCAG
ATCCGCAAGGGCGAGATTTTCGCGCTGCTGGGCGGGTCGGGCAGCGGCAAATCCACCTTG
TTGCGCTGCCTGGCCGGTTTCGAGCGTCCCACCAGCGGGCGCATCGCACTCGATGGTCAG
CGCATCGACGCGCTGCCGCCCTACGAGCGGCCGATCAACATGATGTTCCAGTCGTACGCG
CTGTTTCCGCATATGAGCGTGGAGCAGAACATCGCATTCGGTCTGAAGCAGGAAGCGTTG
CCGAAGGCTGCCATCGCTGCGCGCGTCGGCGAAATGCTGGAGCTGGTGCAACTGGGGGCA
TTGGCACGGCGCAAGCCGCATCAGCTGTCCGGCGGCCAGCAGCAGCGGGTGGCACTGGCG
CGCTCGCTGGCCAAGCGACCCAAGCTGCTGTTGCTGGACGAGCCGATGGGCGCGCTGGAC
AAGAAGCTGCGTGCGCAGATGCAGCTGGAGCTGGTCACTATCATCGAAAGCTCCGGCGTC
ACCTGCGTGATGGTCACCCACGACCAGGAAGAGGCGATGACCATGGCCACGCGCATCGCG
TTGATGGACCAGGGCTGGATCCGGCAGGTCGGCACGCCGGACGAAATCTACGAACAGCCG
GCCAACCGCTTTGCGGCCGAGTTCATCGGGTCGGTCAACCTGATCGATGCAGTGATCGCC
AACCATGCGCCGGATCACGTCGTCCTGCAGACGCCCGCATTCGCCGCCCCCATCCGCATC
GGCCATGGCATCACCGGTTTCGAAGGTCAGGCGGTGGCATTCGCGCTGCGTCCCGAAAAG
CTCGCCATCGCCAAGGAGGAGCCGCTGCAGCCCTGCAACAAGGCGCAGGGCGCGATCGAG
GACATCGCCTATGTCGGCAGCCATTCGGTGTACCACGTGCGTCTGCCCAGCGGCATCAAG
CTGATGGTCCATGTCGCCAATCGCCAGCGCTGGGCCAGCGAGGCGCTGCGCTGGGGCGAT
GCGGTCTGGGTGGAGTGGGGCGAAGACGACGGCGTGGTGCTCACCGCATGAGAGCGGCCA
GCAAAACTACTGCGCAGCCGCCAGAAGGGCGCAGCCGGTGCTCGGAATCCTCATGTACCA
ACCGTACACTGCGGTTCCTCCGCGCCGTCCGCACCCCCCTGGCGACTGCTCGCTACGTTT
TGCTAACCACTCTCCGCCGCGGGTTGCCGGGTGCGCGCTGGGGCGTGATCGCCGCACCGT
ATCTGTGGCTGCTGGTGTTCTTCGCGGTCCCGTTCCTGATCGTGCTGAAGATCTCCTTCG
CCGAGCGCGTCACCGCGATGCCGCCGTACACGCCGTTGTTCGCGTACGCGGCCGACGGTG
CGCTCAGCGTCAAGCTGCACCTGGGCAACTACCTGGCGTTGCTGCGCGACAGCCAGTACG
TGGCCGCCTACCTGAGTTCGATCAGGATCGCGGCCATCTCCACCGCGCTGGCGTTGCTGA
TCGGCTACCCGATGGCGTATGTGATCGCGCGCCTGCCGCCGGCCACGCGCAACGTGGCGA
TGATGCTGGTGGTGCTGCCGTCGTGGACATCGTTCCTGATCCGCGTCTACGCCTGGATCG
GCATTCTCGATGGCACTGGCCTGCTCAACCGGGCGTTGCTGGCAACCGGCGTGATCGAAC
AGCCCCTGCAGTTGCTGTACACGCCGGTCGCGGCCTATATCGGCATCGTGTACTGCTATC
TGCCCTTCATGGTGCTGCCGCTGTACGCCAACCTGGTCAAGCACGATCGCCGCCTGCTGG
AGGCGGCCTACGACCTGGGCGCGCGGCCGTGGCAGGCGTTCGTGCGCATCACCTTGCCGC
TGTCGCGCAACGGCATCGTGGCCGGCTGCATGCTGGTGATGATTCCGGCGGTAGGCGAGT
TCGTCATTCCGGAAATGCTTGGCGGCCCGGATACCTTGATGATCGGTCGTGTGTTGTGGG
GCGAGTTCTTCAACAACCGCGACTGGCCGGTGGCGGCGGCGGTGGCTACCGTCATGCTGT
CGGTATTGCTGGTGCCGATCGTGATCTTCCACCGCTACCAGCAGCGCGAGCTGGAAGGGC
GGCTGACATGATGCGCGCCTCGCGCAGCGGGCGCGTACTGGGGGGCGGCATCCTCGCCCT
GGGGTTCGGATTCTTGTATCTGCCGATCCTGTTGCTGATGGTCTACTCGTTCAACGGCTC
GCGTCTGGCCACGGTGTGGGGCGGCTTTTCCACCCGCTGGTACGGCGAGCTACTGCGCGA
CCGGCAGTTGCTGGACGCGGCCTGGGTCAGCCTGGAAGTGGCGTTCTGGACCGCATGCGC
GGCGACGGTGCTGGGTACGCTGGCGGCGATGGCGATGGTGCGTCTGCGTCGGTTCCCGGG
AAAAACGCTGTTCGGCGCGCTGATCACCGCGCCGCTGGTGATGCCGGAGGTGATCATCGG
CCTGTCGACCCTGTTGCTGCTGGTCGCGATGGGTGGCGTGCTCGGCATCGCCCCGCGCGG
TGCGGTGGCGATCTGGGTGGCGCATGTCACCTTCACCGTGTCGTTCGTGACGGTGGTGAT
CTCTTCGCGGCTGCGGGAACTGGATCGCTCGCTCGAAGAGGCGGCGATGGATCTGGGCGC
CACCCCGCTGAAGGTGTTCTTCCTGATCACCTTGCCGATCATCGTACCGGCCCTGGCCTC
GGGCTGGCTGCTGGCATTCACGCTGTCGCTGGACGACGTGGTGATCGCCAGCTTCCTGGC
CGGGCCCAGTTCCACCACACTGCCGATCAAGGTGTTCGCCTCGGTGCGGCTGGGCATCAG
CCCCAAGATCAATGCGCTGGCCACAGTCATGGTGCTGGCGGTCTCGATCGCAGCGGTGAT
CGGCTGGTGGCTGCTGGCGCGCAGCGAAAAACGCCGCCTGCGCGATGCGCAACTGGCGCA
ACAAGCCATTGGCTGAGCGCGCGCCAGCCTTGGGGCACCGAATGCACTCCGGCAGTCGGC
CACCAGATGGACGCAGTGCCTGAGCCACCGGCATGCACGAAGGCGGCAGGTCGGTTCCGA
ACGCCGACAGCGCCTGTCGGCCGATGAGCGCAACAGCTCGATCGGCGGCGCCTACTTGGC
GGGTGGCGTATAGCCGTTGTCCCAGGGCTGCGGTTTGGCCAGGTAGCACTGATACTCGGC
CCTGATGGCGTAGCCGTGCTGCTCGAATCCGGGTTGCTCGTCGGCGCGGTCCTTACGATT
GTTCTTGTCGTCGTCCTTGGACTTTCGCTTTTCGGGAAAGAGCGCGACCATGTTCGGCGA
CGAACGCGCAGTGATGAGTTGGCGGATCGCGGTGTCCGCGCAGGCACGCTGTGCCTCTTC
CTCGCAGGGGTGTCCGGGATCCGGCTGCAGGCTGGTACAGCTGACCGTCACAAACCCGGC
CGGGCCGGGCCGCGGGCCCCGCAAGAGGTCCTGAACGAAGGCGCATCCAGGCAGACACGT
GCTGGTGCCAAGGACAACCAGGGCAACGAGATTCCGGCGCATCGTGGTGGACGTCCATGA
ATGGATCTGCCGATAGCGCGATGCTAGAACACTTTGCATGGTCGGAACATGGATAGGTCT
GGCCTCGCTCGGTGACGTCGTCCTGGAAGTGGCATCCGGATGCCCATGAGGCTCGCGTTG
CACGCTGGAGGTGCGGCCGCGCGCTGCGGCGCCGACAAACACAGCGTTGCACCGATTTCA
GGCGGTTGTGACGCGGCTGCAACTTTCCGGCGACTAGCATGGCGGCCTTGCTATTGGAGA
CCGCCATGTCCTACGACACCGTGAACCCGGCCACCGGCCAGGTCGAGCACACCCAGCACA
CCCTGGACGCTGCGGGCATCGAAGCGCGCCTGGCCGCGTCGGCGCAGGCATTCCCCGCCT
GGGCGGCCTTGCCGCTGGCCGAGCGCGGCGCGCTGCTGCGCCGTGTAGGCGAAGAGCTGA
CCCGGCGGCGCGAAGACCTGCAGCGCATCATGACTGCGGAGATGGGCAAACTGCGCGCCG
AAGCCCTGGCCGAGGTGGACAAGTGCGCGCAGGCCTGCTCGTACTATGCCGAGCACGCGG
CCGACTACTTGGCGCCGCGCCAGATTCCCACCGAAGCACAGTCGAGTTACGTACGCTACG
AGCCACTGGGCTGCGTGTTCGCGGTGATGCCGTGGAATTTTCCGTTGTGGCAGGCGTTCC
GGTTCCTGGCCCCCGGTTTGATGGCCGGCAACGTCGCCCTGCTCAAGCACGCCAGCAATG
TCCCGCGCTGCGCCGATGCAATGAAGGACGTGCTGGATGCGGCCGGTATTCCGCCAGGCG
TGTTCGATGTCCTGCATATCGATAACGATCAGGCCGCGGACGTCCTGCGCGACGAGCGCA
TCGCCGCGGTGACCTTGACTGGCAGCGAGCGCGCGGGACGCTCGCTCGCCGCCAATGCCG
GCGATCAACTGAAGAAGTGCGTGATGGAACTGGGTGGCAGCGATGCCTTCATCGTGCTCG
ACGATGCGCAGCTGGAGCACACGGTGGACTCGGCGGTGAGCTCGCGCTTCGACAACAGCG
GGCAGACCTGCATCGCGGCCAAGCGTTTCATCGTGGTGGACGCCATCGCCGACCGCTTCA
TCGAACGCTTCGTCGCCGCGGCATCTCGGCGCGTGGTTGGCGATCCACAGCAGGAAAGCA
CCACCCTGGCACCGATGGCGCGGGCCGACCTACGCGACGAATTGCACAAGCAGGTACAGG
CCAGTGTGGAGAAGGGCGCCAAGGTATTGCTGGGCGGCGAACCGGTGGCCGGCTCGCATG
CAGGGTATCCGGCCACCATCCTCGACCACGTCGCGCCGGGCATGCCGGCGTACGAGGAGG
AATTCTTCGGCCCGGTGGCGTCGATCATCCGCGTTGCCGACGAAGCAGAAGCGGTGCGCG
TGGCCAACGACACCAGCTTCGGCCTGGGGGGCAGCGTCTGGACCGCGGATGCCGGGCGCG
GCGAGCGCGTGGCCCAGCGACTGCAATGCGGCGCCGCCTTCGTCAACTCCGTGGTCAAGA
GCGACGTACGCCTACCGTTCGGCGGCATCAAGCGCTCGGGCTTCGGCCGCGAACTGGCCG
ACCACGGCATTCATGAGTTCATGAACATCAAGACGATCTATGTGGCTTGAGGGCCGGGAT
TGGTGATTAGGGATTGGTGATTAGGGGTTAGGGATTCGCAAACGCCAGCGTGCTTCCTTC
TCCCGCCGGGAGAAGGTGCCCGAAGGGCGGATGAGGGGCGCATGAGGCGCTGCTTGGCTT
ACGCCTGGGCAAAAAGAAACCAGCAGACATTGAATAGTCTGGGCGAAACGATCAATGCAA
CAGCGATCGAAACACAACCGTCGCTCAAGCTGGATCCGCGATCAGCAAACCCGCTCAACC
AATCCCGAATGCCGACTCCCAAATCCCGGGCCGCAAAGCGGCCCTAAAGCCACCGCGCCC
GCTTGAACAGGCGATACAGCACCAGGCAGGAGGCGACGATGCCGCCAACCAGCAACGGGT
AGGCGTAGGGCTTGTCGAGTTCGGGCATGTGGGTGAAGTTCATGCCGTACCAACTGGTGA
TCAGGGTCGGCGCGGCCAGTAATGCAGCCCAGGCGCCCAGACGTTTCACCGTCTCGCCTT
GCGCCAGTGTCACCATCGACAGATTGACGCTGAGTGCGGTGCCCAGCATTTCGCGCAGGG
TGTCGATGGCGTCGTTGATACGCACTGCATGATCGAGCACGTCGCGCAGGTAGATGCCCA
CCTCCGCGTGGATCAGCGAGCCAGGGTTGCGCTTGAGGTGCGAGAGCACGTCCTGCAGCG
GCGCCACCACCAGTCGCATCTTGTTGAGTTCGCGCTTGAGCTCGTACAGGCGTACCACCG
TCTCGCGCTTGTAGTCGTCGGCGAAGATGTCCTTTTCCAGGCGCTCCAGCGTGTCGCGGA
ACTCGTCCATGATCGGTAGATAGTTGTCGACCACGAAATCCAGCACGCCGTACAGGCAGA
ACGATGCGCCCATGTGCAACATGGCCGGCTCGCGTTCCACGCGATGACGTACCGGCGCGT
ACGACAGCGATGCGCCGTGGCGCACGGTCAGCAGGAACCGCTTGCCCAGGAACGCATGCG
TTTCGCCATAGCGGATGCGTTCGTTGACCAGCTGCGCGGTATTGACCACCACGAACAGCG
AGTTGCCATAGCTCTCGGCCTTGGGCCGCTGGTGCGCCTTCAACGCATCCTCGATCGCCA
GATCGTGCAGCCCGAATTCGTCGCGCAGCTTGTGCAGCACCGATTCCTGCGGCTCGTACA
GCCCCACCCAGACGAAGCCGTCGGCAAGCTGCAATACATCGCTGATCTGTTCCAGGCTGA
TGTCGTGGCGCTTGCCCTCGCCGTCGTAGTAGGCGCAGGTGATGACGCAGGACGGGTTGT
CCGGATGGCGGCCGTGGCTGTTCATGGGCGCATCCTGGATCAGCGCCCGCGCAACGGCAA
TGCGTGCGGCCGCAGGGCGATCGCGAGCGCGGCGTGGATCGGCAACAGCAGCATCACCCA
CTGCAGGTTGTCCTGGGCCTGGAACGACAGCCAGTGGATCACCAATGCCAGCAGCGCCCC
GGCTGCCACCAGCCAGGACAGCACATTGAACCAGCGTCCCGGCCGGTGGCCCAACTGCAG
CCGGATGCCACCGAACCACAGCAGCACGCACAGCGGGTTGACCAGCAACAGGTTGCGGTT
GGCCCACGCGGATTGATGTGCGGTAAAGCCCCACAGATACACCAGCAGGCCGCCACCGAC
GGCGCACAACAGCCAGAACGGCAGTGCCAGCCCGGCCAGCAGCCGCTGCCGGCGGCGCAA
GGCCAGCACGCCGGCGGCGACCAGCGTGCCGGCCAGCAGCCAGGGCCACCAGTGCCGCTG
CCGTTCGGCAGGCTCGGGCGCGATCCGGTGCGGCAGCAGGACCTGGGTGGATTGCACCAG
CGGCCGGCCGGCGCTGTTGTGCACCTGGGTCAGGCTGTCGGCCAGCCGCATCGGCACGAA
GGCCTCTTCCCAGCGCGATAGCGGGCGGTCGGCGTAGGGGCCAAGCCCGAGATCGAAGCC
CAGCCACATCCACGGCGCGGGGGAGGCCAGGCGTACCGCTTCGCTGCGGTAGGTATTGCC
GCGCGAGCGGCCGGCCAGTTGCGATTGCAGCGAGCCGCCCATGGCGCGATCGAGCGCATC
GCGCACCATCGTGGCGCAGTTGGCTTCGAAGTAGTCGTAGTGGTAGCGCGCGTTTTCGGG
TCGGCTGCGCACCGCCAGGGCATCGGCGAGCGCGCGTGCCTGCTCGGGTGGCAGATCCAG
CCACTGGATGCTGACCCCGCGGCCGGCGTTGCGATACTGCGACAGGTCTTCTTCCAGCGG
CAGCGCCACCAGGTAATACATCATCTCGCCACGCGCGAAGCGCGGCACGAAGTCCGGCTC
ACTGGGGTCGAAGAAGCCGAAGTTGTACGAAGTGGCCTGCCCGCTGACCGGGTCCATCAC
CACGATGGCGTCGTGTCCGAAGCGCTCGAAGAACACTTCGCCCGGCTGCATGGTCAGCAC
GCCGACGCGTGGTGTCGCTGCGGGGGCGGGAGCAACGCCTTGCGCAGTCTGGCCTTGGGC
AGCCTGGGCCAGGGCAAGCGGGGTCACCAGCAGCGTCAGCAGGAGCAGCGCGCAGCAAGC
GGCCCATCGCCAGGCGCCAGCGCGCTGCGGCGCCGTGCAGGTACTGCGGGTGGGCTGGTT
CAAGCGTCGTCCTGCGGGTCTGGCGGCAGGATGGTGACGTGGAAGGCGTGCACGCGGCGC
GCGTCGGCCTTGGCCACGCGGAATGCGAACCGTCCCAGCGTCAGTTCCTCGCCGGTTTCC
GGCAGATGCCCGATCGCATCGGTGACCAGGCCACCGACGGTGTCGTACTCGTCGTCGGGG
AATTCGGCGCCGAAGCGCTCGTTGAAGTCCTCGATCGGGGTCAGCGCATCGACCACGTAG
CGGCCGTCGGCCTGGATCGCGATCAGCGAATTCTCTTCCTCGGCATCGTCGTGCTCGTCG
TCGATCTGGCCGACGATCTGCTCCAGCACGTCTTCGATGGTGACCAGGCCAGCGACGCCA
CCGTATTCGTCCACCACGATCGCCATGTGGTTGCGCGAGAGGCGGAACTCCTTGAGCAGG
ACATTGAGCTTCTTGGACTCGGGAATCAGCACCGCCGGGCGCAGCAGCTCGCGGATGTTA
CCGGGCCCGTTGTCGGCGACCACGCCGCGCAGCAGGTCCTTGGCCAGCAGGATGCCGAGC
ACCTCGTCCTTGTTCTCGCCATGTACCGGGAAGCGCGAATGCCCGGATTCGACCACCTGC
TTCATCAGGTCGATGAAGCGCGCCTCCACCGGCAGCGACACCATCTGCGAGCGCGAGATC
ATCACATCGCCCACCGTGAGTTCGGCGACGGCGATCGCGCCTTCCATCATGCGCAGGGTG
TCGGCGGCGATGAGGCCGTCCTGTTCGGCAGTTCGCAGCAATGCGACCAGTTCGTCGCGG
GTGTGCGGTTCGCCGGAGAAGGCCGCGCTCAGGCGTTCGAGCCAGCTGCGGCGTTTTTCT
GGGGGATCTGAGCTGTAACTACTGTCGTCTTCGGACATCGTGACGGGGAACGGCACCCGG
AGAACCAGGCATTGGCCGGCAGTCTAGCAGGAAGCCAAGCGCGCACGCTGTGGAGGCAGC
GCCTGCCCCGGGTCTCAGGGCAGGTCCAGGCTATAGCCGCAGCCGACCACGGTCTTGCCG
GGGTGGGATTTGACGTTGGTCACGCTGAGCACGATCGATTCGATCATCGCCTCGCCGGTC
TTGGGGTTGGTGGTGTCGTCGCTGACCAGCTCGCGGCCGTACATGACCTTGTCGGCGTTA
TCCACGCCCAGTTCCAGCGCCAGCTGCTTGGCCAGCGGGCGCGGATCGGGCAGGTCCAGG
ATCGCCATGATGCTGGCGCCGGAAAACGCGATGTGGTTGGTGGTATGGCCGAACACGCTG
ATCGGCGTATTGAGCGTGTACTCGGTCATGAACAGGTTGGACTGATCCAGCGGCGTCCAC
CCCAGCGCCACCGCCTTGAGCGGGTCGGCCAGCACGGGCGCCAGCGCGTTGAAATCGCCG
ATGCGCTGGCGGCATTCGATCAGCGCCGGCAGGTCGGGGCGTACCGGCGTGGTCTGCGCC
AGCGCGGTTGCCGGACTCAGCAGCAGACAGGCGGCGGCGAGCAGGGCGCGCATCATCGCT
CCTCCGCATACGGGTCTTCGATGCCCAGGTCGGCCAGGATCTCGCGCTCCAGCTGTTCCA
TTGCATCGGCCTCCTTGTCGTCCTCGTGATCCCAGCCGAGCAGGTGCAAGGTGCCATGCA
CGGTCAGGTGCGCGTAGTGCGCGGCCAGCGACTTGCCCTGATCGGCCGCCTCGCGCGCTA
CCACCGGTGCGCAGATCACCAGATCGCCCAACAACGGCATCTTGACCCCCTTGGGCAGGC
CTTCCGGCAGCTCGGCCGGAAAGCTCAGCACGTTGGTGGCGTAGTCCTTGCCGCGGTAAT
GGTGATTGAGCGAACGGCCCTCCTTCTCGTCGACCACACGTACCGCCAGGTCGGCCTCGC
GGATGCGTCCCTTCAGGGCCGCCGCCACCCACTTGCGAAAGCTCACCGACGACGGCAGGC
CGGCGCGCGGCAGCGCATAACTGACGGCGACGTCGAGGCGGACCGGACCTTTGGTCATGG
CAACACCAGCAATTCAGTTCGGACAGGACCGACAGTATCGCGCGTGTGTTGTCTCGCTGC
GACTCTTCCGCGATCGACAGGGCTGCGTGCCGGCCCGGGCGCAGTACCTGGGAGCGGCGG
CTCACGCCGCCGGTTCGGCAGGCTTTTCGGCGAGATCGCGCTTCTCATAGGCGGTGACGA
TGCGCTGCACCAGCGGATGGCGTACCACATCGCGCGCTTCGAAGAAGGTGAAGCTGGCGC
CTTCGACATCGCGCAGCACGTCGATCGCATCACGCAAACCCGACTTGACGTGTTTGGGCA
GATCGATCTGGGTCAGGTCGCCGGTCACCACCGCGGTGGAGCCGAAGCCCAGCCGGGTCA
GGAACATCTTCATCTGTTCGATGGTGGTGTTCTGCGCTTCGTCGAGGATCACGTAAGCGT
CGTTGAGCGTACGGCCGCGCATATACGCCAGCGGTGCGATCTCGATGACGTTCTTCTCCA
GCAGCTTGACCACCTTTTCCACGCCGAGCATCTCGTAGAGTGCGTCGTAAAGCGGGCGCA
GATAGGGGTCCACCTTCTGGCTGAGATCGCCGGGCAGGAAGCCGAGCTTCTCACCGGCTT
CCACCGCCGGGCGCACCAGTATCAGCCGCTGCACGCGCGATTCGTTCAGGGCTTCCACCG
CACTGGCCACCGCCAGAAAGGTCTTGCCGGTACCGGCCGGGCCCACGCCGAAATTGATGT
CGTGGGTGGCGATGGCATGCAGGTACCTGGCCTGGTTGGCGCCGCGGCCACGCACGGTTC
CGCGTTTGACCTTGATCGCCACGTCCTGGGGCTGATAGGCGCGCTCGGCGACCCGCTCGA
CATTGGCATCGTTCAAGCGCAAGTGGATCGCGTGGTTGTCGAAGGTGACCGACGCGGCCT
CGTCGTATAGCGCGATCAACACCTGTTGAGCCGCGGCGACCGCAGCTTCCGGGCCGGTCA
CGCGAAAGATGTTGCCGCGGTTGGCGATCTCCACGCCCAGCTTGAGCTCGATCTGGCGCA
GATGCGCATCGAACGGTCCGGCCAGATTGGCCAGGCGCTCGGTGTCTTCGGGGAGCAGGG
TGAAGTCGCGATAGGCAGGTGCGTTCATGGTCGGATCGGACAGCGCGCATGCGGCGTTGA
TGTGACGGCAGAGGAGGGTAGCGCGCAGGGCGTGATCCCACCAACAACATGTCCGCCGCA
GCATGGCGGAAACGTGCGGGAGGACACCCCGCCAGGTTTTCCACACCGGCTGTGGAGTTG
CGCATCACTAACCTGTGGATAGAGTGCGCCAGCCCTACTGACGTAAGGCTTGCGGGGTGT
GTGGCGAAAAAATCGCCAGACCGTGTGCGCTTGTCCACAGCCGATGTGGATCGAATTCGG
CAAAGCCTGTGGACAACTGCGATGGCGCCTGATGCAGCAAGGCCTCGCATCGGCTTGGTG
AAAATTTGATCAACGCGTTTTCGAGATGCACGCGTTGTTGCCGGACACGTCTCTGTGCGT
GCTTGCGCAGCCGCTACCGCGCAGGCGGCACGAGTCTCGCGCAGGGAGACCCGCGTGGTG
CTGCAATGTTCACGGATAAGTGCCGGTGCCGGTGCCGGTGCCGGTGCCGTTGCAGGCGCG
GACGATGTGTCGGGCAGTGCAGTCTGTGCAAGGTGTCCGATTGCGCACCTGGCCGGTGCC
GCCGGCATGGCCGGCATGCAACGCGTGGATCGAGGGCAGGCCTATGCGCGCCTGTTCCCG
GTTCGGCCGTTTTTCTCTGATGGAGAATCAGCCCGAGTGGCGCGGCGCGCGCGCTGCGGC
GCCGCGCATGTCTCACCCGGCGGCGTCGTCCAGATGGATGCGCCCGCGCAACGAATTGCT
CATCGCCTCGGTGATCAGCACATCGACGAACTGACCGATCAGGCGCGGATTGCCGGGGAA
GTTCACCGGGCGCATGTTCTCGCTCTTGCCGGTCAGCTCGTTCGGATCGCGCCGCGACGG
GCCCTCGACCAGCACCCGCTGCACGCTGCCGACCATCGACTGCGAGATGCCTGCCGCGTG
CGCGTTGATGTGCGCCTGCAGGCGCGCCAGGCGTGCCTGCTTGACCGCCTCGGGCGTGTC
GTCCTGCAGGTCGGAAGCCGGCGTGCCCGGACGGCGCGAATACACGAACGAAAAGCTCTG
GTCGAAGCCCACGTCCTCGATCAGCTTCATGGTCTTTTCGAAGTCCGCTTCGGTTTCGCC
GGGAAAGCCGACGATGAAGTCCGAACTGATCGAGATATCCGGGCGCACCGCACGCAGCTT
GCGGATCTTGGATTTGAATTCCAGCGCGGTGTAGCCGCGCTTCATCGCCGACAGGATGCG
GTCGCTGCCGGCCTGCACCGGCAGGTGCAGGTAGTTGGCCAGCTGAGGCACGTCGCGGTA
GGCGTCCACCAGCGAATCGGAAAACTCCAGCGGGTGCGAGGTGGTGAAGCGGATGCGGCC
GATGCCTTCGATCTGCGCGATGGTGCGGATCAGCAGGCCCAGGTCTGCATACTGCGCCGC
CTCGCCTGCATCGGCGCCATAGGCGCCGCGGTAGGCATTGACGTTCTGGCCGAGCAGGTT
GATCTCGCGCACGCCTTGCGCGGCCAGCTGCGCCACTTCCACCAGCACGTCCTCGAACGG
CCGGCTGACTTCCTCGCCACGGGTATAGGGCACCACGCAGAACGAGCAGTACTTGGAGCA
GCCTTCCATGATCGAGACGAAGGCCGACGGCCCCTCCGCGCGCGGTTCGGGCAGGCGGTC
GAACTTCTCGATCTCCGGAAAGCTGATGTCCACCTGCGACTTGCCCGACTCGCGGCGGGC
ACGGATCAGCTCCGGCAGCCGGTGCAGGGTCTGCGGGCCGAACACCAGGTCCACGTAGGG
AGCGCGCTTGACGATGGCCTCGCCTTCCTGCGAGGCCACACAGCCGCCCACGCCGATGAT
CACCGGCTTGCCGCCGGCCTTCAGCGCCTTCCAGCGGCCCAGCTGGCTGAACACCTTCTC
CTGCGCCTTTTCGCGGATGGAGCAGGTATTGACCAGCACCACGTCGGCGTCTTCGGGGTT
GTCGGTCAGCTCCAGTCCTTCGGAGGCGGCGAGCACGTCGGCCATCTTCGCCGAGTCGTA
CTCGTTCATCTGGCAGCCGTGGGTCTTGATGTACAGCTTGCCGCGCACCACGGCAGGCGC
TGCCGGGCGGGCGACCGGCAGCGGCAAGAGGGCGGGGGCGTCCACGGCGGCGGCCGTGGA
CAGGTCGGAAACGGATGTCCCGGGCATGGCGCTTATTCCAGGCGGGTGGTGAACGAAGCC
GCGCAGTTTACCCGTTCGGGCTGGCGGCGTCCGCGACGTTCTGGCGGTCGATGGCTTCGG
CGCGGGCCACCGCCGGGCGGGTCGCCATCCGTGCGATGTAGGCGCGGGTCGGGGCCGGTG
GGTCGATCACGCCGAACTCCGTCATCCACGCCAGGGCGCTGCCCCATAGCACGTCGGCGG
CGCTGCAGCGTGCGCCCAGCAGGTAATCGCCCTTCGCCAGTTGCGCATGCAGCACCGCCA
GCACGGTATCGCAGTCGGCATAGGGCGAAATCGCGCGCGGCGGAGCCTGGCGCTTGAGTG
CGACATCCAGGATCGCCGGCTCGAATGCCGAGCCGTAGAACGCCAGCCAGCGCAGGTAGG
CACCACGGTCTGGGTCGCCCGGCGCCGGCGACAGGCCGGCTTCCGGGTACAGCTCGGCCA
GATACTGATAAATGGCCCCCTGCTCGGTGACCACGCTGGTGCCGTGGGCGATGGCCGGCA
CCTTGCCCATCGGGTTGATCGCCAGGAATTCCGGCGAGCGCTGCTGTTCCTTCTCCAGAT
CGATGATCTGCAGGCTGTAACTGGCGCCCAGTTCTTCCAGCAGCACCAGCACGCCACGCG
AGCGCGAACGGGAATTGTGGAACAGGGTGATGTGGCGGTCGTCGGACATTGCGGTCTCCA
TGGTTGCGTCGGGTGGGTGATCGGGATGGCTGCAGCCCGGATGCTACGGAGGGCTTGCGG
ACAGATTCTGTCCGCAATACCGTCGCGCCATGGCTTCCACTGCTGCCCGCCTGCTGCGTC
TGCTGTCATTGCTGCAAGGTGGCCGCAGTTGGTCGGGCCCGGCGCTGGCCGAGCGCCTCG
AGGTGCATCCGCGCAGCCTGCGGCGGGACATCGACCGGCTGCGCGACCTCGGCTACCAGA
TCCATGCGGCACCGGGAACCGGTGGCGGCTACCGGTTGAGGCAGGGCGCCGCAGCCGTGC
CGTTGCTGTTCGAGGAAGAAGAGGCGCTGACCGTGGCGATCGCCTTGCGCGCGGCTGCCC
CCGCCATCCGCGGCATGGATGCGGCCGCCACCCGCGTGCTGACCAAGCTCGATCCGCTCT
TGCCGCGGCGTAGCGGCCAGCGCGCCAGCGCCGCACATGCGGCCACGGCGAGCCTGCCGC
TGGTCGAGCCGGACGGCCTGGTGGACGCGGCGGTGCTGGCGCAACTGGCGGGCGCTTGCA
GCGACCGTGCCACGCTGCGGCTGGACTATCGGCGCCATTCCGGCGCGGCCATCGTCCGCT
GCGTCGAGCCGGCGTTGCTGGTCAACTATGGCCGGCGTTGGTACCTGCTGGCCTGGGATT
GCCAACGCCAGGACTGGCGGACGCTGCGTGCCGATCGCGTGGATCGGGCGGTGGCCACTG
GCGCGCGGTTCGCTGCCCGCGCACTGCCGGAAGAGCCGCTGCAGCTGCTGCGCCAGGCCA
TCGGTCAAGCACCGTACCCCTGCCGTGCCCGCGTGCGCCTGCACGGGGCGCTGGACACGC
TGGCGGCGCAGATCCCGCCCTGGCTGGGCGCGCTGGAAGCCGATGGAGCGGGGCATTGCT
GGCTCGGACTGGGCGCCCCGAGCATGTCCGCGCTGGCGGCCAACCTGCTGCTGCTCGAAC
TGCCGTTCGAGACCCTCGCGCCCGCCGACATGCGCAAGCCGCTGCTCGATGCCCTGGACG
ACTTGCGGACGCGACTGGACCGGCTGTCGGGGTAGGGGCGGCACCTCTTGGCAAGCCCGT
GGCAAGCTGGGACACTCCGCCGCATGAAGGGGATGTCAAGATCGCTGGGGCTGTTGCTGG
TGACGTTGTCGGCTGCGCCGGCCAGCGCGGGCACCCTGTACAAATGCGTCAGCGGCGACG
GCATCACCAGTTACCTCAGCAAGCGCCAGAGCGGGGCGACCTGCAGCGTCATCAGCAGCT
ATACCCCCGATCGTTCGGCCCGGCGAGCAGCGCCCGCGACCGTTGCCCCGGCGCCTGCGC
TGTCGCATGCGGCCTCCGGTGTTGCCGCCATGATCGACAGCGGCGCGCCCGCCACCATCA
TCAGCCAGCCGCCGCGGCGCGCGGCCGAGGCCGCTGTGGCGGGGCCGCGCGCAGTGCCTC
CGGCCGAAAGCGCCACTGCCATCGCGCCGAGTCGGGCACCGGCTACCGGGGGCAACCCGC
GCCGGGTGGTCAGCGGGCAGGTCTACTCGTATATGAAGGATGGCGTGCGCCACTACACCA
GCGCCCGTCCACGCCAGGTCGCCAGCATCGAAGGCCTGCGCACCATCCACTACAGTTTCA
TCGAGACCTGCTACGCCTGCGCTGCAAAGCCGGGCGTCAACTTCGGCGCGATCCGGCTCA
ACACCGCCGCCTATCAACAGGAGATCGCTTCGGCGGCGCGCGAGTTCGGCGTCGAAGAAG
CCATCGTGCGCGCCATCATTCATGCCGAGTCCGCCTACAACCCGCTGGCGCTCAGCCGTG
CCGGCGCGCAGGGCCTGATGCAGTTGATGCCGGGAACCGCGCGACGCTTCGGGGTCAGCG
ATGCCTATGACGCATCGCAAAACATCCGTGGCGGCGTGCAATACCTGTCGTGGTTGCTGA
AGCGCTTCAATGGCGACCTCACCCTGGCCGCGGCAGGCTACAACGCCGGCGAGGGTGCCG
TGGATCGCTATGGCGGCGTGCCGCCGTATAGCGAGACACAGCGGTACGTGCAACGCGTCG
GCGTGCTGGCCGGCCGCTATCGCGGGCAGGTCGCCACCGCCAACTGAGTGGCGTGCGGGC
TGTCGGCACCGCCGCCGCAGGCCGTCCGCGCGCTGCGGCGATCGTCAGTGGCGATGCCGG
GCCGAGTCATCGCTGCGGGTATCTGCAGATGCGCAGGCAACAGTCGCGGTGCTCGTCGGC
GCGCACTGCGTCACAGCCACACGCACGTGCACACGCCCGGTCATGCATGGCCTGCACAGC
GCCGTGCACACCGGCCATTGCATCGCACAGGTCCGACTGCGTACATTGCATTGTCTGTGC
ATTAAGCGTTCCGCTACACTGCGGTCGATTCATCGCGGCTGGACCCCCCGCCAGCCGTTG
GCAGCCTCACGCTACCTAATCAAGATCGGAGAGCCGGATGGCCAACGATGGGGTTAACGC
ACCTGCCGATACCGGGCGTCGTCGGTTTTTGACCGCGACAACCGCCGTGGTCGGTGCGGT
CGGAGCAGGATTTGTTGCAGTTCCGTTCGTGAAGTCGTGGAATCCCAGTGCACGCGCCAA
GCTGGCCGGCGCACCGGTGACCGCCGACATCAGCGCCTTGCAGGAAGGGCAGCGGCTGGT
TCTGGAATGGCGCGGTCAGCCCATCTGGATCGTCAAACGTTCCAAGGCGATGCTCGATGC
CTTGCCCTCATTGGACGACCGGCTCAAGGATCCAAAGTCCGAGAACAAGGACCAGCAGCC
GGACTACGTGCTGAAGAACCCCGAGTACCGCTCCATCAAGTCCGATATCTCGGTCCTGGT
GGGGCTGTGCACGCACCTGGGGTGCTCGCCCGAGATGGTGGCCGAGATCCGCCCCGAGCC
CTACGACCCGCAGTGGAAAGGCGGCTATTTCTGCCCTTGCCACAAGTCGCGCTTCGACAT
GTCCGGCCGGGTCTTCGACGGCGTGCCGGCACCGATCAATCTGCTGGTGCCCCCACACCA
CTACGTCGACGACAACACCCTGGTGATCGGCGTCGATCCGGACGCTGCCGGCAAGTCGGC
CAACAGTACGGGGGCTGCGTGATGAGCAATATCCTGGTCCGTACCGCCAACGGCGTGTTC
GATTGGGTCAACGAACGCGCCCCCGGGCTGATGCCCACCTACCGCAAGCACATCAGCGAG
TACTACGCGCCGAAGAACTTCAACATCTGGTACTACTTCGGTTCGCTGGCCATCGTGGTG
CTGGTCAACCAGATCGTCACCGGCATCTTCCTGACGATGCACTACAAGACCAGCGCCGCC
GATGCATTCGCCTCGATCGAATACATCATGCGCGACGTGGAGTGGGGCTGGCTGATCCGC
TACATGCACAGTACCGGCGCCTCGCTGTTCTTCATCGTGGTGTACCTGCACATGTTCCGC
GGCCTGATGTACGGCAGTTACCAGAAGCCGCGCGAGCTGGTGTGGATCCTGGGCATGCTG
ATCTACCTGGTGCTGATGGCCGAAGCCTTCATGGGCTACGTGCTGCCATGGGGGCAGATG
TCGTTCTGGGGCGCGAAGGTCATCATCTCGCTGTTCGGCGCCATTCCGGTGATCGGCAAC
GGGCTGACCGAATGGATCATGGGCGACTACCTGCCCGGCGATGCCACGCTGAACCGCTTC
TTCGCCCTGCACGTGATCGCCTTGCCGCTGGTGCTGTTGCTGCTGATCGTGCTGCACATC
GGCGCGCTGCACGAAGTGGGCTCCAATAATCCCGACGGCGTGGAGATCAAGAAGGGGCCC
AAGGGCAATCGCTGGGATGCGCACAAGCCGGCCGACGGCATTCCGTTCCATCCGTACTAC
ACGGTCAAGGATCTGGTCGGGGTCGGGTTCCTGCTGGTGATCGCGGCCTTCATCATCTTC
TTCGCGCCGGCCTTCGGTGGCCTGTTCCTGGAGCACGACAACTTCACCGAGGCCAATCGC
CTGGTGACGCCGGAGCACATCAAACCCGTGTGGTACTACACGCCGTATTACGCGATGTTG
CGCGTGGTGCCGGACAAGCTCGGCGGCGTGCTGGTGATGTTCTCGGCCATCGCCATCCTG
TTCCTGGTGCCGTGGCTGGATCGCGCCAAGGTGCGCTCCATCCGGTATCGCGGCTGGATC
TCCAAGGTGGCGCTTGGCGTGTTGGTAGTCTGCTTCGTATGGCTGGGCGTGATCGGCTCT
GGTCCCGGGACCGATGCGCACGAGACCTACGTCGGGCGGGCGCTGACCTTCCTGTACTTC
GCCTTCTTCATCACCATGCCGGTGTGGACACGGCTGGACAAGACCAAGCCGGTACCGGAG
CGGGTGACCACGCATGACTAATCCCAACGTGACGTCATGGAAGTCGCGCGCGGTCGCGCT
GCTGTGCGGCCTCACCCTGGCCACAGGAGCAATCGCGGCCGAAGGCGGAAAAGTGCAGCA
GGCAGGCAACGACCTGGGCGACCGCGCGTCGTTGCAGCGCGGCGCACAGTTGTTCATGAA
CTACTGCTCGGGCTGCCACTCGCTGAAGTATCTGCGGTACTCGCGCATGGCCAGCGATCT
GGGGTTGAGCGAAGCGGAGGTCATGACCAATCTCAACTTCACCGGCGCCAAGATCGGCGA
GCACATCGAAGGCACCATGCCGCACGATGCGGCCACCAAGTGGTTCGGCAAGGCACCGCC
GGACCTGACCTTGATCGCGCGCGTACGCGGCACCGATTGGGTCTACACCTACCTCAAGTC
GTTCTATCTGGACCAGACCCGTCCACTGGGCTGGAACAATCAACTGTTCCCCAATGCCTC
GATGCCCAACCCGCTGTGGGAGATGCAGGGCCTGCAGCAGGCGCAGTTCGGTCCGGTCGA
CAAGGCCACCGGCGAAAAGCCGGTGCAGGCGCTGAAGCTGGGGCAGCCCGGGCGGCAGAC
GCCGGTGGAGTTCGATCAGACCGTGCGCGACATCGCCAATTTCCTCGAGTATGCAGGCGA
ACCGGCTGCGCTGAAGCGGCAGAGCATGGGCGTGTGGGTGGTGCTGTTCCTGGCGTTTCT
CACCTTCATCGCCTATCTGCTGAAGAAGGAGTACTGGAAGGACGTGCATTGATGGCCGCA
GGCGTCCAGCCTGGGATGTGCGCAGCAGCCGACGGGTGACGGACGTGAGGTGCATCAGGC
AGGTATCGCCCTCCCCCTTTCCCCTACGGGGTAGGGGGGAGGGCAAGGCAGCGCACGAGG
CCGGCGTTGCCGACCCATCATTGTTACGCGATGCGGTTGCACCGCAGCGATCGCGTGTGC
CGGTGCGTGCCTGCATGACGCATCGAATGCGACCGGCGGCATTGGCCGGCGGTTATCGCG
GCGAAAGCCATGCGTGGCAATCGCATCTGCATCGATGCGCCGTGCCCCGCCATCCACACC
GTGTCTGCGCGGGGCGCGCGCTGACGTTCAGGCCTGACGCCCGGCAGATCCCGCTTCGCC
GTTTTGTCAGCATCGTTGCGACATCGGTATCGGGTCAACGAGCTTCGCATCATGCTGCTG
CCATCTCGTTCGCCTCCTGGCAGGCATGCGCTGCCGGCCTCCGCCCGGATCCCAGCGATG
CCTGGCGGGCTCCTCATGTCGATACGCTGCCCCGGCATGAATCGGCCCTAGCACTCTTGG
CTTTTGCGTGACGTGATTGCACACTCGATGGACCGTGGTGATGGTCGGCGTTGGGCCGGC
CGCGCCGATGCGGCCGGCGGATTCCGGTCGTCGGAGAGCCTTGAATGGCGACGAGTGTGC
GTATGCGCAATACCTTGACCTTGTTTTCGTCCAACGATGACGTGTTGTGCCACCGGGTCC
GTCTGGTCCTGGCGGCAAAAGGGGTGACCTACGACCTGGTGCCGGTCGACCCGCAAAATC
CTCCGGAAGATCTGATCGACCTGAATCCGTACCATTCGGTGCCCACCTTGGTCGAACGCG
ATCTGGTGCTGTACGCCGCATCGGTGGTCAGCGAATACCTGGACGAGCGCTATCCGCACC
CGCCGCTGATGCCGGTCGATCCGCTGTCACGCGCGCGTCTGCGTCTGGCGATGCTGCGCA
TCGAACACGACTGGGTGCCGCAGGTGCAGGCGATCCAGCTCGGCAACAAGACCCAGGCAG
AAGCGGGCCGCAAGCGTCTGCGCGAGCTGCTGACCGCATCGGTCCCGTTGTTCAAGGCCA
GCAAGTTCTTCCTCAATCCGGAAATGAGTCTGGCCGACTGCGCGATGGCGCCGATCATCT
GGCGACTGGAGGCGTTGGAGATCAGCCTGCCCAAGGACGGCAAGGCGATCGAGGACTACG
GCAACCGGATCTTCCGCAATCCCGGTTTCATCCGCAGCCTCACCGAGCAGGAAAAGAAAC
TGCGCGACCTGCCGGGCTGATGCGACGACTGTATGCCAACAGACCGGCGTGCGCATGCAT
TGCCGCCGTTGCAGGTCGTGTCCGGGTAACATGACGTCATGAGCGAAGATTTCCCCCGCA
TGACCAGCCATCGCCCGTACCTGCTGCGGGCCTTGGTCGAATGGATCAACGACAACGGCA
TGACGCCGCACGTTCTGGTGGATGCAGGACTGCCCGGCGTGCAGGTGCCCGCAAGCGCCG
TCAAGGACGGTCGGGTAGTGTTGAACATTGCCGAACGTGCCGTGGTCGGGCTGCAGGTCG
ACAATGAAGGCGTGAGTTTCACCGCGCGCTTCGGCGGTGTGAGCCATCCGGTGATGGTGC
CGATGGCGGCCGTCCTGGCGGTGTACGCACGCGAGACCGGGCAGGGCATGGCGTTGCCGG
ACGATATCCCTGGCACCAGCAGCGAGCCACCGGATCCCGGCGCGCCGCCGCCGAGTACGC
CGTCTCCGGACGAGCCGCCCAGTGGCGGCAAGCGTCCGCATCTGCGCGTGGTCAAGTAGG
CGCATGCACGACGGCGCTCCGATGCAGGTGGAGCGCGTTCGTCATGTCGATTGCGGCGAG
CCGGACGCGTCCGGCATGTACGACTACGAGTACGAATACGACATCTACCGCTTCAGCGAT
GCTGCGACGTGCCTGGTTGCGCGCAGCTATACCGACACGCCGGCCGAAGTGCATTTTCTC
AGCATCGAGGTGGCCGGTAAGTCGCGGCTGTTGCAGCCTGCCGATCTTGCGCATCGGCTA
TGCGGACTCGCGCAGGCGTATCTGCGCCGGGAAGGCAAACGGGAGATACGCTGGCTGAGC
GGCAGGGGCGATGGCTATGAGCCGGTGCCCGTGGATTCCGCGCTGGAGCGGTGAGCTGGC
TCGATGTGGGCAGCTGCCAAGCGTTCGGTGTCTATCGCCGCCGCCCGCGTGCAGCCACGC
GCCGTTCAACGGCGGGCTACGGTCGGGCGTCCGCTTGCTGCTGCTACGCCCAGACTTCTG
GACTCAAGACGTGGACGCAAGCCGCGTTGCCCGGCATGCCCCATCATTCCAGTCGCGGCT
GGTCCGGATGCAGCGCCCGCACGGTGGCCACCTGTGGGCCGGTGAAGGCAACCAGCTGGT
CGCCGCGCAATACCAGCTTGCCGCTGTGGCGGTCCGCGCCGTCATAGGAATAGTCGAAGC
GGAACGTACGCTCGAACCCCAGCCAGCCGTTGGGCATCCGGCAGATGCGCATGCCGGTGG
CATGCACGCTCTGGTCCAGCCACTGCACATCGGCTGCGCGGCAGGCGTTGCGGCCGAGTA
TCTCGGCGCGCTCGGCGGCGGCGCGCGACGCGTTCCACAACGCGACCACCGCGGCGCCGA
CGATCATGAAGACGATGAGGCTAGGCATGCTGCCAATGTGCCACGCCATCGCTGGCACGA
CAATCGCGAACGCCTCACTATGCTCGGCATGGTGGCTGCTGCTGTTCGGTGCCGATGGCC
TGTGCCACCTTGCGAATGCTGCTTTGCGCTGCCGGCACGGGCGCAGGTGTGCCATCGATG
GTCGGGGCGATGATCGCCAAGTGGCACCAGCCTGCAACGGCGATGCAACGCCGGATGCCG
TAGTGCTCGCCACGGCGCCTGGGGAACGATCGACAGGCCCGTGGTGGCGCAGGACGCGTC
GTTATGCTGCCAACTTGCTGTTCGACAGGATCTGGCGAACGAGGCAAGGCTGCGCGCCGC
CATGGAGCCCCCCGCCGAGCGCGCGTGAATCCATTCACTCCCGCCGCAAACGCCGACTTG
CATCGATGCCCTGGCGGCGCCATTTCCCAGGCACGTCTTCGCGTCGACATCCGTCCCACG
CCGTCAGGCTGGCCATCCGCGACCGGTACCGTCCATGCATCCTGTTCTGCAGCAGTTTCA
CCCCGTGGTCGCCGGCTGGTTCGCGCAGACCTTCGCCGCGCCCACTCCGGCGCAGATTGC
GGCGTGGCCGGCGATCCAGGGCGGGCGGCACACGCTGGTGGCCGCACCCACCGGTTCGGG
CAAGACGCTCACCGCGTTCTTCGCCGCCATCGATGGTCTGATCCGCGACGGCCTGGCGCA
CGGCGGTGCGTTGCCCGACGAAACCCGCGTGGTCTACGTCTCGCCGCTGAAGGCCTTGTC
CAATGACATCCACCTCAATCTGGAGGCGCCGCTGCAAGGGATCCGCGCGGCCTTGGCCGC
CGAAGGGCTGCCGGATGTGGCGGTGCGCACGGCGGTGCGCACTGGCGATACGCCGCAGCG
CGAGCGCGCCCAGGCGCGGCGGGTGCCGCCGCATATCCTGGTGACCACGCCCGAATCCCT
GTACGTGTTGCTGGGGTCGGCATCCGGGCGCGATGCGCTGCGGCATGTGCGCACCGTCAT
CGTCGATGAAATCCACGCGGTGGCGGCCGACAAGCGCGGCAGCCACCTGAGCCTGACCCT
GGAGCGGCTGCAGCGCCTGGCCGAGCGTCCGATCGTACGCGTGGGCCTGTCGGCCACGCA
GAAGCCGATCGAGACGGTGGCGCAGTTCCTGGTCGGGGTGGGCGAGGACGGTGCGGCGCC
GCCGTGCGAGATCGTGGACATCGGCTATGCGCGTGCGCGCGACCTGGCCCTGGCATTGCC
GCCCACGCCGCTGAGCGTGGTGATGTCCAACGATCAATGGCTGCAGGTCTACGCCGACGT
GGCCGCGCTGGCGCAACAGCATCGCACCACGCTGGTGTTCGTCAACACCCGGCGTATGGC
CGAACGCGCCGCGCGGCATCTGGGCGATCTGCTCGGCAAGCAGCGGGTGGCCGCGCACCA
CGGCAGCCTGTCGCGCGAGACCCGCCTGCTGGCCGAACAACGGCTCAAGGCCGGTGAACT
GACCGTGCTGGTGGCCACCGCCTCGCTGGAACTGGGGCTGGATATCGGCGATGTCGATCT
GGTTTGCCAACTCGGCTCGCCGCGTTCCATCGCCACCTTCCTGCAACGCGCCGGTCGTTC
CGGCCATAAGGTCGGCGGTACGCCCAAGGCGCGTCTGTTTCCGCAGACCCGCGACGAGCT
GGTGGAATGCGCCGCGTTGCTGGACAGCGTGCGGCGCGGCGAACTGGATGCCTTGCGTGT
GCCATTAGCGCCGCTGGATGTGCTGGCCCAGCAGATCGTGGCCGAAGCCGCCTGCCAGGA
CTGGGACGAAGATGCGCTGTTTGCGCTCGTACGGCGGGCATGGCCGTTCGCGCAGCTGAG
CCGCGCCAGCTTCGACAGCGTGGTGCGCATGCTGTGCGAGGGCTTCAGCACCCGGCTTGG
CCCACGCGCGGGTTATCTGCATCGCGACGCCGTGCATCGCCGGCTGCATGCGCGGCGCGG
TGCGCGCATGACCGCTCTGACCTCTGGCGGCACCATCCCGGAAACCGGTGACTACAGCGT
GGTGCTGGAGCCGCAGGCCGACAAGATCGGCACCGTGAACGAGGACTTTGCGGTAGAGAG
CCTCACCGGCGATGTGTTCCAGCTCGGCAATGCCAGCTACCGCATCCTGCGGGTGGAAGC
CGGGCGCGTGCGCGTGGAAGACGCCAAGGGCGCGCCGCCGAACATTCCGTTCTGGCTGGG
CGAGGCGCCAGGCCGCAGCGATGAGCTGTCGGTGGCGGTGTCGCGCCTGCGCGGTGAGAT
CGCGGTCCGGCTCGATCACGGCCCACATCAGGCAGCACGCGATTGGCTGTGCGGCGAACT
GGGTGCGGCGCCGGAAGTGGCCCGGCAATTGGTGGATTATCTGGCGCAGGCCTGCGCGGC
GCTGGGCGCCATGCCCACACGCCAGTGTCTGGTGATGGAACGGTTCTTCGATGCCAGCGG
CGGTACCCAGCTGGTGATCCATTCGCCCTACGGCAGCCGCATCAATCGCGCCTGGGGGCT
GGCGCTGCGCAAGCGCTTCTGCCGCACCTTCAATTTCGAGCTGCAGGCGGCCGCCACCGA
AGATGCGATCGTGTTGTCGCTGTCCACCAGCCACAGTTTCGCGCTGGAGGACGTGGGCCG
CTACCTGCATTCGTCCTCGGCCGAGCATGTACTGATCCAGGCGCTGCTGGATGCGCCCTT
GTTCGGTGTGCGCTGGCGCTGGAACGCGACCAATGCGATGGCGCTGCCGCGCTTCACCGG
CGGCAACAAGGTGGCCCCGCAGCTGCAGCGCATGAAGTCGGAAGACCTGCTGGCCACCGT
GTTTCCGGACCAGGTGGCGTGTGCGGAGAACCTGGTCGGCGAACGCGAGGTGCCGGACCA
CCCGCTGGTGGCGCAGACGCTGGAGGACTGCCTGCATCAGGCCATGGACAGCGAGGGGTG
GCTGCAGGTGTTGCGCGGTCTGGAGTCCGGCGCGATCACGCTGCTGGCACGCGATCTGGC
CGCGCCCTCGCCGTTGGCGGCCGAGGCCTTGAACGCACGCCCGTATGCGTTCCTGGACGA
TGCGCCGCTGGAAGAGCGACGCACCCAGGCCGTGCAGGGCCGTCGCTACACGCCGCAGAG
CAGCGACGATCTCGGCCGACTGGATCCACAGGCGATCGACGCGGTCCGCGAAGAGGCCTG
GCCGCAACCGCGCGATGTCGAAGAAATGCACGAAGCGCTGGTCGGTCTTGGCGTGTTGCC
GATCGAAGAAGCCACCGATCCGTCGTGGCAGGGCTGGTTGGCCGCACTTGCCGCCGATGG
CCGCGCGAGCTGCCTGACGATCGGTGCGGCGCCCGCACTGTGGGTCAGTGCAGAGCGTAT
TGCGTGGTGCATGCCGTTGTATCCGGATGCATCGGCGCAGCCGCCGCTGCAGGCACCAGC
TGATTGCCAGGTGACCGACTGGCAGCGCGACCGGGCGGTGCGCGAAGTGTTGCGCGGCCG
CATGGCGGCGGTCGGGCCGGCGCAGGTGTCGGACCTGGCGCGCGCCCTGCGCCTGTCCGA
GAGCGAGATCGTGCCGGCGCTGGCGGCCCTGCAGCGCGAGGGCTATGTCATGGCCGGGCG
TTTCACGGCTCAGGCGCCGCAGGAAGAGTGGTGCGAGCGCCACCTGCTGGCGCGCATCCA
TCGCTATACCCTGGGGCGGTTGCGGCGCGAGATCGAGCCGGTGTCGCAACGCGACTATGC
GCGCTTCCTGTTCGAGTGGCAGCATCTGGACAACGCCGGCCGGGTTGCCGGGCCCGATGC
GCTGGCCGGCGTGGTCGGTCAGCTGGAGGCGTTCGAAGCGCCTGCGGCAGTGTGGGAAAG
CGAATTGCTGCCGGCGCGCGTACGCGACTACCAACCGGCATGGCTGGACGAGCTATGCAC
CGCCGGTCGCATCGTATGGGCGCGGCTGCGCCCCGGTGGCGGGCGCAGCGGTGCCGCGCT
GCGGTCGACTCCGATCGTGCTGCTGCCGCGACGCGATGCGCAGCGCTGGAGCGCTCTGGC
ACGCAGCGCCGACGAAGACCCGCTGGGCTCGCGCGCGCAACGCGTGATGGAGGTGTTGCA
GCAACACGGCGCGCTATTTTTCGACGAGATCGCAGATACCGCCCGGCTGATGGGCACCGA
ACTGGAAGACGCCCTGAGCGAACTGGTCATGCGCGGCCGCGTGCACTGCGACAGTTATGC
GGGCCTGCGCGCGCTGCTGGTGCCGGCGTCCAAGCGACCGTCGGCGTTGTCGCGTCATCG
GCGCCGCGCCACCGCCCTGGGCATTCGCGATGCGGGACGCTGGGCACCGGTGCGCGCCTT
GCCCGAGCTGCCGCCGGCGGAAGCCGGCGAGCGTCACCAGGAGACGCTGGAGCACGTGGC
GCGCAGCGTGCTGCGACGGTACGGCGTGGTGTGCTGGCGGCTACTGGAGCGCGAAGCCGC
ATGGCTGCCGCCCTGGCGCGAGCTGTTGCGCGTGTATCAACGCCTGGAAGCGCGCGGCGA
GATCCGCGGCGGCCGCTTCATCTCCGGTCTGTCCGGCGAGCAGTTCGCGCTGCCGGAGGC
GATCGCGGCCTTGCGTCGGGTGCGAGCGCAGGCGCCGCAGCAGCAGTGGGTGTGCGTGAG
TGCGAGTGACCCGGCCAACCTGCTGGGCAGCCTGCTGCCCGGCGAGCGCATCGCGCGGGT
GCCCGGAAACCGGGTGGCCTATCTGGATGGCCTGCCGATGGCGGCATGGGTGGGAGAGCG
TTTCCAGCCGCTGCAGCAACTGACCGCCTTGCAGGGCGAACAGGCAGCGCGCTTGCTGCA
GCGGGGGCCCGCTGCAGCCGAACCCAGTGCCTTGGAACAATGGCTGGCTCAGTCGCCAGG
CACAGCCGCGGGCATGACGCTGAGCCGTGGAAACGGCCGCGACAGGTAGCGGCTGCCCGG
TACCACCCAACGCCACGGCGCTTCCATCGCCTTGCGGATGCCGATGCGGGGCGTCGCCAG
CGGCGCGCTCGGCGGCGGCATGCCGTCGTCTTCGATCCGCAGCCGCGCTGCGGCATCGGT
CAGATCCAGCCCGTTGTCGGCCGCGGTCACTCCGAACGCTTGTGCCAGGCGGCCGGGACC
GGTGGTCAATAGCGCGGTCGGCGCCGCGCCGCGCGCGGCCTGCATGGTCTGGAGGCCTGC
CAGCGGCTCCAGCGCGCGGATCAGCACCGCATGCCCGGGCGCGCCGCCGCAGACGGCGTT
GATCGCCCAATGCATGCCGTAGATGAAATACACGTACAGATGCCCATGGGCGCCGAACAT
CACCCGGGTGCGTGGCGTCATGCCACGGAACGAATGCGCGGCCGGATCCTCGCTGCCGCA
ATAGGCTTCCACCTCGGTGATGCGGCCACGGCGGCCATCGGCGCTGACCAGCACCTTGTT
GAGCAGGCGCGGCGCCACCTCGCGGGCGTCGCAGGCATAGAACGTGCGAGGGAGCAGGGC
GATCGGCATGCCGCCAGCGTAAGGGAATTGCCGTGACAGTCCTGCGGGCTGACCCGGACA
CGCCTTCGATCGGGTAGGGATTTTCCGAACGCGGTGGTCTCGGAGCGTCTGCTCTGTCAC
AAAAGCGCAGATCCAAATGGATGAATGGGCACATAACGGTGGGCGGCGTCTCAAGCGCGT
TTTGCCCTCGCCGATAGCTATCAACGATTGATTAGATCAGCCGAACCGTCGCGATCGGCA
CGTGCAGCCCGTCGATCCTCCAGGCAATGCCTGCCGCCCGCGCACCCTTCTCACGAGAAC
TCCCAATGTTAGGCAACTTCAAAATCGGAACCAGGCTGATCGTGGCGTTTCTGATCGTTT
CGGCGATCGGCGCATGCATCGGATGGGTAGGTTATTCCAACTCCGGTCGCATCAGCGAAC
TGTCGACTTCGCTATACGAGCGCGAATTGCTGGGCCTTTCCCATGTCAAGGAAGCCAACA
TCAACCTGATCTACGCCGGGCGCGCGCGCGCCAACCTGCTGTTGGCCAGCAGTGCGGAAG
AGCGCCAGTCGCACGTGCAGAACATCGACAAGTACACCGCCAAGGTGGTGGACTACATGA
CGCGCGCGCGCGGCAGTTTCCAGACCGAAGAGGGCAAGGCCAAGCTGGCGCAGTTCGACC
GTGCCTGGCAAACCTATCTGGACGAGCGCGGTCGCTTCATCGAAGCGGCCAACCGCGAAG
CGCTGCGCGAAGCCAACCCCGAACTCGCCGCGCTCTCGCGAGCGGTGCGCGCCAGTTCGG
ACGAAGTGGATGCCTTGATGACCGATCTGAGCGGCCTGCGCGAGCGCAGTGCGGCCTCGG
CCAACGCCGAAACCGGCGCCATCCATGCGCGCAGCTCCAGGCTGTTGATCGCCATCATCT
GCAGCGGCGTGCTGCTCGGCGCGATCCTGGGGCTGGTGATCAGCCGCAGCGTCACTGGCC
CGATCCGTCGTGCCGTTTCGGTCGCCAACGGGCTGTCAGAAGGCGATCTGACCATGCAGA
TCGAGGTGCGCGGCCGCGACGAAACCGCGCAGCTGCTCGAAGCCATGCGCACCATGGTGC
AGAAGCTGTCGCAGGTGGTGGGCGAGGTGAACACCAGCGCCGAGACCCTGGCCAGCGCCT
CCGAAGAAGTCAGCGCCACCGCGCAGTCCTTGTCGCAGGCGGCCAGCGAGCAGGCCGCCG
GGGTGGAAGAAACCAGCGCTTCGCTGGAACAGATGACCGCCTCGATCAGCCAGAACACCG
AGAACGCGCGCATCACCGACGGCATGGCCACCCAGGCCGCCAAGGAAACCATCGAAGGCG
GCGAAGCGGTGGTGGCCACCACCCAGGCGATGAAGCAGATCGCGCAGAAGATCGGCATCA
TCGACGACATCGCCTACCAGACCAATCTGCTCGCGCTCAATGCCGCGATCGAGGCGGCGC
GGGCCGGCGAGCATGGCAAGGGATTTGCCGTGGTCGCCGCCGAAGTGCGCAAGCTCGCCG
AGCGCAGCCAGGTGGCTGCGCAGGAGATCGGCGAAGTGGCCAGCTCCAGCGTGGAACTGG
CCGATCGCGCCGGGCGACTGCTCGACACCATCGTGCCCAGCATCAAGCGCACCTCGGATC
TGGTGCAGGAGATTTCCGCTGCGTCGGAAGAACAATCGTCCGGTGTCAGTCAGATCAATT
CGGCGGTGGTGCAGTTGAGTCAGACCACCCAGCAAAACGCCAGCGCATCCGAAGAACTGG
CGGCCACCGCCGAGGAAATGAGCGCGCAGGCCGAGCAGTTGCAGCAGAGCATGGCGTTCT
TCCGGCTGGGCGGGCAAGGGCCGGCGACCACGCCGCCCAAGCGCGGCCAGCAGGTTGCCG
CACGACCGGTGCGCGCCGCCGGCACACGCGGCTGGCGCAGCAATGCCGCGCCGGCGTATG
CGATGTCCGAAGGCCCGGACGAAGGCCAGTTCGCTCGCTTCTGAGGGATCACCGATGACT
GCACAGACGTCCGATGCGATGCCCGGCGACGCCGACGTGGCCGCCCAGTACCTGACCTTC
CAGCTGGATGGCGAAACCTTCGCCACCAGCATTCTCGGCATCCGCGAAATCATCCAGTAC
CGCATGCCCACGCCGGTTCCGTCGATGCCGGCCTGCGTACGCGGGGTGATCAACCTGCGC
GGCGCCGTGGTGCCGGTGGTGGACCTGCAGGCACGGCTGGGCCGCGCCGACAGCGCCATC
AACAAGCGCAGCTGCATCGTGATCCTGTCCACCGAGCAGGCGCAGGGCACGCAGGTGATC
GGTGTGCTGGTGGACGCGGTCAACGCGGTCATCGAGCTGGCCGATCACGATATCGAGGCG
GCCCCGGCGTTCGGCACGCATATCCGCCGCGATCTGCTGCGGGGCATGGGCAAGGTCGGC
GAACGCTTCGTGGTGCTGCTGGACATGGAGCAGGTGTTGCAGGTGGACGAAATCGCCGGC
AATACGGACGTACTGGCGGCCTGAACGCCGCCTCCGCGACGCGGCCAGACATCTCATCCG
CGTCCAAAGAAAATGGCTTCGCATCCGGACTGAACTAAGCGCTCTCGCGTTGCGGGCCTG
TGCAGTGCAAGCGAACCGGATGTGATGCATCCGGGCGCCGTCACCACACCCAGGCCGATC
GCGACGATCGGTAGAAGAACACCCGGGCGCGACGGGCGTCACCGATAAAGCGTTCGCGCC
CGGGTGCGCTTCTACGGCGGTGGCTGCGCGTTTTGCGTTGCAACCCGCCCGGCGGATGCC
TGCATCAGTCGTGCAACTGCCATCCGCTGAAGCAATGCACGCGGTTGCGCCCAGCCGCGA
TCGCCTTCTGCAAGGCGTGCCGTGCACGTGCCAGTAACGTGTTGGTTTCCCCGGCATCGC
CCAGCGTTGCGGCGACCACGCCTGCGCTGATGGTCAGGGCGCCGGTGGGCCAGTGGGCGT
CCTGGATCGTTTGACGAAGATCTTCGACGGCGCCCAGGACATCCCCAGCCGGGGTGGCCG
GCAGCACCACGCAGAAACGATCGCCGCTCAGCTGCGCCACGATGGCCCTCGGCGGCAGGC
GGGCTTCCAGCAGTCGGGCAGCCTGCATCACGGTGGCCTGTGCGGCGGCCGCGCCGGCCT
GCAGCTTCTGCCGCTTGAATCCGTCCAGGTCGATCAGCACCAAGCCCAGCGCCTGCGTGG
GTGGCGCATCGGCATCGTGCAGCAGCGCTTGCACGGCCTGCTCCAGACCGGCGCGATTCC
ATAGCCCGGTGGAGTGGTCGCGCAGGGCATCCAGCGCCACCAGGCTGGCCGCCTCCTGCA
GTTCGATGGTGTGCACCACTTGCCGGGCCAGCGTGCGCAGCGCAGCGCGCTCGGCATCGG
ACAGCCGTCGCGGCGCATGATCCAGCACGCACAGCGTGCCCAGCGCGATGCCGTCGGAAT
TCAGCAGCGGCGCACCGGCATAGAAGCGGATCCGCGGCTCGCCGGTGACCAGGGCATTGT
CGACGAAGCGCGCGTCCAACTGCGTGTCGGCGACCTCCATCAGCTGATCCGGTGCAAGGA
TGGCATGCGCGCAGAAGGACAAGGTACGCGGCGTCTCGCTGGCCTGCATGCCACGCCTGG
ACTTGAACCACTGCCGCTGCGTGTCGACCAGCGAAATCAAGGCCATCGGTGTGCCGCATG
CCGCCGCAGCGCTGGCGGTCAGCGCGTCGTAGCGCGGCTCCGGCGCAGTATCCAGCAGCG
CAGTCGCGTGCAGGGCCGCCACACGTTCGTCCTCGTTGGCGGGCATCGGCGCACCCCGGT
AAGGCGCGAGCTCGCTGACCAATGGCGTCGTCTGGATCAGGGTCAACGCAGGTGCATCGG
GAGTCTGCATGCAAGGCCTTCGAAACGAAGCGGCTTAGCGCCACAGGCGGCGTGGCGGCG
CGGGGGCGATGAGCCCAGCGCACACGCCATCGTCGGGGAGCGGATGCCGGCCACCCCAGC
GGCCGAGGCACGACCGGATCTTGCCATAGCGGCGGCGCCGGCGAAGCGGCCGAGCTTGCA
AGATCGTCCTTCAGGTCTTGCCGATTACTTGTCCTGGTCGTGCTGCCGGGTGGGGCGCCG
GCTCTGCTCGTCGTGCACCTTCAGGTCTTCCTGCCCGGGGCGCTGTTTGGCAGCATCATC
CTGCTTGCGCGATTCGCGGCTTTCGGCGACGCCATTGGCATCGTCGGCAACATCGTCTGG
CTGGCGTGGATGCTTGCTCATGGCTTGGGTCCTGCGTGACGGTGGCTGCCACGGTAGCGC
GCCTGGCGTGATCTCCGTGCCATGGCGGCGCCGCATCAAACGCCGCAGTGCCTGCGGCGG
ACGTCCTGTTCCACATCAAGCTGCCACAGCAAAAGGCCCCGAACGCAAGCGTTCGAGGCC
CTTGGCTTGATGCGGTGGTGGAGCGGAAGGGGATCGAACCCTCGACCTTCGCGATGCGAA
CGCGACGCTCTCCCAGCTGAGCTACCGCCCCACGTGCTGCGATTCTACCCACATGCCGGT
GGCTTCGCCAAGCGAGAGACTGCGACCGATCGCGCCGCGGAGCGCGATCGTGCCGGCATC
ACTCGCCGACCAGCGGGAACTTGAGGTCCGGGTGCTTGGCCTTCCACTCCTTGTACGACA
CCGAGCCTTCCCAGGCAGCGAAGGCCTTGGGGGTACGGCCACGGCCCGACCAGGTTTCGC
CGGTATGCGGCAGCTGGTACTTCGGCTTCACTTCGCTGCGGCCGCTCTTGACCACTTCCT
TGCGTGCGGGAGCGGTTCCCAGGTACGCGGCGATGTCGTTGCGTTGCTTGGTATTGAAGT
GGTCGGCGAACTGCTCGAGCAGCGACACGATGGTGGCATGGGCCGAAGAGGCTTCGCTCG
CACGCTCGGTTTTCTCCTGCTCCTCCAGCTTCTGCAGCTCGTCCAGCAGTTTGGCCTTGG
CTTGCGCGATGGAATCCAGTTTTGAAGAGGTATTGCTCACAGAGGTATGGCCTCGGAATA
AGAGGGGAGACGCCGCCCTAGGGCGCACGCCATTATGACACGCAGTCCTGCGGGCGGCCG
CGGCCGCTGGCCGGCACGGCGGTGACGTCTGCAGTTCTTCACGGCTTCTGTTCGGCGACT
TTCGCACCTTGGTCGTGTGCCTGCCCCGCGTGTACGCCTGGGCAGCGAGCCCGACCATCC
AGGACGCCAGGAGGACACGATGCAGCATGCCGGCATGGCTTGCGCGACCACGCCAACGGC
CGCATGGCTGCGGTTGTCTTCCGTCGTCGGAGCTGGCACATGAACGTGCACGCGGTCCAT
CCGCAGCGGCAGCTCGGCCCGGAGCCGACCTGCACGATGTACGCCAAGCCCGGGGTAGGC
GGGTGAGCCTGAGCGCATACCGCCTCAAGCGCCGCTTCGACAGGACGCGCGAGCCGGAGC
CGGGCGAGGCAGCGCCGGCCGGCCAGCGTGCGATCTTCGTGGTGCAACTGCACCATGCCA
GCCGCCGGCACTACGACTTCCGCCTGCAGATCGGCGATGCCCTCAAAAGCTGGGCAGTGC
CGAAAGGGCCGAGCTACGACCCCAAGGTCAAGCGCATGGCCGTGGAGGTGGAGGATCACC
CGGTGGACTACGCCGACTTCGAAGGCGAGATTCCCAAGGGCGAATACGGCGGCGGCCACG
TGGCGCGGTTCGACCACGGCGTCTGGGCCACCGATGGCGATGCCGAGGCGCAGCTGGTCA
AGGGGCATCTGCGTTTCGAACTGTTCGGCAGCAAACTCAAGGGCGGCTGGCACCTGGTGC
GTTCCGGCAAGCCGGCACGCCAGCCGCAGTGGCTGCTGTTCAAGGACGACGATGCCTATG
CCGGCACGCTGGAGGCCGACGACCTGCTGGCCGACGTCGCCGCCGCGCCGGCGGCCGATA
CGCAGCGTGCCGGCGCGGGCAAGGCCAGGCGCAGGAAGCTGACCACGGTACCGTCGCCAG
GCGCCGGCAAGCGCAGGAACTGGGCGGCGCAGGCGCTGGCGCTGGACGGCGCGCGCTGCG
GCGCAGTGCCGGACACGCCGCACCCACCGCAGCTTGCGCAACTGAGCCAGACGCCGCCGA
GCGGTGCGCAATGGCTGCACGAGATCAAATGGGACGGCTACCGCATCCTCGCCACGGTGA
CCGAAGGGCAGGTCAGATTGTGGTCGCGCAATGCGCTGGAATGGACCGACCGGGCGCCGG
AAGTCTGCGCCGCGATCCAGTCGCTGGGGCTGCGCTGCGCGCAGCTGGATGGTGAGTTGA
TCGCCGGCCGCGGGACCCGGCAGGACTTCAACCTGCTGCAGGCCACCCTGTCCGGCGAAC
GGCAATTGCCGTTGGCGCTGGCGGTATTCGACCTGCTGCATCTGGATGGCGTGGATATCG
GCCAGGCGCCCCTGCGCGCGCGCAAACAGTTGCTGCAGCGCGTGCTTGCCGCCGTGCCGA
ATACGCATCTGGCCTATAGCTCGCATGTGGAAGGCGATGGACTGCAGGCATTTCGCGTCG
CGGCCGAACAGCAGTTCGAAGGCATCGTCTCCAAGCGCGCGGATCGTCCATATCGCGCCG
GGCGCAGCGATGACTGGCGCAAGACCAAGCAACTGGCCAGCCAGGAGTATGCCGTGGTGG
GCTATACCGCGCCCAAGGGCAGCCGGGCGGGCTTCGGCGCGCTGTTGCTGGCCACGCCCG
ACCCGGTGCATGGCTGGTTGTACGTCGGGCGGGTGGGGTCTGGTTTCTCCGACGAGCTGA
TGCGCGTGGTGATGCGGCAACTGGACGGCGGCGGCCGCACACCGACGGCGCATGTTCCGA
CGCAGGAGACCGATCTGCGCAGCGCCACCTGGTTCGCGCCGCGTTTCGTGGTGGAAGTGT
TCCACCGCGGCACCGGCGGCCAGCAGCTGTTGCGCCAGGCGTCGTTCAAGGCGCTGCGGC
CGGACAAGCGGGTCGCGGACCTGAGCGATCCGGATGCAGCGAGGCGCCCCGGTGCGGGCA
CGGCCCAGCCAGCGCACGCCAGGTCCGCCAGAGTCGGCACGCGGGCACCGGCGGCGCGCG
CAACACCTGCTGCGGCGCCGGCGCTCTCCAGCCCCGCCAAGCTCATCTACCCGGACATCC
GTGCCACCAAGGGCGATGTCTGGGACTACTACCAGGCGGTGATGGAGCATCTGCTGCCGC
AGATCGCCGGGCGGCCGCTGTCGATCATCCGCTGCCCGAACGGCGCAGAAAAACCGTGCT
TCTTCCAGAAGCACCACACTGCAGGGCTGGAGCGGGTGAGCGCGGTCAGACTGAAGGAGG
ATTCCGGCGGCAATGGCGACTATCTGGTGGTCGAGGATGCGCCGGGCCTGCTGGAGCTGG
TGCAGTTCAATGCGCTGGAGTTCCACCCCTGGGGGGCGCGGGCCGCACATGCCGGGATCG
CCGACCGGGTGGTCTTCGACCTGGACCCGGGACCGGATGTGGCGTTCGCCGAGGTCAAGC
GCGCGGCCGCCGACATTCGCCGGCTGCTCGCGCGGCTGGAACTGGAGTCGTTCCTGCGCG
TGTCCGGCGGCAAGGGGCTGCATGTGGTGGTGCCGCTCAACCCTGGTTGCGACTGGGCGC
TGACCAAGCGCTTCGCCAAGGGCTTTGCCGACGCCCTGGCGCAGTCGGAGCCGCACCGCT
TCATCGCCACCGCGACCAAGCGCTTTCGCAACCAACGGATCTTCGTGGACTATCTGCGCA
ACGGGCGCGGCGCCACGGCGGTGGCGTCGTATTCGCTGCGCGGTCGCCCGGGTGCGCCGG
TCGCCCTGCCGCTGGCCTGGTCGGAGCTGTCCAGGCTGCAGCGCGCCGATGCCTTCAGCC
TGCGCGATGTGCCGGACCGGCTGCGGCGCAGGCGCAAGGACCCGTGGGCCGAGATCGATC
GGATCCAGCAGAATCTGGCGCGTTGGGCGGTGCGGGAGTAGCGCGGCCGCAGCGGACTTG
CGTCATCGCCATGCCGCCCCACGCAGGCGTGCGGGTCGATCAGCGCGCCGGGCTGGCGTC
CAGCAACGGCAGCAGCTGTGCCTCCAGCAGGTCGCGGCGCCATTGTCCCAGGGCGGGGGG
CCAGCTGCGCTGGTCGATCAGGCTTTCCAGATGGCGGCGCGAGGCCAGCAGGCCATCGGG
CACGCCGAGTTCGCCGCTGCGCTGGGCCACCGCTTCCTGCAGCCGCTTGAGTAAGGCCTT
GTTGCCGTCGGTAGCGGCCTGGGCCAGCGGTGCATGCGCCTCGTCGGGCAGTGGCGTCAC
CAGCGCCTCCCACACCGCGTTGGCGAGCTTGCGCGGTGCCTTGGGGAACTTGTCGAACTG
CTGCAGCAGCGCGTCCAGGTCTGCGGGCGGAAAGCGTGCCAGCTGGCTGGCCAGCTCGTT
GTCCAGGATCCAGCTGCGTGGGCGATCGCTCTGGCGCGCCTGCAGGTCGCGCCACCGCAA
CAGGCGCAGCAGGCGCCGCTGCGCGGCCGGCTCCAGAAACTGTGCGGTGCGCAGGCTCAC
GTGCGGCCAGCGTTCACCGTCGTCGTGTTCGACCGTGGCGAGCAGGCGCTCGGCGTCTTC
GGCCAGCCAGTCCAGCCGGCCCTGTGCCGCCAGGCGATCGTTGAGCGCATCGTGCAGGGC
GAACAGGTAACGCACATCGTCGGCGGCGTATTCCAGCTGCGCGGGCGACAGTGGCCGGCG
CATCCAGTCCGAGCGCGTCTCGCCCTTGGCCAGCAGGGTGCCGGTGATTTCCTGCACCAG
CTTCTGGTAGCCCATGCCGCCGCCCACCCCGGCCAGCGCTGCGGCGATCTGGGTATCGAA
CAGCGGACGCGGCAATGCGCCGCAGGCACATTTGAAGGTGACCAGGTCCTCGCTGGCGCT
GTGCATGACCTTGACGATGTCCGGCGCGGTCAGCCATGGCGCGAGCGCTGCGGTCATGCC
TGGAATCAACGGGTCGATCAGCAGGATCTCCTCGCCGATGGCCATCTGCACCAGCGCCAG
TTGCGGCCAATAGGTGCGTTCGCGAATGAACTCGGTATCCAGGCCGATACGCGATGGGCG
CGCCGACTGCAGGCGCTCGCTCAACTCGGAGGGGTGGGTGATCCAGTGGGGCACGTGATT
TCCGTCGACCGCAAGGGTTTGCGCAGAACGCGCAGAATAGCCTAACGTCGCGATCGCCTG
TCGTGCGGCAGAGCACTGGAAGGGAGCAGGTGGTGGGCAAGTGTGGCAAGTGGATCGCGG
TGTGGGCACTGGTCGCGCTGGGCCTGTGCGGCTGTTCGCGCGCACCGGCGCCGGCCGCGA
CACCGCAACCGACTGCCGCCGCGACGCCGAGCCAACCCAATGTCTCCATTGGCGGCGAAG
AATCCGCCGAAACCATCGCGCAATGGCAGCCACCGGCGGTGGATCTTGGCGACGAGCCGC
TGGCGCAGGCGCGCAAACGCGCTGCGCAGGCGCTGCAGGACGATCGCCTGTACCGCGACG
CCGACGCTGCGATTCCGTTGTATCTGGCCATCGAGCAGCGTGCCGGCGGCGAGGATGCGG
TGAGCCGGCGCGGTCTGGCGCGCGCGCGCGCGCGGCTGCTCGAACGCGGCCACGCGCTGC
TCGCGCAGAGCGATCGCCAGCACGACGCGCTGGAGCAGGCGCGCGAACTGGCCGCGGTGG
CGATGACATTGGCGCCGCAGGATCCGAACGTGCGCAGTCTGCAGCGCGAAGTGGAAACCG
CCGAACGGGTCCTGGGTTTCAACCGCGCCGGCGAAGACGATCTGCGCGCCGGACGCCTGG
GCGAAGACGGCAATGGCGCGCTGGCGAACTTCCGCGATGCCCAACACCTGGATCCGGACG
ATCCACGCACCCGCCAGGGTCTGGCGGCGGTGGAGAGCGCCTTGCTGGAGCGGGCCGAAC
GCGCGGCTGACGCAAGCGACTTCATCGGCGCGCGTTACTGGCTGCAGATGGCCGCACAGG
TCCGCGACCGTGCGCCTGCCGTCGCCGACGCGCGTGCGCGTATCGAGCGCGTGCGGCGTG
CGCAGATCGCCGGCTTGCACGATGCCGGTCTGCACGAGTTGACCTCGCCCCGAGGGCTCA
AGGCGGCCGGCGAAAAACTGGCCGAGGTGCTGCGCATCGCCGATCCGGGCGACCCGATGG
CGGGCGATCTGCGCCGCCGGCTGGAGCTGGCTACCCATTACGGCAGCTTCCGGCCCGGGC
AGGTGTTCACCGATGGGCTCAAGCTCGGCGGCCGCGGGCCGCAGATGATCGTGGTACCGC
ATGGCGCCTTTCAGATGGGCGCCGGCGACGCCGAGCCGGGCGCCTCCGACAACGAACGTC
CTGCTCACTACGTGCGCTTTGCACGGGGGTTCGCGTTATCGATCACCGAGGTGACGGTGG
CCGAATTCCGCCAGTTCGTCGAGGCCACCGGCGCCCGTCCACGCGCCACCCGGCGCGGGC
ATTCGGTGGTGTACGACGAGCGCAGTGGCAATTTCATCCGCCGCAGCGGCGTGGACTGGC
AGTCGGACTACAACGGCGCCCGGGCCGCGCCCAACAGCCCGGTGATGCACGTCAGCATTC
GCGACGCCGAAGCCTATGCCGCCTGGCTGTCGGAGCAGACCGGCCGGCACTATCACGTGC
CCAGCGAGGCCGAGTTCGAATACGCGGTACGTGCCGGTACCACCGGGCGCTATCCCTGGG
GCAATGCGGGCGCGCCACCGGCGGATGCGGGAAACTTCACTGGCGGCAACGACATCTCGC
GCAGCGGCCGGCACTGGAACAACGGCTTCGTCGGCTATGGCGACGGCTTCTGGGGGCCGG
CACCGGTGGGCAGCTTTCGCGCCAATGCCTGGGGGCTGCACGACATGGGCGGCAACCTGA
GCGAGTGGGTGGCCGACTGTTGGCACGCCAGCTATCGCCGGGCACCGGCCGATGGCGCCG
CGTGGTTCAATCCGGGGTGCCGGCAGCGCATGATCCGCGGCGGCAGTTGGGCCAACTCGC
CGCAGCAGACACGTGCGGCGTGGCGGCAATCGCAGGACTCCGATACCACCAGCGCCCGCA
TCGGTTTCCGGCTCGCGCGCGGGATCTGAGCGCGCCCGCTCCAAGCCGGCGCCAGCGGCA
TCGGCGGGCTCGGGCCTGCATCGCGAGCGGCATGCTCCGTGCGTGGTGTGCGAGCAATAC
CCCCGTGGAGTAGGCAGCGGGTTGCGGCGGGAGCGGGCGTATCGCCAGGCGGTCACCAGC
GCCGGCTCTGGCTTAACCGCAGTGAACACGGCGTGCAGGCGGCGGAACTGGCTGGGATAT
GGCTGGTCCAAGCCGCAGCGCTCCTGAAGGACTGTGGCAATGAGCACGGGGATCAAGATG
TTTCGTTGGGCCATGGCGATCTTGCTGATCGGTGGCAGCGGCTACGCCGTGGCGCGGCAC
CTGCAGGACGGCAATACCGCTGGCCATTACCGTTCGGTGGAGGTGATCCGGCCCGAGGGC
ACGCCCAAGGCGATGGTGGTGCTGCTACCGGATAGCACCAACCCGCAGCAGGGCCAACGG
CTGGCCGACATGCTGAGCGACGACGGCGCACTGGTGGCCGTGGTGGATACCGCGCGTTAT
CGCGCACAGCTGCGCGCGCGCCAGACGGACTGCAGCGCATTGGCCGACGACGCCGAACGG
CTGGGCAAGAAACTGCTGCGTGCCGAGCACGTGGATGCCTTCCTGCCGCCGGTGCTGGTG
GGGCAGGGCGATGGTGCGGTGCTGGCGCGGCAGGCGCTGGCATCGGCGGCGCCTGATGTG
CTCGGCGGCGCAGTGGTGGCCGATGCCGGCAGCAGGGATCCGGGGCTGAACTGCGCGCGG
GATGTGCCCGATGCCAACCAGGGGTTCCTGGACGATCTGGTCGATGACGCCAGCCCGATG
CAGATCGCCGCCGCCACGCGCGGCCATTTCCAGACCGCGCAGGCACAAGGCCTGGCCGAT
CTGCCGCTGGTGGAACTGCATGCGCCCGGCAGCGATCGCCTGGTGGTGATGCTGTCCGGC
GATGGCGGCTGGCGCGAACTGGACAAGGGCATTGCCGCGCAGCTGCAGCAGCAGGGCGTG
TCGGTGGTGGGCTGGAACAGCCTGCGCTACTTCTGGGCCAGCCGCACGCCACAGCAGATC
GGCGTGGATCTGGACCGGGTCATCGCCGCCTACCGGCAGCGCTGGCATATCCGGCATGTG
GCGCTGGTGGGCTATTCGTTCGGGGCCGACGTGCTGCCGTTCGCCTATCCCGATCTATCG
CCGCAGCAACGCGCCGCGGTGCAGTTCGTCAGCCTGCTCGGTCTTGGTCACCAGGCCGAT
TTCAAGGTGCGCGTCGGTGGCTGGCTGGGCTGGCACAACGACGCCGAGCGCGATGTGGCG
CCCGCACTGCAGGCATTGGACCTGCGGCGTGTGCAGTGCATCTACGGCACCGAAGAGAAG
GACAGCTTGTGCCCCGAACTGCGCGCACGCGGTGTGGAGGTGGTGGCACGGCCGGGCGGG
CACCACTTCGATCACGATCCGGTGGTGCTGACCCACCTGCTGATGCAGGGCTGGCAGCGG
GCCGCACAGCTGCCAGCGCGGGGCTGAGCCCGAAGCGAACCGAAGGCTGCGCAGAGCGGG
TCGGAAGCAGCGGCAACCGGGCAACGCAGCTGCCCGACGCCCTTGGGCTCGGCGATACGC
GTGAATGCCGCTAGCGCTCGCCGGTTTCCACACGCACCTCGATGCTGCCGTCTGCCAGCT
GTGCACGCAGACGCTCCCCCGGCGTTACGTCGGTGGCGCTGCGGATCACCTGTCCGCCAG
CGGGGCGGGTGACGATGGCATAGCCGCGTGCCACGGTGGCCAGCGGACTCACCGCCTCCA
GCGAACGCGCCACGCTGCGCAACCGGAGTTGATCGTGCTGCAGGCGTCGTTGCATGGCGG
CCTGCGGATGCAGGGCACGCAGGCGCTGCTGCAGGTTGGCCAGGTTGCGTTGTGGCGTGT
GTGCCTGCAGGCGCGTCTGCGCGCGTTGCAGCCGCGCCTGCAGGCGTTCCAGTACATGGG
TCATGCGCCCGTGCAACCGACGTGCGGCCTCTTCCTGGCGGCGCTGCAGCAGGTGCAGCC
GCGCCTGCGGGCTCTGTGCACGCAGCCGAAGGGCCAGCCGGTCGGCCCGCTGCATCGCGT
TGCCCAGGGCGTGCTGCTGCAGCTGCGCAAGGCGCGCGCGCGCGCGCTGGACGCGCGCTG
CCAGCTCGCGCTGATCGGGCACCAGCAACTCGGCCGCCACCGACGGGGTAGGCGCGCGTA
CGTCGGCGACGAAATCGCTCAGGCTGAAGTCGGACTCATGGCCGACCGCCGACACCACCG
GCGTCTGCGCGGCGGCGATCGCGCGCGCCAGGCGTTCGTCGTTGAAGGCCCAGAGATCTT
CCAGCGAGCCGCCACCGCGGGTGATCAGGATGACGTCGTAGCGCCCGCACGCGTCGGCGC
GCTGCAGCAGCGCAGTGATCTGCGCCGCAGCGGACTCGCCCTGTACCAGCGACGGGAGCA
GGTCCACTTCCAGCAACGGAAACCGCCGTGCCAGCACGCTGAGGACATCGCGTACCGCCG
CACCGCTGGGCGAGGTGATCACCGCCAGCCGGCGCACATGCGCGGGCAGGGCGCGCTTGC
GCTCGGCATCGAACAGGCCTTCGGCGGCCAGGCGCGCACGCAGCGCGTCGAAGGCACGGC
GTAGTGCCCCCTCGCCGGCCTCTTCCATATGGTCGAGTACCAGCTGATAGTCGCCGCGTG
CTTCATACAGGGTGAGCCGTCCGCGCGCGAGCACGCGCAGGCCTTCGCGCGGCTGGAACT
TCAGCCAGGTGCTCTTGGGCTTGAACATCGCGCAGCGGATCTGCGCGCGCGCATCCTTGA
GCGTGAAGTACAGATGCCCCGACGCCGGACGGGTGACGCTGCTCAGTTCGGCTTCCACCC
AGACCAACGGGAAGCTGCCTTCGAGCAGGTCGCGCGCCAGCGTGTTGAGCTGGCTGGGAG
TGAGGATCTGTTGGGTGCGTTCGGCCATCGCCGCATTATCCTGCAGCGGCGAAGATCCTG
GGTGATCGGCTGCCGCGACGCAGGACCGCAAGCGGCGATGGAGCGCGCTGCGATTGGCCG
GCGACCGCCGGTTCAGAGACCGTGCTGCGCCAGCGCCCAGCCCACGTGTTCGCGCACCAG
CGCCGAGTCGTGGTGGCGGCGCGCTTCCAATGCAGACACCACCTCCGGCGTGCCGGGTGC
GTTGCCCAGGCCGACGGCGATATTGCGCAGCCAGCGTTCGTGTCCGCTGCGGCGGATCGG
GCTGCCTTCGGTGCGTTGCAGGAATTCGGCCTGGTCCCAGGCGAACAGCTGCGGCAGCGT
CGCCACATCCAGGTCGTTGCGCGCGCGGAAGTCGGCCTCGTCGCTGCGCTTGGCGAATTT
GTTCCAGGGGCAGACCAGCTGGCAGTCGTCACAGCCGAAGATGCGGTTGCCGATCGGCTT
GCGCATCTGTTCGGGGATCGCGCCTTCGTGTTCGATGGTGAGGTAAGCGATGCAGCGGCG
CGCATCCAGCCGGTACGGGGCGATGATGGCCTGGGTCGGGCAGATGTCGATGCAGCGCGT
ACAGCTGCCGCAATGCGCGGTAGCCGGGGTATCGATCGGCAGCGGCAGATCCAGGTAGAT
CTCGCCCAGGAAGAACCACGAGCCGCCATTGCGGTCGATCAGACAGGTGTGTTTGCCGAT
CCAGCCCAGCCCGGCGTTGCGCGCCAGCGCACGTTCCAGGACCGGTGCGGAGTCGACGAA
GACGCGATAGCCGAACGCGCCGATCTCGCCCTGGATGCGCCCGGCCAGCTTCTGCAGCCG
GTTGCGCATCAGCTTGTGATAATCGCGCCCCAGCGCGTAACGCGCCACATAGGCACGCTT
GCCGTCGTGCAAGGTGTTCCAGGCCTCGGTGTCGTCCTTGCGGCCGTAGTCCATGCCGAC
CGACAGCACCCGCAAGGTGCCCGGTACCAGCTCCTGCGGGCGCGCACGCTTGTCGCCGTG
CTGGGCCATCCAGTGCATGGTGCCGTACAGGCCTTCTGCCAGCCAACTGCGCAGATGCGC
CTCGTCTTCGCCCAGCTCGATGCCGGCGATGCCGCAGCGTTGGAAGCCGGCTTCGCGTGC
GAGCACGCGGATGCGCGCGGCGGCATCGGCAGGGTCGGGGCGGGCGAGGACGGCTGACAT
GGCGACAAGTATAGAATTCCCGGCATGTACGCACCGCTCGCCCTGTACGACACCGCTGCC
GCGCGCACGCTCGATGCGCAGGCCACCGCGCTGCTTGGCGGCGATGGCTACCTGCTGATG
CAACGCGCCGGCCAGGCCGCCTGGCAGTGGTTGCAGGAACGCTGGCCGCAGGCGCGCCGC
ATCGTGGTGGTGTGCGGCACCGGCAACAATGGTGGCGATGGCTATGTGCTGGCGCGGTTG
GCGCAGCGCGCCGGGCGCCAGGTGCGGGTGGTGCATCTGCCCGGGCAGGGCCCGGCATCG
GAGCTGGCGCAGCGCGCCTGCACCGAGTATCTGGCGGTGGGCGGGAGTATCGACTTGTTT
CCGTGTGCGCTGGCGCAGGCCGATGTCATCGTCGATGCGCTGTTCGGTATCGGGCTGAAC
CGCGCGCCGGATGCGCCGACCGCCGCGATGATCGAGGCCATCGATGCCGCAGGCAGCCCG
GTACTGGCGCTGGATGTGCCCAGCGGTATCGATGCCGATCGCGGCGTGGCGTTCGGGGCC
GCCGTCCGCGCGGATGCCACCTTGCAATTCATCGTGGCACACGTTGGCCTGCACACCGGC
GACGCGCTGGAATATGCCGGCGAGTGCGGCCTCGCAGCGCTGGACGTGCCGCCTGCTGCA
TTCGATGGGCTGGCGGCTGTCGCGCATGGCTGGGAACGCGGGGCCCTGGCGGCGCAGCTG
CGCCCGCGACGGCGCAATACCCACAAGGGCGAGTCTGGGCGCGTGCTGTGCGTGGGCGGC
AATCTCGGCAGCGGCGGCGCCATCCTGCTGACCGCCGAGGCGGCGCTGCGCAGCGGTGCC
GGGCTGGTGCAGGTGGCCACGCGCGCCGAGCATGTCGCGCCGCTGCTGGCACGCTGCCCC
GAAGCGATGGTGCGCGCAGTAGAGGCCGGCGAGGATATCGCTGCACTGGCCGATGCCGCC
GATGTGGTCGCGCTCGGGCCGGGGCTGGGCCAGGACGCCTGGGCGCAGGCGTTGTGGCAG
GCGGTCCTGGCGACCGAGACGCCGGTGGTCATCGATGCCGATGCCTTGAACCTGCTGGCC
AGCGATGCGCTGCCCAAGCGCGGTCCGCGCGTGCTCACCCCCCATCCAGGCGAGGCCGGG
CGCCTGCTCGGCCTGTCCACCGCGCAGGTGCAGAACGACCGCCAGGCGGCCGCGGCCGCG
CTGGCGCAGCGCTACGACGCGGTGGTGGTGCTCAAGGGCGCCGGCAGCGTGGTCGCAGCG
CCGCACGCGGCGCCGCGCATCATCGGTGCCGGTAACCCCGGCATGGCGGTCGGTGGCATG
GGCGATCTGTTGACCGGTGTGATCGCGGCCCTGCTGGGGCAGGGCTGGTCGCCCTTCGAT
GCCGCCAGCCTGGGCGCCTTGCTGCATGGCTGCGCCGGCGATGCGGCCGCGCGCGATGGC
GAGCGCGGGCTGCTGCCAACCGACCTGCTGCCGCACCTGCGCCGCCTTGCCAACTCCGGA
AACCTTTCATGACCCAGCTCGACGCCCAACTGGTGGATGCCGATGCCACCGAGACCCTGG
GCCGCGCGCTGGCTGCGGTGCGGCCAGCCAGCGCGGTGGTCCAGCTGCACGGCGACCTTG
GCGCCGGCAAATCCACCCTGGCGCGCGCCTTGTTGCGGGCACTCGGTGTCACCGGTCCGA
TTCGTAGCCCGACCTATACCCTGATCGAGCGCTATCCACTCGCTACCGGCGATGAAGCCT
GGCATCTGGATCTGTACCGCATCGGCAACGCTGGCGAACTGGATTTCCTCGGCCTGGACG
AGGGCAGCGCCAGCCTGTGGTTGATCGAATGGCCCGAGCGGGGTGCGGGTGCCCTGCCGC
CGGTGGATCTGGACGTCGAGCTGGCAGTCGATGGGGATGGACGACGTGCCTGCCTGACCG
GCCGCAGCCGGATCGGCCATGCATGGCTGCAGGCACTGACCCAGCAGGGCGAGTTGCGGC
CTCTTTTTGCTGGCGAACAGGAGGAATGAACGCCAGGTTACGGATTATTAAGGGAAATCA
CCTTGCAATTCACATGCATGGATGATTGAATCCAGCGCCATGACACCGGGGACCCGCCAA
CTCTGTCTTGCAGCCCTGACCGCCAGCCTTAGCCTGGCGGTTTTTGCTGCCTGGGCCGGC
GAAATCAAGGGCGTCGGCGTGACCACCGGTGCCACCGGCACGCGCGCTGAAATCCAGCTC
GCCGGCAGTGGCGGTTTCAAGACCTTGTTATTGGCCAATCCCCATCGCCTGGTGGTGGAC
TTTCCCGATTCGGCTGCGGCACGCGGGCTCAAACTGCCGGCCGCCGCCGGCCTGGTGACC
TCGGTCCGCACCGGGCAGCCGGTGCCGGGCACGTTCCGGGTGGTGTTCGAACTGGCAAGC
CCGGTCACCGCGCTGAAGCCGCAGATGCAGACCCTGGGCAGCGCCTCGACGCTGGTGATC
GAATGGCCGGGCGATCCAATGCCGGTCGCCGTGGCGGGGGCCGCCTCGACGGTCGTCGCC
GTGCCACCGCCCCGCCCACTCAATGCGCAGGCCGAAGCCGCGCGCGCCACTGCGGCTCTG
GCCGCCTCCGCCCAGCGTGCCTCGTCCGCGCCGCCGCCGGCTCCGACACCCGCGCCCACC
GCTGCTCCGGTGCCGGTTCCTGCATCTGCCATGCCCACCGTCACCCCGGCCGCAGTTCCC
ACCACGGTGGCCACCGGTGTGCCGACGCCGCGCCCGGGCACGGCTGCGGCGGGCTCCACC
GGTAGTCCTGCGGCGATGTCCGCATCCGGCGCCGTGCGTGCGGTCGGTCCGGCTGGTCAG
GTGAGCGGCGCCGGTGGCGCGACGGCGGCGGCCATTCTCAACGGCGGCAGCGCACTGCTG
GGCGCTGCCGTTGCTGGCGCAGCCGCGCCAGGCGTGGCCGCGACGGCGACAGATGACGAA
CCACCGCCGCGCCCGGTGCTGCCCAGCGAAGCGGCGCGGGTCAAGATGGCAGCGGGCATG
CGACCGCTGATCGTGGCCATCGACCCTGGCCATGGCGGTCAGGATCCGGGCGCCATGGGC
CCGACCGGCAAGCGCGAGAAGGACGTCACATTGGCGATCGGGCGCGAGCTGGCCCGGCAG
ATCAACGCCACGCAGGGCATGAAGGCCTACCTCACCCGCGATACCGATGTCTTCATTCCC
CTGCCGATGCGTGCGCAGAAGGCCCGTGCCGCCAAGGCCGACATCTTCATCTCCATACAC
GCAGACGCTGCCGAAAATCGCAGTGCCACCGGCTCGTCGGTGTATGTGCTGTCGACCAAG
GGCGCGTCCTCGCAACGCGCGCGCTGGCTGGCCGACAAGGAAAACGCCGCCGATCTGGTC
GGCGGCGTGCGCCTGCAGCAGACCGAATCCACTCTGGCCAACGTGTTGCTGGACCTTGCC
CAGAGCGGCCATATGAAGGCCTCCGAAGATGCCGCCGGTCATGTGCTTGGAGGGCTCAAG
CGCATCGGCAACAATCACAAGCCGCAGCTGGAACGCGCGAATTTCGCGGTGCTGCGCACC
TCGGACATGCCGGCCATGCTGGTGGAGACGGCCTTCATCTCCAATCCGGACGAAGAGCGT
CGCCTGATCGACCCGGCCTACCAGCGCAAGATCGCCTCGGCCGTGCTGGATGGCATCGAT
ACCTTCTTCACCCGCCAGCCGCCGCCGGGCACCTTGTTCGCCGCGCGTGCGCAGGCCGAG
GCCGATGCCGCCGCCGGCACCGTGGCCGGCGGCAGCCGCTGACGCGCTCGGCTATCATTC
GACACCGATTCCCGTGAGATCGGCGCCTGTGCGCCGACCGGTCGCCGTGCCGAGGTCCGT
CTTGTCCGTGTCACCCCCGATGTTGTGCATGCCGCGCCCCTGGCGCCCGGGCGTGCGCTG
ATGGCGATCCGTCAGCTGCCCGAGATCCTGATCAACCAGATTGCAGCCGGCGAAGTGGTC
GAGCGGCCTGCCTCGGTGGTCAAGGAGCTGGTCGAGAACGCGCTCGACGCCGGTGCCACC
CGCGTGGACATCGATCTGGAAGAGGGCGGCGTACGCCTGATCCGCATCCGCGACAACGGC
GGCGGCATCGCGCCGGAGGAACTGCCGCTGGCAGTATCGCGGCATGCCACCAGCAAGATC
GCCTCGCTGGACGACCTGGAAACCGTCGCCACGCTCGGATTCCGTGGCGAAGCGCTGCCG
TCGATCGCCTCGGTCAGCCGCTTCAGCCTGATCTCGCGTCGCCACGATGCCGAGCATGGA
TCTGCGCTGCAGATCGACGGCGGGCGCCTGGGCGAGGTGACACCCCATGCACACGCGCCC
GGCACCACCGTGGAAGTGCGCGAGCTGTTCTTCAACGTGCCGGCACGGCGCAAGTTCCTG
CGCGCCGAACGCACTGAGCTTGGGCATATCGAAGAGTGGCTGCGCTCGTTGGCGCTGGCG
CGGCCTGACGTGGAATTGCGCGTCTCGCACAACGGCAAGCCGTCGCGCCGCTACAAGCCG
GGCGATCTTTACTCGGATGCGCGGCTGGGCGAAACCCTGGGCGAGGATTTCGCACGACAG
GCGCTGCGGGTCGACCACAGCGGTGCCGGCCTGCGCCTGCACGGCTGGGTGGCGCAGCCG
CATTACTCGCGCGCCAGCACCGACCAGCAATACCTCTATGTCAACGGCCGCTCGGTACGC
GATCGCAGCGTGGCACATGCGGTCAAGATGGCCTATGGCGATGTGCTGTTCCATGGCCGC
CAGCCGGCCTATGTGCTGTTCCTGGAACTGGATCCGGCGCGAGTGGATGTCAACGTGCAT
CCGGCCAAGCATGAAGTCCGTTTCCGAGAGGCGCGGCTGATCCACGATTTCGTCTACCGC
ACCTTGCAGGACGCGCTGGCGCAGACACGCGCCGGTGCCACGCCCAACAGCATCGGCAGC
GATGTGGCGGGGGGCGCGCTGGCTGCACCGGGTGCGCTGGGCAGTGTCGGCAGTTACGGC
GCTGGTGCAGGTGGTGGTGGCTCGGCCGGCTATGCAAACTGGCGGCCGGCGCAGACGCCG
CTGGGCCTGCGCGTGGACGAGGCGCGTGCGGCCTACAGCGCGCTGTACGCACCGCCCGGC
AGCGCTGCGCAATCCTCCAGCGATGTGCCGGTCGCCTCCGGCAGTGGCCTGCCGCCCAGC
GCCGCCGACAGCGGCGTGCCGCCATTGGGCTATGCCGTGGCGCAGCTGCATGGCATCTAC
ATCCTGGCCGAGAACGCCGAAGGCCTGATCGTGGTGGACATGCACGCCGCGCACGAACGC
ATCGGCTACGAACGCCTGAAGAACGCCCACGACAGCATCGGTCTGCATGCGCAGCCGTTG
CTGGTGCCGATGACGCTGGCGGTGGGCGAGCGCGAGGCCGATACCGCCGAGCGCGAAGCG
GCCACCCTTGCCAGCCTGGGCTTCGATGTCACCCGTGCCGGCCCGCAGTCGCTGCACGTA
CGCAGCATTCCCGCCCTGCTGGCCAATGCCGAGCCTGAGGCCTTGCTACGCGATGTGCTG
GGCGACCTACGCGAGCATGGACAGAGCCGTCGCATCGCCAGTGCGCGCGACGAGCTGTTG
TCGACCATGGCCTGCCACGGCGCGGTGCGCGCGAACCGCCGTCTGAGCGTGCCGGAAATG
AACGCGCTGCTGCGCGACATGGAAGCCACCGAACGCTCGGGCCAGTGCAACCATGGCCGA
CCCACCTGGGCTCGGTTTACGCTGGGCGACATCGATCGCTGGTTTCTCAGGGGGCGCTGA
TGGGGATGCACTGGAGAACGCGGTGGCTGCCGGGGTTGCTGGTGGCAGCCGCCTTGATCG
GCTGCGGACGCGAAACGCCGTCGCCGGCTGCACCCGCCGAACTGGACAAGACATTCCTGG
CCGACAACGCTGCATGGCGCGAGGAGCGGCTGCGGGAGCTGCGCGCGCCCGATGGCTGGA
CCAGCCTGGTCGGCCTGCACTGGCTGACGCTGAAGGCGCATTACATCGGCAGCAGTGCCG
ACAGCGGCATCAGGCTCGCGGTCGGGCCGCCGAAGATGGGCATGGTGGCCACCGAGGGCA
GGACGGTGTGGTTCGTGCCCGAGCGCGGCGCCGCACTCACCGTCGATGGCAAACCGTTGA
GCGGCAGGATTCGCTTTCAGTCCGATCGCGATCCGCAGCCGACCACGATCCGTTTCGATG
ACGGCAAGGGTGTGCTCAGCCTGATCCAGCGCGGCGATCGCTACGCGCTGCGGGTCAGGC
ATGCCGATGCGCCATCGCGCACGAATTTCGCCGGGCTGGAGTACTGGCCGCTGGACCCGT
CCTGGCGCATCACCGCGCGCTATGTGCCCAACGATGTCGGCAAGACCATCCCGATCGTGG
ACATCGTCGGCATCACCAGCACCCAGGCCAATGCCGGTGCGATCGAATTCGAGCGCGATG
GCAAGACCTATCGCCTGGAGACCATCGGCGAGCCTGGTCGCCCCGGCTTCGTCGTGTTTG
CCGATCGCACCAGCGGGCACGGTAGCTATCCTGCCGGGCGCTTCCTGGATCTGGACGTTC
CCGACGCCTCCGGACATGTGGTGGTCGACTTCAATCGTGCCTACAACCCGCCGTGCGCGT
TCACCCCGTTCGCGACCTGCCCGTTGCCGCCACCGGAGAATCGCATCGATCTGGCGGTGT
CGGCGGGCGAGAAGGCCTACAAGGTGCCGCACTGACGTGGCCAGGGGAACGTGATGACAG
CGGTTGCGATGACGGCGCGCGTGCCTGCGCGGCTCGCCAGTTGCTGCGGCCGGGCGCTGC
TGGTGCTGTCGCTGTGGAGCGGGGCGGTGGCCCCGGGCTGGGCACGCACCGCAGCCGATG
CGCCTGCCGGCCCGCCGGTGCCGCTGCTATGGAAGGTCGATGGCAAGGGCGGCACGGTGT
ACCTGCTGGGTTCGTTCCATGTGCTCAAGCCCAGCGACTATCCGTTGTCGCCGGATGTGA
TGCAGGCGTTCGCCAAGGCCGACCGGCTGCTGTTCGAGCTGCCGCCTGCGGATGCGCAAT
CGCCGCAGCTGGCCGCGCGCATGCTGCAGGTGGCGCGGCGCACCGACGGGCGCACGCTGC
AGCAGGCGCTGGATGCCGCGACCTGGCAGGCGCTGGGCAGCTACGCGCGCCGGCACGGCA
TGTCCATCGACGCGCTGCAGCCGCTCAAGCCGTGGTTCGTGGCGCTGTCGATCAGCCTGG
CCGAGATGGCACGTCAAGGCATGGACGCGGACGCAGGCCTGGACCGTTACCTGATGCAAC
AGGCGCAATCCGCTGGCAAGCCGGCCGGCGGGTTGGAACGCGCCGAGGAACAACTCGGCC
TGCTCGATGGCATGACGCCCGTGGAGCAGCAGCAATTGCTGGAAGAGGCGCTGGACGAGG
CCGATACCAGCGACCAACTGCGCCGTTTGCACGCGGCATGGCGCAACGGCGACGTGCACA
CGCTGACCACGCAGATGGCCCAGGACATGCGCAGGCAGTATCCGGCGCTGTATCAGGACA
TCAACGTCGAGCGCAATGCGCGCTGGGTGCCGCGCCTGGAAAAACAGCTGGGCAAAGGCA
GCGGAACCACGCTGGTGGTGGTCGGTGCGCTGCATCTGCTGGGCAACGACGGCGTGGTGG
AGCGCCTGCGCGCGCGCGGCTACCAGGTGCAGCGGATCTGTTCGGCCTGCGCGAGGCAGG
CCGACGATTGACGGTCCGCGCGTAGCGCCGCTGGGCGCTACGCTCACCGCTCGCTCAGCC
GCGGTTGCGCGCCTTGCCGACGGTGCCGCCGTGGCTGCCTGAAGGCCCGTGCGTGCCGGT
GCCCATCGGGCCGCTGCCCATGCTGCCGGAACCCGGCGAGGAAGGCGGGGTGCCGGGACC
GCCCGGACGGCCGAAGCCGGCGCCGAAATTGCGCTGGAACTCCTGCCACAGCTCCAGGTT
GCGCTCGGTCAGCTGATTCATCATCGCCCATGGCGTCTGCCCGAGCAGGTTGCCCATCTG
CTGGCGGAATTGCTGCTGCTGGTCCAGGAAGACCTGCATGCTGCGCTCCAGGTAGTTGCC
CATGAAGCCTTGCAGCGAGTCGCCGTAGAACCGGATGATCTGGCTCAACAGCTGGGTGGA
GAGCATTGGCTCGCCGTCCTGCTCCTGGTCGGCGATGATCTGCAGCAGAACGGCGCGGCT
GAGGTCTTCGCCGCTCTTGGCGTCGCGGACCTCGAACTCTTCGCCGTCGATGATCAGCTG
GCGTACGTCTTCAATCGTGATGTAACTGGAAATCTCGGTGTCGTAGAGACGGCGATTGGG
ATACTTCTTGATGATGCGAAGTCCGGCCATGGAACGTTCACTCACAACGATAGTGCGCGC
AGGATGGCGCACCGCAGCAGCGGTTGCAACAGTCAAAACGCCTTATTTGCTCAAGCGGAC
ACATAAAAAATGTTGCGCAGCATGGATTTCTGAGCAAATCCATGCTGCAGCGCAAAGTCG
CAGCAAAGTCACCAGCCCATGTGATGGCCGCCGTTGATGTCCAGATTCGATCCGGTGATC
CAGGCGGCCTCGTCCGCAACCAGGAACGCGACGGCATAGGCGATCTCTTCCGGACGCCCC
AGGCGGCCGGTCGGGATGTCGGCCACGATCTTGGCGCGCACCTCGTCCGGCACGGCCATG
ACCATGTCGGTGGCTACATAACCGGGCGAGACCGTGTTGACGGTGACCCCGAAGGCGGCG
TTCTCGCGCGCGAGCGAGATGGTGAAGCCGTGCATGCCCGCCTTGGCCGCAGCGTAGTTC
GCCTGCCCGTACTGGCCCTTGAGCCCGTTGATGGAGCTGATCTGGATCACCCGCCCCCAG
CTGCGCTTGCGCATGCCCTCGATCACCGGGCGGGTCACGTTGAACACCGAGTTGAGATTG
GTGTTGATGACGTCGTGCCATTGTTCGGCGGTCATGCGGTGGAAGGTGGTATCGCGGGTG
ATGCCGGCATTGTTGACCAGGATTTCGATCGGCCCCAGCGTGGCTTCGACCTCCTCGACC
AAGCTGCGCGCATGCTCGGAAGAGGCCACATCGCCGCGGAACAACGCGACCTCGTAGCCC
TGCGCCTGCATGCGCTGTTGCCAGTCCTGCGCCTTGTGCTGATCGCGGAAATTGCTGGCG
ACCCGATGGCCCTGGTCGGCCAGCCGCTTGCAGATGGCGGTGCCGATGCCGCCGGTGCCG
CCGGTGACCAATGCGACGCGAGATGTCATGACGACTCCAATAACGGGTGAGACGGAGGGC
GATCAGGGCAGGGCGCAGACAACTCGCCCCGCTGTCGGTGCTGGGGCGCAATTCTAGTCA
CGCAGCGGCAGCGATGTGCGCATGCGCAGGTCCAGCGTAGGCGTTGCAGGCAGCCGTTCC
GGCAGGAAATGCTGCACTGCATGCTGCAGCAGGGCATCCACGCCCGCATGCCGCGGCAGT
GCGGCGGGCAGCTGACCCAATGCTTGCCAGGCCGCGCGCAAGGCGGGCAGCGGGTCGTCA
TCGTCCAGCGCTGGCGCGGCGTGCGACTTGGACAGCTTGCGGCCGTCGCCATCCAGGATC
AGCGGCAGGTGCAGGTAGCGCGGCTGCGGCAGGCCCAGTGCGCGTTGCAGCAGTACCTGG
CGCGGGGTGGAGTCCAGCAGGTCCGCGCCGCGGACCACATCTGTGATCGCCTGGGCCGCA
TCGTCCACGACCACCGCCAGCTGGTAGGCCCAGTAGCCATCGGCGCGGCGCAGCACCACA
TCGCCCACCTCCGCATGGACATCCTGCACCACGCGCCCCTGCAATGCGTCCTCGAAGGCG
ACCGGCGGCTGCGGCGGTACCCGTAGGCGCACCGCGCGGCGTTCGCCCAGCGCCGCGACG
CAGGCGTGGTGAATACCGCCCATGCCGACCAGATCGGCGCGGCTACAACTGCATTCGAAC
GCCAATCCGGCATCGAGCAGCCTGGCGAGCGCGGCGGCATAGTGCGCGTCGCGCTCCGAC
TGCCGGATCACCGGCAGGTCCGATATCAGGCCGAAGGCGGCCAGGGTGCGCAGCTGGCGC
TCGGATGCACCGGCTTGCGCGCGCGGTGGGTCGATATCTTCGATACGTACGCACCACCGA
CCACCGGCGTGGCGGGCAAGCAGCCAGCTACCGAAGGCGGCCATGAGGGAGCCGAAGTGC
AGGGGGCCGGTCGGGGAGGGCGCGAAGCGGCCGAGATAGGGGGACGGGGGCATGGGCAGC
TGAATCGTCGGTCAGGTGCGCGCTTGATTTCAAGCCGCGATGTCCGCAGATCGCCAGCAG
TTCATCCTTAGCACCAGTGGAGCCCGCGCGCCATGTTCAACCGCATCTTCCTGTTCCTGC
TGACCAACCTGGCGGTGTTGATACTCGCCGGTATCGTCATGTCGGTACTGGGCGTCAATT
CCGCCCAGATGGGCGGGCTGCTGGTCATGGCCGCCATCTTCGGCTTCGGTGGCTCGTTCA
TTTCGTTGCTGCTGTCCAAGTTCCTGGCCAAGCGCAGCACCGGCGCGCAGGTGATCACCG
AGCCGCGCACGCCCACCGAGCGCTGGTTGCTGCAGACCGTGCGTCGGCAGGCCGAGGCTG
CCGGTATCGGCATGCCGGAGGTGGCGGTCTACGAAGGCCCGGAGATCAACGCGTTCGCCA
CCGGCGCCAACCGCAACAACGCGCTGGTGGCGGTGTCTACCGGCCTGCTGCAGAACATGA
GCCAGGATGAGGCCGAGGCCGTGCTGGGGCACGAGATCGCGCACGTGGCCAATGGCGACA
TGGTGACCATGGCGCTGCTGCAGGGCGTGCTCAACACCTTCGTGATCGTGCTGGCGCGGG
TGGTGGGCGGCATCATCGACAGCGCCCTGGCCGGCAATCGCGAGGGCGGGCGTGGCTTTG
CGTACTACGCCATCGTGTTCGTGCTGGAGATGGTGTTCGGGCTGTTCGCGACCATGATCG
CGATGTGGTTTTCGCGTCGCCGCGAATTCCGTGCCGATGCCGGCGGCGCGCAGCTGGCCG
GTCGCAGCAAGATGATCGCCGCGCTGGAGCGCCTGTCGCTCAACCACGGCCAGAGCACCT
TGCCCTCGCAGGTGCAGGCCTTCGGCATTTCAGGCGGCGTGGGCGATGGGCTGCGTCGGC
TGTTCCTGAGCCATCCGCCGTTGACAGAGCGCATCGCCGCGCTGCGTGCGGCAAACGGCA
CCGCGATGTAAGCGTCGGGCCGGCCGCAGGCAGATCGAGAACAAGAAACCCGCCTCGGCG
GGTTTTTTTGTGGCGCCACTTCCCGGTCGGGTACGCTCAGCCGAACTCGTAGTTCATCGC
CGGGCCGGTGGGAGCGACGAAATCGCCCTGCACATAGTCCACCCCGGCACTGAAGAAGCT
GCTCATCGATTGCGCATCGGCCACGAACTCGGCCACGGTGAGGATGCCGGCCGGCTGCGC
GCGCGAGGTGATCTCGCGGATCTTCTCCTGGCTTTCGCGGGCGGAGGCGATCTCGCCGGT
GATGCCGCGGTCCAGTTTCAGGAAGGCCGGCTGGAAATGCGCCAGCAGCTGGAACGAGTC
CAGTCCCGAACCGAACTGCTCCAGCCCGACCTTGCAGCCCATCGCCGAGACCGCCGCGAG
GAACTGCTGGGCGTTGCGCAGGTGGGTGAAGACTTTCGACTCCGGGGTCTGCAGCCACAG
CCGTTCGCCCGGAACGCCGTAGACCGCCAGCTGTTCGCGAATGGTGTCGATCATCTGCGG
GTCGGAGAACGAGTTCGGCCCGATACGCACCAGCAGGTGGGTCTTGTGGCCCGCACGCTG
CCGCTCGCCGAGTTGGCGGATCGCCCGCGCCACGACCCAGCGGTCGATCTCGGTGACCAA
GTCGTGCTCTTCGGCGATCGCCATGAACGCGTTCGGCGACATCATTTCGCCATTGCGTTC
CAGTCGCAGGAAGGCCTGGTACAGCTCCAGCGGTTCGCCCTGCAGGTTGAGCACCGGCTG
GTAATGCAACAGGAAGCCATCGCCGACCAGCGCTTCGCGCAGCTGTTCGACCCAGCGCGC
GATACGCTCCTCCTCGGCCCGGTCCGAGGCGGCCGGGTCGTAGATGCTGGCCGCATTGCC
GCCGAGTTCGGCAGTGGTACGCACCGCTTCGGTGCCCCGATTGAGCACCTGGCCGATGCT
GGCGATCTTCTCGCCGATCTGTACCCCGCCGATGCTCACCGTGACCGTGGCCGAACGTGC
GCCGATGCTGAAGACGTGCTGCGCGAACGCGTTGCGCACGGTTTCGGCCAGGGCATGGGT
GCGCGCGTAGTTGCCGCTCAGCAACAGCGCGAAGCTGTGTTCGCCGAAGCGCGCGGCCAC
CACGCTCTCGTCCACCACGCCGGCCACGTGCGCGGCCATGGCCGCGATCAGGGCATCGGC
CGAGTCCAGGCCGATTTCGGGCAGGATGCGCGCGTAATGATCCGGTTCGATCAGCAGGAA
GCCGGACTGGCCCTCGCTGCGGCCGGCCTGGGCCACCGCCTGTTCCAGCGCCACCATGAA
GGTGGGGCGGTTGAGCAGGCCGGTGACCTGGTCGCGCTGGCGCAGGTCTTCCACCTCGCG
CGCCAGTTCCGGATCGAATTCCTCGCGACGCCGGAAGACCACCTGGATGCAGGGCTCGCC
CTCGTAGGTGGCGGTGGCGAATTCCATCGTGGCCGGGAAGGTGTCGCCTTCCAGCCGGCG
TGCATCCACCTTGTATTGCGCCGGCGGCGGCTCGCCCTTGGCCATCGCCTTGAGCAATTG
TTTGAAGTCGTCCACGTACTGCGCGGCGATCATGTCCAGCAGCGACACGCCTTCGACGTC
CTCGAACGATTCGAAGCCGAACATCTCCAGATACGCCTCGTTGGCGCGGATGTGCATGCC
TTCGTGGACGTAGGCGATCGGGTCGCGCGAGGAGGCAATCAAGGCGTCGCAGCGGCGCTC
GGTTTCGCGCATCTGCGCCTCGATGCGGCGTAGCCCGCGGCGCGCCTGCAGGTCGGCCCA
CTCCGAGCGCACCAGCGCCAGCAGATGCTCGGGGCGGTGGCGCAGCACGATGGCGCGGAT
GCCGTGCGCGGCGGCCTCGACCAAGGCGTTCTCTTCGATCCGTTCGGCCAGCAGGATGAT
CGGGATGTCCTTGCCGCTGCCGGCGATCTGCTGATGCAGGGCGCTCATCGGGATCTGCTG
CGCCTGGCCGTGCAGTGCCAGGTCGATCTGGCCGGACAACATGCTGGCGAGCTCTTCCGG
CGTCTGCGGACGCGAAGGCCGCACCGCGATGCCGCCATTGCGGAGCGCTGTCACGATCGC
CTCGGCGCCCTCGACGCTGTCGTCGACGATCATCAGGCGGAGGGTGAGATCTTTGCCTTT
TTGCATGCGAGGCTCCTGGAGACCGGCTTTAATACACGAACGGAGTCTGGTGCGTCCATG
TGTGTGGATGGTGCCGCATGCAGTGTGAGACGTGGCGCAAGGATTGGCGTGTGTCACGTC
GGCCGAAGTGCCTGCCACCGGCTCCGTGTCACATCGAAACAAGGCGCCCCATGTAGGCGC
CGCGAAGGGCCGCGTGACACGCCTGTCGAGCGCGGCAGTGGGCATGCGATGCGCCCGACT
GCAGCGGTGCCCCGGCTTGCCTTGCATCCTTGGCCGTCGCTCCTGCCGTGACCGGCTGCA
GCTACGCCACGCTCCCGGCAGCATGGCCGGATGCCCATGCCCATTGAAAGTTGTAGCCAC
CCAACCAGCCGGTGACATCCAGCACCTCGCCGACGAAGTACAGCCCGGCGACCAGCCGCG
ATTCCAGCGTGGCGCTCGAGACCTGATGCGTATCGACGCCGCCCAGGGTCACTTCGGCGG
TCCGGTAGCCTTCGGTGCCGCTGGCGACCAGCGCAAACCCGCCAAGCAGATCGGCGGCGG
CCTGCAGTTGCGGCGGATCCAGCTGACGCACCGGCTTGTCCGGCAGCCACACCTCGCACA
GGCGTTGCGCAAACCTGCGTGGCAGGGCATCGGCGAGCACGTTGCGCAGCTCGGTGGCGC
CGCGCAGTTGCTTCTGCTCGCGCAGCCAGGCTGCCGCATCGTGCCCAGGCAACAGATCCA
GGCGCAAATCGTCGCCCGGCTGCCAGTACGAGGAAATCTGCAGGATCGCCGGGCCGCTCA
CGCCGCGATGGGTCAGCAGCATGAAGTTGCGGAAGCTGACCCCGTTGCAGCGCGCCTCCA
CCGGCAGCGCGAGCCCGGACAGGTCCTGCAGGCGTTGCTGGTGCTTGCCGCTGAGGGTGA
GCGGTACCAGCCCGGCCCGCGTGGGCAGTACGCTGTGGCCGAACTGCTGGGCGAGCGCGT
AGCCGAAGCCGCTGGCGCCCATGCTGGGAATGGACAGCCCGCCGGTGGCGACGATCAGCG
ATTGCGTCTGGATACGCCCGGCGCTGGTCTGCACGCTGAATCCATCGCTGTCGCGCTGGA
CCGACTGCAGCTCGCAGTGGGTGCGGATCTGCACCCCGGCCGCCTCGCACTCGTCCAGCA
GCAGGCGCACGATCTGCTTGGAAGAGACGTCGCAGAACAGCTGGCCCAGTTCCTTCTCGT
GATATGCGATGCCATGGCGTTCGACCATATCCACGAAATCGGCCGGGCTGTAGCGCGCCA
GGGCCGACTTGCAGAAGTGGGGATTGGCCGAAACGAAGTTGCCTGGCGCAGTCCCGGTAT
TGGTGAAGTTGCAGCGCCCGCCGCCGGACATCAGGATCTTCTTGCCGACCTTGTTGGCAT
GGTCGACCACCAGGACCTGGCGGCCGCGACGGCCGGCGGTGAAGGCGGCCATCAGGCCGG
CAGCACCGGCACCGATGACCAGAACGTCGCAGCGCATGCTCATTCGGCAGGTGCTTGCCG
CACCGTCGGTGTCAGGGTGACGCTGCCGTGGTCGGCCAGCATCTGCACTTCGCCGTCCTG
GATGATCGCGTCAAAGCGCATGCCGCGCTGGATCAAGGCGCCCAGCGCCTCGGTCGCCTG
GGGATCCAGTTCGATCACGCGCAGGTTGCGGTGCCGCCCCATGGCGCTGGCGTGCTTCTT
CCACCAGGTTTCGGTGGCCTGGCCGCCGTAGCCGATCACCACCACCTCGCGCGCACGATT
GCAGGCCTTGCGGACCCGGCTCTCGTCCGGTTGGCCAAGATCGATCCACAGGTCCGGGTC
GCCGGTGTAGTCGCGTCGCCACAGATCGGGCTCGTCGTCGTTGCTGAGGCCGCGACCGAA
CTCCAGGCGGTCGTCGGCGAACAGTGCGAAGGCCAGTAGCCGCACCATCAGGCGTTCGTC
GGTCTCGGAAGGGTGCTGGGCCAGGGTCAACGAATGGTTGGCGTAGTAGCCACGGTCCAT
GTCGCTGATCTGGAGTTCCGCTCTGCGGACGGTGGCGGTGAGGGCCATCAGGATGCCGAT
TACAAAGGGCGCCCATGATACGCACCTGTTCCAGCGGGCGTATGCGAGGGTGTTGGTTCC
GCACCGGCACCTCGGGTCGGCGATGCTGCAGTGCGACGAAGGCTGGTCTGAGGTCCACCG
CAGGAAGGAGCAGGGCGGTGTCCAGGCGCCGTTGCGATCGACCCGCCGATCGCCTCGAAT
CCGTGCGCCCGTTGGCAGTAAATGCCTATTCAGTCATCTTCCCGGCGAGGGGAGGCGCCC
GACACGGCGTCGGATCCGGCCCGACTGCAAAAGAATTGTTTCGGGGTGTCGCTTTTTGCC
GAAAACACGAGTACTGTGCACGCACTGTGTTTGCAAGGGTCACCGTGAATCGTGGCCTGG
TGCAGCCGGATCGTTACAGATCTCGCTTCATCGTTCCGCTTTACCAACGCCTGCAACTCA
GTCTCAGCTCCGGCTTTTCGGACGCTGCGATTTATCCATCTATAGTTCAGGAGTTTGTAA
ATGTCAGATCGTCAGAGCGGTACCGTGAAGTGGTTCAACGATGCCAAGGGCTTCGGCTTC
ATCACCCCGGAAAGCGGCCCGGACCTGTTCGTGCACTTCCGCGCCATCCAGGGCACCGGC
TTCAAGTCGCTGCAGGAAGGCCAGAAGGTCACCTTCGTCGCCGTGCAGGGCCAGAAGGGC
ATGCAGGCTGACCAGGTGCAGGCGGTCTAATCCGTCTGCAACCGCAAGGTTGCCAAGAAC
GCCGGTCGCGCAAGCGCCCGGCGTTTTTTATTGCCGGTGCTGCCGTCGATTCCCCGCGAC
GACGGGCGGCCCGGATGCCTGATCGCCAGGCTCGATCGCGGTGGACACCGCGTTCTGCCC
GGCGGTTGCACCCTCTCGACATCGTGGCGTGGGTCTCGTCTGCTTGCGCACCGCCAACTG
GCCGCAGTCGATGCCTGCCGCTGCTGACCAGCGTTCGTGGCCTGCATGGACCATCGCATT
GCCCTGGCAATGCGCCGGCCGCGCCATCGTGTGCGCGGCGACGACGCCGTGCTGGTTAGG
ATGGCGCTTTCCGCGTACGGCCCCCAGCGATGATCACTGTCCACCATCTCAATAACTCCC
GTTCGCAGCGCGTGCTGTGGCTGCTCGAAGAGCTGGCCTTGCCGTACCAGATCGTCCGCC
ATGCGCGCGATCCCAAGACCATGCTCGCGCCCGCGGCGCTGCGCGCCATCCACCCGCTGG
GCAAGTCGCCGGTGATCGTGGACGGCGAGCTGACCATCGCCGAATCGGGAGCGATCCTGG
ACTATCTGTGCGAGCGCTACGACACCGAATGCGCGCTGTCGCCAGCGGCGCGGCCGATCG
ACTCGCCCGAGCGCCAGCAGTTCCGCTACTGGATGCACTACGCCGAAGGCTCGGCCATGC
CGCCGCTGCTGATGACGCTGGTGTTCGGCCGCATCCGCAGCGCGCCGATGCCGTTCTTTG
CCAAGCCGATCGCGCGCGCGATCGTGGACAAGGCGATGTCCGGCTTCGTCGGTCCGCAGG
TCAAGCTGCACTTGGACTGGATGGAACAGTCGTTGCAGACGCAGCAATGGTTCGCCGGCG
ATCGCTTCACCGCCGCCGACATCCAGATGAGCTTCCCGGTGCAGGCGGCCGCCGCACGTG
GTGGTGGACTGGAACGCTATCCGAAGCTGCGCGCCTTCCTGCAGCGGATCGAGGCGCGCC
CGGCCTACCAGGCGGCATTGAAGAAAGGTGGCCCCTACGAGCTGATGGGCGGCAAATCCG
CCGAGTGACGGGGCAGCGCAAGCGCCGGTATCCGGTCGTGGGCCGCGTACGTGTGCGCCA
GCACTGCTGCCGGCTGCTGCTGCGGGCCTGTGCAGCAGCTGGTGGCGACGGTGCACAAGG
CGGCACCGTAAGAGCCGTCGCGGGCATCGGTGCTCAAGGTGCCTTGCAGGTGCGCAGGAA
GTCCAGCGTGTCGCGCAGCACCGCGGAGCGCTGCGGCGGCTTGCGCAACGCCAGCACGAT
GCCCATGTGGCCCATGCCGGGATAGATCTTCAGCTCGGCGCTGCCGCCTTTCTGCCGTAG
CGTCTTCTGCAGCGAGCTGCTGTTTTCCAGCTCCACCACGCGGTCGGCATCGCCATGCAG
CAATAGCATCGGCGGTTCGTCGCCGCCGACATGTGCTACCGGCTGGGATTGCCGTTGCGC
CGCTGGGGCGTCGCCGAAGATCTCGACCAACTCGGGATCGGTCATCGGCAGGAAGTCGTA
AGGTCCGGCCAATCCCACCACGCCGCACAGTTGCCGGGGGGCGAGGTTCTGGGCATGCAG
CCAGCGCGCATCGGTCCCCAGCAGGGCGGCCAGGTGCGCGCCGGCCGAGTGGCCCATCAC
CGCCACCCGCGTTGGATCGCCGCCGTAGGCCCGAGCATGCCGATAACCCCAGGCCGTCGC
GCCGGCGGCATCGGCCATGAAGCCGTGCAGGTCGACCTGGGGATACTTGCGGTAGTCGGC
GACCAGCGTCACCACCCCCTGGCGCGCCAGGGCGCGTCCCACCCACCGATAGTTGGCGCG
CGAGCCGCGCTTCCAGGTGCCGCCGTAGAAGAACACCACCACCGGCGCATCGACGGCACC
CTGCGGCTGATAGACATCCAGCGCCAGGCCATGGGCCGCATCGAAGACCTGGTTGGGGTG
TTCGATGATGCCTGCGCGGCTGGAGGCGGCGTTGATGCCGCCGAAGAACAGGCTGCTGCA
GGCGGTGAGGCTCAGCGAGCCAAGCAGCACGATGGCGGGACGGATCCAACGAAGGGCGCG
GGAGGACATGGGCGATGTGGTCTGCAAAGCGGGAGGGCGAGCGGTTGGCGACAGTCGGCG
GATCGTGCGGGAGCGGGCGTGAGGAGACCAAGGCATGTCCAGGTCCGCAGCGACCGAGCG
AGGTCGTCCATTAGCAGCGATCGCTTGTCGCCGGCATGTGCAGGACGAGCCCGTCATGGT
GCGCAGCGCGGGTGCTGCGCCTGCCCGTCGCCTTCCAATGTCGCATTCACCCGCGGTGGC
CTAGGCTTGTCCACATGACGCAACTGCATTTCGACAATCGCCTGCGCCGGGAACTGCCCG
GCGACCCGGAGGAGGGGCCACGCCGGCGCGAGGTGGCCGCTGCCTGGTCGTCGGTGCTGC
CGACGCCGGTCGCCGCCCCGCGCCTGATCGCGCACTCCACCGACATGGCCAGGGCCCTCG
GGCTGGATGCGGCACAGATCGGCAGCGCGCAGTTTGCCGAGGTGTTCGGCGGCAATGCGC
TGATGCCGGGCATGCAGCCGTGGGCGAGCAATTACGGGGGACACCAATTCGGACACTGGG
CCGGGCAGCTGGGCGATGGCCGGGCGATTTCGCTGGGCGAGGCGATCGGCGTGGATGGCG
GACGCTACGAATTGCAGCTCAAGGGCGCCGGCCCGACCCCGTATTCGCGCGGCGCCGATG
GTCGTGCCGTGCTGCGCTCGTCGATCCGCGAATTCCTCTGCAGCGAAGCGATGCATCACC
TGGGCGTACCGACCACGCGCGCGCTCAGCCTCGTGGTCAGCGGCGACACGGTGGTGCGCG
ACATGTTCTACGACGGGCGGCCGCAGCACGAGCCGGGCGCGGTGGTCTGCCGGGTGGCGC
CGTCGTTCGTGCGTTTCGGCAATTTCGAGCTGCCCAGCGCGCGTGGCGATATCGCCTTGC
TGCGGCAGTGGGTGGAATTCACCATCGCGCGCGACTATCCGGAGCTGTCCGGCAGCACGG
AGCCGTTGTACGCGCAGTGGTTTGCGCAGGTGTGCGAGCGCACCGCCGTCATGGTGGCGC
ACTGGATGCGCGTCGGCTTCGTGCATGGGGTGATGAATACCGACAACATGTCGATCCTGG
GTCTGACCATCGACTACGGCCCTTATGGCTGGGTCGACGACTACGACCCGGACTGGACGC
CCAACACCACCGATGCGCAGGGGCGCCGTTATCGCTTCGGGACGCAACCGCAAGTGGCTT
ACTGGAATCTGGGGCGGCTTGCGCAGGCGCTGGCGCCGTTGTTCGCCGATGCGACGCCGT
TGCAGCAGGGGCTGGACCGGTTTCGCGATACCTATCTGGCCTGCGACCGCCGCGACACCG
CCGCCAAGTTGGGGCTGGCCGAATGTCGGGACGAGGACCTTGCGCTGATCGATGCGCTAC
GCGCGCTGATGCGCGAATCCGAGATGGATATGACGTTGACCTTCCTCGGCTTGATCGACC
TGTCGCCCGAGCATCCCGACCCGGCGCAGCTGCGCGATGCGTTCTACGACGAAGACAAGC
GCCTGGCCGATGCGCCGCAATTGCAGCAATGGCTGCAGCGTTATGCCGCGCGCCTGCGCC
AGGACACGCTGTCGCCGGAGGAACGCCGGGAGCGCATGCGCCAGGCCAACCCGCGTTATG
TGCTGCGGAACTACCTGGCGCAGCAGGCCATCGAGCGAGCCGAGCAGGGCGACCCGTCCG
GCGTGCAGGAGTTGCTGGAGGTCATGCGCCGGCCTTATGACGCGCAACCCGGCCGTGAGG
CGTTCGCCGCGCGCCGCCCGGACTGGGCACGCGATCGCGCCGGGTGTTCGATGCTGTCCT
GCAGTTCCTGACGCGCTCAGATGCCGCGACGCCGCGAAGTCGGCGCCGAGGCCGTGCGCA
GCCTAGAATAGGCCATCCCCACACGGCCACGATGCCACGACCGCCATGACCGACTGCAGC
CGCTGCGCCGGCACCCAGCCCTCCGGACCCAACCATTGGGCCGGCCGGATCCGAGACATC
GTCGACTTTCCCAAGCCGGGCATCGTCTTCAAGGACATCACCCCGCTGTTGTCGGACGGG
CCGGATTTCGCTTCGGCGCTGGACGAGATGGCGCAGCCCTGGCGTACCACGCCGCTGGAC
GGGGTACTGGGCATCGAGGCGCGCGGTTTCATTCTTGGCGCGGCCCTGGCGCGTGAACTG
CGCACCGGCTTCGTGCCGGTACGCAAGCCAGGCAAGTTGCCTGGACGGACCTTGATCCAG
GAATACGCGCTGGAATACGGCACCGACCGCATCGAGATGCACGAGGACGCACTGCCGCGC
GGCGCGCGCGTGTTGATCGTCGACGACGTGCTGGCCACCGGCGGCACGCTGCGTGCCGCG
CTGGGCCTGGCTGCGCAGCTGGAGCTGGAGGTCGTGGGCGCGGCGGTACTGGTGGAACTG
AAGGCGCTGCAAGGCCGCGAGAAGTGGGCCAACGACGTGCCGTTGCTGGCGACGTTGTGC
TACTGAGCCAGCAGCCTGCCGGCCACGGCGCCGTTCAGAGCTTGCTGACCCGAAACCGCC
GGCCCTTGATCTTGCCTGCGTGCAGGTGCGCCAGCGCCTTAGCGACCTGGGCGCGCGCGA
TGGCGACGTAGGAGCGGGTAGGGTAGATGGCGATCTTGCCGATCGCTGCGCCCGACAGCC
CGGCTTCGCCGGTGAGCGCGCCCAGGATGTCGCCGGCACGCAGTTTGTCGGTCTTTCCGC
CGTCGATGCGCAAGGTGGTCATCGACGCCTGCGGCAACTGCGCCGGGCGTGCAGTGGCCA
AAGGGGCGCGCGACCATTTCAGCGGCTGGCCTTGTTCGGCTTCCAGCGCCTGCGCACGCG
CGGTTTCGCGTGGGGCGACCAGGCTCAGCGCCAGTCCATGCTTGCCGGCGCGCGCGGTGC
GGCCGATGCGGTGGCGGTAGGTCTCGGTATCGGTCGGCAGCTCGTAATTGACTACCGCCG
ACAGGTCTTCCACGTCCAGTCCGCGCGCGGCCACGTCGCTGGCGACCAGCACGTTGCAGC
TGCGGTTGACGAAGCGCACCAGCACTTCGTCGCGGTCGCGCTGCTCCATGTCGCCGTGCA
GGGCCAGCGCGGAAAAGCCGAATTCCTGCAGCGAGCCGGCCACCTCGTCCACTTCCTTGC
GGGTATTGCAGAACACCACGCTGGATTCGGGGTTGAAGCGCAGCAGCAGGCCGGCCACGG
CCTTCTGGCGATAGCCGGGGTCCACCTCGAAGAACTGCTGGTCGATCTCCGGTGCGCTGT
CGGCGCCTTCCACGGTGATCTCCACCGGTTCCTTCAGCAGTTCGCGCGCCAATACGCGAA
TCGCATCGGGAAAGGTGGCCGAGAACAACAGGCTCTGGCGGTGCTTGTCGCAGCGGCTGG
CGATCTCGCGGATGGGTTCTTCGAAGCCCATGTCGAGCATGCGGTCGGCCTCGTCCAGCA
CCAGGGTGCGCACGCCGCCCAGATGCAGGGCGCGCTTGCGGGCCAGCTCCTGGATGCGGC
CCGGCGTGCCCACGACGACCTGGGGGTCATGCGCTTCCAGCGAGGCCAGCTGCGGGCCCA
GTGGCATGCCGCCGGTGAGCACCACCAGTTTCATGTTGGGGATGCCGGTCGCAAGCTTGC
GCAATTGCTTGCCGACCTGATCGGCCAGTTCGCGCGTCGGGCACAGCACCAGCGCCTGCG
CGCGGGTCAGCGCAGGATCCAGCTTCTGCAGCAGCCCCAATCCGAAGGCCGCGGTCTTGC
CGCTGCCGGTCGGCGCCTGGGCGATGACGTCCAGCCCCTGCAGGATGGGCGGCAGGCTCT
GCGCCTGGATGGGCGTGAGGACGGTGTAACCCAGGGCGTCGATGCCGGGGGCCAGTGCCG
GCGACAGCGGCAGCGCGGAGAATTCGTTCATGGCGTAGTTTAGCCCGGGATTCGGGATTC
GGGATTCGGGATTCGCAACTACAACGGCGCTCGCTCTGACCAATCCCGAATCCCCAATCC
CGTACAATCGGCAGATGCCTTTAATCACACTGCAAAGCGTCGACTACAGCGTCGGCGGCC
CGTTGTTGCTGGAAAAAACCGACCTCACGATCGAGCCGGGCGAGCGTATCGCCCTGATCG
GCCGTAACGGCGCCGGCAAATCGACCTTGATGAAACTGATCGCCGGCGAGCTCAGGCCCG
ACGACGGCGAGGTGCGCGTGCAGCAGGGTGTACGCATCGCGCGGCTGGAGCAGGAGGTGC
CGCAGGGCACCGGCGGCAGCGTGTTCGATGTGGTGGCCGATGGCCTGGGCGAGCTCGGTC
ACTGGCTGGCGGAGTTCCATCAGCTCAGCCATGCCGAGGTGTTCGACGCCGAGGCGTTCG
GCAAGGTGCAGGCCAAGATCGATGCGGCCGACGGCTGGGCGCTGGATCAGCGTGTCAGCG
AGACGCTGACCAAGCTGGAGCTCGACGGCGACGCGGAGTTCGCGCGGCTGTCCGGGGGCA
TGAAGCGGCGCGTGCTGCTGGCGCGTTCGCTGGTGTCTTCGCCGGACGTGTTGCTGTTGG
ACGAGCCCACCAACCATCTGGACATCGAGGCCATCGACTGGCTGGAAACCTTCCTGAAGG
GTTGGAGCGGCAGCGTGCTGTTCGTCACCCACGACCGCCGCTTTCTGCGTGCGCTGGCCA
CGCGCATCGTCGAGATCGATCGCGGTCAGGTCACCAGCTGGCCCGGCGACTGGGCCAATT
ACGAGCGCCGCCGCGAGGAGCGGCTCAACGCGCAGGCGCAGGAGAATGCGCGCTTCGACA
AGCTGCTGGCACAGGAAGAGGTGTGGATCCGGCAGGGCATCAAGGCGCGGCGTACCCGCG
ACGAAGGCCGCGTGCGGCGCCTGGAGGCGATGCGCAACGAGCGCGTGCAGCGGCGCGAGC
TCACCGGCAATGTGCGCATGGAAGTCTCGCAGGGCGAGTCCTCCGGCAAGAAGGTGATCG
AAGCCAAGGCGGTTGGTTTCGCATTTGGCGCGCGCACGATGGTCAAGGACTTTTCCACCA
TCATCCAGCGCGGCGACCGCATCGGCCTGATCGGCCCCAACGGCAGTGGCAAGACCACCC
TGCTCAAGCTGCTGCTGGGCGATCTGCAGCCGCAACAGGGCGAGATCCGCATCGGCACCA
ATCTGCAGATCGCCTACTTCGATCAGTACCGCTCGACCCTGCGCGAGGACTGGAGCGCGA
TCGAGAACGTGGCCGAAGGCCGCGATTTTCTGGAGATCAACGGCAAGCGCAAGCATGTGC
ATGCCTATCTGCAGGATTTCCTGTTCACGCCCGAGCGCGCACGCGCGCCGATCACGCGGC
TGTCCGGCGGCGAGCGCAATCGCCTGCTGCTGGCGCGCCTGTTCGCGCAGCCGTCCAACC
TGCTGGTGATGGACGAACCGACCAACGATCTGGACGTGGAAACGCTGGAGCTGCTGGAAG
AACTGCTGGGCGAATACAGCGGTACCTTGCTGCTGGTCAGCCACGACCGCGACTTCCTCG
ACAACGTGGTGACCTCCACGCTGGTGATGGAGGGCGATGGCCTGATTGGCGATTACGTCG
GTGGCTACAGCGATTCCCTGCGCCAGCGGCGCAGCCCGGCGACCAGCGCGATGGCGGTGG
CCAAGGCTTCGGCCACTGCCGCGGCCACCACGCCCGTGGCCGCTGCGGCGCCGGTCGACA
CTGCGGCCAAGCGCAAACTCAGTTACAAGGATGCGCGTGAGCTCGAGCAGTTGCCGGCGT
TGATCGAGCGCTTGGAACAGCAGGTGGCGGCGCTGACCGAGGCGATGAACGACCCAGGCT
TCTACCAGCGCGATACGGGGGCCATGGCCGCGCATACCGCCGCATTGAGCGACGCGCAGG
CACAGCTGGATGCGGCCTACGCGCGCTGGGGCGAGCTGGATAGCTGATGGATTGATTGGC
AAGCCGGTGTGCAGATGCACCGGCCCGCATGCCAATGACGCCTGCGTGGCGCGCATCGCG
CGCGCCGGATCGCTTACGCGCAGGCGCTGGCTGGCGCCACGAAGGCCGCAAATGTCTGCC
CGCGCGTCGCCCAGGTGGTGGCGGCTTCGTCCAGGATGTCGAGCAAGCTGTCGCGATCGC
CCGGTGCGGACTGTGCCAGCGCATCGGCCCCATCGATCAACAGCGCATACCCGCGCGGCG
CGGGCAGCCAGGACAGGTCGCGCAGACCGTCGCTGAGCGCGTCCCAGTTGCGGCCGAATC
CCGCAGGAAAGTCCAGTTGGGTGGCCAGGCGCATCAGCAGCATGCGCTTGTCGCTGCAAC
CGGCCAGATCCACACGCAGGATGCGCAGGCCGGCATCGCGTGACAATGCCGCCATGGTAT
CCAGATCGCCGGTCTCGGCCTGGTACACGCCCGATTGCTGCGGGTCGGACAGATCCAGCG
CGAAATCGCCCGCGCTCATGGCGCCTGCTCCGGTCTCGGGCCCTGGAAGGGCTTGAAGCT
CTGGTAATGATCGTCGCTGTAGTACCACGTCTGTGGCGGGGCGCCGCCGGTGACGATGCG
GCGTGCACCGCGGTCGGCGCTGCCGGGCGTGTCCACGGTGTACTCGCGGTAATAGCCGCG
CGGGCGTTCGGGCAGGCGATGTTCGCGATTGCCGAACACGCTGCCATCCTGCGGGTAAGG
GAAGGGCCCGCCGCGCTGGATCAGGACGATGGTGGCCATCGCCTCGATCGGCAGGAAGTC
GGGCAGCGTGGGGACCTGGCGCGAGGGAACGGGGGCGGCGGCGGGAGCGCTGAGTTGCGG
GGCGAACTGCGGCTTGGGCGTCTGCAACGCACGCATGCCCCACAGGCCGGCGACGAGCAC
GGCGATGGCGACGATCAGTAAAGCGGGCTTGCGCATGCAGGCGATCCGTGGACGAAGAGG
TGGCAGCAGCATGAGTATGCCGATGCGCGACTGTGTCGTTTTTGAATGCTCGGCCAGGTC
GGTGTGGTTCACACGCAGGTAACCGGGGCATGGTGCAAGGTGCGTGGCAGAAGACGGCCG
CATGCGGTGGGACGAAGTTTCCCTTCCGACACCCTTGGTAAGCGTTGCTGCCGTCCTTAC
CATCTACCCCGCAACGCCCGGTCTTCGCCGGGCGGCAAGTCCAGGAGACACGCATGGCTT
ACACCCTTCCGCAGCTGCCCTACGCTTACGACGCGCTGGAACCCAACATCGATGCGCAGA
CGATGGAAATCCATCACACCAAGCATCACCAGACCTACATCAACAACGTCAATGCCGCGC
TGGAAGGGACCGAGTACGCGGATCTGCCGATCGATGAGCTGGTGTCCAAGCTGAAGAGCC
TGCCGGAAAACCTGCAGGGCCCGGTGCGCAACAACGGTGGCGGCCACGCCAACCATTCGC
TGTTCTGGACCGTGCTGTCGCCCAACGGTGGTGGCGAGCCCAAGGGCGAGATCGCCAAGG
CGATCGACAAGGATCTCGGCGGTTTCGAGAAGTTCAAGGAAGCCTTCACCAAGGCCGCCG
TCAGCCGCTTTGGCTCGGGTTGGGCGTGGTTGAGCGTGACCCCGGACAAGAAGCTGGTGG
TGGAAAGCACCGCCAACCAGGACAGCCCGCTGTTCGAGGGCAACACCCCGATCCTGGGCC
TGGACGTGTGGGAACACGCGTACTACCTGAAGTACCAGAACCGTCGCCCGGAATACATTG
GCGCGTTCTACAACGCGGTGAACTGGGACGAAGTCGAGCGCCGCTATCACGCTGCGATTG
CCTGATCCCTGCATCCGCGCCGCAACCGCGGCAGCTTGCAGAACAAGGCCGGGAGCGATC
CCGGCCTTGTGCATGATGGATGCGCTCGCGTGGGAGCGGACCTGGCCGCGAGGGGTTTTC
CAGGGAGCGCTCCGTCGCGCCCGGGCGCGCTCCTGTTGTGCGCAGGCATGCTGGCCGGAG
CGGAGCGCTGGTTGGAGCTCGACTGGTAGAGCGCCGCTACGTCCTCAGGGAGCGGCGATC
AGAACTTGGCGTCGAATTCGCGCGCGTAGCCGGTGTTGACGATGACCTTTTGCAACGCGT
CGCTGATCTTGATGTTACCAGCCACGATCTGCTGGGTTTCGGGCCCCATGTTGTCCATGC
GCGGCGAGGTGGCGCCCTTGTAATCACACACCCGGCCGCCGGCTTCGCGTACCAGCAGCA
CGCCGGCAGCGATATCCCAGGCTTTGACGCCGGCTTCGAAGTAGGCATCGGCGCGGCCGC
AGGCCACGTAGGCCAGGTCCAGTGCCGCCGAGCCGGTGCGGCGCACGTCCTCGGCCTGCA
CCAGCAGCGCGTCCACGCACTTGAGCTGGGCGCTGGCGCGCGCGCGTTCGCGCGGCGGGA
AGCCGGTGTGGATCATCGCACCTTCCAGATCCTTGCGTTCGGCGATGCGGATGCGGCGGT
CGTTGAGTACCGCGCCGGCACCGCGGCTGGCGGTGAACAGTTCGTTGCGCAGCGGGTCGA
AGATCACCGCGTCGGTGGGCTCGCCGTTTTCCACCAGCGCGATCGACACGCAGTAGTGCG
GGAAGCCACGCAGATAGTTGCTGGTGCCGTCGAGCGGATCGATGACCCAGGTATAACGGC
CACTCTTGCCACCCTGCACGCCGCCTTCTTCGCCGAACACCGCGTACTCCGGGTAGCCGC
GCTTGAGTTCCTTGACGATGACCTTCTCGGCATCGGCATCGACTTCGCTGGCGTAATCCA
TCCGCCCTTTCTGCACTACGTTGAGTGCATCGAGTTTGTTGATGCCGCGCAACAGCACAT
TGCCGGCGAGGCGGGCGGCTTTGACCATGACGGTGACGGCGGGTTTCTGCATGGTGAAAG
CTCCCGTGAAGGCAGAAGTGGGCAATGACGAAGGTAAAAGAGCGGTCCGGCGCGAAATCC
GGCCGCGCAGTTTACCATCTACGGCCGTATCGCTCCCCGATCTCCGTTCATGTCCGTCAC
TCAGCGCATCCGTTTCGTCCTTGTCGGCACCCAGCATCCAGGCAACATCGGCGCCGCCGC
GCGTGCGATGAAGACCATGGGCGTCTCGCGTCTGGTGCTGGTGGCCCCGGAGCGCGCACT
CGACGACGACGCCTACCGGCGCTCGGCTGGCGCCGAGGATGTGCTGGGCGATGCGCCAGT
GTTCGACACGCTGGCCGAGGCGGTCGCCGATTGCACGCTGGTGATCGGCTGCACGGCGCG
TGCGCGCCGGGTGGCTTTGGAGGAACTGCTGCCGGACCAGGGTGCGCAGCGTGCGCTGGC
CAAGGCCGGCGAGCCGGCCGAGGTGGCGTTCGTGTTCGGCCGCGAACGTACAGGCCTGAC
CAACGACGAGTTGCAGCTCTGCCACGCGGCGGTGCACATCCCCTCCGACCCGCAGTTCAG
TTCGCTCAATCTGGCCGCGGCGGTACAGGTGCTGGCCTACGAGGTGCGGCTGGCGCAGCT
GGCGGCAGGGGAGGCCGAACCAGCTCCGGCAGCGGCCACCGGTTTGCGCGACGGCCCGGC
CAGCCACGCGCAGCTGGAGGGCATGTTCGGTCAGCTCGGCGAGACGCTGGAGGAGATCGA
TTTCCACAAGGGACGTGCCCCGGACTCGGCGATGCGCAAGCTGCGGCGGCTGCTGCTGCG
CGCGGAGATGACCGAGCAGGAAGTGCGCCTGATTCGCGGCATCCTGTCCGATGCGCAACG
CATGGCGATGCTGGCCAAGCGCGCCGGAAGCTGACGTCTGTCACATCTTGCGAGATTCGG
CTAGGCTGTCTGCAGCTCTAGGGGAGTGTCCGTTTTGCGCGGTCTACGATGGTGTCTGAT
TGCCTGCTGGCTGATCGCCGGGGCGGGCTTGGCCGCGACGGCTGCGGCAGCGCCGTCCTC
GGTCCTGGTGCTGGGGCGGATCAGCGACGATCCGGCCACCCAGTACCATCAGCTCAAGCC
GCTGCTCGATTACGTGGTGCCGCGCATGCGTGAAGTGGGCGTTCGCCGTGGCGAGATCCT
GATGGCGCCCGATGCACGGCAGATGGCCAGCTACCTGCGCCGTGGCCGGGTCGACTGGGT
CAGCGAGACCGCCGGCGCGGCGATGCTGCTGGAGCAACGCGGCAGCGCACATCCGCTACT
GATGACCGAGCGTGGTGGTGTGCGCGAGTTCCATTCGGTGTTCTTCGTGCGCCGCGACAG
CCCGATTCAATCGCTGGCGCAGCTGCGCGGGCATAGCCTGGCGTTGCAGAGCGCCAGTTC
CACCAGCGGTTACCTGCTGCCGATGCTGGAACTGATCCACCACGGCATGGCCTGTGACCT
GCTGCTCTCGCCGGACGATGCCCAGGCGCCCGGTTCGGTGGGATACCTGATGGTGGGGTC
GAAATTGAACGTCGCGGCGCTGGTGCACGAGCGCCTGGTCGATATGGGCGTCCTCAGCGA
TCTGGACTGGAACGACGAACGCCATCTGCCGCCGGTGTTCAAACGCGATTTCCGCATCGT
GCACCGTACCGCGCCGGTACCGCGCGCAGTGGAGATGGTGCGGACCGGGCTGGATCCAGC
GGTGGAGCGCCGGTTGCGTGCGGTGCTGCTGCAGGCCGCCTCCGACCCGAAGGCCGGCCC
TGCATTGAAGCGTTTCTTCGGCACCACCGCGTTCCATCCGCTGGATGGCGCCAGCCGTAA
ACGTCTGGACGAACTGAGTGCCGGCGTGCGGCGCGTGAGGGATCAGGTGGAATGACTCAG
GTGCGCTTCGGGCTGCAGGCTCGCTTCCTGTTGGTGATGGCGCTGACCTTGCTGCTGGTC
GCTGCGATCCTGGCCTCGCTGCTGCAGCGCCAGAGCGCGATGCAGCGCGAGGTCCGCGGA
TTGAGCGCGCAGATCCTGCATGAGCTGTTCGATCGTAGCCTGCGTACCCGCGGCGAGACG
CTGGCCACCGAGCTGGCCTCGGGCCTGGCCAATCCGCTGTACTACTCCGATCTGGCCGCG
GTGGGGGCGCTGGTGCGCAATGCCTCCCGGCAGCAGGTGGTGAGCTATGTGCTGGTGTTC
GACAGGCGTGGCCGTCTGGTGCACGACGGCACGCCCAACCTGCACGGCTACGGCCAGCGC
ATGGACGATCCGCTGGCAGCCAAGGCCATCGCGGCCAGGGCGATGCTGCTGCAGTCTTCG
CCGGAGGTGCTGGATGTGACGGTGCCGATCAGGATCGGCGACCAGCGTATCGGCGGCGTG
CGGGTAGGCATGTCGCGCGAGCGGGTGCGCAAGATCGAGTCCAGTGCCAACCTGACGCTG
GTCGAGAATCTCAACGCGATCGGCAAGCGCGATCTGGGCTGGCTGCTGGTGCTGCTGGCT
GCGCTGATCGCGCTCGGCGTGCTGTTGGCCATCTACGTGCAGCGCACGCTGGTGGCACCG
ATACGCGTGCTGGCCGCTGCTGCGCGGCAGATCGAGCGCGGTGACTATGCCGTGCAGTTG
CCGCCTCACCCGCGCAACGACGAGATCGGCGAGCTGATCTCTGCGTTCGGGCGCATGAGC
GAGAGCATCGCCCGCCACGACCGCGAGGTGCGCCACATGGCGTACACCGATGCGTTGACC
GGGCTGACCAACCGGCTGGGATTTCGCGAGGGACTGGAATACCGGCTCGACACCGCGCGC
GGCACCGGCAGCAAGCTGGCCTTGCTGTTCGCCGATATCGACGATTTCAAGCGCGTCAAC
GACACCCTCGGCCATGAGGCCGGCGACGAGGCCTTGCTGCAATTCGCCAGCCGCATCGGT
CGCGCGGTTTCCGCGCTCGGCGGCGAGGACGCGATCCTGGCGCGCTTCGGTGGCGACGAG
TTCGTGATCCTGCTGCAGAGCGGCGATGTCGGCCTGCTGGCTGCGCAACTGGCCGACCGC
CTGGTACACGAGCTGAGCCGCCCGCTGAATGTGCAGGGCCGCGAAGTGTTCCTGGGGACA
TCGATCGGCATCACCCTGTTCCCCGACGACGCCAACGATGCCACCGCACTGCTGAAAAAT
GGCGATATCGCCATGTACCAGGCCAAGGTCGCCGGCAAGAATTGCCACCGTTTCTACAGC
CGTGCCGCCGATCACGCGGCGGAGCGGCGCGTGCACATGGAGCACGAACTGCGTGGGGCC
TGGGAGCGCGACGAGCTGCGGCTGGTGTATCAGCCGATCTACCGCACCAGCGACCGCGTG
CTGGTGGGCGTGGAGGTACTGCTGCGCTGGCAGCATCCGGCGCTGGGGACCATCGCGCCG
TCCACCTTCATCGATATCGCCGAGCAGAGCGGGCTGATCGAAGTGATCGGGCCGAAGGTG
CTGCGTGCGGCCTGCCTGGAAGCGGCGCAATGGCCGAGCGTGGGCGAGGGGCTGTTCATC
TCGGTCAATGTGTCGCCGCGCCAGCTGCGCAGCGGGGCATTGATCGACAGCGTGGCCGAG
TGCCTGGCCGAATCCGGACTGCCGGCGGCGCGGCTGCACCTGGAACTGACCGAGACGGCG
GTGATCGGCGACGAGATGATGGCCGCCAGCCTGCTCGATCAGCTCCATCGCACCGGCGTG
AAGGTGTGGCTGGACGACTTCGGCACCGGATTCTCCGGCCTGAGCCACCTGCGCCAGGTG
CCGGTGGACGGGGTCAAGATCGACAAGAGCTTCGTCGCCGACCTGCAGCGCGATCCCGAC
GATCTGGCGTTGACCACCGCCATCATCAATATGGCCCATTCGCTGGGAATCACGGTGGTG
GCAGAGGGGATCGAACAGGAAGCGCAGTTCAACCTGTTGCGCGAGCGCGGCTGCGACCTG
GGGCAGGGCTACTGGTTCAGCCGCCCGCTCACCCCGGCCGACCTGATCAAGCTGATCGCA
GCGGGATAAGCAGCGCAGGAGCGCCCCAGAGCGAGATGGGTCTTCCCGGGAAAGCTTCGT
CGCGCCCGGGCGCGCGCATACCCGGAGGTCTGGCGGGCCGGCGGGCGAGCGCAACGGGTG
TTCGCCGGGACTGCCAGGCTGCTGAGTCCGCGCGCAGCATCCGTAGAGGCGCCCCGGGGG
GCGCGATGGGGCGTTACCGGTGAAGCCTGTCGCGCCCGGCTGTGCTTCTGTGACCCGCCG
CGTCGGGTTCGGTGGTTACAGCGGACGCTTGCCGGTGTCGCCGGGGATCTCGCGTACCAG
CCGCGGTACCAGGTAGCCGGACAGGCGCGTGGCCAGTTCCGCGTGCAGCGCAAGGGCGCG
GGCATCGTCCACTTCGAAATGCGCCACCCCGGCCACGCGATCGAGCTGGTGCAGGTAATA
CGGCAACACCCCGGCAGCGAAGCTGCGTTCGCTGAGCGCGGCCAGTGCGTCCACGCTGTC
GTTGACGCCGCGCAACAGCACGGCCTGGTTGAGCAACTGCGCGCCGGCATCGCGCAGCGC
CTGCAGCGCTGCATCCACGTCGGCGTCGAATTCGTTGGCGTGGTTGGCGTGGATCACCAA
CGCCACCGGCCATGGCAGGCTGCGCAGCCAGGCCAGCAGCGGTGCGTCCACGCGCGCCGG
CAGCACCACCGGCAGGCGGGTGTGGATGCGCAACCGCTTCAGGTGCGGAATGCGGCCCAG
GGCATCGGTGAGCTCGACCAGCTTGGGGGTGGCCAGCGACAGCGGGTCGCCGCCGGACAG
CAGCACCTCGTCGATGCTCGGATCGGCGGCGATCGCCGCCACGGCCTGGCGCCAGCCGTC
GCGGGCGGCGGTTTCTTCCGCATACGGGAAATGGCGGCGGAAGCAATAGCGGCAATGCAC
CGCGCAGCTGCCGGTGGCGATCAGCAAGGCGCGGCCACGGTACTTCTGGATCACGCCGGA
GGCGGTCCTGGCGGCCGCATCGCCCACCGCATCCAGGCCATAGCCCGGTACCGGCTGCAT
TTCGGCATCCAGCGGCAGCACCTGGCGCAGCAGCGGATCGTCGAGCTCGCCATGGCGCAT
CCGCGCCACAAATGCATGGGGCACCCGCAGGGGGAACTGCATTGCGGCCTGCCCGCTGAT
GCCGGCGGCCTGCGCATCCAGCCCGAGCATCTCGAGCAGGGCACGCGGATCGCGTACGGC
ATCGCGCCACTGCTGCTGCCAGCGCGACGGCGGCAGTGCGGCGGGCGGTGACGGCTGTAA
GGCGAGGGGGGCTGCGGTTATCATATGCGGTCACAAAACAATGCCCGCCGGTTGCGGCGG
GCGCCCCATTCTAATCCGACCCGCCCTCCTGTGGCGGATCGTGGTCTTATCGAGGAGCTG
CACCATGGCCACTGTTGGCATGAACGACGTCAAGAACGGCATGAAGATCCTGGTCAACAA
CGAGCCGGCGGTCATCACCGAGACCGAATACGTCAAGCCGGGCAAGGGCCAGGCCTTCAC
CCGCATGAAGTACCGCTTCATCAAGTCCGGCCGCGTGGTGGAAATGACCATGAAGGCCAC
CGACGACGTGGAGCTGGCCGACGTGGTCGATACCGACATGCGTTATCTGTACAGCGATGG
CGAGTACTGGCACTTCATGGATCCGGAATCCTTCGAGCAGGTGCAGGCCGATAAGGCCGG
CATGGGCGGCGCGGACAAGTGGCTCAAGGGCGAGGAAGACTGCATCGTGACGCTGTGGAA
CGGCGCGCCGATCTGGGTCCAGCCGCCGAACTTCGTCGAACTGAAAATCACCGAGACCGA
CCCGGGCGTGCGTGGCGATACTTCCGGCGGCGGCGGCAAGCCGGCCACGCTGGAGACCGG
TGCGGTCGTGCGCGTGCCGTTGTTCGTCAACCAGGACGAAGTCATCAAGGTCGATACCCG
CTCGGGCGAATACTCCGCGCGCGTCAAGTAAGACATGCGACCGGGACACTGGCTGCAGCG
AGCGCGACGCGGTGCCGGTGTTCCGTTGATGCTGGGCGGCCTGCTGGGCGGCGCACTGCC
GGCCGGTTCGGCCGCCGCACGACCGGCCGGCGCATCCTGCGATGCAGGCAGTATCGCAGC
GGTTGCGGCGGCCGACGTGTTCGCGGGCGCCGTGCAGACCGTGGCGGCGCAGACCTGCAA
GACATGGCCCTCCGATACCACCAAGCGCCTGGCTGCCATCGCCTTCGTCACCGGTGCCGG
CGAACCGGGCGAGCGCTCCCTGCAATTGCGGGTGGCCATGCTGGAGGCCGACAGCGGCAG
GGTGCTGGCCGGTTACGCGCAGGAGCTGGGCGAGGACGCCGCGCTCGAGCTGGACGCCGA
CAGCCTGCGCCTGGATACCGCCCGTTACGATCTGGCGCCGGGCACACGTGCGATCGGCGT
GGTCGTGCGCAGCGTCGCACGAGGACCCAGCTGCCCGGATTTCCGCAGCAACGATGCGCT
GACTCTGCTGGTGCGCGAGGGCCGCACGCTGCGTCCGGTGCTGCAACGCGATCTCACGCT
CTGGCAGCGCGTGCAGGGTGAGCCCTGCAGCTGGGGGCGGGGGCGGGTGATCAGCGAGCG
CGCGTCGATGCATCTGGCCATGGCCGGGCAGGTGCATGCCGGCTATGCGGACATCGTGTT
GACCGCCACTATCGTCACGTCCGACGTGGCGCCAGGTGGCGACACTGTCACCGAACGCGC
CCGGCGCGCGCGCCAGCTGCTGCGCTATGACGGCAAGCGCTATGTCGCCGCGACCGACGC
CGCCAACGGCTGGCCGTTCGGCAACTAACCTTCTATGGATTCGCTCATGACCAATGCTCC
TGCAGAAACCTGCGACCTGTTGATCGAAGCCGGTTACGTGGTGCCGATCGAACCGCACGC
GGTGGTCCTCGAGGACCATGCGGTGGCGGTGCACAACGGCGCCATCGTGGCGGTGCTGCC
GATCGCGCAAGCGCGCGCGCGCTTCGCGCCGACGCAGACCGTCTCGCGTCCGGACGCGGC
ATTGATGCCGGGCCTGGTCAATGCGCATACGCATAACCCGATGACGCTGCTGCGCGGTGT
GGCCGACGACCTGCCCTTGATGGTGTGGCTGCAGCAGCACATCTGGCCGGTGGAAGCGGC
GGTGATCGGGCCGGAATTCGTGGCCGACGGCACCGCTCTGGCCATCGCCGAGATGCTGCG
CGGCGGCACCACCTGCGTCAACGAGAACTACTTCTTCGCCGACGTGCAGGCCGCCGTGTA
CAAGCAGCACGGCTTCCGGGCACTGGTGGGCGCGGTGATCATCGACTTCCCCACCGCCTG
GGCGTCGTCGGACGACGAATACTTCGCCCGTGCCGGCGAGCTGCACGACCAGTGGCGCGA
CGACCCCCTGATCGGCACTGCATTCGCTCCGCATGCACCCTATACGGTCAACGATGCCAA
CTTCGAACGTGTGCGGATGCTGGCCGACCAGTTGGACCTGCCGGTGCACCTGCATACGCA
CGAAACCGCACAGGAAGTGGCCGATTCGATCAAACAGTACGGGCAGCGCCCGCTGGCGCG
GCTGGATCGTCTGGGCCTGGTCAACGATCGCCTGATCGCCGTGCACATGACCCAGCTCAC
CGACGCGGAGATCCATCTGTGCGCCGAGCGCGGCGTGAGCGTGGTGCACTGCCCCGAATC
CAATCTCAAGCTGGCCTCCGGGTTCTGTCCGGCCTGTGCCTTGCAGCGTGCAGGCGTGAA
CCTGGCGATCGGCACCGATGGCTGCGCCAGCAACAACGACCTGGACATGTTCAGCGAGAA
CCGCACCGCCGCCATCCTGGCCAAGGCTGTGGCCAACGATGCGACCGCACTGGACGCGGC
CACCACCTTGCGTGCGGCCACCCTCGGCGGGGCGCGTGCCCTGGGCTTCGGCGACCGCAT
CGGTTCGATCGAGGTCGGCAAGCAGGCCGATCTGGTCTGCGTGGATCTGTCGGCGCTGGA
AACCCAGCCGTTGCACCACGTACTGTCGCAGCTGATCTACGCCGCCGGTCGCCATCAGGT
CACCGATGTGTGGATCGCCGGCAAGCCCAAGCTGGTGCAGCGCGAGCTCGTCGACATGGA
CACCGCAGCCCTGGTCGCCAACGCGCGCCAATGGCGCGACCGCATCCGCACCGTCCGCGC
CTGAGCGCGCGTCATCGACTCACGGAGTTCCACATGAATCCCGATACTTCCACCACCTCC
GGCAACTTCCGTCAGACCGAACTGGACAAGTTCGCCGCGCTGGCCAACCGCTGGTGGGAC
GCCGACGGTCCGCAGAAGCCGCTGCATGCGCTCAATCCGGTACGCCTGGACTATGTGTCC
GCCCGCCAGGAGCTGGCCGGCGCGCGCGTGCTGGATGTCGGTTGTGGCGGCGGTCTGCTC
AGCGAGTCGATGGCGCGCCTGGGCGCGCAGGTGACCGCGATCGATCTGGCCCCGGAGCTG
GTCAAGGTGGCACGCCTGCACAGCCTGGAATCGGGCGTGCAGGTGGATTACCGCGTGCAG
TCGGTCGAAGACCTGGCGGCCGAACAGCCCGGCAGTTTCGATGCGGTGACCTGCATGGAG
ATGCTGGAGCACGTACCGGATCCGACCGCGATCATCGGCGCCTGTGCCCGCCTGCTCAAG
CCGGGCGGCAAGCTGTTCCTGTCCACCCTCAATCGCACTCCGGCCGCGTTCGCGCTGGCG
GTGGTGGGCGCCGAATACATCGCGCGCTTACTGCCCAAGGGCACGCATCACTACAAGGAC
TTCATCAAGCCCTCCGAGCTGGCGGCGTGGTTGCGCGCGGCCGAGCTGCAGCTGGAAGAT
GTCAGCGGCATGCTGTACGAACCGTGGCGCAATCGCGCGCGCCTGTCCTCGCGTACCGAG
GTCAATTATCTGGCGTACGCGGTGAGGCCGTGACGGGCGGGGAGTGGGAAATCGGAAATC
GGGAATCGCAACGGCGGTCTTCCGGGGTTTTGATGGATCCCGATGCCGGCCCGGTTGTGG
GTCACCGAGCGGTGGCGGTGGTGCTGTGAGGTTTCCGCGGGCGGTATTGTTCGATCTGGA
TGGCACCTTGCTGGACAGCGCGCCGGATATGCTGGCGACGGTTAACGCGATGCTGGACGC
GCGTGGGCGTGCGCCGATTGCGTTGGCTTCGCTGCGACCGGTGGTTTCGAAAGGTGCGCG
CGCAATGCTCGGCGTCGCATTTGCCGACCTTGATGTCGATGCACGCGGTGCACTGGTGCC
GGAATTCCTGCATCGTTACGAAGCCCTGATCGGCACGCAGTCGCAGCTGTTCGACGGTGT
CGAGCAGTTGCTCGCGCGGCTGGAGAATGCCGGCTGCGTCTGGGGCATCGTCACCAACAA
GCCCGAATACCTGGCGCGGCTGATCCTGCCGCAGCTCGGCTGGACGCAGCGCTGCGCGGT
GCTGATCGGCGGCGATACGCTTGCCGAGCGCAAGCCGCATCCGCTGCCGCTACTGACCGC
GGCGCAGCAACTCGGCGTTGCGCCGGCGCAATGCGTCTACGTCGGCGACGACGAGCGCGA
CATCGTTGCCGCACGTGCGGCCGCCATGCCCGCGGTTGCGGTGTTGTGGGGCTACCGCCT
GCACGACGATGTGCCGGCGCGCTGGCAGGCCGACGCGCTGGTGGAAACGCCGCAGCAACT
GTGGGATGCGGCAACGTGGCCGCAGACCTGATACTTCTTCGTTTTTGTCCGGATCCGCCA
TGAGCCAATCCAGCGCCCTCGACAGTTTTCTCGACAAGTGGCGAACCCGCTGGCCGGAAT
GGTCGGTTGCCGAACCCTTCATTCCCGAACCGCAGCGTCGCCTGGCGGCAGCCTGGTTCG
CCTTGTTGCAGGAATGGGAAGACATCATGAACACCGCCGGCGATCCGTTGCCGGCCGATG
CCAAGCTGGCGTGGTGGCAGCAGGAGCTGCGCGACTGGTCCGGGCAGCGTTCGCGGCATC
CGTTGGGACGCGTGCTGGAGCCGGTGCGCGCGCCATGGGCAGTGTTGGCCGATAGCTTGC
CGGCGATGCAGGCCGCACGCGTGCAGCCCGCATCGTTGCAACAGGCGCTGGAACAGCTGC
GAGGCTTTGCCGATGCGGTGATCGGTGCCGAGGCGGTGCTGTTCGCGCGTGCGCAAGCCG
GTGATGCCACCGCCGTGGCGGTACAGTGGCTGGATGCACGCCAGCGTGCCGGTGGCGATG
GTGCCGCACCTGGAGGCGTGACCACGCTCGCCTGGCGTACCCAGCTGTTGCGGGCCTGGC
CACGCAAGCCGGCGTTGGCTCGCCCGCATCGGGTGTGGTCGCGGCTGGCACGCGTGCGCC
TGCAGCGCGAGCTCGCCGGCAAGCCGGCCTATGCGCCACCGGTCCAGCAGTTGTGGCATA
GCTGGCGTGCGGCAAGCGGCGCTGACTGAGCGAGAGCGGGTCGGCGACACCTCGGTCGCG
TACATGCGGATGCGCTTGCTGCCACCGATCGGCCGCGGCAAGCGCATCGCTCGCATGGTC
GGACGCCGTCGCTCAGATCGGCGAATCCGGCAGCACCGTGTGGTAGGCAATGAACGCATC
GTTGCACTGGCACCCAGGCCGAACAGGGCGATGTGCACGCGTCCCGGTCTGCAGCGCCGC
ACGCGTTTCATCACATGCCGTGGGCACTGGGCCTTCCACACTCATTGCCCGCGTAAGACG
CGCATGTCAGGAATGCAAATGACCGATCCCAAAGAGCTGCAGGACAAATTCTGGAAAGCC
CTGAAATCCGATCGCACGGTGATGCTGGGCCTGGACGGAGTGGAAGATGGTCACGCGCGT
CCGATGACCGCGCAGATCGAAGGCGACAGCGGTGGGCCGATCTGGTTTTTCACTTCCAAG
GACAATGCATTGATCGCAATGCTGGGGCAGGGGCGGCGGGTCATCGGCGCTTTCAGCAGC
AAGGGGCATGACCTGTTTGCCAGCATCAGTGGCTCCCTGCGCGAAGACACCGATCGCGCG
GTGGTCGATCGCCTGTGGAACCCCCATGTGGCTGCATGGTACGAGGGTGGCAAGGACGAT
CCGAAACTGGCGCTGCTGCGGCTGGATGCGGACCACGCGCAAATCTGGCTCAACGGGTCC
AGCCTGCTGGCCGGCATCAAGGTGCTGCTCGGCATCGACCCGAAAAAGGACTACCAGGAC
AAGGTGGCTGACTTACCACTGCGTTGAGGCGCACCACGCAGGCGCGGGAGCGTGCCTGCG
TGGTCGGTGGCGCGTGCGCAGCGGCGCGCTGCATTCTCCGTCAGGCAACTGCACCACCGT
CATCATTACGGCATCGGCGCGGTTGTGGGTATCGATAGAGCATTCGGGAGTAGCGACATG
CAACGGATCGAGATCGGTCAGATGGTGTTCCTGCGCGACGGCGAGGTGGGGGTGGGCGCG
GTGCGCGACATTCGCAACGATGGCGCCGAACTCATCGTCTACATCGAGAATGGCGGCGAT
TTCGTACTGCCTGCATCGGTGGTGCGCGATGTGCATTCGGGCAAGGTAATGCTGGATGTC
GACACACTGCCGGAGGACGTCTGCGCGGCCTTGCGCCACCGCCACGACAATGAGTTCCCG
ACCGACCCGGATGCAGCCAGCGACCCGCAGTGACGCATCCGCTTGGTGTGACGGTAGCGC
GGCCTGGCAGCGCAGCACGAGCCGGCCAGGAAGTCCCTCATGGTGTACTGCATCGCTGGT
CGGGGAACCGACCATGCCGGGCTCTGGCAAGCGAGCGCTGCTGAATCAGCTCAGGCGTCA
GGCAGCAAAAAATTGCGCGGTGTAGCACCGGTTGCCTCGTCCGATGCCAGCAACGCCTGG
TCGGCCTGATCCTTGAGCTGTACTCCGGACAACCGGCGAGCGAACGCTTCGCGCAGGAGA
TAGCCCAGCGTGCGGGCGGCTTGCGCGTAACCGAGCCCTTCGCTGCGGATGTTGGAAATG
CAGTTGCGCGCAGCATCTGTGAGACCGACGCGCGGTGCATACGTCAGATACAGCCCGAGG
CTATCGGGCGAACTCAAGCCCGGGCGCTCTCCGATCAGAACGATCACCATGCGCGCATCG
AGTAGTTCGCCGACTTCGTCGCCGATCGCCACGCGCCCCTGTTCGATCAGCACGACCGGC
GCCAGCGACCGGTTCTGGTGCGCGCTCAGGGCCTCGATCTGTTCCAGCATCGGCGCTGCA
TGCCGATGCACCGCCAGGGCAGACAGCCCATCGGCCACCACCACTGCCACGTCGTATCCG
CTGCCTTGCACGGCGGCCGCGCCGCGCAATTGGGTGGCAGCCTCATCGGACAGGCGACGA
CCCAGGTCTGGCCGTCGCAGGTAGGTGTGCCGATCTGGCGCTGCGCTGCGCAACAGCAGG
CTGTTGCGCCCGCGCCGTTTCAACGCGGCCTGCAACGGTGCCGGATCGAACGCCAGATGT
ACTGCGTCGCGCGCTTGGGCATGTGCCAGTTGGAAATCGAGATGCGCTACGGTCGGCAGG
CTGGTGCCCACGCGGCCGAGAGCGATACGTGCCGGTGTCAGCGGCCGCAACTGCGACCAG
GCATCGCGTGGCGGTGCCACTGGAGTGCTCACTGCATCTTTCCAGCAGGCAATTGCGACA
ACGCGCGGCGAAACGTCGGAGGTACCTCGTTGCCCAGGACGAAACGGCCATCATCCCGCA
GACGCAGGATGCCTTGTTGCTCCAGCCACTGCTCGAACTCGGGCGCGGCACGCAGCCCGA
GTGCCTGGCGTGCATAGAGCGCGTCGTGGAACGAGGTGGTCTGGTAATTGAGCATTACAT
CGTCCGAGCCCGGGATGCCCATGATGAAATTGATGCCCGCAGTGCCCAGCAGGGTGAGCA
AGGTGTCCATGTCGTCCTGGTCGGCTTCGGCATGGTTGGTGTAGCAGATGTCGCAGCCCA
TCGGCACGCCAAGCAGCTTGCCGCAGAAGTGGTCCTCCAGTCCGGCGCGGATGATCTGCT
TGCCGTCGTAGAGATATTCCGGGCCGATGAAACCGACCACGGTGTTGACCAGCAGCGGCT
TGAACTGGCGTGCCACCGCGTACGCGCGCGCTTCGCAGGTCTGTTGATCCACGCCATGGT
GCGCGTTGGCCGATAGCGCGCTGCCCTGGCCGGTTTCGAAATACATCACGTTGTCGCCCA
CGCTGCCGCGGCGTAGCGACAGGCCTGCCTCGTGCCCTTCGCGCAGCAGCGCCAGATTGA
CGCCGAAACTGGCATTGGCCGCTTCGGTGCCGGCGATGGACTGGAACACCAGGTCCACCG
GTACGCCGCGGCCGATCGCCTCGATGGTGGTGGTGATATGCGCCAGCACGCAGGACTGGG
TGGGAATCCGGTAGCCGGTAATCACCGCATCGAGCATGCGCAGCAAGGCGCTGGTGGCGG
CCAGACTGTCGCTGGCCGGATTGATGCCGATCACCGCATCGCCATTGCCATACAACAGGC
CATCGAGCACGCTGGCGGCGATGCCAGTGGCGTCGTCGGTCGGGTGGTTGGGTTGCAGGC
GGGTGGACAGCCGCCCGCGCAGGCCCAGCGTATTGCGAAAAGCGGTGACCACGCGGGTCT
TCTGCGCCACCAGGATCAGGTCCTGCACCCGCATCAGTTTCGACACCGCGGCGACCATCT
CCGGCGTCAGTCCGGGCGCCAGCGCCGTGAGTGCGGCTTCATCGGCCTGCGCGCTCAACA
ACCAGTCGCGGAAGCCGCCCACGGTGAGGTGCGCGACAGCAGCGAACGCCGCCGTATCGT
GCTGGTCGATGATCAGCCGGGTGACTTCGTCCGACTCGTAAGGCACCACCGCTTCGTCGA
GGAAATGCCGTAGCGGCAGATCGGCCAGCGCCATCTGCGCGGCGACGCGCTGCAGCCCGG
ACTCGGCTGCCAGCCCGGCCAGCTGGTCGCCCGAACGCGCCGGCGTGGCCTTGGCCAGCA
AGGTCTTGAGGTCGGCAAACCGGAACTGCTCGCCGCCCGCGGTGAACGCGAAACCGCTCA
TTGGCCCGCGACCCCAGTGTTGATCTGGCTGCGCAGACTGAGCATGCAACACGCCGCACC
GAGCAGCAGCAGGCCGACGAAGATCAGCGCCACGACCGGGTTGAACCACACCATGGCGAT
CAGACACACCAGCGCCAGCGACAAGGCGATCGCCGGCACCACCGGATAACCGGGCGCGCG
AAAGCTGCGCTCCAGTCCTGGTTCGCTGCGGCGCAGTTTGAACAGGCTGAGCATGCTCAT
TCCATACATCACGATGGCGCCGAACACCGACATGGTGATCATGGCCGCCGTCAACGACAT
GCCCTGGATCTTGACCACGCTGTCGCTGCAGATCGCCGCAATGCCGATGACGCCACCGGC
CAGAATCGCCCGGTGCGGGGTGCGGAAGCGCGACAGCGTCGCCAACCCGTGCGGCAGGAA
GCCGGCGCGGGCCAGTGCGAAGAATTGCCGCGAGTAGCCCAGGATGATGCCGTGGAAACT
GGCCACCAGCCCGAACAGGCCGATCCACACCAGCATGTGCAGCCAGGTGGAACTGGTGCC
GACCACGGCCTTCATCGCCTGCGGCAGCGGATCGTTGATGTTGGCAAGCTGGCGCCAGTC
GCCCACGCCGCCGGCGAACACCATCACCCCCAGCGCCAGCACCACCAGGGTGAGAATGCC
GGCGATGTAGGCGCGCGGGATGGTACGCCTGGGGTCCTTGGCTTCCTCTGCGGCCATTGC
CGCGCCTTCGATCGCCAGGAAGAACCAGATCGCGAACGGGATCGCCGCAAAGATGCCGGA
AATCGCCGCCGGGCCGAACACGTCGCTGCCGGCCCAGCCATTGGCGGCGAAGCGTGCCAC
GCTGAATCCCGGCGCCACCACGCCCATGAACACCAGCAGTTCGATCACCGCCAGCAGGGT
CACGATCAGCTCGAAGGTGGCGGCAATCGCCACGCCGACGATGTTCAAGCTCATGAACAG
CAGATACGCGCCAATCGCGGCCAACCGCGGGTCCAGCGAGGGATATTGCACGTTCAAATA
AGCGCCGATCGCCATCGCGATCGCCGGTGGCGCGAACACGAATTCGATCAGGGTGGCCAG
GCCGGCCAGCATGCCGCCATAGGTGCCGAAGGCGCGCAGGCTGTAGGCGAACGGCCCGCC
CGCATTGGGAATGGCGGTGGTCAGTTCGGTAAAACTGAAGATGAAGCAGGTGTACATCAC
CGCCACCAGCAAGGTGGTGACCAGAAAGCCCAGCGTTCCGGCGGTGCCCCAGCCATAGCT
CCAGCCGAAGTATTCGCCGGAGATCACCAGGCCGACCGCGATTCCCCACAACTGCCAGGT
GCCGAGGGTCGGCTTGAGTTGCTCGTTGCGCATGTTGCTCATCTCCAGCGGTCGGGGAGG
CGACCAGGCAGTTGCGCTACCTGTGCGGTGCACGCGTCATCGTGGCTGCGCGATCGCTGC
TGTCCAGCGATGATCGATGGCACCCCGGTTATACCGCAAACCCGGGCGGCGAACACAGGC
GCGACGGGTAGGGGTGCGTTTACCAGCAATGGGTCGACACGTACGTCGAACCGCGCCGCG
GCACGCCGGAACGGGTGAGGTCACGAGTGGTGCTGGCGACCTATTTACCGCGTTCGAGTA
CCAGCAACGGGTCTATTCGTGTATCGAACCAATTCATCCCCCAATGCAGATGCGGTCCGG
TCGCACGCCCGGTCGCACCCACCGCAGCGATGACCTGACCCTGCTCCACCCGGTCGCCCA
CCTTGACGTCGATACGCGATAGATGCAGGAAATTCGAGCTGATGCCGAAGCCATGGTCCA
GCAATAGCGTGCCACCGGTCAGGTACAGGTCCGACGCTGCGAAGGTGACCACGCCGGCGG
CGGGCGCCTTGACGGGGGTGCCGGTGGGCACGGCGATGTCCATGCCGGAATGGCCGGCGC
CCGGCTGCCCGTTGTATACGCGTGCATTGCCGAAGCGGCCGCTGATGCGGCCCTGCACCG
GCCAGATGAAGGGCTGCGCGAAATCCGGGCGCGCATCGTCGCGGTCGCGCGCAGCGGTCA
CCTGCGCCTGCTCACGCTTGATGCGCTCGGCAATGGCCGGCGGCGGGTTGACGGTCTTGG
GCGGCACGCCGTCGATGCGCTCGGTGGGCCAGTCGCGTGGCGTCACCATCACGCTGGCCG
TGCGCTGCGTGCCATCGGGCAGGGTGATCTGCACCTGCAAGGGGCCGGTCGCGTCGCGGC
CGATGCCGAACACCACGCTGCCATAGCCGCTCACCCGCAGGTTGCGGCCGGCATAGTGCA
CCTTGCTGCCGACCGGCACCTTGCCGATCACCATCGCGCCCTGCGACGCGCTGGCAGGAA
ACACCACGCCAGCAGTGTCGGCAGTCTGCGCTTGTGCCGGAGCCGCGCCGAAGATGGCCG
GCACGATCGCCAGCCATGCGCTGATCAGGGCTGCGCGCATCAGCGGTCGAAGGTCAGGCG
CTGGCCGGCAGCGCTGCCCACCAACTGCTCGCCATCCCATACCTGCTGGCCATTGACCCA
GGTCGCGGCAATGCGCGAACGGAACGTGGTGCCTTCGAACGGAGACCAGCCGCACTTGGA
CAGCACCTGTTCGCGCTTCACCGTGAACGGGGTGTTGTCGATCATCACCAGGTCGGCGAA
GTAGCCCTCGCGCAGGAAGCCGCGTTGTTCCACATCGAACAGTTGCGCCGGCGCATGCGC
GAACTTCTGCACGATGCGGGTGATCGGCAGCTTGCCTTCGTGCACCAGTTCCAGTGCCGC
CACCAGCGCGTACTGCACCAGCGGCAGGCCCGAAGGCGCCTGGGCGTAGGGCTTCTGCTT
TTCTTCCCAGGTGTGCGGGGCGTGGTCGGTGGCCAGGACATCGATGACGTCTTCGGCCAG
CGCCTCGATCAGGGCCAGGCGGTCCTGGGCATCCTTGATCGCCGGGTTGCACTTGATCAG
GTTGCCCAGGCGCGCGTAATCGCTGCGATCGAAACGCAGGAAGTGGATGCAGGTTTCGGC
GGTGATGCGCTTGCGGAGCTTGCCGTCCGCATCGACCAGCGGGCCGGCTTCGAACAGCGA
CAACTCGTCGGCGGTGGAGATGTGCAGCACGTGCAGGCGGGTGTTGTGCCTGCGTGCCAG
CGACACCGCCAACTGCGAGGATTTCAGGCAGGCTTCGCGCGAACGGATGTCCGGGTGCAT
CTCCGCGCTCAGTGCTTCGCCGTATTGCTGCCGGTACCGCTCCATCGTCGCGTCGATGGT
CGGGGTGTCTTCGCAATGGGTGATGATCGGAGTGGGCGCGTCGCGGAAGATCGCGTCCAG
CGTCTCGGGGTTGTCGACCAGCATGTTGCCGGTGGAGGCGCCCATGAATACCTTGATGCC
TGGGGCAGTCTTGGGGTCCAGCGCCTGGATGTGGGCCAGGTTGTCGTTGCTGGCGCCCAT
GTAGAAGCCGTAGTTGGCCCAGGCGCGCCCGGCAGCGGCGTCGTACTTGGCCTGCAGCGC
GGCGGCGTCCAGCGTCGGTGGATTGGTGTTGGGCATGTCCATGAAGCTGGTCAGGCCGCC
GGCCACCGCTGCACCGGATTCGGTGGCGATGTCGCCCTTGTGGGTCAGGCCTGGTTCGCG
GAAATGCACCTGGTCGTCGATCATGCCTGGCAGCACCCAGCGTCCGGCGGCATCCACAAC
GGTATCGCCAGGGGCAGGGACGATCTTGCTGTCGATCTTGGCGATGCGTCCGGCCTCGAT
CAGCAGGTCGGCGTCGAACTCCTTGCCCTCGTTGACCAGGCGGGCATTGACGATGACGGT
TCGGCTCATGGATGGGGTCCTTTGCAGCGGCAGGAAGAAGAGGGAGGCGGGGCAGCAGTG
CAAGGCGCATCGGGCACCGGGTCGAAGCCGCCCGGGTGGAACGGGTGGCAGCGGCCCAGC
CTGCGTGCGGCCAGCCAGCAACCGCGTAGCGGGCCGAAGCGACCGATGGCAATCATTGCG
TACTCCGAGCAGCTGGGCGCAAAGCGGCAGCGCGGCCCGAGCAGGGGGCTGATGAACAGC
TTGTAGCAGCGCAACAGCGCAATGAGCAGGCGGGAGATCACTTGCCAATCATATGCCAGT
TGCATTAATAGGTGGTTGCCGGGGGTCCGCAGCGTACGTTATAAAGGTCCGCTTTCCCGG
GCCCCGGGGGAACCAAGGAAGAGCGTTTCGTGGCTGCTAAAAAACCTGCAAAAAAGGCCG
TCCAGGCCGCCAAGAAGTCCGCCAAACCCGTTGCGAAAAAGGCAGCGGCACCCGCCGCTG
CGAAGCCGGCCGCCAAGAAGGTGGCCGCGGTCAGCAAGCAGCCGGTTGCCAAGAAGGTTC
CTGCCAAGAAGGCGCCTGCAAAGGCACCGGCGAAGAAGGTCGCCGCCAAACCGGTGCCAT
CTGCCAAGCCCGCAGCGGCCAAACCCGTAGCGGCCAAGCCGGTGAGTCCGGCCGCCAAGA
AGATCGCTGCCAAGCCGGCGGCGAACAAGGCAGCTCCGGCTGCCGCCAAACCGGCCGCCA
AGCCGGTGGCCTCCAAGCCCGTACCGAAGCCGGCCTCCAAGCCGGCTCCGGCCAAGTCAG
TCCCGGTCAAGGCTGAACAGCCCGCGCCCGCACCGGCCCCCAAGGCCGCCACTGCGAAGC
CGGTCAAGCCCGCGACCCCGTCAGCCAAGAATCCCGTGCCCGTTTCGAAATCCTCCGCAA
AAACTCCGAGCAAGACCGAAGCCCCCGCCAAGCCCGCTGCGACCCGTCCGGTCGGCAAGG
TCGCCGTGGCCGTGACCTCCAAGCCGTCCAGCCCGGCGCCCAAGACCAAGTACAAGGTGG
TCGACTACAAGACCGACGACGCGACCGGTCGCCCGATCCTCCCGCAGGGCTACAAGCCGT
CCGCGGACGAGGAGTACATGAGCAAGTTGCAGCAGGAGTACTTCCGTCAGCGCCTGCAGC
ATTGGCGTAACGAGATGGTGGAGGAATCCAAGCAGACCATCGAGAACCTGCGCGAAGAAG
TGCGCGATATCGGCGATGAGGCCGAACGAGCCACGCGCGAAACCGAGAACTCGCTCGAGT
TGCGTGCCCGCGACCGCGCCCGCAAGCTGATCTCCAAGATCGACAGCACCCTCAAGCGCC
TGGAAGACGGCGATTACGGGTACTGTGTCGACACCGGCGAAGAAATCGGCCTGGACCGCC
TGGAAGCGCGTCTGACCGCCGAGCGCACCATCGACGCTCAGGAGCGTTGGGAGCACCTGC
AGAAGCAGCAGGGCGACTGATCCACGCGCGCGCCGGCCGCAGCCGGCGAAGCGAACCGAA
CCCCGGAGATTGGACGCCCGTCCAGCCTGCGGGGTTTTTCATATGGGGTGTCCGGCCGGC
AATCGCCGCGCGTGTCGCGGCCAGTCGTGGCGCGGCTGAGTCGGCCGCCGCAATCGGGCC
GGGGTCGGAGGGCGGGATGCGGCGATCGGCAGTGGTTACTGCCGAGGTCGCGCATGCCGG
TCTACCGCTGGGCGGATCACTGCAGTTCGCGCAGATCCAGGTTGCGCAGGCGCGGCGCCT
TCCAGGCGGTGGTGGCCACCACGCCCAGGGTGACGCAACCGCCGATCACCACGGCCGGCA
CCAGGCCCACCAGGCGTGCCATCACGCCATCGTAGAACGCTCCCAACTCGTTCGACGAGC
CGATGAAGATGCCGTTGATCGAGGACACCCGCCCACGCATCGCGTCCGGGGTTGCCAGCT
GCAGGATGGTCTGCCGCACCACGACCGACACGCCGTCGCACATGCCGTACGCCAGCAGGA
TCGCCGCCGACAGCCAGAAATGGCGCGATAGTCCGAAGGCGATGGTGCACAACCCGAAGC
CGGCGACCGACAGCAACAGCACCCGCCCGGCATTGCGCTGCAAGGGATGCCGCGCCAACC
ACACCCCGACCACGATCGACCCCAGTGCCGGCGCGCCGCGCAGGATGCCCAGGCCCTCCG
GCCCATGGTGCAGGATCTCGTGGATGAAGGCCGGCAGCATGGAGACCGCGCCACCCAGCA
ACACCGAGAACATGTCCAGCGCCATCGCACCCAGCATGATCTGGTTGGACAACACGAACT
GCGCGCCTTCGGCGATGCTGCGCAGGATCGGCGCACGCGCGCCATCGCTGACCGGCTCGT
CCACGCGCAGCAGCGCCAGCGCCAGGATCGCGAGCATCGCCACGCCCGCGGCCACGCCGT
AGGCCAGACCCTTGCCGCCCCAGCCGACCAGCAGCCCGCCCAGCGCCGGGCCGATCACCA
TGCCGGCCTGCAAGGTGACGCTGCCGATACTGGCGCCGCGCGCAAAGGCCTCGCGCGGCA
GCGCCCGCGCAAACAGCGCGTTGTAGACCGGCGACAGGAACGCGCGCGCCGCCCCGGTCA
ACGCAATGGCCGCGTAGATCGGCCAGACGTCCCGTACCGGCAGCCATGCCTGGGCGATCG
CCAGCAACAGCAACGCGGTGACGACCAACCCCAGGACCGCAAGCATGCCGAGCCGTCGCC
GTGGCAGGTGGTCGACCAGATAGCCGGCAAACGGCGCGATGCAGAAGAAGGGCAGGATTT
CCGCCAGGCCGATCAGCCCCAGCGAGAGCGGATTGCGGGTGATCTCGTAGATGTGCCAGC
CGACCGTGACCGCCACGATCTGGTAGGACAGCATGGCCGAGACGCGGTACAGCAGGACCA
GGCCGAAGCCAGGGTGAGCGAACAGGGTGCGCAGCGAATCGGCCGGGGACGGCGTCGGCG
CGCTCACTGCTGCGCGCGCGCGGTGTCGCGGATGAAGGCCAGCATCGCAGCCACGCCGTT
GCTGCGGGTTGGCGACAGGTGCTTGGCCAGGCCGATGCCGGCGATGTAGTCCGGCTCGGT
CGCCAGGATTTCCTGCGCGCTACGCCCGGAATACACCCGCAACGCGAGATAGATCAGCCC
GGAAACGATTGCCGAATCGCTGACCGCGTGGAAGTCCAGCCGTTCGGCATTGCCCTCGGG
CACGATCCATACCATCGACTGGCAGCCATGCAGTCGGTGTTCTTCGGTTTTCCACTGCTC
CGGGAAGGCGGGCAGCTTGCGGCCCAGGTCGATCAGGTACTGGTAGCGCTCGGACCAGTC
GCCAAAGAAGGAAAATTCCTCGGCAATGGCGGCCTGCGCCTCGGTGGCGGTGGGTTCGAG
CGGGAAGGGGGAGGTGGTCATCAAAACTCCAGAATCGTTCGCAAAAAATCCAGGGGCGTT
CGGTCAAAGCCCTCTCCCTCCGGGGCGAGAAGGCGCGGTTTGCGCGCCATTGGCGCGCGT
GCCTTGGAGCGCCCGCGCCGCCAGCGCGGAGCGGGGGTTGGGGAGAGGGTACGAGCGAAG
CCTCGCAGGAATGCGATGCGAATGGCTTCGTCCATCTCTCAAAAGCAAAGGTGCACACGG
CTTCGCTCGCACCCTCATCCGGCGCTACGCGCCACCTTCTCCCGGTGGGAGAAGGGTAGG
TCATGCGCATTTGACGTGGAGGTGTGCAAGTGCGGTTTCAGGGGATGAGTAGAGTGTTGA
ACTCGGGCATTGCCCCTCTCCCTCCGGGAGAGAGGTTGGGGTGAGGGTGCGGGCGAAGCC
TCGTCGATGGTGCACGTGGCTTCGCCCTTACCCTCATCCGGCGCTGCGCGCCACCTTCTC
CCGGGGGAAAAGGATCGGTCAAGCGCGCTTCCAGCGCACGCCTTGCGGAGTGTCTTCCAG
CACGATGCCTTCGTCGGCCAGCTGCGTGCGGATGGCATCGGCGCGGGCGAAGTCCCTGGC
CTTCTTTGCGGTGCTGCGCTCCTCTACCAGCGCGGTGATGCGGGCATCGTCGCCGGCGTC
GGTGCCGCGCGAGAACCAGGCGGCCGGGTCCTGCTTCAACAACCCCAGCGCCACTCCGGC
CCCGAGCAGCTCTGCCTTGGCGCGTTGCAATGCCGCGAGCTTCTCCGCGCCCAGCCCGTC
GCTCGGACCGCCTGGCTGGGCAAGTTCCAGCAGCGCCCGGTTCGCATCCTTGGCAAGCCT
TGCCAGCACCGCGAGCGCCAATGGCGTGTTGAGATCGTCGTTGAGCGCGTCTTCGATCTG
CGCGGGGATGGTTGGCTCCGCCTCGATCGCCTGCAGGCTGCGCAACGTTCCGTACAAGCC
ATCGAGCCGTTTTACCTGGTCTTCGATCAACGCGTCCGACCAATCCAGCGGTTGCCGATA
ATGCGCGCTCAACAGCGCGCAGCGCAGCGCTTCGGGCGGATGCCTGGCGATCAGCTCGTG
CACGGTTTCGATGTTGCCCAGCGACTTGCTCATCTTCGCGCCGCTGAAATTGAGCATGCC
GTTGTGCAGCCAGAAGCGGGCGAAGGTGGCGCCGCCATGCGCGCATTCGCTCTGCGCGAT
CTCGTTCTCGTGATGCGGGAACTGCAGGTCCACGCCGCCGGCGTGGATGTCGATGGTCGG
TCCCAGGTGCGCGGCGGCCATCGCCGAGCATTCGATGTGCCAGCCCGGGCGGCCACGGCC
CCAGGGCGAGTCCCAGCCGGGCAAGTCGTCGCTGGACGGTTTCCACAGCACGAAGTCGCC
GGGGTCGCGCTTGTAGGGGGCCACGTCCACCCGGGCGCCGGCCAGCATCTCGTCCGGATC
CCGCCGCGACAGCTTGCCGTAGTCCTGGAAGCTGGCGACTGCGAACAGCACGTGGCCTTC
GGCGGCATAGGCATGGCCGCCCGCGATCAGCTGCTCGATCATCGCCACGATCTGCGGGAT
GTGCGCAGTGGCTTCGGGTTCGATGTCCGGCGGCAGCACGCCCAGCGCGGCCATGTCCTG
GCGGTAGATCGCGGCGAAGCGGTCGGTGATGGCCGAGATCGGCACGCCCTGCGCCTGGGC
GGCAGCGTTGATCTTGTCGTCGACGTCGGTGATGTTGCGCGCGTAGCGCAGGTCGCCGTA
GCGGCGGCGCAGCAGTGCGGCCAGCACGTCGAACACTACCGGGCCGCGGGCGTTGCCGAT
ATGCGCGTAGTTGTAGACGGTGGGGCCGCACACGTACAGGGTGGGGCTGGCGGGGTCGAG
CGGTGCGAACGGCTCGATCCGCCGCGTCAGGTTGTTGTGCAGGCGCAGGCTCATCGGCAT
CTTGGAATGGGTAACCCCGTGATTCTAGCCGGTCGCGGCGATTGGCGAACCGCGCGCTGC
GCGCGGTCACCGGATGGGTTGCGTTCAGCCCGGGGACCGGCAAGGTCCATACACTAACGT
ATTGCCTGGCTTCGCCCTCTTGGTACTGAATGCGATTTTCCCCGTTCTCCATGCTGTGCG
TAGTGGCCTGGCAGCTGATGCCGGCGCATGCGGCAGATCCCGAGGTCAAGAATCGGGTCG
TCGTGATCGAAAACGTCAAGCTGGATTACGCCCAGGTGTTGAATGTGGAGCCGGTCTACC
AGACCTTGCGCGCCACCCGCATCGAAGAACAGTGCGAGGCCGAGCAAGCCGCGCCGGTCG
TCGCCGCTCCGACCGAGGCCGAAGACCGTATCAACCGCATGGTGGATTCGGTCAAGGAGA
TGTTCTCGCGTCGCCCGGAGCTGGCCGCGCCGGCCGCAGTGCCGCCGACCAGCACCCGTC
GCAATTGCAAGGTGGTGGAGGTGCCGCGCGAATTCCGCCGGCCGATCGCCTTCGACGTGG
ATTATGTGTACAAGGGCACCAAGTACCGCTCGCGACTGCCGGAAGACCCGGGTAACCGGC
TGCGGATCCGGGTCTCGGTGACGCCGTACATCCCAGACGCCATCGTCGCCCCGCCGCGCT
AGGTGCGCGGCAGTTGCGCCGTGCCCGCATGCGTGCGAGGATTCGCGCCCTATGCAAGCG
AACGCCTTTCAGCACGACACCAGCGCCGCCCGGATGGCCTCCGGCATGACGTCGCGTGCC
CGCCGACCGGAATCCCACATTTTCGCTGGGTAACCGGGGCGTTTTGCTGCCTGTTTTCGA
AAACCCAGCCTCCGGGCTGGGTTTTTTCGTTTTGGCGTCACAAAAGTTTCAACCGCAAGA
AACGCGCATGTCGCGCACCCGCCGCTCCCTGGCGGACCACCCAGCAGAAGCACGCAGCAA
AGGATCGATCGATGTCACTGAAGCACTTCTTGAACACCCAGGACTGGAGCCGCGCCGAGC
TGGACGCGCTGTTGACCCAGGCCGCGCTGTTCAAACGCAACAAGCTGGGAAGCGAGCTGA
AGGGCAAGTCGATCGCGTTGGTGTTCTTCAACCCGTCCATGCGCACGCGCACCAGCTTCG
AGCTGGGCGCTTTCCAGTTGGGCGGGCATGCGGTGGTGCTGCAGCCGGGCAAGGATGCAT
GGCCGATCGAGTTCAATCTGGGCACGGTGATGGACGGCGACACCGAAGAACACATCGCCG
AAGTGGCGCGCGTGCTCGGGCGGTACGTCGACCTGATCGGCGTGCGTGCGTTCCCGAAGT
TCGTCGACTGGTCCAAGGACCGCGAGGACCAGGTACTCAGGAGCTTCGCCAAGTATTCGC
CGGTGCCGGTGATCAACATGGAGACGATCACCCATCCGTGCCAGGAGCTGGCCCACGCGT
TGGCGCTGCAGGAGCACTTCGGCACGCCGGACCTGCGCGGCAAGAAATACGTGCTGACCT
GGACCTATCACCCCAAGCCGCTCAACACCGCGGTGGCCAACTCCGCGCTGACCATCGCCA
CCCGCATGGGCATGGACGTGACCCTGCTGTGCCCGACGCCGGACTACATCCTGGATCAAC
GCTATATGGACTGGGCTGCGCAGAACGTGGCCGAGAGCGGCGGTTCGCTGCAGGTCAGCC
ACGACATCGACAGCGCCTACGCCGGCGCCGACGTGGTCTACGCCAAGAGTTGGGGGGCGC
TGCCGTTCTTCGGCAACTGGGAGCCGGAAAAGCCGATCCGCGACCAGTACAAGCACTTCA
TCGTCGACGAGGCCAAGATGGCGCTGACCAACAACGGTGTGTTCTCGCACTGCCTGCCGT
TGCGCCGCAACGTCAAGGCCACCGATGCGGTGATGGATTCGCCCAACTGCATCGCCATCG
ACGAGGCCGAGAATCGCCTGCATGTGCAGAAGGCGATCATGGCGGCGCTGGTGGGGCAAG
GGTAGGGGCGGGACCCGGGACCCGGGACCGGGGACCGGGGACCCGTAACAGCACTGCTGC
TGCGTTCGCACTCTATTTTTCTATTCCAATCAATTTACACAGGAGTTTTTCCAATGTCGC
AATCCAATGCTTCCCCGGGTCCCGGGTCCCGGGTCCCCGGTCCCGGCTCCACCGACATCG
TGCTGGCGTTCTCCGGTGGTCTGGACACCAGCTTCTGCATTCCGTATCTGCAGGAGCGTG
GCTATGCGGTGCACACGGTGTTCGCCGACACCGGCGGTGTGGATGCCGAAGAGCGTGACT
TCATCGAGAAGCGGGCCGCCGAGCTGGGCGCGGCCAGCCACGTCACCGTGGACGGTGGCC
CGGCGATCTGGGAAGGCTTCGTCAAGCCGTTCGTGTGGGCGGGCGAGGGTTACCAGGGCC
AGTATCCGCTGCTGGTGTCGGACCGTTACCTGATCGTCGATGCCGCGCTCAAGCGCGCCG
AGGAACTGGGCACCCGCAGCATCGCGCACGGGTGCACCGGCATGGGTAACGACCAGGTGC
GGTTCGATCTGGCAGTGAAGGCGCTGGGCGACTACCAGATCGTCGCGCCGATCCGCGAAA
TCCAGAAGGAACACACCCAGACCCGCGCCTACGAGCAGAAGTATCTGGAAGAGCGTGGCT
TCGGCGTGCGCGCCAAGCAGCAGGCCTACACCATCAACGAGAACCTGCTGGGTCTGACCA
TGTCCGGCGGCGAGATCGACCGTTGGGAAGCGCCAGGCGAAGGTGCGCGTGGCTGGTGCG
CGCCGCGCGACGCATGGCCGACCGAGGCGCTGACGGTGACGTTGAAATTCGTCGAAGGCG
AGGCGGTGGCGCTGGACGGCGAGCCGCTGCCGGGCGCGAAGATCCTGGCCAAGCTCAACG
GCTTGTTCGCGCAGTATGGCGTGGGCCGCGGCGTTTACACCGGCGACACGGTGATCGGCC
TGAAGGGGCGCATCGTGTTCGAAGCGCCGGGCCTGATCTCGCTGCTCACCGCGCACCGCG
CACTGGAAGATGCCGTGCTGACCAAACAGCAGAACCGCTTCAAGCCGGACGTGGCGCGCA
AGTGGGTGGAGCTGGTGTACGAGGGCTTCTATCACGACCCGCTCAAGACCGACATCGAGG
CGTTCCTGAAGTCCTCGCAGTCCAAGGTCAATGGCGAAGTGGTGCTGGAAACCCGGGGCG
GCCGCGTCGACGCGGTGGCCGTGCGTTCGCCGCACCTGCTCAATACCAAGGGTGCGACCT
ATGCGCAGTCGGCCGACTGGGGCGTGGAAGAGGCCGAAGGCTTCATCAAGCTGTTCGGCA
TGAGCTCCACGCTGTACGCGCAGGTGAATCGCTGAGGTGACCTGCGCAGGCAGCCCGCAT
CTTCCTTCTCCCGCACGCGGGAGAAGGTGGCGCATAGCGCCGGATGAGGGCGACCTGCCG
CATGCCCCCATCCGCCCTGTCGGGCACCTTCCCCCGCAGGCAGGGGAAGGGCTAGATCCG
CGTTGGAACGACAAACCACACGCTGTCTGACGCAATCAAGAAGTCCACCCACACGCTGCC
GACGCAATAAGACGCGATCAATGACCACACTGCTCGACAACACACTGACGCATCTACAGG
CGCTGGTGTCCTTCGACACCCGCAATCCGCCGCGTGCGATCGCTGCCGAAGGCGGCATCT
TCGACTACCTGCGCGCGCAGCTGCCGGGTTTCCAGGTCGAGGTGATCGACCACGGTGCCG
GGGCGGTGAGCCTCTACGCGGTGCGCGGCAAGCCCAGCTACCTGTTCAACGTGCATCTGG
ATACGGTGCCGGATTCGCCGCACTGGAGCGCCGACCCACACGTGATGCGGCGCACCGAAG
ACCGCGTGATCGGCCTGGGTGTCTGCGACATCAAGGGCGCAGCGGCGGCGCTGGTGGCGG
CGGCCAATGCCGGCGACGGCGACGCGGCGTTCCTGTTTTCCTCCGACGAAGAAGCCAACG
ATCCGCGCTGTATCGCGGCGTTTCTGGCGCGTGGATTGCCGTATGAAGCGGTGCTGGTCG
CCGAGCCGACCATGAGCGAAGCGGTGCTCGCCCATCGCGGCATCAGTTCGGTGCTGATGC
GCTTTGCCGGTCGCGCCGGGCATGCGTCGGGCAAGCAGGACCCTTCAGCAAGCGCGCTGC
ATCAGGCGATGCGCTGGGGCGGCAAGGCGCTCGACCATGTCGAGGCGCTGGCACATGCAC
GCTTCGGTGGGCTGACCGGGCTGCGCTTCAACATCGGGCGTGTCGATGGCGGCATCAAGG
CCAACATGATCGCGCCGGAGGCCGAGCTGCGCTTCGGTTTCCGGCCGCTGCCGTCGATGG
ATGTGGATGGCCTGCTGGCGAGCTTCGCCGGCTTCGCCGATCCTGCCGCAGCGCATTTCG
AGGAAACCTTTCGTGGGCCGAGCCTGCCGTCGGGCGACATTGCGCGTGCCGAAGAGCGCC
GCCTGGCTGCACGCGATGTGGCCGACGCGCTGAACCTGCCGATCGGCAATGCCGTGGATT
TCTGGACCGAGGCCTCGCTGTTTTCGGCCGGCGGCTACACCGCGCTGGTCTATGGGCCGG
GCGATATCGCCCAGGCGCATACCGCCGACGAATTCGTGACGCTGGAGCAGTTGCAGCGTT
ACGCCGAATCGGTGCATCGCATCATCAACGGCTCGCACTGAGCCTGTCTCCCGCGTCCAG
GCGCGGCCATTCCTCCCCACGATCACCGCAATGTCCCTCCCAGCACAGCCCCACAAACAG
ACCCGCCAGACCATCGTGCGCCTGCTTTCGAGCATGGCCAGCGCGAAGGAAATCAGCCAG
TACCTCAAGCGGTTTTCGCAACTCGACGCCAAACGCTTTGCGGTGGTCAAGGTGGGCGGC
GCGGTGTTGCGCGACGATCTGGAGGCGCTGACCTCGTCGCTGTCGTTTCTGCAGGAAGTA
GGGCTGACCCCGATCGTGCTGCACGGTGCCGGCCCGCAGCTGGACGCCGAGTTATCGGCG
GCCGGCATCGAGAAGCACACCGTCAACGGCTTGCGGGTGACTTCGCCGGAAGCGCTGGCG
ATCGTACGCAAGGTGTTCCAGGCCTCCAACCTCAAGCTGGTCGAAGCGTTGCAGCAGAAC
GGTGCGCGCGCCACCTCGATCACCGGCGGCGTGTTCGAGGCGCAGTATCTGGACCGCGAG
ACCTACGGCCTGGTCGGTGAGGTCAAGGCGGTCAACCTGGCGCCGATCGAAGCCAGCCTG
CAGGCAGGCTCGATCCCGGTGATCACCAGCCTGGGCGAAACGCCCAGCGGGCAGATCCTC
AACGTCAACGCGGACTTTGCCGCAAACGAGCTGGTGCAGGAGCTGCAGCCGTACAAGATC
ATCTTCCTCACCGGCACCGGCGGCCTGCTGGATGCCGATGGCAAGCTGATCGATTCGATC
AACCTGTCCACCGAGTACGACCATTTGATGCAGCAGCCGTGGATCAATGGCGGCATGCGG
GTGAAGATCGAGCAGATCAAGGACTTGCTCGACCGGCTGCCGCTGGAATCGTCGGTGTCG
ATCACCCGGCCGGCGGATCTGGCCAAGGAACTGTTCACCCACAAGGGCTCCGGCACCCTG
GTACGGCGTGGCGAGCGCGTGCTGCGCGCCACGTCCTGGGACGAACTGGATCTGCCGCGG
CTCAGATCGCTGATCGAATCCAGCTTCGGCCGTACCCTGGTGCCCGACTATTTTTCCAAC
ACCACGCTGTTGCGCGCCTATGTCAGCGAAAACTATCGCGCCGCGGTCATCCTCACCGAC
GAAGGCCAGCTCGGCGAAGGCCGCCTGACCTATCTGGACAAGTTCGCCGTGCTCGACGAT
GCGCAGGGCGAAGGCCTCGGGCGGGCAGTGTGGAACGTGATGCGCGAAGAGACCCCGCAG
TTGTTCTGGCGCTCGCGGCACAACAATCAGGTCAACATCTTCTACTACGCCGAATCCGAC
GGCTGCATCAAGCAGGAGAAGTGGAAGGTGTTCTGGTACGGGCTGGAGAGTTTCGCGCAG
ATCCAGCACTGCGTGGCGCATTGCGCGACGCGCCAGCCGACCTTGCTGGGCTGAGCCGGT
GACACAGGCCGCGCTGCCACCGTCCTGGAGTCAACTGCCGACCCTGCGCGGCAGGCATGC
GACGCTGGAGCCTCTGCAGGCTGCACATGCCGATGGCATACGCGCTGCGCTGGGCGATGG
CGCGCTCTCGCGGTTGTGGTACACCGGCGTGCCGACCCCGGCGCAGGTGGATACCTATAT
CGCCGCCGCGTTGGAAGCGCACGCCGAAGGCACGGCATTGCCGCTGGTGGTGCGCGATGT
GGCCGGCGACATCGTCGGCTGCACGCGCTATTACGCACTGGATGCGGCGGTACCGCGGTT
GTCGATCGGCTACACCTGGTACGCACCGCGCGTGCAGCGCAGCGGCGTCAACACCGAGAC
CAAGCTGATGCTGCTGCAACACGCCTTCGACACACTGGCGTGTTTGAGCGTGGTATTCGA
GACCAGTTGGTTCAATCACACCTCGCGCGCGGCAATCGCGCGGCTCGGTGCCAAGCAGGA
CGGCGTGCTGCGCAATCACACCCGCCACGCCGACGGCACGCCGCGCGACACCGTGGTGTT
CTCCATCATCGATACGGAATGGGCCGGGGTCAAACGCCACCTGCAGTTCCGCCTGGAAGC
AAACGCATGACTGCTCAAACAACGACCATCGGCATTGTCGGTGCCCGCGGGCATACCGGT
TCGGAACTGATCCGTCTGGTAGCGGCGCACCCGCATCTGCAATTGATATTCGTGTCCTCG
CGCGAACTGGCCGGGCAGGCGGTGGCCGATCACAACGCCGCCTATCGCGGCGAACTGCGC
TACGAGAACCTGGATGCCGAGGCGGTGGCGGCCAAGGCCGCCGATGTCGTGGTTCTGGCG
TTACCCAATGGCAAGGCCGCGCCGTTCGTGACCGCGATCGATGCCGCCAGGCCGCAGACA
CTGGTGATCGACCTGTCCGCCGACTACCGCTTCGATCCTGCCTGGTATTACGGCTTGCCC
GAGCTCACCCGCGGCCGTTACGCGGGACACAAGCGCATCAGCAACCCTGGCTGCTACGCC
ACCGCGATGCAACTGGTGATTGCGCCGCTGCTGGATCAGTTGGCCGGCCCGCCGCAGTGC
TTTGGTGTGTCGGGCTACTCCGGCGCCGGCACCACGCCGTCGGACAAGAACAATCCCGCG
CTGCTCGCCGACAACCTGATGCCCTACGCATTGACCGACCATATGCACGAGCGCGAGGTG
TCCACGCAGCTCGGCGTACCGGTCGAATTCATGCCGCACGTGGCGCCGCATTTTCGTGGC
ATCACCATGACCGTCAATGCCTGGCTGCAGCAGCCGCTGACGCGCGAGCAGCTGCAGGCA
TGCTATGCGCAGCGCTATGCCGATGAGCCGCTGATCGAGCTGGTGGACGAAGCGCCGTGG
GTCAGCCGCATCGCCGGCCGGCACGGCGTGCAGATCGGCGGCATCACCCTGGCGCCCGGC
AACAAGCGGGTGGTGGTGGTGGCGACGCTGGACAACCTGCTCAAGGGCGCGGCGACGCAG
GCGATGCAGAACCTCAACCTGGCGTTTGGCTGGGACGAATTGATGGCAGTTCCGTTGTGA
TACCCGGGACCCGGGACCCGGGATCCGGGACCCGGAGAAGCAAGGGCGAATGCTCCTGCC
TTTCCGGGTTCCCGGTCCCGGGTCCCGGGTCCCGCAAAAAGGACCCCCAATGACCAATCT
GTTGTGGCAAAAAACCGGTGTGGCGGTGGACGCCAAGATCCAGGCCTTCCTGGCTGGCGA
CGACGTGATCCTGGACCGCGAATTCTTCCTGCATGACATTGCCGCCAGCACGGCGCATGC
ACAGGGGCTGCAACACATCGGCATCCTCGATGCCGAGGAGCTGGCCGGCCTGGAGCGCGA
GCTGGCGCTGTTGGCCGACGACTTCCGCAGCGGTGCATTCGTGCTGGACGAGCAGTACGA
GGATTGCCATTCGGCCATCGAGGCGCGCCTGACCGAACGGCTGGGCGATGCCGGCCGCAA
GATCCATACCGGGCGCAGCCGCAACGACCAGATCCTGGTGGCCACGCGGCTGTGGTTGAA
GACCAAGCTGCAGCGCGTGGCCGAGCTGAGCGGCGAGATCGCCAAGGTCGCGCTGGACCG
CGCCCAGGCCGAGGCCGCATTGCCGGTGCCCGGCTACACGCATATCCAACGGGCGGTGGT
GTCCTCGGCGGGCATGTGGTGGGCCGGCTGGGCGGAAGCCTTCATCGACAACGCCGTGCG
TGCGACCGCCACCCTGGCACTGGTGGACAGCAATCCGCTCGGTACCGCGGCCGGCTATGG
CGTGAATCTGCCGCTGGACCGCGCGCATACCACCGCCGAACTGGGCTTTGCCCGCCTGCA
GGTCTCTCCGATCTATGCGCAGCTTTCGCGCGGCAAGTACGAACTGGCCGCGCTCGAAGC
GCTGGGTAGCGCCACATTGGATCTGCGCCGCATCGCCTGGGACCTGTCGCTGTTCACCAG
CGGCGAATTCGCCTTCGTGGCGTTGCCGGCGCAATACACCACCGGCAGTTCGATCATGCC
GAACAAGCGCAACCCCGATGTCATCGAATTGATGCGCGCCACCCATGCCAGCGTGGCGGC
AGCGCGCACGGAGATCGAACAACTGCTGTCGCTGCCGTCCGGCTACCACCGCGATCTGCA
GAGCAGCAAGGGCGCCATCGTGCACGGCTTCGGCCGCGGCCTGGCAGCGCTGGAATTGCT
GCCCGCCTTGTTGGCGAACCTGGAATGGCGCCCGGACAAGCTGCGCGCAGCGATCGATTC
GGGCATGTATGCCACCGATGTGGCGGTGGAAGCGGCGGTGGCCGGCGTGCCGTTTCGCGA
GGCCTACAAGGCCGCGGCGGAAGCCTCCGATACGGCAGGGCAGGGGCGCACGCCGGAAGG
CAGCCTGGCTGCGCGCGTGTCGCCCGGTGCTGCGGCGGACCTGCAGCTGGATGCATTGCG
TGCCCGCTGGCAGGCGCTCCGATGAGCGCGTGGATCGCTGCTGACGCTGAGGACGCCGGG
CAATGACCACGCTCTATCTGGTCCTGGCCATGCGCCTGCCCAGCTTCGACGATGCCGCCA
TCCAACCGCATCGCGACTTCCTCGATGCACTGCGTGCGCAGGGCAGGCTGCATTTGACCG
GCGGGTTCACCGACGGCAGCGGCGGTGCCTATGTGCTGTGCAATGTGGACAACCTGGCGC
AGGCGCAGGCCATCGCTGCCACCGATCCGCTGGCGACCCTGCAAGCCTCCGAGCTCACCG
TGCACGAATGGATCATCCGCTAAAGGCCGCGACCATGACCCTGCCGGCTGCCGATGCCGT
CTCCCCGTTCGTCGAACAGGCGCTGCCGCCGTGGCGACGCGCTGTACTCAAGGTGGGCAG
CAGCCTGCTCGCCGCCGATGGCGGGGGCCTGTCGCCGCGCTTTGCGCTGGGGCTGGCGCA
GTTCGTCTCGGCCAATCTGGCGGCCGGGCGCGAGTTGGTGATCGTGTCGTCGGGCGCTGT
GGCTGCTGGCCGTGCCATCTTGCCGAAAGCACCCGATGTCGGTGCACCGATCGCGGCGCG
GCAGGCACTGGCGGCGCTGGGCCAGGCGCAGTTGATCGCACTGTGGCAGCGGTTCTTCGA
ACGGCCGGTGGCGCAGGTGTTGCTCACTCATGACGACCTGCGCAACCGCCGCCGCTATCT
CAATGCGCGCGCCACCCTGGGCGAGCTGCTGCGGCTGGGCGCGTTGCCGGTGATCAACGA
GAACGACACCGTGTCGGTGGACGAGCTCAAGCTGGGCGACAACGACAACCTGGCCGCGAT
CGTGGCGGCGTTGGTGGATGCCGATGCCTTGTTCATCGCCACCGACATCGACGGGCTGTA
CAGCGCAGACCCGCGCAGCAATCCATTGGCCCGTCCGCTCGACGAGGTGACCGAGCTCAC
TCCCGAGGTCATGGCGATGGCCGGCGGCAGCGGCAGCAGCGTGGGCACCGGCGGCATGCG
CACCAAGCTGGAAGCCGCCGCCAAGGCCGGTGCGGCCGGTATCGAAACCTATCTGTTCAA
CGGCCGCAGCGGCGAGGTGGTGCGTGGCCTGGCACAGGGCCGGTTGCGCGGCACCCGCAT
CCACGCCGCGCGTACGCGTATCGCCGCACGCAAGTACTGGCTGCGTCACGCCCCGGTGGA
GCCGGGCGCGATCCTGATCGACGCCGGAGCGGCCACCGCACTCAGCGAGAAGGGCGCCTC
GCTGCTGCCGGGTGGCGTCGCCGGTGCCGAGGGCGATTTCCGCCGTGGCGACATGGTGGA
GATCCACCTGCGCGATGCCGGCGGAGCACGCTGTCTGGCGCGCGGGGTCAGCCAGTACTC
GGCCCTGGATATCCGCCGCATCGCAGGCCGCCACTCGCGCGAGATCGACGGCGTGTTGGG
ATACAGCTACGGCGAGAACGTGGTGCACCGCGATGATTTGGTGCTTTTGTAGCGTGGATT
GGGGAGTCGGAATTTGGGATTCGCAAACGCATGCGCGCCGCGTTTTTCGAGCATTGCCTC
CGTGTCCCCGCCAATGATTCCGTTATGGTGATGGAGCGGTGTCTTCCGCTTTTGCCAATC
CCCATTCCCGACTCCCCAATCCCGGCCCTCCAATGACCATCAAATCCCTAGCCCTGCAGT
GCCGCGATGCCGCGCAGGTGCTTTCGCAACTGTCCGCGCAGGCCAAGCAGGATCTGCTCG
AGGCGATGGCGGCCGCGCTGGAAGCCGATGCCGCGCTGATCCTGGCTGCCAACGTGCGCG
ATCTCGACGCTGCGCGCGCGAAGGGCACCGGCACGGCCATGCTGGATCGGCTGGCACTGG
ACGACCGGCGCCTTGCAGGCATCGCCGCCGCGCTGCGCGAGGTGGCGCAGCTGCCCGATC
CGGTCGGCCAGGTCACCCGCGACGACATCCGCCCCAACGGTATCCGCGTGCAGAAGGTGC
GCGTGCCGCTGGGCGTGATCGCGATGATCTACGAGGCGCGCCCCAACGTGACCGCCGATG
CGGCGGCGCTGTGCATCAAGGCCGGTAATGGCGTGATCCTGCGGGGCGGTTCGGAAGCGA
TCCATTCCAACACCGCGATCGCGCAGGCTTTGCAGCGTGCCTTGCGCGCGGCCGATGTGC
CTGAAGCGGCATTGACGCTGGTGCAGGACCTGCGCCGCGAAACCATGCTGGAGCTGCTGC
AGCTGACCGACATCGTCGACCTGGCGATCCCGCGTGGTGGCGAAGGCCTGATCCGCTTCG
TGGCCGAGCATGCGCGCGTGCCGGTGATCAAGCACTACAAGGGCGTGTGCCATCTGTTTG
TGGATGCGTCGGCGGATCTGGAGCTGGCAGTGCGCCTGCTGGTCGACGGCAAGGCGAGCC
GCCCATCGGCCTGCAATGCGCTGGAGACCCTGCTGGTACATGCAGACATCGCCGGGCGCT
TTCTGCCACTGGCCGCGCAGGCCTTGCGCGAACGCAAGGTGGAGCTGCGCGGCGATGCGG
CTACCTGCGCACTGGTGCCGGAGGCCGCGCCTGCCAGCGCCGACGACTACGCCGCGGAAT
TTCTCGACCTGATCCTGGCCATTCGGGTGGTGCCGGATCTGGAGGCCGCAATCGCGCATA
TCCGGGTGCACGGCTCGGACCACACCGAAGTGATCGCGACGCAGGACGCCGCCAATGCCG
AGCGCTTCGTGCAGGCGCTACGCGCAGCGGTGGTGATGGTCAACGCCTCATCGCGGTTCT
CCGACGGTGGCGAACTCGGCCTGGGTGCCGAAATCGGCATCTCCACCACGCGTCTGCATT
CCTACGGGCCGATGGGCCTGGAGGCGCTGACCGTGGAGCGCTTCGTGGTGCGCGGCGAAG
GTCAGGTGCGGCATTAGCAAGGCTGGAACACCCCAGCGATCAGCCAGCGGCGGTGTCTGC
CTGCATCGTGAAGGATCGGCGTGAGCAGGGAATGCATGCCGATACCGGTACTGCCGCAGT
GCGGAAATCTTGCAAGGCGCGCCTTATCGCCCTGCAGCGCGTTTTGCGTGCGACGCCATA
CCGCACTGGGGCCGCGCCACGCCCCAGGCGCTGCCGTCACACCGCATCGGGGCTCACAAC
ACGCGCCGCACTTCTCCCCGCGCTAGCGTGATGTCGTGGGCTTGCCCGCTCCAGGCGATG
CGGGTGCGGGTGCCACCAACGCTGCGCACGCTGATCTGCGTCGGCACGCCGTCGCGCCAT
GCCATGTCCACCACGAAGCCGCCGCGTGCGCGCAGGCCTGCGACGCGGCCTTGTGCGGCC
CAGGCCTTGGGCAGGACGGGCAGCAGCGTGATCTGGCCAGGGCGCGAGTACAGCAGCATC
TCCAGCATTGCCGCCGGGGTGCCGAAGTTGGCATCGATCTGGAACACCCCGCCCAGGGTG
GGGTCGCCGTGCTGGCTGAGATCGTAGATATCGAACAGATTGGGTGCGGTGCCGTTGCTG
TGACCGATCGAGGGCTTCAGATTGGTGAGCACCAGCGCATAAGCGCGCTCTGCATCGCCG
AGTCTTGCCCAGCACAGCGCCCGCCATGCGCAGGCCCAGCCGAAGCTATGCATGCCACGC
GCTTCCAACAGCTTGCGCGCCGCCTCCACCTGCGCGGGCGGCGCCAGATCCGGATGCAGG
CGGTGGCCGGGGAACAAGCCCATCAGCGGCGACAGGTGCCGGTGCTGCGCTTCACCCAAA
TCGGTGGGTGACATCCATTCCTGCAACTGGCCGCTGAGCGGGCTGATCTCCGGCAGATAC
AGACGCTGCTGCAGGGTGGCGATGGTGGCGGCGTACTCGGCGTCGCGGCCGAGCAGGGCG
CTGGCCTGGCGGTATTGCCCGAACAGGGTCCACACCAGTTCCTGCGCATAGGTGATGCCA
CGCGCATTTTCCGGGCCATGCTCGGGCGACCAGTCATGGTCGTCGACCAGGCACTGGCGG
GTGCGGCCGTCGGCATCGGTGACTTCCATCGCGATCAAGCGCGCCTGCCAGAATTCGCAG
GCGCCCTTGAGCAGCGGATAGATGCGCGTGAGATCGTTCCGGTCCTGGGTGAATTCGTAG
TGCTGCCACAGGCTGTCGCATAACCACGCGTTGCCGGCCGGGTGCCAGTACCAGCCGTTG
CCGCCGAACGGATTGGTGGAAATGGCCACGGTCCAGCCGGCGATCTTGCCGGAGGTATTG
CGCAAACGATTGCGCGGGTCGTTGAAGTGGGTCTGGGTGATGCGTGTCCAGGATGGCAGT
TGCGCCAGGCAATAGCGTGTCAGTGCATCGACACAGGGGCCCAGCCCGGCAGGATCTGCC
AGCCAGTAGTTCATCTGCAGATTGACGTCGCTGTGGTGATCGCTCATCCATGGCGGGTCG
TTGTTTTCCAGCCACAAGCCCTGCAGGTTGGTCGGCAATCCATCACGCGAGGCCGCGATG
GTCAGATAGCGGCCGAACTGCAGATAGGCCACCTCCAGTTCCGGGTCTGGGAGCGTAGGC
GCGGCGGCGCGTGCCTGGATCCGCTGCCAGGTATCAAGACCACGTTGCGCATCGCTGGAA
TGGCCAAGCTCCACCTGCAATATGTCGAACAGCGCACGGTGATCGGCGACATGGGTGTCC
AGCAACAGCGCGGCGGGCACTGATGCGGCGGCCTGTGCGCGGTGGCGCGCCAGCGTGAGC
GGGTCGCGCGTGGCATCGCGCCAACCGCGTGCGCCGTCGGCGGCGTAGTCGGTGGCGCCG
CACACGACGATGGTCAGGCCACTGCAGTCCTGAAACTGCAGGCTGCCGTCGCCTGTATCG
AGCCTGCCATCGTCGCCGTGCACGCGTAGCGCTGCGGCATAGCGCAGGCCGTTATCGAGC
TTGCCGTCCAAGCGCAACCCGGCGTGGCCATCGGCACGAACGGCGCCGGCATGCGTATCG
ACCAGGCGGATGCGGCCACGGTGTCTTCCGGTGCCTTCGCAGTCCAGGCGCAACACGATG
GCCGCGTCCGGGTGGCTTGCGAACAGCGTCCGGGTATAACGGGTGTCGCCGATGCGATAG
CGCACCCGCACGCAGCCGTTGCTCATGTCCAGTTCGCGCTGGTAATCGGAGACCTGCGCC
TGCGCATGCCCTTCAAGTTCCACGAAGAGTTTGGCCAGCAGCGTGAAGCTGCCGAACTCT
TCTTTGGTATACGCAAACTGGCCATCGTCCTGCAGCACTGCGTTGCTGCCGCCCGACCAG
AGGCTGCCTTCGGAAACGAACAGCGTCTCGCAGGCCGGCATTCCGCCGCAGAGCGCACCG
AGCCGGCCATTGCCGATCGGCAGTCCATCGCGCAACAGTTGGGCATCGGCGGCAGGCGCG
GCATAGGGCAGGCGCAGTGCATGCTCAGGGGGCAGCAGCGGCGAACGGCTAGGGCGCAAC
GGTGGCGTGGTGGCGTACACGCCACCGGCACGGCCGAGCAAGGGCAACAGTGCGGCCGCG
CCGACGTGGGCGAGCAGGCGTCGGCGGTGCAGGTTGGCGCAGCCGTGTGAGGTGTCGCGC
ATACGAACAGTCGCTGCAATCGGGAACGAACCTTGTAAAGCATCTGCCGCCCCGCGGAAG
CACGCGATTGTCGGCCCCACGAATTGACGTTTGCCTGGCTTGCGGCTGGCGTGTGCGCGT
CGATCGAAGACTTGCAGGCAAGCTACGCAGAGCACGGCGCGGTCTTTTCAGGACAGCTCG
AGCGTCGGGGGGCAGTCAATCCGCATCGCATGCTCGCCGCGCGTGGCCTACCCGGTACCT
TCGACACTCCCGCACGCAGGTTGTCTGTGCCTACGCTGCCACGGTTGACCATCCCGCCCA
CTGTTGCTGCCGGAGATTCCATGCGCCGCCTTGCCACCTGCCTGCTCGCCACCGCTGTCG
CAGCCATCGCTAGCGGCAGCGCCTTCGCCCAGACCTCGCCGATGACGCCGGACATCACCG
GCAAACCGTTCGTGGCAAGCGACGCCGCCAACGACTACATCAAGCGCGAGGTGATGATCC
CGATGCGCGATGGGGTCAAGCTGCACACGGTGATCGTGCTGCCCAAGGGCGCGCGCAACG
CACCGATGGTGCTGACGCGTACGCCCTACGACGCCAGTGGCCGTAGCGAGCGCCTGGCCT
CGCCGCATATGAAGGATCTGCTGCCGCCCGGCGACGACGTCTTCGTGGAAGGCGGCTACA
TCCGCGTGTTTCAGGACGTGCGCGGCAAGTACGGCTCCGAGGGCGACTACGTGATGACCC
GGCCGCTGCGCGGCCCGCTCAACCCCAGCGACGTGGACCACGCCACCGATGCATGGGACA
CCATCGATTGGCTGGTGAAGAACGTCAAGGAATCCAACGGCAAGGTCGGCATGATCGGCT
CGTCCTACGAAGGATTCACCGTGGTGATGGCGCTGACCGATCCGCATCCGGCGTTGAAGG
TGGCCGCACCGGAAAGCCCGATGATCGATGGCTGGATGGGCGACGACTGGTTCAACTACG
GCGCGTTTCGCCAGGTCAATTTCGACTACTTCACCGGACAGCTCAGCAAGCGTGGCAAGG
GGGCCGGCATCCCGCGCCAGGGGCATGACGACTACAGCAATTTCCTGCAGGCCGGCTCGG
CCGGCGACTTCGCCAAGGCCGCCGGCCTGGAGCAATTGCCGTGGTGGCACAAGCTCACCG
AACACGCCGCCTACGATGCGTTCTGGCAGGAGCAGGCGCTGGACAAGGTGATGGCGCGCA
CGCCGCTCAAGGTACCCACGATGTGGCTGCAGGGGCTGTGGGATCAGGAAGACATGTGGG
GCGCGATCCACAGCTATGCGGCGATGGAGCCGCGCGACAAGAGCAACACCCTCAACTATC
TGGTGATGGGCCCGTGGCGGCATAGCCAGGTGAACTACGACGGCACCTCGCTGGGCGCAT
TGAACTTCGATGGCGACACCGCGCGGCAATTCCGTCACGATGTACTGCGCCCGTTCTTCG
ACCAATACCTGGTCGATGGCGCGCCCAAGGCCACCACGCCGCCCGTGTTCATCTACGACA
CCGGCGCGAACCGCTGGGACCGCCTGCAGGCCTGGCCCCGCAGCTGCGACAAGGGCTGCA
CCTCGGCGAGCAAACCGTTGTATCTGCAGGCTGGCGGCAAGTTGTCGTTTCAGGCACCGG
TCGCCGGGCAGCCGGGTTTCGAAGAATACGTGTCGGATCCGGCCAAGCCGGTGCCGTTCG
TGCCGCGCCCGGTGGATTTCGGCGACCGCAGCATGTGGACCACCTGGCTGGTGCACGATC
AGCGTTTCGTGGATGGGCGCCCGGATGTACTGACCTTCGTCACCGAGCCGCTGAGCGCGC
CGCTGCAGATCGCCGGTGCGCCGCAGGTGCATCTGCAGGCCTCCACCAGCGGCAGCGACA
GCGATTGGGTGGTGAAGCTGATCGACGTGTACCCGGACGAGATGGCCTCCGATCCGAAGA
TGGGCGGCTACGAGTTGCCGGTATCGCTGGCGATCTTTCGCGGACGCTACCGCGAAAGTT
TCAGCGCGCCCAAGCCGCTGGCGTCGAACCAGCCGCTGGCGTTCGAGTTCGGTCTGCCCA
CCGCCAACCACACCTTCCAGCCCGGCCACCGGGTGATGGTGCAGGTGCAGTCCAGCCTGT
TCCCGCTGTACGACCGCAACCCGCAGACCTACGTGCCGAACATCTTCTTCGCCAAGCCGG
GCGAGTATCGAAAGGCCACCCAACGCGTCTACGTCACGCCCGAACAGCCCAGCTACATCA
CTCTGCCGGTGCGTTGATCGCACGGGCGCCGCGTGCTGGCGGCGCCCAGCTGTCTTCCAG
CACTTGCGGGCGGCAGGCCACCCAGGCGGCCGCCAACTGGATCAGGATGCAGATCACCAG
GAACACGAACGGGTAGGTCCAACCGCCGCGGTGCGCATGCAGCCAACCGAACAGGAACGG
GCCCAGGCAGCTCATCGCATAGCCCATGCCCTGCGAGAACCCGGACAGCGCGGCCGACCC
GGCGGCGGTACGGCTGCGCTGGTTCACCAGTACCAGCGCCAGCGGGAAGGTACTCGGTCC
CAGCCCGAGCAGGGTCACCCACAGCACCGGTGCTGCCAGCGGTGCCCACCACAGCCCGCC
GAATGCCAGCAGATGGCAGGCGGCGCAGACGAGCACGATCGGGAACGGGTTGCGCATGCG
CACCGCCAACGCCGGCATGACCAGCGCACCCACCATGCCCAGTGCGGAGAACAGCGCCAC
CATGGTGCCGCCGAATGCGGGCGAAGCGCCGGCTTCGCGCAGCAGCGTGGGCAGCCAGGT
GAACATCGAATAGGTCACCAGCGAGGTCATGCCGAAGGTCACCGCCATGCTCCAGCCCAG
GGCAGTGCGGGCAACGCGGCCTTCGGCTTCCGGGGTCGGGGTGACGGGCGCCGGCCCGGT
GGCGCGCAACCGCCCGTGTCCCAGCTGTACCAGTGCCCAGGCCGCCAACGCCAACAAGGC
CGGCAACACCCAGACCACCATGGAGCTGCGCCAGCCCAGCGCATCGGCCACCGGCACTGC
CAGCAATGCCGGCAGCAGGGTGCCGATCTGCAGCACGGTGATGTACAGCGTGCTGACCCG
GCCCACGCGGTCGCCGAAATAGCGTTTCACCAGCGGAGGGAGAACCACGTTGCCCATGCC
CATCCCAGCCAGCGCCACCAGCGAGCCGACCAGCAGCCCGGCAGTGCCTGGCAACAGTGG
CCGCAGCACCAGTCCGAGCGTGGCCAACCCCATCGACAGCAGGGCAGTGCGCAGCAGGCC
GGCGCGGCGCAGCACCGCAGGCGTCGCGACGCCTGTCAATGCGAACGCGGCAGTGGGCAA
CATGCCGAGCGCTCCCATGGTCGGCGCACCGAAGGTGTACTCGTTGGCGATGCGTTCCAG
CAGCGGCGTCAGCGAGGTGACCGCAGTGCGCAGGTTGAACGCCGAAAGCAGGATGGCGGC
CAGCACCAGGCCGCGACCACGCAACTGGGCGGACGGGGAGGCGGTGGCAGTGACAACAGA
CATGCAAAGACCGTCCGCACCGTGCACATCCGTGCAGCGGCGCCTGAAAACACAAAACCG
GCACGAGGCCGGTTTGTGTTTTGAAACTGGTCGGGGAGACAGGATTCGAACCTGCGACCT
CTACGTCCCGAACGTAGCGCTCTACCAGACTGAGCTACACCCCGAAGGAGCCGCGTATGT
TACATAGGGAATGCGGAATCGGCAAGCATCCGATGCAACTTTTTTCACTGCGGCGGTCGG
CCACGCTCCGGCTCGCGTGCTTCGAACCACATGCCGTTGAGCACGGCGGCCAGTGCCGCC
AGGCCGGTGCCGAGAATCCAGGCGAAATACCACATTGGTGTGCTCCTCGAATCGTTGAAC
AGGATGATGGTGGCGCGCGGTGCGGCAACGGCAGCGCAGGCACTGCGATTGCTGCCGCGA
CGCTCAGTACGCGTTGGGATTGGCCGTGACCGCATCGTCGGTGACCTTGCCCTTGAGTAC
GCGATACACCCAGCTGGTGTACGCCAGCACGATCGGCATGAACACGGCAGTAGCCAACAA
CATGATCCACAACGTAAGACGACTGCTGGATGCATCCCACAAGGTCAGGCTTGCGCTGGG
CACGGTGGAGGAGGGCAGCAGGAACGGGAACAGCGCAAAGCCCACGGTGAAGACGATGCC
GACGATGGCGCTGCCGGAGGCGATGAAGGCAAGTCCGCCGCGTCGCGCACGCAACAGCAA
CGCGCTCATTGCCAGGCCGAGCAGGCCGACCGTCGGTGCCAGCAGCGTGGCCGGCATGCT
GCTGTAGTTGTGCAGCCAGCCACCGGCCGCGGTGAGCGCGGCAGTCTTGGCCAGCGGGTT
GGTCTGCGCATCGGTTGCCAGCACCGATGTCACTGCATAACCGGGCAGTCCAAGCGCCAC
CCACGCACCTGCAGATGCGAACAGCGCCACTGCACACAGCGCCGCGATGCTGCCAACACG
CGCAGCACGCTCAGCCACCGGGCCGTCGGTCTTGAGCACCAGCATCGCTGCGCCGTGTGC
GAGCAGCATCGCCACGCTGAGCAGACCGGCCAGCAGCGCGAAAGGTGTCAGCAGGCCGAG
CAGATTGCCGGTGTAATGCGTGCGCATGCTGTCGTCGAAATGGAACGGCACTCCGAGCAG
CACGTTGCCCACCGCCACCCCCATGATCAGTGCTGGCACCAAGCCGCCAGCGAACAAGGC
CCGGTCCCAGGCGTCGCGCCACCGTCGATCGGCCAGCTTGCCGCGGAACTTGAAGCCTAC
CGGGCGCAGGATCAACGCGAACAGGATCACGAACATCGCCAGGTAGAACCCGGAAAAACT
CACCGCATACAAGGGCGGGAATGCGGCGAAGATCGCGCCGCCGCCCAGGATCAGCCACAC
CTGGTTGCCTTCCCAGACCGGGCCGATGGTGTTGATGACCAGCCGGCGTTCGGCATCGTT
GCGGGCGACCAGCGGCAGCAGGGTACTGACGCCCAGATCGAAGCCGCCCATCACCGCGTA
GCCGGACAACAGCACGCCCAGCAGCAGCCACCAGATCACGCGCAAGCTGGCGTAGTCGAG
CAAAACGAAATCCATGAGGTCTCTCCTTCGGTTACGGCGCGCTGCCGGCGACGGCACCGG
TGCCGAGGGTTGCGCTGCGTACGGGGGCGTTGTGTGTTGGGCCAGCTGGGAACAATGCAT
CCGGACCCTTGCGGATGGTCTTCAACGACAACTTGATCGCGATCACCAACAGCGTCGTGT
ACAGCGCGGTGAAGCCCACCAGGGTCAGCACGATCTCGTACAGATCCAGCCCCGAGGCCG
CGTAGAAAGTGGGCAGCACGCCTTCCACCGCCCATGGCTGGCGGCCGTACTCGGCCACGA
ACCAGCCGCATTCGATCGCGATCCAGGGCAGCGGCAAGGTCCATACCGCCAGCGTCAGGA
ACCAGCGTTTTTCCTGGAAGCTGTGCTTGCACGCAAACCAGAATGCGACGACGAAGAAGA
CGATCAGGTAGATCCCGATGGCGGCCATGATGCGGAAGGTCCAGAACAGCGGCAGCACGC
GCGGTACGGTGTCCATCGCCGCCTGCGCGATCTGCTCGGGCGTGGCGTTGCCGATGTCGT
CGCGATAGCGCTTGAGCAGCAGGCCGTGGCCCAGGTCCTGCCAATGTGCGTCGAAGACCT
TGCGCGCCTCGGTATCGTTGCTGTCGGCGCGGATGCGCTGCAACGCGCCGTAGGCGATCT
GCCCGCCGCGGATACGATGCTCGGCACGCTCCACCAGTTCCATGATGCCGGGGATCGGCG
TATCCAGCGAACGGGTGGCGATCAACCCCATCAGGTACGGAATCTTGAGCGCATAATCGT
TGCGATGGGTCTGCTGGTTGGGAATGCCGAAGGCGGTGAAGTCGGCCGGCGCGGCTTCGG
TCTCCCACATCGCCTCGATCGCCGCCAGCTTCATCTTCTGGTGCTCGTTGGCCGCATAGC
CGCTTTCGTCGCCCAGCACCACCACCGACAATGACGACAGCAGGCCGAACGCTGCCGCCA
CCGCGAAGGAACGGCGCGCCATGTCCAGGTGTCTGCCGCGCAGCAGGTAGAACGCGCTGA
TCGACATCACGAACACCGCGCCCAGCACATAGCCTGCGCTGACGGTATGTACGAACTTGG
CTTGCGCCACCGGGTTGAACAGCACCGCGACAAAATCCACCACCTCCATGCGCATGGTGT
CCGGGTTGAACACCGCGCCGGTGGGGTGCTGCATCCAGCCGTTGGCGATCAGGATCCACA
GTGCCGAGAAATTGCTGCCCAGCGCCACCAGCCAGGTGACGACCAGGTGCTGCACCTTGC
CCAGCCGGTTCCAGCCCAGGAAGAACAGGCCCAGGAAGGTCGCTTCCAGGAAGAACGCCA
TCAGCCCTTCGATCGCCAGCGGCGCACCGAAGATGTCGCCCACGTAGTGGCTGTAGTACG
ACCAGTTCATGCCGAACTCGAACTCCATCACGATGCCGGTGCCCACACCCATGGCGAAGT
TGATGCCGAACAGCACGCCCCAGAACATGGTCATGCGCCGCCAGATCGGCTTGCCGGTCA
TGACATAGACGCTCTCCATGATGCCGAGCAGGAACGACAGCCCCATGGTCAGCGGTGGGA
AGATGAAGTGGTACATCGCGGTGACTGCGAACTGCAGCCGCGACAGTTCGACAACTGTCG
AGTCGATCATGGCGGGATGGCCTGGTTGGTTGGCGATCAAGGGATTGGGCGCATCATCTG
CGCCTGCCGCGTCATGCGCGTTGATCCAGATCAATGCGGCCCGCAAACCCTGCGGCACAC
TGTCCGTCCCGGTACGGGAAGCAGGCGGCCTACAATCGCCGCCAACGAGCAGTCTTCGGA
ACGCGATGTGAGTCAGCCCAGCGCAGCAGCCAGCGAAACACCCGCCCAACGTCGCCAGCG
CGGCCAATGGCTGGACGCGCTCGCCGCACCGGCCAGGCGTGCACGCCGGCTGGCCGGCGT
GGCGGTGGCAGTGTCGGGCTTACTGCTGCTGGCGCAGGCAGCGGCCATCGCCTGGTTGCT
GCAGGCGGTGTTGGTACAGCGCCTGCCGCTGGTGCAACTGCGCGAGGTGGGCGCCGGCCT
GCTGCTGGCCTTGCTCGGCCGTGCGCTGCTCACGGCCTGGGCGCAGTCGCTGACCGGCGA
GGTGGCCGATGTAGCCAAGCGCGCACTACGCGCGCGCATCGCCCGGCGCCTGGTGCAGCA
CGGGCCGGTGTGGCTGCGCCGGCAACGCAGTGGCGAGTTGGGCGAACTGAGCCTGGCGCA
TACCGATGCGCTGGAGGGCTACTTCGTCGGCTACCAGCTGGCACGGACTGAACTGCTGCT
GGTGCCGCCGCTGATCCTGATCGCGGTGTTCTCGGTCGATTGGGTGGTGGGCCTGGTCTT
GCTGCTGACCGCGCCGCTGATTCCGTTCTTCATGATGCTGGTGGGTTGGGGCGCCGAGGC
GGCCGGGCGCGAGCAGCTGCGCGCGCTGGCACGCATGGGCGGGCATTTCGCCGACCGGCT
CAAGGGCCTGGGCCTGCTGCGCGTGTATGGCCGTGGCCAGGACGAATTGAGCGGTATTGC
CGCCGCGGCCGAGGGCGTGCGCGAGCGCTCGCTGAAGGTGCTGCGTATCGCGTTCCTGTC
GTCCACGGTGCTGGAGTTCTTCGCCTCGGTGAGCGTGGCGATCGTGGCCTTGTACTTCGG
CCTGAGCTATCTGGGCATGCTCGATCTGCACGGCCTTCCCACGCTGGGCGCCGGCATGTT
CTGCCTGCTGCTGGCGCCGGAATTCTTCGCGCCCTTGCGGCGGCTGGCAGCGCATTATCA
CGACCGCGCCAATGCGCTGGCGGCGGTGGCCGAGTCCGAGCGCTTGCTGGAAGGGTTTGC
GGACAACGCCGCCATCGCCGTCGCACTGCCGCTGCCTGCTGCGGCCGAGGCGGCGCAGGC
GCAGATGCCCTTGCTGCAGGCGCGCGAACTGGCGTTGCGTCCTCCCGGCGCGCCGCAGCT
GGTGGTCGAGCGGTTTTCCCTGGTGCTGGAACCCGGGCAACGGGTGGCGCTGATCGGCGC
CAGCGGCAGCGGCAAGAGCACACTGCTGGAAGGCCTGGCCGGCTGGCTGAGTCCGGAGGC
GGGCAGCGTCATCCTGCGCCCCGGCACGCGCGTGGGCTATGCCACGCAACGGCCGTACCT
GTTCCACGGCAGCATCGCCGACAACCTGCGGCTGGCCGATCCTCAGGCCAGCGATGCGCG
GCTGCATGCCGTGGCCGAGGCCGCGCAGGTGATGCGCTTCGCCGCGCAGTTGCCGGATGG
ACTGGACACGCTGATCGGCGAACGTGGATTCGGACTCTCCGGTGGCGAAGCGCGTCGCGT
CGCGCTGGCGCGGCTGCTGTTGCGCGAACCGGAGGTCTTGCTGCTGGACGAACCCACCGC
CTTTCTCGATCCCGCTACCGAAGCGGAACTGCTGCGCACGCTGGGCGCGTTCGCGCGCGG
CCGCGCGCTGGTGCTGGCCACGCATAGCACCGCGGTGATGGCGTGGGCCGACACCGTGAT
CGATCTGCAGGGTGCGACGGTGCGAGCGGAGCTGCCATGAACGATGCACGCCACGATCGG
CTGCGCGATGTGTTCGCCCGGCACGCCTGGCGCCTGTCGTTGTCGGCGCTGCTGGTGCTG
CTCACCCTGCTGGCCGGCGTCGGTCTGCTCGCGCTGTCCGGTGGATTCCTGACCGCCGCG
GCCCTGGCCGGCGTGGTCGGCATGGGCGCCGGCTTCAATTTCTTTTCGCCTTCGGCCGGT
ATCCGCGCACTGACGTTCGCGCGCATCGTGTCGCGCTACGGCGAGAAACTGATCGGCCAC
GATGCCACCTTGCGCATCGCCCGCGATCTGCGCGTGTGGTTCTTCCGCCGCGCCTTGCCG
CTGGCACCGGGGCGCCTGTCGGCCACGCGGACCGGCGATCTGCTGGCGCGGTTGATGTCC
GACATCGGCGAGGTCGATGGCGTGAGCGTGCGTGCGCTGGCGCCGCTGGCGGCACTGCTG
GGCATCTGGGTGGCCGGCGTGGTGGCCGCTGCCCTGATCCATCCTCCTGCGGCGCTGTTG
CTGCTGGCGTTGGGTGCGACGATCGGCGGGCTGGTGCCTTGGCAGGTGGCGCGTGGCGGT
GCGCAGCGCGAGCGGCTGCGCGCGCAGCAGCGCATGCAGTTGCGTACGCAGGCGTTCGAA
GGCCTGGAAGGCGCGGCGGATCTGGCCGCGGTCGAGGCCCAGGCAGCATGGCTGCAGCAG
GTCGATGCGGCCGCTGCGGCGCTGGTGGACGGCGACCGCATGCAGCGTCGGCGCTTGATC
GCCGGCAACCTGTTGCATGCGGTCTGCGGCGGAATCGGTCTGGCCGGCATGCTGTGGCTG
GCATTGCGCGCCGCCGAGCAGGGGGCGATCAGCGCCGAACTGGCCGCCGCGCTGGTGTTT
CTGACCATGGCCTTGCTGGAAGTATGGGCCGGCGCGGGGCTTGCGCTGCAGGCGTTGCAG
AGCGCGCGCGTGGCCGCCGGGCGGCTGCAGGCCATCGTCGATCAGGCGACGTCGGTCAGC
GATCCGCTGCAGCCCGTCGAAGTGCCGCCCACGGGCACGCTGCAGTTGCAGCAGGTGTGC
TTCAGCTGGCCTGGTGGCGTGCGCCCGGTGCTGCATGGGCTCGACCTGACCCTGGCACCC
GGCGAACGCATCGCTATCAGCGGCGACAGCGGCAGCGGCAAGAGCACCTTGTCGGCGCTG
CTGCTGCGCTTGTGGGACCCGCAGGCGGGGCAGGTCAGCTACGCCGGCATCGATCTGCGA
CAGTGCACGCAGGCGCAATGGCATCGGCGCATCGCCTGGTTGCCGCAGAACGCCCCGGTG
TTTGCCGGCAGCGTGCGCGAGAACCTGCTGATCGGCGACGCCACCGCCAGCGACGCCGCG
CTATGGGCTGTGCTCGCCCAGGTGCGTCTGCGCGACTGGGCGGGCGCGCAGAACGGGCTG
GACACTTGGGTGGGCGAGAACGGCGCCACGCTATCCGCCGGGCAGGCACGCCGGCTGGCG
CTGGCGCGCGCACTGCTGCGCGATGCCCCCATCCTGCTATTGGACGAACCCACCGACGGG
CTGGATGTGGATACCGCCCACGCGCTGTTACTCGATCTGGCCGCAGCGCTCGGCGAGCGC
AGCCTGGTGATGATCACCCACGACAGCGTGCCTGCCGGTGTGGTGCAGCGGCATTACCGC
ATGCAGGGTGGAGTGCTGGAGCCGATGGGCTGATGGCGGCTTTCCCGGTGGCGGGTTGCG
CGAGCACGCCGCCGTGGATGCCGATCATGGCGCCAGGGAGACCGCGCAGGCCAGTGCCGC
GGCGTTGGCGATCGCGCTGATCCAGAACGCGATCTGGAACGAGGTCTTGACGGTCTTGTG
CCGGAACAGCGATTGCGCCAGCAAGGCGCCGGGCCAGCCGCCGAGCAGGGCGATGGCGTG
CAGGGTCGCTTCCGGCGTGCGGCGGCGGCCATGCGTGGCGGCGGTCTTGTCCAGCCGATA
GGCGATCAGTGCCGCGATGCTGGTGGCCGCGTACCAGAGCGCAATCGCCATCGGCAGGCG
ACCTGTCAGCAGTAAGGCCATCACCCCGATGGCAAACAGACCAGCCAGCAGCCGGCGCGG
CAGCAGGCGGTTGGTGGTCGGCCTCGATCGGGATCCCGGTCCAGTCGGCTTGCCGCTTGC
GGACTGCGAGGAACGCGATCTCGATCGGGATGCGGATCTGGCAATCAGCAGGCGTCCAGG
AAGTCGCGCACCGCCGGGCCGAACCGCGCGAAGTCCACCAGGAAGGCATCGTGGCCCTGT
GGCGAATCCAGGCCGATGAAGCGGGCGTCGGCGCCACCGGCGCGCAGGCCGTCGGCGATC
TGTTCCTGTTGCTGCACCGGGAACAGGATGTCGGTATTGGCGCCGATCGACAGCACGCGC
GCGATGCGGATGCGCGACAGGCCGGCCAGTACCTGGCCATCGCTGGCGCCCTGGCTTGCC
GATGCGTTGCCAACAGGCGCGCTGGCGTTGCGGGCCGCAGCCAACGGCGTCTGTGCGCTC
GGAGCCGGCTCGGCGTAGTCGGCCAGATCGAACCAGTCCATCGAACGGCTCAGATACAGA
TAGCAGTTGGGATCGAAGAAGCGCACGAAGCGACGCGCGTGGCCCTCCAGATAGCTTTCC
ACCTGGAATTCCAGACCGAACGGGTCGTCGTCGGCCTGTTCGGAATCCAGCCGCACGCGG
CCGAAGCGGCCATCCCATTCCAGCGCCGAGCGATAGGTGATCACACCAAGCTTGCGCGCC
ATACGCATGCCCGATTCCGGGTAGCTGGCATCGTCGTAGTGGCCGCCGTTCCAGTTGGGA
TCCAGCCGGATGGCTTCGCGCTGCAACGAGCGGATGGCGATGGAAAATGGCAGGGCCTGT
GCGCTGCCGGAGATGTTGATGTGGCTGCGCGCGATGCCGGGATGGCGCAGCAGCAGCGCC
AGCGCGGTCATGCCACCCATCGAATTGCCGATCAGGCAGGCCAGTTGCTCGATACCCAGG
GCACGGACCACGTCGGCCGCAGCATCGGCCACGTCTTCGATCGACAGGTCCGGAAAGCGC
AGTCGATAGCGCTCGCCGGTGGCCGGATCGATCGAGGCCGGACCGGTCGAGCCCTTGCAG
CTGCCCAACGAATTGACGCAGATCACGAACCAGCGCGTGGTATCGATCGGCTTGCCCGGC
CCCAGCATCGCTTCCCACCAGCCCGGTTCCGGGTTGGCCTGGGTGGCGGCGGCATGCGCA
TTGGGCGACAGCCCGGTGACGATCAGCAGCGCATTGCTGCGATCGGCTTCCAGCGTGCCC
CAGGTCTCATAGGCGATACGCGCCTGATGCAGGGCGCCACCGCGCTTCATCGCAAACGGC
GAGGGCAGGGCGTGGAACAGCGTGCCGGCAGGAATGAATTCGGTCATGGCCCAATTCTAA
CGGCCGGAATCGGGAATCGAGAGGAGGAAATGGGAGAAGCGCTGATTGCCCATGCGTCCG
GGGTGGTGCTGGGTGGTCACTGGGTGCGGGCTGGGCCGAGCGTCCAACATGAGATGCGAT
CAGCGGCCGATCACCAGCTCCACCACGCCGTTGGCGGGCAATTGCACGGTCACCGGCATG
CTTTCCACATCGTCGCTCTGGCGCATCGCGTTGCCGCTGCGCGACAGCCGCGCCATCACC
CGCACGCTGTCCAGCGACGACAGTGCACGCGTCGGCATCGGGCTGTCGCCGTCGTCCAGG
GTGATGGTCAGCGGCAGTTCGCTGAGCGCGTGCTTTTCCACCGCCACCGGCATCGGCGTG
TCGGCGGCGCGGGCGATCACGAACACGCTGGTGTCGCCGGGCAGTGCGGCGCGTTTGGCG
AATTCGGCATCCAGCGTCACGCGCACCTGGATACGTTTGCTGTTGGCTGCATCGGCGGCA
GGCGCAGCCGGCGTCTGGATAGGCGCCAATCCGACCTCCTTTCGCGCAGCGTTGATCTGT
TCGAGCAGGCCGGGGCGGGTGTCGGCATCGACCACGCGCAGCAGCGGTTCCCAGGTCTGG
CTGGCCTTGGCCGGCTCACCTGCCTGACGCTGCACCACGCCCAGGAACCAGCGTGCGCGC
TGGTGGTCCGGCTGTACGGTGAGCGCATGTTCGAGCAGGCGCATCGCCTGCGGATCCGGG
CGCCCGCTATCGTCGGCGAGCATGCGCGCCTGCGCAGCAGCCACCAGCACGTCGGGTTCG
TCCGGCCGCAGCGCCACCGCACGCGCAAAGGCATCGCGTGCCTCGGCAAAGTTCTGCTGG
CTGGACAGCGAACGTCCCAGCAGCACCCAGCCTTCGGCCTGGTCGGGATTGCGCGCCAGG
GCGGCACGCAGCTGCACGATGGCCTCGTCCAGCGTGCGTGGCGTGTCCGGGCGGTTGGCG
GCCAGCTCGATCGCGCCCGGTGTGCCCACCAACCAGTACAGCGCTACACTGGCGGCCAGC
AGCAGCGCCGCCATGCTGGCCGCCAGCCCGCGCGTCTGCCGCCACAGCGGCCACAACGCC
ACGCCAAAGGCCAGCAGTGCAACGACCACCACCGCAATCACGAAACCGACCATCACCACT
CCTGCTCGTCGGGCGGCAGCGTGGGTGCGGCGGCGCTGCGGCGGCGTACCAGCATCACGA
CCGCCGTGCCGCCCAGCAGCAGGACCAGCAACGGGCCAAACCACAGCAACCAGGTCCGCG
ATTCCACCTGCGGCCGGTACAGCACGAATTGCCCATAGCGCGCGACCAGGAACTGGCGGA
TCTGCGCATCGCTGCGCCCCTGCTGCATCAGGGCCAGCACCTCGCGGCGCAGATCCTGCG
CGATCTGCGCATTGGAATCGGCCAGCGACTGGTTCTGGCATTGCACGCAGCGTAGCTCGG
CGGTCAGGGCGTGGAAGCGGGCTTCTTCGGCGGCGGAGCGGTACTGCAATGGCGCATGGT
CGCCGACCGGCTGGGACAGCGCCAGCCAGGGCAACAGCAGCAACGTCAGCAGCCAGGCGC
GGCTCATGGTTTGGCGTGCAGGTCCGGTGCGGCAGCGGGCGAACGTTCGATCGCGCTCAG
CGCCGGAATCAGCTGGGTATCGATGATGGCCTGGGTGAGCATGCCGCTGTACTTCCAGCG
CACCACGCCGCGCCCGTCGACCAGGAAGGTTTCCGGCGCCGCCGCAATGCCGAAGTCGAT
GGCGGTGCGGCCGTCGGTGTCGGCCACCACCAGCAGATACGGGTTGCCTAGTTGTTCCAG
CCAGCGCAAGGCATCGCTGCGCTCGTCCTTCCAGTTGTAGCCGATCACCCGCACGCGCTT
GGTCAGCGCGAACTTGCTCAGCACCGGATGTTCCTCGCGGCAGGCCGGGCACCAGCTGCC
CCAGACATTGATGATGTACGGCGCACCACGCAGCTCGCGGGCATGCACCACGATGCTGGG
GTCGTGCAGCAAGGGCAGCGCGAACTCCGGCGCCGGCTTGCCGATCAGCGCCGAGGGCAG
GGCATCGCGATCGCCCTGTCCGGAGCGCACCACCGCATAGACCAGCAGTGCCGCCAGGGC
GAGCAGCAGCACGATGGCACCCACGAGGACCGCGGTGGGCAGGCGGGGCGAACGTGACTC
AACCATCTTGGATCTCCGCAGAACGACGAAAACGCCGGTCGGCCGCGGTGACCAGGCCGC
CCAGCGCCATCAGCAGCGCCCCCAGCCAGATCCAGCGCACGAACGGTTTGAGGTGGACGC
GCACCGCCCAGGCCTGGTTGCCCAGCGGTTCGCCAAGGGCGACGTACAGGTCGCCGAACG
GACCGGGACGGATCGCCGCCTCGGTCAGGGTCTGCCCGCCGCTGGCGTAGCGGCGTTTTT
CGGCATGCAGCATGCCAACCGGCAGATCGTCCTTGAACACCTGCAGGTTGGCGCGGTCGG
ACAGGTAGTTCGGCCCGCGCAGTGCTTCCAGGTTGTCGAAGTGCAGGGCATAGCGCCCGA
TCTGCACCTGCTGGCCAGGGGCCAGGGCGACTTCGCGTTGCAGGCTCAGCGACTCGACCA
GCAGCGCGCCGGCCAGAAATACCGCCACCCCCAGATGCGCCAGCGCCATGCCCAGCATCT
CGGCGGTGAATCGCCGGCCCTTGGCCGCGCGGCGCGTCCACAAAAAGCGCAGCGTGCCAA
GCAGCACCCAGGCTGCACCGGCCACGCCGATGGCCGCCTTCCATTGCCCCTGTGGCGCCA
TGCACCAGGCCAGCACGCCTGCAGCCAGCGCCAGGCCGGCCCACGGCGCCAGCAGCGCCA
GCGGCCGCGAGGCCTGTTCGCGCTGCCAGCGGGTGAGCGGACCGAACGGCAGCAATGCCA
CCAGCGGCGCCATCAACACCACGAACAAGGTGCCGAAGTACGGCGGGCCCACCGACAGCT
TGCCCAAGCCCAGCGCGTCGGCCAGCAGCGGGTACAGCGTGCCCAGCAATACCATCGCGC
AGGCGCAGGTCAGCAAGAGGTTGTTGAGCAACAGCAGCGTTTCGCGCGAGCTGCCGGCGA
ACGCGCGGCGCGGGTCGTCGCCGGGCGCCAGGCGCGGCGCGCGGAGCGCGTACAGCAGCA
GCGAGCCGCCCACCACCGCCAGCAGGAACACCAGGATGAACAGGCCGCGCGACGGGTCGG
CGGCGAACGAATGCACGCTGGTCAGCACGCCCGAGCGGACCAGGAAGGTGCCCAGCAGCG
ACAACGCGAAGGCGGCGATCGCCAGCAGCAGCGTCCAACTGGCGAAGCTGCCGCGCTTTT
CGGTCACCGCCTGCGAATGCAGCAGGGCGGTGCCGACCAGCCATGGCATGAAGCTGGCGT
TTTCCACCGGGTCCCAGAACCACCAGCCGCCCCAGCCCAGTTCGTAGTACGCCCACCAAC
TGCCCAGCGCAATGCCCACGGTGAGCATCGCCCAGGCCACATTGGTCCAGGGCCGGGTCC
AGCGCAGCCAGCGCGCGTCCATCCGCCCTTCCAGCAGCGCGGCGATGGCGAAGGCGAACG
GCACCGCGAAGCCGACATAACCGCAATACAGCATCGGCGGGTGGATGATCAGGCCCGGGT
CCTGCAGCAGGGGATTGAGGTCGGCGCCTTCCGGCGGTACCGGCAGCAGGCGCGCGAAGG
GATTGGAGGTGAACAGCAGGAAGGCCAGAAAGCCCACGCTGATCAAGGCCATCACCCCGA
GCACGCGCGCCACCACCTGCGCCGGCAACTGCCGCGACCACAGCGCCACCGCGCCGGTCC
ACAGCGCCAGCACCAGCGTCCACAGCAGCAGCGAGCCCTCGTGCGCCCCCCATACCGCCG
AGTAGCGGTAGATCACCGGCAACAGGCTGTTGGAGTTCTCGGCCACATAGCGCACCGAAA
AGTCCTGCACCAGGAACGCTTGCGTCAGCAACGCGAAAGCTGCGGCGATCAGACCCAATT
GCACCAACGCCGCCGGCCGCGCCACCGCCATCCAGCTGGCATGCCCGCGCTGCGCACCGG
CCAGCGGCAAGGTGGCCTGCACCAATGCGATCAGCAGGGCCAGTACCAGCAGGAAGGTGC
CGAGCTCAGGAAGCATGGGGGGCGCGGGTGGAGCCGGGACCCGGGACCCGGGATCCGGGG
CCCGCAACGGCGGTACCCGGGGTGCGGCGGGTGTAGAGGGTGCATACGATCGAGCGTCGG
CTGAAGGCGTCGTGGAGCTTTGGGTGAGTCTCGGGACCCGGCACCCGGGACCCGGGACCC
GCAACGGCGGTGCCCGGAATATTGCCCATACAGCCGACGGATGCGATCGAGCCTCCGCCG
ACGGCCTGTGGCTTTTCCCGGGTCCCGGGTCCCGGGTCCCGGGTCCCGACATCTCTCCCC
CTCACTGCATCCCCTCCACCCGATGCTTGCGATGCGCGCTGCCCATCTTGTCGGCCACTT
CCTTGGGCATATAGGTCTCATCGTGCTTGGCCAGCACGTCTTCGGCCACGAACACGCCTT
GCTGCATGCGGCCGGTGACCACCACCGCCTGGCCCTCGCGGAACAGGTCGGGCAGGATGC
GGTCGTAGCGCACCGGCAACTGCGCATCGCCATCGGTGACGCGGAACTGCGCTTCCAGCG
AGCCCGAGGCGCGCTGGAACGAACCCTTCTCCACCATGCCGCCAAGCCGGAAGCGCGCAT
GCTCGCCGGCATCGCCGCGCAGCACTTCCGACGGCGTGTACAGGTAGGCCACGTTGCGCT
GCAGTGCCATCGCCACCAGCGTGGTCGCCAGCCCGCCGGCCAGCACCAATGCAATCACCA
GCCACAGGCGGCGGCGCCGTTGCGGATTCATCGGCTCAGCTCCGCATCGCTGGGCAGGGT
GCGCTTGCGCTCGCGCAGGCGGCGCGCCTGGGCGGTCTTCAATGCGCGACGCACCTGCCA
ACGGCCGGCGATCAGGTCCCACAGCAGTACCAGCACGAAGACGGCGTAGGCGGCGATGAC
ATAGGGCAGATAGCTCATGCGGCAGTGTCCTGCGGCTCGCGCACGATCCAGGCCTTGCCG
GCTTCGCGGCGCAGGTTGTCCGCACGCGCACGGGTAAGCAGGGACCCGGCGAACCAGAAC
TTGGTGCCGATCACCATCAGCCACAGCGGCAGCAGCATGCTGGCATCGATGGTGGAGGGG
CCGAACAGGCGGATGCTCTGGCCCTGGTGCAGCGAATTCCACCACACCACCGAATAGCGG
ATCACCGGCAACAGCACCACGCCCACGATCGCCAGCAAGCCGGCCGCGCGCGCCGCCTGG
CGACGGTCGTCGATGGCGTGGTACAGGCCGATCACGCCCAGATACAGGAACAGCAGGATC
AATTCGGTGGTCAGGCGCGGGTCCCAGTCCCACCAGGCGCCCCACATCGGCTTGCCCCAG
ATGCTGCCGGTGAGCAGGGTGATCACGGTGAACGCCGCGCCGATCGGCGCGCAGGCCATG
GCCAGGATCTCGCAGACCTTGATGCGCCAGATCAGCGCGATGGCTGCGTACACCGCCATC
AGGCCGAAGACGAACAGGCTCATCCACGCGCTGGGCACGTGGATATACAAGATACGGAAG
CTGTCGCCTTGCTGATAATCGGCCGGCACCGCGAACAAGGCCTGCCAGATCCCCGCGCCC
AGCAGCAGTGCGGCCAGCGCGTAGCACCACGGCGCCCAGCGCGCGGTAAAACGGTCGAAG
ATCGGGGGCGAGGCGAGCTGGTGGAACCAGCGGACGACGAAGTTCATGCGATGGCGATGG
CTCTTGGCATGGCAATGGCTCTTTGCATGGAGACAGCTTTCGGTACGACACCGCTTTGCG
ACTTACGGTGTCCCATCAATGGCGCATCTGCAACCTTGCTCAGCTGAGCGAGATCCGGAT
CGCCGCCGCCGCCGCCAGCGGTGCCAGCACGATGCCGATCACCAAGCCTGCGCCCAACAG
CAACAACGCGCCCACCGCATCCTGTCCTTGCCCGCTGGCCGCCACGCTGCCGGCGCCGAA
CACCAGCACCGGCACGTACAACGGCAACGCCAGCAACGCCACGAGAATACCAGAGCGTTT
CATGGTGACGGTCAGCGCTGCGACCACGGCACCGAGCAGGCTCAGAAGCGGTGTACCCAG
CGCCAACGATGCCAGCAGCACCGGCAATTGGTCATGCGGCAGGTGCAGCAATTCGCCCAG
CAACGGTGTCACCGCGATCAACGGCAGCGCGCTGGTGGCCCAGTGCAGCAGCACGCGTAC
GGCGATCAACCAGGCCAGCGGCACCGACGCCAGCAGCCATTGCTCCATCGAACCGTCTTC
CACGTCGCTGCGGAACAAGGCATCCAGCGACAACAGGCCGGCCAGCAGCACCGACAGCCA
CAGCACCGCCGGTGCGGCCTGTGCCAGCAGATCGGGGCGTCCGCCCAGTCCCAGCGCGAA
CAGCACCACGATCAGCAGCGCGAACAGCGCCGGCTGCAGCGCGTCGCTGCGGCGGCGCCA
TAGCAACTGCAGATCGCGTCGCAGCAGTGCGCGGGCAGCCTGCAACAGGGAAGGCTGTGA
CGACGGCGCGCTCATGCCGCGGCCTCCAGGGTGAGCATGCGGGTGCGTACCGGTGGCGCG
GCGTAGGCGCCGTGGGTGGTGACCAGCGCCGCGCCGCCGCCGCGCAGGTGTGCGGAGATC
ATCCGGTTGACCAGGGTGATGCCGTCCAGGTCCAGGTTCGCGTAGGGCTCGTCCAGCAGC
CATAGCGGCGCCGGCGAGAGCCACAGCCGCGCCAGGCCCAGCCGCTTGCGCTGCCCGGCC
GATAGCTGCCGCACCAGGGCATCCTCATAACCGGCCAGGCCCACGATCGCCAGCGCATTG
CCGGGCATCTGCTTGGCGCGGCGGCCATGCAGCCCGCACAGGAAGTGCAGGTTTTCCAGC
GTGCTGAGGTCGGCCTTCAGGCCGGGCAGGTGGCCCAGGTAGGCCATGAAGCGGCTGCGG
TCGCTGCGCCGCGCGGTCTTGCCGTCGATCTGGATCTGCCCACGCTCCACCTGCAACAGC
CCGGCCAGTACCCGCAGCAGCGTGGTCTTGCCGGCGCCGTTGTCGCCTTGCACCAGCAGG
GCTTCGCCGGCATCCACGTGGAAATCCAGCGGGCCGAACACCGGCTCCTCGTTGCGGCTG
AAGGCCAGCGCGTGCGCCGCCAGCAGCGGGGGCGCAGTGTGCAGCGGTTCGATCATCGGC
GCAGCGGACTCCCGTCGCAGGACGGCATGGGGTGGGCGAGCGGGGGCATGCCCTCGCGCG
CGCGACCGACATGCCACGCGAAGGGCAGGGCGCGCATTGTAGCGACGATGGCCGCCGCCG
GGGGCGCATGCGCGCGGCGTGATGTGTCCGGGAACGCTGTTTTGCACGGCGCCTGGCGCA
CCGGCCGGGCCGCTTTGCGTACACTCGCGGTCCCCCGATTGCTGACCGGACCGGCGCGAT
GCCCCTCACGACCAAGCTGCCCAAGGTGGGCACCACCATCTTCACCGTCATGTCGCAGCT
GGCGGCCGAGCACGGCGCGGTCAACCTGGGCCAGGGCTTTCCCGATTTCGCGGTGCCGAA
GCGGCTGGTCGACGAATTGACCAAGGCCATGGCGGCCGGCCACAACCAGTATCCGCCCAT
GACCGGCGTGGCGGCACTGCGCCAGGCCATCGCCGGCAAGGCGCAGCGTTGCTATGGCGC
CCAGGTCGATGCCGACAGCGAGATCACCGTCACCAGCGGCGCCACCGAGGCGATCTTCAA
CGCCATCCACGCCGTGGTGCGCGCGGGCGAAGAGGTCATCGTGCTGGACCCGGCCTACGA
CTGCTACGAGCCGGCGATCGACCTGGCCGGCGCGCGCGCGGTGCACGTGGCGCTGGATCC
GCAGACGTTCGCGGTGGATTGGCAGGCCTTGCGCGCGGCGATCACGCCGAAGACGCGCCT
GCTGATAATCAACTCGCCGCACAATCCCTCCGGCGCGATGCTTTCGGCCGACGACCTGCA
GGCGCTGACCGACCTGCTGCGCGGCACCGACATCTTCCTGCTGTCCGACGAGGTCTACGA
GCACATCGTGTTCGACGGCCGCCGTCACGAGTCGGTACTGCGCTGGCCGGAACTGCGCGA
ACGCGCCTTCGTGATCTCCAGTTTCGGCAAGACCTACCACTGCACCGGCTGGAAGATCGG
CTACGCCATCGCGCCGCCGGCGCTCACCGCCGAATTCCGCAAGGTGCACCAGTACAACAC
CTTCACCAGCTTCGGTCCGGCCCAGCACGCCTTCGCTGCGATGATCCGCGACGAGCCCGA
GCACGACGAGCAACTGGGCGCGTTCTACCAGGCCAAGCGCGACCGTTTCCGCGAGCAGTT
GCGGACCACCCGCCTGACGCCGCTGCCGGTGCCCGGCGGCTATTTCCAACTGGTGGATTA
CTCGGTGATCAGCGATCTGCCCGATACCGAATTCGTGAAGTGGCTGACGATCGAGAAGGG
CGTGGCCGCGATTCCGTTGTCGCCGTTCTACGAGAATGCCCCGGCTGGTCAGCGCCTGGT
GCGGCTGTGCTTTGCCAAGAACGATGCAACGCTGGATGCGGCGATCGAGCGTTTGCAGCA
GCTCTGACGAGCTGGGATTCGGGAGTGGGGATTCGGGATTCGTAACGGCGGTTGGCCGTT
TGTTGACGAGTTCGCAGAATGCCTGATGACAGGAAGCTACCCGAGACCCGCCGTTCGAAT
CCCCACTCCCGAATCCCGAATCCCGAGCCTTCAATGACCGACCTTCGCATCTCCCTGATC
CAAGGCGATACCCGCTGGCACGATCCGGCCGGCAATCGCGATTACTACGGCGCGTTGCTG
GAGCCGTTGGCCGGGCAGACCGATCTGGTGATCCTGCCGGAGACCTTCACCAGCGGGTTT
TCCAACGACGCCATCGACAAGGCCGAAGGCATGGACGGGCCGACGGTGGACTGGGTGCGC
ATGCAGGCGGCGCGTCTGGGCGCAGCGGTGACCGGCAGCGTGCAATTGCGCACCGACGAG
[truncated: 4,476,176 more chars]
