# Supplementary material for: Comparative genomics of the black rot pathogen Xanthomonas campestris pv. campestris and non-pathogenic co-inhabitant Xanthomonas melonis from Trinidad reveal unique pathogenicity determinants and secretion system profiles
Source: PeerJ. 2022 Jan 3;10:e12632. doi: 10.7717/peerj.12632 (PMC8734464; doi:10.7717/peerj.12632)
Supplement: Supplemental Information 2 [file peerj-10-12632-s002.zip › CaNP5B.fasta]

>contig00001 len=425429 cov=28.7 corr=0 origname=NODE_1_length_425429_cov_28.680543_pilon sw=shovill-spades/1.1.0 date=20210105
CACGCACGCCTGGAACGAGCGCGCCCGTCGACTGGTGATGCATCATGATCGACTGGCCCA
CGTCGCCGAAGCGTGGGTCTGGTTGACCGAAGCGAGGTTGCTGCTTCGCCGATTAGTAAC
TTGATTATGTAAACACCCTCTAAGTCTACGTACTGACGCGTCACGCAACAGGCGCTGCCG
ACCAGCGCGTCCTGGCAAGCAGTTCGTCGTCCCAGTCGAACGCCAGCGCGCCATCCTTGA
TCACCAATGCCGCGAACGCATAGACGTTGCGCGCGAACATTTCGCTGGCGTGCACCGCGC
CCTGGCTGGCGAGGTTGAGCGGCCCGGCGATCGCCACGCCGTCCAGGTCATAGGTTTCGC
CGGGGCGGGTGGCCGCGCAATTGCCGCCGGTTTCCGCGGCCAGGTCCACGATGACGCTGC
CGGCGCGCATGCCGTGCACCATCTCGGTAGTCACGATCTTCGGCGCGGGCCGCCCCGGCA
CCGCCGCCGTGCAGACCACCACATCCACGCCCTTGAGGTGTTCGGCCAGGCGGCGCTGCT
GTTCGGCGCGTTCGTCGTCGGTGAGTTGCCGCGCATAGCCGCCCTCGCCGGCGGCGCTGA
CGCCCAGATCGAGGAAGCGCGCGCCCAACGAGGCGATCTGCTCGCGCGTCTCCGGGCGCA
CATCGAAGCCTTCCACCTGCGCGCCCAGCCGCTTGGCGGTGGCGATCGCCTGCAGTCCGG
CGACCCCGGCACCGATCACCAGCACCTTGCACGGACGCATGGTGCCGGCCGCGGTCGTCA
GCATCGGGAAGAAGCGCGGCGCAAGCTGCGCGCCGATCAGGACCGCCTTGTAGCCGGCCA
TGCCGGCCTGCGAACTCAACACGTCCATGGCCTGCGCGCGCGTGGTACGTGGCAGCCGCT
CCAGCGGGAACACGATCAACCCGCGCTCGGCAAACGCCTGCGCGCGCGCCGGGTCCGCAT
CGGGCGACAGCATGCCGATCACCACCGTCTGCGGCCTGCATTGCAGCAGCAGCTCGGTCG
GCGGCGCCTGCACGCAGAGCACCATATCGGCCAGGGCGAGACTCTGCGCATCGGCCACGT
GCGCACCGGCGGCGACATAAGCCGCCTCGTCCATGCTGCTGGCGCGGCCGGCGTCCGGCT
CGATCCACACGCTGGCGCCAAGCGCGACCAGCTTTCTGACCGTTTCCGGCGTTGCCGCCA
CCCGGCGTTCGCCCGCCGCCCGCTCTTTCAGCACCAGTACCTGCACAGCCATGGTTGCTC
CGGTCGTACGCCCAGTCGCCGCGATGCTAGCAGAGCGCAGCGCGTGGGCCGGCGGTGCGC
TCGTGCGTATTGCAGCCGGTATGCAGCCGGCAGGTCTGACGCCCTCACTCCCGCTGGCTG
TTCGCGGCACGACAACGCGTCGGGCATCGGAGCGCTGCGGCACCGGTGCCCGCGTGCCTG
CAGGGCAGCGCTGTGATCCCGCCGGCGCCGTACGTCCGAGCCGATGGGACAATCGTGGAT
GAAGCGCCCTGCTCCGGCGCGCCACCGGGCATCCGCGGTCTGCGGCGCTCCGGCCGCCGG
CAGACCACGGACGTTGGACCGCGCTACGGCTCGAGCAAGCCCTTCAACAATGGCGCGAAC
AGGACCTCGGGGGGCATCGCGGACAGCGCCTCGTGCTTGCGATCGATCGCCAGCGATGCA
TAGCCATGCACCGCGCTCCAGGCCAGCAGCGTGCGTTGCTCCAGCAGTTCGGGGTCCGGA
GCGCTGCCGTGACGTGCGATCCATTGCGCCCGCAGCGTCTCACGCAGGCGCGCCATGGCC
GCCCCGCTGGCCTGCACCAGCCGTGGCAGGGTGCGCGCCCGCACATCCAGACCCAGCATC
ATCCGGAACTGCTGCGGAAACGCGAGTGCGAAGCGGATGTAACCCAGCCCGCCTCCCAGC
AACGGATCGGCCGACTCCCGCTGGGTGGCCACGATGCATTCGAGCATGCGCTCGTAGCCA
TCGGCGGCCAACTCCGTCAACAACCCTTCCAGTGAACCGAAGTGGTGGGCCGGCGCAGCG
TGCGAAACCCCGGCCCGGCGCGCGCATTCGCGCAGCGTGAGCCCGCGCAAGCCGGATTCG
CCAAGCAGCTCCCAGCCGGCACGCCGCAACGCGGCAGGCAGGTCGCCATGGTGATACGCC
GTCGGGGTCTGTGCTCGCGCCATCGGCATTCGCTTATCGGGACTCCAGTGCAGCAGATAA
TCTTGACGCTGACAAGTTTCCAGCGCCAGACTTGCTCGCATCTTGCCATCGACAAGATGA
CGCCCCCATCATCAGGAACCGCCATGAGCTCTCCCATTGCCAGGCTGCGCGCGCGTCTGC
TGCGCCTCGTACTGGTCGGCGCCAGCCGACTGGCACCCGGCCCGACTGGTCGCTATCTGG
CCCGCCGTTTCGTCACCCCAGCTCCGTCCGGGCGCCGGCAGGCAGCCGCCATTGCCGCCA
CACTGGACGATGCACAGCGGCAGAGCCTGCGCATCGACGGCCTGGATATCGCGGTGTACC
AATGGGGCGATCCCGCACAGCGGCCGTTCGTGCTGCTGTCGCACGGCTGGGCCAGCTACG
GGCTGCGGTTTGCCGCCTGGGTGCCGCAGTTGCGCGCGCTTGGCTACGCGGTGGTCGCCT
TCGACCAGGCGGCGCACGGGCTGAGCGGCGGGCAGATCAGCAATCTGCCGCATTTTTCGA
AGATCCTCGGCCAGATCGGCCGCCACTTCGGGCGCCCCGCCGTGTTCATCGGTCACTCGT
TGGGAACGGCTGCGGCGGTGTTCGCCGACGATCCGGCATGGCGGCCGGCGCGCTATGTCA
TGATCGCCCCGCTGGTGGCGCCGGCCGGCAGCGCCAGGCGTCAGTTTCAGGCGGCAGGCA
TCGCGCCTGCGGCCTTCGCACCCTTCGAGACCTGGCTGATCCAGTTGATCGGCGCCTGTT
TCGCCGATTTCGACGCCACCGCGCGCCTGCCGCAGTTCGATCGCCCGGCGCTGATCATCC
ACGACCGCCGCGATCGCGAAACGCCGTGGGAAGAGGGCGCCCGCTTCGCCGCCCTGTGGC
CGGGTGCGCAGTTATTCAGTACGGAAGGGCTCGGGCACAATCGCATGGTCGATCACCCCT
CGGTGATTGCGCGGGCCCTGGACTTCATCGGGCCGGCGTCGCCGTAACCGCGTGCGCGAT
CCGGCGCGTGCGCCGACTGCGATCGCCGTCGGCGCGCGGTGTCCTGTGCGGACCGCGCGT
TGTTGCGCCATCGGACCGTTTCATTCGCCCACACCGCGCCGGGACGGCGCTCAATGCACC
GTGCTGTTGGTGTGCAGCGGATCCAGTCGGTCGATCACGCCCTGCATCGCGCTGTCGAAC
GCACCGTCGTTGATGTGCTCGCGCAGGCGACCCAACCGCACCATCACCGCCAATTCTTCC
GGCGACGCCACGCAGAAACGCACGCCGCGCCGGTTGACGAACAACAGGCGCTGCGAGATC
GGGCTCACCCACGACAGCTTGCCCGCCTGCACCTTGCCGTCCTTGTCGACGAAATCCAGC
CAGGTGCCGATATCCATCGCGCGGAAACGCTCGGCGTCGGCGCTGTCGGTGCTCTGCGCC
ACCGCTTCGGCGCCCAGTACCACACTGACGCTTTCGGCCGCCGGTGGCGGCAGGTTGACC
TGCGGCAGTTCCGGCAATGCCTTCTCCAGTTCCGGGCGCGCCTCGGCGATCGCCTGCAAG
GTATCGTGCAGCGCGGTGATCGCCACCACTGCCGCATCGCCGTGCAGGCCAACGCTGGCG
AAAACGCGGTGCAGGGCCGGCTGCCAGACCTGCAGCCACGGCTTGCCGATGATGTGGCGG
CGCGCCTCGCCCAGCTCTTCCAGCACCCCATCGGCCAACGCCAGCGCTTCCAGCGTGCCC
GGACCTTCTTCGCCGTCGCGCAGGATCGCCATGGTCAGATGGTGCAACCAGGGTTGACGC
AGGAAATCCTCGACCGCCTTGGGCAGGCCCGCACCGTCGGGGACGCGCTGCTCCAGTTCC
GCCAGCGCGCGACTACGCGCCAGCTCCAGCTTCTCCTGCCCACGCTGGGTCTCGGTGGCG
CGACGCTCGGCGATTTCCACCCGCCGGCGGTGCTGGGACAGGAAATCGCGGAATTCCTCT
TCAAGGGTCAGGAAGATGGCCAGGTTCTCGTTGAACTCGGCCACCAGCCGGTCGACGATC
TCCTCCACCTTGCCCATCAGTACGCGCTCGGCCGGGCTGTCGCCGGTGTTGCCTTCGCAG
GCCTCGGCCAGCGAATTGAGCAGGCGCCGCGCCGGATGGGTCTTCTGCACGAACATCTTG
CGGTCCAGCAGCGCGACCTTGACGAACGGCACCACCAAGCGGCCGATCATCTCGCGCGAG
CGGCTTTCCAGGTCGCGCTCGTCCAGCATCACGTCGAACAGCATGCCGACCAGATCGATG
GCGTCTTCGTCCATCGGATCGAGTTTTGCGGTGGCCGGGTCCACGCCCAGCCGCGTGGCG
CTGTTGAGTACTTCGTTCTTCAACCGCTGCGCGAGCGATTCGTTGTCGTCGCCGATCGCC
GCCTGCAGGGTCGCGCTGGGCGTGGCCTGCAGCAGCGACAGCACCGACATCATTTCGCGC
TGGCTCAACGGGCGCTGCTGACCGACCGCCACCGACGCGGCAGACGCGGCGCTGTCGCGC
ACGTTGCGGGTCTGCTGCAGCAGCTCGTGCAGCGCATCCAGCAGCATGCCCTGGCTACCG
CCGGGATGATCGGCATCGCCACCGTCCACGCCGCCGGCTCCGACACCCTCGGCATGACCG
CGCTGGGCGGCCGCCTGCATGCGCCCGCGGCTGTGCGCCCAACGGTCCAGGAAACGGTTG
GCCCAGGCCGGCGCGTACTGATCGCTCGAATCGTCGCCATCGCCACCCTGCGTTTCGGCC
TGTGCCTCGGGCGCGGCGCCACGCGCGGGCACGCGCGGCGGCGGGCGCTTGGGCTGGGAG
ATCTCGGGCATCACCCCGGCCTTGGCCAGGGTCTCGTCCAGCCGCGCATACAGCTTGCCG
ATCGGCTCGGCCAGATCGCGCTCGCACAGCTTGATCAGCACCAGGCGCACTTCCGGCGCC
AGGTCGCAGGTGGCGAAAGCTTCATGGATGGCCACGCCCAGGTGTTCCGGGCCGAACGGA
TTGGTGTCGGCCACCAGTTCCAGCCCGCCGGCGATCCAGCCCAGCCGGCGATCGACCCGT
GCCAGCACCTGCTTGAAATCGCGCAGCAGCACCGTGGCCAGGTTGCGCACCGCCAGCCGC
GACTCGAGCACGTGTTCGGGCACCAGGCTCAGTGGACCCACCCCCATGTCGCCCGCCAGC
ACCACCTCGGCCGACAACGGTGTTCCCAACAGCAACGCCTGCCAGCCGTCTTCGAGCTGT
TGGCGGAATCGTGTCGCCACTTCCTCGCGCTTGCGCCGCAATTCGCGCATGCCATCGAGG
AACAGCAATTGCGAGGTGCCAGCCGATTCGGCGCGATCGAACAGCACATCGTCGAAGTGT
GCCACTGCAGCAGCGAATACCTGCGCGAGCGCCGGCACGAACACGTCGTGGGCCTGCTCG
AGCAAGCGTTGGTCACGGCCCGGGTGTCCCGACGGACTGGGCTGGAAGGTCATGCGCAAA
GGCTCCCCGCCTCTGCAGGCGTGAAAATTTTCAACCGAGAAGTAACAGACGCGGCCCCAA
ATTCCGCCCACGCATGGTAGGCGTTTCGCTCGACCGCTAAGTGTGATGAATATCCCACTT
TACTCGTGACCGCCCAGGGATGCCGTTCGGACAGCCATCCTAGCCCGCAACGCCCTGGTG
GAGCCTGCCTTCGATCGTCATACCCCGGCTGGGGTTAAGCGTTCAGCGTGCTGGCGGTCG
AGCCCGTCGATCACGTCCTGCATGGCGCCGTAGAAAGCATCGTCCTGCCGATGCATCCGT
ACCCGTTCCAGCCCGACCATCATCGCCAGTTCTTCGGGCGAAGACACGCACAGCCGACCG
CCACGTCGGCTGACGAACATCAGCTTTCCGGAAATCGGGCTGATCCACGAGAGTCTGCCG
ACCTGCACACGTCCGGCGAGATCGACGAAGCCCAGGCTGGTGCCGATCGGCAGGGCGCTG
AAAAAGTCGGCGGTGATGCGATCGAACTGCAGGGGTGTGCCGGCATCGAGTAACGGCGGC
AGCGGATCGGCCGCGGGCTCGGCCGGCGCCTGCGGCAGGTCCGATGCGATCGTCATCGAG
CCCGGCACCTCCGGAGTGGAGGCCACGGATTCCGGACCCAGCGCGCGTTGCAGCTCCCGT
ATCGCCTGCTCGACCATCGGCGGTGCCAGTCCCGCCAGCGCACCGACCTGCCGCAGTGGC
GCATGCAGTTCCTCCAGCCCGTCCTCGGCGCGACCCACCCGATCCAGCACCGCATCGCCC
AACGCCAGCGCGGCATCCAGCACCGGGCCGGTGCCATCGCCGCGCAAGGCGGCCTGCTGC
ACGGCGGGATGCCAGATGCGGCTGAGGAACTGCTCGACCGCCGGTGGCAGCGGTCCGCGC
GCCAACCGTTCGGCCAGCGCGCGCGAGGCCATGTCGCGGGCACGCTCGCGGCGCTCGTCG
GCGCGCTGCAATTCGTTGGCGCGGCGCTCGGCGATCTCCACCCGGCGCCGGTAGTGCTCA
TGCGCGGCGCCGAATTCGGCCTCCAGCGCCAGGAACACCGCCGGATGCTCGTCGAAATCG
CGCACGATGGCAGCCACCACCGCGGCCGCCTGCGCCAGCAAGCCCTGTTCGGCAGCCGTC
TCGCCAGCATTGCCATCGCAAGCGTCCACCAGCAGATTGAGCAGACGCCGCGCCGGGTGG
CCGTCGCGCACGAACAGATGCCCGTCGAGCATTGCCAGCTTGGCCATCGGCACCAGCAAC
TGCCCGAGCAGGCCGCGCTGGGCCGCCGACAGCTGGCTCTGGGCCAGGATCGCTTCGAAC
AGCAGCGCGATCAGATCCAGCGCATCGGCATCGCTCGCATCGAATCGGCTGCTGGCCGGA
TCCACGCCCAGCGAGCCCGCCGCACGCCGGAGTTGCGCGCGCAGTCCACGCGGCAACCCC
ATCCCGACCCCCTCGATGCCCTCGAAACCGCCGCCGGGCATGGTCTGCAGCAGCGACAAC
GCCGACACCACTTCGCGTGGCGACAGCACGCGCTGATCGCCCACCACTGCGGCGTCGACC
TCCGGTTCGCGTGCCTGCCGGGCTTGCTGCAGTCGCCGGTGCAATGCCGCTGGCAGTACC
TCGCGATCGCTGCGCACGTGCACGTCGATCGCCTCGACCCCGGCCAGCGCGCCCTGCCCG
CCCGCCCAATCGGCGAAGAAGCGCGCGATCCAGTCCGGCGCGTCGGTCGCAGCGTCGCTG
TTCGCCCGACCCGGCCGCGGGATGCCGCTGCGGCGCTGCCGGGCCTGCGGCAGCTCGCGC
AGGCGTGCGACCTGCGCCAGCGCCTGTTCGAGCTCGGCGTAGCGCTGCCCCACACGCGGC
ATCAGTTGCTGCTCGCAGACCTTGAGCACCGCCAGATGCACCTTCGCCGTCAACGTCACG
CCCTGGAGCGCCTCGTACAACGCAACCCCCAGATGCTCCGGACCGAACGGATTGCTGTCG
CCATCGATACGCAGCCCGCCGGCGATGAAACCGAGGTAGCGGTTGAGCCGCATCAGCTCC
GGCCGCCACCGATGTTGCAGCGCGCCGGCCAGGTTGCGTACCGCCAGCCGCAGCTCCAGA
TCGTGTTCGGGCAACAGGGTCAGTCCAGCGGCGCCGCGCGCCAGGGTGCGTTCGGCCGAC
AGCGGACGCCCCGACTCCAGTCCCTGCCAGGCTTTGGCCAGATGCGCGCGGAATCGCGCG
GTGATCGGCTCGCGCTGCCGGCGCAGCGCCTGAATCGCCTCCAGGAAATCGTTCTGATCC
CTGCCTGCGTCGGCGGCCAACTGGAACAGCGCCTGCGCCAGCACGTCCTGCACGTCGATG
AACGCATCGGCCAGCGGCACCAGTACGAGATCGCGCACCTGATCGAGCAACTGCGGGTTG
CGGCTGGGCAGCGGGTCGGTGGAAACGAACTGGGTCATCGGACGACGCACGCAACGAAAC
GAGGGGGGGCGGATACCCTGCGGCAAGCGGGGTCAGGCGGGTGCGAACGGCGCCCGGGGT
TGCAGTGTACGTGGGCTGCGGCAGGTACCGCGCGGTGTATCGGCCCGACCGCATGCCGCC
GCCGGCATCGGGTGCGTACAGGCACGCCGGGCCTGCCCGGTGCGTACCGTCGCGTGCGGC
GGCCGTTGGGTAGCGCCCGTCTATACTCGCCGCATTCGTTCGCAGAACTCTTACCCCATG
CACGCACCGTATTCGTTACAGGCGCTGGATGCGCGTCGCTCGGTCCCCTCCAAACAACTG
GGCGAGCCCGGCCCGGACGAAGACACGCTGTTGCGCATGCTCGCCTCGGCCGTGAGGGTG
CCCGACCACGGCAAGCTGGTGCCGTTCCGCTTTCTGCGCATCGGCGGCGACGCCCGCCAT
GCCCTGGGCGACTTCCTTGCCGAGCGTACCCAGGCCGCCGATCCGCTGGCGCCGGCGGCG
GCGGTGGAGAAGGACCGCAACCGTTTCAACGATGCGCCAGTGGCGATCGCGGTGATCGCC
ACGCTGCAGCCGGACCACAAGGTGCCCGAGCAGGAACAACTGCTGACTGCCGGCTGCGTG
TGCTTCGCGCTGCTGCAGGCCGCGCAGGCGCACGGCTTCGGCGCGCAGTGGCTGACCGGC
TGGATGGCCTACGACCCGGCAGTGAGCGGCTACCTGGGCCTGCAGGAACACGAGCGCATC
GTCGGCTTCATCCATATCGGCACCCCGCGCATGCACGTGCCCGAACGCGAGCGACCCGAC
CCACGCGCACTGCTGCGCGACTGGACGCCATGAACACGCTGCCCAGCGCCATTACGGCGG
CGCTGCCGGGCGGCCCACGACCGCAGCCGCTGTATCTGGTGGATGCCAGCCTGTACGTGT
TTCGCGCCTGGCATTCGATTCCGGACGAATTCCAGGATGCGCAGGGCTGGCCGACCAACG
CGGTACACGGATTTGCGCGCTTTCTGCTCGACCTGCTCGAACGCGAGCATCCGCAGCACA
TCACCATCGCCTTCGACGAAGCGCTGGACAGCTGCTTCCGGCATGCGATCTACCCCGCCT
ACAAGGGCAACCGCGAACCCGCGCCGGATGCCTTGCGCCGGCAGTTCGCGCATTGCAAGG
CGTTGTGTGCGGCGCTCGGCCTCAGCGTGCTCGCCCATCACCATTACGAAGCGGATGATC
TGATCGGCAGCGCCCTGCACAACGCACGCGGGCACGGCCTGCGCGGCATCATCGTCTCGG
CCGACAAGGATCTGTCGCAACTGCTGGCCGAACACGACGAGCAATGGGATTACGCACGCA
ATCTGCGCTGGGGCATGGACGGGGTGAAAGCACGCCATGGCGTGCATGCGCACCAGATCG
CCGATTACCTGGCGCTGTGCGGCGATGCGATCGACAACATTCCTGGCGTCACCGGCATCG
GCGCCAAATCGGCAGCCGTGCTGCTGGCGCATTTCGGCAGTCTGGATGCGCTGCTGGAGC
GTATCGACGAGATTCCGTTCCTGCGCCTGCGCGGTGCGGCGCAGATGGCGGTGCGGCTGC
GCGAACAGCGCGAACATGCGTTGCTGTGGCGCCAGCTCACCACCATCGCGCTGGATGCGC
CGCTGGACCTGACCGCCACCGGTTTCACGCGTGCGCCGGCCGATACCGACATGCTGACCG
GGCTGTGCGACAGCCTGCGTTTCGGGCCGCTCACGCGTCGCCGCCTGCAGGCTGTCTGCG
CGCACGCGACACCGCCGCTCCCTCCCGTTTCCCTGTCCCAAGGCCCGACTGCATGAACCG
ACACGACACCCCGCCCACCGTGGTCTACGAAGGCAAGTACCAGCGCATGGTCGTCCGCGG
CACCTGGGAGTATTCCGAGCGCGTGCATGCCGGCGGCTTGGCCGCGATCATCGTGGCAGT
GACCCCGGACGATGCGATGCTGTTCGTCGAGCAGTTCCGCGTGCCGCTGCAGGCCCGCAC
CATCGAAATGCCGGCCGGGCTGGTCGGCGATGTGCATGCCGGCGAGTCGATCGAGCTGTC
GGCGATCCGCGAACTGGAGGAAGAAACCGGCTGGACCGCCGAACACGCCGAAGTGCTGAT
GATCGGCCCCACCTCGGCCGGCGCCAGCAGCGAAAAGATCGCCTTCGTGCGCGCTACCGG
GCTGCGCAAGGTCGGCGACGGCGGTGGCGATGCCAGCGAGGACATCACCGTGCACGAAAT
CCCGCGCGCGCAGGTCGGCGCCTGGCTGGTGCAGAAGATGGCCGAGGGCTACCAGATGGA
CCCCAAGCTATGGGCCGGGCTGTACCTGGCCGACCACGCGTTGGATGGTACCCCGCGTGG
TTGATGCAGCAATCGAGCCATTGCTCGGCGCCGGGGATCCGGCGCCGTTCACCGTTCACA
ACGCGCAGGCCGCATCGCCCTGGCTGTTGATTGCCGACCATGCCGGCCAGCGCGTGCCGG
CACGGCTGGCCAACCTGGGCCTGCCGCAGTGCGAGCTGGACCGCCATATCGGCTGGGACA
TCGGCATTGCGCAGGTCACCCGCCTGCTGGCCGAGGCGCTGGATGCGATTGCCATCACCC
AGACCTATTCGCGGTTGGTGATCGACTGCAACCGGCCCGATGGCGCCGCCAGCCGGATGC
CGGAGATCAGCGACGGCACCACGGTGCCCGGCAATCTGCAGCTGCCCCCGACTGAGCGCC
AGCAGCGCATCGATGCCATCTTCGCGCCGTATCACGGCCGCATCGCCGCCGAGCTGGACG
CGCGTACAGCACGCCGGCAACCGACGCTGCTGGTGTCCATGCACAGCTTCACCCCGGTGA
TGGCCGGCCAGGCGCGCCCCTGGCATGCCGGCGTGCTGTACCACCGCGATACCCGGCTGG
CGCATCGCCTGCTGCACGCCTTGCGCGCGGAACCGGACCTGGTGGTTGGCGACAACCAGC
CGTATGCGGTCAGCGATGCCACCGACTACGCCATTCCGGTCTACGGCGAAGGCCGCGGCC
TGCCGCATGTGGAACTGGAGATCCGCCAGGACCTGATCGCCGATACCGCCGGGCAAACGG
CGTGGGCGCAGCGATTGGCGCGCCTTCTTCCACCGTTGGCCGATGGGTTGCTGCAGCGCT
GATCGGGAGCGAACCAAACACCTGGATGCAGGGCGCGTTCGACGAAAGGAGGAAGCACGA
TGACGGAGACTCTATTCGAAGCCGATGAGCGCACGATGGAGAACCTGATGGAGGGCCCAT
GGGCCAGCATCGAGGGAAAAACCCATGGGCTGTCGCGCAGGACTGCATTGTTCAACAAGA
GCGGCTTCGAAAAATACAGCCACCTTATCGATGCGTATGGGTGTGACGGATTCGGATCTG
CCGTGCCGCTTCCGTCCAGAACAATTTCCACACATCGAAAACTATGTCATCAACACCTAC
CGGAACAGGGACCCGTTCCGAATGGTTGTTGGCGATCCAGATGCGATCGAAGACGCATTC
GCCAGCATCTTCAACGAATAACACTCCGCATCGACGCCAGGCTGGTAATGGGCGTAGTTG
AATCGCATGAGCGACGCGCTTTCGCGTAGATACGAAGCTCAGAAAGATCAATGCTGCGCT
CGATGCGCACCAGTGGCGTGGCCTAGATCGGCCACGCACCATGGCTGGCGTGATGGTGTG
GTGGCTGCCTGCAGCGGGTGCGGCCAGGCCATGATGGCAGCCGCACCCGTTGCGATCGCT
CAGGCAAACCGGTCTGTGGCGCGCACCAATGCATCGACATTTTCCGGCTCGAATGCCGAG
TGCCCCGAGGCCGGGCTGATCTGCAGCTGCGCCTTCGGCCAGACCTTGTGCAGATCCCAG
GCGCTCTGCAGCGGGCAGACCACGTCGTAACGGCCGTGCACGATCACGCCGGGGATGTCG
GCGATGCGATGCGCATCACGCAACAGCTGGCCTTCCACCTCGAAGAAGCCCTGGTTGACG
AAGTAGTGGTTTTCGATGCGCGCAAAGGCCAGCGCAAAGTGCGCGTCCTCATGCCCGGTG
ACGAAGTCCTGATCCACATGCAGGAAGCTGGTGGCGCCTTCCCACACGCTCCAGGCCTTG
GCGGCGGCCAGCCGGGTGGCCTCGTCGTCGCTGGTGAGGCGGCGATGGAACGCAGCGATC
AGATCGCCGCGCTCGTCCTGCGGAATCGCATTGATGTAGTGCTCCCAGGCATCCGGGAAC
AGCCGGCTGGCGCCCTCCTGGTAGAACCATTCCAGCTCGAAGCGACGCAACAGGAAGATG
CCGCGCAGCACCAGCTCGGTGACCTGTTGCGGATGGGTCTGCGCATAGGCCAGCGCCAAT
GTGGAACCCCAGCTGCCGCCGAACACCTGCCAGCGCTCGATGCCCAGATGCGTGCGCAGG
CGTTCGATATCGGCCACCAGATCCCAGGTGGTGTTGTCGACCAGATCGGCATGCGGCGTG
GAGCGGCCGGAGCCGCGCTGGTCGAACAGCACGATGCGGTACTTGGCCGGGTCGTGGAAG
CGCCTCATCTTGGCGTTGCATCCGCCGCCCGGGCCGCCGTGCAACAGGACCACCGGCTTG
CCCTGCGGGTTGCCACACTGTTCGAAGTACAGCGTATGGCGGTCGTCGACCTTCAGGCTG
CCCTGCTCGTAGGGGGCGATCTCGGGATAGAGCGTGCGCATGCGTCGGTCCTGGCGAAAA
CCGCCATTGTATCGGCCAGCGGCAATGGGCATCGCCTGCGCTTCGCCTCAAGGCGCGCGC
ATGCGTCCGCAACACGCACGGCCGGTACGCCGCAGCGGCCGCCGGCATCAGGCTGCGGCG
CTGGTCTCCCAGCAGCCCAGGCTGACGCGCTCGCGCAATTCCAGATCCGGATGGGTGGCG
ACCCGGGCGAATCCGCGCATGCGCAGCATTGCCGCCACCGCCGCCCCCTGATCCCAGCCA
TGTTCGAGCAACAACCAACCGCCCGCGCGCAGATGCGCCGGCGCCCCGTCCACGATCAGC
CGAATGTCGTCCAGTCCGTCGTCGCCAGAGGCCAGCGCGCTGGCGGGCTCGTGACGCAGG
TCGCCCTGGTCCAGGTGCGGGTCGCCGGCCGCGATGTAGGGCGGGTTGCTGGCGATCAGG
TCGAAGCGCTCGGCCGCCAGTGGCACGAACCAGTTGCCGTGACGGAACTGCACGTTCGAT
AGATGGTGGCGATCGGCATTGCGCTGGGCGATGGCGAGCGCGGCCGCACTGGCGTCGGTG
GCGACCACCTGCGCCTGCGGCCGTTCGCTGGCAATGGCCAGTGCGATCGCGCCGCTGCCG
GTGCCCAGATCGGCCACCCGGCGACCAGGCGCACGATCCAGCCGCTCCAGCGCCAGTTCG
ACCAGGGCTTCGGTATCGGCGCGCGGAATCAGCGTTGCCGGCGAGACCTCCAGATCCAGC
GTCCAGAAGCCACGCGAACCGGTCAGGTAGGCCACCGGCTCGCCCGCCGCGCGCCGCTGC
ACCAGGGCTTGGAATGCGGTGCCGACGGCCGCCGGCACCGGATCGCGGCCATGCGTGAAC
AGCCAGGCCCGATCGCGGCCCAGCGCATGCAGCAGCAGCGGCTCGGCATCGCTGCGATCG
ATGCGCTCGGCCGCCTGGCGCAGCAGTTGGTCGGCCGGAAGACCGCTGGACACATCGCTC
ATACGGATCATTCACTTGTGCGAAACCTCGGCCTCCCATTATCCGAAATGGAACGGCGCG
CCGCATCGGCAGATGGCATCTGCGGAATCGATAGGCATGGACTATCTATCTAATTCCATC
AATCGATTTGAGGAATCTATCGATCCTGCCTACCATGGCGCCTGTTCCATCCCCCGCCCC
CCTTCACCGCACGAGGAAATTGAATGTCTCTCATCAACACCCAGGTCCAGCCGTTCAAGG
CGAATGCGTACCACAGCGGCAACTTCATCGAAGTCACCGAAGCCAGCCTGAAGGGCAAGT
GGTCTGTGCTGATCTTCATGCCGGCCGCATTCACCTTCAATTGCCCGACCGAAGTGGAAG
ACGCTGCCGACAACTACGCCGCGTTCCAGAAGGCAGGCGCCGAGGTCTACATCGTCACCA
CCGACACGCATTTCTCGCACAAGGTCTGGCACGAAACCTCCCCGGCCGTGGGCAAGGCGC
AGTTCCCGCTGATCGGCGACCCGACCCACAAGCTGACCCGCGCCTTCGGCGTGCACATCG
AAGAAGAAGGCCTGGCGCTGCGCGGCACCTTCATCATCAATCCGGAAGGCGTCATCAAGA
CCCTGGAGATCCACGACAACGCGATCGCCCGCGACGTCACCGAGACGCTGCGCAAGCTGA
CCGCCGCACAATTCGTGGCCAACAATCCTGGCCAGGTCTGCCCGGCCAAGTGGAAGGAAG
GCGCCAAGACCCTGGCTCCGTCGCTGGACCTGGTCGGCAAGATCTAAGCCGTCCACCGCA
TCCCTGGCCCGATGTTCCGGGCCGGGGGTGAACCGGAGCCGGTGCCGGTGCGCTCGCCCG
CCATCGCCAGCTCGCGCCCGACCTCGCGCCGGCTGCGGTTCACCTCTCCCTTCCCCAGGC
GAACTGCGTCCGCGCAGCGACGCCACGCCCTCCCCTTGCCCATTCCCAGGAGTTCTCCAT
GTTGGATGCCAATCTCAAGACCCAGCTGACCGCCTACCTGGAACGGGTGACGCGCCCGAT
CCAAATCCATGCATCGATCGACGACAGCCCCGGCTCGCGCGAAATGCTCGACCTGTTGCA
AGACCTGGTGCTGCTGTCGGACAAGATCACCCTGGAAGCGCATCGCGACGACGACCAGCG
CAAGCCCTCCTTCGCGCTGACCACGCCGGGCCAGGACATCTCGCTGCGCTTTGCCGGCTT
GCCGATGGGTCATGAATTCACCTCGCTGGTGCTGGCGCTGCTGCAGGTGGGCGGGCACCC
GTCAAAGGCGACCGCCGAGCTGATCGAGCAGGTGCAGCACCTGGAAGGCGACTATCGATT
CGAAACCTATTTTTCGCTGTCGTGCCAGAACTGCCCTGACGTGGTGCAGGCCTTGAACCT
GGCGGCGGTGCTCAACCCGCGCATCCAGCATGTCGCCATCGATGGCGCGCTGTTCCAGGA
CGAAGTGCAGACCCGACAGATCATGTCGGTGCCCACCGTGTACCTGAATGGTGAGCTGTT
CGACCAGGGCCGCATGACGCTGGAGCAGATCGTCGCCAAACTCGACACCAACGCCGCCAA
GCGCGATGCCGCCAGGATCGCCACCAAGGACGCCTTCGACGTGCTCGTGGTCGGCGGTGG
CCCGGCCGGCTCGGCTGCGGCGGTGTATGCCGCACGCAAGGGCATCCGCACCGGCGTGGC
TGCCGAGCGTTTCGGTGGCCAGGTGCTGGACACCATGTCGATCGAGAACTTCATCTCGGT
GCCGGAAACCGAAGGTCCCAGGATGGCCGCCGCGCTCGAACAGCACGTGCGCCAGTACGA
GGTGGACATCATGAACCTGCAGCGCGCCGAGCAGCTGATCCCGGCCGGTGCCGATGGCCT
GATCGAGATCAAACTGGCCAACGGCGCTTCGCTCAGGAGCAAGACCGTGATCCTGTCCAC
CGGTGCGCGCTGGAGGCAGATGAACGTGCCGGGCGAAGACCAGTACAAGAACAAGGGCGT
GGCCTACTGCCCGCACTGCGACGGGCCGCTGTTCAAGGGCAAGCGCGTGGCAGTGATCGG
CGGCGGCAACTCCGGCGTGGAAGCGGCGATCGATCTGGCCGGCATCGTGGCGCACGTCAC
CCTGGTGGAATTCGACGACAAGCTGCGTGCCGACGAAGTGCTGCAACGCAAGCTGCGCAG
CCTGCACAACGTGCGCATCATCACCAGCGCACAGACCACCGAGGTGCTGGGCGACGGGCA
GAAGGTCACCGGCCTGGTCTACACCGACCGCACCGGCGGCGACACCCAGCATATCGAGCT
GGAAGGTGTGTTCGTGCAGATCGGCCTGCTGCCCAATACCGAGTTCCTGCGCGGCACGGT
GGAATTGTCGGCGCGTGGCGAGATCATCGTCGACGACCGTGGGCAGACCAATGTGCCGGG
TGTGTTCGCTGCCGGCGATGCCACCACCGTGCCGTACAAGCAGATCGTCATCGCGATGGG
CGAAGGCTCCAAGGCGGCCCTGAGCGCGTTCGACTATCTGATCCGCTCCAGCGCACCGGT
CAGCACCGAAAACGTGGCAGAGGCCGCTTAAGCGCAGCCCCTCAACCGCCGCCCGCGCAC
GGGCGGCGTAAGCTGCTTCCACACGTCAGTCCAACCGCAACCGCTACGAGGGCTGCTGCA
CATGAATCTGCGTGACCTGAAGTATCTGGTCGCCCTGGCCGACCACAAGCATTTCGGCCG
CGCCGCGACGGCATGTTTCGTCAGCCAGCCCACCCTTTCCACCCAGATCAAGAAGCTCGA
GGACGAGCTCGGCGTTCCGCTGGTGGAGCGTGCGCCGCGCAAGGTGATGCTCACGCCGGC
CGGTCGCGAGGCGGCCATGCGCGCGCGCGGCATCGTTGCGGAGGTGGAGCAGATGAAGGA
AGCCGCCCGTCGCAGCCAGGACCCGGAAGCGGGCACCGTGCGGCTGGGCATCTTCCCTAC
GCTTGCGCCATATCTGTTGCCGCACGTGGTGCCGCGCATCCGCGAGCGTTTCCCGCGCCT
GGAACTGCTGCTGATCGAAGAAAAGAGCGACCAGCTGATGCACCAGTTGCGCGAAGGCCG
CCTGGACGCAGCGCTGCTGGCGCTGCCGCTGCAGGACGACCAGCTGCATGCCGAATTCCT
GTTCGAGGAGCCTTTCGTGCTGGCCGTGCCCGACGCCCATCCGCTGGCGAACCACGACAG
CATGACGTTGGACGATCTGTCCGAACAACGCCTGCTGCTGCTCGAAGACGGCCACTGCCT
GCGCGAGCAGGCGCTGGACGTCTGCCATCTGGCCGGCGCTCTGGAAAAATCCGAATTCCA
GGCCACCAGCCTGGAAACCCTGCGCCAGATGGTCGCGGCCAATGTCGGCGTGACCCTGCT
GCCGCTGCTGGCCGTCAAGCCGCCGGTGGCGCGCTCGGACAGTATCCGGCTGATCCGCTT
CCGCGAGGACAAGCAACCCAGCCGCCGCATCGCCATGGTATGGCGCCGCAGTTCGGCAAT
GACCTGCTTCCTCGAGCAGCTGTCGCAGCTGTTCAAGGAACTGCCGGAAGCACTGTTCGC
GCTGGATCAGCCTGCTACCGGGCCCAAGGCGGTTGCGGCCTGAGGATTCGGGATTCGGTA
TTCGGTATTCGGTATTCGGTATTCGGTATTCGGTACAGCATCATGGCTGCGCTTGTTTGG
TGCAGGATTCTGCCGGTATCGATCAGAGCGGTGCTGATGCGTCGCTTTGATCGGATCGGC
TGGAATGCTGGTTCCCAGCCATGCCCGGATAAGCTGCGACTCCGGTATCGCGCACTTCAG
CCCACGATTGCACCGCGTCGGCGCCGTTACCCGGTCACGCATTGGCACAGGTCGTCGCCG
CGATGCGTGATCTACTGGGGAGCGCCGCGCATGCGAGGTGATGCATTGCGATCAGTCCTT
GGCGCCCTCACGTTCGAAGGAACGCTTGCCATGTCGGCGAGCCTGTCCGAGGAGAACGCC
ATGACATCGCAACACCGCAGCGGTTTGCCACCCTCCATCCTGGTCTCCAGCCACGATCTG
GCCAGACTGGAAGCCTTGCTGGATTCCCCCGCGTTTCACCAGCATCCTGCCGCAGCCGCG
CTGAGCGACGAACTGGGCCGCGCCAATGTATTGCCGCCCGAGGACATGCCCGGCGACGTC
GTCACCATGCATTCGCGTATCGAGTGCGAAGACGAACTGCATGGCGAGCGACATACGCTC
ACGCTGGTGTACCCGCATGAAGCCGATGTCCAACAGGGTCGCATCTCGGTGCTTGCGCCG
GTTGGCAGCGCATTGCTCGGCCTGTCGGTCGGCCAGAGCATCGACTGGCGCACGCCCGAT
GGGCGCGATCTGCGCCTGCGCGTGAGCGCCGTACACGATCGCCCCGCATCCGCGGGCGAC
TTCCAGCGCGCGGCGCGTTAACGTAGCGCGCTGTGTCATCCCCCGATCCGCTCCACGATT
CGAGAGAACCCGCATGACTGCATCCCCCTCCAAGCTTGCCCAACTGCGCGACCTGTCCGT
GGTGGTCGCCGATACCGGCGATTTCGACGCGATCAAACGTCTCAAGCCGGTCGACTGCAC
CACCAATCCCACCCTGGTCAAGAAGGCACTGGATCTGCCGATCTACGCCGACCTGATCGA
GCGCGAGCTTGCCTGGGGCCGTGAACACGGCGGCGACGATCGCAATGCCACCGTCAACGA
AGTCGCCGACCGCCTGACTGTCGGCGTCGGCATCAAGCTGGCCGGACTGGTGCCCGGCCG
CGTTTCCACCGAAGTCGACGCCGACCTGGCGCACGACACCCAGGCCACCATCGACAAGGC
GCGCAAGCTCATCGCGATGTACGCCGAGCGCGGCATCTCCAAGGACAAGATCCTGATCAA
GATCGCAGCCACCTGGGAAGGCATCGACGCCGCGCGCCAGCTCCAGCGCGAAGGCATCGA
CTGCAACCTGACGCTGATCTTCAACCACTCCCAGGCGCTGGCCTGCGCCGAGGCCGGCGT
GTTCCTGATTTCCCCGTTCGTCGGCCGCATCCTGGACTACTACGTCGCGCAAGGGCAGAC
CCCGGCCAGCATCGACGAGGACCCGGGTGTGGTCTTCGTGCGCAAGGTGTACGAGGCGTT
CAAGCGCCGCGGCTCTTCCACCGTGGTGATGGGCGCGTCGTTCCGCTCCACCGCGCAGAT
CGAAGCGCTGGCCGGCTGCGACCGCCTGACCATGTCGCCGGATCTGCTGGAGAAGCTCGA
CGCCGAGCATGGCGAACTGCCGCGCAAGCTCTCGCCGGTCCAGCCCGACAACGCGCAGAT
CACCCCGATCGACGCCGACCGCTTCGCCAAGGATCTGGCGGCGGACCCGATGGCCACCGA
GAAGCTGGCCGGCGGCATCGACACCTTCGCAAAGGATCTGCAGGCCCTGCGCAAGACCAT
CGCCGACAAGCTGGCCAGCTGATCGCCGCAGGCCATGCACGATACCGACGCCCGCGGCCG
ATGGCTGCGGGCGTTTTGTCAGTGAGCCGCAGCTGCGCTGCCGGCAGCCAGGCCGGCAGC
GCCAGACGTGCGGATGTCATTCCGTCGCGGGCAAGCGTCACCTCACCGCGGTGCGCGCCT
GCGTCACGCCGCCCCGGCCATCTCACTGCGGGCGGAGTGGACAACACTGGCAGCAGCGAT
GCCGAGCGATGCTCCTTGACCGATGGCGCACATCACCTGACTTGTGGTCGATCGACGACT
CAGTCGAACAGGCAGGCATTGGCTGCATCCATCCCGCCGGACAGGCCGCGCCGCCCGGCA
GTCGCGCACGACAGCGTTTCTCCACACGACGCTTACAATCCCGCACCGCGCACTGCCTAG
AATCCGGATTCCTCAACAGGCTGGCGGACAATGGCAAACATTGCAGTGGTGATGGTCGAC
GGCGTGGCCGACTGGGAAATCGGCGTGGTACTCCCGGCGGCGCGCGAGTGGTTCGGCGAC
CAGGTGGCCATCGCCAGCATCGACGGTCAGCCGGTGCAGTCCATCGGCGGGCTGCGTATC
ACGCCGGAATTCGCACTCTCGGATCTTGCGCCGCTGGAGGCGGACCTGTGGATCCTGCCC
GGCAGCGAGCGCTGGCAGGCCGGCGAGATCCCGGGCCTGAGCGGGCTGCTGGTCGAACGC
GTACAGCAGCAGCGTCCGGTCGCAGCGATCTGTGGCGCCACCCTCGCCCTGGCTTACGCC
GGCTTGCTGGACGAACGCGCCCACACCAGCAATTCGCTGGCGTTTCTGCAGGAACACGTG
GTGCCGTACGCCGGCGCCCACCAGTTCCGTCACGAGAAGGTCGTCACCGCCGACAGCCTC
ATCACCGCACCGGGCACCAGTCCGGTCGGCTTCGCGGTGGCCTGCATGCGCCTGCTGCAT
CCCGAGCGCACCGACATGCTTGCCCAACTCCGCGGCATGTTCGCCGGCGAGTTTGTCTGA
TCCAACGGATTCAGGCGCGCCCCGGCGCAGGGGCCGCACGGCGTGGATGCGGTGGATCGC
CGCACCGATCCATTGCACCGACGAGCAGCAGGGATTGACCGCAATCCTCCGCCGGGCCGA
TTCGCCGATGAGCCACGCGCGGGGGCGCCGCCGCATCTTGCGCACGCCGCACAAAAAGAT
GGCCACGCCGTCTCCGACGTAGCCATTGAAGTTGCCTGGCATGCACTCCCATGCGCTGCC
TGTCGTGATGACGCTGCCGGTCGCTGACGGCCATCGCGACGCGACCACACGAGCGTGGAC
AGCGCCTGGATCCGGCCTCGCCTTTCCGTCAGGCATCCAGCCCGATCGGGCAGCTCACTC
CCGTTCCGCCAAGTCCGCAATACCCGTTGGGGTGCTTGGCGAGGTATTGCTGGTGATCGT
CTTCGGCGTAATAGAAAGCAGGCGCCGGAAAACGGATCTCCGTGGTGATCGCGCCATAAC
CCGCGGCGTCCAGCTGTTGCTGGTAGGCATCGCGGCTGGCAAGCGCGGCGTCGTATTGCT
CTTGCGTTGTGCAGTAAATGGCCGAGCGGTATTGCGTGCCGACATCGTTGCCCTGACGCA
TGCCCTGGGTGGGGTCGTGGCTCTCCCAGAACGTGCGCAACAGTTGCGCGAACGACACCG
ATTGCGCGTCGTACACCACCAGCACCGCTTCGGTGTGGCCGGTCTGCCCGGAACACACTT
CGCCATATGTGGCATTGGGCGTTTCGCCGCCGGCATAGCCCACCGCCGTGGTGTACACGC
CCGGAACGTTCCAGAACTTGCGCTCGGCACCCCAGAAGCAGCCCAGCCCGAATTGCACCT
GAGCCAAACCAGTGAACTCGCCGCGCAACGGGTGCCCGTTGATCAGGTGCGTGTTGTGCA
GCGGCAGTGCCTGGTCGCGTCCTGGAAGCGCCTCGCCCGGGCGAGGCATGCGTTGTTTGA
AAGCGCCGATTCCCAGCATGGTGCAACTCCGCAATCGTGAGGATTGCCTGCTGGATGGCG
CCGACCGGGGCGGCTTTCAAGCCTCCGGCCGGCGCGCACAACCGACCCGGCTTACTTGGC
CTTGGCGACCGCCGCACGCGTATCCACTTCCGGCATCGCCGAGCTGTGGTGATTGATGAT
CAGCCACTTGCCATCGCGCTTTTCATAGACGAAGGTGTAGCGCGCCTGCACGTCGGTCTT
CTTGCCGTCCTTGTCGGTCAGGGTGAAGGTGTAGACGCCGGCATCCACCGCGCTGTCGTC
GTCCAGCACGCGCACGGTGCGGTAATTGACCACGCCCTTGGGCTTCTTGGCCAGGAACAT
CTCGAAGTACTTTTCGATCTGCTCGCGCGAGGCACGCACTTCGTTGGAGACCGTCGGCAA
CAGCACGCCATCGGGCGCATACAGGTCGGCCACCTTGTGCGGGTTGCCGGTGGCCAGGGC
CGCATTCCAGGTATCGAACAGGGCGGCCACCTCGCGCTCCTCGCCTGCGGCCGGCAGCTT
GGCCTTGTCGGTGTAATGCATCACGCCGCCAGCCAACGCCGGGGTGGCGGCCAGAGCCAG
AACCAGGGAAGCAAGGGTGCGACGCATGGGGAAATCTCCGAGTTGAGTTAGGGGTGCCTC
AGCGGGCGAGCTCAGTATCGAAATCAAGCGACCCCAACAATTCTGCCGGTTGGCATATAC
TCAAATATGCTGATCGGCCTAGAGAGAACCCATGGAAACCCCTACCAATGCAGGCGATTG
GCGCCAGGCCCTGCGCCGCGAAGCGTCCGATGGCGCGCGCTGGCAGGCGCTGTGGGAGGC
CACCGTGGCGTTGCGCCATGCCACCACGCCGGAGCAGGCGAGCGATGCGGTGCTGGCGCG
CGTGCTGCTGTTGCTGGGCCTGGAGGATGGCGCGGTGCTCGCCCAGCGCGGGCCACGCAC
CTTGATCGTGGCCAGCCGGGGGCGTGCCCTGCCGCCCGGCGCCAGCGCCGCCGGCGACAA
CCACGAGGCGGGCTGGTTGCTGCCGCCGCGCCCGCTCGACATCCGCGAGGCCAGGGTGCC
CATCCTGGCGATGGGCAGCAGCCACGGCATGCTGTGCGTTGCCTGGAGCGACACTCGCCC
AGCACCGGGCAACGACGATGTGCAGGCGCTGCAGGCGTTCGCGCTACTGCTGCCCGCGAT
GGTGGCCGAGCCGGCCAGGCCGGTGGCCACGCGTCGGCGCAAACCGCTGCAGGACGACCG
CCTAGGCGCCTTGAGCAAACGCGAAAAGCAGGTGTTGTCGCTGCTTCCGCGCGGACTCAC
CAACGCCAGCCTCGCTGCTGAACTGGGAATTTCTCCGGGAACGGTGAAGGTGCATGTCGA
GCGCATCCTGCAGAAACTTGAGGTAAAAGATCGCACCCAGGCCGCGGTGTACGCGGTCCA
AGCCGGACTCGCGCTATGAATGCATTGGCGGTGCGTTGGAACGATTGGCCGATCACCCGC
AAGAGCCTTGCGGTGGTCACCTTGCCGTTGCTGTTGCTGGCGGTCGCGTTGATGGCGATC
TACAGCGTGGAACGGCAGAACATCGCCGCCGAGAACGACGTTCGCCAGACCCTGGAAGTG
TTGAGCGACCTGTACGAGGCGCACGCACTGCTGGCGGAGACGGCGGCCGGCGTCCGTGGC
TATCGGCTGGTGCGTCGGGATGAATTCCTGACGCCTTACCGCGACGCCGAACCGCGCCTG
CAGGGCGTGGCCGACCGGCTCTCGCAACGCATCACCGACCCGGTGCAGGCGCAGCGCTTT
GCGCGCATCAAACCGTTGTTCGCGGAGAAGATGCAGGGGTGGCGCCGCCTGCTGGCACCG
GACCTGAGCCGCGAAGAAGAGATCCGGCAGCTGTGGGATGGCAAGTACAAGCTCGACATC
CTGCGTGCGGAACTGCGCGAGCTGCGCAACTACGAAACCGCGCAACTGCAGGTGCGCAGC
GCCAAGGCGCAAGGCCTGCGGCAGCGCAATCTCATCATCACGTTGAGTGCGGCGATGCTG
GGCGGCCTGGGCGCGGTGTTCGCCGTGGCCTGGTTCGCCTCGGCGCTGTCCGGGCGGTTG
CGTACCCTGGCCGCCAACGCCGACCGCCTGGGTGAAGGGCTGCCACTGGCTCCACAGCCG
CGTGCCGGCGATGAACTGGGCCAGGTCGGGCAACGGCTGGCGCAGGCCAGCGAACTGCTG
GCCGCACGCGCGGCCGAGGCGCAACTGGCGCGACGCGAGGCGGAAACCGCCAACCACGCA
AAAACCGAGTTCCTCTCCCGCAGCAGCCACGAACTGCGCACCCCGCTCAACGCCATCCTG
GGTTACGCACAGGTGCTGGAAATGGATCTGCCCGAACCGGGACCGCGACGCCATCTGCAG
CACATTCTCGGTGCCGGCCGGCATCTGCTGGGGCTGATCACCGAACTGCTGGACATCGCC
CGCATCGAGGCCGACCAGCTGGACCTGAGCCCGGAGCCGGTGCCGGTGGACGCGGCGGTC
CACGAAGCCCTGGGCCTGATCGCTCCGGATGCCGACAAGCACGGCATCCGCCTGCAGCCG
GCGGCCATCGAGGGCGCCTGGACGGTGCGTGCCGATGCGCAGCGGCTGCGTCAGATCCTG
CTCAACCTGCTGTCCAATGCGGTGAAATTCAATCGCCCCGGCGGTCAGGTGCAGGTGAGC
GCACAGGCGGACGGCGGGCAGGTGCGCATCACCGTGGCCGATCAGGGCCAGGGTTTGACG
CCGCCCCAGATCGAGCGCCTGTTTACGCCATTCGAACGGCTGGGCGCCGAGCGTTCGGCG
GTGGAAGGCACCGGCCTGGGGCTGGCACTGAGCAAGAAGCTGATCGAAGCGATGGGCGGG
CAGATCGGGGTGGACAGTAGCCGCGACGGTGCGCGCTTCTGGATCTCGCTGCCGCAGGGC
GAACCGCACCACACGACGCCTGCGCGCGCCCTGATGCCGCCCAGCGCCAGCGCCAGCGGC
GTGTGCCGGCTGCTCAGCATCGAGGACAACCCGTCCAACCAGGCGTTGATCCGCACCCTG
ACCGAGCGGCGCCCGCAATGGCAGCTGTTCGAGGCGACCAGCCTGGCGCAGGCGCGCACG
CTGCTGCAACAAGCCATACCGGATCTGATCCTGCTGGACCTGCATCTGAGCGACGGCAGC
GGCGAGGAGCTGCTGCGCGAGCTACAGGCGCAGCCGGCCACCGCACAGGTGCCGGTGGTG
GTGATCAGCGCCGATGCCACCACGGCCACCCTGGCCCGGGTGGGCAATCAGGGCGTGCGC
GCCTATCTGACCAAACCGCTGGACGTGGCGGAATTCTTCACCGTGATCGATAGGCTCCTG
GCATGACGCGCGACGACATCCTCGCTTCCCGCATCCTCATCGTCGACGATGAGCCGGCCA
ACGTGCGGCTGCTCGAAGACCTGCTGCAGCGCGAAGGTTTCCAGCAGGTGATCGCCACCA
CCGATCCGCTGCGGGTGATGGGGCTGGTGTCGGCGTTCGCGCCGGATCTGATCCTGCTGG
ATCTGAAGATGCCCGAGCTGGACGGCTACGCGCTGCTGGAACAACTGGCCCGGCGGTCCG
ATCCAGACCACTTCCTGCCGGTGATCGTGCTGACTGCCGACCCCAGCCGCAGCGCGCGCC
ACCGCGCCCTGGGCCTGGGCGCCAAGGACTTCCTCACCAAACCGCTGGACACCTTCGAAG
TGGCATTGCGGGTCTGGAACGTGGCCGAAACCACCGTGCTGTTCAAACGCCTGCGCGCGC
TTGCGGCGCCGGAAGCGGCGCCACCGGGCTGGCGGCAATCCGATCCAGGCCTGCAGGCGC
CGTAGCAACGCAGCCGGGCGCGACAGGCCCTCCCGGGAAAGCCTCGTCGCGCCCGGGTAC
GCTATCTACACGGGCGCTCGGCTGCTTCCGCGCTACAGCGCGCGGGTGACCTCGCCACAC
AAACCGATCTCCGCCAGCACTGCCTGTGCCTGGCGCAGGTACATATCGGCCACGCAGACC
TGCAATACGCCGAAGGCCGGCAGTTCGCCAGCGCCGCCCAACAGCGATTCGCCGAACACG
AAGGCGGTGATGCCCGCATCTTCCAGCGCGTGCTTGGCCAGATGCGCGTCGATGAGGTGG
CTGGCGCGATAGGCGATCTGCATGTCAGCCGCGCCCGGCACGTTCGCGTTCAGCGTCCAG
GCGCCACTGGCGCAACGCCGGCAACGCATCGAGTGCGGCCAGGTAATCGCCTGCCGCTTC
GAACAGCGGCACGCCATAGCTGGCAAAGCGCAGGGCGACCGGCGCGTACATCGCATCCAC
GATGCCGAATTCGCCGCACAGGAACTCACCGGCGTGGCCATGCTGGGAGCGCAGGCTGGC
CCATAGCGTCTGGATGCGGGCGATATCGCGCTCGGCCGCCGCATCCCATTGCGCGGGGCC
AGCCTGACGGGCGAGATTCATCGGCAGCTGGGTGCGCAGGGCGACGAAGCCCGAATGCAT
TTCGGCCGCCGCCGCCCGTGCCTGCGCGCGCACGGCCAGGTCGGCAGGCCAGCCACGCCC
GCCGAGCCAGCGCTCGTTGCTGTACTCGCAGATCGCCAGCGAGTCCCAGACGTGCAGCGT
TTCGTCCCAGAGTACCGGCACCTGGCGGGTGGGCGAATAGCCGGCGATGCGTGCGTGGAA
TTCGGGCGTATCCAGCGGCAGGCGCACTTCCTCGAACGGCACCTGGAAGTGCCGCAACAG
CAGCCACGGCCGCAGCGACCAGGAAGACAGGGTCTTGTCGCCGATGATCAGGCGGGGCAA
TGGCATGCGGGACGCGCTCCTGTGGCAGTCGGCGCAGCGTACGCGTGGCTGGCGGCAGCC
GCCAGCCACCTGCATGCTCGCAGGCGATGCCCGCCGCCGCCCCCCACGGCGGGGCAACGG
CAGTCTCCGGATGGCCCGCTGCGGCAGATGGCGATTCCGAACACCGGCCGGCGCGCCAGC
GCCTACCCCTAACCGGTGCCACCGCCTAAACTGGCGGTTTACCCAAGCTGACGCGCGCAT
GTCCGAGATCCCAGCCACCGACGCCACCGCCCCGACGGAGAAGAAAGACTTCATCCGCCA
GATCGTCCGCGAGGATCTGAGCAGCGGCAAACACACCGCCATCCGCACGCGCTTCCCGCC
CGAGCCGAACGGCTACCTGCATATCGGCCACGCCAAGGCGATCTGCCTGGACTTCGGTCT
GGCGGCCGAATTCGGCGGCCTGTGCAACCTGCGCCTGGACGACACCAACCCCGCCAAGGA
AGACCCCGAATTCGCCGCCGCCATCCAGGACGACGTGCGCTGGCTGGGCTTCGAGTGGGC
GCAACTGCGGCATGCCTCGGACTACTTCGAGGTGTACTACCTGGCGGCCGAAAAGCTGAT
CCGCGACGGTCACGCCTTCGTCTGCGACCTGTCCGCCGAACAGGTACGCGAGTACCGCGG
CACGCTGACCGAGCCCGGCCGTAACTCGCCGTTCCGCGAGCGCGGGGTGGAGGAGAACCT
GGACCTGTTCCGGCGCATGCGCGCGGGCGAATTCCCCGATGGCGCACGCACCCTGCGCGC
CAGGATCGACATGGCCAGCGGCAACATCAACCTGCGCGATCCGGCGCTGTACCGCATCAA
GCATGTGGAGCACCAGAACACCGGCAATGCGTGGCCGATCTACCCGATGTACGACTTCGC
GCATTCGCTGGGCGATGCGATCGAAGGCATCACCCATTCGCTGTGCACGCTGGAATTCGA
GGACCACCGCCCGTTGTACGACTGGTGCGTGGACAAGGTGGATCTGGCGGCGCATCCGGA
ATTGTTGCAGCCGCTATTGGACAAGGGACTGCCGCGCGAAGCCGCAAAACCGCGCCAGAT
CGAGTTCTCGCGGCTGAACATCAACTACACCGTGATGAGCAAGCGCAAACTCACCGCGCT
GGTGGAAGAACAGCTGGTGGACGGTTGGGATGATCCGCGCATGTATACCTTGCAGGGCCT
GCGCCGGCGCGGCTATACGCCTGCGGCAATGCGTCTGTTCGTGGACCGCGTGGGCATCAG
CAAGCAGAACTCGGTGATCGACTTCTCGGTACTGGAAGGATGCCTGCGCGAAGACCTGGA
CGCCGCTGCGCCGCGCCGCATGGCCGTGATCGACCCACTCAAACTGGTGCTGACCAACCT
GCCCGAAGGCCACACCGAGACGCTGCAGTTTTCCAACCACCCCAAGGACGAAGGCTTCGG
CACGCGCGAGGTGCCCTTCGCGCGCGAGTTGTGGATCGAGCGCGAGGATTTCGCCGAGGT
GCCGCCCAAGGGCTGGAAGCGGCTGGTGCCCGGTGGCGAAATCCGTTTGCGTGGCGCAGG
TATCGCGCGCGTGGATGAGGTGATCAAGAACGCCGCCGGCGAGATCGTGGAGCTGCGCGG
CTGGCTGGATCCGGAGTCGCGCCCGGGCATGGAGGGCGCCAACCGCAAGGTCAAGGGCAC
CATTCACTGGGTCAGCGCAGCGCATGCGGTGGAAGCGGAAATCCGCCTGTACGACCGTCT
GTTCTCGGTGGAAAAGCCCGACGATGAATCCGAAGGCAAGACTTATCGCGACCATCTCAA
TCCCGACTCCAAGCGCAGCGTGCGCGGGTATGTGGAACCGTCTGCCGCGCAGGCTGCGCC
CGAGCAGGCATTCCAGTTCGAGCGCACCGGCTACTTCGTCGCCGACCGTCGCGACCACAG
CGCTGCAACGCCGGTCTTCAACCGCAGCGTGACTCTGCGCGATACCTGGGCCAAGTGATC
CGGTGCTCGCCCCCGGCGCTGTCGTCTACAGTGTCGGGGCAGGCGAGTCGACCGCAACGC
GAACGGCGGCGCGCCTCCGTCGTTGTGTGGGTGGTGCGAATGCAAGCTGCGGTATGGCTG
CAATGACATGAACATGCCGCGCGGACCTTGGGTCCGATGACGCGCCGCAGCGCGGATCGA
TCGACGCCTGACGCTGCGGGAAGGAGAGCTGCGATGCGTGAGCGTCTGGCGACGGGGGTG
GCCTGCGGTGTCGGCGCAGGCGCCCTGTGGGGGCTGGTGTTTCTGGCGCCGCAACTGTTG
TCCGCGTTTACGCCGCTGCAATTGGCGGTGGCGCGCTACCTGTCCTACGGCGCGGTTGCC
GCGCTGTTGCTGGCCCCGCGCGCGCGACAGACCCTCGCCCGTATCGGCCGCACCGAGTGG
TGGGCGCTGGTCCGCCTGAGCCTGCTCGGCAATCTGATCTACTACGTTTTGCTCGGTAGC
GCCGTGCAGTGGGCCGGCGGCGCAGCGACCGCCCTGATCATCGGGCTATTGCCGGTGGTG
GTGACCGTCATCGGTACGCGGGCCGCGGGTGCGATAAGTCTGCGGCGACTCGCCGCCCCG
TGCGTGCTGTGCGTCATCGGGGTGACGCTGGTTGCACTGGATACCGTGCAGGACGATACC
GGACAACAGGCGAGCGATCGTCTTGCCCGCATCGCGGGCCTGCTGTGCGCCGTGGGGGCA
TTGGCGTCATGGGCCGCCTATTCGATCGCCAATGCACGCTGGTTGCGCCGTCGCCCGGAT
CTCTCCGGTGCGGATTGGTCGCTGCTGACGGGCGTGGTGACCGGCGCGCTGGCCGCGGTG
CTGGCACCGGCGGCACTGATCGGCAGCGCGGCGCACGCACCGCTTCACTGGGCGGGTTTC
TGGGGGGTCTCGCTTCTGCTGGGCATCCTGGCCTCGGTGATCGGCAATGCGCTGTGGAAT
CGCGCCAGCCGCGTCCTGCCGCTGACACTGGTCGGGCAGATGATCGTGTTCGAGACGGTC
TTCGCGTTGATCTACGGGTTCGCCTGGGAAATGCGGTTGCCATCGCCATTGGAACTGGCA
GCGATCACATGCCTGCTCATCGGCGTGCTGTGGTGCGCAGCGCTGCATACCGAAGCGAAC
TGACGGCAACCATCGGCACGTGCCCGCACTTAGATTGCCGGTGGAGCCCAGTGGAACGCT
CGCATGCGCCCGATACGACCAGACCGGCAGACGCTCTACGGCACCGTGTTTTCGCTATCG
ATCGGCCTGATGGCCTGTTCTTCGCCGCAACACGGCGCGCAGGCAATCACCCCAGCCGAA
GCCTTGTGCCGGTTTGCCCCGACCCCGCAGGACGAACAGCCGCAGACCGATCGCCGCGAC
GCAAGCATGCAGCAACTGACGCTGGCCAACGGCTGCGGTGCTGCGCCGGCCGGGCAACAG
TGATGACACGCCGCCAGGATGCGGTGTGAACCGGCGGCCGGGCGGCGGGTTGCCGCACGC
CAGAGATTCAGGGATTACCATGACCACTCACTCTCGCGATCGGAGCAGCCGCATGTCCCG
TACCTTGTCCTGGTCTCTGAGCAGTCTGCTTCTGGCGTGTTCGTTGGCGCTGATCGGCTG
TGTCGCGGCTGCTCCGACAGCGGCGACACCTTCGCCGGCGACACCGGCCAAACCGGTGAC
CGTGGTCACCACCTGCAAAGTCGATGCGGATTGCACCGTCAAAAACGTGGGCAACTGCTG
CGGCGCGTTTCCCGCCTGCGTCAACGTCAACAGCCCCACCGATCCGGGCGGCGTGATGGC
GCAATGCCAATCCAGCGGAATGATGAGCGTGTGCGGGTTCCAGGAGATCAGCGGCTGCCA
GTGCGTTTCCGGTCAATGCACGGCCAAATAGCGCCCAGGTGCAGGCCGCGGCGCCCCGCA
TAGCCCCAGACGACGCGCCTGGTCGGCACGCCCCCGTGCCGCTGTACGGACGCCGTGTTC
TTCTCCGGCGGTGACGCCGTTTTGCGCACCGCTCCCGGGCCGATACACTGCGCCGCTCGC
CTGCTCTCTCTCGGTCGTCCAGCGATGCTCTACGCGCAAGTCCACCTCACCCTGCCCGCC
TGGATCCACGACTTCGTGGATGCCAGCCGCGCCTACCCCAGCGACGACGACAAGGTGACG
CTGGCGATCGCGCTGTCGCGGATGAATGTGGAAGCGCGCAGCGGCGGCCCATTCGGCGCG
GTGGTATTCGGCCCTGACCACCACATCATTGCGGCGGCCGTGAATCGCGTGGTGCCGCAG
ACCACCTCGCTGGCGCATGCGGAAAACATGGCCTACATGCTGGCGCAGCAGCGCCTGCAG
ACCCCGCGCCTGAACGATGTGCTGGCACCGATCACCCTGGCCACCTCCGCGCAGCCCTGC
TGCCAATGCTACGGCGCCACGGTGTGGGCCGGCATCGACCGGCTGCTGATCGGCGCGCGC
GCCGAAGACGTGATGGCGTTGACCCAATTCGACGAAGGCCCGCTGCCGACGGACTGGGTA
GGAGAACTGACCCGTCGTGGCATCGAGGTGGTACGCGACGTGCAGCGCGAACAGGCCTGT
GCGGTGTTGCGCAGCTATGGCGAGGGCGGCGGTGATCATTATTGACCGCTTGCTGCGAGC
CTCGCGATGAAGGGTCTGCTCTGCTATTGCCGCCAGGGCTTCGAGCCCGAGCTGGCGGCC
GAACTCAGCGCGCGCGCGGCCTTCGTCGGCATTGCCGGCTATGCGCGCACCCAGCGTAAC
GACGGCTATGTGTTGTTCGTCTGCGACGACGCCGCGCAACTGGCCGCCAGACTGCAATGG
CGCGAATTGATCTTTGCGCGACAGAAGCTGGTCGTCGTGGCCGAACTCAGGGGTATCGAT
CCTAAGGACCGCATCACGCCGATCCTGGCCGCGCTGGGCGAGCAACCGCGCTTTGGCGAC
CTGTGGGTGGAGCACCCGGACTCGGACGCAGGCAAACCACTGGCAGGGCTGGCACGCAGC
TTCGGCAACGCGCTGCGCCCGGCGTTGCGCAAGGCCGGACTGCTCACCGCCACACCGCAA
TCGCGCCTGCCGCGCCTGCATGTGTGCTTTCTCGATGGCGACCACGCGTTGCTGGCAGTG
GCCGACGCCAGCGACAGCGCGCCATGGCCACTGGGGATTCCGCGGCTGAAACTGCTGCCC
GAGGCGCCTTCGCGTTCTGCACTCAAGCTCGACGAAGCGCTGTTGACCCTGCTCACGCCC
GAAGAACGCGAACGCCTGGTCAAGCCCGGCATGCGTGCCGCGGACCTGGGCGCGGCACCC
GGCGGCTGGACCTGGGTACTGACCCGCCAGCATGTGCATGTCACCAGCGTCGACAACGGC
CCGTTGCGCGAGCACGTCCTGGCCACCGGGCTGGTCGAACACCTGCGTGCTGACGGCTTC
CACTGGAAGCCGGCCCAGCCGCTGGACTGGATGGTCTGCGACATGGTCGAACAACCGCGC
CGCGTGGCCGAACGCATGGCCACCTGGATCCGCGAAGGGTGGTGCCGCCACGCCATCTTC
AATCTGAAGCTGCCGATGAAGAAGCGGTGGGACGAAACCCGCCTGTGCCTGGACCTGTTC
GAAGAACAGGCCGAAAAATCGCTCACCGTCCGTGCCAAGCAGCTGTATCACGATCGGGAA
GAGATCACGGTGCTGGCGATGCGGGAATGAGGCGGGCGATCGGGAGTCGGGAATCGTAAA
AGCGGTTGCTCGGCTCCTTGGTTTTATGCGCTGCTGCCGCTGTGTGATGCCATGCCCGGC
GGCGCTCGGCCGCCGGAAACGGCTCGCTTACAGCACGATGCGTTTGCTGCCTTCCCGCGC
AGAGCGATAGATCGCATCGACGATGCGGATGTCGCGCAGGCCTTCTTCGCCAGGGACCCG
CAGCGGCGTGCCGTTCATGATGGCAAGTGCGTCCTCGTCCATCTGCAGCGCCTGCTGGTG
GGGCACCTTGGCATCGAACACGCGGCCATCGCTGGCCTTGCCCTTCACGCCCTGGTAGCT
CTGGAACGGCGACAGCTCGTACCAGCCCCGCTCGCATTCGGCACGCAGCACATTCATGTT
GGCGCCGAAGCTGGTCTTGCATTGCGCACGCACGGCGTTCGGGAACTCCAGCGTGAAGTC
CATATGCTCGTCGACTTCGTCGAACAGCTCGGGACGATCGGTCCACCGCTTGGCGGTCAC
TGCCAATGGCTCGGCACCGACGGTGTAACGTGCCGCGTTGAGCGAATACACGCCCATGTC
GTACATCGCACCGCCACCGAACTGCGAACGCAGGCGCCACGGACGGTCCGCCTTGGTGGT
ATCGCGGTAACCGTTGTAGCCGGCCTCCGCACGCACGCGCTGCATCGCACCGAACGGCTG
TTCGCTGGCCATCGCGATCAACCGCCGCGTATTGGGTTCGTGCTGCATGCGGTAACCGAT
CGCCAGCGCTACCTTGTTGCGCTTGCAGGCCGCGATCATCGCCTCGCACTCGCCCGCGTG
CATGGCCATCGGCTTTTCGCACCACACGTGTTTGCCGGCCGCGGCCGCGCGCAGCGTCAA
CGGCGCATGCAGATGGGTGGGGGTGACGACGTACACCACATCGATGTCGTCGTTATCGGC
GATACGGTCGAAGTTTTCGTAAGAGTAGACATTGCGATCGGCGATGCCGTACTTGGACTG
CCACTGCGCGATCTTCGACGGTGTGCCGGTGACGATACCGGCCAGTTTGCAATGCTTGGT
CAGCGCCAGGCCAGGCGCCAGCTGTTCGCTGGCGTAGCTGCCAAGACCTGCAAGGGCGAC
GTTGAGCGGCTTGCCGGGCTTCTTCTTGGGCAACGCCCATGCAGGCGCGCCGAGCAGGAT
GCCCGCGCCGCCGAAAGCGGCAAGCAAGCGGCGGCGCGTCAAGGATTCCACGGACATGCA
AACCTCCTTCGAGAGATGAGAACAGCGAACACCCGGCAGCGTCCGATCGCATCGCGTCGA
TGGCTGCACGGCATCGGTATCGACGCTCGCCGCCCAACGCCTGCATGGACGTGACGACTG
GTGCCGAAACAAGACTGCCCGCGCACCTTACTTGATCGTGTGTGATCGTCGCCATGCGTG
CTGCGCACGTTCTGGCACACTGCCAGCGCTTCCTGCAAGGAAATCCCACCATGCTGTGTA
TTGCCCGCACGCTACTGCCCCTGAGCCTGCTGTTGTCCAGTTCGCTTTGCAGTGCCACCG
ATACGCCGTTCGTGGCACGCGATCTGATCGGCGACGGCGTGTTCACCAGCAATGCCGAAG
GCCCGGCGACCGGACCGGATGGCGCACTGTATGCGGTGAACATCGGCAAGGACGGCACCA
TCGCGCGCATCGTTGCGCAACCGGACGGAACCGCGGAAGCAGATGTGTTCGTGACGCTGC
CAGCGGGGAGTACCGGCAACGGCATCCGCTTCCGCGATGGCGCGATGTACGTCGCCGACT
ACACTGGCCACAAGATCCTGCGCGTGGACATGCAGACGCGCGCCGTCAGCACGTTTGCGT
CGCTGCCGGACGCGGACGGCCCCAACGATCTGGCGCTCGCACCCGACGGCACTTTTTACG
CCAGCGATCCCGATTGGAAGACCAACGGTGGGCGCCTGTGGCACATCGGCCGCAGCGGCG
CAGTGCGCCTGCTGGAAACCGGCATGACCACGCCCAACGGGCTGGACGTCAGCCCGGATG
GCAAGCGCCTGTACGTCAACGAGAGCATGTCGCGCAAGGTGTGGGTGTACGACCGCAGCG
ACGATGGCGGCGTGCACAACAAACGCCTGCTGATCGCGTTTCCCGATTTCGGCATGGATG
GCATGCGCTGCGACGCCGACGGCAATCTGTACATCGCCCGCTACGATGCCGGACAGATCG
CGGTGGTGTCGCCGACCGGCAAACTGCTGCGCACCGTCGCGCTCAAGGGACGCAAGGCCA
GCAACGTGGCATTCGGTGGCGCCGATGGCAGGCAGGTGTTCGTGACCTTGCAGGATCGCG
GCGCGGTTGAAACGTTCAGCTCAGACCGCCCCGGCCGAGAAACCGGACGCTGAAACTGCT
GTGCGCGTCGCATCGTTTCTCAGGCCGCGCAACGGGGTGCTGGCATCCTGCAGGTCACCC
GCGGAGGACTCCCCATGCAACCGATCGAACTCAAGGACGCGGCCGCCTTCGGCAGCGAAT
TCCTGCGCCTGACCTTGCTGCAAGGCTTCCAGTCGCTGACCAAACGCGACCTGGAGCTGC
TGATCTTCGTGCTGCTCGAACGCGATGGCGCCATTTCGCGCAACAGTTCCAATGCGGCGG
TGGCGCTGCAGCTGCGTGTGACCTCTGCCAAGGTCAAGGCGTTGCGCCGCGACGGCTATG
CGCGCTGGCGCGCGTTGGTCCCCGAGGAAGGCGACGCGGCGATGCAGCGCATCGTGGCCA
ACGTGCTGACCGAAGACAACCTGCGCTCCGGGGCGAAGCACGTCAGCGAACGCAGCCGCA
AGGAAGGATTCCTGGCCGTGCGCATCGAACACCCCGACGACGCGCAGCAGTTCGAGCAGG
CCATTCTCGATGTAGGCGCGTTGCCGGTGTACGAACGCAACCGCGAAGTGGTCGCGGTGC
GCTTCGACACCCTGCTCAAGATCGCGGAACGGTGGGGGTATCTGCAGCCCGATCCGCACG
CCATCGTGCACGAATTGCGCAAGCTCACACCGACTGCCGAGGAAGTGTCCGACCTGCTGA
AGAAGGACATCGCGCAACTGCGGTGGGAGGACGTGCGGCGCGCGCTCAACAGTCTGGGCG
CCAAGGCCGTGGCCAGCACGGCCGAGGGCGGCCTCAAAGGTTTGCTGAAGATCGTGTTTC
CGTTCATCCCGGGGTAGCGCGCGCGCGGCAGCGCGACGCTGCCGCCCCTGGGCGCCGCAC
GTTTATGCTTGCCGGCTGTTCACCACCAGGGGATCTGATGACCACCATCCGCGTTGCCAC
CCTTGCCGCCATACTGCTCGTTGCGTGCGGGCCCACCGCCGCACAGCAGTCACCGGCACC
TACGCCCGCCAGCAGCGTCCCGCTGGTCGACGTCCCCGTCGCCATCCGGACCCAGCCGCT
GTCCAGCGGCGAAATCACCCACCAGACCCAGCTGGAACGCCCGCGCGGCGAATCCAGCGT
GATCGTGCGATCGATCCAGGCCGACAGCGTGGTCGGCAGCCGCTATCGGATCGATTTCCA
GGCCATGGACGTCGACGCGGACGGCCGCATCAGCCGTGCCGAAGCCCAGGCCAACCCTGC
CCTGGCCGACGAGTTCGACGCGATCGACCTGCAGCGCACCGGGTTGCTGACCCGCGAACA
GCTGGCCGGGTGGCTGATCCGCTAAGCGGCCGCCGAACACACCGCGAGCGCAACGCCGGC
GCGCCGGCTTTCGATCGCACCGCCTCTTGCGGTGCGTCCGGCGGTCGGCTAGATTGTATT
TAACGGATACAATCTGGCTCACCAATGACCGCTCGCTCGCCACTTGCCGCAGATCTGGGC
TATCAACTGCAACTGGCCGCCCTGGCGTCCAGTCATGCCGCCCGCCAGGAACTGGCCGAA
CTACGGCTCACCCCCGCGCGCGTCACCGCCTTGATCCACATCCGCGACCAGCCCGGCTGC
GACCAGACCGAACTCGGCAACCGCCTGCTGGTCAACCGCGCCGCCGGCATGAAAATCGCC
AACGCGCTGGCCGACCAGGGCCTGATCGAACGCCTGGCCGGCCGCGACCGGCGCAGCAAG
GGGCTGTACCTCACCGCCACCGGCCAACGCACGCTGGGGGTGGCGCAAGGCTGCCTGGCG
CGCGCGGTCGAGCGCACCTGCACCGGCCTGCAGCCCCACGAGCAGCAGGCACTGCTGCGT
CTGCTCTGCAAATTGAACGCCAGCGCCACGCTGGAACGCACCGCCGCGCCAGACCCTGTG
CTGGCCGACGACATCTGATTTCACGCACCCCGATTCGAAGGAGACACCGCTTGAACGAGC
ATGACGTGGTATCTGTCCGTATCGAGAACCGCATTGCCTGGGTCAAGTTCGCGCGCCCGG
ACAAGCGCAATGCGATGAGCCCTGCGCTCAACCGCCGCATGATGGACGTGCTGGACGAGC
TGGAATTCGACGATGCCGTCGGCGTGCTGGTCCTGGGCGGCGAAGGGACGGCGTGGTCGG
CCGGCATGGATCTGAAGGAATACTTCCGCGAGACCGAAGCGCAGGGGTTGCGTGGGGTGC
GCCGATCGCAACGCGAATCCTATGGCTGGTTCCGCCGCCTGCGCTGGTACCAGAAGCCGA
CCATCGCGATGGTCAACGGCTGGTGCTTCGGCGGCGGCTTCGGCCCGTTGTTCGCTTGCG
ACCTGGCGATCGCCGCCGATGAAGCGCAGTTCGGCCTGTCGGAGATCAACTGGGGCATCC
TGCCCGGCGGCGGCGTGACCAAGGTGGCGGTGGAACTGCTGTCCATGCGCGATGCCATGT
GGATGACGCTGACCGGCGAGATGGTGGACGGCAAGAAGGCGGCCGAGTGGCGCCTGGTCA
ACGAAAGCGTCCCGCTGGAGCGCCTGGAAGCACGCACCCGCGAAGTGGCCGAGCTGCTGC
TGCGCAAGAACCCGGTTGCGCTCAAGTACGCCAAGGATGCGGTGCGTCGCGTCGGCACCA
TGACCTATGACGAAGCCGAAGACTACCTGGTCCGCATGCAGGAAGCGGCCAATTCCTTCG
ACAACAACGCCCGCAAGGAAGGCATCCGGCAGTTCATCGACGAGAAGAGCTACAAGCCCG
GCCTGGGCGAGTACGACCTGACCAAGCACCGCGCCTGAGCGAGCCTGTGGTGCCCGAGTG
CTGCGTGCACCCACGCAGCACCGGCGCCGCCAGTGGTTTTCTGCACCGAGGAGGGAGTAT
GGAAGCCTTATCCGCAACGCTGCGCGGCATCGCTGCGCGTGGCCCCCTGCAGCTGTACAT
CGACGGGCAGTGGCGTGCCAGCAGCGGCGATCGGCAGATGGATGTGATCGCACCGCATAC
CGAAGAACGCCTGCTGCGCTACGTCGAACCATCGCACGCCGATGCCGAGGCCGCGGTGGC
GGCCGCCCGCGCCGCCTTCGACAGCGGCCCATGGCCGCAGCTGTCGCCGCCCGAGCGTAG
CGCCGTGCTCAAGCGCGTGGCGCAACAGCTGCAGGCGCGCATGCCCGAACTGGCCGAAGC
CTGGACCGGCCAGGTCGGCGCCACCATCGGCTTCAGCCAACGCGCCTCGCTGCAGGCGCC
CGGCCTGTTCGACTATTACGCCGATTTGATCGCCGGCTATGCGTTCGTGGAGCCGCGCGC
GCGCTCCAACGGGGGCCACGTGCATGTGGTCCAGGAACCGGTGGGCGTGGTTGCGGCGAT
CACGCCATGGAACGCGCCGCTGGTGCTGCTCTGCTACAAGGTTGCCGCGGCGCTGGCCGC
CGGCTGCACGGTGGTGGCCAAGCCATCGCCGGAGACGCCGATCGATGCCTACATCCTGGC
CGAGTGCATCAGCGCCGCCGGCGTTCCGGACGGCGTCTTCAACCTGCTGCCGGCAGGCCG
CGAGATCGGCGAACAGTTGATCCGTCACCCACAGGTGGACAAGGTCAGCTTCACCGGCTC
GACCCAGGCCGGACGGCAGATCGGGATCGCCTGCGCCGAGCGCATGGCGCGGGTAGGGCT
GGAACTGGGCGGAAAGTCCGCGGCGATCGTGCTCGATGACGCGGACATTGCCAAGGTTTT
GCCCAGCCTGGTGCCCTACTCCATGCCGATTGCAGGCCAGGTCTGCTTCTCGCTCACCCG
TGTACTGGTACCGGCAAGGCGACGCGACGACGTTTTGCAGGCTTATTGCGCCGCACTGGG
CGCGGTCAAACTCGGCGACCCCTTCGCTGCCGACACCGGCATGGGTCCCTTGGCGCTGGA
GCGACAGCTCGAGCGCGTGCAGTCCTATATCGCCCGCGGCAGCGCCGAGGGCGCGCGGCT
GGTCATGGGGGGCGGCCGACCGGCCGCACTGCCGCGTGGTTTCTTCGTCGAACCCACCGT
GTTCGCCGAGGTCACTGCGGACATGACCATCGCACGCGAAGAGATCTTCGGCCCGGTGGT
GAGTTTCATCGACTACCACGACGAGGCCGATCTGATCGCCAAAGCCAACGCCACCGACTA
CGGCCTGCATGGCACCGTCTACGGCGAAGATGCCGAGCGTGCGTATCGCATCGCGCGCAG
GGTGCGCAGCGGCAGCCACGCGATCAACGGCATGTGCGTCGATTACCAGATGCCCTTCGG
CGGATTCAAACAGTCCGGTATCGGTCGCGAAGGCGGCATCGAAGGGCTGCAGGCTTTTCT
GGAGACCCGGACCCTCTATCTCAGTTGACGCGCAGCGCCCGTAAGAGCGTGCTGCCGCAT
TCCAGGGCCGCACGCGATGTGCGGCCCACGCAGACGCCTGTTTCGCATCCTGGCCGCTTG
CAGCCAGGCAGTGCGGATGCGCGTTCCGGCACTGCGTGCGCGTGTCGCCTCTCGCCATTG
CGCCCATTGCAGCCTCCCCTCCCTCTCAGTCCCGCATTCGGAAGACAGCGCCATGTACCC
GCCGATCGACTCGATTGCCTTGCACGCCCGCCTCGCCCCGCACCGGCTCGCCGCCCGCGA
CCTGGTATTGAATCAGCAATGGACCTACGCCGAGCTCGACGAGCTGGTCGGCCGGCTCGC
CGCCCTGCTGCAGGTGCGCGGCTGTGTCGACGGCGAGCGCCTGGCGGTGCTGGCGCGCAA
CTCGGTCTGGCAGGTGGCGCTGCATTTCGCCTGCGGCCGGGTCGGCGCCATCTATGTGCC
GCTCAACTGGCGGCTCAGCGCCACCGAACTGGACACCCTGCTGCAACGTGCCGAGCCGCG
CCTGGTCCTTGGCGACGAGGTCGCGGCCGGGCGTGCGCATGTCGATGCGCTGGCGCACTT
CGTCCAGGACGCCAGCGCGCTTGCCGCAGCCGACCTTCCCGCCATTCCACCCGAACGCGT
CAGCCTGATCCTGTTCACCTCCGGCACCTCCGGTCAGCCCAAGGGGGTGATGCTGAACGA
AGGCAACCTGCAGCAGACAGCGCAGAACTTCGGCGTCCTCACCCAGGTGGACGCACGCAG
CAGCTTCCTGTGCGAAGCACCAATGTTTCACATCATCGGCCTGGTCACCAATGTGCGCCC
GGTACTGGCAGTGGGCGGCTCGATCCAGGTGTCCAACGGGTTCGAACCGGCACGCACGCT
GAACTGGCTCTGCGATCGGGCGCAGGCAATCACCCATTACGTGGGCGTCCCGCAGATGAT
GCAGGCCTTCCGCCAGCAGCCCGGCTTCGACCCTGCGGGCTTGCGCCACCTCACCGCCCT
GGTCAGCGGGGGTGCGCCGCATGCCGGCGAGGACCTGCTCGGCTGGCTGCAGGACGGCAT
TCCCATGGTCTGTGGCTACGGCATGAGCGAAGCGGGTACGGTGTTCGGCATGTCGGTGGA
CTGCGCCGTGATTCGCGCCAAGCTGGGCGCGGCAGGCGTCTCCACGCCAGCGGTGCAGAC
CCGCGTGGTGGACGCCCAGGGTCGGGACTGTCCGCCGGAGGTGCCTGGCGAATTGCTGCT
GCGTGGCCCCAATCTCAGCCCAGGGTATTGGCGCGACCCGCAGGCCAGTGCTGAGGCCCT
GGACCCACAAGGATGGTTCCGTACCGGCGACATCGTCAGGCGCGACGCCGACGGCTTCTT
CTGGGTGGTCGACCGCAAGAAGGACATGTTCATTTCCGGCGGCGAGAACGTCTACCCCGC
CGAGATCGAAGCGGTGCTGGCCGATCATCCGCAGATTCGCGAATGCGCGGTGGTCGGCAT
CGCCGACCCGCAATGGGGTGAGGTGGGATACCTGGCCATCGTGCCGGCCGAGCCGGCGCT
GGATCTGGACCAGCTCCGCGATTACCTGATCGCGCGGCTCGCCAAGTACAAGGTGCCCAA
GCATCTGCGCGTGGTCGAGGCATTGCCGCGCACCGCCACCGGCAAGTTGCAGAAAGCACG
GCTGAAGCAGGCGTTGACCGAGTAGATCGCATCCTTGCGTGTCCGGCCACACTGCCAAAC
GCACGTGCAGCCGTGCGTGGGCCCATCGCATGCCCGGGCAACGGCACAGCGGCCGTGCAC
GCCGCCTGGGCAGTAAGGGTCGCCTACGCCGACGCGTCCAGCAGCAGGTCGTCTTCGCCC
ACCTGCCGATCCACCCACACCGCGCCCTGCTCGGCCATCAGTGCCAGCTGGTGTTCGAGT
TCGCGCATCAGTAGCCGCACACCGGGCTTGTGGATGGCGCTGCCATCGCGGTAGATGACG
CCACCGGCCCGCGCCTGCGCCGGCTGCTGCAGCTGAAAGGCGCGCAGCTCGCCACGAGCG
ATGTCGCCGGACACCATCATGCTCGGCATCACCGCGATGCTGTCGGTACCGAGCAGGATC
TCGCGGGTAAAACTGGCCGAACTGGAACGCAGATGGTCGCGCGTGGCCAGCCCGTGTTCG
CGCATCACCTGCGCCACATCGCGCTCCACGTGCTGGCTCAAGGTCGGCAACACCTGTCGG
TAGGCCGCGGCGTCGGCGATGCGTACCGGGCCGTTCGAGAACAGCGGATGGTCGCTGCGT
GCCACCAAGGCAATCGGATCATGGTACAGCACCTTGCGGATCAGCGCATCGTAACGGGCC
AATGGATACAACCTGCCAACCACCAGATCGATCTCGTTGCCAGCCAGCTTGGGCAGCAGT
TCGTCTGTGCGACCGTGCAACAGGCGCACGCGCAGCGTCGGCTCGGCACGGTACAAGGCG
GCCAATACCGCCGGCAGCAAGCCGCTGGCCGCGACCGGCAATGCGCCGACAGTGATGGTC
AGCGCATCGTCCTGCAGCAGACCTTCGAAGGTGTCCTGCGCACGCCGTAGCTGTCCCAAC
ACCACGTGCGCGGTCTGCACCAGGACTTCGCCCATGGCATTGGGACGCACGCCGCGCGAA
TGGCGCTCGAACAACGGTGCGCCGACGATTTCTTCGATTTCCTGCAGCGCGCGCGTGAGC
GCGGGCTGGGTCACGTTCAGCACGCGCGAGGCGCGCAGCAGGCTTTTCTGTCGGTCCAGC
GCCTCGATGACTCGTAGATGCCGGACCTTGATGCGGTGTTCGAAGAACACGGAGGACATG
GTCATGGGAGGTGGGCCTTGCGTTGGAAAGTGGGATGCAGTGATGCGGCCAAGGCCGCGG
GGTGAGGCTCAGCGCGCCTCGGGAACCCGCCGCGTCTGCATGAAATCTTCGAAGGATTCA
CCGCGCATGATCGCGTAGACCTGCAGATTGGTCATCCTCACGACGCGGGCGAATTTTTCG
ATGACGAAGAAATTGGCGCCGTATTGGACCAGACCGAGCCAGTCGCGTGCACGGATCAGC
GCCTTTTCGTGCTCGCTCAGCTCCGCTTCCTGCATCAGCACCTCCGCGTCCTGCAGGAAG
CGATCGCGCCACGGCGCGCGGATCATATGCCAGAAGAAGCGGTTGAGGCGCAGTGCTCGG
TTGCTGGTGCGCAGGTCGAACAGGTAGGTTCCTGCGATCTTGTCCATGCCTTGTACTTGC
GGATTCATCGGCAGGCCCTCATGCCGCGTGTGCGCTGCGCGCGAGCAATTCCGCCGAGCG
CGGCGCGTCGGCGGCTTCCTCGCCGGGTTCGTACAGCACCACCGTCATCGCAGTGGTGGT
CATCAGATAGTAGTTCTGATGCAGCTTGCGAATGGGGCCATCCAATGCGCCGCGCATGGC
CAGCCACATGATCTGCTCCACGCTCTCGGCGCCGCCCAGTCGCACGTAGTCGGTATGGGT
GAGATCGGTCAGCGACTGCGGCGCGTGCTGGAAGCGATCGAGGAATTCCATGTCCCAGTC
GGTATTGTTGAAGCCGGTGCGCTCGCCGTGGATCTGGTGCGATAGGCCGCCGGTGCCGAC
CACGACCACTTTGAGATCCTCCGGATACGACTCGATCGCGCGGCGCACCGCCTGGCCCAG
GCGATAGCACCGCCGTGCAGTGGGCAATGGGTATTGCAGCACGTTGATCGCGATCGGCAC
CACCGTTCCCGGCCAGTCCGGGACATGCGGCCACAGCAGCGGCAAGGGCGCCGCGCAGCC
GTGATCGATCGGCTTGTCCTGAAAAACGGTCAGGTCGAATTCGTCGTTGACCAGGCATTC
GGCGATATGCGCCTGCAATTGCACATCGCCGCGGATCGGCGGCAGGTTGCGCAACCCCGC
CCCTTCGTCGGCGACCGGAAAGCGCTCGCCAACGCCGAGCGCGAAGGTCGGGTAGAGATC
GAAGAAGAAGGTCGTGCAGTGATCGTTGTAGAAGAACACCAGCACGTCGGCCTGCCGCTC
GGCCAACCAGGCCGCGACCGGCGTATAGCCGTCGAACAAGGGCTTCCACACAGGGTCCTG
TTGTTTGCCCTTGTCGTAAGCCACCCCGATGGTGGGAACGTGCGAGGTTCCGATGCCGCC
GATGATGCTTGCCATGCTGCACTCCTGAGACGCGGCCTGACGCAATCGGAGCAGGCGCGT
TGATGAGGTTGGGACCAGCGACGCATGCGATCCCGACAGGGACGGTCGACCCCCTCGGAT
CACCGAGAATGTATCCTCAGGATCCAAATTGCCATCAAGCGCGCTCATCCGCAAGGTCTT
TATACAAGTCATTGCCAGTTTTCCCCTTCCCGGGACCGCGCGCTGCCGGGGTGCGAGAGA
TTGGAGCCAATGGCGAACAACCACCGATTGCAGGCGGTCCGGCGGTTACGCGAATTGATC
CTGTGCGGATCTTTGCCCCGGGCAAACGCATCACCGAAGCGGCCCTGGCCGAACGCCTGG
CGATCTCGCGCACGCCTATCCGCCAGGCGTTACCGGCGCTGTGCCAGGAGGGCCTGCTGG
TGCAGATCGGCAACCGTGGCTATGCGGTACGGCGTTTCAGCCAGCAGGAAAGCCTGGATG
CACTGGCAGTGCGCGCGCTGATGGAAGGCATGGCCGCGCGCACCGTGGCCGAACAAGGCG
CATCCGCCGCACTGCTCTCCACCCTGCACGATTGTCTGTGCGAAGGCGACCGGCTGTTTG
CCAAGCGCAGCCTCAGTGCTGGCGACGAGCAGACCTATGGCGCAATCAATGCGCGCTTTC
ATCGCGCCATCGTGGTGGCGGCCAACAAACCGATCCTCACCGAAACGGTGGACCGCTGCA
CGCTGGTGCCGTTCGTCAGTCCGGTCAATGTGGTGTTTGGTCAGCGCTCGGCCACGCTTA
CCTACGACGATCTCTATTACGGTCACCGCCAGCATGGCGCGATTGTTGCGGCCATCGAAC
AACGCGATGGCGCGCGTGCGGAGTTGCTGTTCCGCGAACATGCAAATACGCAGCGGCACA
GCATGGGGCTGTGACTCGCCGCCGGCTCTCGCAGCACTGCCACCTCTCTTGTGGCGGGCA
CTCCATCGCGTGCCGCACTGCGCCTGCCACCCGTTGCGGAGCAGCAGACATGGTCCATAC
GCGCCATGCCGTGGCGCGCGGGCCAGCTCGCGCGCTACAGCGAATGCACGAACATCAGGT
TGAAGGTGTTTCCGGCCACCGAGTTCTTGACTTCGACCGGCAGGTAGACATTGAAATTGA
GCACGTTCTTCGCGTCCAACCGCCACGAAAGCCCTGGCCCCATGTAGAACTGGGTGCGCT
TGCTGTCGGGCACGCGCTGGTCGTTGGTCCGGTTGTCTTGTAGCTGCTGCAGATAGAAGC
CGTTGACACCGACCCGCAGCTGCTCGGTCACCTTGACAGAGCTGGCAAAATTCAGCCATG
CCAGATCGCCTGCCTGGCCGTTGCGGAACTGGAAGCCGGGGATTGGCGGCACCCCACCGG
CACGGTCGGTGCGGAAGTTGTACATGTAGTGCAGCCGCATGCTGACCTCCCAGTTATCGG
TGGGCTGTACCGTGAATGCCCAATGCGGCGAGAACGACCAGTAACCGGTGCTCTGGTTGA
TCGCGATGTCGCGATCGAACTTGCCCACCGGTGCAAAGGCCACCAGGGCGAAGCGCTGAA
AAAGCAGGATCCGGCCATTGCGCATCACCGGCGGCATCTGCAATGCCGCCCCGACCGCAA
TATCGCCAATGCCGAATCCGTTATCGCTCAACCGCACCGGACTGTCGGCGGCAAACGAGG
CATTCTGGTTGACCAGCGGCACGATGGCATCGATGGCAATCGTGCCCCCCAACCATTGAT
AGGGCGTGACATAGATGAGCTGGGTCAGGGCTGCCGAGCTACTGATCTTCGGATCACGAA
ACGCCGGCGAATCTTTGCCTTGCGCATCCAGGACGGCATTCAGGTTCGCATGGCGCAGAT
ATTCGATCACCGTCCAGCCGGGTTGGGTGGAGCCAAAACCGTCGAAAAAGCTGGTGCCCC
CCAGGTTGATGCCCTGCGGCACCGGAACCGTGTCGGGCACGGCCTGTGCAAAGACTGCCG
CCGGCGCGAGTGCACCCAGCAGCAGAGTCAAGCTGCCGGCGCGCAGGCGATGCGAGCAGG
GCGATGAGCGACGACGACCAACAGACGAGCATGCGCGTTCCACTAGGCGATTCTCCAACG
AGGATGGGCGATTGAGGCAACGCGACTGGGGGGAGAGCAGTGTCGAGATGTCGCTTGCAA
TGGTCGGCGGCATCGTTGAACGGGCAAACAGCGGTCAATCTCGGTCAGTGCGCTTCGACG
TGCAGCAGCAATGCACCGATGCGTTGCTTGAACAGCCATTGGTTGTCCTGGTGCACCAGC
ACATCGTCGAAAGTGCCGATCAATGCGGGTGCCTGTGCCGTCCAGGGAACAGCCGCATTG
GTTTGCGGCGCGCTATACAGCAACACATGGCTATGCGCGTGGGCGAGCGTGCTTGATTGA
ACGCTGACCAGGGTATTGAGCATCAAATGACAGGTGCTGCGTGGCGCGCGAGCACGGAAG
GATTCAAGGATCGCGTCGCGTCCATGCACGGGCACGTCCGGCGCGCTGGGGCGCGCAAAC
ACGCCGTCGGCGGTGAACAGTGCGGCCAGACGGTCATGGTCGTGGCGATCGTTGTACAGC
GCGAAGCGTCGGATCACCTGCTCGCAGGCCACAACGATCGCTGCATCGTCCTGCATCCCA
GTTCCTCGGTAGCCATGCCAAGAGCGATCTGCGTGATCGGCGACGGCTGGCGCCCGGCCG
TCGCCTGGGATGCGCGCACTCATGTCGCGCGCAACCAGCCGCGCAAGGCGGCGGTGACCG
CCTCCGGCGCTTCCAGCGGCGCCATGTGTCCGCTGTCTTCGAACACCACCAGGCGCGCCT
GCGGGATCTGCCGTGCCATGTCCTGGTGTTGCGCCAGCGGGCTCCAGGCGTCCTGTCGGC
CTACGCCCAGGACAGTCGGGCAGCGGATCTGCGCCAGCACCGGCGTGGCGTCGGGACGTT
CCAGCAAGGCCGCGATCTGGCCGGCGAAACTCGCTGCGCTCTGGCGCCGCACCATCGCCG
TCAGCTGCGCCATCAGCGTTGTGTCGTGCGCACGCGCCGGGTGCAGCATCGGCGGAAGCC
AGCGCTGTGCGAGCGCCGCCATGCCCTGGGTCTGCGCCAGCTGCAGCAGCGCCTGACGCT
CTGCCTGCTCGCCATCGCGGCGCGGTGCGATGCCGGTGTCGAACAAGCCGAGCCGCAACA
CCCGCTCCGGCGCCTGGCGCACGATCTCCAGCGCCACCCGCCCACCCATCGAATGGCCGG
CAACGGCGAACTGCGCCGGCGCGCTTGCCAGCACGTGCGCCGCCATGCGCGGAATGCTGT
CGAAACCGGCGAAATCCATCACCCGCACGTCGCCCAGATCGCCCAGGGCGGCACGTTGCG
GTTCCCAGATCGCGGCATCGCAGAGCAGGCCGCAGAGCAGCAGCACGGTGGGCATGGAGG
ACGGGGCAAGCGGACTCATGGGTCGACTGTAGCCACGCCGGTCACATCCGTCGTATGGAA
GATGCGGCTCAAGGTATTACCTAAAAGTCATACGTTGGAGCGGCCAACAGAACGTCGCGA
GCAGTCGTCAGATGGGTGTGGACGCGCGCGCGGGACCGAAAAGCACGCATGGCACATGCC
GCACCGAGCAACCGCTGCGGCCACCTGGCGGTGAGCGCAGTCGTTCTGTTGGCTGCTCCA
GAGCCGGTCAGACTAACGGGGGGCTCGCAACGATCCGCGAGCCCGTCAAGCTGTGCCGGA
GGCCCGCCTCCACAGCGCATCCACCAGCGGCGGCAGCCTGCCGGCCAGGCCGAGCGCGGC
GCCACGCACCAGGGTCAGGTGCATTTCGTCGTTGGAAAACAGGCGATTGATCGTGTCGAA
GCCATAGGCGGCAACCGTGTTCTCGCTGCGCCGGGCCCGTGCCCAACGCTGCAGCCGGTG
CGGGGCGGCCCAGTCGGCGCGCCTGGCCAGCGCCTGGCGCACGCTGTCGCGCAGTGCGGC
GACATCGCGCAGGCCCAGGTTGACGCCCTGACCGGCCAGCGGATGCACCACGTGCGCCGC
ATCGCCCAACGTCAGCACCCGGCCACTGACATAGCGCTGCACCAGTTGTCGCTGCAACGG
AAATGCAGCGCGCGCGGACACCACGCGCGCGTGGCCCAGCCGCGCCGCGAAGGCCTGGGT
CAGCTCGCGCGAGAACACTGCATCGTCCAATGCCAGCACACGCTCGGCATCGGCCTCGGG
CAGGGTCCACACGATCGAACTGCGGCCATCGGCAAACGGCAGCAGCGCCAGCGGTCCGGT
GGTCAGAAAGCGCTGCCAGGCAGTGGCCTGGTGCGGCTGTTCGGTCTCCACGAAGGCCAC
CACGCCGCGTTGCGCATAGGCATGCCGCACTACCGGCATGCCGCTCAATTCGCGCAAGGT
GGACGCCGCGCCATCGGCGGCGATGGCAATGGCCGCCTCCAGGCGGCTGCCGTCATCCAG
GCGCAGGCGCACGCTGGCGGTTTCCTGTTCCAGCTCGACCACGCGCGCCGGGCAATGCAG
ATCGATCCCGGCCGCGTGCACGGCCGCCCAGAGGCGATCGACCAACAGATCGTGCTCGAC
GATCCAGCCCAGCTGCTCGCGCCCCAGCGTGTCGGCATCGAACCGCAGCTCGCCACCACC
CCCGGCATCCCACACCCGCATGCGCCGGTACGGCTGCACGCGCGCGGCACGCACCGCCGC
CCATACGCCCAGGCTGTCCAGCAACGCGGCGTTGTCGGCGGCAAAGGCGTAGACGCGCAG
GTCGGCCCGGTCGGCATGCCAGCGCGTGGGCTCGCGCCCTTCCACCAGCGCCACGTTCAA
GCCGGCATCGGCCAGCGCCAGCGCGCACGCCGCGCCCACGACGCCGCCGCCGACGATCAC
TGCATCGCGCATGGGGCGACGATTCATGCGTGCCCCCGGCATAGCTGCGGCACCTCGCCA
CGGAAGCCCATCGCACCGCCGACCAGCATCGATTGCAGTGGCGCCGCCTGCGAGGTCGCC
AGCAGCCCGAGGCTGCGCAGCGGCCGCAGCAATGGCGCCGGATTGCCGGTGAGGCGCGCC
AGGCCGCTGGAGAACGCGATGGTGTGATCGCGATCCACACGGCGCCGCGCCAGGTAGTCG
GCCAGCAGCGCGCCGGCACCGGCATCGCTGCGATCGTGTTCGATCAGTTCGGCCAAGGTC
AGCGCATCGCGCAGGCCCAGGTTGAACCCTTGCGCGCCGATCGGGTGCAGCGTCTGCGCC
GCATTGCCCAGCAGCACCACGCGTTCGGCGATCAGGGCGTTCGCCAGCACCTGCACCAGG
GGATAGGCGCTACGTTCGCCGCTGGCGACGAAACGCCCGGCCCGCCAGCCGGCCGCGCGC
TGCAGCCGTGCCAGCCAGCCGGCCTCGTCGAGCGCAGCCACCGACTCGGCATCGGCACGT
GCCACGCAGTGGATGGCGCCGTAATGGCGGTCGCCGCGTGGCAGCAAGGCGGTGGGGCCG
TGTTCGCCGAAGCGTTCCCAGGCAGTGCCGTCCGGCGGCCTGGCGGCGCGTACGCGCGCC
ACGAACAGCGTCTGCAGGAAATCGTGCTGCTCGGATCCGATATGCAGCAATTCGCGCACC
GCGCTGTGACTGCCATCGGCGCCCACGACCAGCCGGGCGGAAACGATCCGTTCGCCCTCG
TCGCCGGCAAGCCGCAGGCCGCGCAAACCATCGCGCACCGGCTCCACACCGATGCAGCGC
GCCGGGCGGTAGCGGCGCAGGTGGTGCAATTCCTCCAGACGGGCCTGCAAGGCTTCGCCG
AAGTCGCGCGCCACCACCACCTGGCCGAAACTCTCGCGTCCGTAATCGGACGCATCCAGT
TGCACGCGGCCGAAGTCGCCGGCACGGCTGACGTGGATGCGCCGGATGGGCCCGGGCGGG
CTGCGCAGCTTGGCCATCACCCCCAGCACGCCGAGCGCGTTGACGGTGGCCGCGGCGAAG
CTCAAGTTGCGTTGATCGAACACCGCCGGCGGGCTGCCGGCCGGGGTGGCTTCCACCAGC
CCGACATCCAGGCCGAGGCGATCCAGGGCGATCGCCAGGCTGGAGCCGACCAGGCCGCCG
CCAACGATCAGAACGTCATGTGGTTGTGTCATCGCCACATGATAAGCCCTCGCTCCAGGC
GCGTTGCCGCCGCTGCGTGCGGCATGTTGCCGCGTCCGCTGCGCCGCTCCGGACCCGCGC
CGCCCGTCGCCGACCACGCCGCGATGGCGCGGCTGCGCCAGGTTCCACGCTACACTTCAC
GGCCTGTGTTCCCGCCATCCCTGCGCATGACCTCTCGCTCGCACGACACCCTGATCCTGA
GCCTGCTGGCCGTGCTGATGGCGGCCACGCGTATCAATCACTTCGCGCCGGTGCCGGATG
CCTCCTGGGCGGTCTTTTTCATCGGCGGCTTCCATCTGGCCGCGCGCAGCAAGCTGGCGT
TCCCGCTATTGATGGCGCTTGCGGTGGCCGTGGACTGGCTGGTGATCGCCCGGCAGGGCC
TGAGCTTCTGGCAGCACTACTGCGTATCGCCTGCCTATTGGTGCCTGATTCCGGCGTACT
TCGCGCTGTGGGCTGGCGGCGTCTGGCTGCGCCGGCGCTATCGCGGCGCGCAGTGGAGTG
CGCTGGTCGCCCTGGTTCCGGCCCTGCTGATCGCAGTGGCGGTATGCCAACTGATCGCCC
AGGGCAGCTTCTACTGGATCAGCGCCAGTGTGAGCGAACCCACCGCGGCCGGTTGGTTCA
AGAACTACTCGGATTGGCTGTGGCCCTACCTGCGCAGCGCCGCGCTGTATGTCGCGGCGG
CAGCGGCGATCCAGGTGGCCGCCGAACGCCTGGCCGCGCCGCGCAGCCAGGCCCGGGCCG
GCTGAGCCATGGGCAACCGGCTCTCACGTATCTATACGCGTACCGGCGACGACGGCACGA
CCGGCCTGGGCGACGGCAGCCGTACCGGCAAGGATGCCCTGCGGGTGACTGCCTACGGCA
CGGTGGACGAAGCCAATTCCGCCATCGGCGTGCTGCTGGCGGCACCCGGCATCCCGGCCG
CGGTTACCGAGCTGCTGACCACCGTGCAGCACCAGCTGTTCGATCTGGGCGGCGAGCTGT
GCATTCCCGGGCATGCGGCCATCGCCACGGCCGACATCCAGGCCCTGGAACGGCAGCTGG
ACCATTTCAACGACGGTTTGCCGCCACTGCAGGAATTCATCCTGCCGGCGGGAGGCGAAG
CGGCCGCGCGCTGCCATCTGGCCCGCACCATCGTGCGCCGTGCAGAGCGCGAAACCGTCG
CGCTGTCGCGCCAGGAGCAGGTGCGCAGCGAAGCGATCGGCTACCTGAACCGCCTGTCCG
ATCTGCTGTTCGTGCTGGCGCGCGTACTGGCGCGCGTCGATGGCCAGCAGGAAGTACTGT
GGCGACACGACCGCCGACGCGGGTGAACGTCCTCCGGCACGGGGCAGGCTTGGCGCGTCG
TGCGCGTCACCCCGGCAGACAGGCCGGGCCGGACTCGAGGCACTGCGGGCCGCTTCGTAC
TCACCACAACGTATCTGACACGCTCTAGAGTCGACCCATGCTGGTCTTTACCCATCCTGC
CTGTCTCGGCCACGACGCAGGCCCCGAGCATCCCGAGAGCCCCGCCCGGCTGGAGGCGGT
GGTCGATGCGTTGCGTACCGCCTTTCCGGATCTGGACTGGCGCGAGGCACCGCTGGCCAA
GCTCGGCGACCTGTGCCGGGTGCACGAACGCGAACAGATCGATGCAGTGCTGGAAACGGC
TTTCGACGGCTACCGCCAACTGGACGTGGATACGCGCATGGTGCCGGCCTCGCGCGCGGC
CGCGCTGCGCGCCGCAGGCGCCGGCATCGCGGCAGTGGATGCGGTGATGCAGAACCTCAC
CCGCACCGCCTTCTGCGCGGTCCGCCCCCCCGGCCACCACGCCACCGCACAGGTGTCGAT
GGGGTTCTGTCTGTTCAACAACGTCGCGGTGGCGGCCGCCCACGCACGCGACCGGCACGG
ACTGGAGCGCATCACCATCGTGGATTTCGATGTGCACCACGGTAACGGCACCCAGGCGAT
CTTCGAGCGCGACCCGGCCGTGCAGTATCTGAGTACCCATCAGTCCGGGCTCTATCCGCA
TTCGGGCGGCGTCCACGAGCGCGGGCTCGGCAACATCCATAACCTGCTGCTGCCACCAGG
CAGCGACGGGTTGCGTTTCCGCAACGTGTGGGAAGACGAGATGCTGCCGCTGATCGATGC
GTTTCGTCCGCAACTGATCCTGATTTCCGCCGGGTTCGACGCCCATTTGCGCGACCCGCT
GGCCGATCTGATGCTGGACGACGCCGATTTCGGCTGGCTGACCGCCGCGCTGCGCACCCT
GGCCGAGCGGCATGCAGGCGGCCGGGTGGTCTCCCTGCTGGAAGGCGGCTACGACCTGCA
GGCACTACGCGAAAGCAGCGTTGCCCACGTTGCCGCCTTGCGGTGACCGCTGCGCGCGCA
TGCGCGGTGCAGGGAACGGCGATGAACCCCGTCCTGTCGCGACCGGGACTCTTCATTGCC
CCTATGCGGGCTATACGGCAAGCTAGTCGCCATTTTATTGGTTGAACCACGCGTGCGCCG
AGCTCTCCGCCTGCTCCCCCTGCCCTTGAGCATCGCCATCTGCCTCCCGGCCATGGCCGC
CGACAAGCCGTTGAACTGGGGACTGTGCCCGGCCGTGGACCCGCTACCAGGCTTCGACGG
CGCGCCTGCCGCCGATCCCAAGGCAGCGGAGATCCGCCAGCAGCTGCCCACCGACATCGA
AGGCGACCAGCTGTCCGGCACCAGCACCACCCCGCAGTATCAGGGCAACGTGGCGCTCAA
GCGCGGCGACCAGTTCCTGGGTGCGGACAGCCTGCGCATGGACACCGAAACCGGCAACTA
CATCGCCGAAGGCAACGTCCGTTACCAGGACACGTCCTTCCGCATGGTCGCCGACCGTGC
CGAAGGCAATCAGGACACCGACAGCCACAAGGTCACCAACATCCAGTACCAGTTGGTGGA
CCGGCGCGGCAACGGCGGCGCCGAATCGGTGGACCTGCAGGGCCAGGTCGGCCAGATGCA
CCGTTCGACCTATACCACCTGCGATCCGTCGCAACCGATCTGGCGGGTGCGCGCGCCGGA
GATCGACGTGGACAACGAAGAAGGCTTCGGCACCGCGCGCAACGCGGTGCTGCAGGTCGG
CAAGGTGCCGGTGCTGTACTTCCCCTGGTTCAAGTTCCCGATCGACGACCGCCGCCAGAC
CGGCCTGCTGTTCCCGCAATTCGGCCTGTCCGGGCGTAACGGCTTCGATTACCTGCAGCC
GATCTACCTCAATCTGGCACCGAACTACGACGCCACCTTGCTGCCGCGCTACATGAGCAG
GCGAGGTTTCATGTTCGGCACCGAATTCCGCTACCTGTACGAGGGCGGCCGCGGCGAGAT
CACCGGCAACTACCTGCCCAACGACAACCTGCGCAGGAAGGACCGCGGCAGCGTCTTCTA
CAGCGGCTTCCACAACGTGGACACGCACTGGCAGGCGCGCAGCAGCATCGCCTGGGTCAG
CGATACCCGCTACGTGGAAGATTTCACCAGCCGCGTCAACGGCATGGGGTCGGCCTCCAG
CCTGCAGAGCACCGTGGGCATCTACGGTACCGGCGAAACCTGGACCGCCGGCCTGATGGC
CGACCGCTGGCAGCTCACCGACTACACCCTGGACGAACAGGCCCTGCCCTACAACCGCCA
GCCGCGTGCGTATTTCACCTGGGAGAAGCCCCTCGGCATCTTCGAGGCCGGCGTGTATGC
CGAGGCGGTGCGGTTCACGCACGACGATTCGTACCGGGTGGACTTCATTCCGAACAATGG
CAACGAAGCGAACAGAGGCGACCAGTACGTACGCACCAACGTCCGCAACCGGGATTACGG
AAGCGGGTCGCGCCTGGATCTCAAACCGTATGTCTCGATGCCGTTGTCCGGTGCGTCCTG
GTTCCTGACGCCGACCTTGGCCTGGCGATACACGGCGTATCAGCTGGATTCCACGACCGC
CAATACCGCCCCACTCACCGGCAACCGCACGCCCGCGCGCAGCCTGCCGATCGCCTCGCT
GGATGCCGGGGTGTACTTCGATCGCGAAACCTCGGTGTTTGGAACCAACTATCTGAACAC
CCTGGAACCGCGTATGTACTACCTGTACGTGCCGTACCGCGACCAGGACGACCTGCCGGT
GTTCGACACCCGGCCGTTCACCTTCAGCTACGGGCAATTGTTCCGTGACAGCCGCTACAC
CGGCGCAGACCGCCAGAACGATGCCAACCAGCTGACCCTGGCGGTGACCTCGCGCTGGCT
GCGTCAGGACGATGGGCGCGAAAAGTTGTCGCTGAGCGCAGGCCAGATCCTGTACTTCAA
CGACTCGCTGGTCACGATCAACAATTCCGCCGCCAACAGTGAGCAGCCGATCGAGCAGGG
CAAGTCGGCGTGGGTGGCCGATGCCAACTACATGATCAACGACCGCTGGTCGATGGGTGC
CACCTACCAGTGGAACCCGAACTCGCGCAAGGAAGATCTGGCCAGCCTGCGGACCCGCTA
CCTGCTGGGCAACGACGGCATCGTCAACCTGGCCTATCGCTACCGGCGCAATCTGATCGA
CGAGAGCGACCAGCTCAAGCAGGCCGACTTCTCGTTCCTGTACCCGATCAATCCGACCTG
GAGCGCAGTGGGCCGCTACTACTATTCGTTGCTGGACCGTAAACCGCTGGAAATCATCGG
CGGCGTGCAGTGGGACAGCTGCTGCCTGGCGGTACGCGCGCTGGTACGCCGGTTCGTGCG
CAACCGCGACGGCGAAATGGACAATTCCATCCAGTTCGAATTCGTGCTGAAGGGTCTGAG
CTCGTTCGGCCAGAACACGGACCGCACTTTGCGCCGTGCTATTCTCGGCTATTACCGCGA
CGACCTGTACCTGGTCCCGCCCAGCAATACCACGACCAATCCGGACGATTACGATCCGAA
CCTGATTCCATGACCAAGCCTTTCTCCGTTGTTCTTGCCTCGTTGCTGGCAGTTGCCAGC
ACGGTCTCGCCGCTGGCCTCGGCGCAGCAGTCCCAGCCGCTGGATCGGATCGCCGCCATC
GTTGACGAGGACGTGGTGCTGCAGAGCGAGCTCGATCGCGCCGTACGCAATGTCAGGTCG
CAGTATGCCGGCCGCGAAAACCAGTTGCCGCCCGACGATGTGCTGCAGCGTCAGGTGCTC
GAGCGCCTGGTGCTGGTCAAGTTGCAGGTGGGCCGTGCCGAAGGCAACGGCATCCGGGTC
AGCGATGAGGAACTCAACCGCGCCATCGCCAGCATCGCCCAGCAGAACGGCACCAGTGTC
GACGGGCTGCGCCAGAAGCTGGCCGCCGATGGCATGGGCTACGGCGATTTCCGCGCGTCG
GTGCGCGACGAGATCATCGTGCAGCGGCTGCGTCAGAGCTTCGCGCAGAGCCGCATCAGC
GTCAGCGAGGGCGAGGTGGATAGCGCGCTGGCCCAGCAGGCCACGACCGGCAGCCAGTAT
CACCTGGCGCATATCCTGGTCGGGCTGCCGGAAGGCGCCACCGCCGAGCAGATCGCCACT
GGCCAGAAGAAGGTCGATGGCGTCAAGGCCCTGATCGACAAGGGCGAGCTGGATTTCTCC
GCTGCGGCCGTGCGTTATTCGGACAGCCCCAACGCGCTGGAAGGCGGCGACCTGGGCTGG
CGTAGCCTGGACGAGATTCCGAATGCCTTCGCGCAGCTGATCCGCGACATGCAGCCCGGC
CAGGTGGCCGGCCCGCTGCGTGGCCCCAGCGGCTTCCAGTTGCTCAAGCTGGTGGAAATG
CGCGACGCCAATGCCGGCGGCGAGAAGAAGATGGTGACCGAGTACAACGCCCGGCACATC
CTGATCCGCATCGGCGACAACCAGACCGAGGACCAGGCCAAGGCCAAGATCGACACCCTG
CGTGCGCGCATCGTCGGCGGCGCCGATTTCCAGGCCACCGCCAAGGAAGCGTCCGAAGAC
GCCAACAGCCGCGGCCAGGGCGGTGATCTGGGCTGGTTCCCGGCCGACGCGTTCGGCCCG
GACTTCGGCAAGCAGGTCGAGAGCCTGGCCGATGGCGCGGTCTCCGAGCCGTTCCGCACC
CAGGCCGGCTGGCATATCGTGCAGCGCGTGGGCAGCCGCCAGACCGACGTCAGCGCCGAC
AACCAGCGTGCGCAGGTCCGCGAAACGATCGGCCGCCGCAAGCTGGAAGAGGAATACAAC
CGGTATCTGCAGGAGCTGCGCGGCGAAGCCTACGTGAGCTATCGCACCGGCGATCGCGCC
GATGGCAATGCCACCGCCGAGCCGGCCAAGCCGGCAGAACCGGCTACCCCGACCCCGCCG
CCGGCACAGCCGGCGCGCTAAGCGATGCAGGTCCCGTCGCTCGCGCTGGTGCCAGGCGAG
CCGGCCGGGATCGGGCCGGAACTCTGCGTCCGGCTCGCCCAGCAGCCGCGCCCGGATGCA
CGTCTGGTCGCCTACGCCGATCCAGATACCCTGCACAGCGCCGCCCAGGCGCTGTCTTTG
CCTGTGCGGCTGCTCGATCCCGACCAGTCTGCGCGGGCGCCGGGCGACCTGCCGGTGGTC
CCGATCCGCCAGGTCAGCCCGACCCGCTTCGGCTCGCCCGATCCAGCCAATGCCACGGCG
GTGATCGACGGCCTGCGCACCGCTGCCGGCGACTGCCTGTCCGGTCGCCTGCAGGGCATG
GTGACCGGCCCGGTGCACAAGGCCGCGATCAACGCCGGCGGCATTGCGTACACCGGCACC
ACCGAATTGCTCGCCGAGCAGGCCGGCTGCCCGGTGGTGATGATGCTGGCCAACAGCATC
GTGCGCGTTGCGCTGGTCACCACCCACCTGCCGTTGCGCGCGGTGGCCGACGCGATCACC
ACCGATGCGCTGGCACAGTGCCTGCGCATCACCCACGCCGCGCTGCGGCGCGACTTCGGG
CTGCCCGCGCCGCGTATTGCCGTGCTCGGGCTCAACCCACATGCCGGCGAGGACGGGCAC
CTGGGCCGCGAGGAACTGGACGTCGTCATTCCGCTGCTGGAGCGCCTGCGTGGCGAAGGC
CTGCATCTGATCGGGCCGCTGCCGGCGGACACTGCCTTCCTGCCGCAGAAACTGGGCGGC
TTCGACGCGGTGGTGGCCATGTACCACGACCAGGGCCTGCCGGTGCTCAAATACAGCGGT
TTCGAGCAGGCGGTCAACATCACCCTGGGCCTGCCCTACCCGCGCGTGGCGGTCGATCAT
GGCACCGCACTGGAACTGGCCGGGCGCGGCATTGCCGACCCCTCCAGCCTGATGGCCGCG
ACCGCCCTGTGCGCGCGTCTGGCGGCGCGCCGCTGAGCGAACGCCAGGCAAGCGGCTGCG
TGTACGCGACACACGCCCCACCCGGCGCGAGGGGCAGCGCCGATACCACGTGCAGCCGCC
TGCTCCGTTAAACTGGGGGGATGAATTCTTCCTTCAGCGCACCGGCCAAGAAGTCGCTCG
GCCAGCACTTTCTTGCCGATCGCGACTACATCGACCGGATCGTGCAGGCGGTGGACCCGC
GCGCCGGCCAGCAGTTGGTCGAAATCGGTCCCGGACAGGGCGCCATCACCTTCCCGCTGC
TGCGCAGGCACGGCGCGTTGACCGTGATCGAATTCGATCGCGACCTGATCGCCCCGTTGA
CCGAGGCCGCCGCGCCGATCGGCACGCTGAGCATCATCCATCGCGACGTGCTCAGCGTGG
ATTTCACCACGCTGGCCAACGACAACCCGATTCGCCTGGTCGGCAACCTGCCCTACAACA
TTTCCTCGCCGATCCTGTTCCATGCGCTGGACCACGCCGCGGCGATCGCCGACATGCACT
TCATGCTGCAAAAGGAAGTGGTGGACCGCATGGCCGCCGGCCCGGGCAGCAAGGTCTACG
GCCGGCTGAGCGTGATGCTGCAGGCGTATTGCGAGGTCACCGCGCTGTTCGTGGTGCCGC
CAGGCGCGTTCCGGCCGCCGCCGAAGGTGGATTCGGCGGTGGTGCGGCTGGTGCCGCGCG
ACCAGGCCACGGTGGCCATTGCCGACCGCCGCCGCTTCGCCGACGTGGTGCGTGCCGGTT
TCGGCCAGCGCCGCAAGACCCTGCGCAACGCCTTGTCCGGCGTCTGCGAGCCGGCGCATT
TCGAGGCCGCCGGTGTGCGCCCGGATGCCCGTGCAGAACAACTCGAGGTCGCCGATTTCA
TCCGGCTGGCCAATGTCGAGCTGGCGTGAGCGCCGCTCCCACACCGTTTTATTTAGACTT
TTCGCATGCACGATGATCCGCGCTATCGGGTCGAGGTCGAGGTGGCACCACGCTTCCTCG
CCCATCAATCGACCCCGGAAGAAGGCCGCTATGCCTTCGCCTACAGCATCCGCATCCACA
ACGCGGGCGCCGTGCCTGCGCGCCTGATCGCCCGCCACTGGAAGATCACCGACGCCAACG
GCCGCACCGAGCAGGTCGATGGCGAAGGCGTGGTCGGCGAGCAGCCCTGGCTACGCCCGG
GCGAAGCGTTTCATTACACCTCCGGCGTGCTGCTGGAAACCGAGCAGGGCCAGATGCAGG
GCCACTACGACATGGTGGCCGACGATGGCACCGAATTCACCGCCCCGATCGCCGCCTTCG
TGCTGAGCGTACCCAGGACGCTGCACTGATGACCGCTGGACCGATGGAGTGCACGCGATG
AGCGTCTGGGCGATTGGCGACCTTCAGGGATGCCACGACATCACCCAGCGCCTGCTGGAA
AAGATCCGCTTCGACCCGGCGCAGGACACGCTGTGGTTCTGCGGCGACCTGGTCAACCGT
GGCGGGCAATCGCTGGAAACGCTGCGCCTGGTGCATTCGCTGCGCGCACACAGCGTGGTG
GTGCTGGGCAATCACGACCTGTCGCTGCTGGCGATCGGTGCGCGCTCGGAGGAGGAACAG
CGCAAGGTCAATCCGGATCTGCAGCGCATCGTGCTGGCCGAGGACCGCGACGTGCTGCTG
GACTGGCTGCGCATGCAGAAGCTGGCGCACGTGGACCGCGAACTGGGCTGGATGATGATT
CATGCCGGGCTGGCGCCGAAGTGGACCACGCAGATGGCCGAGAAGCATGCGCGCGAGGTC
GAGCAGCAGTTGCAGGGCGGCGGTTATCGCAAACTGTTGCGCAACATGTACGGCGACCAG
CCCGGCTGGTCGCCGGGCCTGAGCGGCTACGAGCGCAGCCGCGCGATCATCAACCTGTTC
ACGCGCATGCGCTATTGCACACCGCGCGGGCGCATCGCCACCGACGACAAGGGCACGCCC
GGTACGCAGGCGCAAGGGTTGTATCCCTGGTTCGAGGTGCCGGGCCGGGTCGAGCGCGAT
CTGAAGGTCGTGTGCGGCCACTGGTCCGCGCTGGGGCTCACCATCACCCAGGGCGTGCAC
GCCATCGATACCGGCGCGGTGTGGGGCGGCAAGCTCACCGCCCTGCAGCTCGATAGCGAG
GAGCTGCGCGTGGTGCAGGTGCCGGGCCGCGAAGTCACAGCACCCGCCGCACCCACCACG
AACGCGCCGCGGCGTCCACGCGAAGGCCAGGGCCGCCCACGCGGGCGTGGCCGGGGGCGC
GGCAATGGCGGCAACACTGCGGGAAATGCGGGGAGCGGCGCCGCCGCGCCGGCCAAGCCG
CAAGCTGGCGGCGCTCCCGAGTAAGTCGCCTTGACCCTGGTGCGCCGGTCACGCGCCGCG
TCCTTGCCGGCTCAGCGCCGCAGGTAATCCACGAAAGAAAAGGCGAACGCATGGCGGTCA
TCGGCCGCATGCGCCTGGCGATGCGCTGGAACCCACACCGCCGGGTCGATCGGCGGGAAG
TGCGTATCGGCGCCATCCACCGCCGTGTCGACCTCGGTCACCGCCAGCACATCGGCGCGG
TCCATGGTCAGGCGATACACCTCGCCGCCGCCGATCACGCACAACTCCTGCGCGCCGTCC
TGCGCGGCGCGCTCGATCGCCTGATCGACCGATGCAACCGCCTGCATGCCCTCGAACGGC
ACCTGCCCGGAGCGCGTCAGCACCAGATTCAGGCGTCCAGGTAAGGCACGCCTCAGCGAT
TGCGCGGTCTTGCGCCCCATCAGGATCGGCTTGCCCAGCGTCAGCGCCTTGAAGCGCTTG
AGATCGTCCGGCAACTTCCACGGCAGATCGTTGTCACGGCCGATGGCGTGGTTGCGGTCG
AAGGCGACGATCAGGGAGATGGAGAGCCGGGACCCGGGGCCCGGGACCCGGGACCCGGGA
ACAGCAACTGCAACGTTGGAGCTTTGCGTGGATCTGCTTCCCGGGCCCCGGGTCCCGGGT
CCCGGGTCCCGGCCCTTCATACCGCCACCGGCGCCTTGATCGCCGGATACGGATCGTAAC
CCTCGATCGCGATGTCCTCGAAGCGGAATGCGAACAGATCGGTGACCTGCGGATTCAGGC
GCAGGGTGGGCAGCGCGCGCGGGGTGCGCGTCAGCTGCTTGCGCGCCTGTTCGAAGTGGT
TCGCATACAGGTGGGCGTCGCCGAGCGTGTGCACGAAATCGCCCACGCCCAGGCCGGTGG
CCTGCGCCACCATATGCGTCAGCAAGGCATAACTGGCGATGTTGAACGGCACGCCCAGGA
AGATATCGCCGCTGCGCTGATAGAGCTGGCAACTGAGCTTGCCGTCGACCACGTAGAACT
GGAACAGGCTATGGCAGGGCATCAAGGCCATCTGCGGCAGCTCGCCCACGTTCCAGGCGC
TGATCACCAGCCGCCGCGAATCCGGGTTGCGCTTGATCTCGTCCACCAGCCATTGCATCT
GGTCGATCTCCACGCCGTCCGGGCCGGTCCAGCGCCGCCATTGCTTGCCGTACACCGGAC
CGAGATCGCCCTTGTCGTCGGCCCATTCGTCCCAGATCCTGACCTGGTTGTCCTTCAGAT
ATCCGATGTTGGTGTCGCCCTGCAGGAACCACAGCAGCTCGTGGATGATCGAGCGCAGGT
GCAGCTTCTTGGTGGTGACCAGCGGAAAGCCGGCATTGAGGTCGAAGCGCATCTGCCAGC
CGAACACGCTGCGCGTACCGGTACCGGTGCGGTCGGACTTTTCGGCGCCGTGCTCCAGCA
CGTGCTGCAGCAATTCCAGGTACGGCTTCACTTGGCCGCCTCCACGCCGGCGGGCGCCGG
CAGCACCGGCTGCAGCACCGGGGCGCGGCGCGACATCGCCAGCAGGACCAGGCCCACCGC
AATCAACGGCAGGCTCAGAATCTGCCCCATCGTCAGCCAGTTGAAGGCCAGATAGCCGAT
CGGCGCATCGGGCACGCGCACGAATTCCACGATGAAGCGGAACACGCCATACAGCAGCGC
AAACAGCCCCGAGACCGCATAACGCGCACGCGGCTTCATCGAGAAGGCCCACAGCACCAC
GAACATCACTACGCCTTCCAGCGCCGCTTCGTAGAGCTGCGAGGGATGCCGTGCGAACCG
ATCCAGTGCTCCGGCGGCGTATTGCGCCTGGATCTGCGCCGGCGCCAGGTTGGCCAGCTC
CGGCGCGTGCGGGAAGATCACGCCCCAGCCGGCCTGGGTGAACTTGCCCCACAGCTCGCC
GCCGACGAAATTGCCCAGCCTCCCGAAGCCAAGGCCCAATGGCACCAGCGGCGCAACGAA
ATCCATCACGTCGAAGAAGTGCAGACGGTGGCGGCGCGCCCATAGCCAGCACGCGAGCAG
CACGCCGAGCAGGCCGCCATGGAAGCTCATGCCGCCTTCCCACACCTTGAACAGGATCAA
CGGATTGGCCAGGAAGGTCTCGAACGCATAGAACAGCATGTAGCCGATGCGGCCACCCAG
CACCACGCCGAGCATGCCGTAGAACAGCAGATCGGAGAATCCGTCCATGTCCACACCCGG
CAGGCGGCCGCGCAGGATGCGCGAGCGCCCGAGCGCCCAGGCGGACGCGAAAGCCGCCAG
ATACATCAGGCCATACCAGTGCACCTGCACTGGGCCAAGCGAGAAGGCGATGGGGTCGAT
GGCGTGCAGATAGATCATGCGGACCGCGGATCACGTAGAGCGAGGCCGCTATTCTGACAC
TTCGAACGCCTTCAGCCTAAAAGCTGCGGTCGGTTGGGCAGCTCGTCTTCATGCGGGGTA
TCCGCGCCGCGTGGGAAATGCACGACCAGCAGTTCGGTCACCGCTTCGATCCCCGCCAGC
ACGGCGGCTTCGTACTGGCCCTCGCGCAGGAACTGTTGCATGCGCCGGCACACTTCCGCC
CACTGCGCGTCAGGCACCCGGCTGCGCAGCCCACGGTCGGCGACCACTTCAATGGCATGG
TCGGCCAGCAGCAGGTAGATCAGCACGCCGTTATTGGCCTCGGTGTCCCAGGTGCGCAGC
TGCGCGAAGGCCTGTTCGGCACGTTGCCGTGCACCTTGCCTGCGCCACAGCGCGGTCATC
GGCAGGTCTGCCTCGACCGCCACCATCACCTGGCCGGTGTGGCAACGCTCGCTGTCGGCC
ACGGCCGCCGCGATGACCTGCATGCAGGCAGCCGGAAACCTGCGCTGCGCCGAAGGTGCG
AAGACATGTCTGAGCCACCGCATCACCAGCTCCCCGAGGCGCCACCGCCTCCCGATGAAC
CGCCACCACCACCCCAGCCGCCGCCGAAGCCACCGCCACCGCCGCCAAATCCCCCGAACC
CGCCAACGCCGCCGCCCCAGCCACCGCCGCCGACGAAACGGCCTGGCGAGCCGGACACCA
ATCCGGCCAGCAAGCCGATCACCGCAGCACCGGCACTGGCCAGCAGCAGGGAGGTGAACA
GCAGTGCCGCACCGCCGGCCGCAATGCCGGTCAGCAGGGCACGTACCGGGCGCGGCAAGG
CGCCCAGGATGCCGCGCGCCACCATTGCGACCACGAAGCCAATGAACAGCGCCATGATCC
AGCCACCGCCCCCGGCGCTGTTGCCCACGCCTGTTGCGTGCCCGCTGACCGGCGCCGGCA
GCGCCTCGCCTTCGATCAGCCCGGCCAGCGTCGCGGTCGCGTCGGCGATGCCGCCACCGT
AGTCGCCCGCGCGAAAGCGCGGCGCCAGATATTCCTGGATGACGCGATTGGCCACGATGT
CGGGGATGGCGCCCTCCAGGCCGTAGCCGGGCTGGATGCGAACGCGGCGGTCGTCCTTGG
CCACCAGCAGCAGCACGCCATCGTCCACGCCTTTGCGCCCGATCTTCCATTGGTCGAAGA
CACGCTGGGTGTATTGCTCGATCGTCTCTGGCTGCGTGCTGGGGACGATCAGCACCTGCA
GTTGCGCGCCCTTGCGTTGCTGCAGCGCCAGGGCCTGTCGTTCCAGCTGCCGGGTCTGCG
CCGCATCCAGGGTCCCGGTGACATCGACCACCGGCGAGCGCAGCGGTGGGATGGGCGCCA
CTTCCTGCGCCAGCAGCAATGCTGGAAGCAGCAGCAACGTCATTAGCCACACCATTCTCG
AAGACGTTCGCCGCATTGCCCACTCCTATCCGATGCACACTGATGGTTGATCAGCACGGG
CGCTTCGCTGTTGCTTCCCCGCGGCAGGCTACCCCCTTCATGGGAAGAAGAGCCTCCGAG
GGCCAATAAGGGCACGCGCCACGCGTTGTCGGGCGGACTGCGGCGCTTCGCTCCGTACCC
TCACCCCAACCCCTCTCCCGAGGGGAGAGGGGCTCGTGGTCCGCTAACGCAACGCGCCTG
ATTACTGCGCAGGTTGCGGTTGCGGCTGTTGTGCAGGCTGTTGCTGCGGGGCCTGCTGGT
TGCCGAAATCCACCTGCGGTGCACGCGAAATCTGCGCTTCGTTTTCCACGCTGAAGTTCG
GCTTGGGTTGGTAACCGAAGATCTTGGCGGTGATCAGCTGCGGGAACGAGCGGATGTAGG
TGTTGTAGTCCTGCACGGTCTGGATATAGCGTCCGCGCGCGACGGTGATGCGATTCTCGG
TGCCTTCCAGCTGCACCTGCAGGTCGCGGAACGACTGGTCGGATTTGAGCTGCGGGTAGT
TCTCGCTCACCACCAGCAAGCGCGACAGTGCGCTACCCAGTTCGCCCTGCGCCTGCTGGA
ATTGCTTGAGCGAGGCTTCGTCGTCGGCATTGACCTGGATCTGACCGACGCGTGCGCGCG
CATTGGTCACCTCCGTCAAGACCTGGCGCTCCTGCTGTGCATAGCCCTGCACGGTGCGCA
CCAGGTTGGGAATCAGATCCGCACGGCGCTGGTATTGGTTGAGGACCTCCGACCACCCCG
CCTTCACACCTTCCTCTTTCTGCTGGATCGTGTTGTAGCCGCAACCGGACAGGCCGACGA
CCAGGATCAGCAACATCAGGGCGCGCATCAGGGCAGACATGCAGGCGGTTCCGTCGAATG
AGGGCGCCAGCATGCCATGCGCCAGGTCAAGCCGGCATCTACGCGCGACACCTGCCCGTG
CCCGCCGGCGAATCGCTCACACCATGCGCGGCAGCAGCACCAGCCCCCAGCACAGCACTA
CGTTGAGCAGCAGCAGGAACACCGCGGCCGAGCCCATGTCCTTGGCACGGCCGGCCAGCA
CGTGATGCTCCGGGCCATAACGCTCGATCACCGCTTCGATCGCGGAATTGAGCAACTCTG
CCGCCAGTACGATCAGCAACGGAGCGATCAACGCGATCCGCTCCAGCGGCGACTGCCCCA
ACCACGCGCCCAACGGCGCCATCACCAGCGCCAGGCAGACCTCGAGCCGGAACGAGGATT
CGTGCAACCACGCCGCGCGCAGCCCCTGCCACGACCAGATCGCCGCCTTCAGCATGCGGC
GCGGGCCGCGCGGCAGGTGTCCCAGTTGATCGGCCATGCGTCAGTGCGTCCGGGCGCAGA
CGCGGGGCGGGAAACAGGCAGAACGCATGGCATGGTCGCTGGTGAGGAGAGTGCGAATCT
TGCACGGTGACACGACGCATCGCCAGTCGGCCTGCGGTTTGCCGTCAGCGCGCAGACTGC
TGCACCATGCGGGTCCGCCCGATCGAACAGGCTCCCGCATGACCAGACATCTTCTGCGCA
CGGTGGTGTGCGCGCTCCTGCTGTCGTCCAGCCAGGCCCACGCCGACGCCCTGCGCGCCG
CGCCCGCCATTCCGGCGCAGGTATCCAACGCCGCATGGGAGCAGGACATGCAGCGCTTCG
CCGCCAGCGATGCGCGTCAGTCTCCACCCAGGCATGGCATCGTGTTCGTCGGCAGTTCCT
CGATCCGCTTCTGGGAGACACTGGCCCAGGATTTCCCGGGCAAGCCGGTGATCAACCGCG
GCTTCGGCGGCTCTGAAGTGCGCGACAGCACCTGGTACGCCGATCGCATCGTGATTCCTT
ACGCTCCGCGCCAGGTGGTGCTGTATGCGGGCGACAACGATCTCAACAGCGGGCGTACAC
CCGAGCAGGTCCGCGACGACGTCGTGGCCTTCGTGACGCGGATTCGCCAGGAGCTGCCCG
ACACGCGCATCAGCTATCTGTCGATCAAGCCCAGCCCGGCACGCGCGCAGCTGCTGCCAT
CGGTGATCGCCGCCAATGGACTGATCAAGGACGCACTGGCGACGCTGCCACGGACGGACT
ATGTGGATGTCTACACCCCCATGCTCGATGCAGGCGGCAAACCGCGCCCGCAGTTGTTCC
GCGAGGACATGCTGCACATGACCGCCGATGGCTATGCGCTCTGGCGCAAGGCCGTGGCGC
CGGTCCTGGAACAATAACCGGGCGGCCATGCGATCCGGCACAGCGCTGCCGGATCGCCTC
AGGCCACCACCACTGCCACCGACGTCCCCACACCCGCCTCGCTCTCCAGTTCGATGCGCC
AGCCGAAGCGGTCGCACAGCCGGCGCACGATCGACAGCCCCAGACCGGTGCCCTGCGGAC
GGGTGGGATCGGCACGAAAGAACGGCTCGAATGCGCGCGCGCGCGCCTCGTCGCTCATGC
CGATGCCGGTATCGCGCACCACGATCCGGTCCTGGGCCACTTCCACTTCGATGCTGCCGG
CATCGGTATAGGCACAGGCGTTGCGCAGCAGGTTGCTGAGCACCACCCGCAGCACCCGGG
GCGGTGCGAACATCTGCAGGCGGCGATCGCCGACCATGTGCAGGGAGACGGGTTTGTCGC
CCAGCAGTTCGCGTGCGCTTTCGAGCTCTTCGCTGGCCAGTTCGGCAGCATCGAAGTTTT
CGCTCTGCGGGTCGATCTCCGCTTCGCGCGCCAGGATCAGGAAGGCATCGATCACCGCCT
CCATGTCGCGGCCTGCGCGCTGGATCCGGCGCAGGCTACGCTGCGTGCGTTGCGACAGAT
CGTCGTCGGCCAGCGCCATGTCGCTGGCCACACGGATCACCGTCAGCGGTGTGCGCAGCT
CGTGACTGGCGTCGCGCGTGAAATTGCGTTCGCGCGCCACATGCTCGCTGACCCGCTGCC
CCAGCGCATGCAGGGCCAGCGCCAGTTGCCGGGTTTCGCCCTGCAGATCCGCAGGCAGCC
GTTCCGGCGCAAGTTCGTCCACGTCCGGGTTGCGCGGATCCCAGTGCGAGACCCGCCGCG
CCAGCCAGCTGATCGGCGACACCAGACGCTTGGAGAACCGGTAGGTGAACCAGGACACAC
CGTAGATTCCCAGCAGCACGACGATGGCCGGCACGACGCCGAACCACAGCGTCAGATGCG
CCGCGCGCGAGCGCGGAAACACCAGGTACAGGCGTCCCTGCGGGCGTTGATCCACGTAGA
CCAGCGCGTCGGCGGCAGCCACTTCGCTGAAGCCCGGCGACAAATGACGCAGGGCAGCCG
GCGCCGGATCGGCACCGGCGCCGGCGCCGGCAGGGGAGAAATAGCCCTGGAGATTGCGGG
TGTCCGGTGGCCGGGTATCGGGCGCGCTCCTGCGCATCTGCCAGAAGTGCACGGCCTCGT
CGGCCAGGACCGCACGCACCAGGCTGTACTTGATGACGAACGAGATCAGGTACCCGCCGA
GAACGATGGCCAGGCTCGCCAGCGCCACCTGCAGCAGGAAGGCAAGACGTATTTTTCGCG
GGAGCCCGTGTGGCATTGCTGCATCCAGGGGAGAGCGCCGGAGTATAGGCAACGCTTCCG
TGAGCCCGTCGTGCAACCAATCGGCAGCGCGGGGGCGCGAGCGGCGCGGGGGCGCCTGCG
GGGGCGGCCGGCCACCGGGCGGTGGCCGGCCGGTACATCAGGTCATCGGCTGGGCGATAT
CGGCGATACGGTAGCCGGCGCTCTGCACGGTGTGCAGCAGTGGACGGTCGAATGGCTTGT
CGATGATCTTGCGCAGGTTGTACAGATGGCTGCGCAGGGTGTCCGAATCGGGGAGCCCGT
TGCCCCAGATCTCGCGCTCGATTTCCTGACGGGTCACCACCCGCGGCGATTCACGCATCA
GGATGGTCAGCAGGCGCAGGCCGATCGGCGAGAGCTGCAGCTCGGTGCCGGCGCGGGTGG
CGCGCATGCTGACCGGGTCCAGCACCAGGTCGGCGACCTTGAGTACTTCCGAGCCCACCT
GGCGACGCTCGCGGCGGATCAGCGCACGCAGACGCGCTTCCAGTTCCTGGATCGCGAACG
GCTTGGTCAGGTAGTCGTCGGCGCCGAAACCCAGCCCGGTGAGCTTGTCGTCCAGCGTGT
CGCGGGCGGTCAGCATCAGCACCGGCGTGGACTTGCGTGCGTCGTTACGCAGGCGGCGAC
ACACTTCGATGCCATCCAACCGTGGCAGCATGAGGTCCAGCACGACCACGTCGTAGCTGT
TCTCGGCGGCGAGACGATACCCGTCCAGTCCGTCCTGCGCGTAGTCGACCTCGAAGCCAC
GGCCTTCCAGGTATTCGCCGATCATTTCGGAGATATTGCGGTTGTCTTCCACGACCAGCA
CGAGGCCGGACGTTTCCTTGGTCTGACGCATGGACTTTCCTCGGTCTTCAGCTTTGTGAA
ACATGCCGGATGCGCGGTGCAAACAGCGTGAAGACCAAACTAACGTTCTGTCGCGCCCGC
TTGGTCAGCGTGCCAGCAACGGCCGCAGCGCAGGCCATACGGTGTCCAGCACCCTGGGCT
GGGCGGCAGCGGTGGGATGCAGGCCATCGGCCTGCATCAGGCCCGGCTGCAGTGCCACCT
TTTCCAGGAAGAACGGCACCAGGGCGGTGTCGTACTGCCTGGCGAGGTCGGCATAGGTGG
CTTTCAGGCGTTGCCGATACGCCGGGCCGTAATTGGGCGGTACATCGATGCCCAGCAACA
GCACCTTGGCACCGGCAGCCTGGCTGAGCTTGATCATCTTTTCCAGGTTGCCCTTGAGCT
GGGCCGGAGTCAGCCCGCGCAGCGCATCGTTGCCGCCCAGTTCGATCACCACCACGCCCG
GGGCGTGTTTCTGCAGCAGGCCCGGCAGCCGGGTCAGCGCGCCGGAGGTGGTCTCGCCGC
TGATACTGGCATTGACGACCGGCGGTGGCGTCGCCATGTCACGCTTCAGGCGCTGGTCCA
GCAGGGTCACCCAGCCGGACTGCACCGGGATGTTGTGCGCAGCGCTCAGGCTGTCGCCCA
CCACCAGGATCGGCGCGGCGGCGGCCGGACTTCTGGCAGAGGCAATCCCCGGCGCAAGCA
GGGAGAGTGTCAGCAGCCACAGGACCAGCGCGCCATAACGCAGTGTTCTTTCACGCATTC
GGAGATTCCTCATCGACAGTCTGGCCCCCCGCTCCAGCACCCGCACCGCCATCGACGTTC
GCGAGGTCGGCAAATCCGTCAGCGGCCCGGAGGGAACGCTCCACATCCTCGACAACATCA
GCTTGACGGTCAGTGAAGGCGACAGTATCGCGATTGTCGGTGCCTCCGGTTCCGGCAAGA
CCACCCTGCTCGGCCTGTTGGCCGGGCTGGACCTGCCCAGCCGCGGCAGCATCGCGCTGG
CGGGCCAGGACCTGGGCCAGCTCGACGAGGAAGCCCGCGCCGCGCTGCGCGCGCGCGAGG
TCGGCTTCGTGTTCCAGAGCTTCCACCTGCTGCCGGCGCTGACCGCCGAAGAGAACATCG
CGCTGCCGCTGGAACTGGCCGGGCGCGAGGATCCGGCGCGGGTGCGCGAGGTGCTGGAGG
CGGTCGGCCTGGGCGCACGCGCGCGCCACTATCCGCGCCAGCTCTCCGGCGGCGAGCAGC
AGCGCGTGGCACTGGCGCGCGCGTTCGTGGCCCGCCCGCGCATCCTGTTCGCGGACGAAC
CCACCGGCAGCCTGGACCAGGCCACCGGTGCGCAGATCAGCGATCTGCTGTTCGCGCTCA
ATGCCACCAGCGAGACCACGCTGGTGCTGGTCACCCACGACATGACCCTGGCCCGCCGCT
GCCATCACCTCTACCGCATCGACGGCGGGCGCCTGCACGCGCAAGCGTCCGGCGCGGCGG
CATGAACGTCGTCAGACAGGCGGCGCGTGCAGTCCGCCGCGAGTTCCTGGCCGGCGACCT
GCTGACCGTGTTTGCCGCCCTGGTGTTGGGCGTGGCAGTGATGACGGCGGTGGGCACGCT
GGTGGATCGGGTGACGCTGGCGCTGACCTCCAGCGCAGCCGAGGTGCTCGGCGGCGACCT
GGGCGTGACCGGGCGCCAGGAGATTCCGGCCGAGTTCGCCGCCGAAGCGCAACGGCGCGG
CCTGCAGAGTACGCGCATGGTCAGCTTCCCCAGCGTGCTGTTCCATGGCGACGCCAGCCA
GATGGCCAACATCCGTGGCGTGGGCGCCGGCTATCCGTTGCGCGGGCAGTTGCTGGTGTC
CAGGGACGGCAGCGGTGCCGAAGACACGCCTGCCACCGCGCCGCCGCCCGGCCAGGCCTA
TGCCGACCCACGCCTGCTGGAGGCGCTGGGCCTGCGCGTCGGCGAGCAACTGGAATTCGG
CGCCGGCCATCTGACCATCGCCGGCGTGTTGCGCGCCGAACCGGATGCCTCCGGCGAGCT
GATGCAGCTGTCGCCGCCGCTGCTGGTCAATCGCGCAGATATCGACGGCGCCGGACTGCT
CGGACCCGGCAGCCGCGCGTCCTACCGGCTGATGTTCGCTGGCGCGCCGGATGTCATCAC
CGACCTGCGCGCCTGGCTGAAGCCGCGTGCCAGCGAGTACCGGCTGGTGGGTATCGAAGA
CACCCAGCGCGGCATGCGCTCAGCATTCGATCGCGCGGGACGCTTCCTGGCCCTGTCGGC
CTTGCTGGCGGTGCTGCTGTCGGGCGTGGCGACCGCGCTGGCGGCCAATCGCTTCGCAAT
GCGTCGCATCGATACCGTCGCGGTGCTGCGCTGCCTGGGCGCGCGTCAGCGCGACATGCT
GGCGATGCTGGCGCTGCAATTGCTGTTCACCGCCATCCCGGCCTGCCTGGTCGGCATCGG
GCTGGGCATGCTGGCGCAGGAAGGCCTGGTGCAGGCATTGGGCAGCCTGATTCCGAACCG
GCTGCCGCTGCCGCAGGCCACCCCTGCCCTGGCGGGTGCGGGCATCGGTCTGGTGCTGCT
GCTGGGCTTCGGCCTGCCGCCGCTGCTGCGGCTGCGCAACGTGCCGCCGATGCGCGTGCT
CAACCGCAGCTTCGCCGCCGTGCCTCCCAGTTCGTTGCTGGTCTACGGCGCCGCCCTGGC
CGCGACGCTGGCGCTCACCGTGTATGCCACCGGCAATCTGGTCTTGGCCGGCTGGGTCCT
GGGCGGCCTGGCCGCGCTGGCGTTGGTGGCGATGCTGTTGGGGCTGGGATTGCTGGCCCT
GCTGCGGCCGATCCAGCACCGCCTGCGCGGCGCCTGGAAACTGGGCCTGGCCTCGCTGAC
ACGCCGGCGCGGCCTGAGCGTGGTGCAACTGGTCGGCCTGTCGCTGTCGCTGTGCGCGCT
GTTGCTGCTGGCGGTGGTCGGCCCCGGCCTGCTGGGCCAGTGGCGCGACCGCCTGCCGGC
GGATACGCCCAACTACTTCCTGATGAACATCCAGCCCGAGCAGACCGCGCCAGTCTTGCA
GACGCTGCGCGGACTGGGCGTGGACACCGCGGCGGTGGAGCCCTTCTCCACCGGCCGCCT
GGTCGCCATCAACGACAAGCCGCCGGTACGCGGCGACCGCGATCCGGCCGACGACGGCGA
CGGCGACAACCGCCCGGTCAATTTTTCCTGGCGGCATGCATTCCCGCCGGCCAATACGCT
ACTGCAGGGCAGGTTCTGGAGCGCCGACAGCACCGCCGCCGAAGCCTCGGTGGAAGAAGG
CTGGGCACAGCGCTACCAGCTCAAGCTCGGCGACCGCATCACCCTGCTGCTGGGCGAGCA
ACAACGCAGCTTCACCGTCACCAGCATCCGCAAGGCCGATTGGGATTCGTTCCGGGTCAA
CTTCTTCCTGTTACTCAACGAAGGCGCGGTGGGCGATGCGCCGTACAACCTGATTTCCGC
CTTCCACCTGCCGCCCGGCAGTGCGCCCAAGCTGGCATCGCTGAGCCGCGACTACCCCAA
TATTTCGGTGCTGGATATCGATGCCATCCTCGGCCGGGTGCGCGAGGTGATCGACCAGGT
GGCGCAGGCGGTGCAACTGGTGATGGGCTTCAGCCTGCTGGCCGGTGTGCTGGTGCTGCT
GGCGGCGCTGCAGGCCACTGCCGGCGAGCGCCGTTACGACAGCGCCGTGCTGCGCACGCT
GGGCGCACGCCGCGGGCAGTTGCGCGGTGCGGTGCTGGTGGAATTCGGTGCGCTGGGGCT
GCTGGCGGCCGGCCTTGCGGTGACTGCGGCGGCAGTGATCGGTGCGGTGGTGGGTCAGCA
GGCCTTCGAGATCGCACTGCCACCGGACTGGCCGCGTCTGCTGCTGGGCGGTGCGTTCGG
GCTGGCACTGAGCCTGCTGGCCGGCTGGTCCGGCACCCGCCGCATCCTGTCCACGCCGCC
GGCGTTGGCGCTGCGTGCCGAGTAGGGCCGCTGTGATCGCGCCAGGACCATCTGGCCGAT
CATTCGATGCCGGGCGCAACGTCCAGCTTCGGCCGCTGCTCGTCTGGGCTGCTGGAGTCC
CGGCATATACCTGCTGCGCATAAGCACCGTGCCAATCGTACGTTCGCAGCGACGGCTTGA
CTGCCTAGAGTGACCAGTCCGGTCGCCGTGTGGGCGGCCTTTGCCGTTGTCGAGGTGCAA
GCTCGTGGCCAATGTCAGTTCTGCAGCGCGCGTGCAGCTGCCACGCGTGGATGCCGTCGC
CACAAAGCGTGCCGACGTGCGGATCGTGCCGTTCGATGCGCCGCTGGGCGCCGAAGTGAT
CGGCCTGGATCTGTCGCAGCCGCTGGATGCGGACACCTTCGCGCGCATCCACCGGGCGCA
CCTGGAGCACCATGTGCTGGTGTTCCGCGATCAGCGCATCACCCCGGCGCAGCAGGTCGC
CTTCAGCCGTCGCTTCGGCCCATTGCAGATCCACGTGCTGCGCAATTTCCAGCTGCCCGG
CCACCCGGAGGTGCTGGTGGTATCCAACATCAAGGAGAACGGCCAGCCGATCGGCCTGGG
CGATGCCGGCCACTACTGGCACTCGGACCTGTCGTACAAGGACACCCCCAGCCTGGGATC
GCTACTGCATGCGCAGGAACTGCCGAGCGAAGGCGGCGACACCTTGTTCGCCAACCAGCA
TCTGGCCTGGCAGACCCTGCCCGACGCGCTCAAGCACGCAGTGCAGGGCCTGCGTGCCGA
GCACAGCTATCTGGCCAAGTACGAGGAGCTGCGTGCACGCAATCCGTGGCGCCCGGCGCT
GACGCCTGAGCAGATCGCCGAGGTGAACCCCGTGCAGCACCCGATCGTGCGCACCCATCC
GGAAACCGGCCACAAAGCGCTGTTTGTCAGCGAGCATTTCACCACCCGCATCGTCGGCTT
GCCCGACGACGAAAGTGCTGCGCTGCTGCAGGCCCTGTTTGAACACAGCACCGCCGATGC
CCTGGTATATCGGCATCGCTGGCAGCCCCACGACATGGTGTTCTGGGACAACCGCTCGGT
GATGCATCTGGCCGCCGGCACGCCCGATCACCTGCGTCGTCGGCTCAACCGCACCACCAT
CGAAGGCGATGCGCCGTTCTAGCCCAGGTGCTGCCTCGCGCGCGTTTCGCAGCACGTCAT
GCGCTGGAAACGCGTCTTCTTCCTCCACTCGACTGGAGCGCCACATGCGTTCGACCGTCA
TCTCTCACGCACGTCCGCAGCGCCGACGTTTCTCCCGACGTGTCGCGCTGCTGCTCCTGG
CCGCATTGCCGTTGCTGCACAGCGCCCATGCGCAGGCCGAAGGAAAGCTGCGCATCGCCA
AACAGTTCGGCATCGTCTACCTGCTGCTGGACGTGGCGCAGGAGCAGCAGCTGATCCAAC
AACAGGGCAAGAAAGCCGGCGTGGATATCGATGTGCAGTTCCTGCAGCTGTCCGGCGGCG
CGGCAGTCAACGATGCGTTGCTGACCGGCTCGATCGATATCGCCGGCGCCGGCGTCGGGC
CGCTGTTCACCATCTGGGACCGTACCCGTGGCCGGCAGAACGTGCGCGGCGTGGCCTCGC
TGGGCAATTTTCCGTATTACCTGATCAGCAACGACCCACGCATCCGGAGCATCGGCGACT
TCACCCCGAAGGACCGCATCGCCGTGCCTGCCACCGGCGTGTCGGTGCAATCGCGGTTTC
TGCAGCATGCCTCGCAGCAGCGCTGGGGCGACAAGGGCACGCACCAGTTGGACGCGCTGC
AGGTGGCGCTGCCGCATCCGGACGCCGCTGCCGCCATCATCCGTGGCCGCACCGAGATCA
CCGCGCATTTCGCCAGCCCGCCCTTCCAGGAGCAGGAACTAACACGCAATCCAGGCGCGC
ACATCGTGACCAGCTCCTATGACATCGAAGGCGGCCCGTCGTCGGCCACGGTGCTCTACG
CCACCGAGAAGTTCCGCCGCGACAACCCCAAGACCTATCGTGCCTTCGTCGCCGCACTGG
ACCAGGCGGCAAAGTTCGTCACCGCGCATCCGGAGCAGGCGGCCGACATCTTCCTGCGCC
GCAATGGCTCGGGCATCGACCGTGCACTGGTGTTGCAGATCCTCAAGGATCCCAAGGTGC
AGTTCACCGTGGCGCCGCAGAACACCCTGAAACTGGGCCAGTTCATGCAGCACAGCGGTG
CGATCAAGCAGGCGCCGGGCAGGCTGAGCGACTATTTCTTCGACGACCCGCTGGTCGCGG
GCGGGAGCTGAGCGATGTCGGCCCCCTTGCTGCAGGTCGATCACGTCAGCCTGGAATATG
CCTCCGCACAACGCGTGGTGCGGGCCACCCACCGCGTCCGCTTCGATGTGCATGCAGCCG
ATCGCTTCGTGTTGCTGGGCCCCTCCGGCTGCGGCAAGTCCACCCTGCTCAAGGCGGTGG
CCGGCTTCGTCGCTCCGCGCGAAGGGCAGATCCGTCTGGATGGACAGGTGGTGACCGGGC
CGGGGCCCGACCGGGTCGTGGTGTTCCAGGAGTTCGATCAACTCGCGCCGTGGAAGACCG
TGCGCGAAAACGTGGTGTTCGGGCTGCGCGCGGCGCGCAGGCTCGGCCGCGCAGAAGCAC
GCGAGCGTGCCGATGAAAGTCTGGCGCAGGTCGGACTGAGCGGGTTTGCCGAGGCTTACC
CGCATACCTTGTCCGGCGGCATGAAGCAGCGCGTGGCGATCGCACGTGCATTGGCGATGC
GCCCACGCGTGCTGTTGATGGACGAGCCATTCGCCGCACTGGATGCGTTGACCCGCACGC
GCATGCAGGAGCAGGTGCTGGAACTGTGGGAGCAGGCGCGCTTCACCCTGTTGTTCGTGA
CCCATTCCATCGAGGAAGCGCTGGTGGTCGGCAACCGGGTGCTGCTGCTGTCACCGCATC
CGGGTCAGGTGCGTGCCGAACTCAATGCGCATGCCTTCGGACCGCATAGCGCCGGCAGCG
TGGCCTTCCAGCAGACGGTGCAGCGCATCCACCGCCTGTTGTTCGACCTGCCGGACGACA
CGCTGGCCGACACCAAGGTGGCGCCACTGCGTCGCCCTGCCCAGCTGCAACGCGAGGCGC
TGCCATGACCCGCTCGCACACGACCGCACTACCGCCGGTGCGCCCCGAATACGAACTGGC
GCTGCAACCGGTCGACCCGGCCCTGCTGACAGTCGCCGCACCGATGCGCCGGCAGGCGCC
GACGTGGTTGCGCAAGACCGTGGTGCTGGCGGTGCTGGTGGTGGTCTGGGAGATCGCCGC
ACGCATGCTCGGCGACGATCTGATGCTGCCCGGCGCCGCGCAGACCGCGCGCGCGTTCTA
CGCGGGGCTGGTGTCGGGCGAACTGCTGCGCCGGGTGGCTGCCTCGCTGCGGGTGCTGGG
ACAGGGCTATCTGCTGGGCGTGGTCGGCGCATTCGTACTGACCGCGGTGGCCGCCTCCAC
CCGCTGGGGCCGCGATGTGCTCGGCACGCTGACGGCCATGTTCAACCCGCTGCCGGCCAT
CGCGCTGCTGCCGCTGGCCCTGCTGTGGTTCGGGCTGGGCACCGGCAGCCTGGTGTTCGT
ACTGGTGCACTCGGTGCTGTGGCCGCTGGCGTTGACCACTTACGCCGGCTTCCAGGCGGT
GCCGGAAACGCTGCGCATGGCCGGGCGCAATTACGGCCTGCGCGGGCCGCGCTATGTGAT
GCAGTTGCTGATTCCAGCCGCGCTGCCGGCGATCCTGTCGGGTCTGAAGATCGGCTGGGC
ATTCGCCTGGCGCACCCTGATCGCTGCCGAGCTGGTGTTCGGCGCCACCTCCGGCCAGGG
CGGGCTGGGTTGGTACATCTTCCAGAATCGCAACGAGCTCTATACCGACAAGGTGTTCGC
CGGGCTGGCCATGGTGATCGTGCTCGGTCTGCTGGTGGAAGGCGTGGTCTTCCAGGCGAT
CGAGCGGCTGAGCGTGCGCCGCTGGGGCATGCAGCGCTGACGGGCGTTGCGGCCCAGGCC
GCCACGGTTGCGTGCGCTTCACGGCACTGGCTTATGCTGCCGGCCCGCTCCCTGCCGCCG
CCATCATGCCCACTGCCTCCTTCACCGCCTACCTGTACCCGGTCCTTTTGCTGATCGCCA
GCAACGTGTTCATGACCTTCGCCTGGTACGGGCACCTGAAGTACAAGAGCACGCCATTGA
TGATCGCGATCCTGGTCAGCTGGGGCATTGCGTTCTTCGAGTACTGCCTGCAGGTGCCGG
GCAATCGCCTGGGCAGCGCGGTGTATTCCGCTCCGCAGCTCAAAGGCATGCAGGAAGTGA
TCACGCTGCTGGTGTTCGCCGGCTTCTCGACCTTCTACCTGGGCCAGTCGCTGAAGTGGA
ACCACTGGGCCGCGTTCGGCCTGATCCTGGTCGCGGCGTTCTTGATGTTCAAGGAGTGAC
GGCCGCCCATTCCGAAGGAACGCCCCAGGGCGCGACCGGGCGTTACCGATAACGCCCGTC
GCGCCCGGGTGCGCTTCTGCGACACGCGGCGATCAGTTCGCCGCTTCCACCCACTGCGCG
AACACCGCATCGATCTGCGCATCCTTGACCCGCTTGCCCTTCTGCGCGGCTTCGGCCTGC
TCGAACATCGGCATGATCATCGCCATGCCGTCGGGCTTGGTCTTCAGGTGCAGGCCCGGC
GGCGTGTCCAGGAACCTGGCCCAGCGTGTGCGCACCTTCGCCCAGTAGGCTTGCGTGCCC
TTCCAGTACGCATAGGCCGGGGCGAAGTCCACGTCGGTGGTCTTGCGGTAATCGTTGAAG
CCGAACTCGCGCGCTATCGGCTCCTGGCTGCCGTCGGACTTGCGCAACACCTTGGTGTTG
AACTGCTCGTGGGTCCAGCCGTCGGGCGTGAGCGTGTGCCGGTTGATCACCGACAGCGCG
TTGTAGTCGCTGCGCTTGGTGTATTCGCGCCGCGGCAACGGACGCCAGCTCAGATCGCTG
GTCCAGGTCGGATGCCCATCGGCATAGTCCCAACGCCCTGTGCCGCAGTAGCGCGGCGCA
TCGCTGACCTCGAACACGCATTGCGTCCAGGCGCCCTGGGTGGCCGCTGCCGGCAGCGCA
CGCACCTGCCAGGTCTGCTCGGCGGTGAATTCGAAACGCTGCGGCGCCTCGTACACCCAG
TCCTGTCGCCAATGCTTGGTCACATGCTTGCTCTTTTCGTCGACCAGCAAGTGCTGCAAC
ACCAGCTTGCGTGGCGAATCCTCCACCACGATGACCACTTCGCTGGCGCCGCTGCGCATC
GCCGAGGCACGCTCGTAACCGGGCTTGAGCAGCACGGTTTCGTCGAAGGCGAAGTCCACT
GCGTATTCGCCCTGCATCGCCAGGATGCTCTGACGATCGCGCTCGGGATCGGCAGCAGTG
GCGAGAAGGGGCAGCAGGCTCAGGGGGAGTGCGATACAGCGTGGCAACAATCGGCTCATT
GGAACTCTCGGTCGTGGTCGTCGGAACATCAGCGGCGTAGCCGCAACACTGCGGTGGTCA
TGCTGGCGGGATCGCTGCGCCCGGCTGCGATCGGGCGGGGCGGCGGAGCCGCAGCGCGCG
CGCAGCAGCAATCGTCTATCGCCACGCGCCCGTCGATGCCCTCATCGTGCGCCAGGCGCG
CGGCAACCTCGGCCCCCAGCGCAGAGACATTGGCCAGGCTGGCAGCAAGCGATCGATCGC
CAGCGGTGGTGGTGTGCAGGCGCAGCGCGCTCAGCCGCCAGCTTTCGCCGCGCATGCGCC
CGGCCAGCCGGCGCCACAGGCGCTCGCCGATCCCCAGGCCCGGGGCGTGGGTGGAGAGGG
ATGGCAAACGCGACACCAGCCGATCCCAGTTCAGGAAATCGCTGTCCGGCAGCAGGTAAA
GGCGCCAGCAGCATTGGCCGTCGGCATCGAAGAAGCAGATGCCTTCGCGCACGCCATCGC
TGTCCAGCTGCCGCGAGGCGGCCGCCTCGATCGCCAACTGCCAGCCATCGAGCTCATTGC
CCAGCGCCGGGCGGTACAGGCACAGCACCGTGCCCAGCGCCGCCAACTGCGCCGGGCGCG
GCAGCGTGCTGCGGGTGGCACGTGCGCGCGACGACAACGGCAATGGGCGGGCGATGGGCA
TGGCCGCTACCAGTTCACGGCCAGGCTGACCGAGGCGGTGCGCCCGGCAGCGGTGAAGCG
GTCCACCACCGTGCTGCTGGCGAGCGTGCCGTTGGGCAGCGCATTCCAGTCCACATAGCG
ACGGTCGGCCAGATTGAAGACGCCGGCAGTGAGCTTGGCGCCAGGCGCGAATTCCCAATG
CCCCATCAGGTCCAGCGTGGCGTAGCCGGCTGGCGTGTAGTACGTGTCCAGTTGCGGGCG
ACGCTTGCGGGCGACGAAGGTACCGATCAGTTCCGCGCCCCAGCCTTGCCCGTCGAATGC
CATGCCCAGGGTGCCGCGCAGCGGGTCCACCGAATTGAGCGGCATGTTGTCGGTCAGGTT
GTCGCCTTCGGAATACGCCACAGCGCTGTTCACCGACCAACCCTGCCAGCCGGCCAGCAC
GCCCAGGTCGATTCCGGCGCGCGCCTCGGCGCCCTTGATCACCACATCGTTCACGTTGCG
CGACTGAAACACCATGAAACCGTCGGCGTTGACGCCGGCTGGCGCATTGGATTCGATGAA
ATCGCGGTAGTCGGTGTAGTACAGCGCCAGGCCGAGATAGCCGACCGCATCGTTGAAGCG
CACGCCCAGTTCGCCGCCGCGGCTGGTCTCGGCCTTCAGATCCGGGTTGGCGATGGCGGT
GTAGCGCCCCTGCAGGTTGGTGAACCCGATGTTGACGTCGTTGTACGGCGGAGCGCGGAA
GCCGTGCGCGTAATTGGCGTACGCCGACCACGCGTCCGAGAAACGCCACACCGCACCGAA
CTTGGGCGAGACCTGGGTTTGATCGATGGTCGCCACACCCACCCCGGGATTGTCCTCGCG
GAAGATGCCGTCGATCTGCGGCGACAGGCGAAAATAGTCCACACGCACGCCCGGCGTCAG
CGACAGACGTCCATCCAGCAGCCCGATCTCGTCCTGCGCATACAGACCGACTTTGGTGGT
CTCGCTCTTGGGGAAATCGCGCACCGGAAACACGTCCTGGCCGACGCGGTTGCTGATCGC
GCCATTGGCCAGATTCAGCGAATAGCCGTCGCGCTTGGCGCGCGTGTCGGTCCAGGTGCC
ATCCAGGCCGTAGGTGATGTCGTGGCGCATCGTCTCGGTAGCGACGACCTTGTGCGCATT
GACCAGCAGCCCGTACACCCGCTGGTCGAAGCTGTGTTCGTTATGGCGGCGGGTGTTGTT
GCCACGCAGCTCGTTGGTACGTTGCAGGCTTTCGCTATCCTGGCGATACGCCAGCCATTG
CAGGTCATCGGCCAGTGCGCTGTCCAGCGCATCCAGCTCGTGCCGCAACGACACCCGCGC
GCGGGTCTGGTGGTCGCGCCCCTGCTGGGACAGCACGCGCAGCGAGGCTGTCGGCGAGCG
CGTGTCGATACTGCTCAGGGCCTCGATGCTGCCGTAGTCCTCGTTGCCTTCCACGGTGAG
TTTGAAGCGCTGCTGCGCGCTGGGCGCGTAGACCAGTTTGGACAGCACGCTGCGCCCGTC
CAGGTTTTGCGGATTGGCCGCGGTGCGGTTGAAATTGCGGCTGCGGTTGTCGCCCTGGTT
CTGGGTTTCCTGGCCCTGGCGATGCGCCACCGCCACCAGGCCGCTCCAGCGCTCTCCGCC
GAAGGCGCCGGTGGCGCCGGCGAACAAGCCGTTCCAGTCGCCTTCGTAGCCGAACTTCAG
GCCCACGTAGCTGTGCTTGTCCTGGCTCAGATAATCGGCCGGGTCCTTGGTGACGAAGGC
CACCACGCCGCCCAGGGCATCGGAGCCATACAGCGAACTGGCCGGCCCGCGCACCACTTC
CACACGCTTGAGCGTTTCCAGATCGACGAAGTTGCGATTGGCATTGAGATAGCTGCCGAA
TGCGAAGGTGTCCGACACCGGCACGTTGTCCACCAGGATCGACACGCGGTTGCCGTCCAG
GCCGCGGATGCGGATGCCGTTGGCGCCGGTGAAGCGGCCATTGGTGCTGGTCACCGATAC
GCCGGGGGTGTAACGGAACAGGTCCTTGAGTTCGCGCACCAGTTGGTTGTCCAACTGCTC
GCGGTCGATCACATCCACCGTGCCCGGCACATCCACCAGCGCACGCTGGGTGCGCGTGGC
GGTGACCTGCAGGCGATCGAAATCGTGCACCTCACGCGCGGAGGCGCCACCGGCCTCTGG
TTCTGCGGCATGGGCACACAACGAGACGGCAGGCAGCGCGAGCGACAGCGCGACCACCAG
CGGATGCAGGCGAATCATCAAGAAACCTTTGTGGAAGAGCCCCCGGCAGCGCGCACAGCG
AAGCGGCTGCGCGCGGCAACAGAGGGTGGAGAGATGGGAGGTGGGCGGCGGCGGCAACGC
CCGGGCGAACACGCGGCGCCCATGCGCGGACGGGCGCCAGTGGTAATGCGGTGGCTGCAG
AACCTGCCGGCACCTCGCTCGCGACGTGCGGTGCGGGCGTGCCGCGACGACCGACTGCGG
CCGTGGCGGCGTCTGCTCCCGTTGCCGGGTGCAGCGGTTCCCTGGGCTGGATTACTTGGT
CAGGATGAGCTTGTCGTTGCTGGTGTGGCGCAGGCGATAGACACGGTCGCCATGCTGGAT
CAGTACTTCGCGGCGGCCCTTGAGCAGCGCCTCGCTGCTGATGAGGTCTTCAGCGGGAAC
GACGCGCGGCACGGCGCGGTCGCGCAGGTTGACCGGTTCGGAGCGAAGCAGCACGGGATG
AGCGGTCATGATCTGGATCTCCAGTCGGTTGGCCAGACAAATAATAACCATTCTCATTTA
ATGATCAAGAGCCATTCTCATTTGCTTCACAGGAAGTTTGCATGACCTCTTGAATTTCGA
TTGATTAAATCAATCGAAAGCACCTTTCGACCACGTCAGCGCCGGCGTGTCTGGTGACGC
CTCATGCACCCGGCACGCCCCTTGTGTCGCCTACCCACACGGCCCCGCCGGTCGCGCATG
CGCCGCCTTCACCACCCGTCGCACACGCCGTGAATCCGCCCGTGCAGGCGCGGTGGGAGC
GCTCAGCGTGTCGCCGCCTCCACCTGTGCCCAGCCGGCGGCATCCACCTGTTCCAGCACC
TCCAGTGCGGACAGGTTCTCCTCCAGTTGAGCCACCCGGCTGGCGCCCAGGATCACCGTG
GACACGTGCGGGTTGCGCAGGCACCAGGCGATCGCCAGCGGCGCCGGCGCCTGGCCCAGT
TCGGCGGCCACCGCGCAGAACGCGCGGGCGCGTTCGACACGACGGCTGTCGGCCGACCCC
AGCACTTCTTCCTGCAGCCAGGCGTTGCCGGGTTGGCCCAGCCGGCTGTCAGCGGCCACC
CCGGCGTTGTACTTGCCGGTCAGCAGCCCCGACGCCAGCGGCGACCAGGTGGTGGTGCCC
AGCCCGGCCTCGCACAGCGGCGCGTACTCGTGTTCCAGCCGCTGTCGGTGCAGCAGGTTG
TACTGCGGCTGCTCCATCGACGGCCCATGCAGGCGCTCCTGCTCGGCAATGGCGATGGCC
GCGCGCAGCTGCTCGGCGCTCCACTCCGACGTGCCCCAGTACAGTACCTTGCCCTGCCGG
ATCAGCGCATCCATGGCGCGCACGGTTTCCTGGATGGGCGTGTCCGGGTCGGGCCGATGG
CAGAAATACAGATCCAGATAGTCCACCCGCAGGCGCTTGAGCGCGGCGTGGCAGGCATCG
GTGACATGCTTGCGCGAGAGCCCGCGCTGGGTCGGACGCGGGCTGTCCACCGCACCGAAG
AACACTTTGCTGGACACGCAGTAGCCATCGCGCGGCAGGCGCAGGTCGGCGATCACATCG
CCCATCACCTGTTCGGCACGACCACGGGCATAGACCTCGGCGTTGTCGAAGAAGTTGATG
CCGCTGTCCCAGGCCGCAGCGATCAGGTTACGCGCCTCGCTGCGCCCGATCTGCTTGCCG
AAGGTGACCCAGGCACCGAACGACACGGCCGACAACTGCAGCCCGGTGGAACCCAGACGA
CGGTAATGCATGGCGAAACACTCCTGCGCCCCCCGGGGCCCCTGCCCCGGACCGGATTGC
GCAGTTTAGCGGGCGGGACGCCGACGCGAGCCAGTGGCGCCCGTCTGAATACCGCTCGCC
TTGCCGGCCGACACCCCCTGCTCTAGGCTTCCCGTTTTGCCGTCAGCAACCCCGGGGATT
GGAATGGTCGAAGGTTTGGGAAGGATCGGTTTCGGCCTGTTCGGTCTGGCGGTGCTCATC
GGCATCACCTGGCTGTTCTCCAGCAACCGCCGCGCCGTGGATTGGAAGCTGGTCGGCACC
GGCTTGCTGCTGCAGATCTCGTTCGCCTCGCTGGTCCTGCTGGTGCCGGGCGGGCGCGAC
GTGTTCGATTCGCTGGGCAAGGGCTTCGTGAAGGTGCTGAGCTTCGTCAATGAAGGCTCC
ACCTTCATTTTCGGCAGCCTGATGAACATCGAGAGCTATGGCTTCATCTTTGCGTTCCAG
GTGCTGCCCACCATCATCTTCTTCTCGGCACTGATGGGCGTGCTCTACCACCTGGGCGTG
ATGCAGCTGGTGGTGCGCGCGATGGCCTGGGCCATCACCAAGGTGATGCGCGTGTCGGGG
GCGGAAACCACCAGCGTCTGCGCCAGCGTCTTCATCGGCCAGACCGAGGCGCCGCTGACG
GTGCGCCCGTACATCCCCAAGATGACCCAGTCCGAATTGCTGACGATGATGATCGGCGGC
ATGGCGCATATCGCCGGCGGCGTGCTGGCCGCCTACGTGGGCATGCTCGGCGGCAGCGAT
CCGGTGCAGCAGGCGTTCTACGCCAAGCACCTGCTCGCCGCCAGCATCATGGCCGCGCCG
GCCACCCTGGTGGTGGCCAAGCTGTTGGTGCCGGAAACCGGTACGCCGCTGACCCGCGGC
ACGGTCAAGATGGAAGTGGAAAAGACCACCAGCAACATCATCGATGCGGCTGCGGCCGGT
GCCGGCGACGGCCTGCGCCTGGCGCTGAACATCGGCGCGATGCTGCTGGCCTTCATCGCG
CTGATCGCGCTGATCAATGCACCGCTGACCTGGCTGGGCGAAGTGACGGGCGCGGCCGCC
GCACTGGGTCGGCCGACCAACCTGTCGACGATCTTCGGCTACCTGCTGGCGCCGGTGGCC
TGGGTGATCGGCACGCCCTGGGCGGACGCGACCACCGTGGGCTCGCTGATCGGGCAGAAG
GTGGTGATCAACGAATTCGTGGCCTATACCGAGCTGTCGCAGATCGTGCAGGGCCAGGTC
GCCGGCGTGAGCCTGAGCGAGGAAGGCCGGCTGATCGCCACGTATGCGCTGTGCGGCTTC
GCCAATTTCAGCTCGATCGCGATCCAGATCGGCGGCATCGGCGGGCTGGCACCGGAACGT
CGTCACGATCTGGCCAAATTCGGGTTGCGCGCGGTGCTCGGCGGTTCGATCGCCACCTTC
ATGACCGCTACCATTGCCGGCGTGCTCTCGCACTTCGGCTGAGGCGGCGCGGGTTCATCG
GCGCCACGGTCTAATCGCGTTACGCCAGGTTTCATTCAAGTCATTCAAGCAAGCAGGTAT
CTATGAGTTCGGTCGTCGTTGTCGGGTCTTTCAATGTCGATCACGTGTGGCGTTGCGACG
TGCTGCCCGCGCCGGGCGCCACCATTGCCGGTCGCTACAGCACCGGCCCCGGCGGCAAGG
GCTTCAATCAGGCGGTGGCCTCGGCGCGTGCCGGTGCCAAGACGCAGTTTCTGTGCGCGC
TGGGCGACGATGCCGGCGGTGCGCTGGCGCGCTCGCTGGCCGCCCACGACGGCTTTACGC
TGATCGCCGAGCCCAGCAATGAACCGACCGGCACCGGTGGCATTTATGTGGACGGCCACG
GCCGCAACACCATCGTGATCGGCGCCGGCGCCAACTCGGTGCTGAGTTCGGGTTTTGTCG
AGAACCAGCGTGCGCTGGTGGCGTCGGCGCGCGTGCTGCTGGCGCAGCTGGAATCGCCGG
CAGAGACCGTCGAAACGGCGCTGGCCCTGGCGCATGAATGCGGCGCGCTGACCGTGCTCA
ACGCCGCGCCCGCCAATGCGCCGACCTCGATCGGCCTGCTCAAGCTGGCCGACGTGCTGA
CTCCGAACGAGACCGAATTCGCCGCCCTGCTCGGCCGCCACGTCGGCGAACGCATCAACG
CCGACGATGTGGCGGCGCTGGACGGCAATACGCTGCACTCGCTGTGCCGCAAGCTGCTGC
CGGGCGGTACTGTGGTGGTGACGCTGGGCGCGGTGGGCGCCTTCATCTCGCATGCCGACG
AGCAGCTGCGTGGCGACAGTGCCGCACATTACCGGGTAGGCGCGGAAAGCGCGCAGACGG
TGGACACCACCGGCGCCGGCGATGCCTTCAACGGTGCGCTGGTGGCCTCGCTGGCGCAGT
CGCCCACCGCCAGCTTCATCACCCACGTGCGCTTTGCCACCCGTTACGCCGCGCGCTCCA
CCGAAGTGGAAGGCGCCGCCGCATCGATGCCGCGCATGGTGCCCGAACCGGCCGTGTGAT
CCTCACGCTTCAAGCAAGCAACGAAGGCGACCGCAGCGATGCGGTCGCCTTTTGCGTTCA
GGGCGTCGGCATCCCCATGAGACTGCTTCGATCCGCGAACGGCATGTCGAGGCCTGTCCA
TCGACGGACGCTGCCAGGCCCGCTGCGCCGGAACTTCGATCTTCATCGGATAGCAATCTG
GGCGGAGGAACCTGGCGTGATGCCGCGTCGGGCACCCGTACCCTCATCCGACGCTGACGC
GCCACCTTCTCCCGACGGGAGAAGGAATAGAAGCCCCTCTCCCGTCGGGAGAGGGGTTGG
GGTGAGGGTACGGTCAACCAGCAATCTCGCCGCTGCCCTCGCTCTACTGGTCACGCGACC
CACACGGCAACCGCACAAGACCGAAGGCCGAAAAACGCCCTCCCGAATCCCGAATCCCCA
CCCCAGCTACAATGCCCGCATGCAGATCGGCCCCTACAACATCGCTCCCAAGGTGATTCT
CGCGCCCATGGCGGGCGTGACCGACAAGCCGTTCCGGCTGTTGTGCAAGCGGCTGGGCGC
CGGGCTGGCAGTCTCGGAGATGACCATCTCCGATCCACGCTTCTGGGGCACGCGCAAGTC
GCTGCACCGCATGGATCATGCCGGCGAACCGGACCCGATCAGTGTGCAGATCGCCGGCAC
CGAGCCGCAGCAGCTGGCCGAGGCGGCGCGCTACAACGTCGATCACGGTGCACAGCTGAT
CGACATCAACATGGGCTGCCCGGCCAAGAAGGTGTGCAACGCCTGGGCCGGCTCGGCGCT
GATGCGCGACGAGGATCTGGTGGCGCGCATCCTGCGTGCGGTGGTGCAGGCAGTGGACGT
GCCGGTGACGCTGAAGATCCGTACCGGATGGGATTGCGACCACCGCAACGGGCCGGTCAT
CGCGCGCATCGCACAGGACTGCGGCATCGCCGCGCTGGCGGTGCACGGGCGTACCCGCGA
CCAGCACTACACCGGTAGCGCCGAGTACGCCACGATCGCGCAGATCAAGGCGGCGCTGCA
GATTCCGGTGATCGCCAACGGCGATATCGATTCGCCGCACAAGGCCGCGCAGGTGCTGTA
CGAGACCGGCGTGGACGCAGTGATGATCGGCCGCGCCGCGCAGGGGCGGCCGTGGATCTT
CGGCGAGGTGGCGCATTACCTGGCCACCGGCGTGGCGTTGCCGCCGCCATCGCTGGCGTT
CGTGCGTGACACCTTGCTCGGCCATCTGGACGCGCTGCACGCGTTCTACGGCCAACCGCA
GGGTGTGCGCATCGCGCGCAAGCACCTGGGCTGGTACGCCAAGGACCACCCGCAGAGCGC
GGACTTCCGCGCGGTGGTCAACCGCGCCGAAACGCCGGAGGCGCAACTGGCGCTGACCCG
CGATTACTTCGACGCGCTGATCGCCGGCCTGCCGCCGTCGCTGCCGAACGCCGCCTGAGT
TTCCCGAGCTGTTGGAGCTGCATCATGAGCGCAACGCACGAGACCCACGCTTACCTGCAC
GGCTTCTCGGCCACCGAACAGGCGCGCCTGCTCAAGCAGGCACGGTTGCTGGAGGCCACA
CTCTTCAACGCAGTCGACTACAGCGGCGCGCGGCGCCTGCTGGAAGTCGGCTGCGGTGTG
GGCGCGCAGACCGAGGTCCTGCTGCGGCGGTTTCCCGAACTGCACGTCACCGGGGTGGAC
CTGAGCGAGGCGCAGCTGGGTGCGGCGCGCGCCAACCTGGAACGGCTGGCCTGGTGCCGC
GAGCGCTACACGCTGCAGCAGGCCGACGCGGGCGACCTGCCCTTCGAGGCGCGCCAGTTC
GATGCGGCCTTCCTGTGCTGGGTGCTGGAGCATGTGCCCTCGCCGGCACGCGTGCTCAAC
GAGGTGCGGCGGGTGCTGCTGCCCGGCTCGCCGGTGTATGTGACCGAGGTGATGAACGCC
TCGTTCCTGCTGCACCCGTATTCGCCGAATCTGTGGCGTTACTGGATGGCGTTCAACGAT
TTCCAGCACGATCAGGGCGGCGACCCGTTCGTGGGCGCCAAGCTGGGCAACCTGCTGTTG
GCCGGTGGCTTCCGCGACGTGCACACGCAGATCAAGACCCTGCATCTGGACAACCGCGAG
CCGGGCCGACGCAAGACCATGATCGGCTTCTGGGAAGAGGTGCTGCTATCGGCCGCCGAG
CAGTTGCTGCATGCCGGCGCGGTCGACGCCGAGACCGTGGACGGCATGCGCCGCGAACTG
GCCCAGGTGCAAAGCGACCCGGATGCGGTTTTTTTCTATTCGTTCGTGCAGGCGCGCGCC
ACGGTCTACTGAGGCGCCGATGCCGAGACCGGCGCGGTCGCCTGGGCGCCCTCGTGTTCC
AGATCGCCGGTCAGTGCCTTGCCGACCGGAGCGTTCCAGATGCGGTGCCACATCTGCGCC
AGCACGGCGCCGATCTGGTCGCGTGCGACCGGCGCGCGGTAGGCGGCCTGGACCTGGCGC
GGCACGATCGGCTGCCAGGCGCCATCGTCGCGACGGGCGATCACGAAATTGAAGGTGTAA
TCCGGTTCCAGGCCCATGCGCAGATCGCTGAGCATCAGCTCGTCGTCCACCAGCCGCGCG
CGCATGAAGCCGCGATTGAACCAGGTCAGCCGGCGCACCGAATCGAACGCGGCGACCTCG
CCCAGGGCCTGGGTATTGCTGGAAAACCCGCGGAATTGCATCGGTCCGCTGTCGGCCACC
AGCGAGCGTTCGCCGATGACGTAGCCACCGGGCGTCATCGCTATCACGCGCCACAACAGC
GTGTTGAACGGCATCGGCACCGAGAAGCGCGGCGCATCGGCCAGCCCCATCGCGGCCAGG
GCGCGATCGGCCTGCTGATCGACCAGATGCTTGGCGACCAGCGACCAGCCCAGGTACGCC
GAGCTGGCGACCAGGCCGATCACCAACGCGCGCTGCGCCAGCGGGCGCGCGCGCGCGAAC
CAGGCCACGGCGCAGGCGCCCAGCAGCCACAGCGTATAGGCCGGGTCGATGATGAAAACG
CTGGACCACATGGTCGGATGCGGTTGCAGCGGCCACCAGAGCTGAGTGCCGTAGACGGTG
AAGGCGTCCAGCAGCGGGTGGGTGAGCAAGGCCAGCTGGATCGCCCAGAACCAGCGTGTG
GGTGCGCCGGCCACGCGCCCGTTGCCGTAGCGGCGGAACAGCCACCAGAGCAACCAGCCC
AGCAGCGGCAGCACGAACAACGAGTGGCTGACGCTGCGGTGCACCGTCATCAGGGTGACC
GGATCGTCGGTCAGCGGCAGCAGCGCCAGCGAGTCGAGGTCGGGCAAGGTGCCCAGGGCC
GCGCCGGCCAGCAAGGCGGCACGCCGCTGTCCGGGCGGCGCGATGGCAGCGGCAATCGCG
CCGCCAAGAACGATCTGGGTCAGTGAATCCATTGCCCGATGCTAGCAGGCTGGAGAGACA
TCCACCCGACCGTGGGGCCTGCCGACAGGCGGCACACGGCTGCACGCGCTGCATGCACCA
TGGAGCCACCAACCGCGCGTGACTGTCGCGGACCCGCGCAGACCACATCGCCGCACGCCA
GCGGGCCGGGGGAGCCATCTCCACTGCGCGATGGCAGCGGCGGTCGCCTCCGGGCAACCA
CCGGCCCCGGCGCGCCCGGGCAGGCGCGGCCGTCGTGCCCGCCTGGCTGGAGCATCCCGG
CGGTCTGGTGCCGACACGCCGCATCCGGCCCAGCTGCATCCGCCGGATTGCGCCCCTCTC
CGCTGATCCCCACGGCACCGCGTTCAGGCGCACAATGCAAGGGTCACCGTGGGCGTGTAT
CATCCGCACCCATCTTTTCATCCGAATTAAGGGATATAAGCCTGATGTCCAGCTACCTGT
TCACCTCCGAATCGGTCTCCGAAGGCCATCCGGACAAGATCGCCGACCAGATTTCCGACG
CCGTGCTGGACGCCATCCTGGCCCAGGACAAGCGCGCCCGCGTGGCCTGCGAAACCATGG
TCAAGACCGGTGTGGCGATCGTGGCCGGCGAAGTGACCACCAGCGCCTGGATCGACCTGG
AAGCGCTGACCCGCAAGGTGATCCTGGACATCGGCTACAACAGCTCCGACGTCGGCTTCG
ACGGCGAGACCTGCGGCGTGCTCAACCTGATCGGCAAGCAGTCGCCGGACATCAACCAGG
GCGTGGACCGCAAGAAGCCCGAAGAACAGGGCGCTGGCGACCAGGGCCTGATGTTCGGCT
ATGCCACCAACGAGACCGACAGCTTCATGCCCGCGGCCATCCACCTCTCGCACCGTCTGG
TCGAGCAGCAGGCCAAGATCCGCAAGAAGAAGAACTCGGCGCTGGCCTGGCTGCGTCCGG
ACGCCAAGTCGCAGGTCACCCTGCGCTACGAAGACGGCGTGGCGACCGCGATCGACGCGG
TAGTGCTGTCGACCCAGCACGATCCGGGCGTGAAGCAGAAGGATCTGATCGAGGCGGTGC
GCGAGGAAATCCTCAAGCCGGTACTGCCGGCCAAGTGGCTGCACAAGGGCACCAAGTTCC
ACATCAACCCGACCGGCAAGTTCGTGATCGGCGGCCCGGTGGGCGACTGCGGCCTGACCG
GCCGCAAGATCATCGTCGACACCTACGGCGGCTGGGCCCGTCACGGTGGTGGCGCGTTCT
CGGGCAAGGATCCGTCCAAGGTCGACCGTTCGGCCGCCTATGCCGCGCGTTACGTCGCCA
AGAACGTGGTGGCCGCCGGCCTGGCCGACCGTTGCGAAGTGCAGGTCTCCTACGCCATCG
GCGTGGCCGAGCCGACCTCGATTTCGGTCACCACCTTCGGCACCGGCAAGATCGCCGACG
AACAGATCGAGAAGCTGATCCGCAAGCACTTCGACCTGCGTCCGTTCGGCATCATCCAGA
TGCTCGATCTGATCCACCCGATGTACCAGCAGACCGCGTCCTACGGCCACTTCGGCCGCA
AGCCCAAGGAATTCAGCTACACCGACGGTACCGGCACCAAGCACACCGCCACCTCGTTCT
CCTGGGAAAAGACCGACCGCGCCGACGCGCTGCGCGCCGATGCGAAGCTGAAGTAAACCG
CGCGCCCTTCGGAGCGCAGGTGTGTATCGCAATGGGCCGCCGACGCGGCCCATTGTGTTT
TGAAGCCCTGGCGCCTTCATTGGCATACCGAGGCCGGACGGGATTCGAGGTCTCTCTCCC
CCGTGGGGAAGGAGTCGGGGTGAGAGTTGGGGGCAAAGCCGCACGGCACGGCACGTCTAT
CTGTTACGTGCTCCCCCTCATCCGCCCCTGCGGGCACCTTCTCCCACGGGGAGAAGGGAA
CAAAGCCCCTCTCCCTGCGGGAGAGGGGTTGGGGTGAGGGTTCGGCGCAAACCCGCACTG
CACGACATCGGTTGCGTAAGACAGCAAGCCATTCACGCCACAACGTGTCACGCCGCCGCG
TGGCCGTCAGGGCAATCGCAAGGCGACACCTCGCGCGCGACCGTGTCCGTCACCTGCGTC
ACCGTCATCGAGGGCCAGCGTCTACGCAACACGCATACGCCCCCGATGGCGCGCACTCGA
TCCTGCAGGCCTCAGTCATGTGCGCAAGAAGATCTCGACGCGCCGGTTGAGTTGCCGCCC
GCCGGGATTGTCCTGTCCGTTGACGGTATTGGGCGCCACCGGCTGCGTTTCTCCGTAGCC
CTTGGCGGCGGCCGTCTGCGCGGCACCGCGCGTGCGCAGCGCCGCCAGCACCGCATTGGC
GCGGCGCTCGGACAGCGACTGGTTGTAGGCATCCTCCCCCTTGGCATCGGTGTGCCCACG
CACCTCCATGTCGCGGGCTGTCACCTTGCCGAGCGCTACGGCCAGCGTATCGAGCACGCG
TGCCGCATCCGGACGGATGTCGGACTTGTCGAAGTCGAACAGGATGCGGTCGTTCAGGGT
GATCAGATAACCGCAGGGCGCACCGGGTGGGGCGAATTTCTGCAGGGGCGGGAAGCGACC
TGCCGGCGGCACCTTGGGCAGCGGCGGCATGCGTACCTCGCGCGGCGGCGTGCCGACGGT
GCCGGTGCCGTCGCCCCGGTTCTGCACCAGCCCAGCGGGGCCGTTCCAGGTGCCCGAGCC
GTCGGCATTGATGGTGACCAGGCCCCGCGGTCCATTCCAGGTACCGCTGCCATCGCCGCG
ATTGTCGATCAACCCGCTCTTGTCGCTGTTCCAGGTGCCGGCGCCCCTGCCGTCCAGGCT
GATCAGGCCAGCCGGGCCGTTGTAGGTTCCGCCACCGTTGGACTGCACGTCGATCAGCGC
AGCGTCGCCATCCTGGCCGGCACCATTGATGGTGCCGCTGCCATCGGCATTGACGACGAC
CAGGCCACCGTCGAAGTTGGCGGTGCCGCTGCCATCGGCCTTGAGATCGAAGAGCCCGGT
ACTGCCGTTGCGCAGCAGATTGCCGTTGGCATCGACGCTGGTGATGCCAGCATCGGTGAT
CAGCGTGCCGCCATCGCCGCAGCGTGCCGGGGCCACGCTGATGCCTGCGACCGGGTCCAG
TATGTCTTGCAGCGAAGCTTCCAGCGCACGCTGCGCCGGAGTCACGCCGACGATGTCCGG
CACCACGATGGTGGGAATGGCCGGAAATTCCGGCACGTCGTCCGCAACCGCTGCGGGCTG
CGGCGCGCGCACCGCAGCCTGCGGTGCGGAAGCTGCGGTGCCGGCAGCACCTGCATCCTT
TGGCGCTTCGCCACGACCGCAACCGACCAACAACAGCGGAACCCACAGCACTGCCGAGCG
CTTGCGCATCGCGTCTTCCTTGTTCGAGCCTGTTCGAGAGATGGCCTGATACCACGAGCG
GGGTAAACACGGCGCTAACAGGGCCGGACATCTACCGACCCTGGCCGCAAGGCCAACTCA
CAAGCTCGCGGGCACAGACGCGGGCGCAGGCTCCGGCGATCGCGTCGGTGCAGGCGCTTC
GCTGTCTTCGGCCTGCAGCTGCGCATGCAGGATGCGCCGAATCTCCAGAATGGCCTGCGG
GGTTTCCTGCACGCTGTGCCAGGAGGTCACCACCAGTTCGGACGCGGCGCCGTCCAGATG
TGCGCTGCGGTACGGCACCAGGCCATCGTCGGACTCGGCCAGCGGTATCTGCGGTTTTTC
GCGGCCCACGATGGTGTGATAGCGCACCTGCGGCGAGATCGGCAGATCCATCGTGGCGCG
CACGAACGGATCGGTGTCGCGGAGGTTGTCGATGCTGGTCGGCGGCAGCAGCCGGCTCTT
GCGACGCGGCAGCCCGCCCTGCCCGTCTTGCTCGCTGTCGGCGAGATCCTGCAGGACGTC
GCCGAAGCGGTCCAGCAAGGCGAGCGGCAGGCGCACCATGCGGCCGACCAAGCGTCCCAG
GCCGCCCTCGGCCAGCGGCGTCCCGCGATGCGGCGCAGCGATGAAGATGGCGCGGTCGAT
CTGCGGCATCGGCGCGAAATTCAACAGGGGCGCCAGCTTGGCGCGCACGCGCGCACCGCG
TTCTCCATCCAGCCGGTAGTCCCGCAACAGGGCGTTCCAGAGCCGATCGCCCGACGAGGA
CACCAGCAGGCGCCCGATCACACCGCCCATGCTGTGGCCGATCAACACCATGCCGTGCGA
GGCCGGCGCGGTGCCGGCGGGGTCGAAATGCTGCAGGCTACGCTGCACCAAGGCCTGGAT
CTGCGCACGATTGACCGCGATCGGCGCGTTGGTCGGGTAATACACCTGCCAGATCTGGTA
GCGCTGGCGCAGGGTCTCATCGCCCATCACTTCGTTGGCCACATTGACCCAGGCCTCCGG
GCTGCTGGCCAGCCCGTGCAGCATCAGCAGCACGCGCCGATCGGGATCGTAGGGCTGCAT
CAGATACAGATGCGGGCGATCGATGCCGCGTGCGCGGCCCAGCATGGAGCGTAGCGACTG
CACGGCAAAGCCCGACTTCGCCAGCCAGAGCCCATAGGCCGCGGTGAAGTTCGCCGCCAA
CGGCACGCGCTGACCGTGTAGCACCACCTCGTTCTGGCGGTACGGATCGTAGGGCGCCAC
GGTCGCCAGCTCGGTGCGCAACACTGCATCCAGGGAGTCGCCGGCAAAACGCACCAGCAG
CGTTGCCGGCGCGTATGGCATCTCGCTGAAGGTCGGCAGCGGGCGCTCCTGCGCGGTGCC
GGCACGCGCCGCCGGCTGCGCCGCCAGACCGGCCGGGTCGCCGACCAGTTGCGGGTCGAC
TTCGGCCACCAGCTCGGCACCGAAGCCGTCGCGTCGGTAGGTGCTGCGCAATCCATCGAA
GCGCAGTGCCGAGGCCGCGAACAGCCCGCGCGGCGTATTGCCGCCGCCCGGCAGCCGATA
CGCGGACATGTCTACCGCAACCTGCCAGCGCCCTATCGCCATCGGCGTGACGGCGGGCGC
GATCTGGCCGCTCTGCTGCGCACGCGCGAACAGCTGCTCGACCAGCTGCTGCACGGCATA
GTTGTAGTAATCGCGCACCTGCGTCTGGCGGTTCTCGAACGCGCGCGCGGCGGGCGTTCG
CGCGCTGAAGAACAGATAGGCATAGGCATGCCGGGCCGCTTCCAGCCAGGCTTCCATGGC
CGCATCGCTCATCTGCGCGGAGGTGCGACCGGTCAGGGCGATCGCCTGCGCGGTCCACAA
CTCGGCCAGGGTGGCCAGGCGACGCTCGTCGCCGATGCCGGCCACCGTGGCCAGGCGCTG
GATGCAGGGCAGCGCTTGCCTGTGGCAGTCCTTGGGCTGCAGACCGGCCACCTGGAGGGT
TTCGTTACCGGGCTGACTCAGCGCACCGGTGCTGAGCACGTCGCCGCGCGTCTGCGCGAT
ATAGCCGGCGCTGTCGCGCGATTGCACCGTGACCATGGCGCAGCCGCTCGACCACACGCT
GATCAGCGCCGCCAGCAATATGGCGACGCTGCCGCGCCTTCGCCGCAGGAGCGTCATTGC
GCCGCGCGTGGTGACGCGCCCGGTGCGGGTGCCTGCGGCATGCCGATGCGAATGCGCCGT
GAGAAGTCGCTGGCGGTATCGGCTGCGATCGCACGCGCGGTGACATGCCCGCGCTGCTTC
AGGGTGGCGAAGTCGTAGCCCGGCATCAGGCCATGATGGTCGTAGGCATAGGCGTCGGCA
TAGCCGGACAACAACAGGCGGTGATCCAGCGGCAAGGTGGTCTGCAATTGCCGCACCAGA
GCGAACACGATCGTGGTGCAGTTGCTGGTGAGCGTGTTGTAGAACGCGGGTTCGCGATCG
AGATCCTTGGCCAGCGCGACATAACCCAGGAACATGCGGCGCAAGCCTGCCTTCGGAATC
GCCAGGCGGTACAGGTACATGTCCTCGCCGCGCACATTGGTGCGCACGCGCAGGATGTCG
CGCTCGTCGGCAGCGACCAGGGTTGCTTCGAAGCTGCGGAAGAATCCGCCCAGTGCGGAG
AAGGATTCGCCGCGCTCCTTGCGGATCTCCAGCGAGAACACCACGTGCGAGCCGTCGTCG
AAGCCGAACGACACCAGGGTGTGCGCGATCGCCGGGCCCATCCAGTACGACAACGCCAGA
TCGGCGCTGACCAGGCGATCAAGATCGTACTGGCGGGTCTCCCAGCGCGGGACATGATCG
GTTTCGCTGCGCCAGTCGAAATTGCGCACGTTGCGCAGGGTGACGCTGTTGCCGTGCACC
TCCGGCTGCAGGCGCTGGGCGACATCGTCGGCCCAGTCGCGATCCTGGCTGGGCTGCATC
ATGGCCCACGCCACCGCCAGCGCCACGCAGGCCGCACCGAAGATGCTCACCAGGGCCCAG
TTTTCGCGGCCCCGGCGCAGCCCCCAGAGCGCGGCCAGTGCCATCGCGCACCACGAACTC
ACCCAACCGATGCGCACCAGTGCATTGCCGGTCAGCGCGAAATGGATCGCCAGCGCCCCC
CACGCGGCAGCCAGCAGCAGCGCCACGCGCAGCGCCCAACGGCCGATGCCCGCGCGGGTC
GGCGCGCGCGTCGTCATCGCGTGCCGCCAGCCGGTACCTGCATGCCCAAGGCATGCATCA
GCAGATCCGCCGAGCGGTGCGCGAGGCGCTTGCGTTCGGACTCGTCGTTGCCGCGCAGAC
AACTGCCCAGCATGTCGATCACCAGCAGCAGCTGTTCGTCGTCGACATCCGCGCGGCACA
GACCGGCATCGCGGGCACGCCGCACGAACGGCAGGAAGATCGCCACCACGCGGCGATCGG
CGGCTTCCACCGCCGGATGCGCGCGTTCGATCGAACGCCAGAAGTCCACCAGCGGCGCCG
ACTGGGCGATGTGCTCGGCCACATCGTGCAGCAGCACCGCCAGTCCGTCCGGGCGGTCGG
CCAGGTCGGCGGCCAGGCGCTCCAGGCCATCCAGTCCACGCGTCATCAGCGCGGTCATCA
GCGCGAGGCGGTCCGGGAAGTTGCGGTACAAGGTGGCGCGGCCGAGGCCGGCGCGCTCCA
CCACCAGTTCCAGCGGCGCATTGACGCCGTGTTCGCTGAACACTTCGTCGGCGGCATCGA
GTATCTGCCGGCGGCGCAGCGCGGCATCGGGGCGGGAGGTCATCATGCGGGCATTATCGG
ACAGATTTGTCCGGTTGCGCCAGAGGCCGCTTCGCCACTGCGTCACTGCGCCGACGGACG
GTACGCTCAGCCGGTGTTCTGCACGCCCTGCGCCACGCCGTTGACGCAAGCCACCAACGC
CCGCAGCAGTTCCTCGTCCTGGCCATCGGTGGCCCGCCAACGCTGCAGCAGGTCCACCTG
CAACACGCTGATCGGGTCGATGTACGGGTTGCGCAGGCGGATCGACAGGGCCAGCCGCGG
GTCGTGCTGCAACAACGATTGCTGCTGCAGCAGCGCCTTGACCCAGCCCTTGGTCAGCGC
CAGTTCGTCGCGGATCTGCGGGAAGAAGCGGGCGTGCAGGTCACCCGACAGCCGCGAAAA
CAGTTCGGCGATGGCGAGGTCGCCCTTGGACAGCACCATGGCGATGTCGTCCAGGAAGGT
GCGGAAGAACGGCCAGTCCTGCGCCATCTCGCGCAAGGTGTCTTCGTGCCCGGCATCCAC
CGCCGCCTGCAGGCCACTGCCCACGCCATACCAGCCCGGAATCACCGCACGGGCCTGGCT
CCACGCGAACACCCACGGAATCGCACGCAGGTTCGACAACGCGGCATCCTGGCCCAGCCG
GCGCGAGGGGCGCGAGCCCAGCGTCATGCGTTCGATCACGTCGATCGGCGTGGCCAGACG
GAAATACTGCATGAAGTCCGGCGCGCCGACGAAGGCGCGGTAGGCCACGCTGCTGCGTTC
GGCCACCAGATCCATCACCGGCCGCCAATGCGCCTCGCGCGGCTCGGGCGCGCGCGGACG
CAGGCTCGAGAGCAATACCGCACCGGTCATCTGCTCCAGCGAACGCAACGCCAGTGCCCG
GATGCCGTACTTGCGGTGGATCACCTCGCCCTGCTCGGTGACGCGCAGGCGGCCATCCAC
GCTGCCACGCGGCGCGGCATCCAGCGCGCGCGTGGTCTTGCCGCCACCGCGCACGATCGA
GCCGCCGCGACCATGGAAGAAGGTCAGCCGCACGCCGAGTTCGGCGGCGGCTTCCAGCAA
TTCGACCTGGGCGCGCTGCAGACCCCAGCGCGAGGCGGCAATGCCGCCGTCCTTGCCGCT
GTCCGAATAGCCCAGCATCACCATCTGGGTGTCGCCACGCGCCGCCAGATGCTGGCGGTA
CACCGGGTCGGCCAACAGGTCCTGCACGGTGCCGGTGCCGCCGCGCAGATCGTCTACGGT
CTCGAACAGCGGCACGATATCCAGCGGCACCGCGCCGGCGTCATCGACCAGACCACCGCG
GCGGGCCAGCGCCAGCACGGTGAGCACATCGGCGCGGTTGTGTGCCATCGAGATGATGTA
GCTGCCCAGCGCATCGGCGCCGTGACGCGTGCGCGCATCGGCGAGCGCGGCGAACACCGC
ATCCAGCCGTGCATTGCCTTCGTCGTCCACGCGCGGCAGCGCCTGCTCGCCGGCGGCGTA
CGGGCCGAGCACGGCCGCGCGCTGGGTCGCATCCTGCCCCTCCCAGTCGCCCTGGCCCAG
CGCATCGGCCACTGCGCGCGCATGCACGCTCGATTCCTGGCGTACATCCAACCGCGCCAG
GTGGAAGCCGAAGCTGCGCACGCGCCACAGCAGCCGGCGCACCGCAAACCAGCCGGCGTG
CAGGCCCTTGTTGGCCTGCAGGCTGTCCAGGATCAGTTGCAGGTCGTGTTCGAGCTCGGT
CGGGCCGGCGTAGGCGCCGTCCGCATCGTCCAGCGTGGCCTGCAGACGCGCACGCATCAG
GTCATTGAGCAGGCGGTACGGCATGTCGCCGTGGCGCGGGCGCGAACGTGCGGCGGCCTC
GGGCAGCAGCGCGCGATAGCGTTCCAGCTGCGCGGTGAGCTCCGGGCTCACCGCCACCAG
CGTGGTCGATTGACTGAGCAGGCTGGCCAGCTGCCACAGCTCCTTCTGGTAGCGCTCCAG
CACCGCGCGGCGCTGCGCATCCAGGGTGGCGGCGATGGTGGCGGCATCCACATTGGGATT
GCCGTCCATGTCCCCGCCCACCCAGGTGCCGAAGCGCAGCAGGCGCGGCAAGGCCGGCAC
GCTGCCGTAGGTCTCTTCGATGGCGTGTTCCAGGGTTTCGTACATCACCGGGATGACGCG
GTAGAGCACCTGGGTGAGATAGAAGCCGACGTGCTCGCGTTCGTCGTCCACGGTGGGGCG
CACCGGCGAGGAATCGGCGGTCTGCCAGGACGCGGTCAAGGCCATGCGGAAGCGCGCCGC
ATCGCTGGCGCGCTCGTTGGGTGTGCGCATGCCATCCAGGTTGTCGACCAGGCTGGCGAC
CATCAACTGCTCTTTTTCCAGCAGCGCACGGCGGACCGCCTCGGTGGGGTGCGCGGTGAA
CACCGGCTCCACATCGATGCGCGGCAACCAGTCGCTGAGTTCGTCCAGGGTCACGCCCTG
CGCCTTGAGCCGGCGCACTGCATCGTGCAGGCCGTCCGGCTGCGGCGTATCGGTGCCGCT
GCGCTGGTAGTCGCGGCGGCGGCGGATACGGTGCACGCGCTCGGCGATGTTGACCACCTG
GAAATACGTGCTGAAAGCACGCACCAGCGATTCGGCATCGCGCGGTGCGCGGCTGCTGAG
CTGTTCGCTCAACGTGGAAGGCGGTGCATCGCTTTCACGGCGCGAGATCGCCGCAGTGCG
GACGCGTTCGATCTCGTCGAAGAATTCCGCAGACACCTGCTCGGCGAGCAGGTCGCCGAC
CAGCGCACCGAGCCGACGCACATCGTCGCGCAAGGGCAGATCGGGGGTAGCGAACACAAG
ACTGCTGCGGTACTCGTTCATCGGAAACGCACACCCTCTTCAAGCGCAAAGTCGTCGAAG
ACTAACCCAAAAGGATTAGAGGGTTGCGTCGTGCAAGACGGTTTCAGGGCGAACCATCGC
GCGCCAGTTCCAGTTGCGTTCGTGCGCGTCATTGAAATGCGTCGCCGGACGCCGGCAATC
GATACGCAGGAGCGAACCCTGGCGCGACGAGGCTTTACCGATAGAGCCTCGCCGCGCCCG
GGCGCGCTTCTGGGTGTAGCTTGCAGGCGCTGATCAGCGCCTCACCGCTTGGATGATTTG
GACGGCGCCGCAGCCGGCACGGAGGGATCGCCGATGGTGGTCTTCAGCCATTGCTCGCTT
TCGGCCAGCATCTGCATGATCGATTGCCGTGCGCGATAGGCGTGCGACTCGTTGGGCAGC
ATCACCAACCGCGCGGTGCCGCCAAGGCCCTTGATCGCGGCGAACATGCGCTCGCTCTGG
ATCGGGAAGGTGCCGGTGTTGTTGTCGTCCTGGCCATGGATCAGCAGCAGCGGATCCTTG
ATCTTGTCGGCATAGTTGAAGGGCGACATCGCCTGGTACACCGACTGCGCCTGCCAGTAG
TTGCGCTCTTCGGCCTGGAAACCGAACGGGGTGAGCGTGCGGTTGTAGGCGCCGCTGCGG
GCGATGCCGGCCTTGAACAGGCGCGTGTGCGCGAGCAGGTTGGCGGTCATGAAGGCGCCG
TAGGAATGCCCACCGATGGCGATGCGCTCGCGGTCGGCGACTCCGCGTCGCACCACCTCG
TCCACCGCGGCCTGTGCATCGGCGATCAGTTGCGGCACGTAGGTATCGTTGGGCTCGGCA
TCGCCTTCGCCGACGATCGGCATGGTGGGATTGTTGAGCACCACATAGCCGGTCGCCAGG
AACGCCTGCGGCCCCCAGTAGCTGATCGCATTGAAACGGTACGGCGAGTCGGTGACCTGG
CTGGCAGTGTCGGCGCTTTTGAACTCGCCAGGGTACGCCCACATCAGCAGCGGCCGCGGG
CCATCGCGCTTGGGGTCGTAGCCTGGCGGCAACAGCAGCGTGGCGGTGAGGTCCACGCCA
TCGGCACGCTTGTAACGGATCTGCTCCTTCCGCACGCCACGCAACTGTGGCAACGGATGC
GCGAAACGGGTCAATGCGCGCGCAGCACCCGCGCCGTCGCCCAGCTGTTGCACGAAGTAG
TTGGCCGGCTCTTCCGGCGATTCGCGACTGAGCAGCAGTTGCGTGGCCGGCGCATCCAGC
AACGCGATGGGCGCGGCATAGCTGGGCGCGCGCGAATGGAACAGCCGGGTGGCCTGCTTG
CTGCGCAGATCGAAGCGATCCACGAACGGCCGGTCGCCTTCCGGCGAAGCGCCCTTGCCC
AGCAGGAACAGGCTGTTGCCATCGGCACCGGTCTGCAGCACCGGCTGGCCCCTGTGGTCG
ACGAGGGTGGCCGGCGTGCCGGGGTCGTTGTAGCGATCCTGCGAGGAGCGGTCCCACAGC
AGTTCGGGCGCGCGTTGCGGCTGATCCGGTGCGATACGCCATTGCTTGGTGCGGCGCGTC
TTCCACCAGCTCTCGCTCAGGATCGCCAGATCGCCCCGCCCCCATTGCACGCCATCGAAA
CGGCTGCCCAGCCGTGCCAGCGTCACCGGCGCCCGGTCGAACGGGGCGGCCTGCATCAGC
ACCGCGTCGCGGATGGCGCTGTCGCGCGCCGGGTCGCCGCCGTCCTGCGCTTCGGCCCAC
ACCAATGTGGCCGGAGCATCGTTGCGCCAGGCGATCTCGCGCACCCCGGTCGGTACCGCA
TCGTTGCCGGTCGGCAGGCCTTCCACCAACGGCAGGCTGGCGATCTGTCGCACCCGCTTG
CCCTGTCGATCCAGCACTTCGATGCGGCGGGCGAAACTGCTCACCGGCACCAGGTAGGAG
AACGGCCGCTCGCTGCGTTCGCTGAGGATGTAGCGTCCATCCGGCGATAGCGCAAGATCG
AGATAGATGCCGGGCGTGGCGATCGGGCGTACCTGCCCGTCCACGCCCACGATGATCGGC
TGGCCGGTGGCGTAGTACTCGAACACGCGCGCATCGGCTTCGTTACGCAACAGGTCCTGG
TAGGTCGGCAGCGAGCGCACGCCGGCAGCGGCCGTGGTCTGCTGGACGGCCGGGCCGGCC
GGGGTCGCATCGCGCGACGGCGGCGCGCCCTGCCCTGGCACTCGCTGCTGCTGCAGCAGG
CCACTGCTGTCGGGCAACCAGCGCAATGCATCGTCCAGACTGGTGTTCAGGCCGGTCAGC
AGCCGCCGTGCGCGGCCAGCGGCCACATCCACCAGCCACAACTCGTTGGCGCCGCTGGCG
GCATCTTCGCGACGGAACGCCAGATAGCGCTGATCCGGCGACCAGCTCAAGGCCGCCAGC
GACAGTGGCGTGGGTAGCCCGGCGATCTGCCGCTCGCTGCCATCGGCCGTCGACAACAGC
CACAGCTTGCTGGCGAACGAAAAGCGACTGGCGGCAAAGGTCTTCGGATGGATGCGCACG
CCGGCCAGCTTCAGTTCGGGCTGGGCCACTTCGGCGATGTCCGGCAGCGCCGGCAACTGC
AGCATGGCCGCCAGGTCGCGCTGCGGCGACAGCTGCAGCAACGGCGCGCGCGGGGCATCC
ACCACCGCCTGCAACGCCTTGGAGGGCAGCTGATAGCCGCCATCTGCTGCGGGGACCGGC
TGCGCAGCCGTGGCGGCCAGCAACGGCATGCTCAAGACCAGGGCTCCCGCCATCGCCCAG
GTGTACCGCCGCCCGCCCTTCGCGTTCCGCCTCGCCTGCATCGTCCTTCCCCGGTCATGA
TCGACCCCGGACCATAGCAGCCGCGCGGCGGCGGCTCCCCTGCCGTTGGTGGGGGGCAGG
ACCAATTCATCCCGTTCGGGGGTGCTGCCGATATAATCGGCGCTCTCGTCGAGGGGCGCT
GCGACCGGTAGGGCGGACTGATCCGCCGCCTGCACCATTGGTGCAGGCACACGGCCAGGC
TCGACCAGCAGTCACCGTTCAACGGCGCCCGGAATTGCAGACATTCGTTTGCCTACCGGA
GCCATGCATGAACGCTGTCACAAAGATCACCCCGCACGCCGATTACAAGATCGCCGACAT
CTCCCTGGCCGACTGGGGCCGCAAGGAGCTGGATATCGCCGAGCACGAGATGCCGGGCCT
GATGTCGATCCGCCGCAAGCATGCGCAGACCAAGCCGCTGAAGGACGTGCGCATCACCGG
CTCGCTGCACATGACCATCCAGACCGCCGTGCTGATCGAAACGCTCAAGGACATCGGCGC
CAATGTGCGCTGGGCCTCGTGCAACATCTTCTCCACCCAGGACCACGCTGCTGCGGCGAT
CGCTGCGACCGGCACCCCCGTGTTCGCCTGGAAGGGCGAAACGCTGGAGGAATACTGGGA
CTGCACGCTGGACGCGCTGACCTTCACCCTGCCCGACGGCACCCTCACCGGCCCGGAACT
GGTGGTGGACGACGGCGGCGACGTCACCTTGCTGATCCACAAGGGCTATGAGCTCGAAAA
TGGCAGCACCTGGGTCGACGAGCCGGCCTCTTCGCACGAGGAAGGCGTGATCAAGGCGCT
GCTCAAGCGCGTGGCGGTGGAGCGCCCGGGCTACTGGGCCCGTGTGGTCAAGGACTGGAA
GGGCGTGTCCGAAGAGACCACCACCGGCGTGCACCGCCTCTACCAGATCGCCGAAGCCGG
CAAGCTGCTGATCCCGGCCATCAACGTCAACGACTCGGTCACCAAGAGCAAGTTCGACAA
CCTCTACGGCTGCCGCGAGTCGCTGGCCGATGGCCTCAAGCGCGCGATGGACGTGATGCT
GGCCGGCAAGGTCGCGGTGGTCTGCGGCTACGGCGACGTCGGCAAGGGCAGCGCCGCTTC
GCTGCGCGCCTATGGCGCCCGCGTGATCGTGACCGAGATCGACCCGATCTGCGCGCTGCA
GGCCTCGATGGAAGGCTTCGAGGTCAACACCATCGAATCCACCCTGGGCCGTGCCGACAT
CTATGTCACCACCACCGGCAACAAGGACATCATCACCGTCGCCCACCTGCAGGCGATGAA
GGACCAGGCCATCGTCTGCAACATCGGCCACTTCGACAACGAGATCCAGGTCGATGCGCT
CAAGGCGCTGAAGGACGTGCAGACGATCAACATCAAGCCGCAGGTGGACAAGTACGTGTT
CCCCAACGGCAATGCGATCTTCCTGCTGGCCGACGGCCGCCTGGTCAACCTGGGTTGTGC
CACCGGCCACCCGAGCTTCGTGATGTCCAACTCCTTCGCCAACCAGACCCTGGCCCAGAT
CGACCTGTGGGAAAAGCGCGACAGCTACGAGAAGAAGGTCTACATCCTGCCCAAGCACCT
GGATGAAGAAGTTGCGCGTCTGCACCTGGAAAAGATCGGCGTGAAGCTGACCACCTTGAC
CAAGGACCAGGCCGACTACCTCGGCGTGCCGGTGGAAGGCCCGTTCAAGCCGGATCATTA
CCGCTACTGAGTTTCAGCCGTGGGACGGAAGAAACCCTCCCTCCCACGGCACCTTGGAGA
ATCGCATTGCTGAGCAACAGTCAAGTCACCCGCCTCGGAGAACGACTCAGGGACGGCGTT
GACGACGCAGCGGCACTGAGCGAGCTTGAGGTTTATCGATCTGGATTTATTCCCGCATAC
AACCATGTACTCCGGATTTTGAAGGAAAAGCTTTTCCTCTCAGCGACAGGGCGGTTCAAA
TCGACTATTTCTATCGTTGAAAAACTTCGCCGCGGAAGCTCCCGGCTTTCTCAAATTCAA
GATATTGCAGGCTGCAGGGTCATCACCCGGTCGCTTGCGGAGCAACTTCAAGTCGTGGAC
GGACTGAGGCAATGGTTCGATGATACACGCGTCGTAGAACGTACGATTGAGACAAGCAAC
GGTTATCGCGCGACACATGTACTGATCAGAACAGAAGGCAAGACAGTCGAAGTTCAAGTG
CGAACGCTGATACAAAACTACTGGGCGAGTATTTCTGAAAGAATGGCTGACCTCCATGGA
CAGGAAGTCAAGTATGGTGGCGGGCCAAACCACCTGCAGCGACATCTGCTCGAACTCGCC
GCATCACTCGAATCGACTGAATTAGCAAACGAACGCTACGCCAGGGCAAAATTGGAACTA
TCCCGTGCGAAAAGAAAGAGGGTTTCAAATGAAGAATGGGCATCAATCAGAAAAGAGGAG
CAACAGGCAAAGCGGATCTTCGAAGCCGCAATGTCCCGCGCTAGAGTTCTTATTGGTAGC
GAAATCTTGAGGGGGATATGAGGATGTTTTACCTTGTCCACTACAACCGCAAATCAAGAA
GCGTGGTACGACTGACGGAGTATCGCGACGGCATATCCGCCTCAAAGGATAAACTCGCAG
TCGAAATCGGATTGGCAGGACAGCACAATGGGGATGAGATCGTCGTTCTTGAAGCTAATG
ACATGTCCGACTTGAAGCAAAGCCACGGCCGATACTTCGACGACCTCTCCAAGCATCGCC
GCTTCGACAGAAGTGCAGGCTAAGACGCCTCGGTCAACATTGGCCCAACGCGCAACACCT
TTCCGCCATGTACGTCGACGGCGGCGGGCATTGACTGGCCATCACCTTGCGTCAGCCGAC
TTGGCGCTCCTTACAGGCCCGTGTCATCGATCTCTCCCGGCCCACTGAGTGCCTGCGCGG
CGCCCCTGACAGGCAAGGCCACGCTTTATCGCCAGTTCGCATTGGCCTCCCAGAACGCCA
CGCTGCGCCGGTAGGCCTCGCGGTCCAGCGGCACGCCGGAGCCGCCCTCTTCCACGCCCA
GCGCATTGCGCAACATCGTGATCGGCGCCATCGGGATGTCATCGGGCTCAGCGGTGTACA
GGCAACCCACCACGCCCCAGTCCGCATCGATCGGCGCGCCTTCCTTGGCCAACTGATCGC
GGCTGTACAGGATCGGCACCATGTACTGCGCAACCGGCGACTCGACGCCTTCGAACCAGC
GCACCAGGACGGGAAGCTCCTGCGTATTGCGCGCCTCATAGCCCGAACGCAGCAGGTGCC
GGTTGTCGGCGGTGATCGGCACCGTCAGGCAGCGCGTGCTGGTCCAGTTGCGATGTACGT
GCAGCTGGCAGAACGGGGCGTAGCCTTCGATCACGCGCAACGGTGAGGTGTCGTTGAGAT
ACTGGATGAACTGCTCGGGCGTGCAGTCCTGGATGGCATTGCGGCGGCCATCGCGCGGAA
AAAGACGGGGGCGGGCAAACGCGGTAAGAACGATGGACATGGCAGTGCGGGCAGCGGCTA
GGCCGTCAAGGGTAACTCCTGCGTGTGGTGCTTACCGCAGGCCTGTGCCGGCGAACAGGC
GGCGATGCACGACATGCATCGCCGCTGTCGGCGCACCGCTACGGGCATCGAGCGATAGGC
CACGCCAGGGCCATTGCGGCCTCACCAGATCAGATCGTCGGGCACCTTGAACTGGCTGTA
ATAGTCGTCATCGCTGTCACTGGAAGCCGGTGCAGTGCTGCGGCCGTGATCGAGCACCAC
GGTCGCCGCATCGCGGCTGTACACCTTCTCGGCCGCCACGCGCGGAATCAGTTCGAAACC
TTCGCCGTGCCGCACGATCACCAACGCGCCGCTGGCCAGCTGGCTGCGCAAGGCGGGATT
GACCAACACGCTGCGAATGACGCTGCCGTCATTGAACCGGTAGTCGATCTCGCCCTCGCG
CTTGACCTTGCTGGTCTCCACGATCTGCCGCACCTGGGCCAGCACTTCCTGTTTACGCAG
CTGCGCATTGCGCTCTTCGGCAAGGGCCCGGTCGCGCTCGGCCCGCTCGGCCTGCAGACG
CGCAGCATCCACCTTGTCGGCCGCCGCCGGCACGGCCGCCCCGCCCTTGGCGTGACGCTG
CTTGACCTGCTCTCGCGCCACCTTGTCCACCTGGGCCTTCTTGACCAGGCCGGCCTTGAG
CAGCTGTTCTTGCAATGGATTACGCATGGGAGGGATCGGCAATGAACTGACCGGCAGTTT
AGCGCGCCAGGCCTGCGCCGCCGGCCAATCGACCGCAAGCGTACGTCGCGGTTCCGGCCA
GGATCCCGCCTAAAAGCCTGAACACGCACTATCATGCGGCACTCACAACCATTCAAGGAC
GAAGGATGATCATCTGGGGATCAGGCGGCGACGCGATCGCGCTCGGCGCAGCAGAAGGTG
CGCACTGCGACCAGTGCGCGCAGCAGCGCAGCTTCCGGCATGTCCTGCATTACCGCTATG
CGCACCTGTGGTACGTCTTCAGCTGGGTGACCAAGAAGCAGTACCTGCGCGTCTGCGACG
GCTGCAACCAGGCCACCCCGCTGGAGACCCGGACGTTCGAACAGACGCGGGGCAAGCCTC
CCATTCCCGCCTACCGCCGTTTCGGTGGACTGGTTCTGCTGGGCCTGATCGCGGTCGTCG
TGGTGTTCGGTGCCTTCAGCGCCGCGCAGACATCCAAGCGCGACGATGCATTGCTGGCCC
GGCCAGCGCAAGGCGACCTGTACACCGTCGATCTGCAGACCGTAGCCCCCGGCGCTTATG
AAGGGCATGCCTATGGCGTGGTGCGGGTCGATCGCGTCAACGGACAGACCATTACCCTGG
CGCTGCCGAACAAGGGCTACGACAAGTGGAAAGGTGCCGAACGCGACGCGGGCAGCAGCA
GCGCCAGGCAGCCGGCGTACTACACCGACGAGCAGGTCGAGGTCCCGCTGTCCACACTGC
AGTCCTTGCACGCAGGCAATGAGCTCCGCCACGCCTATCGCTGAGTACCTGCCTGCCTCC
CATGTAGCAAACGCTGCGCTGGCGACGGATGAGGCGACGCCTGCTGCGGGCAACACATCG
AAGGTGCGTTTCACCACATGAGCGGACCGGCACGCACCGGTCGCCCTGGCCGGATCGCGG
GCTTGTCCTCGTTTGGATGACACCTGACGTTGCAGCGCACCCGCGTCTGCCGTACCACCG
GTGCGTATCAGGCGCCGGCCCAGTTCCCGCGTCGCATCTCAGACACGCTTGTCGCTGAGA
GAGACAGCAACCAGACGCCCGCATCGAGACCCGCAAGCCACGTCGCATTGTGCGACCGGG
CACGCGATTACTGCCGAACATCGCACGCACTTCAGCGGCGCGTTGCATTGAATACGTATG
CACACCACCGATGCTGCGCCGCGATGCGCGCTTAGCATCACCGCGCGCTGCACGCCGTGC
GCGCGCTTTCCGGAACAGGGGCCGGAGGCCTTGCTGTGGGCAGCGCGATGCATTCGCCTG
CCCGCGCCCACCCATTGGAGAACCACCGATGCGCACCGCTCTTGCTCACTCGCCCTGCTC
ACTCCTGCGGCGCAGCGCCCGCGCGCTGCTGACCATGCTGACGCTGCTGCTGGTCACCGC
CAACGTGCAGGCCGATGTCATCCTGCACGCCTTCAACTGGCCTTATGCCACCGTCGAAGC
ACGCGCCAAGCAGATTGCCGACGCAGGCTACCGCAAAGTGCTGGTGGCACCCGCCTATCG
TTCGCAGGGCAGCGCCTGGTGGGCGCGCTACCAACCGCAGGACATCCGCCTGATCGACAA
TCCGCTTGGCGACACCGTCGCGTTCCGACGCATGGTGCAGGCGCTGGCCAACAACGGCGT
GGCAACCTATGCCGATATCGTGTTCAACCATATGGCCAACGAGGCGGCCACGCGCCCGGA
CCTCAACTATCCCGGCAGTGCCGTGCTGTCGCAGTACGCCGCCAATCCTGGCCGCTACGA
CTCGCTGCGCCTGTTCGGCACCTTGCAGTCGAACTTTCTCAGCGGCAGCGATTTCGGTCC
TGCGCAGTGCATCACCAATTACAACGACGCCTTCCAGGTGCGCAACTACCGTATCTGCGG
CGGCGGCAGCGACCCTGGCCTGCCCGACCTGCTCGGCAACACCTGGGTGATCGACCAGCA
ACGCGCCTATCTGCAGGCGCTCAAGGGCCTGGGCGTGACCGGCTTTCGCGTGGATGCGGC
CAAGCACATGAGCTTCGACCACCTCAACCGGGTCTTCGATGCCGGCATCAGATCCGGCGT
GCATGTGTTCGGCGAGGTAATCACCGGTGGCGGCAGCGGCAACAGCGACTACGACCAGTT
CCTCGCACCGTATCTGCAGTCCACTCCGCATGCTGCATACGATTTCCCATTGTTCAATGC
AGTGCGCAACGCCTTCGCCATCGGCGCCAGCATGCAGCAACTGGTGGATCCGGCCGCGGC
TGGGCAGGCGCTGCCGGGCAATCGCGCGGTGACCTTCGCCATCACCCACGACATCCCCAA
CAATGCCGGTTTCCGCTACGCCATCCTCGATCCGGTGGATGAAACCCTGGCCTATGCCTA
CCTGATCGGACGCAACGGCGGCACGCCGATGATCTACACCGACAACAACGAAAGCGGCGA
CAACCGCTGGGTCAACGCCTACCAGCGCGACGATCTGCGTCGCATGATCGGCTTCCATAA
TGGCGTGCAGGGGACCGACATGCAGGTGCTGTCGTCGAGCTCGTGCCACATCCTGTTTCG
TCGTGGCAGCCTGGGCATCGTCGGCATAAACAAGTGCGGCAATCCGGTTACCACCACGGT
GGGCATGAACAACAGCGTGCTGTATTGGAATGCCGATTACGTGGATGCGCTGGGCTCGGG
CAACGTGGTACGCATCTCCAGCAGCTCCTATACCTTCACGCTGCCGGCGCGCGGTGCGCG
CATGTGGCGCCGCTGAAGACTTTCGAGCGCCGGTGACCGGCGCCTGGTTCAGGCGTCACC
AGTCCAACCAGGTCACCTGCCACGCACCTGCCCGGCATGTGATCACCTGGCGATGCATAT
GCAGCCTCCCGCGACGCGCGCGGAGGCTGCATGCACCCGTGTGTCGTCGCCAGGATACGC
AGCTGCCACGGTTCATCGTTTCGCCACACGATGAACTGATCGAGAATAAAAAGTCACCCA
ATGCAACAAACGGCGCTGCACAGCGGACCTACCACGCAACCAGCCGCGTGCTCTGCCCTC
TCGGCGACAGGCATGCGGAACGGTTGACCGCGATGGCGATCGTTGCCGCGTGATGGCACG
CGCGTTCATCGCATCGAACAGTGGAGCCAACCGGAGCAGCCCGATGCCTCTGTACTTCGT
CCGTCATGGCGAATCGCTCGCCAACGAACAGAACTATTTTGCCGGTGCGCAGAACTCGCC
ACTCACTCCGCTCGGAAGACGGCAGGCCAGGCAGGCCGCCGACTACATCCGGCAACGCGC
ACTGCGCTTCGACGAAGTGCATGTCTCCACGCTCGAACGCGCCCAGGCCACGGCGGCGAT
CATCCTGGAAGGCAGCGCCGAGATGCCGCACATGGTGTCCAGCGCCGAATTGGTGGAGCG
CGACTTCGGCATCTTCGCAGGCAGGAACAAGACTCTGATCAAGAAGTCGATCGGGCACCG
CCTGTTCGACGCCTGTTTCCACGACGCCAATGGCGCGCCGCCCGACGGCGAGCACTGGAT
GGACATGTATGCCCGCTGCAAGCACTACTACGACACCGTTCTGGCGCCCCTGGACCGCCA
GGGCAAGCGGATCCTGGTCGTAGCGCACAAGTACATCGTCGAGGTGTTCGCATTGATCGC
CTCCGGCCTTCCGCCCGACCGCTACATCGATTTCCGGCTGCCCAATTCGCGCCCCTTGTC
GTGGGACGAACTCAAACGCCTGACCGCACACAGCTCCTCGCGCCTGAACGCACTTGGCGA
GCTGACCGAGATCCACCTGCTGCAGTGGATGCTGATCGCCGCGCTGGCCGGCTTCGCCCT
TGCCTGCGCCGGAGTGACACTGCCGCATGCCATCAATTCCACGGCCGTCGTCGCTCTGTT
GGCGGTCAATGCGTTCTTTCTTTCGGTACGCATCGCACCGGGCGCGCTGCGACTGACGCG
GGGGCCGGAGAACATCGCACTGAGCATGCTCAGCCTGGCGCGGGCAGGGCTGGCGATGAT
CCTGCTGACCCGGTTCCAGAACGCATGGGTCCATGTGCTGGGGTTGCTGCTGATCGTACC
GCCGGCGCTGTCGGTGCCGTCCTTCTCGCTGGCGCGCGGCGGCGATTACTTCTTCGCCGC
ACGCTACACCCTGGTGCTGTCGATCCTGGCGCCGGTGGCGTTGCTGGTGCTGTTCCTGGA
TCACCACGAGGTGCTGGGCAACGCGCATGCGCTGGAGCGCTTCTTTGTGGTGTTGCTGCT
CGCACTCGGATTTCCTTCGCTGCTGGCCCAGGGCTGGCGCCACGCACGTCCGATCGCGGC
CGGCAAGCTGGCCACCAACTGGGCCTGGGTGGGTTCGCTGACGATGGTGCCCATGGCGCT
GCTGGTCGCGCTGCGCGCGGGCGGCAGCGCATTGACCGATGCCCTGTCGCACGGCGGATG
GCAGGCGTGGGCGGCGTTACTGTTGCCGTTCGCCCTGCTGCTGGCATGTCGGCTGGGCAG
CACGGTCTATCTGCGCACCTATCAACGCGTGAGCGGCAGGGCCATCCATCCCGCCATCGT
TTCGGATATCCATCTGCTGCAGACCTCGCCCAATATCTTCCTGTGGCTGAGCCTGTTGCT
GCCCGGCACCTTCGCGCACGCGCCCACGCTGGTGGCGGGTACCCTGCTCGGCTTCTTCGC
ATTCGCGCTGCTGGACGAGGCCTGGGTGGTGCGGCGCTTCCGCGCGCAGATCGCACCGGC
GATGCGGCGCCTTGCGGTACACCCGGCAATGCCCGCGCGTGCGCCCACGGCAGCCGCAGC
GGCGCAAGCCGATATCGCACTGGATGGAAGATGACACCATCGGTGTCGGGCGCGGCAACC
GGCGCGCCCGACACCGATGACTCGCGCGTCAGTACAGCGCGGCAACGCGCAACCAATGCC
CTGCACGGTCGCCTGGGGCCACCGTGCAGGGATGCGGTTCACCAGGCGAACGGCGCGGCG
ACCTTGCGTGCGCCCAGCAGGAAGGCATCGGCCACGTGCACGAAGGGGGTGGTGTCCACC
TCCGAGGCACCGGCGCGCACCAGCTCCACGAAACGCTGGTACAGCCCGTCGTACTCGCTG
GAAGCCGGCAAGGCCTGCACCTGGCCGTCGATTCGCAGGCTTGCGCCGCCTTCGCCGAGT
ACCAGCTGGCCCTGAGTGGTCTCCACCTCGATATCCCAGCGCTGGTGTCCGGTCTGCAGG
AAATCGAATTCGGCCGTCACCGGCACGCCGGCGGTATCGACGAACGCCAACCGCGCATAC
AGCGGCGCCTGGCGATTGGCGGGCGTGTGCAACTCGGCTTCGCGCAGGGCGAATGCGCGC
GGCAGCACATGGGTGGCGATGGACAGTGCATTGATGCCGGGATCGAACACCCCCATGCCG
CCGGGTTCCAGAATCCAGTCCTGCCCCGGATGCCAATGCCGGATGTCTTCCTTCCAGGTG
ATGTGCGCACGCAGGATCTGCTTGTCGGCCAACCACGCGCGCGCAGGCGCCACGCCCGCA
GCGCAGCGCGAATGCCAACTGGTGAACAGACTGCGTTGCGCCTGTTGCGCCACGGTGCGC
AGGTCGTCGATCTCCGCGAGGGTGGCGGCTGGCGGCTTCTCCAGGAACACGTGGCGACCG
GCAGCCAACGCGGCCGCCGCCAGCGCATGCCGCCCTACCGGCGGCGTACACAAGGCCACC
GCCTCGATCTCCGGTTGCGCAGCGAAGGCTTCTTCCAGGGTGTGATAGGCCGGCACGCCC
TCCACCGTGCCGTGCCGGCTCACCGTGGCGACCAACTGCACGTCCGGGCGCGCGGCGATG
GTCGGCACGTGCTGGTCACGGGCGATCTTGCCGATGCCGACAAGGGCAATGCGCAATGCG
TCTGGGTGCTTCATCGAAACCTTCGTGCTGATGAGGATGGAGGGTGTCCGCGCGCCTGCC
CGCGCTGCCCTGCGCAACGCACCACAACGGCGCAGTGGTGGTGCGGCAGGCGTCGGTCGC
ATGCGAAGGCGCAGTGTACGGTCGCCCCCAGGCCGCTGCGAGACATCGCTCCTGCTTGTT
TTGCTATACCTGCATGCGACGAACCACGCATCGCTGCATCCGTGTCGCCGCTCCACTGGT
GGCCGATGATGGACAAGGATCCGCATCTGGCTACGCACCCCGCTCACTGGGACAAGCCGC
ACGCGGCCGGACCAACGCCGGCTGCGCATCGATTGACGCACGGTGCCCAGAGGGCACACT
GGCACCCCCGGCACCGCGCGTGCCCGCCATGCAGGATTGCATCGATGTTGCATCACGTTT
CGCTGGGCGTTCGCGCGATCGAGGCATCGGCCGCGTTCTACGACGCCGTCCTCGGTGCGC
TCGGCTACGTGCGCGTGTGGTCGGATCTGGCGCCGGGCACGCTCGATCAGGCGGTCGGTT
ATGGCAGACCGGGCGGCGAGGACTGCCTGGCCTTGAAGCAACGGCCTGCCGGGCGATGCG
CACCGGGGTCGGGATTTCATCTGGCATTTTCGGCCGCCGATGCGGCGGCCGTGGATGCCT
TCCATGCCGCCGCGCTACGGCACGGCGGCCGCAGCAACGGCGCGCCTGGTCCGCGCCCCG
ACTATGGCGATCGTTACTACGCCGCGTTCGTCATCGATCCGGATGGACACCCCATCGAAG
CGGTGGTCCAACACGGCATGTGAGCGTGTCAGCGACAGCGAGCGAGCGCCATCGCCAGCA
CACCGGCATGCGGTGCTTGATCGCTCTGGAGACAGCCCACCGCGGCAATCACATTTCCAG
CACCACCTTGCCCAGGTGACTGCCCTGTTCCAGGTACCGATGCGCCGCAGCCGCGTCGGC
CAGCGCGAAGCGCTTGTCCAGCAGCACGCGGAGCTTGCCCTGTTCGATCCAGGGCCAGAC
CACGCGCTCCACCTGCGCAGCCAGCCGCGCCTTCTCGTCGGCACTGCGCGGACGCAGGGT
GGAGCCGGTGAGCACGGCCTGCTTGCGCATCAGCTGCGGGATCGGCACCTGGATGTTCGC
GCCGGCCTGCGAGGCGATGTACACGATGCGCCCACCCGGATTGAGCGCTTCCAGGGTATC
GGCGAAGACGGCGGCACCGACCATGTCCAGCGCCACGTCCACGCCGCCATGCGCCCTGGC
TGTCTCGACGAACGATGCGGTGGTGGAATCGATCGCCACGTCGGCGCCCAGCTCGCGCGC
CTGCGCGGCCTTGCCGGCCGAGCGCGCGGTCGCCAGCACTCGGGCACCGGCGGCCTTGGC
CATCTGGATCGCAGTCACCCCGATACCGGAGGTGGCACCATGCAGCAACAACCACTCGCC
CGCTGCCAGCCGGCCGTGTTCGAACAGGTTCGCGTAGGCGGTGAAGACGGTTTCCGGCAA
GGCGGCGGCATGCACGAAGTCCATCCCCGCCGGAATCGGCAGCACATGGCGCGCATCGGC
TACCACGTACTGCGCGTAGCCACCGCCGCCGAGCAGGGCGCAGACGCGGTCGCCCACCTT
CCAGCGACCAGCCGGCTCCACGATCTCGCCGGCCACTTCCAGGCCCAGCGTCTCCGGCGC
ACCCGGCGGCGGCGGGTAATGGCCGGCGCGCTGCAGCAGGTCGGGGCGATTGACCCCGGC
GGCGTGCACGCGGATCAGCACCTGCCCCGGCGCAGGGCGCGGGCATGCTTGCTCGGTCGG
GTGCAACGCATCGGCGTCGCCCTTACCATCGCGGACGGCGATGGCGGTCATGGTGGTGTC
GCGCATGCGGACGCTCCGTGAGAAAGCGTCCAGTGTAGGCAAGCGGACGTGAGCCCCCGG
CACACAGGCAGATGCGACGCGAAGGCCGCTGCTGCACGCGCGTCGGCCGGTGGCGGACGC
GCGTGGCAGGCGCTTACTCCGCGTTCGAAGTGGAGTCCCGATCGATGTATTGGCGAATCG
CTTCGAACACCTTGGACGTGCCGTCGTCCTGGCCCGATGGCAGCCGCGCCGCGAAATCGC
TCAACAGCTTGTCGCCGTCCACACCGGGCTGCTCGGCCAGGGCAAGCGCCAGATCGCCGA
CGCTACGCGCCAGCGCGACCCAGATGCGGCCCAGCGATTCGGCGATTACGTCCATTTCTT
CTTCTTGCATGTCGCGCTCCGATCAAGTGGCGTGGGGTGATCGAGCTTACCGCGTGCGCC
CTGCGCCCATGCAAGCGTTGCGAGCAGACCCGACTGCCGGGATGCCACGATCGGGACACC
CGCAACCAAATATGCATTCATCGCGATGAAGCGATATTATGTCGACACGCTCCGCCGGAC
CCGCCGCGATGACGCATCTGAGTTTCGAGTTCTACCCACCCAAGACCGACGAACAACGTG
CGCAGCTGGACCGCACGGCGGCAAGGTTGCGGGGCTACACGCCGGAATACGTCTCGTGCA
CCTTCGGCGCCGGCGGCTCCACGCTCAGCTACACCTCCGAGACCGTGCGCCATCTCAAGC
AGAAGCATGGCTTCGAGGCGGCACCGCATCTGTCCTGCGTCGGCGGCAACCGCCAGGAGA
TCCGCGAGCTGCTCAAGCTGTATCGCGCCATCGGCTGTACCCGCATCGTCGCGTTGCGTG
GCGACCTGCCCTCGGGCATGGGCCACCCTGGCGACCTGCGTTATGCCTCGGACCTGATCG
CCTTCATCCGCGCCGAACACGGCACCGCCTTCCGCATCGAAGTGGGCGCCTATCCGGAGA
CCCATCCGCAGGCAGTCGACGCACTCAGCGACCTGCGCTATTTCAAGGCCAAGGTCGATG
CCGGCGCAGATGCGGCGATCACCCAGTATTTCTACAACGCCGATGCGTACTTCCATTTCC
GCGACGCGGCCGAGCGCATGGGCGTGACGATCCCGATCGTCCCGGGCATCATGCCGATCT
CCAACTTTTCGCAGTTGCGGCGTTTTTCCGAGCAATGCGGCGCCGAGATTCCGCGCTGGA
TCGGCAAGAAGATGCAGTCCTACGGCGACGATGCCGAGGCGGTGCGCGCCTTCGGCGCCG
AGGTCGTGGCTGCCCTGTGCGAGCGTCTGATCGCCGGCGGCGCGCCGGCACTGCATTTCT
ACACCCTCAACCTGGCCAAGCCGACCACCCAGGTGCTGCAGCTGCTCGGGCGCTGAGTCC
GACCGCCCTGCCCGACCGGCGCGGGCGGCGCGGCAACGCCTCGATACCCGGCGCATCACC
TATTCCTCCCCAGCTCACGCGCGCCCGGCTACGCTGCGCCAATGCCTCGTTCCCTGCTGC
CCCTGCTAGCGCTGCTGTTCTTTCTGTACCCCACTTTGCGCGCACACGCCCAGGAGATCC
GGCGCTGCGTGACACCGGACGGGCAGACCATGTTCACCGATCGCCGCTGCGAGGACGTCG
GCGCCGCCACGCGTGCGCCGCCGGCGGTGCGCACCCATGGCAATACCGGTCTGTATCGCT
ACGGCTGCCCACGTCGGCTCAGCGAGCTGGTGGCGCTGCTGCAATCGGCCGTGGACAGCC
GCGACGTCAATCGGCTGTCCAGTCTGTATCTGTGGAGCGGCCAAACCGACAGCGCCGCCA
ACCGGGTGCTGAGCCGGCTGGAGGCCATCGCCCAACGCCCGTTGCTGGACATCGTGCCGA
TGTATCCGCAAACCGATCCCCCCGCCTGGGACAACGATGGCGCAGCGACCACGCCATCGC
TGGACGGCAGCGCGATCGACGCACCGCTGCCCGCCCCCACGCGTCCGCGCCCCTGGGGCC
TGCGCCTGGAGCAGAACCTGCCCAGCGGCACGCCCGCACGCAGCGTGCTGCGGCTGCGCC
GTCAGTACAACTGCTTCTGGGTGACGTTCTAGAGCGGGCAAGCGCCGCTTGGCACACGCG
GGGACAACTCGGACGATCGGTGTGGCAGCTGCGTACCGACGCAGGCAATCTCCAAGGCCG
ATGCCTTGCTACATGCAGTCGAGGGGTGGAAACGCATGGAGCGCAGAATGCAGAGTGCCC
GGTCATGGCAGAGCGCTTTCGACGGCCAGACAGCCTGTGCGCGCTCAGTCGGGCCACAGG
CCGCGAATCGCGGCGATGCCTTGCGCCCCATGCGCGCGTGCCTGGCGCAGATCGTCGATG
CACAGACCGCCCAGCGCATAGATCGGCAACGCGACCTGTTCGCGCAAGGCTTCGAATCCA
TCCCATCCCATCGGGGCCGCATGCGGGTGCGATGCCGTCGCCCGTACCGGGCCCAGCACC
GCGAAATCGCAGCCGAGCCGTTGCGCATGGCGCAGATCCTCCAGCCCGTGACAGGACGCC
GCCACCAGTTGCCCGGGCGGCAGCGGGCGCTGCTGCAGCTCCGCCAACTGCTCGGCGCCC
AGATGGACGCCGACGCCGAGCTCGGCGGCCAGTGCGGCATCGCGGTTGAGCAGCAATTGC
GCGCGGGAGCGGCCGCGCAGGCGCATCACCTGCTGCAACAACCCGTGCCAGCGCGCGGTC
GCGGTCTGCCGCGCACGCAGCTGGATTCGGGTCGCACCGTCCTGCAGCGCGCGCTCCAGC
GCCTGCAGCCAACGCGCATCGTCGTCCGGTTCGGGCGTGATCACATAGCGCTCGGGCTGG
CGCAGCACGCCCACCACCGGCACATCGGCAGGGGGCATCGAATAGCGCGACAGTTTGTCG
GCTGCCACCCAGGTCATCGCCTGGCCCTCGCGGCCGCGCGGGCTGCCCTTCCAGGCGGTG
ATGTGGCGTACTTCCAGACGCAGGCGCTTGTCCGGATACAGCTGCGGCACCTCCATCACC
CAGTCACCGACCTGCGCCTCGATCCCCAGTTCTTCATTGAGTTCGCGCGCCAGCGCCTGC
TCCGAGCTTTCGCCGGGCTCGCGCTTGCCGCCCGGAAACTCCCACAGCCCGGGCATGTCG
CGGGTTTCGGTACGGCGGGTCAACAGGATGCGGCCGCGCGGGTCGGTGATCACGCCGGCA
ACGACGTGAATGGATCTCAGGGAATCGGGCATGGCACAAGAGTGCCGCGAGTGAGCCGTT
CAGTGCAATCGCTTGGGGGCGGGGATTCGGGATTGGGGATTCGGGATTTGTCGAAGCGCG
GCGTGCTTGCTTCTGCCAATCCCCAATCCCGGCCTACAGCGGATGCCCGATGCGCCACAG
TACTCCGCTGGGATCGTGCAAGGTGAAATCGCGCGCGCCCCAGGGCCGGTCTTCCGGTGC
GCTGAAGCTCACGCCGAACTGCTCGTCCAGCCCCGTGTCGTGCATGTGCTGCCACCAGGC
ATCGGCATCGTCCACCCATAGATGCAGCATGAGATTCTCGGCCAGCTCGCGCACGTAGAA
GTCCTGCAGCAGGAACGCGCAATGCGCGCCATGCCGGAAGCAGCTCACAGTGCCGACCTC
GTCCTCCTGCACGAAGCCCAGCGCACGGTAGAACCGCTGCGACAGCGCATAGTCGCGCGC
AGGCACGAACACCTTCAATTGCTGGCTCGACAGCTGCGACATGACGCACTCCACGCAGGA
CGTGGATCGAGCATACGCCCTGCAGTGGCGCGGGCGCAGACGCCTGCGTACAGCCGGGCA
CGGTTAGTGCCCTTGCGCGATGACAAGTGTGTCGAACCTGCTCGGCCGGTGAACCTCTCC
GCATCGCCACAGGATGCAAAGCCCCCTTGGCAAGAGGGGGGCGCCGAAGGCGCGGGGGAT
CGGAAGCAAGGACCGTGCACCAGGCGTCCGCTACGCGGATGCCTGGTGCGCAGCCCGCTT
CGCGGGCTGCGCCACGGTCAACTCAGCTCAGCTGAGTTGACCGTGGCAGTGCTTGTACTT
CTTGCCGCTACCGCACGGGCAGGGATCGTTACGGCCGACCTTGGGCTCGTCGCGGGTGAC
CTGCGAGACCGGTACCGGCGCGTTGCCGCCCTGCATCTGCTGCACCTCCTCGTCGGCGCC
ATAACCGCCGGCATCCTGGTGCTGGAACTGCGAGGCCATCAGGCGGGCTTCGGCCTGGCG
ACGCTCCTGCTCTTCCAGTTCGGCCACTTCTTCCTCGCTGCGGATACGCACGCGCGCCAG
CAGGTTGATCACCTCGCGCTTGACGTTCTCCAGCATCTCGGAGAACAGTTCGAAGGCTTC
CTTCTTGTATTCCTGCTTGGGCTGCTTCTGCGCGTAACCGCGCAGGTAGATGCCCTGCCG
CAAGTAATCCATCTTGGCCAGATGCTCCTTCCAGCCCTGGTCGAGCACGGTCAGCATCAC
GTGCTTCTCCAGCGCGCGCATGGTGTCGTTGCCCACCGCCGCTTCCTTCTCGGCAAAGTG
CGCATCCACCGCCGCCTGGACCTTGGCGGCAATCTGCTCGGCATCCAGTTCTTCCTGCGT
GCGCGCCATTTCGCGCAGCGCCAGCGGCATGCCCAGTTCCGACTCCAGCGTGGCCTCCAG
ACCCTGCAGGTCCCACTGCTCGTCCACCGAATTGGGCGGCACGAAGCGTGCGACCAGGTC
GTAGATCACATCGCCACGGATGCCGTCCACGTTGTCCTTGACCGATTCGGCATCCAGCAA
TTCGTCGCGCTGGGCGTAGATCACCTTGCGCTGATCGTTGTTGACGTCGTCGAAGTCCAG
CAGGTTCTTGCGGATGTCGAAGTTATGCGCTTCCACCTTGCGCTGCGCCTTCTCGATCTG
CCGGCTGACCAGGCGATCCTCGATGACGTCGTCTTCCTTCATGCCCATCATGCGCATCGC
CTTCTGGACCCAGTCCGAGGCGAAGATGCGCATCAGGTTGTCTTCGAGCGACAGATAGAA
GCGCGAGGAACCCGGGTCGCCCTGACGGCCGGCACGGCCGCGCAGCTGGTTGTCGATACG
CCGCGACTCGTGGCGCTCGGTACCGATGATGTGCAGGCCGCCGGCCGCCTTGACCGCGTC
ATGGCGACGCTGCCACTCGGTCTTGATCTTGAAGCGCGCGTCTTCGCTGGCGTCTTCACC
CAGAGCGTGATACTCGGATTCGAGCGAACCGCCCAGCACGATGTCGGTACCGCGACCGGC
CATGTTGGTGGCGATGGTCACCGCGCCCGGCTGGCCGGCGTTGGCCACGATGGTGGCTTC
GCGCTCGTGCTGCTTGGCGTTGAGCACTTCGTGCTTCACCCCGGCCTTGCGCAGATGCTC
GGACAGCATCTCCGAAGTCTCGATCGAGGTGGTTCCCACCAGCACCGGCTGGCCGCGCTT
GGCGCAGTCTTCGATGTCGGCCAGCACCGCGTTGAACTTGCCTTTGCGGTTGAGGAACAC
CTGGTCCGGATGGTCCTTACGCACGGTCGGGCGGTTGGTCGGAATCACCACCACTTCCAG
GCCGTAGATGCTCTGGAATTCGTAGGCTTCGGTATCGGCCGTGCCGGTCATGCCGGACAG
CTTCTTGTACATGCGGAACAGGTTCTGGAAGGTGATGCTGGCCAGGGTCTGGTTCTCGCG
CTGCACCGGCACGCCTTCCTTCGCTTCGACCGCCTGGTGCAGGCCGTCGGACCAGCGGCG
CCCGGTCAGGGTGCGGCCGGTGAATTCGTCCACGATCACCACTTCGCCATCGCGCACGAT
GTAGTCCACATCGCGCTGATAGATCGCGTGCGCACGCAGCGCGGCGTTGAGGTGATGTAC
CACGCTCAGGTTCTGCGCGGCATACAGACCGTCGTCGGCGTTCTCCAGGATGCCGGCCTG
CACCAGCAGTTCCTCGGCATGCCCCATGCCCGCTTCGGACAGGTGCACCTGCTTGCCCTT
CTCGTCGACCCAGAAGTCGCCTTCGCCCTCTTCGCTCTCCTGCTTGGTCAGCTGCGGCAC
GATGCGATTGACGCGGATGTACAGTTCCGGCGATTCGTCGGCCGGGCCGGAGATGATCAG
CGGGGTGCGCGCTTCGTCGATCAGGATCGAGTCCACTTCGTCGACGATGGCGTAATGCAG
CTTGCGCTGGTAACGGTCGGCCCGCGACAGCGCCATGTTGTCGCGCAGGTAGTCGAAGCC
GAACTCGTTGTTGGTGCCGTAGGTGATGTCGGCAGCGTAGGCGGCGTGCTTGTCGCTGTG
CGGCATGCCCGGATACACCACGCCCACGCTCAGGCCCAGCCAGTTGTACAGCTTGCCCAT
CTGCGCCGAGTCGCGCCGCGCCAGGTAGTCGTTGACCGTCACCACGTGCACGCCCTGGCC
TTCCAGCGCGTTGAGATACACCGGCAGTGTGGCCACCAGGGTCTTGCCTTCGCCGGTACG
CATTTCGGCGATCTTGCCCAGGTGCAGCACCATGCCGCCGATCAGCTGCACGTCGTAGTG
GCGCATGCCCAGCACGCGGCGGCTGGCCTCCCGGCAGACCGCGAACGCCTCGGGCAGGAT
CTTGTCCAGGGACTGCCCCTCGGCAAGCCGCTGCTTGAACTCCGGGGTCTTGGCTTGCAG
CTCGGCGTCGGAAAGCTTCTCGATCGTCGGCTCCAGCGCATTGATCTGGGTGACGAGGCG
GTTGAGCTGGCGCAGCTGGCGTTCGTTACGACTGCCGAAGACACGGGTAAGCAGACTGTT
GATCATTGAAGAAACCGGTTGAAAAGGAACGGTTTGACCGACGCCGGTCCCCTGGAGCCG
ACCGCCGTAAACGAAACAGGGCGCACTGCGCCCTGTCGATGGCAACACCCTATTGTAGCT
TGGGGCGGGGCTTCACGAATCAAGCACCGCCGGCCACGCCATCAACCGCGCCCACGCCGG
CCCACCGGAGTGGTGGCGGTATCGCCCAGGAACTTGCGTGGATTGACCACGCGCCCGTTG
GCCCACACCTCGAAGTGCACGTGCGCCCCGGTGGAGCGTCCGCTGGAACCGGCCCTGGCC
ACCTGCTGCCCGGCACGGACCAGATCGCCGACCTTCACCACCAGCCGCGAGTTGTGCGCG
TAGCGGGTGACATAGCCGTTGCCGTGATCCACTTCGACCACGTTGCCGTAGCCGCCCCGC
ACGCCGGCATAGCTGACCACGCCATCGGCCACCGACAGCACCGGATCGCCCACGTTGGCG
TGGAAATCCACACCCTTGTGGAAGGCCGAGCCGCCATCGAACGGATCGGCGCGGCCGCCG
AAGCCGGAGGTGATGTAGGTATTGCGGATCGGCATCCGCGACGGCACGGCGTTCTGCTCG
AGCTGGTGATCGAACATCAGCGAGGCCAGCACGTTGAGCTGCTGGCCGGAGGCGGAGAAC
TGCTGTTCGACCTGCCCCAGGCTCTGCTTGAGCGACTCGACCGGCATGTCGCTGACCGCC
TCGTCGCCGCCACCGACGCCGACCGGCGCGTCGAAGTCGAATTCGCCGTCCTTCAGCTTG
CCCATGTCGGTCAGCCGTTCGCCCAGGGCATTGAGGCGGGTGGCCTGCGCCTGCAGTTCG
CCCAGGCGGGCCGCCAGGGCATTGACCTGCGCCTGCGAGGCACGCTGCGCCTGTGCGAGT
TCGGTCTGCTGCTGCGCGACCTTGGCCTGCAGCGCGGAATTGGTCACCATGCCGGTGGCG
GTGCTTGCACCGACGCCGATCAGCATGCCCAGGCCCAGGACCGCGCCAAGCACCATCATC
GGCCGATCCGCAGCAAAACTCTGGAACTGTCGGGCCACACGCTGGGCCCGGGTCTGTCGG
GATTTGATTACGACTTTCTTCAACGCCATATGAGTGTCATGTCCAAGCCCAAGTCCAACG
CACGCAACCCTTCCGTTCCCCAGCCAGCCATCGAGGCCGCACTGGGCGAAAAGGCTGGCG
ACCCCTTGCGTCGCGCCTTGTGGCTCGATGCGCTGGACCGGCAGTTGCGTCCCCTGTTAC
CACCTCATCTGGCTAGCCGTTGCCGGTTGGCCAATGTCCGAGGCGAACAGCTCGTTTTTC
TGGTGGATTCGCCGGTCTGGCATGCCAAGGTGCGGCTTGCCGAGACCCAAATCCTGGATG
CCGCCCGATCCATCGGGCTGAAAACCACCGCAGTGTCCGTCAAGACTGCAAGCGCCATGC
CGCACTCCCCAGCGCAGCAGAGCCGCGACCGGCCGCGGCCGGTGTCCGACGCCACGTACA
GGGGTCTGCGCGACGCACTTGCCTCCCTGCAGGACGTCCCGCCGACCAAGCGCTGAGGCA
CTGGGCGGGTTACGTGACGGCAGTCACCGCGTGAAATGCTTGCGAAGACCGCGATGGCCG
CAGGCATGCTAGCGGGCCGGCGTCGTGCGGGAGTTAGATAAGCCTTAAATAAAAGTTAAG
AATCGGCCACAAATCTGACGCAAGTCACAATTTGCATGCCAATTGCGGCATTCCCTGACA
CACGTCAGGGATGGCGCCACCAGCAGACGCTCTGGCTGCAGTCAGGCACCAGGGGATCCG
AACAGAGGAACTGGCGTACGGTAGCGCCCGCCGACCAGGCGCTGCCGGCCGATGGTTCGC
TCAGGCGTAGACCGGGCTGGCGTAGGTGACCGGCGGGCGCTCGGCGCCTTCGGCAAAGCT
GACCCATTCCCAGGCGCTCTGGTCGGCCAACAGCGCACGCACCAGCTTGTTGTTGAGGGC
GTGGCCGGACTTGAACCCTTCATAGGCGCCCAGGATCGCGCCGCCAGCCAGGTACAGGTC
GCCGATGGCGTCCAGGATCTTGTGGCGGACGAATTCGTTGGTATAGCGCAGCCCGTCCTC
ATTGAGCACGCGGAACTCGTCCAGCACGATGGCGTTGTCCATCGAGCCGCCCAGGCCCAG
GTTGCGCTCGCGCATGTACTCGAGATCGCGCATGAAGCCGAAGGTGCGCGCGCGCGAGAT
CTCCTTGACGTAGGCCGAGGTAGAGAACTCGATTTCCTGGCGCGATTGCTTGGCCGGGAT
CATCGGGTGGTTGAATTCGATGGTGAAACCGAGCTTGTAGCCCTCGTACGGCTCGAACCG
CGCGATCTTGTCGCCTTCGCGCACTTCCACCGGCCGCTTGATGCGGATGAAACGCTTGGG
CTTGTCCTGCTCGACGATGCCTGCCGACTGCAACAGGAACACGAACGGACCGGAGGAGCC
GTCCATGATCGGCAGTTCGGCCGAGGACAGTTCGACGATGACGTTGTCCACGCCCAGGCC
GGCCAGTGCCGACATCAGGTGTTCGACGGTCTGGATCTTGGCGCCGTTGCAGGTCAGCCC
GGTGCACAGGGTGGTCTCGGTGACCAGCTCGGCATCGGCGGGGACGTCGACCGCCGGCTC
CAGGTCCACTCTGCGGAACATCACGCCATGATCGACCGGGGCCGGCCGCAAGGTCATATA
CACCTTGTCGCCGCTGTGCAGGCCGACACCGGTGGCGCGGATGGTGTTCTTGAGAGTGCG
TTGCTGGGTCATAGGACGAAGTCTGGAGGAACGATGCAGACAGACGCTGAACAGGCCGTC
GAATTCGGTGAGGTTATCCGAATTTTAACAAGTTACACGTGATGAGCGGTGTCATGCCCC
GGTCACGCCACTGCAAAAGCTGCCGGATCGGGACCGATCCGGCAGAAAGGACATGGCAGT
GCGGCCAGACGCGCGCGTCTGGCTGGACGGGCTGCGCCCCCGTGGCGACGCAGCCGGCGC
CCGTCAGTCGGCCTGGCGGCGCAGGAACGCCGGGATATCCAGGTAATCGTTGGGCAGCTC
GGCAGCCGGTGGCGCCGAGTGACCGGCCGAGCCGCTGCCGACCGAATCGCTGCTCGGACG
ACGCAGGCCCAGGCCCATGCTGCCGCCGACGGCCTTGGAGACCGCATCGCCGCTGCCGGT
GTCGAAATCGCCGAATTCCGGCTGGCCGGTGGTGGCGTTGCGCACCAGCTTGATCGGCGC
GCGCTGGTCCGGACGCTGGGTCTGACGTGCAACCGCACGGTTCAGGCCGGTGGCCACCAC
GGTCACGCGCACTTCGTCCTGCATGTCCGGGTCCAGCACGGTGCCGACGACCACGGTGGC
ATCTTCGGAAGCGAACGCTTCGATGGTGCGGCCGATCTCGTCGAACTCGGACATGGTGAA
GTCCGGGCCGGCGGTGATGTTGACCAGGATGCCGTTGGCGCCGGCCAGGTTCACATCGTC
CAGCAGCGGGTTCTGGATGGCGGCTTCGGCTGCGGCCTGCGCGCGATCGTCGCCGCGTGC
CGAACCGGTGCCCATCATCGCCAGGCCCATTTCCGACATCACGGTGCGCACGTCGGCGAA
GTCGACGTTGATCAGACCCGGACGCACGATCAGATCGGCAATGCCCTGCACCGCGCCCTG
CAGCACATCGTTGGCGGCACGGAAGGCCTGGATCATGGTGGCGTTGCGGCCGAGCACGGT
GATCAGCTTTTCATTGGGAATGGTGATCAGCGAGTCGCAATGCTGGCTCAGTTCCTCGAT
GCCCTTCAGTGCCACCTGCATGCGGCGGCGGCCTTCGAACGGGAACGGCTTGGTGACCAC
GGCCACGGTCAGGATGCCCATTTCCTTTGCCAGCTGCGCCACCACCGGCGCGGCGCCGGT
GCCAGTGCCGCCGCCCATGCCGGCGGTGATGAAGACCATGTCCGCACCCTGCAGCGCGTC
CATGATGCGCTCGCGATCTTCCAGCGCCGCCTGACGGCCGACTTCCGGATTGGCGCCCGC
GCCCAGGCCCTTGGTGACGTTGGTGCCGAGCTGCAGCTGCAACTTGGCGCCGCAGTTCTT
GATCGCCTGCGAGTCGGTGTTGGCGGTGATGAACTCCACGCCATCGACATTGGTGTTGAC
CATGTGCGCCACCGCGTTGCCGCCACCGCCGCCGACGCCGACGACCTTGATGACCGCGTT
GGGAGCCATTTTTTCAATCAGTTCGAAATGTGCCATGTCAGTGTCCTCTTGTATGAAGCC
GGGACCCGGGGCTCGGGACCCGGGACCCGGGAAGCGATCTCCCCAGCTCCCGGCCCGAAA
CTCGGACCGGCAAAATGTTTCTTATGAATGCCGCGTGCCGCTCAACCACCTACCGATTCA
ACCCGCTCTCTCCGCCACCTTCCGCTGTCCGCTTTCTTGCTCTTCCGGGTCCCGGGTCCC
GGGCCCCGGGCCCCGGCCTCAAAACTCCCCGCGATACCAATTCTTCAATTTCTTGAACAA
GCTCCCGGCGCGTCCGGTCGGGATCGACGGGCGACGTGGGTGTTCGATCTGGCTGCCCAT
CAGCAGCAAGCCCACGCCGGAGGCGTGTACCGGGTTGCCGACGACTTCCCCGAGGCCGGT
GACGTGCTGGGGGATGCCCACGCGCACCGGCATCTGCAGCATTTCTTCGGCCAGTTCCAC
CACGCCTTCCATCTTCGATGCGCCACCGGTGAGCACCATGCCGGCGCGCACCATCTCCTC
GAAGCCGGAGCGACGCAGTTCGGCCTGCACCATCTCGAAGATTTCCTCGTAACGGCCCTG
TACCGCCTGCGCGAGCGCATGCCGCGGCATGCGGCGCGGCGGGCGGTCGCCCACCGACGG
CACCTGGATGCTTTCTTCGGCGGTGGCCAGCTGCGCCAGCGCGCAGGCATAGCGGACCTT
GATCTGCTCGGCTTCCGGGGTGGGCGTGCGCAGCATGTGCGCGATGTCGTTGGTGACGTG
GTCGCCGGCGATCGGCAGCGAGGCGGTGTGGCAGATCGCGCCCTGCACATACACCGCCAG
ATCGGTGGTGCCGGCGCCGATGTCCACCAGCACTACGCCCAGCTCGCGTTCGTCGGCGGT
CAGTACCGCCACCGAGGAAGCGAGCGAGGACAGCACCAGATCGTCCACTTGCAGGCCGCA
CTTCTGCACGCACTTGGTGATGTTGGCCGCGGCCGACTGCGCGCACACCACCAGGTGCGC
ATGCACCTCCAGACGCACGCCGGTCATGCCGACCGGATTGCGGATGCCTTCCTGCGAATC
GTCCAGCACGTACTCGCGCGGGATCGCATGCAGGATGCGCTGGTCGGCCGGAATGGCCAC
CGCCTTGGCGGCGTCGAGCACGCGTTCCAGATCGCTCCAGGTCACTTCGCCATCGCGGAT
CGGCACGATGCCGGGCGAGTTCTTGCACTGCACGTGGTTGCCGGAGATCGACGCGTACAC
CGAGCGGATCTCGCAGCCGGCCATCAGCTCGGCCTCTTCGACCGCCCGCTGGATCGACTG
CACGGTGGATTCGATGTCCACCACCACGCCGCGCTTGAGCCCGCGCGATTCATGCGAACC
GATGCCGATCACTTCGATCGGATTGCCTGGCGAGTATTCGCCGACCAGCGCAACGACCTT
GGAGGTGCCGATGTCCAGTCCAACGATGAGGGATTTGTCGCCTTTGCGGTTCATGTGCGA
GGACTGCGAAGAAGGGAGGTGAGGGTGGTCGGGACCCGGGACCCGGGACCCGGGATCCGC
AAGAGCGCGGCAACGGCTTCAGCGGGAGTGGAATGTGAAGCCTGGGCGGGGCGAGACACC
TGCTTCGGGACCCGGGTCCCGGGTCCCGGGTCCCGGCTCTCCACCGTCGAACGAGTCACG
GTGAACCCATTGGTATAGCGCAGGTCGGCGCGTGCGATCGGGCGCTGCGGGTCGGCCAGC
TGCGGCAGCACGCGGGCGAAGCGCTGCAGGCGCGCGCGCGCATCGTCGCGGCCCACCATG
ATCTGCAAGCCATTGCTCAAGCCCAGCGACCAGCTGCCGCGCGCGTCCAGCTCCAGGCGA
TCCACATCCAGCCCGGTCGGCGCGAACAGCGCACGCGATTCGTTGTACAGCGCCACCACG
TCCTGCGTCTTGCTGTCCGGACCGACGAGCTGGGGCAGCTTGAAATCCTTCAGCAACGGC
GGCGTGCGGAACAACCGGCCCTGTTCGGACAGCATGCGATCGGCGCCCCAGCGCGCGAAC
GGCTGGTGTTCGGTCACCCGCACTTCCAGCACATCCGGCCAGCGCTTGCGCACCTGCGCG
CTCTCCACCCACGGCAGGCGCGCGATGGCGTCCTGCGCCTGCTGCAGCTTCACCGCAAAA
AAGCCTGCGCGCGCATACGGCAGCACCACCGCGCGCAATTGCTCGGCAGGTACCCGCTTG
AAATCGCCCGACACACGCAACTTGGCCAGCGGCCAGCGCTCGGCGCCCACCCAACCATTG
AGCACGGCCACCACCGGCAATGCGACCAGCGCCACCGCAAGCAGCCAGGCGAGGATGCGC
AGGGTGGCGTTCATGGGCACGCTCCGCGTGCTGCGGGACCCGGGAACATCAAAAGCAGGC
GCGCTTTTGCCTTTGTTTTCACGGGTCCCGGGTCCCGGGTCCCCAGTCCCGGCGTCACAG
CGTCTGCTCCAGCACGCGCCACACCAGTTCCTCGAAATCGATTCCCAGCTGGCGCGCCGC
CTTGGGCACCAGCGAGTGGCTGGTCATGCCGGGCGCGGTGTTGACCTCGATCAGCTGCAG
GCCGCGCACGCGGTCCCGCATCACGTCCACGCGCCCCCAGCCGCTGCAGCCGGCCGCCTG
GAATGCCGCCAGCGCCAGGGCGCCGATCGCGGCCTCCTCCTCGCCCTGCATGCCGGGGCA
GAGGTATTGCGTATCGTCGGCCACGTACTTGGCGTGATAGTCGTACCACTCGCCGGCTGG
AACGATGCGGATGGACGGCAGCGCGATCTCGCCGAGAATGCCGACGGTGTATTCCTCGCC
CTGCACCATCTGCTCGACCAGCAATTCGCCCGCATAGGTCCGCGCGAAAGCGATCGCCGG
TGCGAGGTCGGCCTCGGCCAGCACCCGGAACACACCGACGCTGGAGCCTTCCCTGGATGG
TTTGATGAACACCGGCAGGCCCAGTGCCTGCGCGGCCGCATGCAGATCGCCGCCCGCGGG
CACGCGCACGAATTCCGGGGTGGGCAATCCGGCGGCGCTCCAGACCTGCTTGGTACGCAC
CTTGTCCAGGGTCAACGCGGAGCCGAGCACGCCCGCGCCGGTGAACGGCACCTGCAGCGC
GCACAGCAGTCCCTGCAGCACGCCATTTTCGCCGTCGCCGCCGTGGAGGATGTTGAACAC
GCGATCGACCGTGCCCGCATCGATCGCCGCCAGCAACGCGGGAATGCCATCGACCGGCTG
CGCATCGACACCGCGCGCGCGCAGCGCTTCCAGCACGTTGCTACCGGAATTCAACGAGAC
CTCGCGCTCTGACGAAGTACCGCCAAGCAGCACGGCGACGCGACCGAACACCGCCGGATC
GCTGGTGCGTTGAGTAGCGGGACCCGGGACCCGGGACCCGGGACCCGGGGCAGCGGACAA
CGCGGGCTGCACGCCCTGCTCTTCACCGGTCCCGGGACCCGGGACCCGGGTCCCGTTAGA
AGGCGCGCTCACGCCTCACCCCCGACGAATCCATTGGCGATGATGTGCTGGGCCACATGG
CCGATATCGCCGGCGCCCATCATCAGCAGCAGGTCACCGTCCTGCAGCACGTCCGGCAAC
ACTTCGGCCAGGCCGGCGATCTGCCCCACGACCACCGGTTCGCTGCGGCCGCGTGCACGG
ATGGCGCGCGCCAGGGCGCGCGAATCGGCGCCCGGGATCGGCGCTTCGCCGGCGGGATAG
ACTTCGCTCAACACCAGCGCGTCCACCGTACTGAGGACGGCGGCAAAGGCGTCGAACTGA
TCGCGGGTGCGGCTGTAGCGGTGCGGCTGGAAGGCCACCACCAGACGCCGGTCCGGCCAG
CCGCCGCGCGCGGCGGCGAACACCGCCTCGAGCTCGCGCGGATGGTGGCCGTAATCGTCG
ACCACCCGCACGCGTGCACCGGCGCTGGTGGTGACCTCGCCCAGGTCGTTGAAACGGCGG
CCGATGCCGGCGAAGTTTTCCAGTGCCCGTGCGATGGTCTCCGGCGCGACGCCGAGCTGC
CAGCCGATGGCGGCCGCCGCCAATGCATTGAGCACGTTGTGACGGCCCGGCAGGGCCAGC
GTCACCGGCGTGGTGGTGCCCTCGGGCAGGCGCAGGGTGAAGCGCATGCGTGGGCCGTCC
TGCACCACGTCCTCGGCGCGCACGTCGGCGGTTTCGCTGATGCCGTAGGTCATCACATGC
CGCGGCGTCTTGCCGGCCAGGGCTGCGACTTCCGGATCGTCGATGCACAGCACCGCCAGC
CCGTAGAACGGCAGCCGCTGCAGGAATTCGGCAAATGCCGCCTGCACGCGGGCGAAATCG
TTACCGTAGTTCTCCAGATGGTCGGCATCGATATTGGTGATCACCGCCATCAGGGGATTC
AGGCGCAGGAAGCTGCCATCGCTTTCGTCGGCTTCGGCCACCAGCCACTGGCCGCCACCC
AACTTGGCGTTGGCACCGGCCGCCAGCAACTGCCCGCCGATGACGAAGGTCGGATCCAGT
CCACCCTCGCTCAGCACCGCAGCGGCCAGGCTGGTGGTGGTGGTCTTGCCATGCGTGCCG
GCCACGGCGATGCCGCGACGGAAACGCATCAGTTCGGCCAGCATCGCCGCGCGCGGCATG
ATCGGAATGCGCTGGCTGCGCGCCTCCATCAGTTCGGGGTTGTCTTCACGGATCGCGCTG
GACACCACCACGCAGTCGGTGCCGAGCACGTTGGCGGCCGAGTGCCCGCGCATCACGCGC
GCGCCGAGCTTGGCCAGCCGGCGGGTGGCCGCGTTATCGGCATTGTCCGAGCCGGAGACT
TCATAGCCCAGCGTCAGCATCACCTCGGCGATGCCGCTCATGCCGGTGCCGCCGATGCCG
ACGAAATGCACACGCGGAAACGCCCGCACCAGATCGCCGCTGTCCTGCAGACGGCGGATC
ACTGGGCACCTCCGGCGGAGGTGCCGGGACCCGGGACCCGGGACCCGGGACCCGGGAGAA
GCGAAGCGGCACTGCGCGCCTGCCCGCCAAAATCGTCTGCATGCATTTTTTTCTGCTCTT
GCTGTTGCTTGTTTGCTTTCCGGGTCCCGGGTCCCGGGTCCCGAGTCCCGGCTTCTTCCA
GAATGATGTCGGCAATGCGCTCGGCGGCGTCGGGCTTGGCCAGACGGCGTGCGGCCTGCG
CCATCGACAGGCGACGCGCGGGGTCGGCGAGCAGGGTCTGCAGAGTCTGTTGCAGGCGCA
GCGCGAGCGAGTCGTCCTGCTTGAGCAGCACGGCCGCGTCAGCGCCGACCAGGTATTCGG
CATTGCGGGTCTGATGGTCGTCGACGGCGGCGGCGAACGGCACCAGCACGCTGCCGACGC
CGGCGGCGCATAGTTCGGCCAGCGTGGATGCACCTGCGCGGCACACCACCAGGTCGGCCC
AGGCATAGGCAGCGGCCATGTCGGCAATGAAAGGTTCGACGCTGGCGTCGACACCGGCCT
GCGCGTACGCCGCATCGGCTTCGGCACGCAGCTTCTCGCCGCACTGGTGGCGCACCTGCA
CCTGCGGGTGTCCGAGCGCGGCCAGCGCTGCCGGCACCGCCTGATTCAGAACGCGCGCGC
CCTGGCTGCCGCCCAGCACCAGGATGCGCACCGGGCCGCCACGACCGACCAGGCGCACTG
CCGGATCCGGCAATGCCGCGATTTCCGCGCGCACCGGGTTGCCCACGGCCTCTTCGCCCG
CAAAGCTGCCGGGAAAGCCGGTCAGCACGCGGCGCGCAAACCGCGACAACACCTTGTTGG
TCATGCCGGGCGCGCGGTTCTGTTCGTGCACCAGCAATGGCACGCCCAGCAGCCGTGCGG
CCAGTCCACCCGGGCCGGCCGCGAAGCCCCCGAAGCTGACCACCGCACGCGGCTGGCGCT
TGCGCAGCACGAATCCGGCGGCGCGCACCGTACGCATCACCCGCACCGGCGCACCGAGCA
GCTTCACCACGCCTTTGCCGCGCAACCCGCTGATGGCCAGCGTGTCGATGGCGATCTCGT
GCTGCGGCACCAGCCGCGTTTCCATCGCACCGTCGGCACCCAACCAGGTCACCGGCACAC
CGCGTGCGCGCAGCACCTTGGCCACCGCCAGGCCCGGGAAGATATGCCCGCCGGTGCCGC
CGGCCAGAATCATCACCGGTCGACTCTGCGCACCTGCATGTGCGGGCTGTTGCGGGGCAT
TCGCATGAACGCTCATGCCATCCTCCCGAATGTCGGCTCGACGCGCGGCTGCATGCGGCT
GGTACCGCGCAGGATCGCCGACGCCGGCGCAACCGGCACCGCTGTCGCGGGGGCGGCAGA
AGCGACGGTCTCGCGTTGCGGTGCACGCGGTGGCGGTGTGTAGGCCGGTGGCACCGACGC
GGCCACCGGCTCGGCAGGCTCCGCCGACGGTGCGGCCGCGCCCTGCGGCGACAGCTTGCT
GCGCAGGCGCTCGGCGCGATCGGCCTCATAGGACACCCGCAGCAGCACGCCCATCGCCAG
GCAGGTCATTAGCACCGAGGAGCCGCCCGATGAAATCAGCGGCAGGGTCAGGCCCTTGGT
CGGCAGAATCCCCAGGTTCACGCCGATCGACACGAAGCTCTGCATCGCCACCCACAAGCC
GATGCCGAAGGCGATGTAGCCGGAGAAGTGGCGCTTCATTTCCACACAGCGCATGCCCAG
CCAGAAGGCGCGCCCCACCAGCAGCGCGTAGAGCGCGATCACGCCGCAGACGCCCACGAA
GCCCAGCTCCTCGGCAATCACCGAAAAGATGAAGTCGGTATGCGACTCGGGCAGATAGTT
GAGCTTCTGCACCGATGCGCCCAGGCCCACGCCGGTCCACTGGCCGCGGCCGATGGCCAT
CAGCGCGTTGGACAACTGATAGCCCGAGCCCAGCTGATCCACCCACGGGTCCATGAAGGA
GGTCACGCGCCGCATGCGGTACGGCTCGAAGATCACCAGGGCCACCAGGCCAGGCAGCAG
CAACAGGATCGGCAGGATGATGCGTCCGATCGGCGCCCCGCCCAGCACCAGCATGCAGGC
GGTCACGCTCAGCAGCAGCATCGAGGAGCCGAAGTCCGGCTGCAACAGCAACAGGCCCAC
CAGGAAACCGACCACGAACACCGGCTTGAGCATCGCCTGCCAGGTCGCGTTGACCTCGTC
GCGGAAACGCACCAGGTAGCTGGCCAGCCAGATGATGTAGAACACCTTGACCGCTTCGAC
CACCTGGAACCGCGACACGCCCAGGTTGATCCAACGCTTGGCGCCGTTGACGGTGCTGCC
CAGGCCGGGCACGAACACCACCACGAGCATCAGGAAACAGGCCAGCAGCAGCATCTGGTT
GTGCTGTTCGATGGTCTTGAGCTCGGTACGCATGGCCCAGAACGCGAGACCGATGCCACC
GCCCAGGAACAGCAGGTGGCGGGTCAGGTAATAGAACGGGCTGGCTTCCAGTTCGATCGA
GCTGGAAGCCACCATCACCACGCCCAGCGAGGCGAGCGTGACGGCGGCCCCGAGCAGCCA
CGGGTCGTAGCGGCCGCCGATGGCGTCCAGTCGCGTTGCCTGGCGGGACATGTCGTTCAT
CAGCGCACCTTCAACGTGGCCAGGCCGATCAGCACCAGCACCACCGAAATGATCCAGAAG
CGCACGATCACGCGCGGCTCCGGCCAACCCTTGAGTTCGAAGTGGTGGTGGATCGGCGCC
ATGCGGAACACGCGCTTGCCGGTCAGCTTGAAACTGGCGACCTGGATCATCACCGACAGC
GTTTCGATCACGAACACGCCGCCCATGATCACCAGCACCATTTCCTGGCGCACGATCACC
GCGATGGTGCCCAGCACCGCGCCCAGCGACAGCGCGCCGATGTCGCCCATGAACACCATC
GCCGGATAGGTGTTGAACCACAGAAAGCCCAGCCCTGCCCCGGCGATCGCCGAGCAGATG
ATGATCAGCTCGCCGGCCCCGGGAATCAGCGGGATCTTCAGGTATTCGGCGAACACCACG
TTGCCCGACGCGTAGGCGAACACGCCCAGCGCGCAGGCCACCAGCACGGTGGGCATGATC
GCCAGGCCATCCAGGCCATCGGTGAGATTGACTGCATTGGAGAAGCCCACGATCCAGAAA
TAGGCGATCACCACGAAGCTCACGCCCGCCAGCGGCAGTGCGATCGATTTGAACATCGGG
ATGTAGAAGGTGATCGCGGCCGGGACGTCGGCGGTGTAGTACAGGAACAGACCGGCTGCC
AGGCCGAAGATCGACTGCAACAGATACTTCCAGCGCGACTTCAGCCCGTTGGAATCGCGT
TTGACGATCTTGATCCAGTCGTCGTACCAGCCGATCGCGCCGAAGCAGATCATCACCGCC
AGCACCAGCCACACATAGCGGTTGCGCAGGTCGCCCCACAGCAGGACCGACAGGGTGACG
GTCAGCAGGATCAGCGAGCCGCCCATGGTCGGCGTGCCGGCCTTGGAGAAATGCGTCTGC
GGGCCGTCCTGCCGGATCGGCTGACCGCCCTTGAACTGCGCCAGCTTGCGGATCACCGCA
GGGCCCATCCACAACGACAGGAACAGCGCGGTCAGCGCGGCCAGGATGCCGCGGAAGGTC
AGATAGTTGAACAGCCCGAACAGGCTCTCCAGTTGCTGCAGCCAGCGCGCCAACTCAAGC
AGCATGGGAGGCATCCTCCGCAGGTGCGAGCAACGCGGCCACGATGCGATCCATGGCGCT
GCCGCGGGAGCCCTTGATCAGCAGGGTGATGGGGCCGGAAGCCGTGAAGCCGGGACCCGG
GGCCCGGGACCCGGGACCCGTATAAGCGGGCGCGGGCTGCGACTGTTGTTGTTCTATCAA
AGCGTGTTCCTGCGCATTTTCTGATACGTCGTGCTGTTGCTGTTGCTGTTCCCGGGTCCC
CGGTCCCGGGTCCCGGGTCCCGGCTTCGGCAAGATCCGCCCGCAACGCCTCGGTCAGTTC
CACATGCGTGGCAAACACCCGCCCCCCTTCGCCGAATGCCTGCGCCGCTGCGGCGCTGAG
TTCGCCCAGCGCGTAGAGCCGCTGCAGCTTGGCCGCGCGTGCGCGTCGTCCGGCGGCGGC
GTGCAAGGCAGCGCCTTCCGGGCCGAGTTCGCGCATGTCGCCCAGCACCAACCAGCCTTC
GCCAGGGGCGGCGGCCAATGCATCGATGGCGGCATCCAGCGACCCGGGATTGGCGTTGTA
ACTGTCGTCGATCAACATCGCCCCGCCGCGCAGGCGGTGGGCGATCTGGCGGCCGGCCAC
CGGGCGCGCCTGCGCCAGGCCGGCGGCGATCACCGGCAAGGCGATGCCCGCGCCCAGCGC
CAGCCCGGTGGCGGCCAGCGCATTGAGCACGTTGTGGCGACCCGGCAGCGGCAGCGCGAT
CTGCGCCTGGCCTTGCGGCGTCACCAGGGTGAAGTGCGCGCCGTCGGCGTGCAGCCGCAG
CCCACGCGCGGTGATCTCGGCGCTGGCCTGCAGGCCGAACCGCAGCACGCGGCGGCCCTG
CACCGGCTGCGCCCGCAACTGCTGCTCGAACCAGGCACCGAAGGCGTCGTCGGCATTGAT
CACCGCCACGCCATCGGCCTGCAACGCGGCATAGATGGCGCCCTTGGTCTGCGCAACACC
GAGCAGGCTGCCCAGGCGCTCCAGATGCGCCGGCGCGATGTTGTTGACCAGCGCCACGTG
CGGCCGCGCGATATCGGTGAGATAGGCGATATCGCCGGGCTTGCCGGCACCCATCTCGTA
CACCGCAAAGTCCGCATCGTCCGGCGCGGCGATCACCGCCAGCGGCAGACCGATCTCGTT
GTTGCGGTTGCCCGGCGTGGCATAGACGGTGGTGCCGTCCACACGCCCGGCCTCGGTCAG
GATGGTCAGCAGCAGCGCCTTGACGCTGGTCTTGCCGTTGGAGCCGGTCAGCGCGAGCAC
GCGGGTGGCGCGGTCGCGCTGCAGGCCGGCGGCAATGCGCGCCAGGGCCAGTTCGGTGTC
GTCCACCACGACCTGCGGCACGCCGAGCGTGGGCAGCAGGCGCTCGACCAGCACGCCGCT
GGCACCGCGCGCCACCGCATCGGCGGCGAAGTCGTGCCCGTCGAACCGTTCGCCGCGCAG
GGCCACATACAGGCTGCCGCTGCCGAGCGTGCGGGTGTCGTTGCCGACCGCATCGATCAT
GGTGTCGTCGCCATGCAGTTCGCCACCGGCGAAATGCGCGATCAGCGACAGCGGGGTGCG
CTTCATGCGCGCACTCCCAGCCCGGTGCGCGGCAGCAAGGCCTGCGCTGCCACCGCCGCA
TCGTCGAAGGGATGCTGCACGCCGGCCACTTCCTGGTACGGCTCGTGGCCCTTGCCGGCG
ATCAGCACGATGTCCGAGGCGCTGGCCATGCCGATGGCCTGGTGGATGGCCGCGGCGCGG
TCGCGCTGTACGAGGGCCGCATCCGGGCGCGCGAAGCCGCGCAGGATGTCGGCGACGATC
GCATCGCCGTCCTCGCCCCGCGGGTTGTCGTCGGTGACGATCGCCACGTCGGCATTGACC
TCGGCAATGGCCGCCATCTGCGGGCGCTTGCCGGTGTCGCGTTCGCCGCCGCAACCGAAC
ACGCAGATCAGCCGATCCTGCGCATGCGAACGCAGGCTGCTCAGCGCCTGCTCCAGCGCA
TCGGGCGTGTGCGCGTAGTCGACCACCACCAAGGGTGCGCCCTGCGCGCCACCAAGGCGA
TTCATGCGGCCATGGATCGGCTTCAGCTGGCCCAGCACGGTGGCGATCTGCGCAGGCACG
ATGTCCATCGCATGCAAGGCGCCGGCCACTGCCAGCAGATTGTCCACGTTGAAGCGGCCC
AGCAACGGCGAATGCACCGGATGCACTTCGCCCTGGATATTCAGTGCGAAATTGATGCCG
TGATGGTCCAGTTGCAAGGCCTGCGCGCTGACGCTGGCGCCGGCCTGCGCGCGCGAGCTC
ACGCCGATCGCGCGCAGCGCGGGGTCGAGCGCGGCGAACAGCGTGCGGCCGAATGCATCG
TCAAGATTCACCACTGCCGCTTTCAAGCCGGCACGGAAGAACAGCTTGGCCTTGGCGGCG
CCGTACTGCGCCATGTCGCCGTGGTAATCGAGATGGTCGCGGGTGAGGTTGGTGAACACC
GCCACGTCGAAATGCACCGCATCCACGCGGCCCTGATCGAGCGCATGCGAGCTGACTTCC
ATCGCCACTGCCTGCGCGCCGTCATCGCGCAGCTGCGCCAGCAGCGCATGCGTAGGCAGC
ACCAGCGGCGTGGTGAATCCGGTCGGCACGGCCGCGCCGTACAGGCCCACGCCCAGCGTG
CCGAGCGTACCGGTGGGCGTGCCCAGCAAGCTCAGCGCCTGTGCCAGCAGTTGCACGGTG
GAGGTCTTGCCGTTGGTTCCGGTGACGCCGACCATGCGCAGCGCGCGGGACGGGTGACCA
TGAAACAGGTCTGCCATCTGGCCAAGCCGTGCGCGCAGGCCGGGCACCGCGATCGCATCG
GTGGGCGCCGGCAGCTCGGCGGGTGCAGGCGGCTCGAACAACACTGCCGCAGCGCCATTG
GCACGTGCCTGTTCGACAAAGCCCAGACCATGCGCACCGAAACCGGCGATCGCCACGAAG
GCATCGCCCGGGCGCACCGCACGGCTGTCCATCACCAGGCCGGACACCTGCACGTCGTGC
GTCAACGCCACGTCCGGCAGCAACTGCGAGAGCGCCATGACGCGGCTCACTGGCGGCTCT
CCTGCAACGGCGCCGGCTGCGCTGGCGCGGCGGCCGGCGCAGGTGCCAGTGCGGTCGGGA
TGCCGGCCGACACTTCGTCCACCGGGTCCGGCACCAGCGCCGGATCGGGATCGGCCGGTT
GCGGCTTGGCGACCGGCTGACCGGTCTTGCCGGCCGCCTGCGCGGCGAGCCACGACTGGA
TGTCGTCCGGCGGCACGTCCATCAGCCGCAGCGCACCTTCCATGACCTTGTGGAACACCG
GCGCCGACACCAGGCCGCCGTAGTACACCTTGCCCTGCGGATCGTTGATCACGATGACGG
TGGCAAAGCGCGGGCGGCTGGCCGGCACCAGGCCGGCGAACAGCGCGTTGTAGTGGCCGC
GCTCGTAGCCGCCGGCGCCGTTCTTGCGCGCGGTACCGGTCTTGCCGGCCACGTGGTAGC
CCAGGATCGCCGCGCCCTTGGCGCCGCCCTGGGTGACCACGGTCTCCATCATGTCGATGA
CTTGGCGCGCCACTTCCGGCGTGACCACCTGGCGGGTGTCGTTGTGCTGGCCGCGCACGA
AGGTCGGCTGGGTCAGCTTGCCGCCATTGCCCAGCGCGGCGTAGGCCTGCGCGATCTGCA
GCGGCGTCACCGACAGGCCGTAGCCGTAGGACATCGTGGTCTTGGAGGGACCGCTCCACT
TCTGCGGCTGCAGCACCACGCCGGACGATTCGCCCGGAAACCCGCTATGCGGCGCACTGC
CGTAACCGAAGTCGCGGATCGACTGATAGAAGGTCTGATCCGGCACCTTGGCCGCGATCT
TGGCCGCGCCGATGTTGGAGCTGCGGGTGATCACGCCGGTGACGTTGAGCACGCCGTTGT
TGCGCGGCACATCTCGGATGGTGAAGCGCCCCACCGACATGTAGCCGGGATTGGTGTCGA
TGACGGTGTCCTTGGTCACCACGCCGGCGGTCAGCGCGGTGGCCACGGTCAGCGGCTTCA
TCGTCGAACCCGGCTCCACCAGATCGGTCACCGCACGGTTCCGCCGCGCCGACGGGTTGA
TGCCGGTGACCGAGTTCGGGTTGTACGTGGGCAGGTTGACCATCGCCAGCACTTCGCCGG
TGGCCACGTCCATCACCACCATCGAACCGCCGGCCGCGTTGTTGTCGACCAGCGCGTTGC
GCAGTTCCTTGTAGGCCAGGAACTGGATGCGACGATCGATGCTCAGCGTCAGGTCCTTGC
CCGGCTGCGCCGGACGCACCAGGTCCACGCTTTCCACGATGGCGCCGCGTGCATCGCGCA
CCACCTTCTTGGAGCCGGGCTTGCCGCGCAACCATTCGTCGAAGGCCAGTTCCAGCCCTT
CCTGGCCGCGGTCGTCGATATTGGTGAAGCCCAGCACGTGGGCCATCGCCTCGCCCTGCG
GATAGAAGCGACGGAACTCGCGCTGCGAGAACACGCCTGGAATCTTCAGGGCCACGATCG
CATGCGCCTTGTCCGGATTGATCCGGCGCTGCAGGTACATGAATTCCTTGCCGGCCTTCT
GCGCCAGCCGGGCGTTCAACTCGTCCAGCGGCTGGCCGAGCGCGGTGGCCAGCTCGGGAA
TGCGGTCCGGGTTGCGCAGCAGTTCCTGCGGATTGACCCAGATCGATTCCACCGGTGTGG
ACACCGCCAGCGGCTCGCCGTTGCGGTCGGTGATCATGCCGCGCGAGGTGGCGATGGGCA
GTTCGCGCAGGTAGCGCGCCTCGCCCTGGCGCTGGTAGAAATCGCGATTGACCAGCTGCA
CGTAGGCAGCCCGGCCGATCAGGGTGACCGAGCACAGGCCCAGCGCCACGCCGACCAAGG
TGAGTCGGCCGCGCAGGTTGAAATTGCTACGGGGGCGGTTGCGACCAGCCTTCATGGCGC
ACCTCCCTGTGCGCCACCCTGCGGGCGGCCAAGCCGTGCAAAACGGCTGTCCTGCCGTTT
TGTCATTGGCGCACCTCCCTGTGCGCCACCCTGCGGGCGGCCAAGCCGTGCAAAACGGCT
GTCCTGCCGTTTTGTCATCGGCGCACCTCCCTGTGCGCCACCCTGCGGGCGGCCGAGCTG
TGCAAAACGGCTGTCCTGCCGCATGCTCATGGGCGCACCACCACGATGTCGTTGGTCTCC
GGGAACTTCATCCCGATGCGCGTACGCGCGACCTGATCGACCCGGTTGCTTTCCGCCCAG
GTGGCCTGCTCCAGCTGCAGCCGGCCGAATTCGATATTGAGCTCGTCGCGCGTGTGTTCG
AGCCTGGACAACTGCACGAACAGCTTGCGATGCATGTGGCGCATGTACACCACACCGATC
GCCGAGGCGATGCTGCAGGCAAGCAGCACGATCAGCAGCAGGCGGCTCATTGCGCGCTCC
TTTGGAGCGCGCTCGGGACCCGGGACCCGGGACCGGGGACCCGGGAAGAACCAAAGCCGG
TGCCCGACGGGTCATGGCTGTCGCTGTCGCTGTCGCTCTTCCCGGGTCCCCGGTCCCCGG
TCCCGGGTCCCGCCAGCTTCTCAGCCACCCGCAACACCGCGCTGCGGGCGCGCGGGTTGA
CGCTCAGTTCGGCGTCATCGGCCTTGATGGCGCCGCTGATCAGCTGCAGCGTGGGCACGA
ACGGCTGCGCTTCGGGCAGGCGGCGGTTGCTCGGCGGGGCCTTGGCGTAGCGGGCCATGA
ACTGCTTGACGATACGGTCTTCCAGCGAATGGAAGCTGATCACCGCCAGCCGGCCGCCCG
GCTTGAGCGCGTCCAGCGCAGCGTCCAGCCCGGCTTCCAGATCGTCCAGTTCGCGGTTGA
TGTAGATGCGGATCGCCTGGAAGCTGCGGGTGGCCGGATGGGTCTTGCTGTCGCCGCGCG
GCATCACCGAAGCGATCAGATCGGCCAACTGTGCAGTACGCAGCAGCGGCTGTTCGGCAC
GCCGCGCCACGATGGCGCGCGCGATGCGGCGGCTCTGGCGTTCTTCGCCGTAGGTCCACA
GCACATCGGCGATCTCGCGCTCGCCAGCCTGCGCCAGCCACTGCGCCGCGCTCTGGCCAC
TGTCCGGATCCATGCGCATGTCCAGCGGGCCGTCCTTGCCGAAGCTGAAACCGCGCCCGG
CCACGTCCAGCTGCGGCGAAGACACCCCCAGGTCCAGCAGGATGCCGTCCACCGTCGCGG
CCGCGACCACCTGGCCGAGCGTGGCGAAACTGCCGCGATGGATGGACACGCGCGCATCGC
CACCGAACCGTTGTTCGGCCACTGCGATCGCTTCGGGGTCCTTGTCCATCACCAGCAGTC
GACCTCCCGGTCCAAGGTGTTCCAGCACGCCGCGTGCGTGTCCGCCACGCCCGAACGTGC
CATCGAGGTAGGTTCCGTTGTCGATCACCTGCAGGCCGTCCAGAACCTGCGTGTACAGCA
CCGGCACATGCGCCGCCGGCGGCTGCGACACCGGGTGACCGGGCTGCGCTTCACCGCGCA
TCCGGGCACCCCGGCTCACAACCTGAGATCGAGCAATTCATCACCCAGATCCCCGTCAGA
CAATGTCTGCTGGATCAGTGCGCGATGCGCCTGCTCGCTCCACAGTTCGAACTTGTCGCC
CATGCCCAGCAGCACGGCTTTTTTCTCGATGCCCACCGCGTTGCGGTGGCTGGCAGGAAT
GCTCAGGCGGCCATTGGCGTCCAGCTCCAGCACGGCGGACGAGCCCACCAGCTTCTGCTG
CAGCGTGCGGACCACGCGCTGGGTATTGGGCTTGGACATCACATCGTCGCGCACCCGCTC
CCACTCCTTTTCCGCGTACAGCCACAAGCATCCGGCTTCGAACGGGTTGTAGGTGAGCAC
CAAGCGATTGCCGCTCACGCGCGCGACCAGGTCGCGATAAGCGGTGGGTACCGCCATGCG
CCCTTTGTCGTCCACCGTGATGGCAGTCTCGCCCTGAAACACCGAATGCAACCTCGAATC
ACCGCTGGGGATCATTGAACCACGAAAAACCACAAAACACCTGGTTTTCCCTCCGATGCC
CACCTTAGCAGCGCGTCAAAGGTTGTCAACAACTTTGATGACCCCAAATCGCCAGTCACA
TCAATGAGTTGCAGCACTCTTTAGAGACTTGTTCAAAGCTTATCCACAAGTTGCTGTTTC
GTCTCAGATTTTGAGATTGAACGAAAATTCAGGGCGGTGAAGACCATGTAAACCCGACCC
CGGTCTCACTTCACGCTGCGTCAGCTGCGCACCGCAACTGCGCAAACCGGCGACAATCAG
CGACATGTGCCTGGTTGCCCTTGCCTGGAAATCCCACCCGCGCTGGCGCCTGTTGCTGGC
CGGCAACCGCGACGAATTCCATGAGCGTCCGACCGCCCCACTCGCGCGCTGGGCAGCACC
CGCCGACAACGTGCTGGCCGGGCGCGACCTGCGCTCGGGCGGCAGTTGGGTCGGGTTGGG
CAACGACGGCCGCGTTGCGGTGGTCACCAACGTGCGCGACCCGCTCGCCACTGCCTCGGG
CCGCTCGCGCGGGCACCTGATTGCCGACTATCTGTCCGGCGGCCTGGATGCCGCCGCGTA
CGCCCACGCGCTCGCTGGCGCCGCGCACGCGTTCCCGCCGTTCAATCTGCTGCTGTGCGA
CGCAGACCGCTGCGAGCACCTGAGCAACCACCCACCGTTGGCGCGCCAGCTGGAGCCAGG
CATCCACGGCATGTCCAACGGCCCACTGGACGCGGCCTGGCCGAAGACACGCGCCTTGAC
CGATGCCCTGCACGACTGGTGTCGCGTCGGCAGCGACGACCTGCAACCCCTGTGGGACGC
GCTGGGCAACCGTGCCACCGCACCCGATGCGGTCCTGCCCAGCACCGGCGTGGATCTGGC
CACCGAGCGCCTGCTCTCGGCGGCCTTCATCGCCGGTCCAGCCTACGGCACCCGCGCCAG
TACCGTCGTGGCGGTGGACCATCGAGGCCAGGGATTCATTCACGAGCGCCGCTTCGGCCC
GAATGGGATCTTTCAGGGGCAGACCCGGCTGGAAATCACCAAAACGCGCTACTCACCGTG
ACTGGCCAAAGCGTCATCCTGCAACCGCTGGAAATGACCTCCGTGCCGCTGGCCGCCCTC
AACACAGCGGCCGGCACATTGAAGGACCAGGGCCAGAGCATCATCGACGCACTGGGCGAG
CTATTCACCCGCTCGTTCGGTTGAGCGCGATACAGAAAACGCCTCAAACAAGCCGCAGCA
ACGCACACAGCGTCCGCCGCGAGGGCAAAGCCCAAACCAAGCACCAATGAGCGAAGCACC
GGATCGCCTGGATCGCAGACGCGGCTGCACCAAGTGCTCGCCCCCATCCGCCCTTCGGGC
ACCTTCCCCCGCAAGCGGTGGAAGGGAACCGGCAGGCAGTCAATTGCAGTGCAACCGCCA
GGTCCACGCGAAGCCAGAAGTCCCTCTCCCGCAGCCACAGGTGTCCCTTCTCCCGCCTGC
GGGAGAAGGTGGCGCGCAGCGCCGGATGAGGGCAGCACGTCGGTGCCACGCGCTGCAGGC
ATGACAACCCGCGACGCCGGAGTGTAAGCACCCCCATCCGCCCTTCGGGCACCTTCCCCC
GCAAGCGGTGGAAGGGAGTCGATCACGTAGTGCGCAGCGCCCCCGCCAACGACCTATCTG
CAAGCCCCCTTGAGTCAAGGGGGCGCGGCGACAGCCGCGGGGTTGTGGCATGCCCGGAGC
CGGGGCCCATGTTTTGTACCGCCATAGGCGGTACGAAGCGTGGGTGCCTTCTTGGGCGAA
CGCCCCAGAAGGCAGCGATACAGCCGCGGGGTTGTGGCATGCCCGGAGCCGGGGCCCGCG
TTTTGTACCGCCGCAGGCGGTACGAAGCGTGGGCACCTTCGAGAAGGGCGAACGCCCGAA
CGAAGGTGGCGGAGCCGGCCGATAAGCCGGGTTCTGTCGTGAACAGTCATTCGTCTAGGC
GCTACGTCACCGCAGCGCTCAAGCAACCTACCCGGATCCAGCGCGGGCCACGCCAATGGA
TCCCTATTTGGTCTTGCTCCAGGTGGGGTTTGCCGTGCCGGTCCGTTACCGGACTCGCGG
TGCGCTCTTACCGCACCATTTCACCCTTACCGGCCCCTCGCCACCCCTCTGCGGCCTCCG
AATGCACTTGGCGATGCAATGCATCGCTGACATGCTCCGGTGGCGACAGAGGGGTGACGA
GGGACGTAGGCGGTATCTTTCTGTTGCACTTTCCGTCGGCTTGCGCCGCCCAGGCGTTAC
CTGGCACCTTGCCCTATGGAGCCCGGACTTTCCTCGGCACCCTTGCGGGTGACGCGACTG
TCTGGCCGACTCCGCCAGCGTGCATTCTACGCTATCGCCGGCATGCGAGACGGCGCGACG
ATTCCGAGCGCGCCACTGCACGGCAGGAGCTCCCGGGCGCGAGGGGCCGACCGAGCAACC
CTGGGCAGGCACGCCCCTGCCACCACAACCCTAACCGCCGTACAGCGCCTTGCGCGGCGC
CCCGGTCAATTCGGCGGCAAGCTTGGCGGCGGTGGACGGCGGCAGGTGCTCGGCGAGCTT
GGCATAGACACGGCGGCCTTCGGCGAGCTGGCCGTCGGCGGCGTCGGCGGCGCCCTGCAC
CATCACCACGAACTCGCCCTTGCGCTGGTTGTCGTCGGCTTCGATCTGGGCCTGCACTTG
CGCCAGACTGCCGTCGAGCACGGTTTCGAACAGCTTGGTCAGCTCGCGCGCGATCACCGC
CGGGCGGTCGTCGCCAAAGGCAAAGCGCAGGTCGGCCAGCGACTCGACGATGCGGTGCGA
GGACTCGTAGAACACCAGGGTGCGGGTCTCGCCGGCCAGCCGCGCCAGGCGTTCACGGCG
GGCGGCGCTCTTGGCCGGAAGGAAGCCTTCGAAACCGAAGCGGTCGCTGGGCAGGCCGGC
GACGCTGAGCGCGGCGATCGCCGCGCATGCGCCGGGCACCGGGCTGACCTTGATGCCGGC
CGCGCGGGCGGCACGCACCAGCTTGAAACCCGGGTCGCTCACCAGCGGGGTTCCGGCGTC
GCTGACGATGGCCAGCGACTCGCCCTCGCGCAGCCGCGCCACGATGCGCTCGGACATGGC
GTCTTCGTTGTGGTCGTGCAGGGCCAGCAGCGGGCGGTCGATGCCGAAATGGCCGAGCAG
CTGGCGGGTATGGCGGGTGTCTTCGGCGCAGATCGCGGCCACGCCACGCAACACCTCCTG
CGCGCGCGGCGACAGGTCGGCCAGATTGCCGATCGGCGTGGCGACCACGTGCAGGGTTCC
AGGGGACATCATCAGCGGTCTTCCGGGGGCAAAGGGTAGAATCGTAGCGGTTTTCCACGG
GCCGCCCTGGCGACCCCTGTCCAATGGATCTGAAATGAACAAGCGTGTTGCAAGGATCTC
CGCCCTGTCGCTGCTGGTCATGCTGGCCGCCGGTTGCGCCACCAGCAGCGTGACCCAGAC
CGCCTCGCCGACGCAGAGTGCGGCGCTGGCGTTGCTGGACCAGGGCAAGCCGCGCGAGGC
GGCGCAGCAACTGGAAGCCGAGGCCGCCAGCGCCAGTGGCGCACAGCGCAGCCGCCTGCT
GGCCGCCGCCGCATTCGGCTGGCACGACGCCGGCGACGACGCGCGTGCACGCACACTGCT
GGCACAGGTCAACGCACGCCATCTGGGCGGTGAAGACCGCGCCCGCTTCGGCCTGCTGAC
CGGCGAACTGGCGGTGCTCGACAAGCAGGGCGCACAGGCGCTGCAGGCGCTGGGCGACAG
CCCGCAGGGATTGCCGCAGCCGCTGCAGACGCGCTGGCTGCTGGCCCACGCCGCCGCACT
GGAAGCCAACGGCGACCTGTTCGGCGCCGCCGCCGACCGGGCGCGCGCCGACGCCAGCCT
GACCGGCAACGCGCGCAGCGAGAACCAGCGCGCCATCGTGCGCCTGCTCGCCGCGCTCGA
CGACGCCACGCTCAAGGGCCGCACTGCCGCGCTGCCGGCCGGCGACCCGCTGTACAACTT
CGCCGGGCGTGCGTTGATCAGCCGCGGCCTGGCGCTGCCCCGCGCCTTCCAGCGTGATGC
GCAGTGGGGCTTCGACACCAGCAAGCGGCCGCCGGCCGAACGCGACGGTTATCGCCCACC
GGTCAAGCTGGGTGTGCTGCTCCCCCTCACCGGCAACCTGGCCACCGCCGCCGCGCCGGT
GCGCGATGGCTTGCTGGCGGGCTATTACGCCGAAACCCGCCGCCGCCCCGAGCTGCGGTT
CTTCGACACCGCAGGGACCGCCGCCGGTGCCAATGCCGCCTACGACAAGGCGGTGGGCGC
GGGCGTGGACTATGTGGTCGGTCCGCTGGGCCGGGACGAAGTCAGCGCACTGTTCGCGCG
CGGTCAGCTCGCCGTGCCGGTGCTGGCGCTCAATCGTCCCACAGACAACAAGGCTCCCCC
CACCGGCAGTGCCGGCTTCTCGCTGGCGCCCGAAGACGACGGCATCATGGCCGCCGAATA
CCTGCTCGCGCGCGAGCGCCGCAACGTGTTGATCGTCGGCACCAGCGACGACAACGGCAA
GCGCACCATCAAGGCCTTCCGCGACCGCTTCACCGAACGCGGCGGCAGCGTCGCCGGCAG
CATCAGCGTGGCCGATGCGCCGGGCGACATCGGCGCGCAGCTGCGCAATTACGGCACCGC
CGATGCGGTGTTCCTGGCGGTACGCGGCAATACCGCGCGTGCGCTGGCCCCGCAGCTGGC
GCTGGCCGGTTTTGCCGGCAAGTCGCGCGTGGGCACGTCGCAGCTGGTGGCTGGCACCGG
CAAGGTCGAAGACGACCTGGCCCTGGAAGGCATGATCTACCCCAGCGAAACCTGGACCGC
CCTCGGGGTGTCCGGCCTGCCGGCGGCCAGCCAGGTGGCCAGCACGCTGCCCAGCGCGCG
CGGCCCGGCCGCACGCCTGTTCGCGTTCGGCTACGACGCCTGGAAGATCAGCGCCTATCT
GGAGAAACTGGCGACCGGCACCGATGGCGGCCTGCGCGGCGCCACCGGCGTGCTGCATCT
GGATGGCTTCGGCAATGTACTGCGCACGCCCGCCTGGTCCACCTTCAGCGGTGGCCGCCC
GACCCCGATCGCCGACGGCCGCTGATCCCCATGCCGGCAGCGCGCCAGCAACGCGGAGCG
GCGGTGGAAGCGGCTGCGCGCGCGTTGCTGGAACAGTCCGGGCTGCGGCTGGTGGCGGGC
AATGCCAACTACCGCGGCGGCGAGCTGGACCTGGTGATGCGCGACGGCCAGATGCTGGTG
TTCGTGGAAGTGCGCTACCGCCGCGATGCCCGCTTCGGCGGCGGCGCGGCGTCGGTCGAT
CTACGCAAGCGCCGCAAGCTGGTGCTCGCCGCGCGCTTGTTCCTGGCCGCGCACCCGGCG
TTGGCATCGTTACCGTGCCGCTTCGATGTGGTCGACGCCAGCGGCGAACCGCCGCAACTG
CACTGGATCCGCGACGCCTTCCGCGCCGACGAGTGCTGATCACCCCCGAGACGCGCACCG
ACGTTCCGATGCCGACGATCATGACCCACGCCGCGGTGCCGCTGGCGCTCTGGTGCGCCA
GTGAACGCGGCCGCCTGTCGCCACGCCTGCTCATGGCCGGCGTCGTGGCGGCGATGCTGC
CCGATGCGGATGTGCTGGCATTTGCGCTGCACGTTCCGTATGCCGATGCCTTCGGCCATC
GTGGTGCGAGCCATTCGCTGCTGTTTGCCGGCCTGGTCGCATCGCTCGGCGGCCTTGCGC
ATCGCCCCCTGCGTGCGGACGCCTTGCAGGCGGCCGCCTTCCTGTTCGTCTGCACCGCAT
CGCACCCGGTACTGGATGCGATGACCTCCGGCGGGCTTGGCGTCGCCTTGGCGTGGCCGT
GGAGCGAGACGCGCTGGTTCGCACCATGGCGGCCGATTCGCGTGTCGCCGTTCGCCAATG
GATTCTTCAATTCGCGCGGCCTCTCCACGCTGCTCTCCGAGCTGCGCTGGGTGTGGCTGC
CGTTCACCGTCGCAGTGCTGGGCTGGAAATGCATCCAGCGCACGGCACCACAGGATCACC
CGTCATGACCGATGTGCTTCCCACTGCCCTGGCCGCATTGCTGGCCGCGCGGCTTGGGCC
CGATGGCTGGTTGACCGGCGACGACGCACGCCGCCGCCATGGCGAGGACGATTCGCGCCG
CTGGGCGCTGCCCGCCGCCGTCGCCTTGCCGCGCGATACCGAGGATGTGGTGGCAATCGT
GCAGGCCTGCCGCGCGCATGGCGTGCCGATCGTGGCACGCGGCGCCGGCACCGGCACCAC
CGGTGCGGCGGTGCCGTTCTGCGGCGGCGTGGTGCTCTCGCTGGCACGCATGAATCGCAT
CGTGGCGCTGCGCCCGCAAGACCGCTGCGCGGTGGTGCAGCCCGGCCTGCTCAATGGCGA
TCTGCAGCAGGCCCTGCAGCCGCATGGGCTGTTCTGGCCGCCGGACCCGTCCAGCGCGGA
GATCTGCAGTATCGGCGGCAATCTCTCCACCAATGCCGGCGGCCCGCGCGCGGTGAAGTA
CGGCGCCACCCGCGACAACGTGCTCGGCCTGGTGGCCGTCACCGGCACCGGCGAGGTGAT
CCGTTGCGGCGGCGCCTACACCAAGAATTCCACCGGCTATGACCTCACGCATTTGTTGGT
GGGTAGCGAAGGCACTCTGGCGATCATCGTCGAAGCGACCTTGAAACTGACCCCGCGCGC
GGTGGCGCAGGCTGGGCTGCGCGCGCTGTATCGCGATGCGGCCAGCGCCGCGGCGGCGGT
ATCGCGACTGATGGCGCAACCGACCACGCCGACCATGCTGGAATTCATGGATGCCAGCGC
GATCGCGCTGCTGCGTCGCAATGGCAGCGACGTGCCCGACGCCGGCGCGATGCTGCTGAT
TGAAGCCGATGGCGACCACGACACCCTGCCCTATGCGTTGCAGGCGCTGCATGACGCAGC
CGATGGCGAGGGCGTGCTGAGCCTGGACGTGGCCGCCGACGGCAGTGCGCGCGACAAGCT
CTGGGCCGCACGCCGTGCGTTATCGCCGGCACTGCGCACCATCAAGCCCGGCAAGATCAA
CGAAGACGTGGTGGTGCCGGTCTCGCGCATTCCCGAACTGGTGGCCGGCGTGGAAGCACT
GGCGGCGGAATTCGCACTGCCGATCGTCGCCTTCGGCCATGCCGGCAACGGCAACCTGCA
CGTCAACATCATGTACGACCCGGCCGACGCCGACGAAGACGCCCGTGCGCATGCCGCATT
GCCGCGGTTGTTTGCCCTGGTCCTGGCACTGGAAGGCACGCTCTCCGGCGAGCACGGCAT
CGGCGTGGCCAAGCGCGACTTCATGGCCCAGGCCTTCAATCCCGCCACGTTGTCAGCCAT
GCGCGCGATCAAGGCGGCGCTGGATCCGGATGGGATTCTCAATCCGGGCAAACTGTTGCC
GGACGCCTAGCGACAGGCTCACCTCAACGCGCCACCCCGATAAACCGCAAGCCCACCCCC
GGTTCGGTGACGATGTAGTGCGGGGCGGCGGCATCGTCGTGCAGTTTCTGGCGCAGCTTG
CCGACCAGGATGCGCAGGTAGTGGGTGTCTTCCTCGTGGGTGGGGCCCCACACTTCGCGC
AGTAGTTGCGGCTGCGTCACCACGCGGCCGGCGTGCTTGAGCAGCAGCGCGAGCAAGGCG
TATTCCTTGCGGCTCAGCGGCACCGCTTCGCCATCGAGGGTGACTTCGCGCAGGCCCAGG
TGGATATGCAGGCGGCCATCGTCGAACACGCTTTCTTCCACCGTGCTGCCGGCGCCTGCC
TGGCGCAGCAACGCGCGGATGCGCGCCATCAGTTCCTGCACGCCGAAGGGTTTGGTGACA
TAGTCGTTGGCGCCGGCATCGAGCGCGGCGACCTTTTCGGCTTCGCCCGCGCGCACGGTG
AGCATGATCACCGGCACGCTGGACCACTGGCGGATCTCGCGCAGCACCTCGTGGCCGTCG
CGATCGGGCAGGCCGATGTCCAGCACCACCAGTTCGGCGCCCTGCCCGGCCAGCGTGGCC
AGGCCTTCTTCGGCGGTGCCGGCCTGCAGCACGCGGTAGCCCTGCGCACGCAGGCTGATG
TCGAGAAAACGGCGGATCTGCGGCTCGTCGTCGACGATCAGCACGCGGGCGGGCGGGATG
GCAGCGGGGTCAGTCGGCATCGGGGCGAGGTGGCGCGGCGGGAACGAGCAACGGCAGCGT
AATGCGAATCGTGGTGCCGTGACCATGCGCACCTGCCAATGCCTCCACGCTGCCCCCGTG
CGCGCCGATCATGCCCTGGCAGATGGCAAGGCCCAAGCCGGTGCCGTTGCGCCCGCGGTC
GCCACGTTCCACGCTGTAGAACATGTCGAAGATGCGCGCGCGCTCGTCTTCGGGAATGCC
CGGGCCCTGGTCGCCGATGTCGATCTGCAGTGCGCCGGCACGCAGCTGCGCATGCACGGT
CACCGGCACACCGGCTGGCGAAAATTTCGCCGCATTTTCCAGCACGTTGAAGATGGCCTG
CTCGACCAGCGCCGGGTGCACCCAGATCGCCGGCAGGTCGGCAGCCAGGTCCAGCTGCAG
GCGCACCTCGGGCTGGTAGCGCTGCAACCGGCGCGTGGCAGAGCCGATCAATTCGTCCAC
GCCGATCCAGTCGCGATTCAAGGTCAGCCCGGTGTGGCCGAGCCGGGTCATGTCGAGCAG
GTTCTGGATGTAGCGGTCCAGCCGCTCGCCCTCGAGCTGGATGGTGTCGAGCAGACTGTG
GCGGTCGTGCGCGTCCATCGCATCGCCGTAGCTGGCCAGGCTGCTGGCCGAACCGATCAT
CGAGGCCAGCGGCGAGCGCAGGTCGTGCGACACCGACGACAGCAACGCCGAGCGCAGGCG
CTCGGTTTCGCCACTGACGCGTGCGCCTTCCAGATCGGCGACCAGGCGCGTGCGCAGCGC
CGCCTGGCCGATGTCTTCCACCATCGCTTCGGCCAGCCGGCGTTGCTCAAGGCCAGGCCG
TTGCGCGGCCTGTCGAAAGCGCAGCGCAGCCACGCCCAGCGTGCCGCGTTCGTGGCGCAC
CGGCAGGCACCACCACTGCGCCCCGGCCAGGGTATCGGTAAAGCGGCCGGCCGGCTGACC
GTGGCGCTGGGTCCACTCTGCCGCGCTGCGGTCCAGCGCACCGAACCCGGGCGGCGCCTC
GCTCTCGCGCTGCTCCAGGCGCAGCCAGACGTCGGCATCCAGCGCGGTGGCCAGCGCGCG
ACGGCCCGCTTCCAGCACCTGGCCCAGATCGGCAGCAGTGCTGAGCTGGCGGGCCAGCGC
CTGCAAGGCGTTGGCGTGCGCATTGGCGGCGCGCAAGGCCAGCACCTGGCTGCGCAGGCG
CGAGGCCAGCCGCCCGGCCACCAATGCGGCGATCAGGAACAGGCATACCGTCACCACGCC
CTGTCGCGCGCTGATGTGCAGGGTGAAACGCGGCTCGATGAAGAAGAAGTTGTAGGCGAC
AAAACTCAGCAGCGCAGCGATCACTGCGGCTGCCATACGCGTGCGCGAGGCCACCAGCAC
CACCGCGACAATGAACACCATCGACAGGTCGTCGATGTCGGTCCAGCGTTGCAGCAACCA
CGCCACGCCGACCGCGCCGGCCGCGGCGATCGCCGCAAAGGCCAGGTCGTAGCGTTGCAG
CCACTGGCGCGGGTTACGCCAGCGCTGACGCGCACGTGCGCGCGCATCGGCGGAGCTGAC
GATGACCAGTTCGTAATGCGCGCCACGCTGCAGCAATTGCTGGGTCAGCGTGCGGTTGAA
CATGCGCGCCAACGGACGTTCGCGGGTACGCCCCAGCACCAGGGTGGAAACGCCGTTCTG
CGAAGCGAAATCCAGCAGTGCCTCGGCGACGTTGGCGCCGTGCAGCAGGGCGGTATCGCC
GCCCAGCCGGCGCGCGAGGGCGAAGGCGCGATCGATCTCCAGCTGCCAGTCCGCATCGGC
CACGGTACGCGTCTGTACCGTGGCGACCGTCCACGGCGCATCGCGACGCTCGGACAGCCG
CCGCGCCACCCGCACCAGATACTCCGAACTGCCGCGGCCGTCGATGGCCACCACCACCCG
CCGGCGCAACGCGGCGGTGCCCGGCAGGCCGCGCGCGCTCTGGGTGTCGCGCAGATCGCT
GTCGACACGGTCGGCGGCGGTCTGCATCGCCAGCTCGCGCAACGCGGTGAGGTTGGACGG
GGAGAAGAATGCCTGCAGCGCCTGCGTGGCCTGCTCGGGCAGATACACCTTGCCTTGCTG
CAGGCGCTCGATCAGCTCGCGTGGCGGCAGGTCCACCAGCACGATGTCGCGCAGGCGGTC
GAACACTGCATCGGGCACGGTTTCGGACACGCGCACGCCGGTGATGCGCAGCACGATGTC
GTTGAGGCTTTCCAGATGCTGAATGTTGACCGTGGTGAAGACGTCGATGCCGGCATCCAG
CAGCTCGACGATGTCCTGCCAGCGCCGCTCGTGGCGACTGCCCGGCACGTTGCGATGGGC
CAGTTCGTCGATCAACGCCAGCTGCGGCTTGCGCGCCAGCAGCGCGTCCAGGTCCAGTTC
CTCCAGCACGCGCCCCTGGTAGCTCACCCGCATGCGCGGCAACAGCGGCAGGCCGTCCAG
CAGCGCGGCGGTTTCGCTGCGCCCATGCGTCTCCACTACCCCGGCCACCACATCCACACC
CTGGCGCAGCCGCTCGCGCGCGCGCGACAGCATTGCGTAGGTCTTGCCCACGCCCGGCGC
CGCGCCGAGGAACACCGTCAGCCGCCCGCCGCGTTCGCGTTGCAGTTCGCCGATCAGGGC
ATCGGCGTGTTGGGTGCGGGCGTCGGACATGGGGGCGGAGATTCGGGATTCGGGATTCGG
GATTCGGGGTTGGGGGCGGGACCCGGGACCCGGGACCCGGGAAGCGTAGCGCGCAACGCT
GCGCGATAACGGCGCTTGCCGTTCATGCCATCGGGGAGACACAACGCACAGGGCTGAGGT
GCCCATGCTTTACCGGGTCCCGGGTCCCGAGCCCCGAGCCCCGAGAGTTACCGGTCCCTC
GCAGCATCCAGCGCCAGATTCAGCGCCAGCACATTCACCCGTGGCTGCCCAAGCAGGCCG
AACTGCGGTTGTTCGGTGGCGGCCTGCAGGAGTGCGCTAACGCGTTGTTCCGGCCAGCCG
CGGGCCGCGGCGATGCGGCGCACCTGGACCTGCGCGCCGGCCGGGCTCAGGTGCGGGTCC
AGGCCGCTGCCGGACTGGGTCAGCAGTTCGCCGGGCACTGCCTCCGGTGCGATGCCGTCG
CGTGCGGCGACCTCGGCACGGGTGCTGGCGATGCGAGCCTGCAGGTCGGGATTGGAACGC
GCCTGGTTGCTGCCCGCCGCTGCAGTGGGATCGTATTTGGCCGCGGACGGGCGCGGCTGG
AAGTAACGCGCATCGGTGAAAGGCTGCGCCACCAGCGCCGAGCCGACCACCTGCGCATCG
GAACGCAGCAGCGAGCCGTGCGCCTGCGCCGGAAACAGCGCGCCGGTGATGCCGGTGGCA
ACCAGCGAATACATGAGACCCAGGCCGAGCAGCGTGAAGCCTGCAAGGCCGAGCGAGGCA
CGCAGAGCGCCCCCGTCACGCAATGGCAGTGAAGCGAACATGGCAGTGTGTTTGGACGAA
GTGGTCATGACTCAGGTACCCAGGGTGGCGGCCAGCGCCAGGTCGATCAGCTTGATGGCC
ACGAACGGCAGCAACACACCGCCCAGGCCGTAGATCAGCATGTTCCGGCGCAACAGCGCC
GTGGCGCTGGAAGGACGGAAGCGCACGCCGCGCAGCGCCAGCGGAATCAAGGCTGGAATG
ATCAAGGCGTTGAAGATCAGTGCCGCCAGCACCGCATGCCGCGGGCTGGACAACTGCATC
ACGTTGAGCGCGGTCATCGACGGAATCGCAGCGGCGAACAACGCCGGCAGGATCGCGAAA
TACTTGGAAACGTCGTTGGCCAGCGAGAACGTGGTCAAGGCGCCACGCGTGATCAGCTGC
TGCTTGCCCACTTCGACCACCGCCAGCAGTTTGGCCGGATCCGAATCCAGGTCGACCATG
TTGCCGGCCTCCTTGGCCGCCTGCGTGCCGGAGTTCATCGCCAGGCCGACATCGGCCTGG
GCCAGCGCCGGTGCATCGTTGGTACCGTCGCCGACCATCGCCACCAGCCGCCCGCCGGTC
TGCTCGGCACGGATGCGTGCCAGCTTGTCCTCTGGCCTTGCCTGGGCGATGTAGTCGTCC
ACGCCGGCCTCGGCGGCAATCGCGGCAGCGGTGAGCGGGTTGTCGCCGGTGATCATCACC
GTCTTGATGCCCATCGCACGCAACTGCGCAAATTTCTCCTTGATGCCCTGCTTGACCACG
TCGCTGAGCTCTACCACGCCCAGCACGTGCCGGCCTTCGGCCACCACCAGCGGAGTGGCA
CCGCCGCGCGCGACTTCCTCGATGCGGCCCTGCAGTTCCGGCGAGACCGTGGCGCCCTGC
GCCTGCACATGCGCCACGATCGCATCGCCCGCCCCCTTGCGGATGCTGCGGCCACCGAGA
TCGACGCCGGACATGCGCGTCTGCGCGGTGAAGGCGATGAAATGTGCGCCCTCCGGCTCG
ACAGCCACCGCACCCTGCTGGCGTGCCAGCTTGACGATCGACTTGCCTTCCGGCGTCGGG
TCGGCCAGCGAGGCCAGCATGGCCGCGTCACGCAGCTGTGCGCGATCGACGCCGGCCAGC
GGATGGAACGCGGTGGCCTGGCGGTCGCCGTAGGTGATGGTGCCGGTCTTGTCGAGCAGC
AGCACGTCCACGTCGCCGGCCACTTCCACCGCCTTGCCGGACTTGGCCAGCACATTGGCC
GACAGCGCGCGGTTCATGCCGGCGATGCCGATCGCCGGCAACAGCCCGCCGATGGTGGTC
GGGATCAGGCACACCAGCAGCGCGATCAGCAACAGCGGGTCCAGCGTGACGCCGACGAAG
CCGGCGATCGCCGGCAGCGAGGCCACCACGATCAGGAAGGTCAGCGTCATCGCCGCCAGC
AACAGGGTCAGCGCGATTTCGTTCGGCGTCTTCTGCCGGTTGGCGCCCTCCACCAGCGCG
ATCATGCGGTCCAGGAAGCTGTGGCCCGGCTCGGCGGTCACCTTGAACACGATCTCGTCG
GACAGCACGCGGGTGCCGCCGATCACGCCGCTGCGGTCGGTGCCGGCTTCGCGCAACACC
GGTGCCGATTCGCCGGTCACGGCCGCTTCGTTGATGGTGGCAAGACCGCGCACGATCTCG
CCGTCGGCCGGGACGAACTCGCCCTCGGAGACGATCACGTACTCGCCCGGGCGCAGCTCG
GCTGCCGGCACCCGCGTTTCGCGCCCACCGAGCGCGCTGTCCACCCGCCGCGCCACCAGA
TCCTTGCGTGCACGACGCAGCGAGGCGGCCTGGCCGCGCCCGCGCGCTTCGGCGATGGCT
TCGGCGAAATTGCCGAACAACACCGTCACGAACAGGATCGCGGTCACCGCCCAGCCGAAG
CCGGCATGCGCGTGCCCGCTGGCGGTGATCACCGCCGCCAGCACCGTGCCACCCATCACC
ACCGCCATCACCGGGCTGCGCAGCAGATGCCGCGGCGCCAACTTGAGAAAGGCGGCACGC
ATCGCCGCAACCAGCACGGCGGCATCGAACAACGCTGCGTCACCGCGCTCGCGTTTTTCA
GTCGTATCGATCGTAGACATTGCTCAAAACTCTCAGGACGCCGCCAGGGCGAGATGTTCG
GCGATAGGACCCAGCACCAGTGCGGGCATGAACTGCAGCACGGTCAGCACGAGCACGATC
GCCATCAGGGTCAACGCAAAGGTGGGCGTTTCGACCTGCAGGCTACCGGCCGATTCCGGC
GCACGCCGCTTCACGGCCATGCGCGCGGCCACCATCAACGGCAGGATCAATGCCGGGTAC
CGCCCCAGCGCCAGCACCACCGAACAGCTCAGATTCCACCAGTACGTGGCATCGCCCAGA
CCTTCGAAACCCGAGCCGTTGTTGGCAAACGCCGAGGTGTACTCGTAGAACACCTGGCTG
ATGCCATGGAAACCGGGATTGGAGTTGGCCGTGAACGCAGGCACCGCCAAGGTCACCGCA
GTGAAGCCCAGCACCACCAGCGGCTGCAGCAGGATCAGCAGCGCCAGCAACTGCACTTCG
CGCGCTTCGATCTTGCGCCCGAACAATTCGGGCGTGCGCCCGGTCATCAAACCGGCAAGA
AACACGCTCAGCAGCAGATACACCACGAACTGCTGCAACCCGCAGCCGATGCCGCCCCAG
ATGGCATTGATCAGCATGTCCACCAGCGTGACCAGGCCACTCAATGGCGCCAGCGAGTCG
TGCATTGCATTGACCGAACCGTTGGAGGTCTGCGTGGTCAATGCTGCCCACAGTGCGGAC
GCATCGGCGCCGATGCGTACTTCCTTGCCTTCCATCAGCGCTGGCGATATGGCGCTGGCC
GAATGCGCTTCGGTCCACAGCAACAACGCCGTGGACGCCGCGGACATCGTCAACATGGTC
CCGAACACCAAAGCGGTGAGGCGCTTGCGCCCGGTCAGATAGCCGACCATGAACACCACG
CTCATCGGCAGCAACACCAGCGCCAGGGTTTCCAGAAGGTTGCTCAGCGGCGTGGGGTTC
TCCAGCGCCACGGTGCTATTGGGCCCGTACCAGCCGCCGCCGTTGGTGCCGAGCTGCTTG
ACCGCCACCATCGACGCCACCGGGCCTACCGGGATGGTCTGCTTGGCCATACCGGCGCCG
CTGTCCAGCGGCACTGCAGTGGCCGCACCCTGCAACGTGGACGGCACGCCCTGCCAACCG
AGCAACACCGTCCACAGCAGGCACAGCGGCAGCAGCACCCGCACGCTGGAACGGATCACA
TCGGCCCAGTAATTGCCGACGTCGGCTTCGGGCAAGGTCTGCGCCCCGGACATTGCCGGC
TGCGATCCATGCCGCCGCAACGCCGGCTCCGCATCGTCCTGCACGGTCATCCCTGGCCGG
GCGCTCGCGGTCGCGTCCGACGCCGACCAGGCATCAGACGAACCTGCGGCGGCTCGCCCA
CCGAACAAGGCACGCAGCGTCGCCACCGCCAGCGCCAGCCCCATCATCGGCGTCACCACC
TGCAGACCGACAATGCCGGTCATCTGCGACAGGTACGACAACTGCGATTGGCCCGAGTAG
TGCTGCTGATTGGTGTTGGTGAGGAACGACACCATGGTATGCAGCGCGGTATCCCACCGC
ATGTTGGGAATGGCATCGGGGTTGAGCGGCAGCCACGCCTGGGTCATGAACACCACCCAG
GTCAGCAGGCCGACCACCAGGTTGCTGATCAGGAACGCCATGGCATAACCGCGCCAGGAC
ATGCCCTGCTGCGGGCGTGTGCCGAGCAGCGCGTACAGGGGCCGCTCGATCAGCCCGAAC
ACGCCATCGCCGCGCATCGGAGCACCGCGCATCACCGCCGCCATGTACCGGCCCAGCGGC
CACGCCAGCACGATGGCCAGCGCGTAAACAAGAAAGGTTTCAGTCATTGCAGCGCACTCG
CATCAAAAGTCTTCGGGCCGCAGCACCACGTACAACAGGTACGCAGCGGCCACGAGTACG
GCCAGGCCGCACAGCAGGGACAACCAGGCAGGCATGTCGGCTACTCCCCGAAAGACGCGC
GAGCGTGCGATGGACCGCCCGCAGCTGCAGGCAGTTGGGTGATGACGACAGGGCAAGGCG
CTGCCGCACCGCGCGCGCAACGCCGGTGGGGCAGACAAGTCAAGGGATGCATCGGAATCG
TCCACGGCGGAACCGCTCCGCCAACCTGCGCAGTGTCTTCCCCGGCTGCGTAAAATCGCT
ACGGACCTGCGCTGGCCACCGCGTAAATTCCGCATAAATCACCCACTGCAGACGATCCCC
GGGGACGATGGCCGGAGCTCGAAACCGATATGCGTGGGAATCATGATGACCTCGGCAGGA
AGCGGCATCCCTGCGCTTCCACGCCTACGCTTCTGCTGTGGTCCTTGCCTGCACACCGTC
GCGTGACCTTACGCGGTATGGATGCCGCGTCAGCGCCGACAGGGACCTCACTTGCAGCGT
GTTCCGCGATGGTGGCCGGCAAGAACCTGCAGCAAAGGCGCAGCACTGCGCCTGCAGAGC
TGCAACGCCTTAACGCAGCGGCACCGTCAACACCGACGGGGTTGCGGCCGGCGAGGTGAA
GGTCACCGTGCCGCCGCCATCGCTGGCATCGGTGTAGCGCGCATCGCGGGTATCGACGAC
CAGCACCAGCCGCTGCCCGGCCGGGATTTCGGTGGCAGCGGCCTGCAACGGCCAGTCCAG
CGTCACCGCACGGCCGGCAGTGGCACCGCGCAGCGAGTAGGGTGCATGGGTCACCAGCTG
CGCCACGCCCAGCGCGTCCATGCGGTACAGATACGCAAACAGACTCACGTTCGCCTGGCT
GGGCACCACGGTCACGCGCAGCGACGGACTGCCGGCCAGGCGTCGCGTACTGCTCGATGG
CGCGCCCACCCAGACGGCGGCACCGGCGCGATTGAGCAGCGGAATCGAGGTGGTCACCGG
CACGCCGATGCCCTGCAGCAGACCGCTGACCAGCACCACGCCGGAGTCGGCCAGGGTGGG
CACATCGGTGGCGATGCGCGACTGCCAGCCACTGGCGTTCCCGCCGATCAGGCCGCCGGT
GGGACTGAGCAGGCCCGTAGGCGCAGAGAGGCCCAGCCGGGTGCCGCCCTGCTGCACCGC
CGCCCAATCCGCGAACTCCAGCCATTGCCCGGCGCGCGGCGACAGCCGCACCGGCGCTTC
GGCATCCACGCCGTTGTTGCGCTGCTTGAGATGGCGATCGAACCAGCGCGTGGCCGCGGT
GTAGATCTCGTTCGGCAGGCCCAGCGCGCCCGGCAATTCGGTCGTTGCATGGTCGCCCTG
GCTCAGCAGCAACTGTTTGGGTCCACGCAACCGATTGAAGAACGCGACGGTCTGGTTGGG
CGGGAACAGGCCATCGTTGAAGGCGTTGCCCAGCAGCACGGCAGTGCGGTTGGCGTTGAG
TGCATCCACCCCGCTGGCCGGGCTGCGTGAGGCGGCCTGCGGCAGGAAACCCTGCACCGC
GCCGTCGTAATCGCCTGCGGCGACCCGTCGACCGATCTGTGCAAGGTCGGGACCGGGCCG
GCCGGTCAACGCGCCCGCCCCGACCAGCAGCCCGACACCCTGCTGGCTGACCGTGCGATT
GGAATACAGCGAGGCCTCCAGATCGGCCCAACCGCTGAGCGCGGCCACTGCCTTGATGCG
TGGATCGCGCTCGGCCGCGAGCAGGCTGATCCCGGCCCCGTACGAGATCCCCGACGCGCC
GATCGCATTCGGGTTGGCCGGCGTATGCGCCAGCGCCCAGTCGATCACTGCGCTGACGTC
TTCCACCGTGTCCGGCCCGGCGATATCGATCTGCCCGGCCGAATCCCAGAAGCCACGCGA
GGTGTAGCTGACCACCACGTAGCCGTCGCTGGCCAGCTGGGTGGCGCGGCCGAGATACTC
CAGATTCGGCAGCGACCAGCTGGCCGGCATCACGATCAGCGGAAACGGCCCGGCGCCCTG
CCCCTGCGGCACCAGCACCAAGGCTCCCATCTGCGCACCATCCCAGCCGGGGATGCGTTC
GTAGGTCTTGCGGAAGGCGCCCGCCACTGCCGACGCCGATGCCATCAGCAACGCCAGGAC
GGCGATGCCACGAATCCAACGCTTGCTCATGCTGCTGTCTCCACGAAGGCCGGGCCGGGA
TGGCCCAGCGGCGACTGCCATGCATCCGTGGTTCGGGGGAGAACGCCCGTGAAACGTACC
AGACGGTACGGTATGGCTCAAGGGCCGGGATTCGGGATTCGGGATTCGGGATTCGGGATT
CGGGATTCGGGATTCGGGATTCGGGATTCGGGATTCGGGATTCGGGATTCGGGATTCGGG
ATTCGGGATTCGGGATTCGGGAGGCGGGAGGCGGGAGGCGGGATTCGGGAGTCGGGTCTT
GCTGCGCAGAGGCAGGTAACCCGCACGCGCCAGGCCAGCCACGATTCACCGGCACACCCC
CTTCTCCCGCCTGCGGGAGAAGGTGCCCGAAGGGCGGATGAGGGCACCCAGTGGATCGGC
ACTTCTGACCATCGCCTCCGCAGCAACGCAGCGCTCGGTTACACCACGCGCTCGGCGCAG
ATCCCCCGCACCGCCTTCTTCCCGCAAGCGTCAGCCGACGAAGTGCTGGTAGCCACGCTG
CGGCGGATGCCACAGCGCACCGTCGGCGTCGTGCACGACCACGCCCGGTGCGGCCACGAT
GCGACCGATGCGTGTTGCCACCACGCCAGCGAACCCCATCGCCTGCTCCACCGCATCCCG
ATGCGGTGGAGCAGCGGTGAAGCACAGCTCGTAATCGTCGCCGCCGCCAAGCTGCCAGCC
CAGGCAGGTGTGCGCATCGATGTCGGCGCTTCGCCGCATCGGCGGCAATGCGGCAGAGAG
AATCTGCGCGCCCACACCGCTGCGTTCGCACAAGTGGCCCAGATCGGCCAGCAGACCATC
GGAGACATCCACGCAGGCGTGCGCAAGCCCACGCAGACGCAAGCCGGCCTGCACGCGTGG
CTGTGGGCGCAGCAGACGGCCGCGCCAGGCCTCATGCAAGGGATCGGCCGCCACCTGCGT
GACATCCAGCCGGCCGGCCTGCCACAGCGACAATGCGGCGGCCGCCTCGCCCGGCGCACC
GGTCACCCACACGTCATCGCCTATGTGCGCGCCGTCGCGACGCAAGGCCGCGCCCGACGG
CACGCTGCCGATCGCGGTCACCGCGCACGACAACGGCCCGCGCGTGGTATCGCCACCGAC
CAGGACGATGTCGTGCGCATCGGCCAGCGCGAAGAACCCATCGGCGAACGCATCCACCCA
CGCCGGATCGTCGCTGGGCAGCGACAGCGACAAGGTGCACCAGCGCGGCTGCGCGCCCAT
CGCGGCCAGATCGGACAGATTCACCGCCAGCGTCTTCCAGCCCACATCGGCAGCCGGCGT
TTCGTGCGGAAAGTGCACGCCGGCATTGAGCGTGTCGGCGGTGATCGCCAATTGCTCGCC
CGCCGGCGGCTGCAGCAACGCCGCATCGTCGCCAATGCCCAGCGGCACATCCACGCGCGC
GGCGATGCGTGCGCGCAGACGGGCGATCAGATCGAATTCGGGCATTTGAAGGGCCGGGAT
TGGGGATTTGGCATTCGGGATTCGTCACAGCGGGCTTGGTGAGGTGCGGCACCGGAGCTG
GCCGGCCTCACGATCAATGAATGCGGCAGGGCGGAAACGGCCTCACTCGACCCACGACTG
CCCGACTCACGCGCGCACCTCGCATCGGCGGAGTCGTCGCGCGCGACCAATCCCGATTCA
CGTGGCCGAATCCCGGCGTTTCAGGCGCCAGACTCGACCTTGCGCCACTCCACCGCGGCG
CGATCGAGCACACCATTGACATAGGTGTGGCCATGTTCGGAGCCAAAGCGCTTGGCGGTT
TCGATCGCTTCGTTGATCACCACCCGGTACGGCACGTCCTGCCGGTACAGCAGCTCGTAG
GCGGCCAGCCGCAGCACCGCACGCTCGATCGCATCCACCTCTTCCACGCCGCGGTCCAGA
TACGGCGTGAGCGCGGTATCCAGTTCGGCGCGATGGGCAATCACGCCATCGACCAGATTC
TCGAAGTACGCCAGATCGGCGACTTCATGCGCCTGCTCGTGCGCGAACTGGGCGATCACC
TGCTTGGCGAAGCCGCCAGAGATCTGCCATGCATACACCGCCTGCAAGGCACGGCGACGC
GCGCGCGAACGCAGCACCGGGTCGATACCGTCGCGACGGCCGTGACGGGCGTGTCCACCG
GACCTGCTCATGGCAACGCCTCCATCAGGTTCACCAGTTCCAGTGCCGCCAGCGCGCATT
CCTCGCCCTTGTTGCCGTGGCTGCCACCGGCACGCGCTTCGGCATCCTCTACGCGTTCGA
CCGCCAGCACGCCGTTGAGCACCGGCACGCCGGTCTGCAACTGCACGCTCATCAGGCCTT
CGGCACACAGGTCGGCCACATGTTCGTAGTGGCGGGTATCGCCACGGATCACGCACCCCA
GCGCGATGATGGCACCGTGCTGGCCGGACTGCGCCACGCGATTGGCGGCCACCGGAATCT
CCCACGCGCCCGGCACGCGGACCACGTCGATGGCGTCCTCGCCGATACCGTTGCCGGCCA
GGCTCTGGCGCGCACCGGCGACCAGCACGTCGGTGATACGGGCATTCCAGCGGCTGGCGA
TGATGGCAAAGCGCGCGGTGGTGGGGCGAAGATCGCCTTCGTAGTGGGTCATGCGGGTCG
GCAACTCGAGGGGGCGGCAAGTTTAACAGCTGCCGGGGCCAGCCCCGGCCAGGGATCGTA
GACAGCGGCACAAGCAGGCCCGGCCTGGCGGCCTGAGGCCCTGGCATGGCCACGATGCGC
ATGTGGCGGCGGCACCGCCGGCCGCTGCGCCCAAGGGCACCGGGCCGGGCAGCAGCGCCA
GACCGTGCCTGGCGCCACCGATGCCACGCCGCGACGGCAACGCCGGCGCGGGAGGCCCCG
CCACCGCACATCGCGCACGACCGGGCCGGGCGCACGCTTGGCGTGTGGCACTGCGCGTGG
CGGTGGAGATACCGGGCGCATGCCTGCCTGATGGTCCCTGGCGCCCGCGTGAGCGCACGC
GGTCTTACGGCATCGCGCCTGGCGGCACCGGGCGCATGCCTTCACCGGGATGGCACTCCA
GATATTCCACCACTTCCAGCCCGAAGCCGGCCAGGCCGACCTGGCGGCGCGGCGTGCCCA
GCACGCGCAACTTGCCCAGGCCCAGTTCGGCCAGGATCTGCGCGCCGGCGCCGTTACGCC
GCCACTGGCTCACGTCCTTGGCGTTGGCGGCCGCTTCGGGCTGCTGGCGCAGGCGTGCCA
ACAGCGCTTCGCCGTCGCGCGGCGCCGACAGCACCACCATCACGCCCTGCCCTTCGGCGG
CGATGGCGCGCAAGGCGTCGGTGGCAGCGACGCCGAAGTCCTCGCGCTGCCAGTGCAGCA
GGTCGGCCAGCGGATTCTCCACCTGCACCCGCACCAGCGTGGGCGTGTGCGGATCGGGAG
TGCCGCGCACCAGCGCGAAGTGCAGGTCGTGCGCGATGCGGTCGCGATAGGTCACCAGCT
GGAACGGCCCGAACTCGGTGGCGATCTCGCGCGCGTCCACGCGCTCGACGGTATGCTCGT
TGGCCAGGCGGTAGGCGATCAGGTCGGCGATCGACCCCATCTTCAACCCATGCTCGCGCG
CGAACACTTCCAGCTGCGGACGGCGCGCCATGCTGCCGTCCGGATTGAGCACTTCCACCA
GCACCCCGGCCGGTTCCAGGCCCGCGAGCATCGGCAGATCGCTGGCCGCTTCGGTATGGC
CGGCACGCGTCAGCACCCCGCCGGGCTGGGAAATCAGCGGAAAGATATGACCCGGCTGGC
TCAGGTCCTGCGGCTTGGCATCCGGACGCACCGCGGTACGCACGGTATGCGCGCGGTCGT
AGGCGGAGATGCCGGTGGTCACGCCCTCGGCCGCCTCGATGCTGACGGTGAAGTTGGTCT
GGAACTGCGCGGTGTTGTTGCGCACCATCGGCGCCAGGCCCAACTGCGCGCAGCGCTCGC
GGGTCAGCGACAGGCATACCAGACCACGCGCGTGGGTGACCATGAAATTGATGTCCGACG
GCTTGACCAGCTCGGCGGCCATGATCAGGTCGCCCTCGTTCTCGCGGTCTTCGTCATCGA
CGATCACCACCATGCGCCCGGCGCGCAGTTCGGCGATCAGCTCGGGGACCGGCGCGAACT
TCATGCCGCACCCCGCGTGCCGAGCAGGCGTTCGACATAGCGCGCCACCAGATCGATCTC
CAGATTCACCGCCGCGCCGATCGCAGTGGCGGCGAACGCGGTATGCGCCACCGTGTGCGG
GATCAGGGCGACCTCGAAGCCGGCATCGTCCACTTCGTTGACGGTCAGGCTGACCCCATC
CACGCAGATCGAGCCCTTCTTGGCGATGTAGCGCAGCAACGCGTCCGGCGCGCTGAAGCG
CCAGCGCTGCGCGCGGGCATCGCCATGCACCGATTGCACCTGACCCAGGCCATCCACATG
CCCGCTGACCAGATGGCCGCCGAGCCGGTCGGTGGGGCGCATGGCGCGTTCGAGATTCAG
CACGGCGCCTTCGGGCAAGGCACCCAGCGTGGTCAGCGCCAGGGTTTCGGTCGAGGCATC
GGCCTGGAAGCTGCCGGCGTCGAACGCGATCACGGTCAGGCAGACGCCATTGACCGCGAT
GCTCTCGCCCAACTGCACGGCGTGGAACGGCAGGCTGCCGATGGCAAAGGTGAAGCGCAC
ATCGCCACCCTGCGGCTGGCGCGCGGCCAGGCGGCCGACGCCTTCGATGATTCCGGTGAA
CATCAGCGTGCCCCCTCCTGCAGCGAAAGCTGCACGACTGAAGGGCAGTGATTGCATGCG
GCAAGGCGGAGCGGGTGATGCAAGGACATTGTCGTTTCTCGCAGGAGTTGAGCGAAAAAC
GCCACCAGGCAAAGCAAACGGGCGCGCGCGCCGCCGCGAGGCTGCGCGTTGGCCGTCTTC
TTTCATCCGGACTATACCGTCGGCTCCGGCATCGGACCGGATCTGCTGACCTTCTCCACC
GTGCCCGCACGGGGCGGATCGGCGGCGAAGCGCTCGCGGGCTCGCACGTGTGCACATGCC
TACCGCCGGTGGGGAATCGCACCCCGCCCTGAAGACGTTCGTGAGTGCCGGAGGACCGGC
CGGCAGAGTCTACCAGCGCCGTGAGGGGCCTTCGCTGTCTGCGAGACATCCGCTGGCAGG
ACGCTGCGTCATGTCAGGGATTTCCCCATAGCCAGCATTGTGAAGGTTCTGTTAAATTGC
GCGCCGCGACGGGAGACGTCGCCCTCCGTCCCGCAACGGGATGGACTTACGGATATCACT
GGAGAGAAGCACCCCATGCGCAACACCCTCATTCTGGCAGCCCTGCTGGCTGCTGCACCG
TTCGCTGCGTCCGCCGAAGGCCTGAGCTACAGCTACGTGGAAGGCGGCTGGAACCGTACC
GAGATCAGCGTGAACAGCGATTCCGATGACCTGGACGGTGGCTACATCCTCGGCTCCTGG
CAGATCGCCGAACCGGTCTACGTGTTCGCCGGTTACCAGCGCGCCGAAAAGGACTTCAAC
CTCGGCGCAGGCTTCGTGCTCGAAGGCACCCTGCAGCGGGCGAACCTGGGCATCGGTTAC
CGTCAGGAAATGACCGAGCGGGTCGAGTTCATCGCCGACATCAGCGTGCTGCGCTCCAAG
GTCGAATCCGACCTGCGCCGCGGCAACCGTTCGCTGGGCGATTCGTCCGATACCAGCACC
CTGGGGTTCGGTAACCTGGGCCTGCGCGGCAAGCCCTCGCCGCGTACCGAAGCCTGGATC
AAGGCTGGCTACATCGATGGCAGCGACGTGGACGAAGGCGAATTCGTCGGCACCCTCGGC
GGCCAGGTCAACTTCACCCGTACCTGGGGCCTGGTCGGCGAAGCCCAGTTCATCGACAAC
GCGAACCAGTACCGGGTCGGCGTGCGCGCCAGCTTCTGATCGATCGCATCAGCGCAATAC
CAAGGCCCCGCATGCGGGGCCTTCTTGTTGGCGGGATCGCGGCTGCCTGGCGAAGATTCA
TCTGCTGGAACATCAATCCGCCGTCACTGGCGCATAGCGCAGGCGCAGGTCCTGCCCCAG
CTGGCGAACGTCGAGCAATTGCAGCTGTTGCCGCTGCGCCAGGGTTGGGATCTGCAGCCC
TGCCAACAGCGGCCGCGCGGTATCGCCCAGCAGCACCGGCGCCACATAGACCAGCAGCTC
ATCGACCAGCCCGGCCTGCAGCAGCGCCCCGCTCAGGGTGGCGCCGGCTTCCACATGCAC
CTCGTTGATGCCGCGCCCGGCCAGCGTAGCCAACACGGCCTCCAGGTCGAAACGCCCCCC
GTGCAGCGGCATGCCGAGGAACTCGGCATCTTCCAGCTGCGGCGGCATCACCGCTTCGCC
ATGCAGATACAGCGTCGACGCACCGCCCTGGCGGATGTTGCCGCAGGCAAGCGTCCCCAG
GCCGGCATCCAGTACCACCCGCAGCGGCGGCACGCACGGCGTGTCGTCGCCCAGGCGCAC
CGTCATCGACGGGTCGTCGGCCAGCACCGTGCCGGCGCCGGTCAGGATCGCGCCGGCACG
CGCGCGCCAGCGCTGCACATCGGCGCGCGCGTCGGCACCGGTGATCCATTTGGATTCGCC
ACTGGCCAGGGCAGTGCGTCCATCCAGGCTGGCCCCCAGCTTGACCCGCAGCCATGGCCG
GCCGCGCTCCACCCGCGACAGAAACCCGTGATTGAGCGCGCGCGCCTGCGCCTGCAGCAC
GCCTGTGGTCACCGCAATGCCCGCTTCGCGCAGCAGCGCGAATCCGCCGCCATTGACCTG
CGGGAACGGGTCGGCCATGGCCGCCACCACGCGTGCGACACCGGCCTCGATCAGGGCCAG
CGCACACGGCGGCGTGCGCCCGTAATGCGCGCACGGCTCCAAGGTCACATAGGCAGTCGC
TCCACGGGCATGCTCGCCGGCGGCACGCAGCGCGAACACCTCCGCATGCGGACCACCGGC
GCGTTGATGGAAGCCTTCGCCGACACAGACGCCATCGCGCACGATCACGCAGCCCACCAT
TGGATTCGGCCGCGTGGTATAGGCACCGCGTTCGGCCAGGCGCAGGGCCTGCGCCATCCA
GCGGTGGTCGTCGGCGGTGGCGGTCACGGCGCAAACGCTATCGGTCACGGTGCTGTCTCC
TGCGGCGCGATGCACATCACCACGACCTGCATTGGCCCAAGTACGAGTTCGGTGTGTATT
TGCCATCCCAGGCGTCGATAGAACGGCGCCAGTTCCGGCAGGCAGTACAGGTACAACCGG
CCGACGCGCAGGTCTGCAGCGGCCCGCACACAGCGTGCCACCAGCGCCTGGCCGACCCCG
TGCCGGCGCGCCTGCGGCCGGACGTAAAGCGAGGCCAATCTGGGCGACCACTGCCGGTCG
ATCGCATCGTCGGCGTGCAGCAGGCTGACCGACCCAAGCCATTGAGCGCCATCGAGCGCA
ACCCACGTCGTTGCCATGGCATCGCCGTGCGCATGGCTGCGCAGCTGGTTCAAGGCCTCG
GCAACGTTCCAGTCCGGCGACCACCTGCCGAACGCCTGCACATGCGCCCGCGCGATGGCC
GGCAGATGCTCCGGTGCTTCCGCCACACGGGCGATGCGCACCAGGCGTCAGCGCTTGCCG
GGCTTGCCGGCACGCTCCAGTGCCGCTTCCAGCAACGGCAGCTGCTCGCTGCCGACCGGA
AGCTCCCGCTCGAGTTTTTCGATCTCTTCGCGGAAATCGGCCACGTCCTGGAAACTGCGG
TAGACCGAGGCAAAGCGCACGTAGCCCACGTGATCGAGCTTGCGCAGCTCGGCCATCACG
TACTCGCCTACCCGCAACGAACCGACCTCGCGCTCGCCGGACATCCGCAGCTGATGCACC
ACCGAACGCACAGCCGCCTCGATCTGCTCCTCGGCCACCGGCCGCTTCTGCAGCGCGCGA
TCGAAGCTGGTGCGCAGCTTGCGTGCATCGAACGCCTCACGCGCGCCGTCGCTCTTGACC
ACGGTGGGCAACTTCAGCTCGATCGTTTCCAGGGTGCTGAAACGCTCGCCGCAGGCTTCG
CACTCGCGACGCCGCCGGATCGTGGTGCCGTCTTCGGACACGCGCGAATCGATCACGCGG
GTGTCGTTGTGCTGGCAGAAGGGGCAGTGCATCAGGAGCGCCGGGACTCGGGACCCGGGA
CCCGGGACCCGGCAAAACACGAATCGCGCCCCGGTTGCGGGGCCGCACGCATGGCGGCTG
GGATGCCCGCTCTTGCGGGTCCCGGGTCCCGGGTCCCGGGCACCAGCATCTCAGCCATAC
ACCGGATACTTCCTGCACTGCGCGGTCACCGCCTCGCGCACGCGGGCGATGACGGCTTCG
TCGGTCGGCGCGTCGAGCACGTCGGCGATCCAGTTGGCCAGCTCGATGCTGTCCTGTTCC
TGGTAGCCGCGGGTGGTGATCGCCGGAGTGCCCAGACGCAGGCCCGACGTCACGAACGGC
GAACGCGGATCATTGGGCACGGCATTCTTGTTCACGGTGATATGCGCCTTGCCGAGCGCG
GCCTCGGCGTCCTTGCCGGACACCTCGCGGCCGATCATGTCCACCAGCATCAGGTGGTTT
TCGGTACCGCCGGAGACGATCTTGTAGCCGCGCGCGATCAGCGTGCTGGCCATGGCCTGG
GCATTCTTGACCACCTGTTGCTGATAGGTCTTGAAGGCCGGCTCCAGCGCTTCCTTGAAG
GCCACCGCCTTGGCGGCGATCACATGCATCAGCGGGCCGCCCTGGATGCCGGGGAACACG
ATCGACTGCAGCTTCTTCTGCAGGTCTTCGTCCGCCCCCTTGGCCAGGATGATGCCGCCG
CGGGGGCCGCGCAGGGTCTTGTGGGTGGTCGAGGTGACCACATGCGCATGCTCGAGCGGG
CTGGGATAGACGCCGGCGGCGACCAGGCCGGCGACGTGCGCCATGTCCACGAACAGGTAC
GCGCCGACGCTATCGGCGATGGCGCGGAAGCGGGCCCAGTCGATCTTCTGCGAATACGCG
GAAAACCCGGCCACCACCATCTTGGGCTTGTGCTCGGTGGCAAGACGCTGCACCTGGTCG
TAATCGATCAGGCCCTGTTCGTTCACGCCGTACTGCACGGCGTTGAACAGCTTGCCCGAC
GCGTTGACCTTGGCGCCGTGGGTCAGGTGGCCACCGTGGGCCAGGCTCATGCCCAGGATG
GTGTCGCCCGGCTGCAGCAGCGCGAAGTACACCGCCTGGTTGGCCTGCGAGCCACTGTGC
GGCTGCACGTTCGCATAATCGGCGCCGAACACCTGCTTGATGCGGTCGATCGCCAGCTGC
TCGGCGATGTCCACGTACTCGCAGCCGCCGTAGTAGCGCTTGCCCGGGTAGCCTTCGGCG
TACTTGTTGGTCAGCTGGCTGCCCTGCGCCTCCATCACCAGCGGGCTGCAGTAGTTCTCG
CTGGCGATCAGCTCGACATGATCCTCCTGGCGGCCGGCTTCGTCGGCGATGGCCTTGGCC
AGTTCGGGGTCGTAGGTTTCCAGTCGAACGTCGCGCGAGAACATGCAGAGCTCCGGGGCA
GCTGTGGCCAGTGAGGCCGCCGATTGTAAGCGCCTCGCGTACGGGTGACCAATCCGCGCG
CACTGGCGCAGGCTGCGCCAGGAGAGTGACAAACGCGACGGGCGCACCGAAGTGCGCCCG
TCGCCTGGCTGACTCACGGCGGCGGGCCTGCCCGGCCGCTGCCGCCTCGGTTGCTGCTGC
CTCAGTTGTTGAGGACCAGGTCGGCAATCACGCCGGTGGCGATGGCCACCAGCAGGAAAT
TGCCGGTGTTGTCGCGCTGCCAGCGGTAGCCGCGCGGCGGATAGCGCAGGTTGTAGCGGT
CGTAATCGTTCACCACATAGACCGGACCGTGATAGCGGTGGCCACGCACATAACGCGGCC
CGCCGTAATAGCGCGGAGCGTCGTAATAGACCGGCGCCGGTACGTAGGTGTAGCCGCGAC
GGTAGCGGTCGCGGTAGCGCGCGTCCCGGTAGCCCTCGCGGTAGCCATGGCTATAGACGC
GGCGATCCTGGCGCCATTCGCGACGGTCGTAACGGCGGTCGTCGTGGCGCTCGGCCCGCC
AATGGCGGTGGTCGCGGCGATCGTCGTGGTGACGGCGGTCGCGGTCGTGACGGCGGTCCC
AGTCGTCAGCCGCTGCCGGGGCCACGGCGCCCAAGGCCAGAATGGAAGACAGCACGACGG
TGACGATGCGTTTGCGGTTCATGGCCAGCTCCTGGTTGCGATGTCGCAATTTCATTAAGG
CGCTGGCTGCCTTAACGCCTTCTTGCTGGAAACGCTTACGAAATCGCCTATTCAGGTCAT
AGCTGGGATGCGGTTTAACTGGCAGTGCCCATCCGCGGCTCCAGGCACTTGCCGGTATAA
TCGATAGCATCCCTCTTCCGCCGCCTCCGGCCTTGGCCGGCGGGCTGCCTGCGTCTACGG
AGCACCCATGTCGCAATACATCTACACCATGAACCGGGTCAGCAAGGTGGTGCCGCCAAA
GCGGCAGATCATCAAGGACATCTCGCTGAGCTTCTTCCCGGGCGCCAAGATCGGTCTGCT
GGGCCTCAATGGCGCGGGCAAGTCCACGGTACTGAAGATCATGGCCGGCGTGGACACCGA
TTTCGAGGGCGAGGCCCGCCCGCAGCCGGGCATCAAGGTCGGTTACCTGGCGCAGGAGCC
GGAACTGGACCCGAACAAGAGCGTGCGCGAATCGGTCGAGGAAGGCGTGGGCGAAGTGCT
GCAGGCCCAGGCCGCCCTGGAAGCGGTCTATGCGGCCTATGCCGAGGAAGGCGCCGATTT
CGATGCGCTGGCCAAGGAACAGGAACGCCTGGAAGCCATCCTGGCCGCCGGCGATGCGCA
CACCCTGGAAAACCAGCTGGACGTGGCGGCCGATGCGCTGCGCCTGCCGCCGTGGGACGC
GAAGATCGCCAACCTGTCCGGCGGCGAGAAGCGCCGCGTGGCGCTGTGCCGCCTGCTGCT
GCAGAAGCCGGACATGCTGCTGCTGGACGAACCGACCAACCACCTGGACGCCGAGTCGGT
GGAATGGCTGGAGCAGTTCCTGGCGCGCTACACCGGTACCGTGGTCGCGGTGACCCATGA
TCGCTACTTCCTCGACAACGCCGCCGAGTGGATCCTGGAGCTGGACCGCGGCCGCGGCAT
TCCGTGGAAGGGCAACTACACCGAATGGCTGACCCAGAAGGACGAGCGCCTCAAGCAGGA
AGACAACCAGGAGAAGGCCCGCCAGAAGGCGATCCAGAAGGAGCTCGAATGGTCGCGCCA
GAACGCCAAGGGCGGCCGCTCCAAGGGCAAGGCCCGTCTGGCGCGCCTGGACGAACTGCA
GTCGCAGGATTACCAGAAGCGCAACGAGACCAACGAGATCTTCATCCCGCCGGGCGAGCG
CCTGGGCAACTCGGTGATGGAGTTCAAGAACGTCTCCAAGAAGTTCGGCGACCGTCTGCT
GATCGACAACCTGTCGATGATCATCCCGCCGGGCGCCATCGTCGGCATCATCGGCCCCAA
CGGTGCCGGTAAGTCGACCCTGTTCAAGATGATCACCGGGCAGGAGAAGCCGGATTCGGG
CGAGATCGTGGTCGGCCCCACCGTGCAGCTGTCCTACGTGGACCAGAGCCGCGACAAGCT
GGAAGGCAACCACAACGTGTTCCAGGAGATTTCCGGCGGCCTGGACATCCTCAACATCAA
CGGCACCGAGATCCAGTCGCGCGCGTACATCGGCCGCTTCAACTTCAAGGGCCAGGATCA
GCAGAAGATGGTCGGCTCGCTGTCGGGCGGCGAACGCGGGCGCCTGCACATGGCCAAGAC
CCTGCTGCAGGGCGGCAACGTGCTGCTGCTGGACGAACCGTCCAACGATCTGGACATCGA
GACCCTGCGCGCGCTGGAAGACGCCTTGCTGGAGTTCCCCGGCAACACCTTCGTGATCTC
GCACGACCGCTGGTTCCTGGACCGTATCGCCACGCACATTCTGGCCTTCGAAGGCGATTC
GCACGTGGAGTTCTTCCAGGGCAACTACCGCGAATACGAGGAAGACAAGAAGCGGCGCAT
GGGCGACGATGCCGGCCCGAAGCGCTTGCGGTTCAAGGCGCTGAAGTAAGAAGCAGTGGG
ACGAAAAGGGCGCCGCAAGGCGCCCTTCTTGATTCATGGAGTCAGCGGCCGGGGATCTGG
TCTGTTGCCGTTGGTTGCTGTCTGCTTCGAAACCCTGCGCATCGACCAATCCGACCGGTC
CTTGCCCGCTCACCGTCGCGGGACCTTGCGCGGCATGGATGCCGCGTCAGCGCTTGCAAG
GACGTGCTTGCAGCGTGCCCCGCGAGGGTGGGCGGGCAAGGGCCCGGCAGCAAGGCACGT
GGAACCACTACAGGTCGTACGACAGCACGTCCTCGAAACCGAAGGTGTCGAAGTTTTCGA
TGCGCGAGGGATACAGGCGACCGATCAGATGGTCGTACTCGTGTTGCACCACACGCGCGT
GGAAGCCTTCGGCCTCGCGCTCGATCGGCGTACCGTCGGGCGCGAAGCCGCGGTAACGGA
TATGGCGATAACGCGGAATCACCGCGCGCAGGCCGGGGATCGACAGGCATCCTTCCCAGC
CATTCTCCATCGCGTCCGAGAGCGGTTCGATCTGTGCGTTGGCCAGCGCCGTGCGCGGTA
CGGCCGGCGCCTCGGGGTAACGCGCGCTGGCCTCGAAACCGAACACCATCAATTGCAGAT
CGACGGCGATCTGCGGCGCGGCCAGCCCCACGCCGTACGCGGCGTCCATGGTCTCGAACA
TGTCGGCCACCAGCGCGTGCAGCTCCGCGCTGCCGAGGTCGGTCACCGGAGGCGCGACGC
GCAGAAGGCGCTTGTCGCCCATGCGAATGATCTCGCGAATCATGCGGATGCTCCCGAGCA
AACGATGCCGCGATCTTAGAACGTGTGGCGTACGTCGAGGTGAGCGAGGCGGCGTGCGGC
GTTCAAGACCGAATGCAGCCGCCGACCGGCCGCCCCGAGTCATCCAGCACCGGTTCGCCA
TCTTCCTTGCAGAAGCCGCTGCCGGCGGGCGGCAGCACGGCCAGCACCTGTTCCGAGGGA
CGGCATAGTCGTGTGCCCAGCGGGGTCTGCACGAAGGGACGCTGGATCAGCAGCGGATGC
GCCAGCATCGCGCTCAGCAACGTGGCGTCATCCAACGCCGGGTCGTCCAGCCCCAGGTCC
AGATACGGGGTGCCCTTCTGCCGGATCGCCTCGCGCACCGACAGTCCGGCCTCGGCGATC
AGCGCCTGCAGCGTCTGCCGGCTCGGCGGGTGCTGCAGGTACTCGATGATCTGCGGTTCG
ATGCCGACATGCCGGATCAGCGCCAGGGTGTTGCGGGACGTGCCGCAGGCGGGGTTGTGA
TAAATGACGGCGTGCATGCGGGACCTGAGTGGTGCGATGGACTCCGCGTGCAGCCCTGGT
TGCCGGCCATCGCAGCGGGACGCGCAGTGTACGCAGGGACTGCGCGCATCTGCGACCCCG
CTCTTGCTGCAATCTCTGCTTCTGCCCAGCCCTGCCGCTTGCGGGTACCGGTGGCGACCG
GCCGCCCACTGCTGCGGGATCGCAACCTGCCGCATGGCAGGGCGCCGCTCTGCGCGGCCG
CCTTGCCCGACGTATCCGCGCCGGAGCCCCGACCGGTCAGCGAATCCGAACCATGCATGG
TCAGCGGCGATGTGGCCGCGACACGCGCCGTCCGTGCCCTGGCTAACCCGTCGCCCCGTT
CCAGGCGAGCAACCGAAAACACGACACGCCCTCATGCATGTCGCCACGCCGGATTTCTGA
CGAAAGTCGCCAGCTCTTTTCCGGCTTTGCCGTAGCGCAAGCGTGAAACCACGCTTTTCA
TCACATGACTTCGCTTTTATGACTCCAGACTGTCAAAAGGTTGACACTCGTCACTGATTC
ATGATTCAGTCATGAACAGACTAAAACGGAAGGATTCTCCCGAACCCGGTTGTCATACGG
CGTTCTTTTCTGCAGTTGGCCCAAGGAAACCCCAACGATGATGAGTTCTCGAAAGCCCGG
ATGGATGTTGTCCGGCATGCTGTGTCTTGCCTGCCTGCCGGCGATTGCCGGGGCCCAGGA
GGTCGCCGCCAGTTCCAAGGTCGGTATCGATCCGGCCACTGGCAAGTTGCGCGCCCTGAC
CGATGCCGAAAGCGCGGCACTGGATCAACAGGCTGCCTCCGCTGCCCGCAGTGCAGCCGG
TCGTGCCGCACGCACGGCGATGCCGCAGAGCGAAGCCGCCGCGCAGGCCACTGTCCGTCG
GCTGCCCAACGGCACCGTGGCGCGCAAGTTGCCGGCCACGCAAATGAGTTCGCTGACCGC
CACCCGTCAGGCCGACGGCCGCATCGTCATCGAACACGGCGAGGACGCCGACACCCAACC
CGCCCACGCCGAGCACGGAGCGCTGCCGCATGAATAAGCCCTTGTTGCTATTGTCCCTGG
CCGTGGGCGCAGCGCTCGCGCCGCTACAGGCATCGGCTGCCAACGTGACGCTGATCAATG
GCGACGCCGGCACCGTGGTGGGCCTGAACGATCCCACCGCCGCCACGCCGCTGGGCGGCA
ATCCGGGCCGCTCGATCGGCGAGCAGCGCCGGATCGCCTACCAGTACGCGATGGATCTGT
GGGGCGCGGTGCTGCAGAGCAATGTGGAGATCAAGGTCTATGCCTCGTTCGCGCGACTGA
CCTGTACCGCCACCGGCGGCACGCTGGGCCAGGCGGGGCCAAACTGGATCGTCAACAACT
TCCCCGGCGCCAAACCCAACACGCTGTATCCCTCCGCGCTGGGTGATGCGATCGCCGGGC
AGGACCTGGTGCCGGATCCGGCCGACCCGGCCGACGTGTTCTCGCAGTTCAACGGCGACC
TGGGCAAGGACGACTGCCTGGCCGGCTCCGGCTGGTACCTGGGCCTGGACGGCAAGACCC
CGGAAGGCCAGATCAACTTCCTCAATGTGGTGATGCACGAGATCGGCCACGGCCTGGGCG
CTGCCGGCTTCCTCAACAAGACCACCGGCGTGCTCGGTTCGGGCAGCGGGCTGACCGACG
TGTATACCTCGCAAGCCTACGACAACGTGCAGAACAAGCGTTTCGACGACCCGGCCATGA
CCAACGCCTTGCGCGCCGAAGCGATGCGCACGCCGGGCCGTACGGTGTGGGCCGGCACCC
GGGTCAATCGCGAGGCGACCCTGATCCTGGATCCGCGCACCCTGCTGCAGGTCACCGCGC
CCAGCACCGCTGCCGGCAAGTTCGAAGTGGGCTTCGCCAGCTTCGGGCCACTGGCCACCG
CAGGCAATTTCCCGGCGCGCGCGGTGGTGACCGTCAACGATGGCGTTGCGGCCGCATCGG
CCACCGATGGCTGCGAGACGCCATTCGCCAACGCCGCCGAAGTGGCCGGCAAGGTGGCCT
TGATCGACCGTGGCACCTGCGCCTTCGCCATCAAGGTCAAGAACGCCCAGCTCAATGGTG
CGGTGGGCGTGATCGTGGCCAACAACGCCGCCGGCGTGCAGACCATGGGCAATGCGGCGC
CGCCGATCACCGACATCACCATCCCGGCGATCATGGTTTCGCAGGCCGACGGTGCACGCC
TGAAAGGCAGCACCGCCGTGGTGGCCGGGCTGTACGAGGATCCGGAGCTGCTGCAGGGCA
CCGACAGCGCGGGCCGCACGCGGTTGTACGCACCCAGCGTGGTGGCCGGCGGTTCGACTT
TCTCGCACTTCGATACCGACCTGCAGCCGAATGCGCTGATGGAACCGTTCGACACACCGG
AGGTGCAGGCGCATCTGAACATCGACCTGACCCCGGCGATGTTCGCCGACATCGGCTGGA
CCTTGAACCAGGGCCTGACCCGGCTGGGCAACTGCAATACGCTGGTGCCCACCGTGGAGA
CCGGCGGTCTGATTCCCGGCGCCAACCTCACCGCCGAGAACAGCCTGTGCAGGACGCAGA
ATGCGGGCAACCGGTTCGGCTACCTGAGCTGCATGAACGACCATCTGCGCGAACTGCAGG
ACCAGGGGGCGATCAGCCGCGTGCAGCAGGCAGCGACCTTCATCTGCGCCACCAAGGTTC
GCCCCTGAGGCGAGCGCGCATCACTTGATGGGGATGCAGACGGCGCCGCAAGGCGCCGTT
CTGCTGTCGGGATGGCCGCCAGCCGACTGGCGCGCCGACGCTGACCGAGCCCCGATGTGC
GGCAATGGCGCTGCCGCGTCGCAAGCACATACGACCTATTCCGCACCCTGCTGTTCCGGG
CGTCGCTGCCCGATGGTCAGCGGTTGTCTGGCGCCACCGGCGTGGTGGCAGGCATCGGCG
AAGAGGCAACGCTGCTGCAGGGCGCCGACGACAGCGGCCGCGCGCTGCTGTACACGCCCC
CCGTCGCGCTGCCCGCCTCGACCTTGACGCATTTCGATCCCGACCTGCATCCGGACATGC
TGATGGAGCCTTACATCGGGGCGGCATCATCGGCGCATCTGCACGCCGGGCTGGTCCCGG
CGATGTTCGCCGATATCGGGTGGACGCTGAACCGCGGGCCGGCGCGATTGGGCAACTGCC
CGACGCAGGTGCCGATCCTGCAACCCGGCGGTTTCATTCCCGGCGCCAATGTCCAGGCCG
CGAGCAATCTGTGCAGGAGCCGGAACGCCGGCAACCGCCTCGGGTACATGGCCTGCATGC
AGGAACACGCGGCTGCGCTGCAGAACCAGGGTGCGATCAGCTTTCCGCAGCAGCTGTCGG
TCCTGGCCTGCGCAGCGACGGTGAATCCGTAGAGCGCGCACCCGTCGCCGCAACGCAACT
CGCACGAACGGCGCCGTGAGGCGCCGTTCGGCGTTTCGAGCAATCGGACCGGAGGGCGCC
TCAGCGATCGGCGGCGTAGGGCGAGGTCAGCACCTGCGGTGCACGGCCCAAGGCGGCGCC
CAACCGGTCCATCACGAACCGCAGATAGAGATTGCTGCTGAACTGGTTGTAGTCGCGCGC
GTTGTTGAAGGTCATGCGCCCGCCCAGGAACAACTGTGGCGCCACCTGCCACTCGGCCGC
ACCGCTGAGGTTGTAGGACACCCCGGTGCGGCTTTGACCCGCGTACACCGGATCGGTGTA
GCGATCGACCAGACCGAGCAGCGCGGCCAGCGAGGCGGCGGCGTAGGCCGCCTGCTGCAG
GCCCGGATCGGTGGGGAAGTACGGCGTGGGATCGGTCTTGAAATGCTGCACGCCGATGCT
GGCATCGACCTTCCAGTTGACGCTCTGCCCCGCGCTGCGGCCGCTCCAGTGCACCGGGAA
GCCGAGGTCCACGTATTCCTGCGGGCTGAAATAACCGCCGTGGCCGTAGGTGAAGCCGCT
GAGGTTCTTGTCGTACTGCATGGCGGTGAGGTTGACGCCGGCGGTCAGCGACTGATTGCG
GGTTTCCAGTGCATGCACATAGAAGCCCAGGTCGGCCTGGCGGTGGTCGTTGTCGGCCAC
GTTGTTGCCGGTCAGGCGGTGCGCGGCGAGATTGGCGTAGCCGCCGAGCAGGCCGTTGTC
GGCCGTGGCCGACAGCGCGATGCCGCTGCTGGTGACGCCGCCCCATTCTCGGCCACTGCG
GCCGTCCTGCGTGCCGGCGAACGACAGCACGCTGTCGGTGACCGCGCGCCGCGAGGCATC
GGCCGACCAGCTCACCGTCTCGCCGAGCTCGCCGCGATAGCCGACCCCGCCGACGATGTT
CTGCTCCTGGAATCCGATCGGCGTGCTGCCCACATCGGCGCTGAAGCCGCCGTTGCGATA
GCGCACGCCGACACCCACGCCGGTATCGTCCTGGCCGAGCCGGCGCGCGCCGTTGCCGGT
GGCGGCCATGCCGTTGAGCGTGGCCGCCAGCGTGGTGGGCGTCTGCTGCGCAGCAGCGCT
GCTGCCGGCCAACGCCTGCAGCGCGGCGCCATCGCCGGCGGCGAGCTGCTCGCGGATGGC
GGCGTTGCCGAGGATGTCGCGCGCCAGCTGGGCGATCGGGGTATTGGCGGCGTTGACGCT
GAGCAGGTACGCCGGCAACGGTTCGTTGGCCAGCGCGGCCACCGCGGCCGGCGTGCTGTT
GTTGTTCTCGGTCAGCAGCTCGCCGAACAGGCCGGTGTTCAAGGCATAGCGCCGCAGGCG
TTCGCGCGTGGCGGCGGTATTGCCCTGGGTGGCGAGCAGTTGATACACCGAGGAATTGAC
CAGCGTATCGATGGGGCTGCGATCGGCGGCCAGCGCATCGTTGACCGCCGTCTGCGGGCC
GGTGCCGAAGCGGCTGGCGGTGGCGTAATCGGTGGTCACGGTGCCGGCATCCACCACGGT
CGGCGTCAGCGTCACGCCGAGCTTGCCTTCGCCGACCGCGAACTCGGCCTGCACCGGCAT
CTCGATGTCGTCCAGGCGGCCCAGGCCGTCCTCGCCATCGCGCGAGCGATACAGTGCGCC
ACCGGCGAGGTGATCGCTGTTTTCCGACTGCACCGCGCGCAGTTCGTCGAGCACGCTGTT
GCCGCTGCTGGCTGCGGGCAGCGCCTGTGCCGCGACGCCGCGCGGACGCAGGTCGTCGGC
CGCTGCCGGCGTTGGCGCGCTGCGCGTGGGCAGACGCGTACGGCTGGTCGGTGCGGGCAG
CACCGACGGCGCAACGCTGGCGCTCACCGGAGGCGGCAGGAGATCGGCACTACTGCCGGC
ATAGGCATCCGCACCGGCGGTGACAAGCGCGGTGACAGGCGCGGTGACGGGCGCAGCGAA
GCGGGCAGCGGCCGGTTGCGCGGGCAGCGGCACCGGCGCGGTCTGCGCGTAGGCACTGCC
GGCATCCATGCGCTCGGACAGCACCGCCGGCGAACGCGGCGTGCCGCCGGTCATGCCGGA
GAACGGATTGAGCGGGCGGCCGGACGAGGCCACGGCGACGGGGCCGCGGGCGGCCGGCAG
GCCGTTGTCGAGCTGGCCGGCCTGGCGTTGCTGGGCGGCCAACGCGGCGCGGAAATACTG
CTCGGCCTTGCGGTTCTTGCCGGCGCTGCGATACACCCGGCCGGCCGCGGCGAGCACGTC
CGGCGATTCCGGCGCCTGCGCCAGCGCGCGCTGCAGAAAGCTTTCGGCATTGCGCAGATC
CGACTGCGCGGCGGCGCTGTTGGCGGCGGCGGTGAGCGTGTCCAGATCGTTGGGATGGCG
TTGCAGGATCTGCTGATAGAGCGCCAGCGCCTGCGGCTGGTCGCCGGCCGCGGCATACAA
CCGGGCCAGCGCCGCCTGCGCGTCGCGGTTGTCCGGTTGCTGCGCCAGGATCGGCGACAG
CGCGTCGTAGGCAGCTTCCAGATTGCCCAGCTCGCGCAAGGCATCCACCTGCCGCAAGGT
GTAGGCGCTGCGCAGGCTCTGGTAGCGACGCAGCTGCTCCGGGGTCAGGGTGGTGGCCTG
CAACTGGCGCAGCACCGCAGAGAGTTCGGCGTCCTGATGCGCGCGCAGCAACACGCCGGC
ATATTGCAGGCGGTCTTCGGTGCGCGGGTTGGCACCGGTGACCAAGCGCTGGGCCAGCAC
GAGGGCGCGCTGGGTGTTGCCGGCATCAGCGTGCGCGCCAGCCAGCGCGGCCAGCAGTTG
CGGGTCGTCGAGCTGGTGGCCGAGCGCGGTTTCGGTACGCGCCAGCAGTTGCTGCGCCTC
GCCGACCCGGCCTTGCTGCACCAGCCCGCGCGCCTGGCGTGCCTGCAGTTCGATCCAGGC
GGTGGTGCGCAGCTGGGTCATCTCCGGCGTGCGCGCAGCAGCGGGAATGCGATCGAGGCT
GTTGTAGGCCCCCTGCCAATCGCCGCTTTCCTGGGCGAACACCGCATTGGCATGCAGCGC
TTCGGGTTGGTCGGCATGCACGGCAAGCAGGCCGTCCATGACGCTGCGGGCCTGGTCGGG
GCGGCCGGCCTGTTGGTACAGGCGCGCCAGATCCAGGCGGATCCAGCCATCGCCAGGACG
TTCGACCATGGCCGCTTCCAGCTCGGCCTGCGCGCTGACCGCATCGCCGGCCTCCAGAAA
TTGGCGGGCGCGGGCACGCTGTACGTTGGAACGCAGCAAGGCCTGTCCACCGGACTTGGC
GCGTTCGGCGGCCGGCAGGCGGTTGAACAACTCGGTGGCTTCGGCCATGCGGCCCTGGCG
GCTGTACAGCCCGACCAGGCCCTGCAGGGCGCCGGCATTGTCGGCGTCGCGTGCCAGGGC
CTTGCGATAGCTGGCCTCGGCCGCGACCGGATCGCTGGCGGCCTGCAATCCGCCCAGTGC
CACGTGGCCGGCCGGCTCGTTGGGCAGCAACTGCACCGACTGCTCCACCAACTGGCGTGC
CTGCGCCAGATCGCCGCGCGCGCGCGCGGCCTCCGCCTGCTGCAGCTGCTGCCAGTAGCG
CGCGCTGTCCAGCGCGGTCTTCCACTTGCCGTTGCTGGCCGCGGCCGGGCGCAGCAACTC
CTGCGCTTCGGAGAAGCGCTGCTGACGCAGGCGCACCGAGCCCAGCCCGCCCAGCGCTTC
GGGATCGCGTGCCCGCGCGCGCAACACCTGGGTGAAGCGTTGTTCGGCCACGCCCAGATT
GCCGGCGTTGAGCGCGCGGAAGCCTTCACCGAGTGCGATGCCGTTGGGATCGGCGGGCGC
GCTCTCGGCAGTGCGGCGCTCGCTCAGCTGGCCGAGCTTGGCCGTGATGTCCGCATCGTT
CGGGGTGCCGGCCAGGAACGCCTGGTACAGCGGCGCATCGGCGGTGCTGGCGTTGAGCCA
CAGCAAGGCCTGGCGCCAGCTGGTCCGCGCCGGGCCGCCCACATCGGCGCGCTGGGCCAG
CGTGCGCAGCTGCGCGATGCCCTCGCGGCGGGTGGGTTCGCGGTAGCTCAGCACCTGGGC
CAGCGCCAGTTGCACCGACGGGTTGGCCGGCTCGCTGGACTGCAGCTTGCGCAGACCGTC
GCGGGCACGCTCCCAGCCGGTAGGCGTGCCGGCCAGCGACTGGTAGTACTCCAACGCCAG
GTTCGGCGGCGGCGGCTTGCCGGCAAACGCGGCTTCGTAATTGCGTGCGGCTTCCACATA
CCGCCCGGCCGAGGCGGCGCGGCGCGCGTTGCGCAGATTGGGATCCTCGCCGGCGCCGCC
ACTGCCGCGCGCGCCGATCGCCACGCGCAGGCGCTGGGCCTGCGGCGACTGCGGGTGGGC
GGCTTCGAGCTGTTGCAGGCGCTTGCGCGCTTCGGACTGGCGGCCTTGTGCCAGATCGAT
CTGGGCCAGACCGAGCAGGGCGTCGGGCTGGTCCGGATCGATGCCGAGCAGCTTCTTCCA
GGTATCGGCGGCCAGATCGTCGCGGCCCTGGTCGTGCCAGTAATTGCCCTGTCCGACCAG
CTGCTGGGTGGCGCTGGTCTGCGCCTGCGCCGGGCCGGCGAGCAGGCACAGGTCGATCAT
GCCGGCGAGGTAGAGCGGGGTCAGGTTCTTGCGGAGCATGCAGGCGTTCTCCAGGCGGGC
AGCAGGCGCCCGTCTGCGGCAAAGCGGTAACGGTTCTCGAGCCAGCCCTGTCCGAACAGG
GCCAGCGTGCGTTCGTAATACGGCAGGGCGGCGGCCGCAGGCTGGGCGGCGGCGGGAATG
CGCTGCGCCTGCGCCTTGAGCAATGCGGGCTGGCGCAGGGCGCTCAGGTAGGGCAGCAGC
GCGGCGGAAAACCCCACCGGCACCGCGCCGGTGCCCACGCCGCGCGCGGTATCGATCTTC
TCGGCGAAGCCGGTGCCCGCCGCCAGCAGGTCGGCCGGGCCGGACAGGTCCTGCAGCAAC
TTGCTGCGCAACGGTTCGCCGGCATCGAGCATGCCGGCCCACAGATACACGCGGATGGCG
TCGTAACTGCCCAGGTTGCCGCGTTTGGGATCGGCCGCGAAGGTCTTGCCATCCCACACC
GTCCAGTCGGGGGCGAAGCCCACCGGCGCACTGTCGCGCAGCACGCGCGCGCTGTTGGCG
GCGATGGCGGCCCAGGGGCCCTTGGGATCGGCGCCGGCGCAGCGGCGCAGCACCTGGATC
GGCAGGTAGCTGGGGTTGAGCGTCCAACGGCCCTGTTCGAGGAAACCGCTGCGGCCGGGC
AACAGCATCGGGCCCAGCCCCGGCAGCGTAGCCACTTCCTGCGCACGTATCAGTTGCAGG
ATCTGCTGGCCGGCCTTGACGTAGCCGGGGCGATTCCACAGCCGGCCGGCTTCCAGCAGC
GCGTAGGCGATCCACAGCTCGCCGTCGCTGGCGGTGTTGGGGTCGAGCACACGCCAGGTG
CCGGCTTCGTCGCGGCCCCACAGCCAGGCCGGCAGGTTCAGGTCCGGGCGACCGCCGCAC
AGGTTGTGCCGGGTCCAGCCCAGCACCTTGTCGAACAGCACCTGGTCGTTGGCCACCAGC
GCGAAGAACAGCGCATACGACTGGCCCTCGGAGGTGGAGCGCTGATCGGCGTTGAGGAAA
TCCACCACCCGCCCGTCGGGCTGGATGTGCCTGGACACGAACGCGTTCCACAACGGCCAG
CTGCCGCACTGCGCCGGCACCGGCTTGGCGCCGGCGGGCAACACCGCGGCCAGGCCAGCC
AGCGCACCGGCGCCCAGCAGGCGGCGGCGGGTCAAGCCACGGCCGTTGTCGTGTGCGTTC
ATGTGCCCTGCCCCTCGTTGAGACGGTCTGCGGTGTGCCGGCGCAGCACCACGCGGGCGG
CCAGGGCCAGCAACAGCGCCAGCAGCACCACGGTGAACGCCAGCCACACCGGGTGGTGCG
AGAAGTACCAGCGCAACCAGGTCGGCAGCGGCAGGTGCCCGACATAATAGGTCTGGTTGC
CGACCAGGCTGGTGACCTTCTTCTGCTGCAGCAGCACCACGCTGCCCTGGAAGTCCTTGA
GCAGGGCCGGGTCGAACCAGGCATCGAACAGGCGGCTCATGTTGGCCGGGTCTTCGGTCT
GGAACGCCACCACGCTGCGACCGGATTTCAACGGCGATTCGAAACCCATCAACAGCACGT
CGTCCGGCTGCGGCTGCAGCGCGATCTCGGCGGTGGTCGGCAGGTCGGTGCGGCGCGCGT
CGAAGGACAGGAAGCCCGGCAGCTTGTCCAACAGCCAGTCGGTCAGGCCCATGCGCCGGC
TTTGCCCGTCCTGGCTCAGCGGCAGTTGCGCCTGCCATTGCTTGAACAGGGGCTGCGAGG
TGGCGCTGCCGAGCAGCAGCAGGTCGCGATCGGCGTGTTGCTGGACCGCGCTGGCGCCGA
TGATCTGCGCATGCAGCGCCGGGTAGCCGGTGGAGGCGCCAAAACGGCCAAGCAGGGTCA
GCACATTGCCCAGATCCTGGTCGCCGGGATTGTTGGGCAGCACGATGGTCGACTCGGACA
GGTCGGCCAACCGGGTGAACGGATAACCGGCATTGGCGAAGGCGGCCAGGTTCGGCATCG
CCATGTAGTGGTGGAAGCCACTCAGGTCGATGGTGGAATCGGCATCGATGGCGCCGGAGA
CGTCCGGGAAGGTGTTCTTGCATTCCTCGCCCTGCGGGCGATCGAAGAAGAAGTGGAAGC
GCAGCTGGCTGTTGGCCGAGAACGCGCCCACCGGCAAGGTCAGATCCTGATGCACCGGCA
TGCTGCCGCGCGCACCCAGGCTGTTCCACCAGCGCACCGGGGTGGATTCGGCATACGGGC
GCCCGGTCAGCGGCAGCGTGGTCACGAACGACTCGTTGATGCTGACGTTGAGCGCGGACT
TGTTGTCCACCTCCGGCACCGTGTAGCGGTACTTCAGCGCCACCGGAATGCCGTCGCGTT
CCCACACGAACAGGTCCGGCGGCAGCTGCAGGCCCACCCGGATCAGGTCCGGGTGATAGC
CGGTGACGTTGAGCGCGCCGGGCTGGCTGACCAGATCGCCGAAGCGCACCGGATGCTCGC
TGGACACCCACTTGGGCGCGTCGTAGGGCTGGCGCGGCGCCGGTGCGGACATCTCGCCGA
TCCGGGCCACCGCACCGGTCAACGGCGCACGCAGCGCCAGTGCGGCGGCGGCGCGCTGCA
ATTCCTCGGTCGTGCGGCCGAGTATCAGCAGCAGCTTGCCGTTGGGATCGTTCGGGTTGA
CCACCACCGCCACGGTCGGGCCGCGGATATCGGCCACGCCGCTGTCGGCGGTGGCGAATT
GCGCCGGCAAGGTGGCGGGCGTGGCCAACACCACCGCGTTGCCACTGGCCGGCAGGGCCG
TGGTCGAGGCCGGGAACACCGCGCCGCGATATCCGGCCAGGGTGCCGAACCACGAGGCCA
CCGTGCCGGCCGCCTGCAGCGTGGCCAGGTCCGGCTGCTGCGGGAAATAGAACGGCAGTT
CCAGCCGGCGCGTGTCGCGCACATCGAAGAACGGCACCGGCAGCAGCGCCAGGTTGTTGG
CCAGCGCCAGCGGCGTGGTGGTCAGCGACAGGCTGGTGGCCGCGTCCACGTTCGCCCACA
GGCTGCTGTGATCGGGGTCTTCGCACTCGCGCGTGTAGTGGCCGATCAGCTGCAGGTTGA
GCTGGTTGTAGTCGGTGATCAGGCGCGGATCGACCGGCAGATCGGCCGAGAGCAGCTTGC
CGGCATTGGCCTTGTCGGTCGGCAAGGTGGCCACGGTGACGCCGTTGATGGTGACCTTGA
CGTGCGACAGGTCCGGCAACAGCGACGGCGAATAGCTGTACTTGAGGTTGAGCGTGGCGG
CGGTGACGATTTCGTCGCTGCGCACGCTGAAGGGCACGCCGGCGCTGCCCTGCACGCCGC
GCAAGGTGATCTCGTAATCGATGCCCAGATCGCGCAGCGTGGCCGCGCGCGTGCTGCCGG
CCGGCAGCGGCGCCCCCGGCGCCTCGGGTGCGGCGGACGCGATCGTGGCCTGCGGATCGG
CGCCGGCCGGCGCTGCGGATGGCACGGCCTGCTGCGCCTGCGCCAGTCCGGTCAGCAGGG
TGAGCGCGCAGGTCAACAAGGCGGGGGACATTCGCATCAATCGGTTCTTGGCAAGGGAAA
GGGACACAGCACGCATCGAACTCACGACTCCAGATCCAGCGGACGCGCCGGGCGGAAACC
CTGCCGTGCGCTGTCCACCATGTGCCGGCCCAGCCGCCCGAATCCGCGCGCGCTGGCTTC
CAGCACCTGGCCCATCGAGCGCCAGAACGAATCGCGGTCGTGCTGGCCCCACTGCGACAG
CCAGATGTCGGCGCGCGCGAAGGTGGACGCCACCAGCCAGCGTTCCTGTTCCATCGACAT
CTGGGTGAACTGGATGCTGACCTGGCCGTCGCGATCCTGCCGCACCACCGCCGGCAAGGT
CTGTTCGATGCCACGATGGCTCAGGCCGATCTGGACCGGCAGGCCGGGTTCGATCGGCTC
CGGCAGGCCGGGTTCGATCGGCTGCGGCTGATCAAGCTTGATTGCCATGCCGCCGGTGGA
AAAATTCAGCGAGCGGCTGGCCAGCACGTTGCCATCGGGCAGGTACAGGTTGACCGGGAT
ATCCAGCGGCACGCGGTGTGCGCTGCGCACCTGGCGGGTTTCGCTGGCAGTGGCGATCGT
GGCGCCCAGCAGCACCATGTTGTACAGCGTCCAGGCCAGGTTGAACCAGATCGTCTGCTG
CTCGCCGCTGCCGCCCACATAGATCAGCCGCAGCACGCCGGCCACCACGCCCACCACGTT
GAGCAGCAGCAGGAACAGATAGGGCTTGGCGATCTGCGCGTCGAAATAGCTGCGCGCCAC
CAGGCCACCCTTCGGGGTCACGTTGAACTTGCCCAGCTTGGGGTTGATCAGCGCCACCAG
CGTCGGGCGGAAGATGTACCAGGCCAGCGTGGTCTCGTAGACCTCGTTCCATAGCAGATG
CCGGAACCGGCTCTGCACGCGCAGATTGGTCAGGTTCGCCTGCAGGATGTGCGGCAAGGC
GTACGCCAGGATCATCAGGGCCGAGGCCTGGATCACGTGCGCACCGAAGAACAGGTAGGC
CAGCGGCGCGGTGAGGTAGATGATGCGCGGCAACCCGTAGAAGAAGTGCAGCATCGCATT
GAGATAGCACAACCGCTGCGAGAGCCTGAGCCCGCGACCGAGCAAGGGATTGTCGATACG
GGCGATCTGCGCCATGCCGCGCGCCCAGCGGATGCGCTGCGCCACGTGGCCGGACAGGCT
TTCGGTGGCCAGGCCCGCGGCCTGCGGGATGGCCAGATACGCGGTGCGATAGCCGCGGCG
CTGCAGCTTGAGTGCGGTGTGCGCGTCCTCGGTGACGGTTTCCACCGCCACCCCGCCCAC
CTCTTCCAGCGCGGTGCGCTTGATCACCGCGCACGACCCGCAGAAGAAGGTGGCATTCCA
CTGATCGTTGCCATCCTGCAGCAGGCCATAGAACAGCTCGCCCTCGTTGGGCACCTTGCC
GTGGGTGTCCAGGTTGCGTTCGAACGGATCCGGCGAGAAGAAATAGTGCGGCATCTGCAC
CAGCGCCAGCTTGGTGTCGCGCAGGAACCAGCCCATCGCCACCTGCAGGAACGAGCGGGT
GGGAATGTGGTCGCAATCGAAGATCGCCACGTACTCGCCGCTGCACTTCTTCAAGGCGGC
GTTGATGTTGCCGGCCTTGGCGTGCGCATTGTTGGTGCGGGTGACGTAGTTGATGCCGAC
CTCGGCGCAGAAGTCGCGGAACTCGTCGCGGCGGCCGTCGTCGAGCAGGTGGATGGTGAT
CTTGCCGGCCGGCCAATCGATCACGCTGGCGGCCAGCACGGTGGTGCGCACCACCGACAG
CGGCTCGTTGTAGGTGGGAATGAACACGTCCACGCTCGGCCACAGGCTCTGGTCGGCCGG
CAGCGGCACCGGCTTGCGGTTGAGCGGCCACAGCACCTGGAAATAGCCCAGCACCAGGAT
CACGAAGGCATACAGCTCGGCACCCAGCAGGCCCAAACCAAGAATGAAATCCACCGCACT
GCCCACGCCCATGGTCTGGGTCATGCGCCACCAGATGTAGCGGCACGACACTGCCAGCGA
CATGCCCATCATCATCAGGATGACCAGGCGTCCGCCGCGGTTGCGCACCGCCAGCGCCAC
GGCGAACAGCACGCCGGAGAACACCAGCTGCTGGTTCACGTCCATCGGCACGGCCACCAC
GAACACCAGCAGCAACGCACCCAGCAACCACAGCGCCCAGGTCGCCAGCCTGGGCAACGG
TGATGCGGAACGGGCACGGGTCTCGGTCATCGGGCGGATCCTTTCTGGCGTGGCGGCAAA
CGGAACGGGCAAGCGCAGCGGCGCTTGCGGCAAGTGACTCAATCGAGCGCGATCACCGCG
AGCGCAGCCGCTTGAGCGGGCTGTGCGCCGAGCCGCGCGCATCGGCCTGCAACAGCCGCT
GGAACAGGCGCTCCAGGGGTGTCTGCGCCGGCCGCTCGGGCGGGGTCAGGCCGCGCGGGC
CGGGTTCGTCGAGTTGGCGCAGCTTGCGCAACGGCGCCAGTGCATCGGCCGGTAGGCTGG
CCGCCTGCTCGGCCGGCGCAGCCATGTGCGGCGCAAGCCAGGTCGGCACTCCCGGCGCCG
CTGCCGGTACGGGCGGCGGCACAGGCGCAGGCGGCGCGGCCTCGGCGGCGGGTGCCGCAT
CGGGCGCCGCCGCGCCCGGCTTGCGCGGCGGCAGCTGGGGATACGCGAAGTCGTGATACC
CCTCGCCCGCCTGCGTTCCCAGCCGTGCGAACAGGCCAGACACGTCGTCGTGCCCGGATG
CGTTCCTGGTGTTCTTCGGTGCCATCACATTCCCCTTACCCGATCGCACATGCTCATGCC
GTTCGCGCCAGTACGAACTGGCGCAGATCGACGGTGTCGCCCGGCACGGTCTGCACCGCC
AGGCCAGCCAGCATCCCCAATTGCTGGAACCACCCTTCATACACGCCCTGCAGGAAGCCG
TCGCTCCATGCGGCCCCCTCCAGCACCACGCTCAACGGCGCACCGGCATGCAGGATCTGC
ACGTGATCGGCCTGTTCGTCCATTGCGCACCGGCCCCAGTCGCAGCTGTCCCAGACCGCA
TTGGCAGCCTGCTGCAGCTCCTCCAGCGTCGCACACGGCAGCAACCGGTGCGCACGCGCG
AAGCGGCTGCCGATGCGGGCCATCAGCATCGCCAGATCCTGCTCGGGCAGCTCGGCGCCG
AACTCCTCGGCCATCGCACGCACGAATCCCGACCATTGCCGGGAACAGCTGCGAGTGCGG
TACAGCGACAACGGATCCGGTGCTGGCATTTCGGGAGCTTTCGCGAAGGAGGGACACCAC
ATACGACAGATGCACCAGAAGTGATGCAAGCGTGATGCCAATGTTAACGCCTGCCAACTG
CCAATTGAGAGATACATCTCACTTTTTCAGCCATACCCCGACAGCGGCTGCGCACCAGCG
GCAGATTGCGCCAACCTGCGTCGCTCACTGCCGCGCGCAGTCACCTTGCTCGGCAGCCTG
TTCGGCGGTCGGGGCCAGCCCGAACACGGTGCGCAGATAGCGCAGATAGCCGGCGTCCTC
GCACATGCTCTTGCCCGGCGAATCGCTGAGCTTGGCCACCGGCTGGCCGTTGCAGCGGAC
CATCTTGATCACGATCTGCAGCGGCGTCGGCCCCAGGTCGTTGGTCAGGCTGGTGCCCAC
CCCGAAGGCCAGCCGGCAGCGGGCATGGAAGTGCTGGTACAGCTTCATCACCTTGTCGAT
GTTGAGGCCATCGCTGAAGACCAGCACCTTGGTCCTGGGATCGATGCGATGGGCTTCCAG
GTGCGCAATCACCCGCTCGCCCCATTCGAACGGGTCGCCCGAGTCGTGGCGCATGCCGTC
GAACAGTTTGCAGAAGTACAGATCGAAGTCGCGCAGGAAGGCATCCAGCCCCACCACGTC
CGACAGCGCAATGCCCAGATCGCCACGGTATTCGCGTGCCCACGACTCCAGCGCGGCCAC
CTGCGAATCGCGCAGCCGCGGTCCCAGCGCCTGGAACGCCTGCAGGTACTCGTGCGCCAT
CGTGCCCAGCGGGGTCAGCCCGTAATGCTTGGCGAAGTACACATTGCTGGTACCCACGAA
CTGCCCGCCCAGGCCATCGCGCAGCAGCGGCAGCAGCTCGCCGTGCCAATGCCGCGAGTA
ACGGCGCCGGGTGCCGTAATCGGCGATCTTGCAGCCGGCCGGCATGCTGCGCAGGCTGGC
GATCTTCTCGCGCAGGCGGCAGCGGCCTTCCTCGAAATCCGGCTCGGAGGTATTGCGGAA
CCACACCTCGTTGACGATCGCCAGCAGCGGCACTTCGAACAGGATGGTATGCAGCCACGG
CCCGCGGATGGTCAGCTCGATCTCGCCGGGGTGGGCAGCCGATGCCGACAGCTGCAGATA
CTTGCGATCCAGCTGGAACAGCGCCAGGAAGTCGGCGAAGTCCGGCTTGATGAAGCGCAG
GCCGCGCAGGTAGTCCACCTCGTCCTCGCGCAGGCGCAAACGGCACAGTGCGTCGATCTC
GCGCGAGATCTCATCGATGAACCGGGCCAGATCCACCCCGGGCGTGCGGCATTTGAAGCG
GTACTCGACCTGGGCGGCCGGGTGCTGATGCAGCACCGCCTGCATCATGGTGAACTTGTA
CAGATCGGTGTCGAGCAGCGAATGGATGATCATGCGGCCCGATTATGCCCGCCGCCGCGC
GCAACCGCCGTGCACATGCCAGTGGGCCGACGATCGCCGACGATCGCCGCCGGCCCGCCC
TCAGCGTGCCAGCACCTGCTGCGCCGGCTTGCCCTGCACGGTGAAGTCGCTGTCGCCCGG
GCCGCCGGCCTCGGGGTCGGTGTACCAGCACCACAGCGCCACACCGTCGATGCCGTGCGT
CTGCAATACAGTGCGCCACTGTTGCAGCACCTGCAGCTGCAGCTGCGTGTCCACTGCGGC
GCTGCGCTGTTCCGGGCTTTCCCATGGCGCGGCCAGGCTGCCGCGCGCCGAGCGCAGGCC
CAGCTCGGCCACCCACACCGGCTTGCCCACACGCTGCCCCAGCCGCTGCAGCCGCTGCGC
GGCGGCGTTCATCTCCGCCGTGCGTGCGGTGGCCGCCTCCGACAGGCGCGGATACAGGCT
GGTACCCACCGCATCGAACAGCGACCAGTAGCGGAAGCCCTCGGCATGCTCCATTCCGTC
GGCCACATACAGCAGCTTGCCGCGGTAGACCTTGCGCACCGCCGCCACCAGCGCAGGCCA
TTGCGGCGAGTCCTGGAGTTTGCGCAGCTCGGTGCCGATCACCAGCGCCTCGGCGTGTTC
GTCCTCGGCCAGCTGCGCCAGCGGCAACACCGCCTTCTGGTAGGCGGCGAACCAGGCGGC
CTGATCGGCAGGAGCCAGTTCGCCGGCCCAATGACCGGGAATCCACACATGCACCTTCAA
GGTCGGATCCAGACCCGCGCGATGACTCTGGCGTAGCGCGGCACGCATGGCCTCCAGGCT
GCTGTCGCTGCCCAGCACCGGGTCGCTGGATTGCGGGGTCGCCTGCCACACGAAGGCCAC
CAGCAGCGCCTTGCTGGCGCCGGTCGCGGCCAGTGCCTGCAGCGATTGCCCGGCGGCGGG
ACTTTCCCACGGCGCGTTGGCCGAGACCTTGACGTTGGCACCCATCCACATCGGCGCGGC
CGCATTGCAACCATTCGCCAGCAGGCACACGCCCAGCACCGCAGCGAGCGTCAGAACGCG
CCTGAACATGCGACTGCAGCCTCGGTGGTGGATGCGGCCACATCCTGCCCGCAGGTGGTC
GCGCCCTGAGTGGCCCGCACGGTCTGCGGCGCTGCCGTCGGCGCTTGCGTGGCCGGCGCA
CCGGCCAGCGTCGAGGCACCGACATCGCCTGCAGCCTCGGCGTCGGCCTGTGGCGACTCG
ACCGCCACCGCTGCCGTGCGATCTACCGGCAGCGATACCGGCGTTGCCATCACCACTGCC
TCGCCCCGCAGCAGTGCCTGTTCGTCGGCCGGCGTGGCGCGCAGCCAGCTCCCCCAACCC
TGCGGCTGCACCCAGGCCGCACCCAGCAGGCCGAGCAACAGCAGGCCGGCCGCCTGACCG
CGCTGGTCCGGCTGCAGGGCACGCTGCAGCAACGCGGCCGGTACCCACAGCAGCACCAAC
GCATCGAACCCGGCCCAGCCGAAGGCAAACGACAGCGCCGCCGCGCAGATCACCGTACCG
GCGCTGGCAACCACACCCCGCGCGAGCGCGGCACTGCGCGCGCGCAGCACCAGCGCCAGC
ACCGGGAAGCAGGCCACTGCCGCCACGCCCCAGCGCACCGCCGGCAGCCAGTCCTCCGCC
TGCGCGGCCAGCGGCAACGGCAGCGGATGCCCACCCTGCGCGATGCTCGACAACGTCGGC
CATGGCGCATTGAACACGGTCAGATTGACGTAAGCCCACATACCGACCAGAAACGCGAAC
GGCAGGTAGCACACCAGGTAGAACGACCCCGGCGCCTTGCGCAGCATCTGCGGCGGCATC
ACCAGCAGCAGCCACGGTGCCACCATCGTCGACAGCGCCAGCGTCTGCAGGTCCAGGCAC
AGCAGAATGCACAGCCAGCCGGCGATGCGCAGGTAGGTGAAGGCTTCCACCGGCGCCTGC
AGCCGGCGCAGCGTGCGGCACAGCCCGTAGAACGCCAGCAAGCCCACCGCCTGGCTGCCG
CCGGCCGCGATCGGCAGCAGGAACAGCGGGTTGCCGCCCACCAGCAGGGTCAGCCCGCTG
GCCCAGCCGCGCCCGAACACGCCGGCCAGATCGCGCCAGAGCAGCGACAGGAACAAGGCG
TTGGCGGCTACCGCCAGGAACGGCCAGATCTGGAAGGGCAGCTGCCAGCGATGCAGCGCC
AGCTCCACCGCCCACGCCAGCAGGCCGCTGGCCGGCACGCCGACGCCAGGCGCTGCGGAC
GGTGCGGCGCCGCCCAGCGACTGCAGCAGCAATGGCTGACTCAGCAGCGACAGCGCCACC
ACCGCGACCAGGAACGCCGGCAGGCCGCTGTCGCGACGCGCCGCAGCCGGCTCACTCTTC
GAGTGCGGCGCGGCGCTCGTTTTCCGAATGCTTGCTGATGCCATGCGTGGTCTTCTCCCA
GTAGAACGGATTGCGGATCAGCTGCCAGAGCCCCTTGTAGGCGGCAATGGACTGCAACGC
CCAATAGAGCGGCACCGTCAGCGCGTACGGCGCCAGCTTGAAGTAGTCGCGCTTGAACGC
GGCCACCAGCGTGATGTAGATGAAGAACGCATTGGCCAGCAGCAGATTGACCAGCGACAC
CGCGCCCAGCCATGGCGGGAAGAAGCGATCGAAGGCACTGGTACCGGTGAGCATCCATAC
TGCGTACAAGGCCCACAGCACCGGCACGCCCAGCGCCGTGAAGAAGCCGCCGCCGATGAA
GAACTGGAACCCCCAGAAGCCCTTGAAGCCGGTACTGCGATACAGGTGCACCGGGTCGCG
CATGTGCACCAGCCAGGTCTGCATATAGCCCTTGAGCCAGCGCGAGCGCTGCCGGATCCA
GTTGGGGATGCTGACATTGGCTTCTTCGAAGGTGGTGGAGTTCACCACGTTGACGCGGTA
GCCGTTCTGGATCAGCCGCACGCCCAGGTCGGCGTCCTCGGTGACGTTGTACGGATCCCA
CGCGCGCACCTGGCGCAACACGTCCAGGCGGAAGTGGTTGGAGGTGCCACCCAGCGGGAT
CGGAATCCGCAGGTATTCCAGCGCCGGCAGGTAGAAGTCGAACCAGAGCGTGTACTCCAG
CGTGAACATCCGCGTCAGCCAGTTTTCGTCGGCGTTGTAGTAGTTCAGCCGCGCCTGGAT
GCACACCACATCCTGCTCGGCCTTGCGGAACGCCGCCACCACGCGCTTGAGCTGATCCGG
CTCGGGCTTGTCTTCGGCGTCGTAGATGGTGAGCAGCTGCCCACGCGCGAAGTGCAGCGC
GTAGTTGCAGGCCTTGGGCTTGGTCTTGGGCTGCGAGGGCGGCACCCGGATGATTTCGAA
GAACGCTTCCAGGCCGAGCTTCTTGGCCGCTTCGATGGTCTCGAAGTCGTCGGCCTCCAG
CACCAGCTTCACGTCGAGCTTGCTGATCGGGTAATCCAGCTTGCGCAGCGCGTTGGCCAG
GATCGGCAGGACTTCCGGCTCCTTGTACATCGGCACCAGCACGGTATAGACCGGCAGGTC
GTCGTCGCGCAGCGCGGCCACTTCGTCCTCGGTGACCTTGATGTCGATGCGGTGGCGCGA
GCCGAACCACACCAGCAGCAACTTCAACCCGAAGGTGGCCAGAAAGCCCAGCGCCACCAG
TACGTTGATGGCGATCAACGCCGGCACCGGAAACACCGCCAACGTCGCGACCAGCACTGC
AGCCAGCCCCCACAGCGCGATCTTCTGCCCGTGCGTGACCACCTGGCGCGCCGAATAGGT
GGGCGCGTGCGCCGCCAGCAGGTTCAGGGCGTTGTCGGTGAGCTGCTGATCGGCATAGCG
CTGCAGACTCCAGATGACGTCGAACTTGGCGGTGCCGACGAAGCGCACCTCTTCGCCGTA
GTGCGCGCGCGCCCAGGCGAACAACGCCGGGTCGGGATCGGCGACCGCCAGCACCAGGAC
GCCGTGTTCGCGCCGCCACGGCAGCAGCAGGCGCTGGGCGTAGCTGTCCAGGTCGCCGGC
AACCAGCAGGGTCGGATCCGGCGGTTGCTGCACCAGGTCGACGAATTCCAATCCGAAGTG
CGCCGCCACGATGGCGTAGAAGCGCTGCGCCGGTACGCCGCGCTGGGCCAGGATCACATC
GCCCAGGCGCGAGTTCCAGCGTTGTTGCAGCGCCAGCGCGGCGCGCAGTTGGGCATCGGT
GATGACGCCCGCCGACACCAGCGCGCGGCCCAGCAGCCCGCGTTCGCGGCCGATGTCCGG
CGCCCGTCCCAGCGTCTCCATGTCGCAGGTGACCGTCATGGGCGCGGCGTCCTCAGAACC
GCCACCAGGCGGCCACGAAGGGTCCGCCTGCGGCGCCGGTGTTGCGGCCCATCACCGGCT
GCTGGTAGCCCAGCTGCCATTGGCTGCCGCCGGGCGCGGTGTACAGCGCCGACAGCTGCA
GCTTGGTGAGGTCGTAATTGGTGCCGGTGGCGACGAAGCCCGCGCCACCGCTCTGGCCCG
GCACAGCCACGTTGTTGCGCCCGTTGCCCAGGCCCTGGATCACGTTCGCCTCGCCCAGCA
GCAGCCACTGCGGGGTCAGGCTCAGCCCGGCGGAGGCATCCAGCCGCACTTCGTCGGAGG
CGGCGCTGCCGCGCAGGCGCACGCCGCCGCTCAGGTCGACGTAGCCGTTGCGCCCGCCCA
GCGTGTAGCCGCGTCCGCGGCTGTAGCGCAGCTCCAGGCCGTAATCGCCCAGGCCCAGGG
CCGGATCGCTGCCCGGGTTGTTCGGGTGATAGGTCTTGCTGCGACCATAGGCAGGGATGC
TCACCAGCGCCTGCACCGCGCTGCGCCAGGCATCGTCCGCCGCACCGGACAGCGCATAAC
GCAAGCCGATTTCCTGATCGGCGAACCCGGTGGTGGTGGTGCGCTGACGCAGCGGCACGC
CATTGCGGCTGCTGTCGTTGCTGAAGCCGACCTCGGTGAAATAGAAATTGCCGATCAGGC
TCAAGCGGTCGGTCAGGCCATGCTCCAGATAGACATTGAGCTGATCCTGGCGACTGCGGC
CATTGTTGGCGAAATCGCCACGGTGGTGCGCATCGTCGAACCAGCCGGTGCCATCGCTGT
GCAAGGCCTTGACGATCAGCAGCGTGTCGCCTTGCGGCTGGGTCCAGGCACCGGCAAGAG
CGGTGGCCGGTAGCACGGATGCGGTGACACCCAGCGACAGCATGACCGCCGCCGCGATCG
GCAGGCGGCAGGGGCGACGGTGCAATAACGCGGAAGGGCCAACCGAACTGGACTGCAGGA
AGGCAAGATGCGACTGACGCACCCGCAGTTGCGGGTCGTTGCTTGAAGACATGTGTACGA
TTCCTGATGGGGGACCCGTTAGGGACAGGAAGCACGGGCTGGATCACATTGCGTCGCGCA
ACGTATCACAGTTGCGAACGCTCCCCCATCACGGATTTATCACTAATTTAACGGCGCAAA
TTCATTTCGCCCGTAACAATCTAGGCACCTGCACGAGGGCGTGGGTCCAGATCGCCAACC
AGACCCCCATCCGGGTCGGCAAGCCCCGCCGGCTCGCCTCGAACTTGCGGAAATACCGCC
ACAAGCCGCGATGCTTGTGCCATTCCACGAAGAATGGACGCGCCCGGCTGGAAACCCCGC
GCACGTGCACCACCTGCAGATCGTTGGCCACCGCGACCAGGGCGCCGGACTGACGCGCGC
GCCGGCACAGGTCCAGGTCTTCGGCATGCAGCCGGTACCCGCCATCCCAGCCGCCCAGGC
GGTCGAACAGGCTGCGCTGCATCAGCATCAATGCGCCGGAGATGGCATCCACGCGTTGTA
GCGGCATGCCCGGGTCGGCCGGCACCGCCAGCTGGGCAGCAGCGCGCGGCGCGCGCAACA
TCGCCGCGAAGTCCGGGTCGCGCCGTCGTACCGCCGCGTCCGGCCGGCCTTGTTCGTCCA
CCTGCTCCACCCCCAGCAGCACCGCGGCGTGCCCGACGGCGCGCGCGCAGAGCTGGACCA
GGGTATCGGGCTCGACCATCAGGTCGGGGTTGATGAACACCAGCCACGGCGCCTGCGAAT
CGCGTGCGCCCTGATTGCAGGCAGTGGCGAAGCCGGGATTGTCGGGATTGGCGATGAAGT
GCACCCGCGGATCGGCCAACGCATGCCGTTGCACCACGTCCACGGTGTCGTCGCTGGACG
CGTTGTCGACCACCCGGATTTCGCTGATGCCCTCGGCCGCGCGCAGCCGCAACAGGCAGG
CATCGATGGTGCTGGCGCTCTGGTAGGTGACGACGACGGCGGCGATCTGGACAGGGCTCA
TGCGCGCATTATCCGGCGACCGGGCGATACGGCGCCATCACGAAAACGGCGAGCGATGGC
CGAACGTCGGCGCACGCATCGCATTTGGCCAGGCGTGGCGCAACGCCGGCTGCCGACTAC
GCACGACCTGCGGCAGCCGCCGCCTGCAAACTCCACGCATCCATGCCAGCGGGCCGGCAT
GGCGGCTGCCGCCCGGAGCGGGCATACTGCGCGCCCGACAGCCGCGATGCGGCTGCGTCA
GTGCCGCCTGCGGCGCACCCACCCTCGATCTCCGAGATGACAGCCAGCGACCTTCCGGTT
TGCCGCTGCCTTTTCACTTTCTGCTACGCGACGGCCTGATGCGGCCTGCGCGGCAACGAC
GGCCTGGCAGCGCCGTCCGTGGCAATGCCGGCCTGGTCGTCGGACGACGCAAGATCGCCC
ACCCAGTCTGGTCTATACCACTGTACGTCTCACGCGTGGTCACCGGCCTCGCAAGGGGAG
CGTCGTGAGCGCGCCCCACCAGGTGCACGGCATGAGCCTGGAGCTGGCGCTGCCGGATTG
GCCTGCGCTGACGGTGGACGAGACCCAGCGCGTGCTGCGCCAGTTCGCCCTGGCCCACGC
CGGCGAGACCGTGCGTTGGCACAGCGCGCGCCCGTTTTCCGCTGCGGCCTGCGTCGACAC
CGCCACCGGGCCGGTGATCGTCAAACGTCACCATGCCAGCGTGCGCAATGTCGCCGCATT
GCGCGAGGAACACGCCTTCATGGCGCATCTGCGCTGGGCCGGCGCGCCGGTGGTGGAGGT
GCTCCATACCGCCGACGGCCAGACCGCGCTGGCGCAGGCGCAATGGGTCTACGAAGTGCA
GCGTGTCGGCGCCGGATGCGACCTGTATCGCGACGCCTTGTCGTGGACGCCCTTCACCGA
ACTCGCACATGCGCACGCTGCCGGCGCGGCACTGGCGCGGCTGCACCATGCCGCACAGGG
CTTCGGCGCTCCGGCCCGCTCCACCACCGTGCTGGTCGCCAATCTGCGGCTGTTCGCGCA
GGCCGACCCGTTGCAGGCGCTGCAACGCGCGTTGCCGGCTCGCCCCTTCCTGGCCTCGGC
ACTGCACGACTCCCCCTGGCAACGCGATCTTGCCGCCCACCTGTTGCCCTGGCATGCCAA
GGCGTGGCCACGGTTGTCGTCGCCGGGCGCGTTGCCGCCGCTGTGGACGCACGGCGACTG
GCATGCCTCCAACCTGCTCTGGAAGCGCGACGCCGGCCACGCCGAGGTCAGTGCGATCTT
CGATTTCGGGCTAAGCGATCGCAGCAGCGCGCTGTTCGACCTGGCCACCGCCATCGAACG
CAATCTCATCCCCTGGTTGCAGCTGGACCTGGGTGCGCGCGCGCAGCCCGAACTCGCCCA
GCTCGATGCCTTGCTCGATGGCTACACCCTGCACCGCCCGTTGAGCGCCGCGCAGCTGCA
GTGCCTGGCGGCGCTGCTGCCGATCGTGCATGCCGATTTCGCCTTGAGCGAGATCGAATA
CTTCGCCGGCATCACCCGTTCGCGCGAGAACGTGGACATCGCCTATCACCGCTATCTGCT
CGGCCATGCGGACTGGTTCGCCAGCGCCGATGGCCAGGATCTGCTCGCGCATCTGCTTGC
GCGGGCGCGCCGCTCGCCATGAGCGCCCTCTTCTCTCGAGTCCTTTGCATGTACGCATCA
CGCCCCCCACTGCTCTGCCGCTGCCCGCTCACCCTCGCACTGACGCTCTGCCTGAGCGCA
CCTGCGCTGGCGCAACAACCCGCCGACACCACCGCAGTCGAACTGGACGCGGTCAACGTG
CGTGGCGAACGCAACGACACCGCCACCGCGCTGGGCGGTTTCGGATCCACGCGCCTGCTG
GATGCGCCGGCCTCCATCGCCGCGATCGACCGCCAGCAGTTGCTCGATCGCCAGGCGCGC
GTGCTCAGCGACGTGCTGCGTGCCGAGGCGTCCGCCGGCGATGCGTACGCACCGATCGGC
TATTACGAAAACTTCGTGCTGCGCGGCTACTCGCTCAATGCGGCCAACAGCTACCGCATC
AACGGGCTGAGCGCGGTGGGCGAACAATCCATCGCGCTGGAGAACAAACAGCAGGTGCAG
ATTCTCAAGGGTCTGTCCGGGCTGCAGTCCGGCGTCAACGAACCGGCCGGCCTGATCGAC
TACCGCACCAAACGCCCCGAGCCCGTCCGCAGCGTGACCGTGGGAACCGACGAGCAGGGC
TCGCGCTATCTCGCCGCCGATCTGGGCGGCTGGTTCGGTGCCGAGCGCGCGCTGGGCCTG
CGCGTGAATGCCGCGCGCGAAGACATCGACAGCTATGTCGAGCACGCCGACGGCTATCGT
AATTTCCTGTCGTTGGCCGGCGACTGGAAGATCGATCCACAATCGCTGCTGCAGCTCGAT
GTGGAATACCAGCACCGCCAGCAACGCTCGGTGCCGGGCTATCAGCTGCTCGGCGGCACC
GAGGTGCCGCGCGGCATCGACGTGCGCCGCCTGCTCGGCTACCAGCCGTGGGCGCGCCCG
GTGGAGATGGATACGCTCAACGCGCAGCTGCGCTACGCCTACCAGTTCAACGACGACTGG
CGCGCCACGGCCGAGGCGGCGCACAGCCGCTCGGCGATCAACGATTTCTCCGCGTTCGCC
TGGGGCTGTTACGGCGCAGCCGGCTGCGCCGACATCGTCACGCCGAACGTCTTCAGTGCG
CAGGGCGAGTACGACATCTACGACTATCGCAGCCCCGACGACACCCGCGTGCACGATCAA
CTGCGTGCCACCCTGGAAGGCAAGCTGACCACGGGTGTGCTGGAACACCGCCTCAGCATC
GGCGGCGATTGGCTACGCCGCACCATCGATCGCTTCGGCTCGGTCAACGAATTCGTCGGC
AGCGGCCGCATCGACCGCGATCCGGACGTCTTCGCGCAGACCGAGGTGCCGTTGGACCCC
AAGCAACGCCGCCTGGACAGCCGGCAACGCGCGCTGGTACTGGCCGACCGCGTCGGTCTG
GGCACCCGTTGGGAACTGTCGCTGGGCGCACGTACGGTTCGCCTGGACGAACGCAGCTTC
GACCGCGATGGCGTGCTGGAACGGCGCACACGCAAGGACACCGTGCTGCCGCAGGCCGCG
CTGCTGTTCAAGCCGCAGCAGAACGTGTCGCTGTATGCCAGCTACGCCAAGAGCCTGGCC
GCGGGCGGCACCGCACCGTGGTTCGCCGACAACGCCGATGAGATCCTGCCGCCCACCAAC
GCCTACCAGCTGGAGACCGGCGCCAAGATCGCGTTGGCGGGAGTACGCCTGGGCGCGGCG
CTGTTCGACATCCGCCAGGCCTATCAGTTCACCCAGCCGCAGGCCGATGGCGGACTGCTG
TTCGTGCAGCAGGGCCGGCTGCACAACCGCGGCCTGGAACTGTCGGCCGACGGCGCGGCG
ACCGAGCAGCTGCGCCTGTTCGCCAGCATCGCCGCGATCCGCGCGCGCGCCGAGGACACC
GCCATTGCCGACTACGAAGGGCATCAGGCCATCAACGTGCCCAAGCTGCGCGCCAGCGTG
CAGGCCGACTACCGCGTCCCCGGCGTAGAGGGCCTGGCGCTGCTGGCAGGGGTGCAATAC
AGCGGACGCAAGTTCGCCGACCGGCTCGGCAATGCCAGCGTGCCGGCCTACGCCGTCGCC
AACCTGGGGGCACGCTATGCGGCGCCCATCGGCGGCCTGGCCACCACATGGCGCGTGAAC
GTGGACAACGTGTTCGACAAGCGCTACTGGCGCGATTCCGGCGAGTATCAGGGCGATGCC
TACCTGTTCCCCGGCGCACCACGAACCGCACGCCTGACGGTGCAGGTGGATTTTTGAGGT
CTGCCACCCCCATCCGCCCTTCGGGCACCTTCCTCCGCACGCGGGGGAAGGATGTTTGCA
CGGGTTGCGCCTCTCCCACCGCTGTCCACTTTCCATCAGGCATTGCATGTCGTTGCTCGA
ATCCATCGCCGTCGTGATCAATCTGCTGGGCGTGTGGCTGACCGCCCGACGCATCCGATG
GTGCTGGCCGGTCGGCATCGTCGCAGTGGCGCTGTATGCGTGGTTGTTCTATCAGTGGAA
GCTGTACTCGGACATGTTGCTGCAGGGGGTGTATGTGCTCACCCAGCTGTATGGCTGGTG
GCGCTGGCAGGACCGCGGCACCGCCGATACGCGCATTCGCCCGTTGCCCATGCCGCAACC
GGAGCTGTGGCTCTCGCTGGGCATCGGCGCCGCGTTCGCGGCGGCGCTGGGCGCCTACAT
GCACCATCGCACCGACGCGGTGCTGCCGTGGCTGGATGCGGCGCTGGCCAGCTTCAGCCT
GGTCGCCAGCGTCTGGGCCGCGCGCAAGCGCATCGCCAACTGGGTGTTGTGGATCGCGCT
CGACTGCATCTACGTGGGCGTGTTCCTCAGCAAAGGGCTATACCCCACTGCCCTGCTCTA
CGCCGGCTTCGTTGCGCTGGCCGTGTATGGTTGGCGCAGCTGGAACGCGCAACGCGCATC
GCAGCCGATCCTCGCACCGTGAGGCAAGGCCGGTTCGCGGCCGCTTTCTTTCTTTACCAT
CGTCGCCTTCGGGTTCCTGGTCATCGCCTTGCACATGCTGTGTGTCATCCCGCGGCCGAG
CGCCGCATGAGCGTCTCGCGCCAAGCCACCATCACCGATGCCATCAGCGCACAGATCGCT
GCCGGCGCCTGGGGCCCGGATCACCGCCTGCCGGTGGAACGCGAGCTGGCCGAGCGCTTT
GGCTGCACCCGGATCACCTTGCGTGAGGCCCTGCAGCAACTGGAAGCCGAGGGCCGCATC
TATCGCGAGAACCGCCGTGGCTGGTTCGTCAGCGCCCCGCGCGTGCGCTACGACCCCACC
AGCATCGCCGGGTTCATGCAGTACGTGGCCGCGCAGGGGCGCAAACCGCGTACCGAACTG
TTGAGCGCGACCCGCCAGCCCGCCGGTGCCGCCTTCGCGGCAGCGCTCAGGCTTCAGTCG
CGCTACGAGGATGTCTTCGTGCTGCAACGCCGGCGCTGGATCGACCGCCGCGCGGTGCTG
TTGGAAACCAACGTGGTGCTCGCCGCCTGGGCACCCGGATTGCTCGAACACGACCTGGCC
GGCTCGCTCTCGGCGGTGTTCAACCAGAAGCTGGGGCTGTTCCTGAGCCGCGCGCAGCTG
TCGATGCATCCGGCCGGGCTGGATGCCACGCAGGCCACGCTGTTGCAGTCCACCACCGGC
ACGCCGTGCTTCCGCCTGCAGCGCGTAAGCTTTGCCGAGGACGGCCAGGCGGTGGAACTG
GACATCGAATCCTGGCGCCACGATGCGCTGGATGTGGTGGTGCGTACCGAGGCGCCGATG
CGCGTGGCGCTGTAGCGCCGGGATTCGGGATTCGGGATTCGGGATTCGAGGGCGAGCGTG
CTCGTGCTGCCATCTTTTCTGCGGGACGATTACGCGTCGAACAGCGTGCGCTGCGGATCC
GGCGGCGGCAGGTCGGCCAGCAACTGGCTCAGCTGCTCGCGCTGGGCGCGTAGCGGGTCG
TGCATGAGGAAGCTGGCCAGGCGCGCGTGCCAGGCCGGCCAGCGCGTGGCCAGCGCTTCC
ATGTCGCCGTCGGCCGGGAGGGCTTCGTGCGGCGAAGCCACGAAGGCCGTGTCGCACAGC
ACGTTGCGCCAGCCCAGGCCGCCCATGCGCAGGCTCAGGTCCACCAGCGCGGCATACCAG
GAACCGTAGCTGCTGGCATCCAGGCCGCCGGCCTTGCGCCGTGCACTGCCACGCAACAGC
ACCGCATGGCCAACCGCCGAGGGCAGTTCCGGGTGCAGCGGCGGCATCGCCGCGCAGGCG
GCGGCGAGCCGTTCCGGTGCGTCGGGCGGCGGATTGAGTTCGCCCAGCCGCGGCCAGCTG
CAGGCTTCGCCCACATTGCTCCACGGCGTGGCGGTGGCGATGGCGGCGTCGCGTGCAAAA
CACGCGCTCAGCTGGCCCAGCCAGCCCGGCAGCGGGCAGGCATCCACACCCAGCACCGCC
ACATCGGCATCGCCGCAGGCGCTGAGCATTTCGTCCAGATGCGCCACCGCGCCGAGCATG
CGCTGGCGGCGGGTGTGATGTGCCTGCAACTGGGTGCGCGCCAGCCAGTGTTCGATCACC
GCGCGCCCGCGCGGACCGGCCTGCGCATCGTCGGCCAGCCACACCCGCGTGCCGGCGGGC
GTGGCGGCATCCAGCGCGCCCAGGCAGGCATCCAACGCCTCGTCGTCGGTGCCCACCGGC
ACCAGCACGACGGGCAGTGCTGCACTCATTGCGCCTTCTGGCTGGGTTTCAACGGCTCCA
TGGCCTTGAACTTCTGGCCGTACTCGTCGGTGAGATTGCGCGCTTCCTGCGGGTTGCGCA
CGATCGACGGGGTGATCAGCACGATGACTTCGCGGCGACCGGTGTCTCTGGTCTTCCTGC
CGAACAGGGCGCCGACGACCGGCAGCTTGCTCAAGAAGGGAACGCCTTGACTGCCATCGG
TCGTCGTGTCGTCGATCAAGCCTGCGAGCATCATGGTGTCGCCACTTTGCACCGCCGCCT
CGGTTTTGACGCGACGCGTATTGATATCGACGTTGCAGGCAGCGCTATTGACGGTGGTTG
TGGTCGCTGCCGTACACGCTGCAGGCCGTGCACCCGGGGTGCTGATTTCCTGCACGATGT
CCAGGAACACCATGCCGTCCTTGGTCACGCGCGGACGTACTTTCAGGATCACGCCGGTGT
CGATGTATTGCACCGAGGAAAAGCTGCTATCGCTGCCCAGCCCGGTATTGATCGACGTCG
AATTGATCGGAATGCGCGAGCCCACATTCAGCGTGGCCTCGGCATTGTTTCGCACGAACA
CCGAAGGTGTCTGCAGTAAACGCACATTGCTTACGGTATCCAGCGCACTGATGACCGCCG
CTGCGTTCTTGCCAAGAAATGTCCAACCCAAGCCGCCCGTGTTGGTGACGGTTCCTGCGA
TATCGCCCCAGATGCCACGCCCTGCGGCCGGCGGCAATCCGGCGCCACCAGACGCCACCG
GGGCATTCACTGCATTCTCGAAGTACCAGTTGACGCCGTACTCAAGCTCGCCGGTCAGAT
TGACCTCCGCCACCTGCGCCTCGATATGCACCTGCATCGGCATCACGTCGAGCTTTTCGA
TGACGTCGCGGATGGAATTCCAGGATTGCGGGGTGGAGCGCACCAGCAGGGTGTTGGTTT
CGGCCACGGCCGAGACGCCGACCTTGTCGCCCTCCACCTCCAGCGTCACCGCGCCATTGC
CGTTGCTGCGCGGCGACAGTTGCAGGCTGCCGTTGCCCAGGCCGCCGCCAGTACTGCCGC
TGCCCATGCCGCTGCCGCCACCGAACTCACCGCCAACCGTGCCACCGCCATTTTCGCCGA
TGCTGCCACCGGTCAGGCCGGAGCTGCTGCCCATGCTGCTGTCGCGATTGCCCAGCTGGC
CGCCCAGCACGCTGGTCTCTGCACCCGGCGCCAGCGAGGCGCTGGAGTCGCCGCCGTTGC
CGCGCCCGCCGCCGAACACTTCCGCCAGGCGATCGGCCAGGTCCTTGGCCTTGATGTATT
TCAGCTCGTAGGAGAACAGCCGCACGCCGCCGCCAGCGCTGTCGATGCGGTCCAGCCATT
GCTGGATCTGGTCCAGGTAGCGCGGCTGCGGGGTGATCACCAGCACCGCATTGGCGTTCT
CCAGCGGCATGAAGCGGAACATGCCGGCGCTGGGCGTCTTGCTCTGTTCGCCGAATACCT
TTTCCAGATCGGCGGCGACCTTCTCGGCCTTGCCGGACTGGATCGGGAACACGCCCACCG
ACATGCCCGACAGCCAGTCCACGTCGAAGATCTGCACCGTACGCAGATAGTTTTCCAGCT
CGGCGCGGGTGCCGCCCAGGGTGATCACGTTGCGCGCCGGGTCGGTGCCGACGATGGCGT
TCGGGCGCGCGTAGGGCTCGAGCACCTTCTTCATTTCGCTGGCCGAGATGTACTTCAGCG
GCACCACGCGCACCTCGAAACCGCGCGCGGCCGAGGGCGAGGCGGTGCTGGGCGCCACCG
TGCCGGCCAGCGCCTGATCGGCCGGCACGATGTTGTAGCGGCCACCGTTGAACACCATGC
GGGCGTTGTTCCAGCCCAGCACCATCTCCAGCAGGTTCAGCGCCTGCGCGGGCGACACCG
GATTGGGCGTGGCCAGGGTTACGGTGCCCTGCACGCCGGGGGCGATGACGTAGTTCTGCC
CGAGCATGTCGCCCAGGATCGCCTTGACCACGGCCTGCAGCGATTCGCCTTCGAAGTTGA
AGGTGGCGCTGCCGCTGCTGGCCATGCCCAGCGTGGGCGCCGGCGCCGACGCGGCGCTCT
GGTTGATCATGGCGCCGCTGCCGCGGCGGATCACCGGGCCGGGCCTGGCGCTGGCATTGC
CGTCGGCACGCTGCTCGGCGGGGGTCTGGGTGGCGCCGGCGGCGCCGACCTGCGGATCCA
GGCGCGCATTGCGGCGCACGTCCGGCGGCGGAGTGGTGGCGCAACCGGCCAGCAGGCCAA
TCAGCAGGGACACGGGAAACAGGCGCGGCGTCATGCGTTCACTCATTGGGTCTGACCGGG
GGTAGAGCCGCTCTGGCGCTGCTGTTGCAGCTGGCGGCGTCGGGCTTCGATGCGTTCGCG
GATGGCCCGCATCTGATCGTCGGAGGGGCGTGGAGCTTCCTGTGCGCCATCGCTGCGCTG
CGGCGGCACGGTCGGCGGGGGCTGGCCGCCGGGCTGTTGCTCGGACGGCGCGGCCGGTTG
TGGCTGCGGCTGCGGCATCGTCGCGGCGGCATCGGCGGGCGCGCCTACGCCGGGCGCCGG
CAACGGCGGGGTGCCAGCGGGCGCACCTCGCGCGGACGCGTTGGCGGTCGGCGGCTGCCC
GCCCTGGCCGTTGAACACGTGCAGTTCCAGGGTCTGGGTGCCGCCCGGGCCCTCGATGGT
GGCGCTGCGCGGTTGCAGGGCGAGCAGGCGCCAGCCCTTGACCGCCTCGCCGCCGAGCTG
CACGCGCACCGAATCCTGCGGGTCCAGGGTCAGTGTGGCCATCTTGAAGTTGTCGGTCAG
CAGCACACCGGTCAGGCGCACCGTCGAGGCGGCGCCGCTGCCGTCGTTGCCGGACAGGAA
GAACGGATGCGGCAGACGATCTTCGGCGAACACCGGATGCGCGGCGATCTCCGAGTATTT
CCCGAACTGCCCCAGTCGCTCGGGCGCCGGTGCCGGCAGCGTGGGCAGGCGTTGCACCAG
TGCCGGATCGTCCGGCAGCAGCTCCACGCGCTTGCCCAGGCCGGCCACGGCCAGGATGCA
CACCAGCAAGGCCCAGCCCACCACGGTGGCCAGCAGCCAGGTCCTCAGACCGATCAGGTC
AAGACGCATCGCTGGCCTCCGTAGTCTCGGCGGCAGCCGGCGCGGCCTCGGTGGTCAACG
GCGCAGCGCTGGCGCCCGGGCGCAGATAGCCGGCCAGTTCGAACGCGATATCCAGGCCGT
TGCCGCTTTCGTTGGGCGAGAGCTGGTAGCGCTGCGCCATCACGTTGAGATTGTCCACGA
ACAGGCGCGGGGTGCCGTTCTCCAGGCTGTACAGCACCGAGGCCAGCTCGGGGGTGCCGC
AGCGCAGGCGCACCTGCACCGCCACGCGGGTGAAGCGGCCCTTGCTTTCCGGCTGCAGCG
GCGAACGGTTGCTGATGGCGCAACTGCGGTTGCCGGGGCTGGCCTCCACCACGGCACGCT
CCAGCCGTTGCACCAGCCCGGCCGAGGCCAGCTCGGCGGAGGTTTCCGGCAGGAACCCCG
GCCGGCTCTCCAGGGTCTGGCGTGCCTGTTGCAAGCGCTGGCTGACCTGCGGCGCCTGCT
GCAATTGCACGCGCACACGCAGCTCGCGTTCGCGCAGCGCCTGCAGTTCGTCCTGTGCGG
CGATCATCGGCTGGGTGAACCACGGATGCACCAGCACCAGATAGGCCACGCCGAGGACCA
GCAGCAGCAGACCCAGAGCGATCCAGCGATCGCGCTTAACGCTGCACGGCATCGGCGGCC
TCCTTCGCATCCGGGCCGACCAGTTCGGCGGTGATGGTGAAACGATCGACGTTGCGGCCG
GCATCGCTCTGCAGCACCCCGGTCAGCGACGGCGTGCGCCACAACGGCGAGCCTTCCAGC
CGCCGTACCAGCGAGGAAGCCTCGTTGCTCAGGCCGATCAACTGCAGTTGCCCGCCTTCG
ACCGAGAATTTCTCCAGATAGGTGCCGCCCGGCAACCGCCGGCTCAGTTCGTCCCAGATC
TCCACCGAGGTCGGGCGCGTGGCGCGTTGCTGCTGGAAGAACGTGGCGCCCTCCACCAGG
TCCATCAGTTGCTGGCGTTCGGCAGCCACCTGGCGTGCGCGCGCAGCGTTGGACTGCACC
TTGGCGCGCAGCTCGTCGGCGGCCTGCCGGCGGTTGTCCAGCAGCAGCCAGCCGGCCACC
GCCAACAGCACCAGTGCCGTGGCCGAGAGCAGCAGGTTCCAGCGCTGCATCGGGTCGCTG
CGGCGCAACCGGCGTGCCGGCGGCAACAGGTTCACGCCCAGCGGCGCGCCCTGCGCGTCG
GCTACGTCGATACCGGACAAGGCAGCGGCCCAGGCATCGGGCACGCCGGCCTCGCCATCG
ATCATGCGTCGCGGCACCACCACCAGTTCGGCATCGAGCTGGCCGTCTTCGCGCACATCG
AGCACGCGCGCATCGAAATACACCTGATCGGCAGTGAACGGGGTCTGCCGGTCGATCTCG
AAGCGCGCCACATCCTGCAGGCGCGCCGCAGCCGCAGCCGGCAACCGCAGTGGACGCCGC
AACGCCTGCGCCGCCGGCAGCAGCCAATGCCGCGGCAGGCCGTCCAGCGCGGTCGGCAGC
ACGCCGTTGACCTCGTGCGGCTGCACCGGCCACGGCAGGCTGGCGATCGTCTCGCGGCTC
TGATCGCGCTGACGCAACAGCTGCAGACTGTCGCCTTCGAGCTGCAACAGCAGGCGCGCC
TGCGACAGACCCAGCTGCCACTGCCAGCGCTGCGGCAGCCACGCCAGCAGCGATTGCTGC
CACCAACGCCAGAAGCCGCCGGCGCCCGGCATGGCGCGTACGCCGATACGACCCAAGGTG
TCCCGCCATGCGGTCATTGCACTGCTGCTCCCTCTTCCCAACGCAACACGGTATAGGCCG
CCCCCGGTAACGCGGACGCGCTGATGGACACGACCGCCCGCAACACTGCCTCGCGTCCCT
GACTCAGTCGCGCCCGGCTCTCGATACTATAAGTGTCAGAGCCACCGACCGTCGCCTCGC
TACCCGGCAAACCCAGCGGCGCGTCACGCTGCGCCAGCAGCTGCCGTGCGTCCAGGCCCA
TCGCCGTCAGCACCGGGCCCGGCGCGAAGCGCGCTTCCGGACGCGAGCGACCGCTGTACA
AGGTGAGGTTCGGCAGCAGCTTGCGATACAGCTCGCCATCCATGCCCAGCACCAACCGCA
ATTCGCCCAGGGTTTCGAACGGGCTGTCCTTGGCGCCATAGGGTAGGCCCGCATCGGCGT
AGTCGCGATCTTCCGCGCCGCCGCCGGGCTGGCTCAACGAATCGCCATCGCGCCAATCGA
CGATGGCGCCGGCGATGCGCGTGTCGCGGCCTTGCTCGCCATCCACCGCACGCACCAGCG
CGGCGAGCAATGCCGGCTCGGCCATGTTCAGATCCACCTTGCCGCTTTCGTCGACGATGC
GGATCTCCACGCTGGCCTGGTCCATCTGCCAACGATAACGCCGGCCGTCTGCGCGCCAGC
GCGCCTGGGTATCGGCGCTGCGCAAGCGGAACAGCGCGTACTCCAGGCCGGCGCGCGCGT
ATTCCTGCGCCTGCGCGCCATTGCGCAGCATGTTGCCCTGCAGCGCTTCCACGCGTGCGG
TCAGCGCGAACGCACCGATCATCGCGGTGAGCAACGCGATCAACCACAGCACCAGCACCA
GCGCTGCACCGCGCATCGCGCTCATTGCCCGGCTCCCGGATTGCTGGATTGCGGCAACGC
CACCACCAGCGGCGGCCAGGCCGTATCGTCGCTGCGGATCTCGATGCGCACCAGCAGGGG
AAGACGGTCGTGCCACTCCCATTGCGGCAACCAGGCGCTCAGGCGTCCGTTCTGCGGATC
CATGCCGCGATAGCGAAAGCTCACCTGCTGCACGCCATCGGTCAGCGTCTCCGGCGGCAA
TGCCTTGCCTTCTTCGATCGACTTGCCCGATTGCAACATGGTCAGCGCAATCTGCAGGCT
GCGCCGCTGCCCGTCGCCGGCCACCGACAGATCGTGCAGGTAGGGGCCGCCGCGACCCAG
GTAGTCCGGCACGTCGGCGGCAAACCGCATGCGCTGCGGTTCGCCGACGAACAGCATCGG
CTGCTGGCTTTGCGGATCGATGCTCATCGCCAACGGCAACGCGGCGGCCAGCCGCCGGCG
CAGGAACTCCTCGACCGCGCGCATGCGCTCACTGCGTTGGGCGATGGCTTCGCCGCGCTG
GCTCACTGCGCTGGCCGAGCGCAAGGTGGCGAAGGCCAGCGCCAGCCCGCCGACCAGCAG
CATGGTGGCCAGCAGCACTTCGATCAGGGTGAAGCCGGCGCTGCGCGCACGCGTCATAGC
GCGCTGTCCTGCGCGGTGGGCGCAACCAGCCGCAAGGTGCGCCACTGCAGCTTCTGGCTG
GGCGCCTCGCCCCAACGCACCACCAGGGTCAGTTGCAGCAGCCGGTTCGCGCCGGGGGCC
ACCGGCGCCTGCGGGTTGCGGCGCGGCTCCTCGTACGGGCGCACGTCCATCGACCAACGG
AAATGCCCGTTCTCGAAGCTGCCCTGCTGCTGTTCGGGCACCAATGGCTTCTCCATGCCT
TGCGCAGCCAGCAGCGATTGCGCGTGCAGCGTGGCGCGCGTGCCTTCGTCGGCCGCACGC
ACCTGACGTGCGGCACCGGACAACGATCCCAGCAACAGGCTCAGCGCCAGCGCGAGCAAG
GCGAAGGCCACGATCACTTCGATCAGGGAGTAGCCGCGTTGTCGCCTCATGGTGCGGGCG
TCCGCAACGGACCGGAACGCACTTCACCGGTGATCCAGCCCACGTCCACGCGCCAGCGCG
CGTCCTTGACCTGCAGATCGATCCGCCCGCCGGTGGAAGCGCCATCGGGAAAGAACTGGA
TCGCACCCTGATCCTGCCGCGACTGCACCTGGCGCGCACCGGTGAAGCGCACGTCCAGCG
AAGACGGCAGATCGCCATGATGACCGCCGGGCGCTTCCCAGCGGCGTTGCATCGGATCGA
TCAGAAACCGCTGCGGAGTGCCGGTGGCGATAGCCTGGGTGCGCGTGTAACGCAACTGCG
AGGCGATCGCCTTGCCGGCGGTGCGCAGGCGCATGCCGTCGATGCCGCCGTTCAGGGCGG
CCGCCGCCAGCACGCCGGCCATGGCGACCAGCGCGATCACCAGCAGCATTTCCAGCAACG
AGGTGCCGCGCGCGCGTCTGCGGCCGGGGCCGAACACTGCGGGAGGGCAACGCAACGGCG
GACGCGCACGGCACATGGACGCGGCTTATTGGTACTTGATGTCCGCGTCGTAGCTGCTGC
CGCCGGGGCGCCCGTCCTTGCCCAGGCTGATCAGGTCGAACGGCTGCCCATCGCCCGGCA
CGCGGTACTCGATGGTGTGGCCCCACGGATCGTTGAGTTCGACCGGCTTGGCGTACGGGC
CCAGCCAGCCGCTGCTGCCGCCGGGCTGGGTGACCAGATCGTCGAGCTTGCTCGGCAGCT
TGCCGGTGTCCAGCTGGAAGTTTTCGATCTTGCCGGCCAGGGTCTGGATCTGCGACTTGG
CCAGATTGGCCTTGCCGCGATCGGCACCGCCGAGCACGCGACTGCCGACCAGGGTGAGCA
CCGCACCGATCAGCACGATGACGATGATGATTTCCAGCAGGCTCATACCGGCCTGGCCTG
CACGCGACGGACTGCGGGTGATGGAACGCTTGATCATGAACGATTTCCTTGCACGTCGAT
GAAGAATGCTGCCGCCAATACAAGACAGGGCGACCAGAGCAATGGTTCCCGCCCATGCAC
AGGACGGTCGCCGAAAAAATGGGGCACCATCGTCGGCCGCTGCCTGTGACCGGCACGGTG
CAGCGCACGCGCGCCAGCATGCCGCATGGCGATCGCGCTGCCCACAGCGACATCGCAGCT
GCGCACTGCGCGTGCCTGCAGGTCGGCCGCGCCGCCGCGACTAGCCGATGGCATTGGTGA
GGTCATACAGCGGTACCAGCACCGAAATGATGACCAGGCCCACCACCGAGGCCAGCACCA
GGGTGATCAGCGGCACCAGCGCGGCCAGCGCGCGATCGATGGCCTGTGCGGTTTCCAGTT
CGAACGTGTCGGCGGTCTTGAGCAGCATGGTATCCAGCGCGCCGGATTCCTCGCCCACCT
GGATCATCTGCAGCGCCAGCCGCGGAAAGCGCTTGCCGCGCGCCAGCGACATCGACAGGC
CATGGCCGTTCTTGACGTCGTCGGCAGCGGCGGCCACGTCGTCGACCAGGGCGGTATTGG
ACATCACGTTGCGCGCGATGCCGATCGCCGCCAGCAACGGCACACCATTGCGCAGCAAGG
TCCCCAGGGTGCGCGTGAGGCGTGCGGTTTCCAGCCGCGCGATCAGGCTGCCGACCACCT
TCTGGCGCAACAGCCATTCGTCCAGCGCCGCCCGAAACGCCGCATTGCGCCGCTTGCGAT
CCAGCCACAGTCCCAGCATGCCCGGCACCACCACCAGCACGATCCACCAGTCGCGCACCA
GCAGCCCCACGCTCAGCACCGCCTGGGTGAACCAGGGCAACGCCACATCCAGGCTTTCGT
ACATCTGCGCGAACTGCGGCACCACGTAACCGAGCAGGAACAGCAGCGCGCAACCCACCA
CCGCCAGCAGGATCGCCGGATAGATCAAGGCGTTGATGACCTTGCCCTTGAGCGCGCGAC
TGCGTTCCAGGTAATCGGCCAGCCGCTGCAAGGTGTCCTGCATGCTGCCGCCGGCCTCAC
CCGCGCGCACCATGTTGATGTAGAGCTTGGAAAACAGCCCGTGCTGGCGTTCCAGGGCCG
AGGACAGCGGCGCACCGCCGCGCACGGTGTCGCGGATGTCGCCGATCACCCGCCGGCTCT
TGTCGTCCTCGGGCAGGTCCATCAGGATCGACAGGGCGCGGTCCAACGGCTGCCCGGCAC
CGATCAGCGTCGCCAGTTGTTGGGTGAACTGCACCAGCGCAGCATTGTCGAATGGCTTCT
TGCGCAGCAGCATGCGCAGCGAGGGCGAATCGTTTTCGCCGGTGGCCAGGCGGGTTTCCA
CCGGCAGGTGGCCCTGTTCCTGCAGGCGCAGCGCCACCTCGGCATCGCTGGCCGCTTCCA
TCTGGCCATCGAGCATTTCGCCGTGCGCGTCCAGCGCTTTGTAGCGGTAGAGGGGCATCA
GGAAAGGCCGGGAAAGCCGGGACCCGGGACCCGGGACCCGGGACCCGTGAAAAGCCGGGC
GCTGAGCAACGGCACGATGGCCGCGCTGGCAAGCGACGCTAGGGCCGACGGTTTGTTGTT
GCACTTGTCGGGACCCGGGATCCGGGACCCGGGACCCGTGAAAAGCCGGGCGCTGAGCAA
TGGCACGATGGCCGCGCCAGCGAGCGACGCCGTCGCCGGCTTCTCGCTGTTGCTTTTACC
GGGACCCGGGACCCGGGTCCCGGGTCCCGGCTTTCCCGGCCTTTCGACAGCATCAACCGG
ACAGATCACGCATCCTCCGTCACGCGCAGCACTTCTTCGATCGTGGTTTCGCCGCGCAGG
GCCTTGGCCAGGCCGTCTTCGTACATGGTGCGCATGCCCGCCTGGCGGGCGAGTTGTTCG
ATCTCGCCCATGCCGGCGCGACGCATCACCGCACGGCGCAGTTCGTCGTTCATCACCAGG
AATTCGACGATGGTGGTGCGGCCCAGATAACCGGTCGGCGCGGCGGCCGACGGGCGCGGA
CGATACAGGAAGATCTCGCCCTCCGGCTGCAGGCGGCGCAGATCGAATTTCTCGATCTCC
TCCGGCGCGGCGGCGTAGCGTTCGGCATTGGCCAGATCCAGCTTGCGTACCAGCCGCTGC
GCCAGGATGCCATTGATGGTGGAGGTCAGCAGATAATCCTCCACCCCCATGTCCAACAGG
CGGGTGATGCCGCCGGCGGCGTTGTTGGTGTGCAGCGTCGAGAGCACCAGGTGGCCGGTG
AGCGCGGACTGGATGGCGATGCGCGCGGTTTCCAGATCGCGCATTTCGCCGATCATGATG
ATGTCCGGGTCCTGGCGCACGATGCTGCGCAGGGCATTGGCGAAATCGAGCCCGATCTGC
GGCTTGGCCTGGATCTGGTTGATGCCTTCGATCTGGTATTCCACCGGATCTTCGACGGTG
ATGATCTTGACGTCGGCGGTATTGAGCTGGCTCAGCGCGGTGTACAGCGTGGTGGTCTTG
CCCGAGCCGGTGGGGCCGGTGACCAGCATGATGCCGTGCGGCTGCTCCAGCACCTTGCGG
AACTGCGGCAGGAATTCTTCGGTGAAGCCGAGCTTGTAGAAGTCGAACACCACCGTTTCG
CGGTCGAGCAGACGCATCACCACGCTTTCGCCATGCGCGGTCGGCACGGTGCTGACGCGC
AGGTCCAGTTCCTTGCCTTGTACGCGCAACATGATGCGTCCGTCCTGCGGCAGGCGGCGC
TCGGCGATATTGAGCTTGGCCATGATCTTGATGCGGCTGATCACCGCGGCGGTCAGCTTG
GCGGGCGGGCTTTCGCCCTCCACCAGCACCCCATCCACGCGGTAACGCACCTTGAGCCGG
CTTTCGAACGGTTCGATGTGGATGTCGGAGGCGCGCAGCTCCACCGCGTGCTGGATCACC
AGGTTCACCAGGCGGATCACCGGCGCTTCGGACGCCAGATCGCGCAAGGCTTCGATATCG
TCGCTGCTGTTGGCATCGCCATCGGCGGTTTCCACGATGGTGCCCATCGCGCTGCGGCCC
TGGCCATACCAGCGCTCGATCAGGTCGTCGATTTCCGAACGCAGACCGACCTGCAGGAAC
AGTGCACAGCCGGTGGCCAGACGCACTGCGTCGACGGCGTAATCGTCGTATGGGTCGGCG
ATCCACAGATCCAGCCGGCCATCGCGTTCGCCCACCGGGCACAGGTGGAATTGCTTGAGG
AAGCGCAGCGACAGCCCCTGCACTTCGGGCAGCATTTCCGGCGGAGTATCGCCGAGTTGG
CGCGCATCCATCAGCGGCAGGCCAAGCACATCGGCGCAGGTTTCCGCATGATCGCGCTCG
GACACCAGGCCCAGGCGGCCCAGCAAGGCCAGCAGCCCCATCCCCGATTCGGCCTGCAGC
TGACGCGCGCGCAACAGATCGGTGTCCTTCAGACGACGGCGTTCAAGCAGCGCTTCGACG
ATGCGCGTCTCCGCGCTTCGATGCTCAATTGGATCGACGGCAACCGCGTTCACACTCGTC
TCCACTGGTCCGGCGCCGACTGTAGCAGTTTGCCGCGACGATCAAGCGCGCGTCGTTCGA
TCACCCTGAAAAACGATGCCCCCGGTGATTGGCCGGGGGCATCGGTCACACTATTGCTCG
AGCTTACTGTCGCGCGACGAGCGTCACCTTCGCATAGTCCATCGCGCCGACCAGCTTGAT
GTAGTAGGTCCCTGCCTTGGGCGCAGTGAAACGGACGGTTTCGCTGTTGCCGGGACGGGT
CGACTTGGCATCGAAGCTGGTGGTGCTGGGCTCGGCTTCATGGCTGACATAGACCGACAC
GTCGCCGGTGCCGCCATAGGTCATGAAACTCAGCACCGCACCGGCCTTGGCTTCGAAACT
GTACAGCGTGGAACTGGCGTAGTCGCCGCTCAAGCCGGTCAGCGGCACCTTGTTGGTCAG
GGCGATGGCGGTCGGTGCGCAGCTCTCGGTCTCGGGATCGCAGGGCTCTTCCAGTACCGC
TTCCAGTGCGGCCTTGGCATCGACGATGCCGCTGCCGATCGGCGTTGCGCTGGGCGGGGT
CACCGGAAAACGGCGGCTGGTCTGCTTGAGCAGGGCTTCCACCGCGGCCGGCGTCAACGG
ACCTTCGCCCAGACCGATCGCTGCGCTCTGCACCAGGGCCACGATGCCGGCCACGTGCGG
CGATGCCATCGAGGTGCCCCCCAGCCCCAGGTAGGTGTAGGAACCGGACGTCGGCGTGGT
GGCGCCGGTGTAGCCTGCCTGCCAGACATAGCCGCCCGGATTGCCGTCCACGCTGCCGCC
GCCGCCAGGACCGGACAGATCGACCTTGCTGCCGTAGTTGGAGTAGTAGGCGATGCCGCC
AGTGATACGGGTCGCACCCACCGTGATGGTGTTGTTGCAGCTGGCCGGCGAGTAGTCAGC
CGCGTCGTCGCTGCTGTTGCCGGCCGCCACCACCACGGTGGTGCCGCGCGCGACCGCGCC
ATTGATCGCCAGCTGGGTGGCCGCATCGCAGGCCCCGCCACCGCCCAGGCTCAGGTTGAT
CACTTCGGCCGGATTGGTGTTGGCCGGGATCCCCTGCACCGTGCCGCCGGAGGCCCACAC
GATGGCATCGGCGATATCGGAGGTGTAACCGCCGCAGCGGCCGAGCACGCGCACCGGCAG
CACGGTCGCCCTGGGCGCCACGCCGGCCATACCGACGCTGTTGTTGGTCGCCTCGGCCAC
GGTGCCGGAGACGTGGGTACCGTGCCAGGAGCTTTCCTGTGCCACCGAACCGGGGTAGCA
GACATTGTCGGCCTCTTCCCAATCGCCGTAGTCCAGCGCGCCGGGAACCCGGGCATCGGT
CGGACGGCGCGAGATTTCGGCATCGGAGATGAAATCGTAGCCTTGCAGCAGATTGCCGGC
GAAGTCCGGATGGCCCGGCAGGATGCCGGTATCCAGCACCGCCACCACCACGCCCGCACC
CTGCGACAGATCCCATGCCGCCGGCGCATTGATGCCGCCGGTGGGGTTGCTCAGGTGCCA
CTGGTACTGCGCGTACAACGGGTCGTTGGGAACCAGCTGCGGGCTCACGTCGGTGGCGGC
CACGCTCTTCCGGATTTCCACCGGACGCAGCATGCGATCGATCTGCACATCGGCCACGAC
AGGATCGTTCTTCAGCTCCACCACCACCTTGTCCACCTGCGCGGGGGTCAGGGTACTGGA
CAGCTTGATCAGGTCCGAACCGATTCCCAGCTTGCGCACATAGGTCGCCTTCGCGGCGGC
AGCGGCGCTGCGTGCGCCCGATGCGGCACCGACGCGGCCGACGGCGGCCTGCACGGCACT
CAGCTTGCTGTTGCGATCGGTCGCGGCGGCCGAATCGTCCTTGTAGCGCACGATCAGGCG
GCTGCTGAAGGCGGCACCGGCAGGGGCTGCCTGGGCCGGTTCCTTGACCAGCAGCTTGGG
CGCCGCGGCCAAGGTGCCGGAAGCACCGAGGGCCATCATCAGAATGGCGCCGGTCAGCGG
AGTGAGGCGGAAAGTCTTGTCGATCACGGTGAAGTCCTCTTCGTGTTTTTCGTCAATCAG
GCTTGGAGCCGCGTCGAAAACGCAGCGCAGCCGTGGTGCGGCCCGCTGCCTCTTGTCGAT
CGCTCCTGATACGGCCATCCCTGCATGCGGATCCGTTGGCTGGCCTAGCCACGGTCCCTG
CCCGCCCCCTCAGGCCCTGCCCTGCCGCGACGGCGCGCAACCGCGCCGTCGCGTTGATGC
AACCGCGCTTACCAACCGAAACCGGCACCCACGCCGATGGAACGGTCATCGCCACTGAGC
GCACCGCCCACGGTCAGGGTGGCGCGCGGGCTGATCGCACGCTGGTAGCCCACCGACAGC
GCCGATTCGCCGTTCTGAAAGCCGACGCCGGCACCGATGCGGTTCTGCGATGCGATGCCC
GCCACGCTGGCGGACATGTTCAACATCGCCGAGCTCATCGCGCCCTGGCGGTCCAGACGA
CGGTTCTGCCGACGCAGACGGTCTTCGATATCGCCCTGGTAGCTCTGGAAGCTGTCGGCC
ATCGCGCTGTAGCGGCTGTCGGTGTAGCTGTTGGCCGCGGCGACCCCGCTGTCCAGTTGC
CCCTTGTTCACCGCATCGGTGGCGCGCGTTCCGGCGGCCACATTGGCCACCTGACGCTCG
CCGCCCACACTCCCCACCGACACCGTGTTGGCGCGGTCGGCGACCGAACCCTGGCCCAGC
GCCACTGCACCCTGCGCGGTGGCGCGCGCGCCCTGGCCGATGGCCGTGCCCGATGCCGCT
GCGACCTGCGCGCCTTCGCCCAGCGCCACCGCATTGGTCGCCGCTGCCGCGATCTGCGTG
TTGGCGCCCACCGCGGTGCTGCCATCGGCGTTGACGCGCGCATTGCTGCCGATCGCCGTG
TCGTTGGGACCATGCGCGTAGGCGTTGTTGCCGATGGCGGTGCCGGTGACGTGATTGGCG
ACCGCCGCGTTCCCCACCACCGTGGGCGTGGCGGCCGGCGTGATCGCACCCACCACCGCC
GCAGTCGGCGTGCCCTGCACGCCGGCCGAGACATTGCTGACCGGGGTGGAGACAGGCGCA
ACCGGCACGCCCGCATTGCTCGGCGGCATCGGGCGCGGCGCCGTGGCGACAGACCGCCCA
TCGAGTTCGCTGACCTTGCTGTCCAGCGCGGTCAGCGCCGCACCCACGTTGTTGTAGCTG
GCACCCTGGATCACGTAGGTCGGCGCCACGAAGACGCCTTGCGCACCGATCGCCGCACCG
CCGCCGAGGAAGCTGGCCGCATTGCTCAGCGACTGGAACAACTGGCCGCCGTTGATCGCA
TCGGTACTGGCATCGGCGATCGCACCGGCGCCAACGTTGACGATACGCCGCGTCGCCGGA
CCACCACGGCCATTGCCGCTACCGACCGACACCGTATTGGCATCGTAGGTCCGCGACCCC
GAGCCCAGGGCCACCGAATCGGCGCCGCTGGCACCGGCATTGGCACCCAGGGCCACGGCA
TTGCTGCCGCTTTCGCGCACGAACGAGTTGTAACCCAGCGCAACGCCGTTCTCGCCGATG
GAATTGGTCTGGCGGCCCATTGCGGTGCTGTTGATGCCGCTGGCGCTGCTGTCCACGCCC
ATCGCACTGGCACCGGTGGCCGAAGCCCGGCTGCCGGACGCGATGGCCACGCTGCGTGCG
CCGGTCGCTGCAGCCCCGGAACCTGCGGCCGTGCTGCGCTCGCCGTTGGCGGTGGCCACG
GCATCACCGGTGGTCTTGAACATGCTGCTGGTGGTCTGCACATCGGCCGACAAGGCATCC
AGCTGGCCCTTGTTGACCGCATCGGTCGCCGCCTGGCCATCGCTGACGTTGACGATGCGG
CGCGTCGCCGGACCGCCGCGCCCATTGCCGCTGCCGATCGACACCGTGTCGGCCTCGTAG
GTCCGCGAACCCGCGCCCAGCGCCACCGAATTGGCACCGGTGGCACCGGCGTTGGCGCCC
AGGGCCACGCCATTGACCGCGCTCTGGCGCACGAACGAGTTGTAGCCTACCGAGACCGCG
TTCTCGCCGATCACGTTGACCTGCCGGCCAACGCCCGTGCTGTTGATACCGGTGGCCGAT
CCGTCCACACCGATCACGCTCGCACCGACCGCATCGGCGCGGCTGCCGCCGCCGACTGCC
AGCGTGTTGTCGGCCAGCGCGGCCGCGCTCTGTCCCAGCGCGCTTGCGTTGGCGCCATCG
GCGTACGAGTTCCAGCCGATCGCCGTGGTGTAGTCGTCGGTGGCCCAGGCGCCCGCGCCG
AACGCAGCGGCACCGGTGCCGGAGGCACGCGCAGGAATGAAACCGCCGAACGTGCTGCCG
CCCACCGCCACGCTTTCCGCACCGGTCGCTTCGCTGAACTCGCCCACGGCCACGGCGCTG
ACGCCTGCCGCCCGCGCCGAGGCACCCACCGCAGTGCTGTAATCGCTCAATGCCTCCGCA
CCGTAGCCCAGTGCCGAGGACAGCCTGCCGGTGGATTGGCTGTAACCGCCGAACGCGGCG
CTGGCCACGCCCGACGCGGTACCGCGGAAGCCCACCGCCGTGGCCTGGTTGTCGGACGCC
ACCGCCTCGCTGCCCAGCGCCGTGGTGTAGGTGGACACCGCCTGGGCGCCGGCACCATTG
GCGGTGGCGCCGATGTCGCTGGCCTGCGCGTTGCTGCCGACGGCGCTGCTGTTCTCGCCC
AGGGCCTGGGCATTGCTGCCCACCGCCGCGCTGCCGGCACCATTGGCCAGTGCGCTCACG
CCCAAGGCGGTACTCGCATCGGCCACTGCCTGGGCACCGGAGCCCAGTGCGGTGCTGCGG
TCGCCGATCGCGTTGGCACCCTCGCCTGCCGCCAGTGCGTTGTCGCCCTCGACATAGGCG
CCGGCATCGCTGTCGTCGCTGCCGCTGGCCTGGAAGTACTTGCTGGTGGCCTGGCCGGCT
TCGGCCACGGCATTGAGCTGATCCAGGTTCACCGCATCGGTCCCCTGCGTGCCGGCGGCC
ACGTTGGTGATCTGACGCTCGTTGCCGGCACTGCCCACCGACACCGCGAAGTCGCGATCG
GCCACCGAATCGGCGCCCAGGGCCACGCTGCCTTCGCCCGAGGACTCGGCGAAATTACCC
AGTGCGGTGCTGTTGAGGCCCGGCGCCCACGCCGCGCCACCGACTGCGGTGGAGAAATCG
CCGGAGGCTTCGGTCGGCAACAGGCCGAGCAGGGCGCCGCCGACCGACACGCTGTTGTAG
CCACTGGCCACGCTGCCCTGGCCTGCCGCGATGCTGTAGGCGCCGGTGGCGCTGGCATCA
CCGCCCACGGCGACGGTGTTCGAGCCGCTGGCAGTGCTGAAGTTACCCAGGGCCGTGCTG
TTGAAACCGCTGGCGGTGGAGTAGCCGCCCAGTGCGGTGGAATAGTTGGCGGTGGCCTCG
GCGCCGAAACCGAATGCAGCAGCGCTGGTGCCGTTGGCGACGCTTTCCGCACCGACCGCA
GTGGCCGATTCGCCATTGGCGCTGGCGAAATACCCCACCGCGGTGGATTCGCTGCCCTCG
GCCTCGCTCAACGCGCCGGCAGCCAGCGAACCGTCGCCATAGGCGCCGGCCGCCGCACCC
AGCGCGGTGCTCTGCGCACCGGCCGCTTCGCTTTCCCCGCCCACCGCCACGGCGTAGTCG
CCGCCGGCCTGGCTGAGCGCGCCGTTGGACACGCTGCTGAAACCGCTGGCAACGGCGTTG
TAGCCGGCCGCGCTGGCGTATTGCGCACTGGCGCTGGCACCGCTACCGATCGCCACCGCA
CCGATGGCAGTGGCCTGGCTGCTGGCGCCGAAGGCGCTGCTGTAATCGCCGTCCGCCGTC
GCGTCGGAACCGGACGCCGTCGCATCCTCGCCCTGCGCCACGGCCGTGCCTGCGCCGGTG
CCGGCATACAGGCGCGCGGTATTTTCGGCAGCGCCAGCCACGGCATTGAGCTGGTCCAGG
TTCACCGCATCGGTACCTTCGGTACCGGCCGCCACGTTGGTGATCTGACGCTCGCCGCCG
ACCGTGCCCACCGACACCGTGTTGGCGCGATCGGCCACGGCACCTGCACCCAGCGCCACG
CTGCTTTCAACCGCAACCTGCGCACCATCGCCGATGGCGACGCTTGCGGTGTCGCTGGCA
ACCGCGTCGGCGCCCAGCGCAAGGCTGCGATCGCCACCGGCATTGCTCTGCGCACCGATC
GCGATCGCACGTTCGCCGCCACTGAAGGTGGTGTTACCGATCGCAATGGAGCCCGTACCA
CCGGCACCCGTACTGAAGCCCAGCGCCACGCTGCCCTCGCCGTACGCGGTACTCTCCGCA
CCGACCGAGGTGCTGGTGTCGCCCCATGCCACGCTGGCGAAGCCCAACGCGGTGGATTCG
AGCCCGTTGCCGATGCTTTCGAAACCGATCGCGGTGGCGCCGCGGCCTTCGGCCACGCTG
GTGCTGCCGACCGCCGTGCCATAGAAGCCCGACGCCGTGCTGTCCGCGCCCAGCGCGGTG
GCGTAGCGATCGCTGGCGATGCTGTTGAAGCCCACCGCGGTGGCATTGTTGAAATTGGCC
ACCGCACCGCTGCCGACGGCGGTGGTGTTGATGTCCGATGCAATGCTGCTGGAACCCAGC
GCGGTGCTGTAATCGCTCAGCGCCGACGCGTTGGAACCGGCCGCCACGCTGTCGACACCT
TCGGCAAGCGCACTGCCGTCGCCGGTGGCAGCGAAGCTGCGGGCCGTGGCCGAGGCCACA
TCGGACACCGCGGTGAGCTGCTGCAGGTTCACCGCGTCGGTGTCCTCGGTACCGGCAGCG
ACGTTGGTGATCTGACGCTCGGCGCCGGCTGCGCCCACCGACACCGTGTTGGCGCGATCG
GCGAGGGAGCCTGCGCCCAGCGCAACGCTGTTGTCAGCGGGCGTATACGCACCGCTGCCA
AGGCTGACGCTCTGCGTGCCCGAGGCGTTGGATCGCCAGCCCAGCGCGACGCTCTCCTCG
CCAAGCGCATAAGATTGGCCACCGAGCGCCATGGCGCCTGTGCCAACCGCGTTCGTGTAC
TGGCCCAGCGCCACGCTGTCGCCACCGAGGGCGAGACTTTGGGTACCGACGGCGATGCCA
CCATCACCCCGCGCCACGCTGGTATAGCCTAGCGCGATCGATGCCTCCCCCTCACTGATG
CTCCCGTTACCGATCGCGGTCGCAACGCGCCCACTGGCGACGCTCCAGCCGCCGACTGCG
GTGCTGAAGTATCCCGTTGCTCTGCTGTCGGCACCGAGCGCGGTAGCGTGGACGTCGCTG
GCAGTGCTATAGGCACCGACCGCCGTGGCATAGACGTTGCTGGCGCTGGCATAGCTGCCG
ACGGCGGCGGCGCCCGCCGCAGCGGCCTGACTGAATGGGCCGATTGCAGTGCTTTCATCG
CCCAAGGCATAGCTTGAGACACCCAGTGCAATGCTGTCGTAGCCCGTTACATAGCTGGAA
ACACCCAGCGCAACGGCACGATCGCCGAGAGCCGTACTGTTTGCGCCGATCGCGGTGGAC
TGCTCGCCACCTGCAGCGGCATTGACGCCGAAGGCAGCGCTGCCGGCACCGAATGCCACA
CTCGCGCTGCCCACGGCGGTGCTGGTGTCGCCGAAGGCCACACTGCTCACGCCCAGCGCC
GTGGAGTCCGCACCATTGGCGATGGCCTCGTAACCGAGTGCGGTGGCCCCGCTGGCAGCG
GCCTGGCTTGCACCGCCCACCGCCGTGCTGGAATCGCCCGATGCGTTGCTGTTGCCACCA
AGCGCAGTGGCATTCTCGGCGATGGCGGTGCTATTGAAACCGACTGCCATGGCGTTGTCG
GTCGTGGCACTTGCGCCACTGCCGATTGCGGTAGCGCCCTGCGCGGATGCAATGCTGCTG
GAACCCAGCGCAGTGCTGTAATCGCTCAGCGCCGACGCGTTGGAACCGGCCGCCACGCTG
TCGACACCTTCGGCAAGCGCATTGCCGTCGCCGGTGGCAGCGAAGCTGCGGGCCGTGGCC
GAAGCCACATCGGACACCGCAGTGAGCTGCTGCAGGTTCACCGCGTCGGTCGCATTGACA
CCGGCGGCCAGGTTGGTGATGCGGCGCGTCGCGGGGCCGCCGCGGCCATTGCCACTGCCG
ATCGACACCACGTCGTCTTCGTGGGTACGCGAGCCTGCGCCCAGCGCGACCGAATTGGCG
CCGGTGACGCCGGCATTGGCGCCCAGCGCCACGCCGTTCTCGCCAGCCTGGCGGACGAAG
CTGTTGTAGCCGATGGCCACGGCGTTTTCACCAATGGCGTTGGTCTGGCGACCGATCGCG
CTGCTGTTCACACCGGTGGCACTGCTGTCGGCGCCAGTGGCGACCGCGCCGGTGGCGCTG
GCACGGCTGCCGGCACCGATGGCGGTGGCCTTGCCGGCAGGTGCAGAGGCGCCACGGCCG
ACTTCGACCGATTGCGCAGCGGCATCGATGGGGGCGACGAGTCCTGCGCTACCCAGCGCC
AGGGCGATTGCGGCAGTCAGCGCCAGGCTGTGCCGGCGGTCGATGAGCGAGGCCTGAGCG
ACTGCTCCAGGGCTGTCGCCGCTGGCCAATTCCGAGGCCACGGTCCACACGCCCAACGAT
TTGTTCCAGACCTTGCGATAAATCCGATTCATCGACTACGACTCCTGAGTTGTTGGGACT
GGTTAGTGACAAACCCCCACCATCGAGCGGCCGACCGCACCGTGCGATTCCCCGTGGTTG
CTGGCGCTATGGACCTGCCGGCGGGTGGACGTTGTACCTGCACCCTGGATAGTCAAAAAG
TGAACGCTACCCAACCATAGAGCTGCGCGAAGTGTTAACAGCCGCCAAATCAGGCGTCAA
GTTTTTGACAGGAAGCGAAGATAAGCGTGCTTTTTGTCACACTTCGGCTTGCTTTTATTA
TTTTTTTGATAATTCTTTGGAAAACAGAGACCTACGTCGTGTCTCATGAGACATTTTCGG
ACTGAATAGCTGTGCCCGCTGCGGACAAAAAGAGTCCGCCGACAGGACGGCAGCAGGCTG
GATTGCGCAAAACCTTGGTCGGCCGCAGCCGCGTCCAGCGCCGCCGTCTTCACGCGTCTG
AACTGCCGTCGCCGTATCGCGGGGCGCAGACCCGCGCCGGAGAACCGGCGCGGCGCGTGC
ACAACGTCACGGGCGACGGATCCCTGACGCCATCGGAGCTTCCCCTGCAACGCACCCTGG
GCGACCGCTCGACACTGCTGGGGCTCGAGTGAAACGATGAAACGCCGGTGCCGGAACGCC
TCGAGGCGCCGCTATGTCCACTGAGGCTGGATTGGCGCGACCACCCGACGTACCGCAACA
CCTGGCCGCTCGCGTCGAAATCGACACCGCTTAAAATGCGGTGCCGGTAGTGGCATCGAG
AGCGACTGACCGCGCGCGCCAGCGGCATTCGTGGCCCCTCCTTCGCGCATTCCATTGCGC
AGCGGATCCCGTGTCCAGGTCGCTGCGCACCAACGATCATGGCGCTATCGCTGCAATAGG
CACCCCACGTCCCGGGGAATGCCACTGATTCCTGCCAGCATTGCGCTGCGCACTTGCAGA
GTTCCATTCCACCTCGGCGTAGTACGATCGCGCTCGGTGCGATATCGACGCGCCTGCCCA
GGCGCCCGGCACCGGCGCTTCGCGATGCGATGCCGGCTCGGATAGTGCCAAGTCCGACAA
CTCACGTACGCACAGCGGTTTCCAAAGGCGCCTGCACGCTTTCCGCGCTCATTCCAGGGC
TTTGCGGCGCACGGGAAGGCCCGGAATCGAAGCATTCGATGCGTGATGAATCGAGGCGCC
CATCATGCGACACGATCCACTGCCTTGCTTCATCCAGACGCTGGATCGCACGGAAGCCGG
CGACCAGAGTCATTAAGAGCGGCTAACAGAACGTAGCGAGCAGTCGTCAGGTGGGTGCAG
ACGGCGCGGAGCAACCGAAGTGTACAAGTGGTACATGCCGATTCCGAACACCGGCCGCGC
CCGCCTGACGGCTGCACAGTCGCTTTGTTAGCTTCTCTAACTTTCATTTGCCATGGATCG
CAGACGTAGCCACGCGAGATGATCGCCGCAATATCGCTTTCGTCGCGCTAATTCACGACA
CCCCCGCGTGCCGGAAGGCACTACTCAGGGACTGCGTGCCGAGCTCGCAAACCGCTTCCT
TGTTTCACTGCCGGGGCGTTGGCAGGCCCATGCATGCTGCGCCCTCTCGCGCCATGGCGC
CTGCAGGCCGCGGCGCTCGCCAGCGTCCGCAAACGACAACGGCCGGAAGGACGCCCACCC
GGCCGTTGCGATCACCATTGTCCGTGCGGCATGTGCGTTCGGATCGCCCGGTCAGCCGCA
CCACACCCGCGCGTTGCGGAACATGCGCAACCACGGGGCTTCTTCTCCCCACTCCGCCGG
ATGCCAGCTCAGGTTCACCGTGCGCGGCGTGCGCTCGGGGTGCGGCATCAGGATGGTGGC
GCGGCCGTCGGTACTGGTCAGGCCGGTGATGCCGTCGGGCGAGCCGTTCGGATTGAGCGG
ATAGCGCGACGCGACGACACCATCGCCATCGATATAGCGCAAGGCCACGCGTGCGGCGGC
CTGGTCCACGGCGGTATCGAATTCAGCGCGCCCTTCGCCATGCGCCACCGCCACTGGAAT
CCGCGAGCCGGCCATTCCGCGCAGGAAGATCGACGGCGACTCCACCACTTCCAGCAGCGC
GGTGCGCGCTTCGAACTGTTCGCTGCGGTTACGCAGGAAACGCGGCCAATGCTCGGCACC
GGGGATGATGTCCTTGAGCTGGCTGAGCATCTGGCAGCCGTTGCACACGCCCAGCGCAAA
CGTGTCGCTGCGCGCAAAGAACGCGGCGAAGGCGTCACGCAAGGCCGAGCGTTCCAGGAT
CGAGGTGGCCCACCCGCGGCCGGCGCCCAGCACGTCGCCGTAGCTGAAACCGCCGCACGC
AGCGAAGCCGGAAAACTGCGCCAGATCCACGCGCCCTGCGATCAGGTCGCTCATGTGCAC
ATCGAACGCACGGAATCCCGCACGCTCGAAGTTGTAGGCCATTTCGATCTGCCCGTTGAC
GCCCTGCTCGCGCAGGATCGCCACCTTGGGCCGCGCGCCGGTGGCCACGAACGGCGCGGC
CACATCCTCGGATGGATCGAAGGACAGCGTCGGCCGCAGGCCGGGAGCCTTGAAGTCGCG
TGCCAGCGCGCGCTCTTCGTCGGCGCTGTCGGGGTTGTCGCGCAACTTCTGCATGGCGTG
GGTCACCGACCACCACGCGTCGAACAATTCCTCCCAGCGCCATTCGGCCAGCACCCTGCC
CTGACCGCTCACCCGCACGCGCGGCGTGCCGGTGGGGCGCGCGATGCGCTGGGCGCATTC
GGTCAGCGCATGCCGCTCGACCAGGTCCGCGAACACCGCGCGGTCTTCGCTGGCGATCTG
CACGACCGCACCGAGTTCTTCGTTGAACAGGCTGCGGAACGCATCCTCGCCCCAGGCATC
GAGCGTGATGTCCAGGCCCTGCCGTGAAGCGAACGCCATTTCGCACAGCGCAGCGAACGC
ACCGCCGTCGCTGCGATCGTGATACGCCAGCAGCAACCCGCTCTGGCGCGCATCGCGGAT
CAGCTCGAAGAAGCTGCGCAGCCGCTGCGCATCGTCCAGGTCCGGCACCTCGCCACCGAA
TGCCGGCAGCGCCGCGTCGTCGGCGTACACCTGTGCCAGCACCGACCCGCCCAGGCGCTG
CTTGCCGCCACCGAGCCCGATCAACCACAACTCGCTCTGTTCGTCGTTGCGCAACAGCGG
CGTCAGCTGGGTACGGACATCGCTTACCGGCGCAAACGCACTGATGATCAGCGAGACGGG
GGAAACGCTCTTGTGGGTGGTGACGGGACCCGGGACCCGGGACCCGGGTCCCGGAACAGC
AGGATCGACGGCGACGGAGGCGCCATCGGCGAGCGACGCAGAATCACGCTCTTGCGTTTG
CGGTTGCTTTTCCCGAGTCCCGGGTCCCGGGTCCCGGGTCCCGCCTGTCACCCACTGCGC
CTGCATCGACAGCGAATCCTTGCCCACCGGAATGCTCAGCTCCAGCGCCGGGCACAGCTC
CATGCCGATGGCGCGCACCGCGTCGTACAGCAGCGCGTCTTCGCCGGCATGACCGGCCGC
GGCCATCCAGTTGGCCGAGAGCTTGATGCTGTCCAGCGCCTGCACCGGGGCGGCGCACAG
GTTGGTGATCGCCTCGCCGACCGCCATGCGTGCCGATGCCGCCGCATTCAACAGCGCCAG
CGGCGCGCGCTCGCCGATCGACATCGCCTCGCCCTCGAGGGTCTCGAAACCGGCCAGCGT
GATCGCGCAATCGGCCAGCGGCAGCTGCCACGGCCCGATCATCTGTTCGCGTGCGGTCAG
ACCGCCCACGCTGCGGTCGCCGATGGTGACCAGAAAACTCTTCGACGCCACGGTGGGATG
CGCCAGCACACGCAGGCCGGCCTCGTGCAAATCCAGCCCAGCGGTCTGCAGCACCGGCCA
CTGCGGCGCGGCCGGATGCACCGTATCGCGATGCATCTTCGGCGGCTTGCCGAACAGCAC
GTCCATCGGCAGGTCGATGGGAAGGCCGGGACCGGGGACCCGGGACCCGGGTCCCGGGAC
AGCAGGATCGGCGGCGACGGACGCACCACCGGCGGACGAAGCAGAATCACGCTCTTGCGT
TTGCTCTTCCCGGGTCCCGGGTCCCGGGTCCCGGGTCCCGAGAGATCCCGTGTCCCGAGT
CCCGGCGTCCAACGTCCCATACCCCACCACCAGCCGCTCCTCGGCCGTGGCCACACCCAC
TGCGGCGAACGGGCAGCGTTCGCGGGCGCAGATGGCGGCGAATTCGTCCAGGCGCGCCTG
CGGCACGCCGAGCACATAGCGTTCCTGCGATTCGTTGCACCACAATTCCAGCGGCGACAA
CGACGGATCGTCGCTGAGCACGCGGCCCAGGTCGATGATGCCGCCCACCCCCGAATCGTG
CAGCAGCTCCGGAATGGCGTTGGACAGGCCGCCCGCACCCACGTCGTGGAACCAGCGGAT
CGGGTTGTCGCCCCCTAGCGCAACGCAGCGGTCGATCACCTCCTGGCAGCGGCGTTCCAT
TTCCGGGTTCTCGCGCTGCACGCTGGCGAAATCCAGCGCCTCGGCGCTGTCGCCGGCGGC
CACCGAACTGGCCGCACCGCCACCCAGCCCGATCAGCATCGCCGGGCCGCCCAACACGAT
CACCGCATCGCCCGGCTGCAGGCGCAGCTTCTCGACCTGGCGACGATCGATCGCGCCCAG
CCCGCCGGCCAGCATGATCGGCTTGTCGTAGGCGCGGGTCAGGCCCTGCCCTTCGGCCAG
CTCGAAGCTGCGGAAATAGCCCAGCAGGTTCGGCCGGCCGAATTCGTTGTTGAACGCGGC
GCCGCCGAGCGGACCGTCGAGCATGATGTCCAGTGCCGGCGCCATGCGCGGGTTCAGCGC
GCGCGGTGCTTCCCACGGCTGCGGCAGCGTCGGGATGCGCAGGTGCGAAACCGAAAAACC
GGTCAGGCCGGCCTTGGGCTTGCCGCCGCGGCCGGTGGCGCCTTCGTCGCGGATTTCGCC
GCCGGCACCGGTGGCCGCGCCGGGGAACGGTGCGATCGCAGTCGGATGGTTATGCGTTTC
GACCTTGATCGCGAACGCCGACGGCAGCACCGCTTCGCTGCGGTATTCGCCGGTGGCAGG
ATCCGGGCGGTAGCGCGCGGCCGGCACGCCTTCGACCACCGCCGCATTGTCGCTGTAGGC
CGACAAGGTGTGCTGCGGGGTCTGCTGGTGGGTGTGCTTGATCATGCGGAACAGCGAGCG
CTCCTGCGGCTTGCCGTCGATGGTCCAGCTGGCATTGAAGATCTTGTGCCGGCAATGCTC
GGAATTGGCCTGCGCGAACATCATCAGTTCGACGTCGGCCGGGTCGCGACCCAGCGCGGC
AAAACGCTCGCGCAGGTAGTCGATCTCGTCCTGCGCCAGCGCCAGGCCCAGGTCGCGGTT
GGCCTGTTCCAGCCTATCCAGCGGTACGCGCTGCAGCTGGCCCGGGTCCGGCACGTTGAA
CAGCGCCTCGGCGGCGGCGGCCGAGCCGAGCAAGGACTGCGTCATCGGGTCGTGCAGCAG
CTTGGCCACGGCGGCCTGCGCTGCGGCATCGTGCGGCCAGCCCGCCAGATCGATGCGGGT
ACCGCGTTCCACCCGCTGGATCGGCTGCCCGGCTCCGCGCACCAGTTCGGTGGCCTTGCT
CGACCACGGCGACAACGTGCCCAGGCGCGGCACCACGTAATGCGAGGAGGCGTCCTCGGC
ACGCGGCGCCGGGTCGGCTGCGGCCTGCAGGATCCGCTGCAAGGTGGCCTGGTCGGGCGA
TTGCCCGGCCTCGGCGCGGATGAAGTAGACGTGCCAGGCGCCAGTGATGCGCAGCGCGGG
AACGAGGGTTTGCAGGCGGGTTTCGAGCCGAGCGCGGCGGAACGGCGAAAGGGCGGAAGC
GCCCTCGAGGACCATCATGTCCGGGGAACCGTGTCAGAAACGGGGCCGATCATTGTAACG
GAGGTTGGTCGGAGCCGGCCGGCTGGCTGGCCGGGATTCGGGATTGGCGGCTCACGGGCT
CGACCACTGGCGTACCGCTGGCTCCATTACGGTGCGCCGTCCAAGGGCGGCAGCGTGGCG
CACGCCACCGCCACGACGCCGATGCTGCCCGTGTAGACGACGCAGTGGGAGCAGGCTCCG
CCGCAACTCCTCGCTGCATTTCCGCGCCTGCCCATGCCCGGCCGCCCTGTTGGCCGCCAC
ACGCTGCCCGCAGGCCATCCGTGCAACTGCGCTCCCGTCAACGACAAAGGCCGGGACGCA
GATGCACCCGGCCTCCTTTGTCTGTGACAACCACCGCGGCACATCTGCCAGCGGCGCACC
GCCAGCCCGAACTGCGCCAGACCTTAGCGGCTGCCACCGGCAGTGGTCACCGCACGCTTT
TCCAGCGCCTCGCGCAACTGCGCCGGCGGCAGATAGCCGCCGAGCTGGGTGCCGTCGGGT
GCGAAGATCGCCGGGGTGCCGTTGACGCCCAGCCGCTGGCCCAGCGTGTATTCCATCGAT
ACCGGGTTCTTGCAGTCCTTGGAGGCGACCGGCTGGCCGGACTTGGCAGCGGTCAATGCC
TGCTTGCGATCGGCCGCGCACCACACCGCGATCATTTCCTTGTGGTCCTGGCTGCCCAGT
CCCATGCGCGGAAACGCCAGATATTCCACCGCGATGCCCTGCTTGTTGAGCTCGCCGATC
TCGCTGTGCAACTTGCGGCAGTAGCCGCATTCCACGTCGGTGAAGACCGTCACGGTGTAC
TTGGGATTGGCCGGCGCGAACACGATGCGATCGGCCTTGGGCACGGTTTCCAGTTGCTTG
CGGCGATACGCCAGCAAGCCAGGGCTGGCGGCGAACTGCTTGTTCTGGATATCGAAGGGC
TGCGCCTGGATCAGGTAACGCCCGTCATCGCTGACGTACAGCACCTGACCGCCGACCACC
ACCTCACGGAATCCGGGGAACGGCGCGGCACCGATGTAATCGGGCTTGAAGTCAGGGTCC
AGCGCCTTCAGCGCGCTGCCCACGCGTTGGTCGACATTCCCGGCGGCGGCGGTGGGGACG
GCGGCTGGCTTGGCGGCATTGCTTGCCGCAGGCTGCGAGGATTGCGCGCAAGCGGTGAGG
CTGATTGCGCCTAGCAGCGCGGCGATGGCAAGACGATACATTCACGCATCCAGTGGAATG
GGGTGGCTCGATTCTCGCACAGCGCAGATGAAGCCTGGCAGCGGGCGCGACAGTGGGTTC
GCTCCCGGCGCGATACCTTCACGACGCCCCGCCCGTCGTCCCTGCCGCAGCACGGACCGC
GTTGCCGCAGCTCTGGCGAGCATCCCCTGCGGCCGGAGCGGATGCAGGGTCGGCCCGGCC
GGATACGTTCCAGAGGATTCACACCAATGGCGACCGCGATCACGGCATGCCGGGTCCGGA
GCAGGCCCCGGGAGTCGAACGGGGCGCACGTGCGACCTACGCCGGCGTCAGGCGCCCGAT
GCCAGACCATCCTCCAGCCTGTGACCGTTCGTCGCGGCACGATCCCGTGCCCAAGGGGTA
CTTGCTAGCCGCGCGGATGGTGCCGGGCATGCAGTGTCTGCAGGTGCGCGCGTGCCACCA
GCGTGTAGATCTGGGTCGTCGAGAGCGAGCTGTGGCCCAGCAGCATCTGCAGCGCGCGCA
GGTCTGCGCCACGGTTGAGCAGATGCGTGGCGAAACTATGGCGCAAGCCATGCGGGCTCA
CCGTGGCAGGGTCGATGCCGGCCAGCGCCGCGTAGCGTTTGACCAGCGACCAGAAGTGCT
GGCGGCTGGGCGGCTGGCGGGCCGCGTCGATGAACAAGGGGACTTGCCCGTCCACTGCGG
GCACCGCCTTGCCGGCGGCCAGCAGCGGGCGCGCATCGCGCAGGTAGCGCTCCAGCCAAT
GCTGGGATTCTTCGCCCAACGGTACCAGGCGCTCCTTGCTGCCCTTGCCGGTGACCCGCA
GCACGCCCTGACGCAGGTTGACGCCCACTGCCGGCAGCGTGACCAACTCGCTCACGCGCA
GCCCGGCCGCATACATCAGCTCGAGCATGGCGCGGTCGCGCAACCCCAGCGGCGCCTGGA
GGTCGGGGGCCGCCAGCAGGGCGTCGATCTGGGTTTCGGTCAACGCCTTGGGCAGCGAGC
GTGGCAGGTGGGGCGGGTCCAACAACGCGGTCGGGTCGTCGCCGCGCACGCCATCGCGCA
GCAGCAGCCCGTAGAACGCGCGCAAGGTGGACAACAAGCGGGCGTTGCTGCGCGGCGAGT
AGCGCGCCTCGGTGCGCCAGCGCAGATAGTCGAACAGCGCCGACCGATCCACCCCGTGCA
AGCCGCCGGCCGCGCCACTGCGCCAGCGCGCCAGCCCTTCCAGGTCGCGCCGATAGCTGT
CCAGCGTCTGCCGTGCCACGCCGTTTTCGGCCCAGAAACGGTCCAGAAACCGCTCGATGG
CGGCGGCATCGGCGGCCTGCAGCGGCGGTAGCTGCTGGGTGAGCTGACGGCGTTCGGCGG
GGGTGCTGGCGGACATCGCGACAGCATAGAGCGCAGGACGCCGGACGCGCGAGGCACCGC
ATGCCATGCGTGACATGCCGCGACGCACCGCCGGCCCGATGCGCCGCCACTGGGGCACGG
CATGCCGAGCGGGAGGTAGGTGCTGCCGCAGCGCGGCGTTGTTGCAGCGCCGGCGCCGGC
TATGCTCGTGCCATGACATCGAATCCCGCGCCCCACGTCGCCCGCCCACCTGCCCTGCTG
GGTTGGCGGATACTGGCCCTGTGTTACGACCTGTGGCCGGCGCTGGCGCTGTGGATGCTG
GTGTCCACCGGTTTCACGCTGGGTTTTACCCTGGCAGGACACCCCGCACGCCAGAACATC
GCTCCCTTCAGCGCATGGCAGTGGCTGCTGTGGCTGTGCTGCTGGATCGTGGCCGGCACG
TACGCCACGGTCAGCTGGCGCCGCGGCGGGCAGACCCTGGGCATGCGCCCGTGGCGGCTG
CGACTGCAGGAGCCACGCCCCACCTGGCGACAGGCCTGGACGCGCTATGCGGTAGGCACG
CTGTCGCTGGCCCTGGGCGGCGCCGGATTCTGGTGGGCCTGGCTGGACCGCGACCGCCTC
ACCTGGCACGACCGGGCGAGCGGCACCCGGCTACAGCGCACGTCCAAGTCGTTGGATGGC
GGTGCACATCGCGTGCGGACAGCACCTGATTGACGCTGCCATCGGGTCAGTTGTGGCGCC
ATCGAGCGATCGCGGCCTGGATCATTCGATCAGTGTCGTCTACCGTGAAAACGCGGAAGG
GCGCGCGCGATCCATGCCTGCACCAGACTGCCCAACAGATACAGCACCACCAGGAAGGGC
GGCACCAGGACGAGGTAACTCGTCAGCCAGGACAGACCACGTAGCCAGGCATCCGCGCCG
ATCGCATCCAGCAGCGCGAGCTGCGGGGTGAGCGGCAGCTGCAGCATCACAAATCGTCCC
TTATCGTCGCCATCGGCCTGCTGAGCGATCCACAGGCACAGCGACATGGGCATCGCATAC
AGCACACACAGTGCGACGCCGAACACACTGGGGCGCCACACCCGACTCAACTACTTCGCC
GCCGGAACAACCAGGCCGACACCCCCAGCATCACCATCGGTGGAATCGCATAGGCGATGC
GGTAGTCCAGCTTGAGCGCGCCGGCCATGCGGCCGAAGAACAACTGCAGCAGCCAGAAGC
CGAGGGCGAACAGAATGCCCAGGAAGAGCCGCTTGCCCAGGCCGCCGCTGCGCAGCGAAC
CGAACGAGAACGGGATGGCCGCCATGCACAACGCCAGCACGTTCACCGGGTAGAACCAGC
GGCTCCAGTACTGATCTTCGTAATCGCGCGCATCCAGCCCGTTGCGGCGGCGGTACTCGA
TGCTCTGCGACAGATCGTGCGCGGACAGATTGCGCGGCTTGGCCAGCCCGGCCGCCAGCG
CAGCCGGACTGAGTTGCGATTGCCACGGCAACTGGGCGAAGGTCTCGCGTTGCACCGAGC
GTTCCTGGAAGGTGTCGCGACGCACATTGCTCAAGGTCCAGGCACCATCGCGATGCTCGG
CCACCGCGGCATGCGTCAGCTGCCGCACCCGGCCGCTCGCGTCCAGCTGGTAGAGCCGTA
CATCGTGCAGGGCCAGCGCGGTGCCGCCTCCGTCGAGCAACTTCTCTTCGCCGCTCATCG
CATTGAAGAAGGTGTCGCCCTCGCGTGCCCATAATCCGGAGTAGCGCGCCATTGCCATAT
TGCTGTTGTAGCGGGCGCTGGTTTTGAGCGTGTCTGCCTGGTTCTGCGCCCACGGCCCCA
CGGTTTCGCCGCTGATCACCATGCTGGCGGTCAGCAGCGCCATGGCGGCCACCACCGAGG
CGGACATGCGCTTGCGCGACACGCCCAGAGCCCGCAATGCGGTCAGTTCGGAGGTGGCCG
CCAGTTGCCCCAGCCCCATCAGCGCACCGATCACCGCGGCGGTGGGGAACAAGGTGTAGG
CGCGACGCGGCACGGTGTAAGCCACATAGGCCACCGCGTGCCCGAAACTGTAACTGCCCT
GGCCGATATTCTTGGCCTCGCTGGCAAACGCATTGACCAGGTCCAGACCCAGCAGCACCG
CCCAGGTCAGCAGCACGGTGAACAGCACCGCACGGCCGACGTACCAATCATGCACCCGCG
GCATCAGCCTCATGCGCCCGCCCTCGGCCGGCGCACCCGGCCATCGCGGGAATAGGCCCA
GATCGCGACCGCCAGCAGGGGCAGCGTCAACCACCACAGGCCCAGCGCCGCCGGGGTCTT
GCCGTTGGCGATCCACTGGGTGCCCACGATCATCAGATTGGTACCCACCATGTACGCCAG
GAAGGCCAGCATGATCCGGCCGTAGCGCTGCTGCCGCGGCGCACTGCGCGATAGCGGCAG
GGTCAGCAGCGCGAAAGCCAGCGCCATCAGCGGCGGGGCCAGCCGCTCATGCAGTTGCGC
GCGCGCCGCCGGACGTTCATCCGACAGCAGTTGCGTGGTCCACATCACCTCCGGATCGTT
GGCGTCGCGGACCTGGGTGCGATCGGGCAGGGCCACGTCGTTGCTGGCGAACTTCATCAA
ACGGTAGTCCAGGGTGTCGCCGGCGGCCGGGCCTTCGATGCGGTAGCCGTCCTCCAGCCG
CAGATAGCGGTCGGTCTTGCCTTCGAAGAACATCGCGCCGCGCTGGGCGGTCACCACGTC
GACGCGGTCGTCTTTCTGACGCTGCAGAAAGACCTTGCCCAAACCCTTGCCATCGGCGGA
GATGGTGGTCAGGTAGACCACGCCGCCGCCAGAGAGCGGGGTGAACTTGCCCGACTCCAG
CCCGGCCATCAGCACGCTGCGGTTGGCGTCTTCCAGCATGCGTTCGGCGGTACGGCTGGC
CCAGGGGCCCAGCCACAGCGAACACAGCCCGATGATGGCCACCACCGGCAGCACCAGCAT
CAGCATGGGCCGCAGCATGCGCCTGGGGCCGACGCCAATGGCGGTGATCACCGCCATTTC
CGAATCACGGTACAGCCGCGCCAGCGCCAGCAGCAGGCCCAGCATCAGCGCCAGCGGCAG
GATGATGGGCAGGTAGGCGACGAATTGCAGGCCCACCTGCGACAGCAGCAGGCGCGCCGG
GATGCGGCCGTCGGCGATATTGCCCAGGATATCCACCAGCACGCCGCCAACGCTGACGAC
CAGCAGCACGATCAGGGTGGCCAGGAAGCTCTGGGTGAAATCGCTGAGCAGGTATCGATC
GAGCTTCGGCATGGGGTGGGCTTGTTTTAAACTCTCGGATTCGTTCGCGGCGCCGCCAGC
CTATCCAGGCCGGCGTAAACGGCTCGCGATTGTACGGATTTGCCTACGGAATCTGATCAA
TGGCCCTGCAATTCACCCTGAACCAAGACGCGCCGGCGAGCGCTGACGTCGACTGCATCG
TGGTTGGCGTGTTCGCCGACAAGACCCTCTCGCCCGCCGCCCAGGCGCTGGACAGCGCCA
GCCAGGGCCGTCTCACGGCCTTGGTGGCACGCGGCGATGTGGCCACCAAGACCGGCGCCA
CCACCCTGCTGCACGACCTGCCCGGCGTTGCCGCCCCGCGCGTGCTGGCGGTGGGCCTGG
GCGATGCAGGCAAGTTCGGCGTGGCGCCGTACCTCAAGGCAATCGGCGATGCCACCCGTG
CGCTCAAGACCGGGCCGGTGGGCAGCGCCCTGCTGACCCTGACCGAACTTCCGATCAAGG
CCCGCGACGCGGCCTGGAACATCCGCCAGGCGGTGGTGGTCAGCGACCATGCCGCCTATC
GCTACACCGCCACGCTGGGCAAGAAGAAGGCCGACGAGCGTGGCCTGACCACCCTGGCGA
TCGCCGGCGACGACGCCCGCGCGCTGGCAGTGGGCATTGCCACCGCCGAAGGCGTGGAGT
TCGCCCGCGAGCTGGGCAACCTGCCGCCGAACTACTGCACCCCGGCCTACCTGGCCGAGA
CCGCTGCCGCCTTCGCCGACAAGGTGCCCGGGGCCGAGTCCGAGATCCTGGACGAGCAGC
AGATGGAAGCGCTGGGCATGGGCTCGCTGCTGTCGGTGGCACGCGGCTCGGCCAACCGCC
CGCAGCTGATCGTGCTGAAGTGGAACGGTGGCGGCGACGCGCGTCCGTACGTACTGGTCG
GCAAGGGCATCACCTTCGATACCGGCGGCGTCAATCTCAAGACGCAGGGCGGCATCGAGG
AAATGAAGTACGACATGTGCGGTGGCGCCAACGTCATCGGCACCTTCGTGGCCACGGTCA
GGGCCGAGCTGCCGATCAACCTGGTGGTGGTGGTGCCGGCGGTGGAGAACGCCATCGACG
GCAATGCCTATCGCCCGTCGGACGTGATCACCAGCATGTCGGGCAAGACCATCGAGGTCG
GCAATACCGACGCCGAAGGCCGCCTGATCCTGTGCGATGCGTTGACCTACGCCGAGCGCT
TCAACCCCGAAGCGCTGGTGGACGTGGCCACCCTGACCGGCGCCTGCATGGTGGCGCTGG
GGCACCAGACCGCCGGCCTGATGAGCAAGCACGACGACCTGGCCAACGAACTGCTGACCG
CTGGCGAGCACGTGTTCGACCGCGCCTGGCGCCTGCCGCTGTGGGACGAGTACCAGGGCC
TGCTCGACTCCACCTTTGCCGACGTCTACAACATCGGCGGCCGCTGGGGCGGTGCCATCA
CCGCCGGCTGCTTCCTGTCGCGCTTCACCGAGAACCAGCGCTGGGCGCACCTGGACATTG
CCGGCGTGGCCAGCGACGAAGGCAAGCGCGGCATGGCCACCGGCCGTCCGGTCGGGCTGC
TGACCCAGTGGCTGCTGGATCGCGCCGCCAGCGGCGTGGCGTGACTGGGGAATGGAGATT
CGGGATGCGTGCGAAGCGCACGCATCCCGCCGACCGTAGCAGTGTGCTCACGGCCATGAC
CTGCCGTTGCCAATCCCGGATCCCCCTCAACGAATCCCTGCCCTGATGCCTCGTGCCGAC
TTCTACCTGATCGCCAAGCCGCGCTTCCTCAACGAACCGCTGCGGCTGGTGTGCGAGCTG
GCGCGCAAGGCCAACGACGCCAACCTGTCCACGCTGATCCTGGCGCGCGACGCGGAGCAG
GCCGAAGCGCTGGACGACCTGCTGTGGGCGTTCGACGACGAAGCCTACGTGCCGCACCAG
ATCGCCGGCACCGACGACGAGGACGAACTGGCCCCGGTGCTGATCGCCGCGCCGGAATTC
GCCACCCCTTCCCGACCGCTGGTGATCAACCTGCGCGACGACCCGTACCTGGGCGCCTGC
GACCGCGTGCTCGAAGTGGTCCCCGCCGACCCCGCCGCCCGCGAACCGCTGCGCGAGCGC
TGGAAACAGTACAAGGCCCTGGGCCTGGAGCTGACCAAGTACGACATGTGAGTGGGGCGG
GGATTGGGGAGTCGGGATTGGGGATTGGTAACAGCAGATGGTTACGCACCCACGGAATCC
TTCCAACGACGAATCCCGAACAGCCAATCCGCTCTACAGCGTCCACCGCCGACCTTGATG
CAATGGGTTGCCCATGGTTCTCGCCGGCCCCATGACGCAACCGATCCCGACTCCCGAATC
ACGACTCCCAGCCCCTCTATGACCACCCTCGCCTCCAGCTACGACCCCGCTACCTTCGAA
TCGCGCCTGTATGCGCAGTGGGAGGCGGCCGGCTACTTCGCACCGTCCGGTACTGGTGAG
CCCTACACCGTGTTGCTGCCGCCGCCCAATGTCACCGGCACGCTGCACATGGGCCATGCG
TTCCAGCAGACGCTGATGGATGCGCTGGTGCGCTATCACCGCATGCGCGGTTATGACACC
TTGTGGCAGGTGGGCACCGACCATGCCGGCATCGCCACCGAAATGGTGGTGTCGCGCAAC
CTGGCGCTGGAAGGCAAGGGCGAAACACGCGATTCGCTGGGGCGCGAGGGCTTCATCGCC
AAGGTGTGGGAATGGAAGGCGCAGTCCGGCGATACCATTGAACGCCAGATGCGCCGGCTG
GGCACCTCCAGCGACTGGTCGCGCAGCAGCTTCACCATGGATCCGCAGCCGTCGGCGGCG
GTCAACGAAGCGTTCGTGCGCTGGTACGAACAGGGCCTGATCTATCGCGGCCAACGCCTG
GTCAACTGGGATCCGGTGCTGAAGACCGCCATCTCCGACCTGGAAGTGGAGAACGTCGAA
GAAGACGGCTTCCTGTGGTCGATCCGCTACCCGCTGGCCGATGGCGTGAGCTACGAACAC
GTCGAGTACGATGCCGACGGCAACGAGACCCTGCGCGAGATGCGCGACTATCTGGTGGTA
GCCACCACGCGCCCGGAAACCATGCTCGGCGATACCGCGGTGATGGTGCATCCGGAAGAT
CCGCGCTACCGCAGCTTGCACAGCGCACGCATCGTGTTGCCGCTGACCGGGCGGGAAGTG
CCGGTGATCACCGACGATTACGTGGACCGTGCCTTCGGCACCGGCGTGGTCAAGGTCACG
CCTGCGCACGATTTCAACGATTACCAGGTCGGTGTGCGACATTCGCTGCCGATGATCAAC
CTGTTCACCGTAACCGCGACCATCAACGAGCAGGCGCCGGAGCGCTATCGCGGCCTCGAC
CGCTACGACGCACGCAAGCTGGTGCTGTCCGAGCTGGAAGACCTGGGCGTGTTGGTGGAA
ACCAAGCCGCACAAGCTGCAGGTGCCGCGCGGCGATCGCACCGGCCAGGTGATCGAGCCC
TATCTCACCGACCAGTGGTTCGTGAAAATGGACGCGCTGGCCAGGCGCGGGCTGGAACTG
GTCGAAAGCGGCCAGATCCAGTTCGTGCCGCCGAACTGGATCAACACCTATCGCCACTGG
ATGGAGAACATCCAGGACTGGTGCATCAGCCGCCAGCTGTGGTGGGGCCATCGCATCCCG
GCCTGGTTCGACGCCGCTGGCACGTGCTATGTGGGCCATGACGAGGCCGAAGTGCGCGCG
AAACACGGCCTGGGTGCCGACGTCGCGCTGCATCAGGACAGCGACGTGCTGGAAACCTGG
TTCTCTTCGCAGCTGTGGCCGTTCTCCACGCTGGGCTGGCCGGATGCGAACGCGATGGCC
GAGCGCGGCTTCGACCGCTACCTGCCCTCGTCGGTGCTGGTCACCGGCTTCGACATCATC
TTCTTCTGGGTGGCGCGCATGATCATGGCCACCGACAGCTTCACCGGCCAGGTGCCGTTC
CGCGATGTCTACATCACCGGCCTGATCCGCGATGCGCAGGGCCAGAAGATGTCCAAGTCC
AAGGGCAACGTGCTCGACCCGCTGGACATCATCGACGGCATCAGCATCGAGGACCTGGTG
ACCAAGCGCACCAGCGGACTGATGCAGCCACGCATGGCCGAGAAGATCGAGAAAGCCACC
CGCAAGGAATTCCCGGACGGTATCATCGCCCACGGTGCCGACGCGCTGCGCTTCACCATC
GCCGCACTCGCCACGCATGGCCGCGACATCAAGTTCGACCTGGGACGTGCAGAGGGCTAC
AAGAACTTCTGCAACAAGCTGTGGAATGCCACCCGCTTCGTGCTGATGAATAGCGAGGGC
GCGCACTTTACCGGCGTGCCGCAACCGCGCACCGAAACGGAAAAGTGGATTCTGGCGCGC
CTGGACCAGGTCACTGCGGACACCCACGCGCATTACGCCAACTACCGCTTCGATCTGCTT
GCGCAGGCGTTGTACGAGTTCGCCTGGAATGCGTTCTGCGACTGGTTCGTCGAACTGGCC
AAGCCTGCACTCAACGGCCAGGACAGCGAAGCTGCCGCCAGCACGCGCCACACCCTGCTC
TACGTGCTCGAAGCCCTGCTGCGCCTGCTGCATCCGCTGACCCCGTTCGTCACCGAAGAA
CTGTGGCAGCAGGTCGCCCCGCGCCTGGGCATTACCGACGCCACCATTTCCCTGCAGGCA
TTCCCGCAGGCCGGTGACCTCGACACCAGCGCGTATGCCGGTGCGGAAGCCGATGTCGAA
TGGCTGAAGTCGATGGTCTCGGCGCTGCGCCGCGTGCGCAGCGAATTGAACGTGCCGCCG
TCCAGGCAGGTCCGCCTGCTGCTGCAGTCCGGCAACGGCGACGACCGTGCGCGCATTGCC
CGCTTCGCGTCGCAGCTGTCCTTCCTGCTCAAGCTCGAAGCGATCGACTGGCTGCAGGCC
GGCCAGGACACGCCGCCATCGGCCACCGCCATCGTCGGCGAACTGACGCTGCTGGTGCCG
CTGGAAGGCCTGGTCGACATGGATGCCGAGCGCACCCGTCTGGACAAGGAGATCAAGCGT
GTGGAAAGCGAGATCGGCAAGTGCAACGGCAAACTGGGCAATGCCACTTTCGTGCAGAAC
GCACCGGCGGCGGTGGTCGAGCAGGAACGTGCACGCCTGAACGACTGGACGGTGCAGCTG
ACCGGCCTGCGCGAGCAGCGCGCCAAGCTCTGAGGCAAATACGGATGCCGCTGCATGGCA
GCGGCATTCGTAACGTACGACGCCCGCAGCGGGTGCGGGCGTCGTGTGGTGCATTGCGGC
GCCGCATCCAGCGCGGCGTCGCGTGGAGCGGCGGTTACAGCTTGCCGGCGCCAGCCTTGG
CCTTGACGTCTGCAGCCACCTTGTTGGCCGGCAGCAGGTTGTAGGTATACGGCGGCTTCC
AGCCGATGTTGCTGTTCCACGAGCAGCTCAGCGCCTTGCCATTGAGCAGGGAGCCCTGGT
CGCGGTAGACCGTGCCCTTGTAATTGGCAGCGATCTTGTCGCAATTGCTCACGCCGCTGA
TGTCGAAGGCATTGTTCTCGGAGAAGATCTTCGATTCCTTGCCCACGCCATGCGCATGCG
AGAACGGGTACACCTTATGACTGGTGCTGCCCACATGGTAGTTGTTGTACAGATGCACTT
GGCCGAAGCGCACCCGCGGTGCGCGCGCGGAGATGTTCTCGAACAAGGTGTTGTGGATGG
TCACCTTGAGCTTGCCGCTGTCGGTGCTGGAGGCGCTGTCGCTGGAGCCGATCAGATCGT
TCTTCTCGTGCGACTTGAACGCCGAATAGGAGACGGTGACGAAGTTGGCGCCTTTCTTGA
CGTCCATCGCGCCGTCGTGGTGCTGCTTAGGACGGCCGTTGGCGGTGCCGTTCTGGTCGT
CGGTGCGGCGGCCATCGGTGAAGGTGACATGGTCCACCCACACGTTGCTGGCGCCTTCCA
CGGTCAGGCCATCGTACTCGGCGTTCCAGTTGCCGTTGTCGCCGTCGTCGGCATCCCAGA
CCGGCTCCGGATCCCACGGGTTTTCGATGGTGAGGTTGCGGATGATGACGTCGTTGGCCT
TGACGTACAGATAGCCTTCGCGAATCTCCGCGTTGCTGGTGATGCCGATCAAGGTGGTCT
TGGTCGGGATGTCCAGCCGCGCACGCGACTTCATGTCCGAGGTCTTGGTGTAAGGCTTGC
CCTCGCTGATGTCGATGATGCCGCTGATCTTGATGATGCGCCCATTGCTGCCAACGCTGG
CCTTCAAGGCGTTCTTCAGCTCTGCCGCGTTCTTGACCGTATAGATGTTGGCGGCTGCCG
CTTTCGAGCCGCCCTTGGTGCCGCCGTTCTGTGTGGCCCAACCGGTGGTCGCCACTTCCA
GCGCCGGATCGGCACTTGCGACGCCGGTCAGCAGCAACGACCCGGCAAACAGCGACGCAG
CGGCCGCCGTCGAAAATTTCGACTTCATCTTGGTGTCTCCCTCAGTGGGTTCGATGCGCC
GCGCAGCAGCGCATGCCTCGTCTCTCAGAATCGGAACGTACTTTTCATCTATGTAATGTT
CAGTTCCGATGGACCGATAGTAGGAGCATCGCAATCGCTTGTATCTAGGCAATGCATAGA
TGTGCACGCACAGTCACGCAAACGGTTGCGGGACACGTGCAAGAAGACAAATCGCAGGAG
TGAGGACACATCGAGACAAGGTCATGGACACTGCAATGCAGCATGCGAACTTGGCCACGC
TGCGCCAGCGAGTAAACGCCACAGCAGTGCAATCGGTTGCCGCTGGCAGTGTGCCTGCAT
GCGGATGCCTGGCCGCCCATGCGGTCGTAGGCAGCAGTGATTCACGGTGCTCGGCGGCGC
GATCGGCGCGCCGCTGCAAGGCTCAGGAATAGCCTTCGAAGAACAGCTCGATCGCCATCA
CCAGTGCATCTTCGCGCCCGGTGTGGGAAGGGTAGTAGCGCGGGCGTCGCCCGATTTCGT
TGAAGCCCTCGGAGTGATAGAGCGCAATCGCCGAGGGATTGGAGGGGCGCACCTCCAGGA
ACGCGCGGCGCGCACCGCGATCGCAGGCGCCCTTGATCAGCGCGCGCAACAGCACCCGCC
CATATCCTTGCGACTGCGCTTCCGGTGCGATGCAGACATTGAGCACGTGCGCCTCGTCGG
CCGCGACGCTGATCACTCCGTAGCCGATGATCCGGCCGGCCTGCTCCATCACCCAGCCCG
GATACCCGGCCTGCAGGCAGTCGCGAAAAATGCTGCGGGTCCAGGGAAACGGATAGGCAC
GCTGCTCGATCTCCATCACCACGTCCAGATCGCCCTCGCGCATCGCGCGCAGCGAGGTGG
GCAACGGGGCGTTCATTGCGCTCACGCCGGGCCTTGGCGACGCCGCAGCGCGCGCAACTG
CGGCCAGAGCGCACGTTTGGCGGCCGGGTTGCCACGCAACTCGGACAGCGGCCAGGATGC
CATCAAGGCCTGGGTGGCCGGATCGCCCGGGTTGCAGCCCGATGCCCGCAGCAACGCCAT
CAGCAGGCGGTCCGGCAGTCCCACGCGTCCGCGGCGCACGGGGACGGCGGAGGTGGCTGG
CACAGGCGGCAGCGCCGGGGCAGGCGCCTGTCGACGCAGCGCAGGCGGCACGTCCGGCGC
TGCCGGTTGCGCAGCATGCGGCGCAAATCCCGGTGCGGCGACCGGCGTCTCCTCGGCCAG
CTCCACCACGGCCGGCAGCGTTTCGACGCTGTCGCGGTCCAGATACACCGTATGTCCCAT
CGCCTGCAGGCACGACACCTGCAGGTCGGACCATATCGGCATGTGCGCCGGCTCGCTCAT
GGCAGCTCGGGAACGCGTCGCCAGCGCCGCCACAGCCACATCGCCGGGCCGGACGCCGCA
TACAGCACGCCGATCACCAACAAGGCGCGCGCCAGATCGATCACCAGCAGCGCGATCACC
ACCGTGGCGATGGCCAACGCCAGGAACGGCACCCGATCGGCACGCGGCCCGCGGGCACCG
CCCTTGAAACTCCAGAAGCGGATCCGGCTGACCATCAACAACGCCGCGACCACGGTGACC
GCCAGCGCCACATAACGCAGCTGTTCGCCATCGAACCCCAGGCTGTCGTCGGCAAATGCC
CACACGAAGGACATCATCAGGCCGGCCGCTGCAGGACTGGCCAGGCCGATGAACCAGCGC
TTGTCGACCACCCCGACCTGGGTGTTGAAGCGCGCCAGCCGCAACGCAGCGCACGCCGCA
TACAGGAAGGCGGCCGACCAGCCGACCCGGCCCATGACGCTGCTGTCGTACTTCAGCGCC
GACAGCGACCAGTGATACATCACCAGTGCCGGCGCCATGCCGAAGCTGACCAGATCGGCC
AGCGAGTCGTACTGCACGCCGAATTCGCTGCTGGTATTGGTCAGGCGCGCCACCCGGCCG
TCCAACCCGTCCATCACCGCTGCCACGAATACCGCCATGGCCGCCTGCACGAACTGGCCA
TTGGCGGCGGCGATGATGGCGTAGAACCCGGAAAACAGCCCGGCCGTGGTGAACAGGTTC
GGCAGCAGGTAGATCGTGCGCGAGCGCGGAGGCGGTCTCATTTCATCCATCCGCCAAGTG
TAGGGCCTGAGGTCCGTTCGGGGGTAGCGCGCTGCCCCGCCCTGCGATCGCTTGCCAGGG
CGGGCCACGGATGCTGCAATCGCGGCGGGAATCATCCAGGGGAAGCCATATGCACCTGTC
GTCCGGGCTCTGCGCCCTGCTGATGCTGGTCAGCGCCGCCGCCGGCGCCACCGATCTATA
CAAGTGGAAGGACGCCAAGGGCGTGACCCACTACACCGAAACCCCGCCGCCCACCGGCCA
GCGCTATGAAGCGCGCCGGATCGACGCACGCAACGGCACCGCCACCGTCGCCGCTCCCGA
GGCCGCCACCCCCGAATCGGCCGAGTGCCTGACCGCACGCCGTAACCTGGAGCTGCTCAG
CGGCAAGGGCGAGGTCTCCATGGCCGCCGGCGCCGACGGCAAACCCGGCGCCGTGCTGGA
CCCGCAGACCCGTGCCGCCCAGCGCAATCTGGCCGATGCCGCGGTCAAGGCGTACTGCAA
GCCGGCCACGACCGGCGCACCGGCCACCTGAGTTCGGAAGCGCCGCAGCGCCGGCGGCCG
CCCGGCGCGATGCCGCCGGCCTGCAACGCCGGTGATCTGGACCTGACGCGCCCGTCCTGC
CTTCGGGCAGGGTGGCATTGCAGCGCCGCCGATGACCGGCAGGGCGGGACACTGGCAAAC
TACGGGTTTTCCGCCCAAGCGAAGCCCGATGCGTCTTTCCCAGTTTCACCTGCACACCAC
CAAGGAAACCCCGGCCGACGCCGAGCTGGTCAGCCACCGTCTGATGCTGCGCGCGGGCAT
GATCCGCAAGCTGGCTTCCGGGCTGTACACCTGGTCGCCGCTGGGCCTGCGCGTCCTGCG
CAAGGTCGAGGCCATCGTGCGCGAGGAAATGAACCGCGCCGGCGCGGTGGAGGTGCTGTT
CCCCACCATCCAGCCGCGCGAACTCTGGGACGCCACCGGGCGCTGGGAAAAGTTCGGCGG
GCAGCTGCTCAAGATCAAGGACCGCAAGGAGCAGGAGTTCTGCTACAGCCCCACCGCCGA
GGAGGCCGCGGCCGAATACGCGCGCCAGGAGATCAACAGCTACAAGCAGCTGCCGCTGAA
CTTCTATCAGATCCAGACCAAATTCCGCGATGAGATCCGCCCGCGCTTCGGCGTGATGCG
TGCGCGCGAGTTCCTGATGAAGGACGCCTATTCGTTCCATCTCACCGATGCGGACATGGC
CCGCGAGTACGAGAACATGAAGGCGGCCTACACCCGCATCTTCACCCGCCTGGGGCTGGA
GTTCCGCGCGGTGCAGGCCGATTCCGGCGCCATCGGCGGCGACGCCTCGCAGGAATTCCA
TGTCATTGCCGCCTCGGGCGAAGACTCGCTGGCGTTCTCCACCGGGTCCGATTACGCGGC
CAACGTGGAAACCGCCAGCGCCGCCCTGCCCGGCCCGCGTCCGCAGGCCGGGCAGGCCAT
GCATCAGGTCGCCACGCCCACCCAGAAGACCTGCGAGGATGTCGCCCAGTTGTTGGGCAT
CGCACTGCAGCGTACGGTCAAGTCGGTGGCAGTGATGACCCCGGCAGGCTTCGTGCTGGT
TCTGGTGCGCGGCGACCATGCCGTCAACGAGATCAAGCTGGCCAAGGTGGCCGGCCTGGC
CGACTACCGCCTGGCCAATGAGACCGAGATTCGCGACCACCTTGGCTGCGAGCCCGGCTT
CCTGGGGCCGGTGAACACCGCACGCCCGGTCCGCGTGGTCGCCGACCGCGATGTCGCGGC
GATGGCCGATTTCGTCGTCGGCGCCAACGTGGCGGGCGCCCATCTGGCCGGCGTCAACTG
GGGCCGCGACCTGCCGGAACCGGAAACCGTGGCCGATGTGCGCAACGTGGTCGAAGGCGA
GCTCGCCGCCGACGGCGGCGAGCTGCGCCTGGCCCGCGGGATCGAGGTCGGCCACGTGTT
CCAGTTGGGCAGCCAGTACGCTCAGGCCTTGCAGGCCACCGTCATCGACGAGAGTGGCAA
GGTGGCGGTGATGAAGATGGGCTGCTACGGCATCGGTATCTCGCGCATCGTGGCCGCGGC
GATCGAGCAGAACCATGACGAGGCCGGCATCGTCTGGCCCGCGCCGATGGCGCCCTGGCA
GGTCGCAGTGTGCGTGATCAACCCCAAGCAGGATGCACAGGTGGTCGCGGCCGCCCAGGC
GCTGCTGGACGAACTGACCGCCGCCGGCATCGATGCCGTATTGGACGATCGCGGCCTGCG
CCCCGGCGCGATGTTCGCCGATATGGAACTATTGGGCATTCCGCATCGGGTCGTGGTCTC
CGAACGCGGACTGGCCGCCGGAACATTTGAATATCGCGCGCGTACCGCCGATGCCGCGGA
AAATCTGGATAAGGCCGGATTATTCTCCCGCTTGGGGCGCTGATAACCGATCGAGCCCAT
CCCGATCGGATGAACGCGATGCGCCAGATTATTCTGGCGCATTTGTCATACCGGTTTTCT
GACATTATGATGGCCGCCATTGCCACGGATCGGCATTCTTTTCTCTCTCATCTTCCGGAG
TAGTGATGTCGATCGATCTCACCGGCCTGTCGGCCAAGCAATTGGCGGCACTGATCAAGA
ATGCAAAGAAGCAGCATACCGTGGTCGCCAGGCGCGCCCCGATCGCCAAGGTCCGCTCGC
AGCTGACCCGCGCCGCCAAGGCGCAGGGTTATTCCATCGAGGAATTGTTCGGTAGCGCCG
CCGGTGCTGGCCCGGGTCGCCCGGCTGCTGCCGGCAAGCCGGGTCCGCGTGCCGGCCGCA
AGCTGGGCAAGGTGGCGCCGAAGTACCGCAATCCGGCCAACCCGCAGGACACCTGGACCG
GCCGCGGCAAGCAGCCGCGCTGGCTGGCCGAATTGACCGCCGCCGGCAAGAAAGTGGAAG
ACTTTCTGATCAGCAAGACGGGCGGCGCTGCGAAGAAGGCGCCGGCCAAAAAGGCCTCGG
CACGCAAGGCGTCCACCAAGCGCGCCACCAAGAAAGCCAAGGCCGCCTGATCCGTCTCCA
ATAAAAACGCCGGTATTGCCGGCGTTTTTTATTGAGCGCTGTTCTACCCTCATAAATTCT
TGCGGGCCGGAATCAACAGATTGCCGAACAGCAATCCGGCCATCAATGCCATCACGATAT
TTGTGACCGCCAGCAATGCGGCTTGTCCGACGCTGACGTCCTGTTGCTGCACCAACGTCA
GAAATCCTCTCAGACTGACGCTACCGGGAACCAGCATGATGATGCCCGGCAACCGGATCA
ATGCGCCCGGCCGTTGCACTACCCGTCCGAACAGATTGCCGGCGGCGGTCAATGTCATGG
CAGAGGCGAAGACTCCCGCCGGCCCGCCCCAGGCATGCCCTGCATAACGCGCAATGACAT
AACCGGACATCGCCGCAGCCATGATCCACAGATAATCGCGCCGGTTGGCCTTGAACAACA
CCGCGAATGCATAGGCCGCCACCAGCAGCGAGGCCCATTCCACCCAGCCGGCCTGGGGCC
GCAGGGCCGCCACCTGCGGATGCAGCCCGACCAGGTGGGTCAAGGTCACCGCAATCACCG
CGCCCACCGTCAGCTTGAGCACCGTGGTCACCGCCCCGGCCAGGCGCGCGGTGCCCGAGA
CCCAGTGCTGGCTGGCCAGCTCGTTGAAGGCATTGGTCAGCGACATGCCCGGCAGCAGCA
CCACCAGCGAGGCGATGATCACCGTGTTGAGATTGAGCGGCCCGAGCAGCGCAGCGACCG
TCGCCGCCACCACGCCGGCCAGCAGGCCGGCCAGCGCCTCGCCGGCCTCCTTGGTGGCCG
GTCGCCGGTCGGTGTACTGGGTGAGCAGGCCGATCGATACCCCGATGCCGCCCGCCGTGG
AGATATCCAGCCACGGCAGCTTCCACAGCCCGGCCACCCCGGCGGCGGCCAGGCCGAAGG
CCAGTACCTGCAAGGCCTTGCCGCGTCGATCGACCTCGCGGTCCAGCCGGCGCAAGGCGG
TGTGCCCCTGCGCGATGCTCATGCGCCCGTTGGCCACGCTGTCTGCCACGTAGTCGGCCA
CGCTGAGCTTGTAGAGATCGTTCTCGCCGGGAGCCAGCCGGATCACCCGGGTGATGTCGC
TGGACCCGATCGCCTTGGTCGGGTCGCTGAAACTCAGGATGATCCCGGTCGGGTTGGACC
AGGGCTCACAGTCCAGGCCCAGCTTCTGCGACAGACCGACCACCGCCGCCTCCAGCCGCT
GTGCCGTCGTGCCGTAGGAATGCAGGCGCCCGGCGATTTCCGAAACGAAGGCCACTCGCT
GGGCATAGGTAGCGCTGGCGGACGGGAGAACGACGGTGGCAGCGGACATGCGTGGCGGGT
CGGAGCGGTAGGACGCCGTCTGGCGAGAGCGCCAGTGTATGCCGCGGCGCCTGCCGTCGG
CGTCCTCGTCGCCGACCGTTTCGATCGCGCCCCCATCTTTCGCTCACATCGTCCCTGTAT
GCTGACGCCACGGACAGGCCACTCATGATCAAACCGCAACCTCCCCGCCTCGAACAAGAC
CCGCAGGATCAGACCCAGGTGCGCCTTGGCGGCAGTTGGGTCCTGGCGACCGCCCTGCCC
CAGGCAGAACTGCTGCAGGCCGTGCCTGACGGGGTGCGCCGCATCGACGCTCGCGAGATC
GGGCAACTGGATTCGGCCGGCGTCCTGCAGCTATTGCGCTTCGCCGGCCGCATGGGGCTG
AAGGAAGATGCCATCGATTTCCGCGACGAGCACCAGGCCCTGGTGTGCACGATCGAGGAA
CTCAACGACGAACGCCCCAAACCCAAGCGCGACTACGGCTTCGTCGCGGCGCTGGACCGC
CTGGGTCGGGCCACCCACGGCGTCGGACAGGACATCCTGGAGCTCAACAGTTTCCTGGGC
GAGAACCTGGTCAAGATCATGCGACTGATCCACGAGCCGCGCCGTTTCCGCCTGACCTCC
ACCGTGCACCACATGGAGCAGGTGGGCCTGGATGCGGTGCCGCTGGTGGTGCTGCTGTCG
TATCTGGTGGGCGCGGTGATCGCATTCCTGGGCTCGACCATCCTGCGCGACTTCGGCGCG
GAGATCTATGTGGTGGAGCTGGTGAGCATCGCCTTCCTGCGCGAATTCGCCGTCCTGCTC
ACCGCGATCGTGCTTGCCGGGCGCACCGCCAGCGCGTTCACCGCACAGATCGGCGCGATG
AAATCGCGCGAGGAAGTCGACGCCATCCGCACCCTGGGCCTGGACCCGATCGACCTGCTG
GTGATTCCACGCCTGCTGGCGCTGATCCTGACCCTGCCGCTGCTGACCTTCATCGCGATG
ATCGCCGGCCTGGCTGGTGGCGTCACCGTGGGCGCGTTCGACCTGGACATCCCGCCACAG
ATGTATCTGGCGCGCATGCACGAAACGATCCAGCTGCGGCATTTCCTGGTCGGCCTGTCC
AAGGCGCCACTGTTCGCACTGGTGATCGGCCTGATCGGCTGCCTGGAAGGCCTGAAGGTC
AGCGGCACCGCGCAATCGGTGGGCGAACGCACCACCTCCTCGGTGGTACAGACGATTTCC
TTGGTCATCATCCTCGACGCGATCGCGGCGTTGTGGTTCATGAAGATGGGGTGGTGATGG
GGCCGGGATTCGACATTCGGGATTCGGGATTCGGGCAGAGCAGGCGCAAAGCGCTTGCAC
TGGCATTCGGGAGAAAAGTGCTTTGACCAATCCCCAATCCCCACTCCCCAATCCCGGCCC
GGACGCCGACGACGACCAGCTGGCGATCTCCGTGCGCGGGCTCACCAACCGTTTCGGCAG
CCAGACCGTGCACGAGGACCTGGACCTGGACGTGCGCCGCGGCGAGATCCTCGGCGTGGT
CGGCGGCTCGGGCACCGGCAAGTCGGTGTTGATGCGCAGCATCCTGGGCCTGCGCGAACC
CGACGCCGGCAGCATCCAGGTGCTGGGCGCGGATGCGCGCTCGGGTCGCTTCGCCGACCG
CCAGCACATCACCCGCAATACCGGCGTGCTGTTCCAGGATGGCGCGCTGTTCTCGTCGAT
GACCGTCGGCGAGAACGTGCAGGTGCCACTGAAGGAACACCATGGCGAATTCCCGGAGCG
CTGGTACTTCGAGCTGGCGCTGCTGAAGATCAAACTGGCGGGTTTGCCGGCCGATGCGCT
GGACAAGCTGCCCTCGCAGCTGTCCGGCGGCATGCGCAAGCGCGCCGGTCTGGCGCGTGC
CCTGGCGCTGGATCCGCCCCTGCTGTTTCTGGACGAACCCACCGCCGGGCTGGATCCGAT
CGGCGCGGCCGCCTTCGACCGTTTGATCCGCACCCTGCAGCAGGCACTGGGTTTGACCGT
GTTCCTGATCACCCATGACCTGGATACGCTGTATGCCATCTGTGACCGCATTGCGGTGCT
GGCCGATCGCAAGGTGATCGCCAACGCGCCGCTGGCCGAGGTCGAGCGAATCGACCACCC
CTGGATCCAGGACTATTTCCACGGTCCGCGCGCGCGCGCCGCGCGCGCGGCCAAGACCGA
CTCCACCGAGACCGCCTGAGCATGGAAACCAAAGCCAATTACGTCCTGATCGGCGCCTTC
ACCATCGTGGCCGGCCTGGCCCTGCTGCTGTTCGGGCTGTGGGCCGCCAAGTATTCCTCC
GACCGCACCTGGCAGCAGTACCGGGTGGTGTTCCGCGAGGCGGTCACCGGCCTGTCGGTG
GGGAGCCCGGTGCAATACAACGGCATCGCGGTGGGCTCGATCACCGAACTGACCCTGGCG
CCGAACGACCCGCGCCAGGTGGTCGCGCATGTGCGGGTCAATTCCACCACCCCGATCAAG
AGCGACACCCGCGCCAAGCTGGCCATCACCAGCCTCACCGGCCCGTCGATCATCCAGCTC
TCCGGCGGCACGCCCGAGGCGCCGTCGCTGACCACCATCGACAAGAGCGATGCGCCGATC
ATCCAGACCACGCCATCGGCGCTGCAGAACATCACCGATACCGCCAACCGCATCGTCGAA
CGCATGGATCAGATGCTGTCGGACAAGAACGTGGCCAGCATCTCGGCCACGCTGCAGAAC
CTGGAAAAGATCAGCGGTGGCATCGCCGATCGCGACGAGGGCATGCAGGCGCTGATCGTC
AGCGCGCGCGATGCCGCGCGCAATCTCGACACCACCCTGACCACCACCAACGGCACCATC
AAACGGCTGGACCAGAACCTGGTACAGCAGTTGCCGGGCATCCTGGAGAAGCTCGACGCC
ACCCTGGTCAAGCTGAATTCGGCCGCCGGCAACGCCGACAACATCCTTGGCGAGAATCGC
GCCGCCATCAACAGCTTCGCCACCGACGGCCTGGGCCAGCTCGGTCCCACGCTGACCGAA
TTGCGCGGCCTGATCCGCGACCTGCGCCGGGTCAGCGACAAACTGGACAACAACCCTGCG
CGCTACCTGCTCGGCCGCGACGCACCCAAGGAGTTCGAACCGAAATGACTGCCATGCGCC
TGTTGCGTCCCTTGTTGTGCATGTCGTTGCTGGCGTTGGGCGGCTGCTCGGTGCTGACCG
GCGGCGACAAGAAGCCGGCCACCATCTACGCGCCCACCGTGCGCGTGACACCCAACCCCG
ACTGGCCACAGGTGAGCTGGCAGCTGGTGGTGGCCAAACCCAGCGCCGCGCGCGTCATCG
ACAGCCCACGCATCAATGTGCGCCCGACTCCCGGTGAACTGCAGGTCTACCACGGCGCAG
GCTGGGCGCAGCCGGCCACCGACATGCTCGAAGACAGCGTGGTGCGCGGCTTCGAGGACT
CCGGCAAGATCGCCGCGGTGGCTCATATCGGCACCGGCATTCGCTCCGATTACAAACTGG
CGATCGATCTGCGCCGGTTCGAATCCGATTACGCCGGCCAGTCGCTGCCGTCGGCCACGA
TCGAGCTCAACGCCAAGTTGCTGCATTCGGCCGATCAACGCGTGGTCGCCTCGCGCACCT
TCCTGGTCGCGCGCCCTTCCAGCGGCACCGAGACTGCCGCCGTCGCGGCGGCGTTCGAGC
AGGCGCTGACCCAGGTGACCACCGAGCTGGTCGGTTGGACGCTGACGACCGGGCAACAGG
ACAACGCCTCCTTGCCGCGCACGCCGTAGACCGAAGCGTCGTTCCATATCGACGCGCCAT
CCGTCTGCACCAACGCGCCATTCTGCATTCCGCTCGAGAGCCCCCTCCTCACGCGGAACC
GGATCCAGCTTCCCTTCTCCCGCCCGCGGGAGAAGGTGGCGTACAGCGCTCGATAGCCCC
CGTCCCCCTCGCGCAGAGCCAGATCAGCCTCCCTTCTCCCGCCCGCGGGAGAAGGTGGCG
CGCAGCGCTCGATAGCCCCCCTCTCGCGTAGAGCAAGATCAGCCTCCCTTCTCCCGCCTG
CGGGAGAAGGTGGCGCGCAGCGCCGGATGAGGGCAAACAGGGCAAACAAGCCCTCTCCGC
AACCCAGCCCCGGCCATCCGTCACCCGCCATGCACCACGGCCTCAACCCGCGGCAGTAGG
CGCGACCTGTCGAAACGTCAGATTGATCCGCTCCCCGACCAGCCGCGCCGTTCGCGGCAA
GGCGTGCCGGTAGTGTCGCTGGGTGTCGCCACCCATCAGCAGCAGATCGCCATGGCCCAG
CTCCAGGATCTGCTTCAACGACGCATCGTTGCGATGTTTGAACGCAAACCGCCGCCGCGC
GCCCAGACTCAGCGACGCGATCAACGGCTGCGCGCCCAGCTCCGGCTCGTCGTCGCTATG
CCAGCCCATCGCATCGCTGCCGCTACGGTAGCGGTTGATCAGCACGCTATTGAATCGGTG
CCCGGTGTCGGCCTGCAACTGCGCACGCACCGGCTGCAACGCGTCCAGCCACGGCTCCGG
CGCGAACCGTGTGCCCGAGTAGCGGTAGCTGGCCTCGGCATCGCCGATCCAGCTACTGAG
CCGCGGCGAATCCACCACCCGCCCGAACATGCGGATGCGATGTACCTCCCAGTGCACCTG
GGCCAGCAAGGTCTGCAGCAGCGCATCGGCCTGCGCGGCCGGCAGCCAACCGCGCGTCCA
CCTGATATCCGCTCCCGGCAAGACGACCCGAATGCTCATGCGCCGCACGCTAGCACGTGC
GGCCGGACGACGCCGTCGCCCGCGGATGAATCGGGGCGATTTGCCGCCATCACATGCAAT
CCCGGAAAATGCGCATCAGCCATCGAGCCAACGGGAGCGGAGCAATGTCGGTAACGGGAG
TCGGCGCACAGGCGCCAGAGGCGGTCGAGCGTGACGTCATGGAGTACGACGTCGTCACCG
TCGGTGCCGGTCCGGCCGGGCTGTCGTTCGCGATCCGGCTCAAACAGCTCAATCCCGAGC
TGAGCGTGTGCGTGATCGAGAAATCCAGCACCATCGGCGCGCATATCCTGTCCGGCGCGG
TGATCGAGCCTGCCCCCCTGGACGCGCTATTGCCGGGCTGGCGCGACAACCCGCCGCCGA
TCTGCGTGGCCGCCACCGATGACGAATTCTGGTTCCTCGGCAAGGACAGCGCGCGCAAGT
TCCCGATGGTGCCGCCAGGCATGCGCAACCACGGCAACTTCATCGTCAGCCTGGGCGCGA
TGTGTGCCTGGCTGGCACCGCAGGCCGAAGCACTGGGCGTGGAGATCTACCCGGGCTTTG
CCGCCGCCGAAACGCTGCACGACGACAGTGGCCAGGTGGTGGGCGTGCGCATCGGCGACA
TGGGCATCGCAAAAGACGGCTCGCACAAGCCTGGCTACACCGCCGGCATCGACATCCGCG
CCAAGGTCACCGTGCTGGCCGAAGGCGCGCGCGGCCACCTGACCAAGCGCCTGCTCAAGC
GCTTCGACCTCACCGCCGACAGCGACCCGCAAGGGTATTCGATCGGCATCAAGGAGCTGT
GGCAGGTCCCCGAAGGCCGCGTCAGCCCGGGCAAGATCGTACACACGCTGGGCTGGCCGG
CCGACAACCGCACCTACGGCGGCAGCTTCCTGTATCACCTGGACAACGACCAGATCGCGC
TGGGCTATGTCAGCGGGCTGGACTACAGCGATCCGAAGTACCAGCCCTGGGAAGCCTTCC
AGCAGTGGAAGAACCATCCGCTGATCAAACCGCTGCTGGAGGGCGGCAACATCCTGTCCG
CCGGCGCGCGCGCCATCGTCACCGGCGGCTGGCAATCGCTGCCGAAAACGGAAATGCCCG
GCGCCCTGCTGATCGGCGACACCGCCGGCCTGCTCAATGTGCCCAAGATCAAGGGCACCC
ATCAGGCGATCCGCAGCGGCATGCTGGCCGCCGAACATCTGGCGCAGTCGCAGCTGGCCC
CGCAGGGCTTCGACGCCAAGCTGCGCGCCTCCGATGCAATGGCCGAGCTGAAGCAGGTGC
GCAACATCAAGCCCGGCTTCAAGAAGGGACTATGGTTCGGCCTGCTCAACGCCGCCTGGG
AAACCGCGCTCAAGGGCGCCTCGCCATGGACACTGAAGAACAAGCCCGACTGGTCTGCGT
TGCGCAAGATCGGCGACTACGAACAACCCAAACGCGACTACGGCACCCGCGAACTGGCGC
CGCGCGACCGCCTGCAGGCGGTGTACTTCGCCGCCACCGAACACGACGAAGACCAGCCGG
TCCATCTGCAGGTGCTGGATACCGACATCTGCGCCACCCGCTGCGTGCAGGAGTACGACA
ACCCCTGTACCCGTTTCTGCCCCGCGAACGTGTATGAAATGGTCGCAGACACCACCAGCC
CATCCGGCAAGCGGCTGCAGATCAACGCCGCCAACTGCGTGCACTGCAAGACCTGCGACA
TCAAGGACCCGTACGAAATCATCAACTGGGTCACCCCGGAGGGTGGTTCGGGCCCGAACT
ACCAGAACCTGTGAACAGCAAACTGGCCGCACTGCTGGACTGGAAGGCTAGAAGGCTGCT
CAGAACGCTGCGCGGTGGGGTACGCAGCTTGGTCCATGGGGGAGTCCTTAAAACGCTTGC
GCAGATTAAGGCCCGTTCCGAAGTCACGGGTGCGAAGTCGTACCGCCCAGTGCACGCATC
AGCCAGCACTCAGAATTTGTCGTCGGATATCCTTATCCTTGATGCGATGATGCCGGATCC
GCGGCGCGATTCAGGTTCTGTGCGCATGCTTGGCATGCTGATGCTGATCCGTAGCCTGGG
TCGTCGTGTTGCCTTCTTTCCAAACAGCGGCCATGCAACCCTGGACGAAGTCGAGCAACT
GCACAAGCTCGGCGTAACCCTCGTCGGAATCGCTGGAGCACACCCCTTGCCTCAGTGGAT
GAAAGTTCACGGCGCTCGACTGAATGCAGTCGTCGTTTCCCGGCCCGATGTTGCACGAGC
GAATTGGTCGCTGATACGTGCATTCGCACCGCAAGCCGTACTGGTTTTCGATACGGTCGA
CTTACATTTCGTTCGACTGGAGCGAGAAGCACGGCTGTCGGGAGATCGTTTTCTACTTCG
CAAAGCCCACGCCTCGCGTCGACAGGAGCTGCGCTTTGCTCGCGCTGCTGATCACACCCT
TGTGGTCAGCGCTGCCGAATTACAGATCCTTCACTCTGCGGTTCCCGACGCCAGTATCCA
TGTACTCTCGAACATCCATGAGATCCAGGGCTGCGAAGCAACGCATGCTCAGAGAAGCGG
GCTATTGTTCGTCGGCGGCTTTGGCCATTCCCCCAACCGCGACGCCGTATTGTGGCTTTT
GAAAAGCATCATGCCCGAGGTGCGTCGCCACCTTCCGGACTCGGTGCTGCACTTGGTGGG
CGATATGCCGAAAGACCAACTTCCTCGCGACGAGCTGGAAGGTGTGAAGGTGCACGGCCG
CATAGATGACTTACGTGAGGTAATGGAATCCTCTCTGGCTGCGTTAGCTCCGTTACGAGC
CGGTGCGGGCGTCAAAGGCAAGGTCAACAGCGCCATGAGCTACGGGCTTCCGGTAATTGC
GACTTCCATCGCGGCGGAGGGCATGCACCTGACGGACGGTCATGATGTGCTACTTGCCAA
TACGCCTGAACAATTTGCAGTGGCGGTAGCCAAGCTCCAAACCGACGCGAACCTGTGGCA
ACGGCTATCCGCCAACGGCTTACGCAACATCGAGACACACTTTGGCCGCAACGCGGCGCT
AGCAGTCTTGGAGCAGGTCCTGTCCGGAAGGCAGCCCGAATCGCAATAACTTCTCAAGTG
CATGGCATTGATAAGGATTGGTCGTCGTATGACGACCAATCTCTACAGGCAAGGCAAAAC
ATCCTTCAGATACTTGCCTCAATAAAAACCACGCCGGTCTTGGTGCGTAGCTCGGACAGC
TCCACCCCATCGGCAGCCTCCACCAGCACCAATCCGTCAGCGGTGACATCGAACACCGCC
AGGTCGGTGATGATGCGGTCCACCACGCCGACGCCGGTCAGCGGCAGGTCGCATTCGCGC
AGGATCTTGTGGCTGCCGTCCTTGGCAACGTGTTCCATCAGCACCACCACGCGCTTGACG
CCGGCCACCAGGTCCATCGCCCCGCCCATGCCCTTGACCATCTTGCCGGGCACCATCCAG
TTGGCCAGATCGCCGCGGTCGGTGACCTGCATCGCGCCGAGAATGGCCAGGTCGATGTGA
CCGCCGCGGATCATCGCGAACGAATCGTGGCTGCCGAAATAGCTGGCGCCCGCACGCGCA
GTGACGGTCTGCTTGCCAGCATTGATCAGGTCTGCATCGACGTCATCCTCGGTCGGGAAT
GGGCCGATGCCGAGCAAGCCATTTTCAGACTGCAACCAGACATCCACGCCATCAGGGATG
TGGTTGGCGACCAGGGTCGGCAGGCCGATCCCCAGGTTGACATAGGCACCATCGGTCAAT
TCACGTGCCGCACGGGCGGCCATCTGATCGCGGGTCCAGGCCATCAGTTGTCTCCCTTGC
GCACGGTGCGCTGTTCGATGCGTTTTTCCGGCGTGGCGTTGAGCACCAGTCGATCGACAT
AGATGCCGGGCAGATGCACCTGATCCGGATCGATCGCGCCCAGCTCCACGATCTCTTCGA
CCTCGGCAACGCAGACCCGCCCGGCCATCGCGCAGGCCGGGTTGAAGTTACGCGCGGTCT
TGCGGAATACCAGGTTGCCGGCGGTGTCGGCCCGCCACGCCTTGACCAGCGCGACATCGG
CTTGCAGCGCGGTTTCCAGCACATAATGCTTGCCATCGAACTCACGCGTTTCCTTGCCGT
CGGCCACGATGGTGCCGTAGCCGGTGGCAGTGTAGAACGCGGGAATGCCCGCACCGCCCG
CACGCAGGCGCTCGGCCAGCGTGCCCTGCGGATTGAATTCCAGCTCGAGTTCGCCGGCCA
GATATTGGCGTTCGAATTCCTTGTTCTCGCCCACGTAGGACGAAATCATCTTGCGGATCT
GGCGGGTCGCCAGCAGTTGCCCCAGGCCGAAGCCATCCACGCCTGCATTGTTGGAAATCA
CCGTCAGGCCGCTCACTGCGCTGTCGCGCAGCGCAGTGATCAAGGCTTCCGGAATGCCGC
ACAGCCCGAAGCCGCCAACTGCCAGCGTTTGTCCATCGGCCACCACGCCGGCCAGCGCCG
CCTTGGCATCGGCATAGCGCTTGGCGCCCGCCCCCCTTGCAACTTGGTTCATCACCGCCC
TCACCTCGCTGATGCGAAGCGGGCATTCTAGCCGCTGACTGTTCCCTGTCCTCGGTCGCA
GTTCCGCCACACCCAAGACACGGCGCAGCCGCTAAACTCGGCTGTCCCCCACCCGAGGAA
TTGCCCATGACGCTACCCGCCTTCAAGGCCTACGATATTCGCGGCCGCGTGCCGGATGAA
CTCAACGAGGACTTGGCCCGCCGCATCGGCGTGGCACTGGCGGCGCAGCTGGATCAAGGG
CCCGTGGTCCTGGGCCACGATGTGCGCCTGGCGAGCCCGGCACTGCAGGAAGCCCTGTCT
GCCGGCCTGCGTGCCAGCGGCCGCGAGGTGATCGACATCGGCCTGTGTGGCACCGAGGAG
GTCTATTTCCAGACCGATCACCTCAAGGCCGCCGGCGGCGTGATGGTCACCGCCAGCCAC
AACCCGATGGACTACAATGGCATGAAGCTGGTGCGTGAACAGGCGCGACCGATCAGCTCC
GATACCGGCCTGTTCGCCATCCGCGACACGGTCGCGGCCGACACTGCTGCTGCAGGCGAG
CCCACCGCTGCCGAGCACAGCCGCACCGACAAGACCGCGTATCTGGAGCACCTGCTCAGC
TACGTGGACCGCAGCACGCTCAAGCCGCTCAAGCTGGTGGTCAACGCCGGCAACGGCGGC
GCCGGCCTGATCGTGGACCTGCTCGCCCCACACCTGCCGTTCGAGTTCGTGCGCGTGTTC
CACGAGCCCGATGGCAACTTCCCCAACGGCATTCCCAACCCGCTGCTGCCGGAAAACCGC
GATGCCACCGCCAAGGCGGTCAAGGACCATGGCGCGGACTTCGGTATCGCCTGGGACGGC
GACTTCGATCGCTGTTTCTTCTTCGACCACACCGGCCGCTTCATCGAAGGCTACTATCTG
GTCGGCCTGCTGGCCCAGGCCATCCTGGCCAAGCAGCCGGGCGGCAAGGTCGTGCACGAC
CCGCGTCTGACCTGGAACACCGTGGAGCAGGTCGAGGAAGCCGGCGGCATTCCGGTGCTG
TGCAAGAGCGGGCATGCCTTCATCAAGGAAAAGATGCGCAGCGAGAACGCTGTCTACGGC
GGCGAGATGAGTGCGCACCATTACTTCCGCGAGTTCGCCTACGCCGACTCGGGAATGATT
CCCTGGTTGTTGATCGCCGAGCTGGTATCGCAGTCCGGCCGCTCGCTGGCGGACCTGGTC
GAAGCACGCATGCAGAAATTCCCCTGCAGCGGCGAGATCAATTTCAAGGTGGCCGATGCC
AAGGCCTCGGTGGCCCGCGTGATGGAGCATTACGCGCACCTGTCGCCGGAACTGGACTAC
ACCGACGGCATCAGTGCCGATTTCGGCCAATGGCGCTTCAACCTGCGCAGCTCCAATACC
GAGCCGCTGCTGCGTCTGAACGTGGAAACGCGCGGCGATGCCGCACTGCTGGAAAGCCGC
ACGCAAGAGATTTCCGATCTGCTGCGCGGTTGATTTACCTCTCTCCCACCCATAGACGCA
CTTTGGAGTCTCCCCCGCCCATGAGCGACGTCCTACCCATCATCCTGTCCGGCGGTTCCG
GCACGCGCCTGTGGCCGCTGTCGCGCGAATCCTATCCCAAGCAGTTCCTGCCCCTGATCG
GTGACAAGAGCATGCTGCAGTCCACCTGGCTGCGCGCTGCTCCCGTCGCCGGCCATGCCC
CCATCGTGGTCGCCAACGAAGAACACCGCTTCATGGCCGCCGAGCAATTGCAGCAGCTGG
GCGTGAAGCCATCGGCCATCCTGCTCGAACCCAAGGGCCGCAATACTGCCCCCGCCATCG
CGGTTGCCGCGCTGGAAGCCACCCGCGATGGCGCCGACCCGTTGCTGTTGGTGCTGCCGT
CGGATCACGTGATCGGCAACGAGGCCGCCTTTCAAGCCGGGGTGAAAGTTGCTGCTGAAG
CGGCAGCGCAGGGCAAGTTGGTCACCTTCGGCATCAAGCCGACCGCACCCGAGACGGGCT
ACGGCTACATCAAGGCCGGTGCGGGCGCTGGTGTCAGCGCGGTCGATCGCTTCGTCGAGA
AACCCGACCTGGCCACCGCACAGAGCTACCTGGCCAGCGGCGAGTACTACTGGAACAGCG
GCATGTTCCTGTTCCGTGCCTCGCGCTACCTGGAAGAATTGCGCAAGTTCCATCCGGCCA
TTGCCGATGCCTGCCAGCAGGCCTGGCAGAATGGCAAGCGCGATGCCGACTTCACCCGCC
TGGACAAGGACGCGTTCGGGGCCAGCCCGTCGGACTCGATCGACTACGCGGTGATGGAAA
AGACCGCCGACGCGGTCGTCGTGCCGCTGGATGCAGGCTGGAACGATGTCGGCTCGTGGT
CGTCGCTGCTGGATGTGTCCGAACAGGATGCCCAGGGCAATGCGCATCATGGCGACGTGA
TCCAGCTGGATTGCCGCAACACCTACGCCTATGGCTCGCGGCTGATCGCCATGGTCGGCC
TGGAGGACGTGGTGGTGGTCGAGACGCCGGATGCTGTGCTGGTCGGTCACCGCGATCGCA
TCCAGGAGGTCAAGGACGTGGTCGGGCGGATCAAGACCGACGGCCGCTCCGAGGCGACCT
GGCACCGCAAGGTCTACCGTCCGTGGGGCGCTTACGACTCGATCGACATGGGCCAGCGTC
ACCAGGTCAAGCGCATCACCGTCAAGCCGGGCGCCGTGCTCAGCCTGCAGATGCATCATC
ACCGCGCCGAACATTGGATCGTCGTCAGTGGCACTGCAGAAGTCACGCGCGGCGAAGAAG
TGTTGCTGCTGACCGAAAACCAGAGCACCTACATTCCGCTCGGCGTCACCCACCGCCTGC
GCAACCCGGGCAAGCTGCCGCTGGAACTGATCGAAGTGCAGTCCGGCAGTTATCTGGGCG
AAGACGACATCGTGCGTTTCGAGGACACCTACGGCCGCGCCTGATTGCGCACTCGAGGTA
GACGGCAAGATCGACGGCGGCCAATGGCCGCCGTCTTGCGTTGTACGCGGCTTACTCGGA
TCGCAACACGCCACGCGTCTGCAGACCAGAGGGCGCCTGCCTGCGTTGGCTGCATCGCAC
ACCCGTGCGTGCGGGCGACGCCGCTGCAGCGCCCGCATTTGATACCGGCCGAATGCAATC
GACGCTCGCCGAGGGGCCCAAACAGCGCCGCATCGGGTGCTGCCTGATGCATGGCATGGA
CGAGTGGCACCGCCACCCGCCCGCGCCCAGCGGCTGCCCCGCTCAGTTGTCGCCGAACAG
ATCGCGCGTATAGACCTTGTCCTGCACGTCCTGCAACGCCTCGGCCATGCGGTTGCTGAT
GATGACGTCGGCCTCGCGCTTGAACGCAGCCAGGTCGTTGACCACGCGCGAGCGGAAGAA
CTCCGGATCGCTCAGGGTGGGTTCGTACACGATGACTTCCACGCCCTTGGCCTTGAGACG
CTTCATCACCCCCTGGATACTGGACGAGCGGAAATTGTCCGAACCGGCCTTCATGATCAG
GCGATAGATGCCAACCACCTTGGGATGGCGCCGCAGTACGTCGGCGGCGATGAAATCCTT
GCGCGTGGTGTTGGAATCGACGATTGCCCGAATGATGTTCTGCGGCACGCTCTGATAGTT
GGCCAGCAGCTGCTTGGTGTCCTTGGGCAGGCAGTAACCGCCGTAGCCGAACGAGGGATT
GTTGTAGTGGCTGCCGATGCGCGGATCCAGGCAGATGCCTTCGATGATCTGGCGGCTGTC
CAACCCGTGGGTAAGCGCGTAGGTATCCAGTTCGTTGAAGTAGGACACCCGCATCGCCAG
ATAGGTGTTGGCGAACAGCTTGATCGCCTCGGCCTCGGTCGGCTCGGTGAACAGCACCGG
CACGTCGGGCTTGAGCGCGCCTTCCTGCAACAAGCGCGCGAAGGTTTCCGCACGCGCCGA
ACGCTCGCCGACGATGATCCGGGACGGGTACAGGTTGTCGTACAACGCCCGGCCTTCGCG
CAGGAATTCCGGCGAAAAGATGATGTTGTCGGTGCCGAACTGCGCGCGCAGCTTGGCGAC
GTAGCCGACCGGGATGGTCGACTTGATGACCATCGTCGCCTGCGGGTTGATCTCCAGCAC
CTTGGCGATCACCACCTCGATCGAGCCGGTGTTGAAGTAATTGGTGTCCGGATCATAGTC
GGTGGGGGTGGCGATGATCACGAACTCGGCGCCGGCGAACGCCTCGTTGGCATCCAGCGT
GGCCTTGAAGTTCAGGCCGCCCTCGGCCAGCGCAGCCTCGAGCTCCTTGTCGACGATCGG
CGAGCGGCCTTCGTTGAGCAGCTTGACCTTGGCCTCGACGATGTCCAGCGCCACGACTTC
ATGGCGCTTGGCGAGCAGCACGCCATTGGACAGGCCGACATAGCCAGTACCCGCGACAGC
GATCTTCATTGGAATTCCTTGCGATTTTGGATGGGGGGAGGAAGCAGCGCGCTGCGCGCA
GATCCTGGCGTGATGCCGGCGCGGCCGAGCCCGCTATGGGCCGCCGCGCCGCTGGGGGAC
ACGCGAGAACTGCACGGTGCCGACCGATGCAACGCGGTGCACACGGATGCACGCATCCAG
CCCGTGCATCGCGCGACGCGCCCGCTTCGGCGGCACATCCACGTCGGCCACGAGCTGCAT
GGAGCAGCTCGCCGGCCTGGCGTGGACCAGTCCCGATGGTAGCCGAAGCGAGAGGCAAGC
TATGAGTCGGTGCTGAAGCCGCATCGGGCCATGACACCACTGAAGACGCTCAATCCTGGG
CGAGCGTGTCCAGCACCTGGCTCAGTCCGTCCTGCCAGTCGGGAAGGCGGACGCCGAAGG
TGTCCTGCAGGCTCTGGGTATCCAACCGCGAATAGGCCGGGCGCGTGGCCGGCGTGGGAT
AGTCGGCGGTGGCGATCGCTTCCACGCGCGGCGCGCGTGCGATCAGGCCGCGCGCGCGCG
CTTGGGCAAAGATGGCTTCGGCGAAACCGTGCCAGCTGGTCTGCCCGGCAGCGGTCAGAT
GCCACACGCCGGAAGGTTCGCCCGGTTGGCGCAGCGCATGCGCGGTGATGTCGGCGATCA
ACGCCGCCGGGGTCGGCGTGCCGATCTGATCGGCGACCACGCGCAGCACGTCGCGCTCGG
CTCCCACGCGCAGCATCGTGCGCAGGAAGTTGTGTCCGTGCGCGGCGTAGACCCAGGCAG
TGCGGAAGATCAGATGCCGACCGCCGGCCGCCTGCACCGCCTGTTCGCCGGCCAGTTTGC
TCTGCCCGTACACGCCGAGCGGCGCGGTGGCGTCGTCCGGCCGATAAGGACGCGTGCCCT
GCCCATCGAACACATAGTCGGTCGAGTAATGGACCAGCGGCACACCGGCACGCGCGCACC
ATTGCGCAATGACCGCTGGCGCCTCGGCGTTGGCGCGGAATGCCGCATCGCGCTCCTGCT
CGGCACGATCGACGGCGGTGTAGGCGGCTGCGTTGACGACGCGAGTTGGCGCAAGCCGAT
CCAGCAAGGCCCCTAGACTTTGCGGCGCGTCGAAGTCGGCGACCTCACACGCGGCACCGT
CCAGCAATCGACCACTGCGGGTGGTGGCCAGGATCGGGCCATCGCCTGCCAATGCCCGCA
GCAATTCCGTGCCGACCTGTCCACTGGCTCCCAGTACCAACGCCGTCATGGTGCAAATAT
CGGCAGACGCTCGACTGGCAAGTCCGACAGGAATGGCGCTTCGGCATCCTTGGCCGAGAG
CACCGGATCGCTGATCGGCCAATCGATGCCGATCGCTGCGTCGTCCCAACGCACGCTTGC
ATCGGCTTCCTTGACGTACACATCCGTGCACAGATAACTGAAGACCGCACGTTCGGACAG
CACCGCGAACCCGTGAGCAAAGCCCTCAGGGATCCAAAACTGTCGTTTGTTCTCTGCACT
CAGCACTGCGGCCACCCATTGCCCAAAGTGCGGAGAGCCCCGCCGAATATCGACGGCGAC
GTCATAGACCTCGCCGTCCAGCACGCTGACCAGCTTCCCTTGCGGACGCGGCCATTGATA
GTGAAGGCCGCGGAGAACCCCCTTCGATGAGCTTGAGACATTGCTTTGGACGAAACTGAC
AGGAAGCCCTTGCATAGCAAATCGCTCGGCATTCCAGCTCTCGAAGAAATGTCCTCGTCC
ATCGTCAAACACCGCCGGCTCGATCAGCAGGCAGCCTGGCAACCCTGTATGTATCACTTT
CAAGAAACAACTCCGCGTTTAGCGAGTGAATGAAGATATTGCCCGTACCCATTCTTCAAC
AGCGGCGCAGCGAGACGTTCCAGCTGACCGGCATCGATCCATCCTTGTCCAAAGGCCACT
TCCTCCGGGCAACAGACCTGCAGGCCCTGCCGTGTCTGTATCGTCTCAATGAAATTGGAG
GCCTCGTGCAATGATTGATGCGTTCCCGTGTCCAGCCAGGCATAGCCTCGACCCAATTGC
TCCAAATGCAGATCGCCCGAGTCCAGGTAACATCGATTGAGATCGGTGATCTCAAGTTCG
CCACGCGATGAAGGCTGCAACGATGCAGCATAGTCACTGGCCATTTCATCGTAGAAATAC
AACCCGGTGACTGCGTAGTTGGAGCGTGGATGCGCGGGTTTTTCGGCGATATCGATCACT
TTTCCATGCCTGTCGAACTCGGCAACTCCGTAGCGCTGCGGATCGTTGACCCAATAGCCG
AAGATAGTGGCGCCCCGATCGCGTGCATCCGCGCGCCTCAATGTGTCGGTCAGGCCATGG
CCGTGGAAGATGTTGTCGCCGAGTACCAGACAGCTAGGCTTACCATCGACGAACTCGCGA
CCGATCAGATAAGCCTGGGCTAGACCATCCGGGGAGGGCTGCACTGCATAACGGATGTTG
ATTCCCCATTGTGAACCCTCGCCCAGCAGCGACTGGAACAGCGCCTGCTCGTGCGGCGTG
TTGATGATCAGAATGTCCCGGATACCCGCGAGCATCAGCACGCTGAGCGGGTAATAGATC
ATCGGCTTGTCGTAAACCGGCAGCAGCTGCTTGCTGACGCCCTTGGTAATTGGATACAGG
CGGGTGCCGGAGCCGCCTGCCAGAATGATGCCTTTCCGTTGTGTCATCGGGGGTGTCCTG
TTGGAGGCCCGCACACGCATACTTGCGCGGGCTCTTGCTAAGGGCTCGCGTTAGGCCGAG
GCGCCGATCCGTTCCAGCCGATAGCTGCCATCCAGCACGCCCTGCACCCAGGCCTGGTTG
GCCAGGTACCACTCCACTGTCTGCGCGATGCCTTGCTCGAAGGTATATGCCGGCTCCCAA
CCCAGCTCGTTCTTCAACTTGGAGGCATCGATCGCGTAGCGACGGTCGTGTCCGGGGCGG
TCGGTGACGTGGGTGATCTGGCTGGCGCGCGGCTTGCCGTCCTCACGCGGCCGGTGCTGA
TCCAGCAGCGCACAGATCGCCTGCACGACCTCGATGTTCTGGCGCTCGGAGTTGCCGCCC
ACGTTGTAGGTCTCGCCGACCTTACCCTTGGCCAGCACGGTGCGGATCGCCTCGCAGTGG
TCGCTGACGAACAACCAGTCGCGCACCTGCCTGCCATCGCCGTACACCGGCAACGGCTCG
CCGGCCAGCGCTTTGGCGATCACCAACGGGATGAGTTTTTCCGGAAAGTGATACGGACCG
TAGTTGTTCGAACAGTTGGTGGTGAGTACCGGGAGACTGTAGGTATGGTGAAACGCTCTA
ACGAGATGGTCCGACGCCGCCTTGGATGCCGAGTACGGAGAGTTCGGGGCATAAGGTGTG
GTCTCGGTGAACCTGCCGGTCTCATTCAGCGAGCCATAGACCTCATCGGTTGACACGTGC
AGAAACCGGAATGCAGCACGAAGCCCATCAGGTAGCGCCTTCCAGTAATCGCGCACCGCC
TCAAGCAAGGCAAGCGTTCCTACTACGTTGGTCTGGATGAACGCACTGGGACCTTCGATC
GAGCGGTCCACATGGCTTTCAGCCGCGAAATTCAGCACCGCGTCCGGACGGTGTTCAGCC
AGCACTTTCGTCACCAGAGCGCGGTCGCCGATATCGCCATGGATGAAGACATGGCTCGGA
TTGCCCTTGATCGACGCCAAAGTATCCAGGTTGCCCGCATAGGTGAGCGCATCCAGATTA
ATCACCTTGACGCCGCGGGCGACAGCTTCCAGAACAAAGTTGCCGCCAATGAAGCCGGCG
CCGCCGGTTACGAGCCAAGTTGCCACTGCCACACCCTCCTGATTTCGTGCCGCGCTCGGC
TCGGTAACGACACAGGATATATGGTGGAGGCCGCGCAAGCCTTAAGGAACATCCGCGCTC
CAACTGGGTGGGCCTTCAAACAATCAACCTCCATACGCCATCGCATGGTGGCTCTCCCAC
GGGTAGAATGTCTCCACTCCCGAGCCTGCCGCCGCGGCCGGGCCTTCCCGCAACAGCTGA
AGGATCTCGTACACGATGAAAATCCTCGTCGCCTACAAGCGCGTGGTGGACTACAACGTC
CGCATTCAGGTCAAGCCGGATGGCTCCGGCGTGGTCACCGAGGGCGTCAAGCTCTCGCCC
AATCCGTTCGACGAAATCGCCCTGGAAGAGGCGCTGCGCCTGCGCGACGCCGGCATCGCC
ACCGAGGTGGTGGTCGCCACCCTGGCGCCGGCCGATGCGGCCGCGCACCTGCGCAATGGG
CTGGCCATGGGCGCCAACCGCGCCATCCACGTGGTCACCGACACTGCGATCCAGCCGCTG
ACCGCTGCGCGCGCACTGCTCAAGCTGGTGGAGAAGGAGCAGCCGGACCTGGTCATCCTG
GGCAAGCAGGCCATCGACGACGATGCCAACCAGACCGGCCAGATGCTGGCCACGCTGTGG
GGCCGGCCGCAGGCCACCTTCGCCGGCAAGCTGGTGGTCGCCGACGGCAAGGCCACGGTC
ACGCGAGAAGTGGACGCTGGCCTGGAGACGCTGGAAGTCGACCTGCCCGCCGTGATCACC
ACCGACCTGCGCCTGAACGAACCGCGCTTCATCAAGCTGCCAGACATCATGAAGGCCAAG
AGCAAGCCGTTGGAAACGCTGGCGTTTGCCGACCTGGGCGTTGACGCCCATGACAGCCTG
ACCACCACCCACTACGCCGCGCCGTCCAAGCGCAGCCGCGGGGTGATGGTCAAGGATGCC
GCCGAATTGGTGGCCGCACTCAAGCAGAAGGGGCTTCTGTGATCGTCCTTGATCAAGGGC
CCGGCCATCCATGGCCGAACTTCTCAATGCCGAAGCTCGCATCTTCCAGCGCCCCACGTT
TGAAAGGACACAGTGATGTCTAAAATCCTCATCGTTGCCGAACATCTCAACGGCCAGCTC
AATGCGGCCACTGCCAAGACGCTCAGCGCTGCGCTGGCGGTGTCGGCCGAGTCCGTCGAC
ATCGTCGTGCTCGCGGCCGACCCAGCTGCGGTTGCGGCGCAGGCCGCGCAGCTGGCGGGT
GTCGCTCGCGTACTGACGGTGGCAAACGCGGCCAACGAGCATGCCATCGCGCAGGTGCTG
GGGCCGCAAATCGCCCAGCTGGCCGGCCAGGGCTATACCCATGTGTTCGGCCCCTCGACC
ACGTTCGGCAAGGACCTGATGCCGGTGGTTGCCGCGCTGCTGGGCGTCAATCAGGTGTCC
GACCTGATGGCGGTCGAAGATGCCTACACCTTCAAGCGCCCAATCTACGCAGGCAACGCC
ATCATCACCGTCAAGGCCCCGGCCGACCAGATCGTGGTGGCGACAGTGCGCGCGGCCTCC
TGGCCCGAAGCCGCCAAGGGCGGCAGCGCGGCTGTCGAGTCGGTGACGGTTGATGCCACG
CTGCCGACCCATAGTCGATTCATCGGCCTGTCCGCCGGTAGCTCCGATCGCCCAGACCTG
CAGAGCGCCAAGCGCGTGGTCTCCGGCGGCCGCGGCGTGGGCTCGGCGGAGAACTTCAAG
CACATCTACAGCCTGGCCGACAAACTCGGCGCCGCCGTAGGCGCCTCGCGTGCGGCAGTG
GACGCCGGCTACGTGCCCAACGAACTCCAGGTGGGCCAGACCGGCAAGATCATCGCCCCT
GAGCTCTACGTGGCCATCGGCATCAGCGGCGCGATCCAGCATCTGACCGGCATCAAGGAC
GCAGGGACAATCGTGGCCATCAACAAGGACCCGGAGTCGCCAATCTTCGAGATTGCCGAC
ATCGGGTTGGTTGGGGATTTGTTTACGCTGTTGCCGGAGTTGGAACAGGCGCTCTGAATC
AACCGTCGGGGCTGTCCTCCTGCTTTTTTACTGAGAGTTGAAATGAGTACAAAGTTCAAG
AAGGTCATGATCGTTTTCGGCACGCGCCCGGAAGCGATCAAGATGGCACCAGTGGTCGAA
GCACTCCGGGCGCACCCGGAACTTGAAACTGTTGTCGCAGTGACCGCCCAACATCGGCAG
ATGCTCGACCAGGTACTGGAACTGTTCGGGATTACACCCGACATCGACCTCGATGTCATG
GAGCCAGGGCAGACGTTGGCTGGTCTGTTTGCGAAGATCCTTAGCGGAATGACCGCCGCA
ATTGCCGAGCACAAGCCGGACCTGGTGTTGGTCCACGGCGATACCAGCACAACACTCGCC
TCCGCCCTGGCAGCGTTCTATAACCAGGTCGCGGTCGGGCATGTCGAAGCGGGACTGCGG
ACCGGTAACATCTATGCTCCGTGGCCGGAGGAGGCCAATCGCCGTCTCACCGCCCCGCTC
GCATCGCTGCATTTCGCGCCAACCGAGCGATCGAGGCGCAACCTGTTACAGGAAAACCTG
CCCAACGATCAGGTCTTCGTCACCGGAAACACCGTCATCGACGCGTTGTTGAGCGTAGCC
CACAAGTTCGACCACAACTCTAGCTTGGCCGCTTCCCTCGCCGAGCTCTTTCCCTTCCTC
GACACCTCCAAACGGCTGGTGCTGGTCACCGGGCATCGGCGCGAAAATTTTGGCGAAGGC
TTCGAGAACATCTGCCGCGCGCTGAAGGCCATCGCCGATCGCGGCGACACCCAGGTGATC
TATCCGGTGCACCTCAACCCGAATGTGCAGGGCCCGGTGAAGCGTATCCTTGCGGATACT
CCGGGAGTTGTGCTGATCGAACCGCAGGATTACCTGCCATTCGTGTACCTGATGACGCGC
GCGAGCCTCATCATCACCGACTCCGGCGGCGTCCAAGAGGAAGCACCGTCCCTCGGCAAA
CCAGTGCTGGTGATGCGCGACATGACCGAACGTCCGGAAGCGGTGGATGCCGGCACGGTG
TTGCTTGTCGGAACCAACACCGAGCGAATCATCGTGGAAGCCAACCGTCTCCTCGACGAC
GAGCACGCGTACCGGGCCATGTCAAAGGCGCACAATCCATACGGCGATGGAAAGGCCGCG
GCGCGCATCGTCGATATCATCCTCAATGGGCGCGCCACCATCTGAAGGCTGGTGCCCGCC
GCGTCAATCGCCAGCTGCTCGCGGGCCGCTGGCGGCCACACGTTCGCAGAGCACGGCCAA
CGCCTTGCCCAACGTTTCCCAGCGGTACTTGCTGAAATGGTTGGCGCCGAGTGTCAGGCC
GGCGCCCATGCTGCCGGCTCGGCGTGCGTCGCGCAGCAGCAGCAGCAGCCGTTGCACCTC
GTCCCGATCAGCAGCGACCACGTAGCCGCACTTTTCCTCACGAATGATCGCAGCTGCCGC
ATCGTGCTCACCGGCGCACAGATGCAGGATCGGAACGCCTGTTCCCAGATACTCAAGCAC
TTTGCCAGGGATCTGGGTCATGCCAGCGTTGCCGACACTGGCGAGAAGATCGGCGCTGGC
CTGGAGCGCGACTGCATCGGCATGCTCGAGCATCCCCACGTACTGTAGTTTGCCGGCGCT
GTGCTGCACGGCGCGGCGAACCTCCGCCGGCAGCTCCGGCGCCGCGATTACCAGTTCGAC
GCCATCGACCTGTTCGACCGCGGACAGCAACGGCAAAGGATCCCGAAAGGGGTAGAAACG
GCCGGTGTAGACAATCCGCAGTGGGTCTGCGGCAGTGCGGTCGCAGGCAGTGTCGGAGGC
CGCCTTCGGCACGTCGAATCCCTGCGGGATGACCTCAAGCAGCCGCGCTCGTCCGTGGCG
CTCCAGCAGAAGATTTGCAGTTGCATGCGAAGTCAGCACCACTGCGTCGGCTTGGCGAAA
CACCTCGCGCTCCAGCTTAAACGCACGCTGGCGCCAATGGCGAGGCGTGTAGGGCGCAAG
AATCGGATCACCAAGTTCGGCGATCCAGGGCACGCCCAGTGTAACCGCGAGCCGGTGCGC
GGCGAGAATGCCGACCGCGGGCTCGTGCGAACCAATGATCAACCCAGGCCGTCGTTGCCT
CGCGCTGGCCAGCGCCGCACGCAGCGCATTGCCGTGCCACAGTGCCCGTGCGTCTGGGAA
GATCAACTGGTCCAAGCCCCGACGCAACAAGGCCACGGTTCGTCCCTTCCAGTTTAGTGA
ACCAGACGCGGCGTGCGGGGCTGCCTGCAATGCGGGCGCGGCACCTATTGCCTGGGTTTT
TTCAGGGCGCAGCTGCATCAGCGCCGCATCGATTCCGCCCGGATCGACGCGCAGGACATC
CACGTTATTCCAGCGAACCGCGCCGATGCTCCGACCCAGCGAGGCGGCGCAGATCACCTG
CACGGTGTTCTCGTTCGCCACCAGCTCCCTGCAAAGCCGACCCACCCGCAATGCCTGCGG
TGAGGGGTCTGGCGGAAACTCATGACTAAGCACCAGTATGTGCATTCCGCATCCAGAATC
CAGCAAAGCCGTGTCGCACCTATTTGCGTGACCGGTGCCGGCCACGCCATGTCGATGCCG
TCAGGCAATCACAGGTACGTCGAAGAAGAACTGCGGACGCCCCTTCCATTTTTCCTGGAA
GTATTTTGAATTGCGTAAAAACAAACGCGAGTACGCATCGGAGCCTGCCGACGCGGAAGT
GGTCTGATGAGGCTGATGACGAATACCCTGCAAGTCACGGTAGGCCAGGGAGAAGCCATG
ATTGAGGATGCTGAACGACAGGTCGGTATCCTCGAAACAGGTGGGATCGTAGTAGTCGTC
GAAGCCACCGGACTTCACCAGCACATCGCGCGGGATGAACATGCCGCCGGACCCGAGATA
CGCGATATCCGTGCGGAATCCAAGTTGACGATACTCTTCTGTGTCCGTGCCCCGATGCGG
AAGATAATCCGCGATCGGACCACCCAGATGCTCGCCTCCGCTGCTGAACCAGCCGGCTGC
CCAGCCGACAGCGCCGATATCGGAGTTGCCGTCCAGTACCTGCAACGCTTCTTCGAAACA
GCCGCGATTGGTGATCCACTGATCGGAATCGAAGAAGGCAATCACATCGCCCGACGCATG
CTCAGCACCCAGATTACGGCCGGAACTACAGCCATTCTTCGCGTTGCGTAGCACCTTGAC
GTCGGGAAACAGACGCTCGACCAATTCGGCGCCACCATCGCTACTGGCATTGTCAACCAC
GATGATATCGGCAAGATAGTCCTCACCGTGCATTTTGAGGCTGCGGATGCAGCGCTCGAT
GATGCGAGCATTGTTGTGAATCAATACGACCGCACTGACGATCCTGCCGAAGTTCCTGGC
TGGGACAATCGCGTCGGCACGCGAGGCCCAGGTATTGGCCATCAGGAACGCGTCGACCCG
GGCCGGGTTGGCCTCTAGGTCAGTGATGCACAGATTGGCAAATTCGTCGGCATTCTCGGC
AATCAGGACGTTGGGATAACCCACCAGCTCCGGTAGCGCATTGGCGATCACCGGCACACC
CATCGCCAGATACTCAAACACCTTGATGGGCGACACCGCATCCGAGATATGCCCAGGAAT
GAATGGCAACAGCGCGGCGGTGCAATGCCGCAGATAAGCGGGCAGTTCGTCGATCTTTCG
GCTGCCGAGGAAGTGGACGTTGCTGCGCACTTCACGGCCGGCGGGCGGATCACCAATGAG
ATAGATGTTAGTCGTTCCGGTGCCAGCGCGCGCGGCAGCATCGATACACTCCCAGTCGAA
CCACTCGCCGTAGAGCGATCCGAAGTAAAGCAGCGCGCGCTTGCCCGCCTCGAACTCGTG
CGGACGCGCGTAGGTCTTATAGCTGTCGAAGATTCGTTCGTTGACGGCGTTGGGAAGATA
GAGCCCGTCGGGACGACCGGCGGCGACCAGCTTGTCGCGCAGCACCTTCGCCGTACCCAC
CACCACCTCGCTTTCAGCGATGTATCGAGCCATGACCTCGTCGCTGTACCACTCGCCGCC
CAGTGAACTGTCCCACGCATCGATAAGCTCGAAGACGCGTCGCGCGCCCGCCCTTCCGAA
GTGCTCGAAGTGCTCCATAAATCCGCGGTGCGGTAACTCGAAGATCGCCACATCGTCGGC
GCTGAGGGCACCGACAAGCTCGTCCACGCTGGTGCGCTCCAGAAACAAATGCCTCAACCG
GGGCGCACGGTAGTCGCTCTCCACCGCGATACCGTTTTCCCACTTGCGGTACGCGTAGAC
GTAGGTGACCTGCTCGCCGCGCTCCAGCAGCACGCGCGCGAGTTGAGCTGCACGCTGACC
ACCGCCGATGTCATCGTAAGGCACGCCTGTGAAAATGTAGATCTGTCGATTGCTCGCCTC
GGCCGGCGCGTAATCGAACAACTGCTTCTTAACCTGCTCCAGCTCCTTGACGAAATGCTC
AAAGCGGACCTCGTCCTGCACGACATCGTTGACGTCCTGCTGCACCGCGCTGCCTCGCAG
CCCGCCCACCAGACGACGAATCGGACTGGTAAGTTTCCAGCTGTTGCTGCGCTTTACCTC
GCTCAACGCCTGAGCCAACTCATTACGCTGCCTGACGAGGTCATTGAGATACGCCGAAAT
CCCCGAAGCGATCTCGCCCATTTGCCTGTTTGCGGTCCGCGATTGTGCGGTTTCGCGTGC
TCCCACACGGAACCGCTGGCTACGCGAGCGCTGCTCATGCGCGTGCCGGCTCTTCAGCGG
CCGCGACTCCAGCCCCTGGCTGTCCTGCGGTTGCAACCCATCCAGTTGCTGCTGGTCTTG
TTGCTCCACACGGGCCAGTTCCTGCGTCAGGTCCGAAGTGTGTCCGTCAGCAGGCGGGGC
GGCGTGAGGCGCGATCGCCAAGCCGTGGGTCTCGGCGAGCCCCGGTACGAGCTCATCCGC
GCACGCGCGATCACGCTCGAGCTGGTGCTCAATATGCATTTGCTCGACCTTGAGGAGCAG
AGCGTCGCGTTCCTGATTGCGCTGTAGCGCGACCGACTGCTCGTACTGCACGCGGCCCTC
GAGCTCGGCTATGCGCAATTGCAACTGCACTGCGGACCGGCGCTCGTCCAGCAGTTGCTG
GAGTAGCCGATCCTGGTCTACCGCATCCGCGCCGAAATCGCTCGTCGACGGGCTCGCCAC
GCTGTCCATACGAAGCTGACCAAGCAGCGACGCATTCTTACGCAGGTAGACCAGCAGGAT
CTGCTTGCCCGCCCACTCCGTGGCAGGCAGCTGCGCGCCGTCAATCACACGCGAATACGC
CAGTACGAAATCGCTGACCACCTCGAACGGAATGTTCGCGGACTCGAACGTGTAGAAGTG
CTCGTCGATCCGCAGAAACTCCTCGTACGGAACCAGCAGGATCAGACCGGTGTTGGCCAG
CGGCGCGAGCCGCGAAAGTACCATCCACGGCTCACGAAAATGCTCGAGGGTGTTTGAACT
GAAGACAAAGTCCCAACGTTCCTCGACCGTGTCCGTCATGACATCGAAGCACACGAAGCC
CAGCGGCGCGTAACGCTGCGCTGCATCGATGATGGCTGCACTGGAGAAATCCGAGCCGGT
GACTTTGGCGCCGGCCAGACCCTGCGCCAGCGCATCGGTGCCATCGCCCATCGCGCAGCC
CCAGTCCAGCAGGGAGACGTTGCGGTCGGCAAGTGTCCATTTCAACCACTCCGGCATCAT
GCTTAGCGCAAGCCGCGCGAAGAACCGGCTCTGCTCCCGGCCCCGCTTGTCGGTCCAGTC
GCTGTCGAAGCGGCCGTCCCAGTAATCCTTGTCATTGATGTTGGACATGTCGTTTCCTAT
TTTAGCGATACAGTCGCAGGCACATTGAAGACGCCAAAGCGTCGGGCACGGCTCGTGACG
GCGAAATAGTGAGCGCCTTCGATGTACTCGAAGTACTGAATCGCTTCGACGGAGCGGTCC
TCAAGCGCCAGAACCAGCAAGTATTTCCCCTCGGTGAGACGATTGACGAATTCAAAGCTG
ATTTCCGCCACATCACGACGACCGGAGAACAGACCGGGTTGCTCATCATGGGTCGAGAGC
ACAAGCAGATCCGTGCCACGCAGATCCTTGATCGATATCGACAGCGCCAGGCAGCCCGGA
TCGACATGCTCAGGCAGTGTCAGCGCGCAGCGGACACGCACCGTTTCGCCATACTCAATG
ACCTTCGCCAAGGCGCCGGTCACGTCCTCGAACCACCAATGACCGATCGACCCGACATGC
GAGCCCCAGTGATTGATCGGTGCCAGGCCAACTTCCGCCAGGCTGGCGCTGCCTGATTCG
GCCGGGCTTGCCGCACCTGCGACGATCTCTTCGGAAGTGCCTATCCGGCTCGGGGCTGTC
GATATGTCACCGTCCTCAACGTCTTCAAACATCTTTTCCATGTAGCGGGAGGTCACGCCG
AAGACATCGCCCATCGCCACCATCGACCCGGAGTCGAGCCAGATGGCGCGATCGCACAGC
GTGCGGACGATGCCCACGTCGTGACTGACGAACAACAGCGTACAACCGCGCTCCCGCAGC
GAACGAATCCGTTTGATGCACTTTGCAGAAAACCGCGCGTCGCCGACTGCCAGCGCCTCG
TCGACGATGAGGATTTCCGGTTCGACATGGGAGGCGACCGCGAACGCCAGCCGCACGAAC
ATACCGCTTGAGTAGGTTTTCACCGGCTCATCGATAAACCTGCCGATCTCAGCAAACGCA
GCAATCTCGTCGAACTTGGCGTCGGTTTCCTCACGGGTCAGTCCAAGCAGTGCCGCGTTC
ATGAATACATTGTCCCGGCCCGTGAACTCAGGGTCGAACCCGGCACCGAGTTCAAGCAGG
CTGGCGATCCTGCCGTGCGTGCGCACCGCGCCTGCACTGGGTTCCATGACCCCGCAGACC
AGTTGCAGCAGCGTGCTCTTACCGCTGCCGTTGCGCCCGATGATGCCCACCGACTCGCCG
CTGTCGACCGAAAAGCTGACATTGCGCAATGCCCAGAACTGGTCGACGGCGGCAGCAGGA
CGCTTGAAAAGCTGCGATCGGAACTGCACGCCGGGCGACGGCTTGAGAGGGTACGCTTTG
CCAAGGCCTTCGGCGGTGAGAACCGTCGTCATTAGATGGCATCCGCAAAACCGGACCGCA
TCCGGTTGAAAAAGGTGTAACCCAAAAGCATGAAGACAAACCCGACGACGAGGTGCAAAG
GATATGTACTCAGGTCTAGCTTGTCCGGCCAGAGCATCAGGGCGCGCGCCGATTCGATCG
CATAGCTGAGTGGATTGAACAGCATCAGATGGCGCAGCGGAGCTGGAACACTGGAAAGCG
GATAAAAGATTGGAGACAGGAACATCAGGGCGATATTGAACGTTCCCACGATCTGATCGG
TATCACGGAAGTACGCTCCAAATGACGCCAAAAACCAGCAAGCACCCAGGCAAAACATCA
GCATCGGCAGCCACAGAAGCGGCAACAGCAGTACGGCAAGCGGTACCGCGCCCTTGATGA
CCACATAGAACACCACCCAGACAAGGCTGGCTACCACCGCATGGTAGGCACTGGTACCGA
CCGAGACGCCCGGCAGCAGCTTCAGCGGGAAGACGGCCTTCTTTACCAGGTTGGCATGGG
AGCGGATCGATATGGTGGCCGAAGCGAGGGCCTCGGTGACGAACAGGTAGGGGATCTTGC
CCAAAAAAAGAATCAGCACATAGTCCCATGAGCTCTGTACCGACGGCCAACGCGGTTGGA
AGATAAGACCAAAAACCACCGTGTAGATGCCGATCATCAGCACCGGCTGGATGATGGCCC
ACAACATGCCGCCGGCGGTCGCCTTGTAACGCCGCTCGATATCACGCCTGACCATCTGGC
TGTACAGATAATAGAGCTGCGGCAGGCGGCTGTAACGCGAAATCAGCCACCCGATCATAG
GGCCAGCTCCAGATCCCCACGCAAATCCCCCACATCTTCAACTCCCACACTCAACCGCAC
CAGTGCATCGCTGATGCCAAGCTGGTCGCGGCGGGCCACGGGGATGGAGGCGTGGGTCAT
GACGGCTGGATGGTTCACCAGACTTTCCACGCCGCCGAGCGATTCGGCCAGGGTGAACAG
CTCGGTCTTCTCGCAAAAGCGCTTGGCCGCCTCGAAGCCGCCCTTGAGCACGATCGAGAC
GATGCCGCCGAAGCCGGACATCTGGCTTTTCGCGAGCGCGTGCTGCGGGTGCGAAGGCAG
GCCGGGGTAGATCACCTTCTCGATCGCGGGATGCGTCTCCAGCCACTGCGCCAGCGCCAG
AGCGTTTTCGCAATGGGCGCGCATGCGCAGCGGCAACGTCTTCAATCCACGTAACGCGAG
GAAGCTGTCGAACGGGCCCTGGACGCCGCCAATGGAGTTCTGTAGAAACGCCAGTTGTTC
GGCCAGTTCGGTGTTGTCGCCGACCACGGCGATGCCGCCCACCATGTCCGAGTGACCGTT
GAGGTACTTAGTTGCCGAGTGCACGACGATGTCGGCGCCCAGGCCGAGCGGGCGTTGCAG
CATCGGCGAGGCGAAGGTGTTGTCGACCACGATCAGCAGGCCGTGCTTGCGCGCGATCGT
GGCGATGGCGGCGATATCGACCAGCTTGAGCATCGGGTTGGTCGGGGTTTCGATCCAGAC
CATCTTGGTATCGGGACGAATTGCGGCTTCGAAGGCGGCCGGGTCGGTCAGGTCGACGAA
GCTGAAATCCAGGCCGGCGGTGCGGCGACGCACGCGCTCGAACAGGCGGAAGGTGCCGCC
GTACAGGTCGTCCATCGCCACCACGTGGCTGCCGGCGTCCAGCAGTTCCATCACCGTGGA
GGTGGCGGCCATGCCGGAGGCGAACGCGAAGCCCCGCGTGCCGCCTTCCAGTGCGGCCAC
ACAGCGTTCGTAGGCAAAGCGCGTGGGGTTGTGGGTACGCGAATACTCGAAGCCCTGATG
CTCGCCCGGGCTGGACTGCGCATAGGTGGACGTCGCATAGATCGGCGGCATCACCGCCCC
GGTGCTGGGGTCCGGCGACTGTCCTCCATGGATCGCCAGCGTCGCGAGCGATAGCGCGCG
CTCTCCGTCATGGCTATGAGTGGTGCGGTTGGACATGGAGGTTCCCGGAAAAAGTGGGCG
ATTGTAACAAGCAGGACTGAATGCCCCTTGCCATGCGTCTCAAGCGAGCGCGCACGGCGA
CGGGCGTCACTGCACGCGGCGGCGCAGGTAGTTAAGCAGGTCGATGCGGGTGATCAGGCC
CAGGAACTGCTTGCCGTCCATGACAATGGCCACCTGGCCACGATCGAACACCGGCAGCAA
TGCCTCGATCGGCGAGGCGACATCCAGGCGATCGAGCTTGCTGACCATGGCGGTGGAGAT
CGGGTCGCGGAAGCGCGCCTCGTCACCATACACATGCAGCAGCACGTCGCTCTCGTCGAC
GATGCCGACCAGCTCGCCGTCGTCGATCACCGGCAACTGCGAGACATCGTAGAGCTTCAT
ACGCTGGTAAGCGGTGGTCAGCAGGTCCTTCGGCCCGACCACCACGGTGTCGCGCTTGTT
GTACGGGCGCAGGATCAGGTCGCGCAGGTCGCCGTGCTGCGGGCGCTCAAGGAAGCCGTT
GTCCAGCATCCAGTAGTCGTTGTACATCTTGGACAGATACTTGTTGCCGGTATCGCAGAC
GAACACCAGCACGCGCTTGGGCGTGGTCTGCTCGCGGCAGTACTTCAGCGCGGCGGCCAG
CAGGGTGCCGGTGGACGAGCCGCCAAGGATGCCCTCCTTGGCCAGCAGCTCGCGCGCGGT
GTGGAAGCTTTCCGCGTCGGTGATCGAATAGGCCTTCTTGACCCGCGAGAAATCGGAGAT
GTCCGGCAGGAAGTCCTCGCCGATGCCTTCGACCAGCCAGCTGCCGGACTTCTCGCTGAC
CGTGCCTTCTTCGATGTACTGGGTCAGGATCGAGCCGACCGGGTCGGCCAGCACCAGTTC
GGTGTGCGGCGAGGCGCTGGCAAAGGCGCGCGACAGGCCGGTCATGGTGCCGGAGCTGCC
GCAGCCGAACACGATCGCGTCGAGCTGGCCGTCCATCTGCGCCAGGATCTCAGGACCGGT
GCCGAACTCGTGCGCGGCCGGGTTGTCCGGGTTGCCGAACTGGTTGATGAAGTAGGCGCC
CGGGGTCTCGGCGGCGATCCTGGCAGCCAGGTCCTGGTAGTACTCGGGGTGCCCCTTGGC
CACGTCCGACCGGGTCAACACCACGTTGGCGCCCATGGCCTTGAGGTTGAAGATCTTCTC
GCGGCTCATCTTGTCCGGCACCACCAGGATCAGCTGGTAGCCCTTCTGCTGCGCCACCAG
CGCCAGGCCCAGGCCGGTATTACCGGCGGTGCCTTCCACCAGGGTCGCGCCGGGCTTGAG
GTCGCCGCGCCGTTCGGCCGCTTCGATCATCGACAGGCCGATGCGGTCCTTGATCGATCC
GCCGGGATTGTTCGCCTCCAGCTTGAGGAACAGCTCGCAGACACCGGTGTCCAGGCGCTG
GGCCTTGACGATCGGCGTGTTGCCAATCAGTTCGAGTACGGAGGAATGGATCGCCATCGG
GATATCGTCGCTGCGCCGCGCGGGCTAGACCGGGCATTATCCGTCGAACGGCCGGTGAAT
GCTCATTCAGGCAGCAGTGAGATCGACAGCGCCTTGAAAAGCAGGCTCGGCTGCGACGCG
CGGCACGCAGCCCCGACCATTGAATCCACAAAAAAGACGCGGACGGTGGCAAGCCGACGA
GGAGGCCGCCACCGCCCGCGACGGTGAACTTGTTCTAACGCTGGGGAAGGATCAGTGCGT
CAGCTGGTCGTACATCCGGGTGAGCTTCTCTTTTGCCTGCAACTTCTCGCGCTTCATCTG
GCCCAAGGTCACGTCGTCGATCGGGAGCACCCCGAGTTCGGCATCCATGCACTTCTTGTT
CAATAGCTTGTGGCGTTGGTAGAGCTGCTTGAACTCGGGATCGGACTTCATCAATGCATC
GATTTCGGTCTGCGGTTGCCCTTCGAACATGGCGTTACCTCCTTCACTTAAAACAAGAAC
GCCCCGGCCGTCGACGGCACGGGGCGCAGCTTGGGAATGAAGGACCAGCGCAGTGCAGTA
GCCGACTCACAGGCGAAACCACCACCCACTGTCCCGCCGTTGTGCATCGTTGCGTGCCTC
TGCGTCACTGGCCTGGCCCTCCGTACTTCCCGGGCAGCGGAGTTGCTGCCCGGAGGTACG
ACCCTACGCCGGTCGCGGGAGTGGTTCAAGGCCGGAACGGTCGCTTTTGGCAATGCCTGG
GCGATTCGGTGACCGTGGTTCAACCAGGCGTCATGCCCCGGTTAAAACACCTTAACTTCC
AGACACTTGCCATCAAGGCGCGATAACGACCTCGGCCGCGCGGGTCTTGCTGGCAGCGCC
CTTGTTGCCGCTGATCTGCAGCCGCGAGGCCGCGACCCCGCCGGCCACCAGAGCATCGCG
GAGTGACTCGGCACGTTTGCGGGCGGTGGCCGCATCGCTGTCGAAGCCGACGATGTTGAC
CCGGCCCTTCTTGCCGATGTTCAGGTACTCGGCCAGCGCCTTGGCCTGGCCCGCGGCATC
GCCGGACAGCGTGGCCTTGCCACCGAAGGCGCCGCTGCCCAATGAGAACACCTCGCCGCG
GCTGTCGAACTTGGCCGGCGGCAGCTTGGCGCCGGACACCAGCTCGGCTTCCTCGTGCGC
GAGCTGTACGGCCTTCTGCTGGGCGGCATTGAGCTTGGCGGTCTGCTTGCCGGCCACGCT
GTTCAAGGCCAGCTCGGCGTCCTGCCGCGCCAGCACCTCCTGTTCGGCGGCCAGGCGGGC
CTGCTCGGCGGCCTCGGCCTGGATCTGCGCCTGCACGCGCAGGCGTTCGGCTTCCTGGCG
CGCGCGCGAGGCGTCGCGGCGGCTGGCTTCGATCAACAGATCGTTGCGAGTGCTTTCCAG
CCGGTCCAGCTCGCGCCGGGCCAGCGCGGTGCGGGCGGTCAGCTCCGCGATCTCCACCCG
GCGGTCGGCCAGGAACAGCAGTTCGTCGCGGTCGCGGCGCTTGGCCTCGGCCAGGGCCGC
CACGGTCTGCTGTGCCTGCAGTCGCTCGTAGCGGGCCAGCTCACTGGTCTGCGGGTCGCT
CTGCAGGACTGCCAGCCGCCGGTTCAGTGCATCGGCCTGGGGGTCGTCCTTGGCCGCCAG
GGCCAGCGGCGGCAGGGCTGCCAGCCCCAGCACACCGAGATACAGCAGGGGGCGCAAGGT
CATCGGGCGCCCTCCCCGGTATTGAGGGTGGTCTGCAACTGTGCCACTTCCCTGCGGCGT
TGCTCCAGTTGGGCGCTGACCACGGCTTGTTCGCTGCGCGCCTTGGCCAGATCGGCGTCG
GCGGCAGCACGCAGGGCGATTTGCGGCACCTGCTTGCGCTGGCGCTTGTCCAGTTGCGCT
TGCTGGGCCTGCATCAGCTCCTGGCGAGCCAGATTGACCAGGTCCGGGGCGTACTGGTCG
GCATCGGCCTGGGTGGCGCGTTGCACCGCCTGTTCGGCGGCGGTGAGTTCCGGCGCCACC
TGGGCATTTGCCGGAGCGGACAGAACCATGAAACAGGCGATGCCATACAGGGATCGCCGC
AAGTATGCGAAGCTAGCCGTCATTAGGGGAGCCGTAGCGAGAAGTCTCGAGCACGGCCAT
TGTCGGAAGCCTGCGGCGGACTTGCAACGAGACGCTGCTGTTTGTTGGGGAACCATTGCG
CATGGATATCGGCTACTTCCTGAAGCTGATGACCGAAAAGAATGCCTCGGACATGTTCTT
GACCACCGGCGCGCCGGTCTACATCAAGATCGAAGGCAAGCTCTACCCGCTCGGCAATAC
GGGGTTGCCGCCGGGAATGGTCAAGAAAATCGCCTACTCGCTGATGGACGAAGGCCAGGT
GCCGCAGTTCGAGCGCGAGCTCGAGCTGAACATGGCCATCGCGCTGCCCGACGCCGGCCG
CTTCCGCGTGAACGTGTTCAAGCAGCGCGGCGAGGTGGGCATGGTGATCCGCGCCATCCG
CAGCCGGATCCCCAGCATCGAGGAGCTCAACCTGCCGCAGGTGCTCAAGGACGTCATCAT
GACCCCGCGTGGGCTGGTGCTGGTGGTGGGCTCGACCGGCTCGGGCAAGTCGACTTCGCT
GGCCTCGATGATCGACCACCGCAACAGCACCACCACCGGACACATCCTCACCATCGAGGA
CCCGATCGAATATCTGCACAAGCACAAGATGTCGATCGTGAACCAGCGCGAGGTCGGTCT
GGATACCCACGCCTTCCAGAGCGCGCTGAAGAACGCCATGCGCGAGGCGCCGGACGTGAT
CCTGATCGGCGAGATCCTGGATGCCGAGACCATGGAGGCGGCCATCGCGTTCGCCGAGAC
CGGGCACCTGTGCCTGGCGACACTGCACTCCAACAACGCCGACCAGACCATCGAGCGCAT
CCTCAACTTCTTCCCGGAAAGCGCGCACAAGAACGTGTTGATGAATCTGGCGCTGAACCT
GCGCGCGGTGATCTCCCAGCGCCTGGTCAAGGGCGTGGACGGGCGCCGCCGGCCGGCCAC
CGAGGTGCTGCTCAACACGCCGATGATCCGCGACCTGCTGCGGCGCGGCCAGGTGCACGA
GGTCAAGCAGGCCATGGAGGAATCGCTGGAAGAAGGCATGCAGACCTTCGATCAATGCCT
GTTCCGCATGGTCAAGTCGGGCGAGATCGAGCAGGAAGAAGCGTTGCGCGCAGCCGATTC
GCGCGACGGCCTGGCGTTGAAGTTCCGCCTGTCCGAAGGCGGCTCCGGCGAACACGATCC
GTATGCCGATTACGAGGCGGCTGCGGCACCGAAGATCAGTCACGGATTCATTTGATCGGT
TCGGCCGGGCTGAGCGGTGGTCTTGTGGTGTTGGGAGCTGTTGGCTTCTGGTCGTCGAGG
GTAGGCGCCGATGCGACAGCCCCCCCCCCTCATCCGCCCCTGCGGGGCACCTTCTCCCGC
AGGCGGGAGAAGGAGATCGGTAGTCCTGCGGTCGCTTTGGGGACGCTGCCTTGCCTGCGC
CATTCGGTGCCAGGCCACTGGGATAGGCCGCTCATCTGCGAGGTCGGCGCGATCTCTCCC
CCCTCATCCGCCCCTGCGGGGCACCTTCTCCCGCAGGCGGGAGAAGGAGATCGGTAGTCC
TGCGGTCGCTTTGGGGACGCTGCCTTGCCTGAGCCATTCGGTGGCAGGCTGCTGGGATAG
GCCGCTCATCTGCGAGGTCGGCGCGATCTCTCCCCCTCATCCGCCCCTGCGGGGCACCTT
CTCCCGCAGGCGGGAGAAGGAAAAAAGCGGTGGCCGCGTGGTGTTCCAGGATGCCGGCGT
CGAAACGTTGAAACCTGTATTGCGGTGCCGGCCTGCATTGGGATGCCAGCTTGTATTGCG
ATATCGGCCTGCATTGCGCTGTCGGCTTGTACTGCGCTGTCGGCCACGCGTGGCGACATC
CGCCCGGATCGGGTGCGTGCCTGCTTGCCCTTCTCCCGTTCTACGGGAGAAGGTGTCCGA
AGGGCGGATGAGGGCTGCAACGCTGCGCCCCTACACCACCGCGTCGACCTGCTTTTCCGG
TCGCGCCGCGTCGAAGGCCGGTAACTGCAGGCAGGCCTGCTCGATGCGCCGCAGGGTCGG
ATAGGGCGCCAGGTCGACTTCGAACCGGTGCGCGTTGTAGAGCTGCGGAATCAGCACGCA
ATCGGCCAGGCCGGGCGTATCGCCATGACAGAAGCGCCCGGTCCGCGCATCGCGCGCCAG
CTGGGTTTCCAGCGCCGCGAAGCCGCGCTCCATCCAGAGCCGCGTCCACTGCTGGCGTCG
TGCGGCGTCCAGCGTGAACTCGCGTTCCAGCACCTGCATGACGCGCAGGTTGTTGAGCGG
GTGCACATCGCAGGCGATGAGCTGGGCCAGCGCGCGCACCCGGGCGCGCTCGGCGGGCGC
GCCCGGCAGCAATGCCATGGTGTCTGCGAATGCCTCTTCCAGATAGTCCAGGATTGCCAG
CGACTGCGTGATCACCACCTCGCCATACCGCAAGGTGGGCACCAATTCCTGCGGATTGAG
TTGTGCATAGGCAGGCGCATGCTGCTCGCCACCGTCGCGCACCAAATGTACTGGGCGGGC
GATGTAGTCCAGCGCCTTCAACCCGAGCCCGATGCGCACGCGATAGGCCGCGCTGGAACG
CCAGTACGAAAACAGCTCCAGGGCCGCGCTCATACACGAGCACCCGCCGCCGCTGCGCCG
CAGGTCACGGCAGCGGCTGCCGTTCGACGCGCTGCTCGATCGCGCCGAAGAGGCTGCTGC
CGTCGGCGGCGAACATCTCGATGCGCACCTCGTCGCCGAAGGACATGAACGGGGTACTCG
GCTTGCCGTCGCGCAAGGTCTCCACCACGCGCTGTTCGGCGAAACACGAGGCACCCAGCG
TCGTGTCCTGGTTGGCGATGGTGCCGGAGCCCACGATCGTACCGGCCGACAGCGGCCGGG
TCCTGGCGGCATGCGCCACCAACTGGGCGAAGTCGAACTGCATGTCGTTGCCGGCCTCCG
GCGCGCCGAACCAGGCGCCGTTGACATGGGTCACCAGCGGCAGATGCACCTTGTTGCCGC
GCCAGGCATCGCCCAGTTCGTCGGGGGTGATGAACACCGGCGACAGCGCCGAACGCGGCT
TGGACTGCAGGAAGCCGAACCCCTTGCCGAGCTCGGCCGGGATCAGGTTGCGCAGCGAGA
CATCGTTGACCAGGCCGATCAGCTGGATGTGCGCGGCCGCCTGCTCGGCCGAGGCCCCCA
TCGGCACGTCGTCGGTGATGACCACCAGCTCGGCCTCCAGATCGATGCCGTACTCCTCGC
TGACCACCTTGATGGCATCGCGCGGGCCGTAGAACCCGGCACTGGTGGCCTGGTACATCA
ACGGGTCGGTATAGAAGCTCTCGGGCACCTCCGCATTGCGTGCGCGGCGTACCCGCTCCA
CGTGCGGCAGGTAGGCGCTGCCGTCGACGAATTCGTAGGCGCGCGGCAGCGGCGCGGCCA
GCGCCTGCGGATCCAGGTCGAACACGCCATCGGCGCTGCCGTCCTCCAGCGCATCGGCCA
GGGCATTCAGCCGCGGCGCGATATTGCTCCAGTCTTCCAGCGCGCGTTGCAGGGTGGCGG
CGATGCCGGTGGCGCGGACCGCCTTGCCCAGGTCGCGCGAGACCACGATCAGGCTGCCAT
CACGGCCGCCTTCCTTCAGGGAACCTAGCTTCATGATCTTCCTGTGCAGTGACGGGTTGG
CCGATTGTACGGCCTGCCGCAACATCCGTTACACCTGAAACAGCTGAAGCGTGGCCTACT
GCGAATCCCGCTTTTTGTGCAGCGCGCCAAACACGCGTACACTTGCCGGGTCTGCATGCG
GCCGTCCGTTTCCCTCTGGGACCGCCGGCGAGGCCAGGATCGATCGATCCGCTCGCCCGC
CCCACCCGACGCCTTTCGTGGTGCCGACAAACCCGTCGTGTCCTATCGGGTTGATCCACC
ATCTCGCAGCGCGGTTCACGGGAACGCTCCGAGCCTCACCTTTTTGCATCTGCAATGCGT
TCGCGCTCCGGGCCCGGCCTGGCGGCGGCGCTTTACTTGGAGCTTCCTGATGTCATTCGA
ATCCCTGGGCCTTGCGCCCTTCCTGCTGCGCGCATTGGCCGAGCAGGGCTACGAGACCCC
CACCCCGATCCAGCAGCAGGCGATCCCGCTGGTGCTGGAAGGCCACGACCTGCTGGCCGG
TGCGCAGACCGGCACCGGCAAGACCGCGGCGTTTGGCCTGCCGCTGCTGCAACACCTGGG
CACCTCGCCGCAGGCCGTCAACGGCCCGCGCAAGCCGCGCGCGCTGATCCTGACCCCCAC
CCGCGAACTGGCTACCCAGGTGCATGACAGCCTGCGCGGCTACAGCAAATACCTGCGCAT
CCCCAGCGCGGTGATCTACGGCGGCGTGGGCATGGGCAACCAGCTCGATGCGCTGCGCCG
TGGCGTTGACCTGCTGATCGCCTGCCCGGGCCGCCTGATCGACCATATCGAACGCCGCAG
CGTGGACCTGTCCGGCATCGAGGTGCTGATCCTGGACGAGGCCGACCGCATGCTGGACAT
GGGCTTCCTGCCCTCGATCAAGCGCATCCTGGGCAAGCTGCCGCGCCAGAACCGCCAGAC
CCTGCTGTTCTCGGCGACCTTCGAGGAGAACATCAAGCAGCTGGCGCTGGAATTCATGCG
CAACCCGATGCAGGTGCAGGTCACCCCGAGCAACACCGTGGCCGAGAGCATCACCCACCG
TGTGCACCCGGTCGATGGCGCGCGCAAGCGCGACCTGCTGCTGCACCTGCTGGCGCAGGA
CAGCCGCGAGCAGACCCTGGTGTTTGCGCGCACCAAGCACGGCAGCGACAAGCTGGCGCT
GTTCCTGGAGAAGTCGGGCATCAAGACCGCGGCGATCCACGGCAACAAGAGCCAGGGCCA
GCGCATGCGCGCATTGAGCGACTTCAAGGCTGGCCGGGTGACCGTGCTGGTGGCCACCGA
TATCGCCGCGCGCGGCATCGATATCGACCAGTTGCCCAAGGTCATCAACTACGACCTGCC
GATGGTGGCCGAGGACTACGTGCACCGCATCGGTCGCACCGGCCGTAACGGTTCCACCGG
CGAGGCGATTTCGCTGGTGGCCCAGGACGAGGCCAAACTGCTGCGCCAGATCGTGCGCAT
GCTGGGCCGCGATGTGGAAATCCGCGATGTGCCAGGCTACGAGCCCCAGACCCCGATCCG
CTGGGGCAACAGCGCGCCGGGCCGTGCCGAGCAGCCCGGTGGCGAGCGCGCACCGCGCAA
GAGCCATGCCCGTCGTCCGCACGGCGAGGCGCCGCGCCATGCGCATGCAGGTCCGAAGAA
GCCCGGCGGCCAGCGCAACGGCGGTCCGCGTCAGGCCAACGCCGGTACGGGTGCAGGACG
GCGCGATGGCGGACGTGGTGGCAACGGCCGTCCGGCCAACCGCGGCGTCTGAACGTTGCG
CCTCGGTTGACCACAAGGGCCGCGATGCGGCCCTTGTTTCGTGCGTCCCGGCCCGACCGA
GCCCTTGCGTGATCCGGCGCGGTGCCGGTGCACGCCCTTCCCTCTCACTGCTTGCCGAAT
CATCGCCATGGACATCTTCAAGGTATTCACCCTGGAAGCCGCGCACCGGCTTCCGAATGT
GCCGCCTGGGCACAAATGCGCCCGCCTGCACGGGCATTCGTTTCGGGTCGAGCTGCATGT
CAGCGGCGAACCGGGCGCAGAGACCGGCTGGATCATGGACTTCGGCGACATCAAGGCGGC
CTTCCAGCCGATCTACGACCGCCTGGACCACCACTATCTCAACGACATCGAGGGACTGGA
GAACCCGACCAGCGAGCGGCTGGCGATCTGGATCTGGAACCAGCTCAAGCCGGCACTGCC
GCAGCTGAGCGAGATCGTGGTGCATGAGACCTGCACCTCCGGCTGCCGTTATCGCGGTTG
ATCCCTGCGCACTTGCACTACCCGAGGCCGCCGTACGGGCGGCCTTGTCGTTTTAGCGAC
CTCGCCAAGCTATTGAATCCAAAGACATTCCAAAGACGTTTTGAAAAACTTCAGGAAACG
TGTTGCGTTGCAGCAATCGCGGTGTATGCTGCAACGCAACAAACGGTCACGGCTTTCCCC
AAGGGGTTCGCAATGTCGGCGCAGTTCGAAAACAGCTTCACCAGTCAGTTCGCCTCTGCG
GCAGCACGCGCCAACCAGTTGGCGTTGGACACGCTGGAGCAGAACGTCAACGCGACCACC
CGCTTCTTCGGTGAGTTCGCACAGGCCCGCGATCTGGGGGCCTACCAGACACTCTGGCCG
AAAGGACTGCAAGTGGCCCGCGACAACCTGGAACGGCTGGCATCGGCCAACCAGGAAGTG
GTCGGGATGGGGCTGAAGATGTCCGGCGAATTCGGACAGTTCGCCAAGCAACACTTCGAA
CACGGCGGCGATCCGGCTGGCGCGAGCGCCAAGAGCCGGCGCAGGTAACGGCCAACACAA
TTCCGCGTCTTTGCATGGGTCCCTCCCCCCATGCAATCCGGCCCGACAGATCCCTCCCTC
TGTCGGGCTTTTTTATTTGCGCCTCTCTGTCCACGTGCAGGTACGACACGTGGGGCGCGG
CTGCGCCCGCAGCCGGCAACGAGGCGCAGCGCGCACGGCGGCACGGCGCGGCTCCGCTCA
ACCGTGGAAAATCAGTCCGGCTGCCGATATGGACGCGGCAGGCGCGAGGTCCGCCTCGGC
CTACGCAGGCAACCGCAGCTCCTGCGCCTGGCTGGCGGCATCGGCGCCGGGGCGCCAGCG
GATCCGTCCCCAGCACGGCATCGCCAGCCGTTGGCCGAGCATACCGATGTTCTCCTCGAT
GCGCTCCATCTGCGGATCCACTTCGTTGGCGATCCAGCCGATGCACTCCATCCCATCGGC
GGCGATGGCCGCCGCGGTCAGGCGCGCATGGCTGATGCAGCCCAGCCGTACGCCGACCAC
CAGCACCACCGGCAGACGCAGCGCGCGCACCAGGTCTGCCTGATCCAGCGTTGCGCTCAG
CGGCGCGGCCCAGCCGCCGACGCCTTCGACCACCACCTGCTGCGCCTGCGCACGCAACTG
CGCGAAGGCATGGACGAGCGGCTCCAGCGACAGGCTCACCCCTACCTCGGCGGCAGCCAG
TTCCGGCGCCAACGGTGCGGGCAAGGCATAGGGGTTGAGCGTGGCGTAGTCCGGCTGCGG
ATTGCTGGCCGCCTGCAACGCCAGCGCATCCTCGTTGCGCCAGCCCTGCGGGGTGTGGTC
GCAGCCGCTGGCGACCGGCTTCATCCCCACCGCGGTGTGCCCGCGTGCGCGCAGGGCATG
CAGCAGGGCGGTGCTGGCCATGGTCTTGCCGATGCCGGTATCGGTGCCGGTGACATAGAA
CGCCGGGAACTGCATGCGCCTTGATCCTGCGGCTGCGCCGCGATTGCCGTGAGGGCGCGC
AGCATAGCGCGGGTGTGTGCGGCGGAATCGGGAATCGGGATTCGGGATTCGGGATTCGGG
ATTCGGGATTCGGGATTCGGGATTCGGGATTCGGGATTCGGGATTCGGGATTCGGGATTC
GGGAACGGATCGGATCGGATCGGATCTGGATCTGGATCTGGATCTGGATCGTCAGCCTTT
GACATGCTTGCCCGGATGGCGATGCTGCTGGAGAACAGCGTCCGCCGCGGCGGCGCGTTG
CGGCCGTTCCGGTCGCAACGCCGCGGCAGACCCCGGCTGTTAAACTTCGCGCATGTTCGC
CACCTCATCGCTGACCGGCAGCAAGCCGGAACAATATGCCCAGCTCACCGCGCAGGCCCA
GGCCCTGGTGCACGGCGAGCCGGACCGGATCGCCAATGCCGCCAACCTGGCAGCGCTGAT
CTTCCACGCGCTGCCATCGTTGAACTGGGCCGGCTTCTACTTCTACGACGGACGTGAGCT
GGTGGTGGGGCCGTTCCAGGGCCTGCCGGCCTGCGTGCGCATCCCGCTGGACAAGGGCGT
CTGCGGCGCGGCTGCCAGCACCCGACAGACCCAGCGCATTGCCGACGTGGATGCGTTCCC
CGGGCATATCGCCTGTGATTCGGCATCGCGTTCGGAGCTGGTGATCCCATTGGTCAAGGG
CGACGCACTGATCGGCGTGCTGGACCTGGACAGTCCGGAGCTGGACCGCTTCGACGGCGA
GGATCAACGCGGCCTGGAAGCGATCGCGCAGGTGTTCGTGAGCGCAGTGGCGTGACCACC
GAACGGATGCGCAACATCGGCCCCAAGAGCGCCGCATGGTTGCGCCAGGTCGGCTTGCGC
ACGCGACAGGATCTGCAGGCGGTGGGCGCGGTGGCAGCCTTCGCCAAGGTGCGCCGTGCC
GGCTTCAAACCCAGCCTCAATCTGCTGTATTCGCTGGAAGGCGCACTGGCCGATTGTCAC
TGGCGGGACGTGCCCGACGCGCGTCGCCAGGCCTTGCTGGCCGAATACGAGGCGGCCAGC
GCACTGCTGCCGCCCCGCGGGCGAGCGGTCGGCGGGCCGGTGGAAACCGTGCACTATGCG
CGCGCTGACGACCACGAGGTGCATGCCGACACGATCGAAGCCGACGACGACGCTGCGGAC
CCGGACCAGACGCGCAGCGACTGAGTGGCTGTACCCGGGCGCGGCGGCCGCACGCCGCTT
TTCCACGCCACTGCAGCGACCCTGCCGCCTCGGCGCTGTGCGGGAACTCCCCGTCGACGG
TGCCGTCAGGTCAACGCAAGCAATTGACGCATGTCATCGACGATCGCCACCGCACCGGCG
CTGTGCACATCGAAGCCGCGCAGATATCCATAGCGCACCATCGCCAATGGCATGTTGGCG
GCCTTGGCCGCCGCTGCATCGGTACCCGAATCGCCAACCATCAGGCAGTGCCGCGGTGCG
CACTGAAACTGCCTCGCCAGATGCAGCAACGGTGTCGGATCAGGTTTGCGCTGCGGCAGT
GAATCGCCTCCGAGCACCGCACCGAACAGCGCGGCGATGCCCAGGTGCTCCAGCAACGGG
GCGATGAAGCGCGCGGGCTTGTTGGTGCACAGCGCCAACGTTGCGCCGGCATTGCGCAGC
CCGTGCAATGCCTCGGCAACGCCGGGATACAACTGCGGGTTACGCAACAAGCTGGCGGCG
TAATGCCGCATCATCACCGGCATTTCCGCCGCGGCATCATGCGTTGCGCCGGCTTCGCGC
AGCGCCGTGGCAAGCAATACCTGCACGCCTTCGCCGATCCAGCAGCGAATGGTGGATTCG
CTGAACTGCCGCAGGCCCAGTTCGTGCAAGGTGGCATTGAGGGCATAGGCAATATCGGAG
GCACTATCCACCAGGGTGCCGTCCAGATCGAAAATCACCAGCGAATACGCAAACATGCAG
TGGCCTCGTGCGGGGGAGCAGACACAGTGTAAGAGCTGGCGCTGCACGGCGCGTTGCCGC
GGATACGGCGATGCATGGCCGCGGAGCGGTTGCCGCAGCCCAGCGACCGTTCCCGATGGT
GCCGACCAGTGCCGCCCGCTGACGCGCGATCGACGCGCCACATGGTGTGCGTTACGCCTG
CGGCAGTTCGCCGAACAGTTGCCCCTGCACGGCGCCCTCTGTGGAATCGCTGAAACCGCT
GATCCCCACGCCGACCAGGCGGTAGCGCGTGTCCGCGGGAAGCTCGACGCGCCGGATCAA
CGCAAGCGCGATCTGCGCCAACGCCTCGCACGAGGCGGGCGGCTGTTCGGGCGTGTGGGA
GCGCGTCAGGATGCGAAACGCGGAGGTCTTCAGCTTCAATACCACGGTGCGCCCGATCCG
CTCGGTGCGACGCGTGGCATGCCAGGTCTTTTCGGCCAGACGCAGGATGTGCGGGCCGAG
CGCCTCGAGAGCGAGGTCTTCGCTGAAGGTGTCCTCCGAGGATACCGACTGCACTTCCTG
GTCCGGCTCCACCGGACGCTCGTCGATGCCGCGCGCGCGGCGATACAGGCTCTGTCCGAA
GCTGCCGAAATGCGCCTGCAATTCCTCCAGCGGACGTGTGCGCAGATCGGCAACGGTGAC
GATCCCCAGCGCCGCCAGCTTGGCGTCCATCACCTTGCCGACTCCGGGAATGCGATTGAC
CTTGAGCGGCAGCAGGAACGCATCCACCCGGCTGGGGGCGATGACGAACTGTCCATCGGG
CTTGCGCCAGTCCGAGGCGATCTTGGCCAGGAACTTGTTCGGTGCGATGCCAGCCGATGC
GGTCAGCCGGGTTTCGTCGCGGATCTGGGTGCGGATCAGTTGCGCGATCTCGCTGGCGAG
CTGGATGCCGCTCTTGGCCTCGGTGACGTCCAGATACGCCTCGTCCAGCGACAGTGGCTC
GACCAGATCGGTCTGCCGGTGGAAGATCTCGCGCACCTGGCGCGACACCGCCTTGTAGCG
CGCGAAATCCGGAGGCACGAAGATCGCATCCGGGCATAGACGTTCGGCGCGCAGCGCAGG
CATGGCCGAACGGATCCCGAACACCCGCGCCTCGTAGGAGGCCGCACAGACCACCGAGCG
CGCGCCGCGCCAGGCCACCACCACCGGCTTGCCGCGCAGGCTTGGATCGTCACGTTGTTC
GACGGAGGCGTAGAACGCGTCCATGTCCACGTGCACGATCTTGCGCATCAAGCTGACGTC
TCTCCACAGGTGTTGGCCCATGATAGATCAGCGGCGTCTCACGCCTTGCGTGCGCACCGG
CCGGGCGCCCGCGAAACGGACCCGACCGTCGTCGATCGCGTTTGGAGTGCGCTCCGCCTC
CCGGCATGTCTCCATGCAGCCCGTTGCGGCGACGGCTCGCGTGCTGAGGATCCTGGCCCT
GCACCCAACCGCTGCCTTCCGCAGCGCATCCCGCCTTGAAAACAGCACGCAGGCGTACGG
ATAAAACGTTTGATTGAACCGCGCGCCCTCATGCACCCTTGCCGGCCTCGCCTTTCGATT
GCCTGCAGGAAACCGTTCGTCATGACTCGTCAAAGTACGTATTCGCGCGATCAATTGTTG
GCCAGCGCGCGTGGGGAATTGTTCGGACCCGACAGCGGTCGGTTGCCGAACGACCCGATG
CTGATGTTCGACCGCATCACCGAGATCAGCGACACCGGCGGCGCGCATGGCAAGGGCGTG
ATCCGCGCAGAACTCGACGTGCGCCCGGACCTGTGGTTCTTCGGTTGCCACTTCATCGGC
GACCCGGTGATGCCCGGCTGCCTGGGACTGGACGCGATGTGGCAGTTGACCGGCTTTTTC
CTGACCTGGATCGGCGCACCCGGCCGCGGCCGCGCCCTGGGCTGCGGGGAAGTCAAGTTC
ACTGGCCAGGTGCTGCCCAGCGCAACGCTGGTGCACTACGAGATCGATATCAGCCGCGTG
ATCAACCGCAAGCTGGTGATGGCGCAGAGCGATGCGCGCATGCTGGTGGATGGACGCGAG
ATCTACACCGCCAAGGACCTGCGTGTGGGCATGTTCACCTCGACGGAGAGCTTCTGATGC
GCCGCGTCGTCGTCACCGGAATGGGCATCAATTCGTGTCTGGGAAATGATCTGGACACCG
TTTCCACCGCATTGCGTGAAGGCCGATCGGGCATCACCGCGCTGCCCGATCATGCCGACG
CCGGCCTGCGCAGCCAGGTCGGCGGCGCGGTGGCACTGGATCTGGAAGCGCTGATCGACC
GCAAGCTCAAACGCTTCATGGGCGATGCGTCGGCGTATGCATACCTGGCCATGCGCGATG
CGATCGCCGATGCCGGCCTGAGCGCCGAACAGGTCAGCGATGTGCGCACCGGCGTGATCG
CCGGCTCCGGCGGCGGGTCCAGCCAATGGCAGGTGGAAACCGCCGACCTGCTGCGCGCCC
GCGGCGTGCGCAAGGTGGGCCCGTACATGGTGCCGCGCACGATGTGCTCTGCCGTGTCCG
CCTCGCTGGCGACTGCGTTCAAGATCCGCGGCCTGAGCTATTCCTTGTCGGCGGCCTGCG
CCACCTCGGCGCATTGCATCGGCGCGGCGGCGGACCTGATCCGCCACGGCGCGCAGGACG
TGATGTTCGCCGGTGCCGGCGAAGAGCTGCACTGGACCATGAGCGTGATGTTCGATGCGA
TGGGCGCGCTGTCCACCGGCTTCAACGACCGCCCCGCCGTGGCCTCGCGTCCCTACGATG
CGCAGCGCGACGGATTCGTCATCGGCAGCGGCGGCGGCATGCTGGTACTGGAAGACTACG
ATCATGCGATCGCGCGCGGTGCGCGCATCCATGCCGAATTGATCGGCTACGGGGTGACCT
CCGATGGCGCGGACATGGTCGCGCCCAGCGGCGAAGGCGCGGTGCGCTGCATGCGCATGG
CCCTGCAGGGCCTGGATCGCCCGATCGATTACCTCAATACCCACGGCACCTCCACGCCGC
TGGGCGATGTCACCGAACTGGGCGCCGTGCGCGAGGTGTTCGGCGACGATGTGCCGCCGC
TGTCGTCGACCAAGGCGCTGTCGGGTCACTCGCTGGGATCGGCGAGCGTGCACGAGGCGA
TCTTCTGCCTGCTGATGCTGCGCGACGGTTTCATGGCCGGTTCGGCGCATATCGATGAAC
TCGATCCACGCGCCGACGGCTTCCCGATCCTGCGACAGACGCAGGCGGCGACCCTGAACA
CGGTGATGTCCAACAGCTTCGGCTTCGGCGGCACCAATGGCACCCTGGTGTTCGGCCGGG
TGTAAAGCGGTGCAGGGCGAAGGACGCGGTTCTCCGGGCGCGCGGATGCGCTATGCATCC
GCCATCCACCCCCTACGTTCTGTTCGCCGCTCTTAGTCCCGCAGCCGGTCGCAATCCTCC
AGCGCGGCCTGAACGCCGACGGGCCGGCCATCCGCGCCCCTGACCGCATTCCGTTCGGCC
GCCCGTTGCCGGTTGCGACAGTCCTCGCGCTTGTTCTGCAAGGCCTTGGCCGCGTCTATC
TCGGCCCGCTCGCGGCGGGTCCGTTCGGTGTTCTCACGCGCTTGCCGCTTGGCGCGCCGT
GCAATGGACGCCTCGCCAGGGTGCGACGGGCCCTCGCCGGGCGCCAATACTTCCAGCTCC
GGCGAGGTTTCCGGCAGATGGTGGCGCCACAGCGCGCGCTCGCTTTCCACCGTCCACTCG
CGGCCGCGGTAATGCGCATCCCAATACGGGTCCAGTGAAAACGCAATTTTGGGAACCACG
TCGGTGAGCTCGCCGCGTTCCAATGCGATTGCCTGTGTGGGCAGCCACCCGCGCGCATCG
GGGGCACGCACATCGCACCACCTGCCGTTCTTCAGGCACCCATGGACGGTGAGCGCGTGA
CCAGCGCGGACTTCGCCCACGCGCTGGTATTCATCGCCCGGGCCGGCACGCAGGGCTGCC
AGGCGATTGGCATGCCCGGCGTGCTGCGCCACCGCCGGCACAGCCACCGCCATCACGACC
ACCACACTCCATGACAGATGTCGCTGCATTGCACGCTCCTTGATGTACCGATCCCTTCAT
GCAAGCGGGCGAGGGGCCACCACGCGATTGCGTCCATACGCGGGGCCATCGCACTGAGAT
GCCAACCTGGCGACGTCAGGCGTGGTGCAGCAAGGATCAACCCGCCATGCCGTTATGCCG
CAGCAATGCATCGATGGTCGGCGCGCGACCACGGAAGGCACGGAAATTGTCCGCGGCACT
GCGGCTGCCGCCACGCGACAGGACTTCGTGGCGGAAACGTGCACCGGTCTCGGCCACCTG
TTCGGGCGCCTCTTCGAATGCGGCGTAGGCATCGGCACTGAGCACTTCGGCCCATTTGTA
GCTGTAGTAACCGGCCGCGTAACCGCCGGCGAAGATGTGGCTGAACTGATGCGGGAAGCG
ATTCCACGCCGGCGGACGGTTGACGGCGACTTCGTCGCGCACGCGCTCGATCAGCTTCAG
CACGCTGTCCTGCAGCGGGTCGAAACTGCTGTGCAGCTGCATGTCGAACAAGGCGAATTC
GAGCTGACGCACGGTGAACATGCCGCTCTGGAAATTGCGCGCGGCCAGCAGGCGGTCGAA
CAGGTTGCGCGGCAGCGGTTCACCGGTCTGCACATGCGCGGTCATCGTCTGCACCCGCTC
CCATTCCCAGCAGAAGTTCTCCATGAACTGACTGGGCAGCTCCACTGCATCCCATTCCAC
GCCGTTGATGCCGGCCACGCCGAGTTCGCCGATGCGGGTGAGCAACTGATGCAGGCCATG
GCCCATTTCATGGAACAGCGTGGTGACCTCGCCATGCCGGAACGTGGCCGGCGCATCGCC
GCTGCCGCGGCCGAAGTTGCACACCAGATACACCAACGGCGTCTGCACACCGTTGGCGGT
GTCGCGGCGGTTGCGGCAATCGTCCATCCAGGCACCACCGCGCTTGCCTTCGCGCGCGTA
CAGGTCCAGATAGAACTGGCCCACCAGTGCACCCTGCGCATCTTCCAGGCGGTAGAACCG
CACATCCGGATGCCAGACCGGCGCGCTGTCGGGTTTGACGGTGAGCCCGTACAGGCTGTG
GATCACATCGAACAGGCCGGCCAGCACCCTGAGCTCGGTGAAGTACTGCTTCACTTCCTG
CTCGGAGAAGCTGTAACGCGCCTGCTTGAGTTTTTCGCTGGCATAGGCCAGGTCCCAGGC
CTGCAGTTCGTCCAGACCCAGTTCGTCGCGGGCGAAAGCCTCCAGTTCGGCACGGTCGCG
TTGCGCATGAGGTTTGGCGCGGGCCGCCAGATCGCGCAGGAAACCCATCACCTCCTCCGG
GCTCTGCGCCATCTTGGTCGCGATGGAATAGTCGGCGTAGCTGGCAAAGCCGAGCAGGTG
CGCCAGCTCCGCGCGCAGCGCGAGGATGCGGTCGATATTGGCGCTGTTGTCCAGCGCCGC
ATCGCCGAATTCGGAAGCGCGTTCGGCGTTGGCGCGATAGAGCTTTGCGCGCAGCTCGCG
ACTGTCGGCATCGCTCTGCACCGGCAGGTAGCACGGCATCTGCAGGGTGAACTTCCAGCC
CGGCACGCCGTCTTTTTCTGCGGCCACGCGCGCGGCGGCGATCACTTCGGCCGGCAGGCC
GGACAACTGCGTTTCATCGTCGGTGACATACGACCAGGCATCGGTGGCATCGAGCACGTT
CTGCGAGAACTTCGCCGCCAGCGCCGACAACTCTTCCTGGATCTGCGCAAAGCGCGCCTT
GTCCGCGTCATCGAGCTCAGCACCACCCAGGCGGAAATCGCGCAGCGCGTTGTCCAGCAC
CTTGCGACGCGCGTCGTCGTAGTGGGAGGCCTCCGGCGATTGCGCCAGCGCCTTGTACTG
CGCGTACAGCGCAAGGTTCTGGCCCAGCGCACTGCCGAAGCGGCTCACCTTGGGCAGATT
GCTGTTGTAGGCCTCGCGCAGCTCCGGGGTATTCATCACCGCCTGCAGATGCCCCACCTG
CCCCCACGCACGCCACAACCGCTCGGTGGCATCGTCCAGCGGCACCACGAAACTGTCCCA
ACGCACCGGGCTGACCTGCTCGGCAGTCTTGACCGCCGCCTCGGCCTCGGCCAGCAGCTG
GTCGATCGCCGGGCCCACGTGTTCGGGTCGGATCGCATCGAAGGACGGCAGTCCGGAGAG
GTCGAGCAAGGGGTTGGTCATGGAGCGCTCCGGCGGTGAACGGATCAGGAGAAGGGACGA
GCGAACAAGGCAGGAGCTGGCCTGCCCTTGCCTACCGCAGCGATATGGCGGTCATTCCAG
CGCAGCACAAGGCAGTGGCGGCAGCGCGCCGCCATTCACTGCGCTGGCGATGGCCGCGTC
GCTGTCGGTGATGTCGATGGCGCGTGCCGCGTACCACGCAGGGTCGTAATAGCTGTGCGC
GTAGCGCTCGCCGGCATCGCACAGGATGGCGACGATGGAGCCCTGGCGGCCGTCCTCGCG
CATCCGTTGCGCCGCCTGCAGCACGCCGACGAAGTTGGTGCCGGTGGAGCCACCGACGCG
GCGGCCCAACGTGGCGCTGACGTGACGCATCGCCGCCAGGCTCAGTGCGTCGGGCACTTT
CACCATCGCATCCACGCAGGTGGCGATGAAGCTGGGCTCGACCCGCGGCCGGCCGATACC
TTCGATGCGCGAGCCACCGGTGATGGCCAGCTCCTTGGGGCATTGCCCATCCACCGCACG
GCAGTAACCGTCGAAGAACACCGACACTTCCGGATCGGCGCACAGGATACGGGTGGCGTG
GCGCCGGTAGCGCACATAGCGCCCCAGGGTGGCGCTGGTGCCGCCAGTGCCGGGACTGCA
GACGATCCATTCCGGAATCGGGTGCGGCTCCTCGGCCAGCTGCTTGAAGATGGATTCGGC
GATGTTGTTGTTGGCGCGCCAGTCGGTGGCGCGCTCGGCGTAGGTGAACTGGTCCATGAA
GTGCCCACCGGTCTCGCGCGCGAGCTGGTGCGAGGCGCTGTCCAGGTCGCAGGCGCGCTC
CACCAGATGGCAACGCCCGCCCTGGAATTCGATCGCGGCGATCTTTTCCGGCGAAGTGGA
AGCCGGCATCACCGCGATGAAGGGTAGCCCCAGCAAGCGTGCGAAGTAAGCCTCCGACAC
CGCTGTGGAACCGCTGGAGGCCTCGATCACCGGCCGGCCTGCGCGCAACCAGCCGTTGGT
CAGCGCGTACAGGAACAAAGAACGCGCCAGCCGGTGCTTGAGGCTGCCGGTGGGGTGGCT
GGACTCGTCCTTGAAATACAGGTCGATGCCTGGATAGCCGGGCAGGTCCATGGGGATCAG
GTGGGTATCGGCCGATCGGTTGAAATCGGCCTCGATCTTCTGGATGGCGGCGGCCACCCA
CTGGCGCTGCGACATGGCAGGACGGTGTGGCGAAGGAAGCGTCGATTCTACCGCTGCCGG
GCGCACGCCCGAGGCGGGCGGTCATCGGGCGGGCAGCCAGGGGCCGGTGGTATGCTCGCC
GCTCCCGTCCGATCCGTCGTGCGTGCCCGTGCTGCCTTGCCTGCTTCGCCTGCTGCTGTG
CCTGTGCCTGGTCGCCAATACGGCCACCGGTGCGTGGGCGTCGGTGGGCATGGCGATGCC
GCAGATGGACACGCAACAGCCGGCTGCAACAGCCGCTGCGCACGCAGCGGTCGGGCACGC
GGCAAGCGTGGATGCCATGCCCTGTCATGCGCACGAGCCACCGACGGCGATGCAGGCCGA
GACGTCCAAGCAGCCGCACGCGGCCGACTGCTGCGAGCTGCGCAGCTGCGACTGCCTGCA
GCATTGCAGCCTGGCGCTGCTGACTCTGCCGGCGGTACCGGCGGGCCTGCCCGGCCGGCC
GGCCCTGCCGTCGATTCCCGCTGACGGGCGCGGCAGCCCGGTCCCCGAACAGCCGGTTCG
ACCTCCCATCGGCTGAGCGCAGCCCGCGCAGGGTGGCGCCCAGCGTCAGCTGCGTGTAGC
GGTCGCGGGGACCTCCCTGCCTGGCGTGTACGCGCCCGCTCCCCGCGTCGTCCATGCCTG
CCGCCGCTTCGCGCGGAGGTATCGGCTGCCCCGCCCGCTCTTCGCCCTGCATCGATGGAT
GCGGGATTTCTCAGCGATGCGTTGCGTCTGCCGCTCCGGCGGGCGCACCGGAGGTGTCAT
GTCGTCCGCTATTCCTGTCGTTCCTCACACTGTCAGTTCCGGGATGAGCCGGCGCCGTTT
CGTGCAGGGCCTGGCCCTGGGTGGCATTGCCGCCACCGGCCTGTGGCGCAGCGATGCGCG
CGCTGCCGGCGCCATGGCCACGCCGATGCTGCGCGGCAGCAGCCAGTCGCTGCAGATCGG
CCAGATGCCGGTCAATCTCACCGGCCGCTCGCGCCCTGCCATCACCGTCAACCAGAGCCT
GCCGGCACCGATCCTGCGCTGGCGCGAGGGCGACACGGTGAGCGTGCGCGTGCGCAACAC
GCTGACCGACCAACCCACCTCGGTGCATTGGCACGGGCTGCTATTGCCGGCCAACATGGA
TGGCGTGCCGGGCATGAGTTTCGACGGCATCGCGCCGGGCCAGGAGTACCACTATCGCTT
CGCGCTGCGCCAATCCGGCACCTACTGGTACCACAGCCATTCGATGTTCCAGGAGCAGGC
CGGCCTGTATGGCGCCATCGTGATCGACCCGCTGGCGCCACCGCCGTACCGCTACGATCG
CGAACATGTGGTGCTGCTGTCGGACTGGACCGACCTGGATCCTGCCGCACTGTTTCGCCG
CTTGAAGCAGATGCCCAGCCACGACAACTACGCCCAGCGCACGGTGGGCGATTTCCTGCG
CGATGCGCGCGAAGACGGGCTGCGCGCCACGCTGGCCGATCGCGGCATGTGGGGGCGCAT
GCGCATGACCCCCACCGACCTGTCCGACGTCAACGCCAATACCTATACCTACCTGCTCAA
TGGCGTGGCGCCGGCGGGCAACTGGACCGGCCTGTTCGTCCCCGGCGAGAAAGTGCTGCT
GCGCTTCATCAATGGATCGTCGATGACTTACTTCGACATCCGCATCCCCGGCCTGCGCAT
GACCGTGGTGGCCGCCGATGGCCAATACGTGCATCCGGTCAGCGTGGACGAGCTGCGCAT
TGCCGCGGCCGAGACCTTCGACGTCCTGGTCGAGCCCATCGGCCAGGACGCCTTCACCCT
GTTCGCGCAGGACATGGGCCGCACCGGTTTCGCCTGCGGCACGCTGGCGGTGCGGCATGG
CCTGCAGGCACCGATTCCCGCACTGGATCCGCGCGCCATCCTGACCATGCAGGACATGGG
GCATGGCGACGGCATGCACCACGACGGCCATGCTATGCACGGCGCCGCCGATGCACGCGC
GATGGCAATGCCGATGCACGCGCATCACGTTGCGCAGGCGCATGCCAGGACACCGCACCA
TGCCGCCAGCGAAGCGGGCAACCCGCTGATCGACATGCGCAGCAATGCCACCACACCGCG
CCTGGACGACCCGGGCGTGGGCCTGCGCGACAATGGCCGCCGCGTACTGCGCTACGGCGA
CCTGCACAGCCTGTTCGAGGACCCGGATGGACGCGAGCCGGGGCGCGAGATCGAACTGCA
TCTGACCGGGCACATGGAAAAATTCGCCTGGTCCTTCGACGGCGTGGCATTCGCCTCGGC
CGATCCGTTGCGCCTGCGCTACGGCGAGCGGCTGCGCATCGTGCTGGTCAACGACACCAT
GATGCAGCACCCCATCCACCTGCACGGCATGTGGAGCGACCTGGAAGATGCAGACGGCAA
TTTCCAGGTCCGCAAGCACACCATCGACATGCCGCCTGGCACGCGCCGCAGCTATCGCGT
GCGCGCCGACGCGGTGGGTCGCTGGGCCTACCACTGCCATCTGCTGTACCACATGGAAGC
GGGCATGATGCGCGAAGTGCGGGTGGAGGCATGAACATGCGCGCACTACGTTCGCTGGTG
GTCGGCACCTGGTTGTTCAGCGCATCGCTGGCCGCGCAGGAACACGCACATGCTGCGACG
GGTCCGGCCGTTCATGGCGATCATGCAGCAGCGCTGCAGGCCGATGGAATGGCGGACGCA
CCCGCCTCGCAAGGCATGCAGGCGATTCCGCCCGAGCCGTCGCCAACCGCTCGACAGGCC
ATGCCTACGATGACGCATACGCACGCTCAACCCCCTGCCGGTTCGCAGGCGGTGCCGGAT
GCGTCGGTCACGGCTGCGGACGAGGCTGCCGCACGCCCGGCGGCGGCGCCAGCAATCGGA
GCTGCAGAACCGCAGACCCAGCACGACGGCAGCGCAGCGCCGATGGATCACTCGCACATG
GACCATGCCGCCATGCATCACGCCGACATGGGCCACGGCGCAATGGAGCATCAGGCGATG
GGCCATGATTCCAACGAACACGCCACGGAGAGTCGAGCTGCAACGGAGCACACCACGACG
ACAACGGATGCGACGACACGTGGCGCGATGAAGCACGAGATACATCCCGCCACGCCGGCT
CACCGCGTCACGCCGCAGCACGCGATGACCCACGACACGATGCAGCACGATTCCGCCATG
CATGACGGCATGGAACATCATGCGATGCGCCATGGTGCGCATGCCGCACCGATGCACGCA
TCGCCAACTGGAACGGCGTTGCCGCGCGAGCCGATTCCGGTGCCCACCAGCGAAGAGATC
GCCGCCGCCTTCGCGCCATTGCAGGCACATGCGATGCACGGAATGGGCATCAATCACTAT
GTGCTGCTCGATCGCCTGGAAGCGGTCGACACCGATCGCGGCACGGGCCAGGACTGGGAA
GCGCGCGCCTGGATCGGCGGCGATATCGACCGGCTCTGGCTGCGCAGCGAAGGCGAACGC
GCGAATGGCCGTACGCAATCGGCCTGGCTGGAAGCCTTCTACGGTCACGCCATCTCGCCG
TGGTGGGATCTGCTCATCGGCGCACGCCAGGATCTGGCGCCGGATGACCGTCGCAGTTGG
GCCGCCATCGGCCTACAGGGCCTGGCACCGTACAAGTTCGAGACCGAAGCCACCCTGTAT
CTGGGCAACGGCGGTCGCGCCGCGTTGCGCCTGGAAGGCGAGTACGAGGTCTTGCTGACC
AATCGCCTGATCCTGCAACCGCGCGTGGAGGCCGACATCGCCCTCACCGATGACGACCGC
TGCGGAATCGGCACCGGCCTGGAGCAGGTGGAAGCCGGTGTGCGGCTGCGCTACGAGTTC
ACCCGCAAAGTCGCACCGTACATCGGCTGGGTGCATACCCGCCGCTTCGGCGATGCTGCT
CAACGCGACGCGGTCGCAGGCGAACGGCCGCGCGAGAGCCAATTCGTCGCCGGTATCCGC
CTCTGGTTCTGAGGCGATGCATGCACGTCGCCGCGCCTGCGATGCCGGCCGCGCCGATGC
ACTTACGGTGCCGGCAAAGCGCGCGGCGCGATCGATTTGGCGAATCGCCTCATCGTTCGA
TAGAGAGACCGCATATGCAGCGACACGCCCGGGCAAGGCCACGCATGACGCAGACACATC
GCCCACCTCCCCCTGGCTAAACTACTCACCCCACGCGCCTGGCCCGCGCGCACGATTCGA
CCGAGGAGACCACAATGCCTTTGACCGACCTGCAACAGGTAGCCGGCGTCAGCGCCGCCC
CCAGTGACACCCAGGGCTTCGTGTTCAACCACACCATGTTGCGCGTCAAGGATGCGCAAC
GTTCGCTGGACTTCTACACCCGCGTGCTGGGCTTTCGCCTGCTCGATGCCCGCCACTTCG
CGGATGCGCAATTCAGCCTGTATTTCCTGGCCTTGTTGCCCGGCACCGCCACGATTCCCG
AACAGGATGACGAACGGCGGCTGTGGATGGCCGGCATTCCCGGCGTGCTGGAGCTGACCC
ACAACCATGGCACCGAGGCCCAGGAGGGAGCGGTGTATCACGACGGCAACAGCGACCCGC
GTGGCTTCGGTCATATCTGCGTGTCGGTGCCGGACATCCACGCCGCCTGCGCGCGCTTCG
ACAGCCTCGCCGTGCCCTATCAGAAACGCCTGGAAGAGGGCCGCATGAAGCACCTGGCCT
TCATCAAGGACCCGGACGGCTACTGGGTGGAGATCATCTCCAACACGCCGCTGGTATAGG
CCCCTTCCGCCTGGACGAGGCGCGGCGCAGCGCGGCGCCTCGCGCGCATGCCATCCATGC
GTACGTGAAGAGTTCGTGCATCCGCTGCCGCACCCCTGCCTGCATGATGCGCGCTCCAGC
CCCACGGATGGACACATCCCCGGGCTGGGGTAGACTTTTTCCGCCCTTCGCAACGGATGC
ACCCCAATGCTCGTCAGGAAGATTCCACTGATCCTTGCGCTGGCGACGATCGCCGCATGC
AAGCCGGCCCCCCCGGACGCCGCGGCCCCGAAGGCAAGCACTCCCAGCACCGCCCCCCAC
CCTTCAGACAAGGAAGCCACTTCCATGCAGGATGCGACCCAGGGAACGACCCAGCACTTG
CAGCCGCCGCGCCCGGACAGCGTGCTGTACTTCATCAGCAACGTCGATGGCGACGGCGCC
CTGTCGTACGAGGTCGCCAACGGCAGCTGGATCAACTACTGGTACGGTTTCGAATTCGCC
CTCGGCGGCACGCGCTACTACACCGGCTTTGCGTGGGAAACCCCCGAGCGTTACGGGGCC
GAGCGCGAGAATCACTATCCCGCACCGGACGCCAAGGTGACCCTGGCCCACGCCACCTTC
GTCACCAGCGAACCCGGCAGCAAGTCGCCATGGAAGCTGCTGGGTGCCGAGCCGTATATC
GGCGAGTTCGGCGGCATGGAGCAGGCCAATACCATCGACACCACACGCAAGCCCCAGACC
CACGTCACCGACGATGGTCGCCTGGTGCTCGCGCTACCGACCTGGAGCCTGCAGTCCGGC
GTACGCATCCTGTCCTACGACCTGCTGGCGTTCAATCCGAAGGAGACCGCCGAGGTCGAC
GACACGCATTGGACCTATGTGGGCAATCTGCCGGCCGGCCAGGACAATAGCGCCAACTGC
GGCGAGGATGCGCCCGGCAGGATCGCCTGCGTGAAGAACGGCAGCACACTGGCATTCGTC
CAGCAGTCGGGGCTGCCGGACATCCGCATTACGCTCTCCGGTGATCCCTCGGCAACCGGG
CGTGACGCGACGGTCCAATACCGGTACGATGCGGCCCACAAATCGTATTTGCCGACCCCC
TGACACAGGACCAAAGGAATTGGTTCGGGCGGCGTACCGCTGCAGCCGCCGGGCTGCGGC
ACTCAATGAAAGGACGATGAGCGATGCCGACGAATTACTCGCGAGCCGAAGTGCTCGACA
TTATCGAACGTGAAGCGCAGCAGCGGAACATTCCGCGCGATGACTTCTTTCGTTTCGCCT
ATGCGGAAACAGGCGGCAGTTTCGACGAATTGGCAAACCGTGGCCCCAACGGTGCCAAGG
GCTTGTTCCAGTTCACGCCACCGACCGCTGCCGAGTACGGGATTGCAGGGCGCGAGCTGG
ATGCGGTGGTCAATACCGATGCAGCCGCCCGCCTCTATCTGAACAACCGCAACGCCCTGG
TGGACCGGCACGAACGCGATGGCCGGCCCTACCTGTCAGGCAAACCCGAGCCCGATGGCC
TGGACATGTACATGGCGCACCAGCAGGGCGCCGGCGGCTATCGTTCCCTGCAGGCAGCGC
TGGCCACCGGGTCTTTCAGTCTCGACAGCACGCGCGCCAACATCCTCAACAATATCGGCG
GGAGAGAGCTGCAGTCCCTGACCGGCGTGGATGCGGCCACGTTCAGGGGCATGTCCGACA
AGGACATGGCGCAAACCTTCATCCGCTACTGGGATACGAAGATGGACCGTATCCACCTGC
CGGAAAAAGGGATCGAGCCGCTGTCCGGACAACGGCCCGCTCCGGCGCCGGCCCAGGCAA
CGCCCGCGCCGCAGGCACCGCCTGCACAGGCGGCACAGGCTGCAACCCAAGGCATCGCGC
TGAGCGCGGCCTATGAACTGACGAACAAGTACGACCACGTGAAGTACGGCCTGGGCGCCA
AGGACCCGGACCAGGGACGGGTCGATTGCTCCGGCTGGGTGGTCGAGATGCAGAACGCCA
CCATGGACGAGATCAATCGCGGCGCGGGAAGGTCGGTCTTCAGCAAGGCCGAGAAGTTCA
GCCCGGGCTTCGATAGCGCATCCGAATTGCTGCGCAAGGCCGAGCACCGCTCGGGCGTGC
TGATCCAGGGCCAGGACGTCACCGCCGACAAGCTCAAGGAGGGCATGATCATCGGCGAGG
ACAACGGCGCCAAGAGTTGGGATGCGGGCCGCTACAAGGGCATCGACCACATCACCATGG
TGGTGCGCGACCCCAGGAATGGGGAGCTGAAGATCAGCCAGTCGCGCGGCGGCGAGGGGG
TCGAACTCAGTTCGCTGGAAACCTATCTGCAACGCAAGCACGCCCATGGCGTCAAGCTCT
TCGCCAGCGACCCGCTTGCCGAGGCGCGCGATCTGCTGCAGACCCGTAGCCAGGACAGGC
AGCAGTCGCACGGCACCGCGACGCAGCAACCCACACCCGCATCGGCTGGCGCGGGCAGCC
CCGGGGTGCTGCGCGAGGATGCGCACGGCGCCGAGGTCCAGAAGCTGCAGCACACGCTGC
AGCAGCTCGGCTACAAGGACGCCAGCGGCAATGCCTTGCAGGCCGACAGTGCGTATGGGC
CACGCACGGGCGAAGCGGTCAAGGCGTTTCAGCGGGCGCACGGCCTGCAGGACGACGGCA
TCGTCGGCCGCGATACCTGGAATGCGCTCAGGCAGGCCGAGAAAGCGCCGTTGCTGTCGG
AGAAGACCAATCCCGACCATCCGCTGTACAACCAGGCGGTCGGCAAGCTGGAGCAGCTGG
GCCCGCAGGCATTCCCCAACCGGCGCGCATTGGAAAACGCGGCTGGCGCACTGGCCTTCG
AAGCCAAGGTCGGCGGCATGCAGCGCATCGACATGGTGGTGCAGAGCAAGGACGGCAGCG
GGCTGTTTGCGGTGCAGGGGCAACCCAACGATCCCGCGCATCAACGCATCTATGCCGACA
AGGCCGCGGCGACAGAGCGCCCGCTGGAGCACAGCAGCAATGCGGTGCGGCAGGAAACCC
AGGCCCAGCAGCCGCAACCGCCTCAGGACCAGCAGGACCAGCAACGCAACCCGTCACGCG
CGGCGATCTGAGCGATCGTTCTGGCGCATGCAACGCCGGGCGCCGCTGGTGCCCGGCTCA
GTCGGATGCCGCCACCGTGGCGGTATCGGGAAACCATTGCGGCAGACGTTCTGCGAACCT
GGCCGCGCACTCGTCGGTATACGCCTGAGCCGCCTGCTTGACCAAGGCGTAGTTGTCGGC
TTCCCACTCCTGCAACGAGGCGGTACGCGGCGTCGGTGTGCACGCCAGATGGACCCGGCT
GGCCTTGCGCTTGAGCAGACCGGTGCGTTCCCCGCCGATGGTCACGCTAATGCCGGATCC
CAGCCCATCGCGTCTTCGCCGACGAAGCCGTGATCGTAATGGTAGGCGTAGATCGCAGGG
TCGATCTCCTGCAGCGTCATCCCGCCCTCGCCGGCGTAACCGGGAGGAATCCCTTGCGCC
ATCGCCGCGCCAGCCACGGCAAACAGCAAGGCCGCAATACACACCTTCATGTGGATGTCC
TTCCCATGGAATAAGTGCCGCACTGCGCGCCCCCACGCAGTGCGGCAAGACGTCACCGCA
CAGGTTGCGCGGTGGTCGTTGGCACAGGATCGACCCATCCGGAGCACTGCAGCGTCGCCC
GGCGGATCAAGTCTGCCGGGATAGTGTGGGCCGACGCTGGCGTTTTGGCAGTCGGGGCGG
TCCCCACCGAACTGTCGGGAGGGTCCCGTGCGGGAGAGCTCAGAGCGGCTGACAGAGCGT
AGCGTAGCGAGCAGTCGTCAGGTGGGTGTGGACGGCGCGGAGAAACCCGGAGTGTACGTT
TGGTACATGCCGATTCCGAGCACCGGCCGCGCCCGCCTGGCGGCTGCGCAGTCGCTTTGT
TAGCCGCTCTTAGTGGTCAGGCATGCAGGATTCCACTGCTCGCGCATTGCCACTGTCGCG
GCGTGCGCAGTGCGGCCAGGGTCTGGACGAGCTCGCGATAGCCATCGGCCAGTTGTGCGA
ACAGGCCGGCGTCGCTGCAGCGCGTATCGGCCACTTCGGAGTAGGCGCCGCGCCCCAGAT
CGATGAAGTACTCCACGCTGAGACGGCGCCGCTGCGCCACGCCAGGGAAGAGGCCCGCGA
TCAGCAGGCAGCCATCGCCGACATCGCGCAGCAGATCGGCACGCACGCTACCTACCTGTT
CCTGCGCGTGCAGCCATGCCAGTGCCTGCGTCCGCGAGAGCAGATGCGCATCGCGCTGGA
AACGGAGCAGAACGAACACCAGATAATGCTCGCGCGATTCGTCCAGCGGACATGCGGTCC
GCTGCCCCGCCTCGCGCACCAACGCCTGCCACAACTCGGCCGGCGTGCCCTGCCTGAAAG
ACTCGTGCATACGTCCCCCTGCGTGGTGTGGACCCTCGCCAGTAGCGTATGCATAACCCG
GGCCAAACCGTTGGCAACCGCGCATTGCGGCTGCCAATCGTGCTGCAGCCCGCCACTGCC
ACAGCGGCCGACACATGCGAGCGTCGCCGGGCAGGACCGGCGACGCTCCCGATGCGTTCA
CCGATCGCACCGGGAAGACTGTGACCGCAACAGGATCTGCCGCAACGCCAGGCAGGCGGC
GGCGCGATACTCAGGCCATCAGCGTCGCGATGCGTGTTGCCGAGCCATCCTCGCAGGCTC
CGCAGCGCGGCCTCATTCCACCGTCACCGACTTGGCCAAGTTGCGCGGCTTGTCCACATC
GGTGCCGCGTGCCAACGCGGTGTGGTAGGCCAGCAGCTGCACGGGGATGGTGTGGATCAC
CGGCGACAGCACGCCGGCATGGCGCGGCGTGCGGATCACGTGGATGCCTTCGGACGCGTT
GAAGTGGCTGTCCTGGTCGGCGAAAACGAACAACTCGCCACCGCGCGCGCGCACTTCCTG
CATATTGGATTTGACCTTTTCCAGCAGGCGATCGTTGGGCGCGATCACCACCACCGGCAT
CGACGCGTCCACCAAGGCGAGCGGCCCATGCTTCAATTCGCCGGCCGGATAGGCTTCGGC
GTGGATATAGGAGATTTCCTTCAGCTTGAGCGCCCCTTCCAGGGCGATCGGATAATGCAG
GCCGCGGCCAAGGAACAAGGCGTTTTCTTTCGGCGCGAACCGTTCGGCCCAGGCCATGAT
CTGCGGCTCCAGATTCAGCGCGTGCTGCACGCTGCCCGGCAGGAAGCGCAGTTGCTCCAG
GTACTCGGCTTCTTCGGTCTCGTTGATGCGTCCGTGCAGCTTGCCCAGTACCACGGCGAG
CTGGAACAGCACCGCCAGCTGCGTGGTGAAGGCCTTGGTCGAGGCCACGCCGATCTCGGC
ACCGGCGCGCGTGTAGCACACCAGCTCGCTGGCGCGCGGGATCGCGCTCTCGGGCACGTT
GCAGATCGATAGCGTGTGCAGATGTCCCAGCGATTTGGCGTACTTCAGCGCCTCCATCGT
GTCCAAGGTTTCGCCGGACTGGGAGATGGTGACGATCAGATGCTTGGGGTTCGCATAGGC
GGCACGGTAGCGGTATTCGCTGGCGATCTCCACGCTGCATGGCAGCCCGGCGAGGGCTTC
GATCCAGTAGCGCGCGGTCATGCCCGCGTAGTAGCTGGTACCGCAGGCCAGGATCTGCAC
GCCCTCGATGGCGCCCAGCACTGCTTCGGCCTTGGGCCCGAACAGCGACGCAGGGAATCC
CTTCGCGTCGATGGCCGCTTCGATGGTATCGGCCAGCGCGCGCGGCTGCTCGTGGATCTC
CTTCTGCATGAAATGGCGAAACGGGCCGAGCTCCAACGAGGCCAGCGAAACGTCCGACAG
GTGCAGCGCGCGCTCCACCGGCGCATCGTTGCCGTCGAAGATGCGCACGCCATCGCGCCG
CAGCTCGGCGGTGTCGCCCTCTTCCAGAAAGATCACCTGGCGGGTGGCCTGCACGATGGC
AGAGACATCGGAGGCGACGAAGTTTTCGCCCTCGCCCACGCCGATCAGCAGCGGGCACCC
CATGCGGGCGCAGACGAAGTGTTCCGGCTCTGCCTGGCTCACCACTGCCAGTGCGTAGGC
ACCGGTGAGTTCCTTGACCGTGCGTTGCAAGGCCGCCAACAGATTGCCGGCGTCGCCTAG
ATGATGGTGGATGAGGTGGGCGATGACCTCGGTATCGGTCTGCGACTCGAAGCGATAGCC
GAGCGCACGCAGCTTTTCGCGCTGTTCCTCGTGGTTTTCGATGATCCCGTTGTGCACCAG
CGCGATGCCGTCGCTGATGTGCGGGTGCGCATTGGCTTCGGTGACGCCACCGTGGGTGGC
CCAACGGGTATGGCCGATACCCAGGGTTGCGTCGAGCTGTTCGGCCTGCGCGGCCTGGGC
CATCTCAGCCACGCGTCCTGTGCGGCGCACGCGGCGGACCTGGTGGCCGTCGAGTACCGC
AATGCCGGAGGAATCGTAGCCGCGGTATTCCAGCCGTTTGAGTCCTTCGATCAGGACCGG
GACCACGTCGCGCCCGGCGATCGCTCCGACAATGCCGCACATAGGACACCCCTCTTTGGT
AAGCCGTACAGTCTAACGTGTCCGCAGCCTGTCCACCGCATGACCGCGCCCGGACAGGCT
GTCCGGGTGGGTGTCCGCGGACACTGCGGACACCTGTCCACCGGATAATAAGTTGTTTTT
GATCAATAGCTTATGGACTGGCACGCAACCTGCTTTGACGTCCTGTGACGCCACCGAGCC
CAGCCACCATGATTCGTGACACTTCTGCACAGGACCAGGTCATCCGTTCCACCGAACAGC
GCGTGGTCTGGCGCCGTTGGCTGTGGCCCGGAGTGGGCGCCATCGTGGTCCTGGCCGGGA
TCGGCTGGGCGGTCACCGCATGGAGTGCAGGCAGCCGGTCGTTCGATGCCAGCCGGGTGC
GCATCGCCACCGTCGGCCAGGGCGACCTGGTGCGCGACATCGCCGCCGACGGCCGTGTGA
TCGCCGCCAACAGCCCGGTGCTGTACGCCATCTCCGCCGGCACGGTGACGCTGAGCGTGG
TGGCCGGCGACGTGGTCAAGCGAGGCCAGGAGCTGGCACGCATCGACAGCCCGGAACTGC
GCAGCAAGCTCGCCCAGGAGCAGGCGACCCTGGCGGGGCTGGAAGCCGAATCCAGCCGCG
CCGCCCTGGATGCCACGCTGGCGCGGGCCAATGCCAGCAAACTCACCGACCAGGCCCGGA
TCGACAAGCAGGCCGCCGTCCGCGATCTGGAGCGCTACCAGCGCGGCTTTGATGGCGGCG
CGGTGCCGCAGGTGGAACTGGCCAAGGCGCAGGACACCCTGAAGAAGACCGACATCGATC
TGCAGCACGCCCAACGCGATGCGGCGTTGAAGAGCCAGGGCGCGGACCTGGATTCGCGCA
ACAAGCGCCTGCTGGCCGATCGCCAGCGTGCGGTGGTGGCCGAGGTGCAGCGCCAGGTGG
ACGCGCTCACCCTGCTCGCCCCGTTCGATGGTCAGGTCGGCCAGGTGCAGGCGGTACAGC
ACACCCAGGTGGCGGCGAACGCGCCGATCCTGGGTGTGGTGGATCTGTCCAAGTTCGAAG
TCGAGGTCAAGGTGCCCGAAAGCTTCGCGCGCGACCTTGCCATCGGCATGCCCGCCCAGC
TCACCAGCGGCAGCGGCGAACCATTCGCCGGCGCCATCTCGGCGGTATCGCCGGAAGTGG
TCAACGGCGAGGTCACCGCGCGCATCCGCTTCACCGACAAGCAACCGCCGGGTCTGCGCC
AGAGCCAGCGCATGAGTGCGCGGGTGATGATGGATACCCGCCGCAACGTACTCAAAGTCG
AGCGCGGCCCCTTCCTCGAGCAGTCCGGTGGCAGCTATGCCTACGTGATGGACGGCAACA
CCGCGGTGCGCCGCCCGGTACGCATGGGCGTCAGCAGCCTGGGCGAAGTGCAGGTGCTGT
CCGGCCTGCAGGTCGGCGACCGCGTGGTGGTCTCCGGCGCGGACAACTTCGGCGATGCGC
CGCGCGTCACGGTGCATTGAGCCGGGACCCGGGACCCGGGACCCGGAAAAGCCAAAGCGA
CCGGCTACCGCTTTTGTTCTTGATCTACCGGGTCCCGGGTCCCGGCTCCACCATCCACCA
TCCACCACCACTCCCTACCATAGGAACTTCCGCCATGCTCGAAATGCGCTCCGTCTCCAA
GGTCTTCCGCACCGAACAGGTGGAAACGCACGCGCTGCGCTCGCTGGACCTGCATGTGCG
CGAGGGCGAATTCGTCGCAGTGACCGGGCCTTCCGGCTCCGGCAAGACCACTTTCCTCAA
TATCGCCGGACTGCTGGAGACCTTCACCAGTGGCCAGTATCTGCTCGATGGCGAAGATGT
CAGCCACCTGTCCGACGACGCCCGCTCGCGCCTGCGCAACCGCAAGATCGGCTTCATCTT
CCAGGGCTTCAATCTCATCCCCGACCTCAACCTGTTCGACAACGTCGACGTGCCGCTGCG
CTATCGCGGCATGCCCGCCGCCGAGCGCAAGCAGCGCATCGAAGAGGCGCTGACCAAGGT
CGGCCTGGGCTCGCGCCTGAAGCACTACCCCACCGAGCTGTCCGGCGGACAACAGCAGCG
CGCTGCCATCGCCCGCGCACTGGCCGGCAGCCCACGCCTGCTGCTGGCCGACGAACCCAC
CGGCAACCTCGACTCGCAAATGGCCCGCGGGGTGATGGAACTGCTGGAGGAAATCAACAG
CCAGGGCACCACCATCGTGATGGTCACCCACGACCCGGAGCTGGCCGCACGCGCGCAACG
CAACGTGCACATCGTCGATGGACAGGCCACCGATCTGGAACGCGATCCCAGCCTGATGCG
TTCGCGCGACATCGCGCCCACCCTGGCAGAGTAAGGAGAGCGCCATGTTCGGTTACTACT
TCCACCTGGCGCTGCGCAGCTTCCGCCGCAACAAGGTGCTCACCGCATTGATGGTGCTGG
CGATCGCACTGGGCATCGGCGCCAGCATGACGACGTTGACGGTGTTCTACGTCCTGTCCG
GCGATCCGATCCCGCGGAAGAGCGATCGCCTGTTCTACGTGCAGGTCGATTCCGAACCCA
AGGCCGGATATCAACCCGGGGACGAGCCGGATTATCAATCCACCCGTTTCGATGCCGAAG
CGCTGCTGCGCGAGAAGCGCGCCAAACGCCAGGCGATGATGAGCGGCGGAAACGTCGCGA
TCGAGCCGCAGAAGAGCGGGCTGAGTCCGTTCAAGCTGGAAACGCGCTTCACCTCGGCCG
ACTTCTTTCCGATGTTCGAAACCCCGTTCCTGTACGGCCAGGGCTGGACGAGCACCAGCG
ACGAGCGACACGAGCGCGTTGCGGTGATCACCAAGACGCTCAACGACAAGTTGTTCGATG
GCGGCAACAGCGTCGGGCGCGAGCTGCGCGTGGACAAGAGCAGCTTCCGCATCGTCGGCG
TGCTCGACACCTGGAACGTCGCCCCGCGCTTCTACGACATCATCGACACCTATGGTGCGG
ACGAACAACTGTACGTGCCCTTCAGTACCGCGATGGATGCGAAGCTGGCCCACGCCGGCG
GGACCAACTGCAATGGAAAGGTCGAAGGCGGCGACACCATGGCGCTCAACGCACCCTGCA
CGTGGGTGCAGTACTGGGTGGAGCTGGAGGACGCAAGACAGGCCGGCGACTACAAGGCCT
ACCTGGAGAACTATTCGGATCAACAGCGCGCGGCAGGCCGTTTCACCCGGCCCAACAACG
TGCGCCTGCGCAACGTCATGCAATGGCTTGACCACAACGAGGTCGTGCCCAGCGATGTGC
GCCTGCAGCTTTGGCTGGCGATGGGCTTTCTGCTGGTCTGCCTGCTCAACACGGTCGGCT
TGCTGCTGGCGAAATTCCTGCGCCGCAGCGGCGAGATCGGCGTACGCCGCGCGCTTGGAG
CGTCGCGTGGCGCGATCTTCGCCCAATGCCTGGTGGAAGCGGGAACCATCGGCCTGGTCG
GCGGCATCGCCGGATTGGCGCTGGCGTGGCTGGGGTTGTGGGCGGTACGCCAGCAGCCGG
TGGGCTACGCCTCGCTGGCACATCTGAATCCGACCATGCTGGCGGTGACCTTCGTCCTGG
CGCTGGCCGCCAGCCTGTTGGCCGGCCTGCTGCCATCGTGGCGCGCCATCCAGGTCGCGC
CGGCACTGCAGCTCAAGTCCTCATGATCACCGCGCCCGTCGCCACGCGCCGGGCCACGCC
CCTCTTCGAAGGCTAACCCCATGGACATCCGCCCCATCGTTTCCACCCTCAGCCGCCACA
AGACCGCGGCCGCACTCATCGTGCTGGAGATCGCCCTGGCCTGCGCCATCATCTGCAACT
CGCTGTTCCTGATCGGCAACCGCGTGGAGACGCTCTCGCGTGCCAGCGGCATTGCGGAAC
AGGACCTGCTCAGTATCCGACTCGGCGGCATCGGCACCCAGACCAACGCCGATGCGCGTA
CCCAGGAAGACCTGGCGGCGTTACGCGCCATCCCCGGTGTGCGCGCCGCGGCCATCACCA
ACCAGCTGCCTTTCTCCACCACCTCATCTAATACTGGCCTGTCGCTGACCCCGGAGCAGG
AGCGCTCCACGCTCAATGCCGGGCAATACCTGGTCAGCGACGGCGGCCTGAAGGTGTTCG
GTCTGCAACTGACGGCAGGACGCGACTTCACTGCGGAGGAATACATCAGCATGGAGAAGG
CGGACAACGACGAGAGCGTGCGCACCAAGGGGGCGCCGGTGATCCTGACCCAGGCCACCG
CGGAGAAGATGTTTCCCGGCCAGAGCGCGCTCGGCAAGAACGTCTACTCCGGCGAGGTGC
CGCTGCGGGTCGTCGGCATCGTGCAGACGCTGACGCGCCCGAACAACGTCAACGGAATGG
ATCAGCTGGACTATTCGATGCTGCTGCCGATCCGCGCGCCCTATACCGAAGGCCAGTACA
TCCTGCGCGTGACCGATCCCTCGCGGCGGCAAGAGGTGCTGAAGGCCGCGGTAGCCGCCT
TGATGCGGGTGGACAGTAGTCGCCTGGTGCTGAAGCAGCAGACTTATACCGAGATCCGCG
ACGCGTATTTCCGCAACGACCGTGCGATGGTGTGGCTGCTGGGTGCGGTGTGCGTCGCAT
TGCTGATCGTCACCGCATTGGGCATCGTGGGGCTGGCCAGCTTCTGGGTACAGCAACGCA
CCAAGCAGATCGGCATCCGCCGTGCCCTGGGGGCGACACGCAGCCAGATCCTGCGCTACT
TCCAGATCGAGAACTTTCTGCTGGCCTCGATCGGCATCGCGTTGGGCATGCTGATGGCGT
ATTCGATCAATGTGTGGTTGATGGCGCGTTACGAATTGCCGCGACTGCCGGCGATCTACC
TGCCGGCTGGTGCCGTGCTGCTATGGGCGCTGGGCCAGCTGGCGGTATTCTGGCCGGCCC
GACGCGCCGCCGCAGTACCGCCGGCCGTCGCCACCCGGAGCGCATGATGGCACAGTGCTG
CTTCCCGGCCAGGCGTGCGGGCGGGAAGGAGTCCGTTCGCCCTCGCCCGCACCCTCCGTT
CCTATCGGTCCCCCCCATGCCCAGCCGTCCTGCCCAGCGCGCGCGCACCATCCTGACGGC
AACCTGCCTCGCCATTGCCGGCACCCTCAGCGCCGCCCGTGCCCAAGCCCTGGCGATCTC
GACCCACGATGTCCTCGCCGTCGAAGATGCCCGGCTCAGCTGGCACCACGATGATCAGTT
CGTCGAACTCGTCGCCACCGGCGATGGCCTGTTGGTGACCCAGGCCAGTGCCGGCTCGTC
CCTGGGATTGCAGCGTGGCGACCGGATCCACACGGTTGGCCATACCCAGATCACCGCGGT
GGCGCACCTGATCGCGGCATTGCGTGCCGCTGCGGCCCATCCGGTGGTCGTGCATGTCCT
GCGCGATGGCGTCCAGGTCCAACAGACCTGGACGGCGGCGGCCTACACCGCATTGCTGCC
ACCAGGACAGGCAACGCCACCCCCGCATCGCTAGCACCACGCTCGGCGGCCAACGCTCGA
GCTCGTCGGCTGGGCCGTTTCCCCCTACGACCAGATACGCGTTGCAGTTCCGCGCTGCAC
GGAATCCTGTTCTGATAATCCTTCCTTAGTGCTTTCTCGAGCAACGCGATGCCGCAGATC
CTGATCATCGACGACAACGCCGCCGTGGCCACCGCGTTGGAGGTGCTGTTCTCGCTGCAC
GACATCGAGGCGCAGCATGCGCAGTCGCCGCACGCCGGCTTGGCGTTGCTCGACGAGCAG
GCGTTCGACCTGGTGATCCAGGACATGAACTTCACTGCCGACACCACCTCCGGCGAAGAG
GGCGAAGCGCTGTTCGCACAGATCCGTCAGCGCCACCCGGATCTGCCGGTCATCCTGCTC
ACTGCCTGGACGCATCTGGGTAGCGCGGTGGGGCTGGTCAAGGCCGGTGCGGCCGACTAC
ATCGCCAAGCCCTGGGACGACACCAAGCTGCTGACCACGGTCAACAACCTGCTGGAACTG
TCCGAGGCCCGCCGTGAGCTCGCGCGCCGTCGCGAACGCGAGCACCGTGGCCGCGAGCAA
CTGACACAGCGCTACGATCTACGCGGTGCGGTGTTCGCCGACCCCGCCAGTGAGCGCGCC
ATCGCGCTGGCCTGCCAGGTCGCGCGCTCGGAGTTGCCGGTCCTGATCACCGGTCCCAAC
GGCAGCGGCAAGGAAAAGATCGCCGAGATCATCCAGGCCAATTCGGCCACCAGGCACGGC
CCGTTCATTGCGCTCAACTGCGGCGCATTGCCGGGCGAACTGATCGAGGCCGAACTGTTC
GGTGCCGAAGCCGGCGCCTACACCGGTGCCAACAAGGCGCGCGAAGGCAAGTTCGAAGCG
GCCGATGGCGGTACGCTGTTTCTGGACGAGATCGGCAACCTGCCGTTGGCGGGCCAGATG
AAACTGCTGCGCGTGCTGGAAACCGGCCGCTACGAGCGCCTGGGATCCAATCGCGAGCGC
CATGCCAAGGTGCGGGTGATCAGCGCCACCAACGCCGATCTGCCTGCGATGATTCGCGAT
GGCAGCTTTCGCGAAGACCTGTACTACCGCCTCAACACGGTGGAAATCGCGCTGCCGGCC
CTGTCCGAGCGTCCCGGCGACATCGGGCCGCTGGCAGCGCACTTCCTGGCCACAGACAAG
CCGTTGTCGGCGCAGGCGCGCGATGCGCTGCAGCGACACGCCTGGCCGGGCAACGTGCGC
GAGCTGCGCAACGTACTGCAACGCGCCAGCCTGCTGGCGCAGGGCGCGCGGATCGAGGTC
GCCGATCTGAATCTGCCGCGCGCACCAGCCCCGCGTCCACCGGCCACCCCGGCGGGCGAA
CCGGATCGTGCGCGCATCGAACAGGCCCTGGCACGCGCCCATGGCGTCATCGCCCAGGCC
GCCGCCGAGCTGGGATTGAGCCGCCAGGCGCTGTACCGGCGTATGGACCGTTACGGCATC
ACGTCGGAATGAACTTCGGTATGTGGACACGCTCCTTGACGTTCTCGCTGTTCCTGCGCC
TGTTGCCGGTGCTGGCGCTGGCGGCCGCCCTGCCCTGGTTCACCGCCTATTGGCTGGACC
AGGGATGGCAGGTTGCCGCGATCTCGGTGGTAGTGCTGGTAGGGGCGATGTGGTGGAGCC
TGCGCCGCGCCACCGCGCCGATGCGCTCGCTGTTTCGCGCCCTGGCCGGCACCACCAGCA
GTTACCGCGACGGCGAGTACAACTTTGGCGTGTACTGGCGCGGTCACGACGAGCTGGCGC
AACTGGTTTACGCGCACGCCGAGCTCGGCGACGTGCTGCGCGCGCAGCGGCGCGACCTGG
TGCAACGCGAATTGATGCTCGACACCATGCTGCAGAACACGCCCGTGGCGATGCTGCTGG
TGGTCGCCGGCGGCGACGGCCTGCGTCGGATCGGGTTTTCCAACAACGCCGCGCGCAAGC
TGTTGCATGGCGGGCGCAAACTCGAAGGCCAGCACCTGGACGATGTGCTCGCGCGCATGC
CCGGCGAACTGCGCGATGCGCTGGGCCGCGGCGGCGATTGCCTGTTTGCGGTGCGCGAAG
ACGGCGACGACGAGGACGATGAGCAGATCTACCACCTGTCGCGGCGCAGCTTCCACCTCA
ATGGCCGTGGCCACGAACTATTGCTGATCCGTACCCTGACCACCGAACTGCGCCGCCAGG
AAGTGCAGACTTGGAAGAAGGTGATCCGGGTGATCAGCCACGAGCTGAACAATTCGCTTG
CCCCGATCGCCTCGCTGGCACATTCGGGCGCCGAACTGTTGCGACGTGAGCGTACCGACA
GGCTGGGCACGGTGTTCGAGACCATCGAAGAACGCGCGCGTCATCTGGAAGGCTTCATCC
GCGGCTATGCGCGGTTCGCCAAGTTGCCACAGCCGCAGCTGCAGACCATCGAATGGGCAC
CGTTCCTGGAACGTTTGCGGCAGCAGATCCCGTTCCACCTGCAGGGCGATCTGAGCGATG
TCACCAGCCGCATCGACGCCGCGCAAGTCGAACAAGCCCTGCTCAACCTGCTGAAGAATG
CGCACGAAGCCTGCAGCGAGGCGCAGCCGCCCAATGGCGATGTCGTCGTGCGCGTGACGC
GCGTGCCGCAGTGGCTGCGCATCGAAGTGCTCGACCGCGGCAACGGCATGAACGAGGCGG
TGCTGCACAATGCATTGATGCCGTTCTATTCCACCAAGCGCAACGGAACCGGGCTGGGGC
TGGCGCTGACGCGCGAGATCGCCGAGGCCCATGGCGGGCGTATCTCGCTGCACAACCGCG
AGCATGGCGGCCTGTGTGTGACCCTGCTGTTGCCGTTGGCCGCGTGAGAGCCGCGCCCCG
CTCGCGCCTGGATCATGCAGGCATCAACACGAACCATTCATTGCGCCGGCTCATGCGTGG
CAAAAGCCCGCTACGCACCCGGTAGGAGCGCCCCCGGACACGACGGGCGTCTTTCAGTCG
CGCCCAGCTGCGTTCCTACGCAGTCAGGGTCGCACTGCATTGTCCGCCACCAGGCGGCTT
ACTTCTTCGTGGGCCGCTGCCAGCCTTCCACCACGGTCTGGCGCGCGCGTGTCACGCTCA
GCTCGCCGGCCGGGGCATCGCGGGTGATGACCGATCCGGCGCCGATGGTGGAATGGGCGC
CGATGTCGATCGGCGCTACCAGCGCACTGTTGGACCCGACGAACGCGCCATCGCCGATGG
TGGTCTGCGACTTGTTGACGCCATCGTAGTTGCAGGTGATGGTGCCGGCGCCGATATTGA
CCTTGCTGCCGATCGTCGCATCGCCCAGGTAGGTCAGATGATTGGCCTTGCTGCCCACGC
CCATGCTGACTTTCTTGGTCTCGACGAAGTTGCCGATATGCACGCCGTCGGCGAGCACGG
TGCCCGGCCGCAAGCGCGCGAACGGGCCGATCTGCACCGCGCCTTCGGTGATCACGCCTT
CCAGGTCGCAATGCGCGCGCACCTGCGTGCCGGCGCCGAGATCGACATCGCGCAGCCGGA
CGAACGGGCCGATCACCACGCCATCGCCGAGCGTGACCTCGCCCTCCAGGATCACATCGA
CGTCCAACTGCACATCGCGGCCTACCCGTACCGTGCCGCGCTGCTCCACACGTGCCGGGT
CGGCCATGCGCACGCCCTCCAGGCACAGCGCACGTGCAGCGCGCGCCTGCCAGGCGCGTT
CGAGCTGCGCGAGCTGCCAAGGGTCGTTGGCGCCCTCCACTTCCTGCGGATCGGCTACCT
GCACCATGTCGGCCGGGGTGAAGTCGGCGGCGGCGCTGGCGAAGACGTCGGTCAGATAGA
ACTCGCCCTGCGCATTCTCGTTCGACAGACCGGATAGCCAGCGGCGTAGTGCGGTGGATT
CGGCAGTGAGGATCCCGGTATTGACGGTGCGGATGCGACGTTGCTCTTCGCTGGCATCCT
TTTGCTCGACGATCGCGGCGACCTTGCCTGCGACGTCGCGCACGATGCGTCCGTAGCCGG
TCGGGTCGGCCAGCTCGGCCACCAGCACCGCGATGCGGCCGGGCGCATGCAGCAGCTCCA
GCAGGCTCTGGCTGCGGATCAACGGCACATCGCCATACAGCACGAGCACGGTGGCCGCGT
CGGGAATCGCATCGAAGGCCTGTTGTACCGCATGCCCGGTGCCCAGCTGCCGGCGCTGCT
CGGCCCACTGCAGATCGCCCTGCCCGGCAAATGCCGCCCGCACCTGGTCGCCGCCGTGGC
CGTAGACCACGTGGATCGCCGCCGGCTGCAGCTGCCGCGCGGTGGCGATCACATGCGCCA
GCATCGGCTGGCCCGCCACTGGTTGCAGTACCTTGGGCAAGGCCGAGCGCATGCGCTTGC
CCTCGCCCGCGGCCAGGATCACGACATGCAGAGGCAGGGTCATTACGGTGTTCCGGTTGC
AAGAGATGATCGAATTCTAATCGCAGTGCCGCAATGCCGCGTGCTCAAGGCATGCCCTCG
GCATGCGATGACACGTTTTTAAGCGCTGCGCCCGCTAGGATGGGCGCCCTTTCCTCTTGT
CCGGCATGCATGAGTCTGTTCCGCCAAGGCAGCCAGTTCACCCTGATTGGCGCACTGCAG
CTGGCGGTGGACTGCGGCATCTTCATCGCCGCCACCGCCGCCGGCATGCCCACGGCACCG
GCCAACCTGCTCGGACGTGTCAGCGGCGCAGTGCTTGGATTCTGGCTCAATGGACGCTAC
ACCTTCGCGCATCGGGATGGTGCGCGTCTGGGCTGGCAACGCTTTGGCCGCTTTGCGGTG
ATGTGGGTGACGCTGACCATCGTCAGCACCTGGCTGCTGTCGGCCACCGTCGATCTGGTG
GGCTTGCGCCAGGCCTGGCTCACCAAACCGCTGGTCGAAGGCGGGCTGGCAATCGTGTCG
TTCCTGCTGGGCCGGCACGTGGTGTATCGCTGAGGCAAGATCGACAGCGCCTGCGAACGG
CCGCATGGAGTGTGTTGCATGGACTCGCGAACCATGAGCAGCTGACAAACCTGCCGTGCG
CACCACCAGGCGGGCGCGGCCGGTGCTCGAAACCGGTATGTACCAATCGGACACTCCATT
CCTCCGCGCCTTCCTTACCCCCGCTGACGACTGCTCACTGCGTTGTGTTCGCCGCTACGA
GGCGTTGCTCCGGCCGATTGCCGACTGCTAGGTCTTGTTGTCCACCTGCTGGCAGAAGTC
GCCCAGGCTGCGCACCAATGCGGCGCGGTGCAGCGCGTCCAGTTGCCATTGCGCGGCATA
GTGCGCGGCCGCGCGCGCGGTACTGGCCGGACACCCGGGGGCCGCCCGTGCCGGACCTGC
GGCGGCCAATGCGTCGAGCAACTCGCCTTGCAGTTGATCCAGACGCGCGCGCAACGTGGC
CAGATCCGGCCGCGCCGTTTGCAGCGCGCGGCCACGTTCGTGCCAACGGTCCAACAGCGC
GTACTGCACCGATTTATTGGCTTCGATCTGTGCAGCGAAGAAACGCACTGCATCGTCGGC
CTGCAAGCCATGGGCCGCGGCCTGGTCGCGCACGCTGAGCAACACCGCCGCTTCGCGGGT
CTGATCCAGCACCGGCTTGCCGCTGTCCCACTTGCTCAGGGCCACCGCATCGCCGATCGC
ATTGCGCTGCACGATCCGGTCCAGCAACGGATCCAGTGGCGGTTGGCCGAGCGCGGGCCA
GGCGCACCCAAGCAAGGCCACGGCAAGCAAACCATTCAACAGATAATCGCGGACGCCAGC
GGTCGAAAGTCTCATGGTGTACTCCTCAGGGGGGCCAGACGCGGTGCGTCGCGCTGCGGC
TTCGATGCAGCGCAAGGCCGGGCGGGCCAGTGTGCCCACTCCCTGCAGAAGGCGGTTTCC
TATCGCGCAAGCGCAGCGCCCCAAACGAAAACGCCGACCCAAGGGTCGGCGTTTCGTGCT
CGGTGCGCAGCTGCGCCGCCCGGTCGGAAGCGTGGGCGACCGCTCAGTGCTTGAGGTTAC
GGCGCAGACGCTCCAGCGCCTGCAGTTGCACCGTCGCCTCGGCCAGTTGACGCTGCGCCT
GAGCCACGTCCACCGTGTCGCCACGGTTGGCCAGCAGGCGCTCGGCCTCTTCCTTGACCT
TGCGCACAGCGGCTTCGTCGATGTCCTGCGCGCGCACCGCTGTGTCGACCAGCACGGTCA
CCACCTGCGGCTGCACTTCCAGGATGCCGCCGGAGATGGCGAAGTCCAGCTGTTCGCCGT
TGGCGGTGGTGACCACCACCTTGCCCGGCTTCAGGCGGGTGATCAGCGGTGCATGCTTGG
GTGCGATGCCCAGCTCACCCAATTCGCCGGTGGCCACGACCAGCGTCGCCTCACCGTGGA
AGATTTCCTTCTCGGCGCTGACGATGTCGCAACGGATAGTGCTCATGGTGCCTCACGTTG
TGAGGCGGGGATTGGGGATTGGGGATTGGGGATTGGTAACCGCGGCGTTCACCGTCGTTG
CCATCCTCATCCACCGTGCCAATCACCGCCGTACCTATTCCCGAATCCCGAATCCCGGCT
CTTACGCCTTGGCGCTCATCTTGTTGGCCTTCTCGACGGCCTCTTCGATACTGCCGACCA
TGTAGAACGCCTGCTCCGGCAGGTGGTCGTACTCGCCGTCGCAGATCGCCTTGAAGCCGC
GGATGGTGTCCTTCAGCGAGACGTACTTGCCCGGCGAGCCGGTGAACACTTCGGCCACGT
GGAAGGGCTGGCTGAAGAAGCGCTCGATCTTGCGCGCGCGCGACACCGACTGCTTGTCTT
CTTCGCTCAGCTCGTCCATGCCCAGGATCGCGATGATGTCCTTCAGTTCCTTGTACTTCT
GCAGGGTCTGCTGGACGCGCTGAGCGGTTTCGTAGTGCTCGTGGCCGATCACCAGCGGAT
CCATCTGGCGGCTGGTGGAGTCCAGCGGATCCACCGCCGGGTAGATGCCCAGCGAAGCGA
TGTTACGGCTCAGCGTGACGGTCGAGTCCAGGTGGGCGAAGGTGGTCGCCGGCGACGGGT
CGGTCAGGTCGTCCGCAGGCACGTACACCGCCTGGATCGAGGTGATCGAACCGCTCTTGG
TCGAGGTGATGCGTTCCTGCAGCACGCCCATTTCTTCGGCCAGGGTCGGCTGGTAGCCCA
CCGCCGACGGCATACGGCCGAGCAGTGCGGACACTTCGGTACCGGCCAGCGTGTAGCGGT
AGATGTTGTCCACGAACAGCAGCACGTCCTTGCCCTTGCCGCTGGCGTCCTTCTCGTCAC
GGAAGTACTCGGCCATGGTCAGGCCGGTCAGCGCCACGCGCAGACGGTTGCCCGGCGGCT
CGTTCATCTGGCCGTACACCATCGCGACCTTGTCCAGAACGTTGGAGTCCTTCATCTCGT
GGTAGAAGTCGTTGCCCTCGCGGGTACGCTCGCCCACGCCGGCGAACACGGACAGACCCG
AGTGCGCCTTGGCGATGTTGTTGATCAGCTCCATCATGTTGACGGTCTTGCCCACGCCGG
CGCCGCCGAACAGGCCGACCTTGCCGCCCTTGGCGAACGGGCACATCAGGTCGATCACCT
TGATGCCGGTTTCCAGCAGCTCGGTGGTCGAGGCCTGGTCCTCGTAGGACGGCGCGCCAC
GGTGGATTTCCCAATGATCCGAAGCCTGCACGTCGCCGGCTTCGTCGATCGGGTTGCCGA
GCACGTCCATGATGCGGCCCAGGGTACCGGCGCCCACCGGCACGGCAATCGCGCGGCCGG
TGTTGGTGGCGACCAGGTTGCGCTTCAGGCCGTCGGTGGAGCCGAGTGCGATGGTACGCA
CGACGCCATCGCCCAGCTGCTGCTGGACTTCCAGCGTGATGGCGGTGCCGTCGACCTTCA
GCGCGTCGTACACCTTCGGCACTTCATTGCGCTGGAACTCGACGTCGACGACCGCGCCGA
TGATCTGAACGATCTTGCCCTGACTCATTTTGCTGCTCCGGTTAGCTTTGTTCTGTCCGA
GGGGCCGATGCCATCTCGTTGAATTTTGTGATTTGGGACTCGTGATCGGGGATTCGCAAG
GGCGCAGTCCGCAGCGCTCCAACCAATCCCGAATCCCCAATCCCGGCCGTGCTTACACAG
CGGCTGCGCCGCTGACGATTTCCGAGATTTCCTGGGTGATCGCCGCCTGACGCGCCTTGT
TGTAGACCAATTGCAGCGTGCCGATCATCTTGCTGGCGTTGTCGCTGGCGGCCTTCATCG
CCACCATGCGCGCAGCATGTTCGGAGGCCACGTTTTCCAGCACAGCCTGATACACCAGCG
ACTCGATGTAGCGCGTCATCACGTGCTCCAGCACGGTCGCGGCATCGGGTTCGTACAGGT
AGTCCCAGTCGTGGTGCGCCACCTTGTGCTCGGCGGCCGGCAGCGGCAGCAGCTGGTCGA
AGCTGGCCTTCTGCGTCATGGTGTTCACGAAGCGGTTGTAGACCAGATAGACGCGGTCCA
CCTTGCCTTCGATGTAGGCATCGATCATCACCTTGATCACACCGATCAGCTGCTCGACCT
GCGGGCTGTCGCCCAGGTGGGTCACGCTGCCGACCATGTTGACCTTGACGCGACGGAAGA
AGGCCGACGCCTTCTGGCCGATGGTCACCACATCGATCTCGGCGCCCTTGTCCTGCCACG
GGCGCACTTCGCCCAACATCTTGCGGAACAGGTTGTTGTTCAGACCGCCGGCCAGGCCGC
GGTCGGACGAGATCACGATGTAACCGACCCGCTTGACCTGCTCGCGCTCGACCAGAAACG
GATGCTGGAAATCGGTGCTGGCCTGCGCCAGATGGCCGATCACCTGCTTCATCGCCTGCG
CATACGGACGCGAGGTCTTCATGCGGTCCTGCGCCTTGCGGATCTTGGAGGCCGAGACCA
TTTCGAGCGCGCGCGTCACCTTGCGGGTGTTCTGCACGCTCTTGATCTTGGTTTTGATTT
CGCGTCCGCCTGCCATATCTGTTTACTCGGGACTCGGGACCCGGGACCCGGGACCCGGAA
AGAGCCCGCAATCACGCGTCGTTGTTGTTTCGTGGCACCTGGGGCAGTGGACCTGAGGAC
TCCGCTTGCGCGGGTCCCCGGTCCCGGGTCCCGGGTCCCGGCTCTTACCAGCTACCCGTG
GTCTTGAACTCTTCGATGCCCTTCTTGAACGCGGCTTCGATGTCGTTGTCCCAACCGCCA
GTGCTGTTGATCTTGGAGACCAGCTCGCCCTGGGTGTTGGCGAAGTGCGCGTGCAGGCCT
TCCTCGAACGCCAGCAGCTTGTTGACCGGCACCTCGTCGAGGTAGCCCTCGTTGACGGCA
TAGATCGACAGCGCCTGGTTGGCGATGGACATCGGCGCGTACTGCTTCTGCTTCATCAGC
TCGGTGACGCGCTGACCGCGCTCGAGCTGCTTGCGGGTGGCTTCGTCCAGGTCCGAGGCG
AACTGCGCGAACGCCGCCAGCTCACGGTACTGCGCCAGCGAGATACGGATGCCGCCGGAC
AGCTTCTTGATGATCTTGGTCTGGGCCGCACCACCGACGCGCGACACCGAGATACCGGCG
TTGACGGCCGGACGGATACCGGCGTTGAACAGGTCGGTTTCCAGGAAGATCTGGCCGTCG
GTGATCGAGATCACGTTGGTCGGCACGAATGCAGACACGTCGCCGGCCTGCGTCTCGATG
ATCGGCAGTGCGGTCAGCGACCCGGTCTTGCCGGTCACCGCACCGTTGGTGAACTTCTCC
ACGTACTCCTCGGACACGCGCGCGGCGCGCTCGAGCAGGCGCGAATGCAGATAGAACACG
TCACCCGGGTAGGCTTCGCGACCCGGCGGGCGCTTGAGCAGCAGCGAGATCTGGCGGTAG
GCCACGGCCTGCTTGGACAGATCGTCGTACACGATCAGCGCGTCTTCGCCGCGATCCATG
AAGTACTCGCCCATGGTGCAGCCGGCGTACGGGCTGATGTACTGCATCGCAGCCGATTCG
GACGCGGTCGCCGCAACCACCACGGTGTGCGCCAGCGCGCCGTTCTCTTCCAGCTTGCGC
ACGATGTTGGCGACGGTCGAGGCCTTCTGGCCGATCGCCACGTACACGCACTTGATGCCG
GTGCCCTTCTGGTTGATCACCGCGTCGATCGCCAGCGCGGTCTTGCCGGTCTGACGGTCA
CCGATGACCAGCTCGCGCTGGCCGCGGCCGATCGGAATCATCGCATCGACCGACTTGTAG
CCGGTCTGCACCGGCTGGTCGACCGACTTGCGCCAGATCACGCCGGGCGCAACGCGCTCC
ACCGGTGCGGTCTGGGTGGCGCCCAGCGGGCCCTTGCCGTCGATCGGCTCGCCCAGCGCG
TTGACCACGCGGCCGAGCAGTTCCGGACCGACCGGCACTTCCAGGATACGGCCGGTGGTC
TTGGCCACGTCGCCTTCGCGCAGGTTCTCGTAGTCGCCCAGCACCACTGCGCCGACCGAA
TCGCGTTCCAGGTTCAGCGCCAGGGCGAAGGTGTTGTTCGGCAGTTCGATCATTTCGCCC
TGCATCACGTCGGCCAGGCCGAAGATGCGCACGATGCCGTCGGACACACTGGTCACGGAG
CCTTCGTTGCGCGACTCCGCGGACAGCTTGACCGTCTCGATGCGGGTCTTGATCAGGTCG
CTGATTTCGGAGGGGTTGAGCGTGGTTGCCATCGTTCAGTCCTAGGTGCCGGCCGCGAGG
GCCATGCGTTTATGTGAATTCAGTGGGCGAGCGAGCTTTGCAGACGCGCAAGCTTGCCCT
TCAGCGAGCCGTCGATGACCACCTCGCCGGTGTCGATCACCGCGCCGCCGATCAGCGACG
CATCCACCGCGGTGGTGATATCCACTTCGCGGCCGAAGCGCTTCTTCAGCGCAACGGCGA
TCGTGTCCAGCTCCGACGGCGTCATCGCGGTAGCCGAGGTCACCGTCGCCTTGACGACGT
GTTCGGCCTCGGCACGCAGCTGTTCGTACAGCCCGGCCACTTCCGGCAGCAGCGGCAGCC
GCTGCGCATCGGCCAGCAGGCCGAGAAAGCGCAGATACTCTTCGCTCGCCTGCGGCGGCG
CCAGCAGCGTCACCGCCTGGTCTTGGCTCAGGGCCGGGTTGAGCAGCAGCGCAGCCACGC
GCGGGTCGCCGGCCACCTGTGCCGAAAACGCCAGCGCATCGGACCAGGGCGCGAAATTGC
CGCCCTCACGCGCGATCGCAAACGCGGCACGGCCGTAGGGACGGGCAAGTGTGAGGGCCT
GACTCATCGATCAAATCTCCGCCGCCAGCTCGTCGAGCAGCGCCTTGTGGGCGTTGGCGT
CGATTTCGCGCTTGAGCAGCTTTTCGGCACCGCTGACCGCCAGTACCGAGACCTGCTTGC
GCAGCTCTTCGCGGGCACGGGTGGCCGAGGCGTCGATTTCGGCCTGGGCCAGGTCCTTCT
GACGGTTGGCTTCGGCAATCGCCTCCAGCTTGGCCGCTTCGATGATCTGGTTGGCGCGCG
CGTGGGCCTGATCGATGATCTCGTTGGCCTTGGTGCGGGCGTCCTTGAGGGCTTCGTTGA
CCTTTTCCTGCGCCTGCGCCAGGTCCTTCTGGCTGCGATCGGCGGCAGCCAGACCTTCGG
CGATCTTTTGCTGACGCTCTTCGATCGCCTGCAGCAGCGGCGGCCAGATCTTGGTCGCGA
CGATCCAGATCAGACCGGCGAAGGCCAGCGCCTGGGCAAAGATGGTAAGGGTGATATCCA
TGGGTCGCTCAATCGCTGTTTAGGGGTGAAAGCGCCGCCGCACGGGCGACGCTTTCCGAC
CTTCATCCGCAGATGCAACCGCGCTCGGCTGCATCCACATCCCGCTACCGCTGGATCAGC
CGGCAGCCTGCGACAGACGCTCGATGAACACCTGGGCCAACGGGTTGGCGAAGGCGAACA
GCAGGCCGACGGCGACGCTGATGATGAACGCGGCGTCGATCAGGCCGGCGGTGATGAACA
TGCGCACCTGCAGCACCGGGATCAGTTCCGGCTGGCGTGCCGCCGATTCCAGGAACTTGC
CAGCCATGATGGCCAGACCGAGGCCGGCACCCAGGGCGGCCAGGCCGATCATGATGCCGA
CGGCGAGGACGGTGGAGCTCTGGACTTGAGCGAGGTTGGTCAGGACGGCGAGGTACATGG
TGATCTCCGAACGAAAGTTTCTAAGGGTGATGGATGAATCGGGATGAAGCGTATGAAGGG
TGAAGCGAGACTCAGTGACTGTCTTCCGACAGGCTCAGATACACGATCGACAGCATCATG
AAAATGAAGGCCTGCAGCGGAATCACCAGCAGGTGGAACAGCATCCAGCCGAGGCCGAAT
ACGCCGCCAGCAACCATGCCGGCGATGCCCGCACCGCCCAGCACCCAGATCAGCAGGAAG
ACGATCTCGCCGCCGAACATGTTGCCGAACAGTCGCATCGCCAGCGAAATCGGCTTGCTC
AGCCACTCGACGATGTTCAAGAGCAGGTTGAACGGCATCATCCACTTGCCGAACGGCGCC
GTGAGGAATTCCTTGGTCATGCCGCCCACGCCCTTGGAGCGCAGCGAGAAGAAGATCATC
AGGAAGAACACGCTGATCGACATGCCCAAGGTGGCATTGACGTCGGCGGTGGGCACCGGC
TTCCAGGCGTGGATGCCGGCCCAGCCCAGCGGGATGGCGATGAAGTCGGCAGGGATCATC
TTGATGAGGTTCATCAACAGGATCCAGAAGAAGATCGTGATCGCGATCGGGGTCACCAGC
TTGCTGGTGCCGTGGTAGGTGTCCTTGGCCTGGCGATCGACGAACTCCAGGCAGATTTCC
ACGAACGCCTGCCACTTGCCCGGCACGCCGGCGGTGGCCTTGCGGGTCGCCATCCAGAAC
GCCACCACCATGATCAGCCCCATCAACAACGCCATGATCAGCGTGTCGAGGTGGATGGTC
CAAAACGTACCGCCGCCCTCACGAACCGGGTAGACCAGATTCTGCAGGTGGTGCTGGATA
TAGGAGGTAGGTGTCGCTGCCTCGCCCGCCATGTGTACGTAGCCTTTTTAGTTCGGATCA
ACGCCTGGCCAGAGCCAGAACCTGAAAAATCAGCCCGATGGCGATACCTGCCAGCAGGGC
CAGAGGAGGCAGCCGCCACAGGCCGAAGCCCAGCGCCAGCGCCACGAAAACCAACACCCA
CTTCAACACCATCGCCAGGATCAGCCGGACCATGGCAGTCCCGGCCGCCAGGACACCGCC
CCCGAGCGCAGTACGTGCCGCGACCCAACCGCCCAGCACCGTCGCAAACCCGGTCAACGC
CACCCCGGCAGAGTAGCGGGGACCGACCAGCAGCAACCCCAGACTGGTTATAGCTACAGC
TGCAAGCGGATATACCGCAGCGCGCAGCATCAACCGCCGACCCGCGTCAACGGAGTTCAG
CACTACGGTTACCTTAGGTGTGAATGGGTGGGAAGCGCAGTTGCGCCTCGTCGAGCCGCG
AGAGTATAGCAATGGGACAAATTGCGAGACAACCGGCGGAGGTCATGAGTTGCTGCGATG
CACCAAGTGGCCGTCGCTGCAACGGCCGGGAACTTTGCCACAAACCGGCGGTCGTAACCC
ACGAGGCCTGCACATCCTCGTCGAAAGGTGTCACCGCAGGCCGCGTCAAGGAGCCCTGGG
AGACCGGGGCTCCTGCTTTTGACGCCATGTCGCGCGCCGCGACCTTCCCACCGACGGGCC
AATCCGCTGCAGTGCACGATCGTCTGCGCTGGGTGCCGGTGTCGAGCGTGGTGCGCGCAT
GCGCATCAAGCCCTCCCTCTCTTGCGCAATCGGCGACAGAAACCGTACTGATCGGTATGC
GCCAACGCACAGTTTACGACAGCGGACATGGGCGACGAAGAAGTGCCGTGCTGGTGCAAG
GTCCCACGGCCATTGACGATGCGGACCGTTTTGTCCGATTGCTATGTTCGCCTTCACAGG
TATGCGACGAGGCTTTCACTTTTGGAAGACGCCGGCTTATCGATAGTGCGCGCCACTGGC
TCAACGGCCTGACCATTCCAAGAATTCGGAGCTCCCCATGAAACATCTCCTCGCACTGGC
GATCCCGTGCGTCCTGGCCGTCGCCTATGTCGCGCCCGTACACGCCGAAGATACCGATGA
CCGCTTCCAGCTCCGCCTTGGCGCGATGAATGTCGACAACGACAACACCATCCGCGGCAA
CACGCTGCTGGCCGGCAACAACGTCTCGGTCAACGAGGACTTCAAGCTGGGCGGCAAGGA
ATGGGAGCCGCGCGTGGACGGCGTGTTCCGCATCAGCACCCGCCAGCGCCTGATCTTCGA
CTACTTCAAGTACGACAAGGATCGCCGCGAGACGCTGACCCAGGATCTGAGCGCCGGTGG
CGTCACCGTGCCGACCGGCAGCTTCATCAAGGGCGAGCTGAAGTACCAGGTCGCCACCCT
GGTGTACGACTATTCGGTGATCGATTCCCCGGAATTCAGCCTTGGCCTGCAGATCGGTGC
CGAGTACGCCAAGGTGGAGGCCAATGCCTATGCCGATCTGGGCAGCGTGTTCAGTGGCGA
CGTGGTGGACGAAAGCGAAGACGGCGCCGCGCCGGTGGTCGGCATCCGCTTCACCGCGCG
TCCCAGCGAGAACTGGCTGTTCAACGTGCAGGGCCAGTACCTCAACACCAGCTGGGGCGA
CTTCGGCGATTACGACGGCGACCTGAGCCGCGCCAATGCGATCGCCGAGTACCGCTTCAC
CAAGAACTTCGGCATCTTCGCCGGCTACGACTGGTTCAAGCTCGATGTCGACCAGCGCGG
CAGCGACGGCCTGATCGGCCTGAAGCAGGAGTTCAAGGGTCCGGTGGCAGGCGTGACCCT
CGCGTTCTGATCCACGCATCGCTGCACGCGTACGACGCCCCGCCTCGCGCGGGGCGTTGT
CGTTGTCGTCATGTGCACGCGATCGCCGTCCGGACCGGCAGGCGGCTGCCATGACCGCAC
CCTGCTGCTGCCGCTCGTGCGCCTGCGATACCGCGACACATGGCCGTCGCAGGCAGCGCA
CGCGCTGCCCGCTTTCCCCTGTGCGCGCATCCACGCCCATCGGGCGCCCTGGTCGCCCTC
GTCGCCCTCGTCGCCCCGCATGCGCGCGACCGACCTTGACGCTGAGGCGGGCATCAACAC
CACGGTGCAGGCCGGCTCAATCGGCTACGCGTTCGCCCCCCTTGATCACGCTGTCCACGC
GCATCAACACGCCGACATCCTGCAGCGGATCGCCCTCGACCGCGATCAGGTCGGCGTAGC
GGCCTGGAACGATCGCACCGACGTCACCGGCACGTCCCAGCGCGTCAGCGGCCTCCACCG
TCGCCGCGCGAATGGCCTCCAGTGGTGTCATGCCCCACTCCACCATCTTGGCGAACTGGC
GCGCGTTGTCGCCATGCGGATAGACGCCTGCGTCGCTGCCGAATACCAGCCTGACGCCCG
CGGCATGTGCGGCCCGGAAGGTCTCGCGCTGCTTGCGCCCGATCTGCCGTTCCTTCTCCA
GCGATTCGGCGAACAAGCCGTTTCGTTCGCCCTCGGCCAGGATGTAGTCGTCGTTGTAGA
TGTCCATCGAAAACCGCGTGCCATGTGCCTTGGCCAGCTTGAACGATTCGGCATCGGCCA
GACTGGCGTGTTCGATGGTGTCGGCACCGGCACGGATCGCGTCGTTGATGCCGCCGGTAC
CATGCGCATGCACAGCCACCTTGAGCCCCAGCCGGTGCGCCTCATCCACCAGCGCGCGCA
TTTCCTCCAGGCTGTACTGCTGCGCACCCACGCTGTCGGTCTTGGACAGCACTCCGCCGG
TGCCGCAGAACTTGATCACCTCCGCACCGTATTTGCGCAGCGTGCGTACCGCAGTCCGGA
TCGCATCCGGACCATCGGCGACGCCGGGGCCGGTGACCTTGACCGACGGCGGAAACTCGG
TGGCATCGCAGTGCCCACCGGTGGCGCCGATGCCGTAGGTCGCCGGCACGATACGCGGGC
CCGGCACGGTGCCGCGCTCGATCGCCTGCTTGAGCGCGACATCGTCGTAGTGGAGCGAGC
CGACATTGCGCACGGTGGTGAATCCCGCGCGCAGCGTCCTGGCCGCATTGGCCACGCCGA
CCACGGTCCAGAAATTATCGGTGAATTCCAGGCTCTTGTAGCCGCCCAGGGTGGGATCCA
CGGTGAGATGCACATGCATGTCGATCAGGCCGGGCAGCAGCGTGCGCCCGCCAAGATCGA
TGCGCTGCGCCTGTGCCGGCACCGGATCGCCTTGCCGGCCGACGCGGGTGATGCGGCCGG
CGACCACCTCGATCTGCGGCTGCTCCAGATAGCGGCCGGCCTGCACGTCGAGCAGGCGCG
CAGCGGTGATGACGGTGGTCTGTGCATGCGCAGCCAATGACGCACACAGGCAGCCTGCAG
CGGTGAGCAAGGCCGGCAAACGCATCTTCGACATACGGGTCGTCCCTGAGCTGCGAACGG
CGTGTCCGCGTACCGATGGTGCAAGCGTGCTGCAGGCTGTGCAAGCGCCTGATCACGGAT
ATCGCACGACGCGACCGCCTTGCGCAGCAGCGGCCCTGTCGAGCGCGATCGGTGCGATAT
CGCTATGCACCAGACCCGATGCCAGATCCTCTACAGCATCCGCCTGCGTTGGTCAGCCGT
GCCGACCGATACGATCGGAGCGCAGCCGCCAGGCCGCGTCGCCCATGCGATTGCCTACCG
CGCCGGAACATTCGGGAGCCGCACGCGCGCATGCACCTGCGTGCCCGGGTGCACGGCATG
GCAACGACCACAGCAGCAACACGCAGCCAAGCGCTCAACGCCGACGCCCCGCGCAAGGCG
GGGCGTCGTGGAAGGACAAGCCTGTGAGCGCCTACTTCTTCTTCGGGATGTACAGATCGG
TGATGGTGCCGTCGTAGACCTCGGCGGCCATGCCGACCGACTCGCTCAGGGTCGGATGCG
CGTGGATGGTGTGGCCGATGTCCTCTGCCTCGGCACCCATCTCGATGGCCAGGCCGATCT
CGGCCAGCAGGTCACCCGCATGCACGCCGACGATGGCGCCGCCGATCACGCGATGCGTGT
CTTCGTCGAAGATCAGCTTGGTGAAGCCCTCGGTACGGCCGATGCCGATGGCGCGGCCGC
TGGCCGCCCACGGGAACTTGGCCACACCGACCTTCAGGCCCTTGGCCTTGGCCTCGGTCT
CGGTGACGCCGACCCAGGCGATTTCCGGATTGGTGTACGCCACCGACGGGATCACCCGCG
CCACCCACTCCTTCTTTTCGCCGGCAGCCACTTCGGCGGCCAGCTTGCCTTCGTGGGTCG
CCTTGTGTGCCAGCATCGGGTTACCGACGATGTCGCCGATGGCGAAGATGTGCGGCACGT
TGGTGCGCATCTGCCGGTCCACCGGAATGAAACCGCGCTCGGTGATGGTCACGCCAGCCT
TGTCGGCGCCGATCTTCTTGCCATTGGGCGCGCGCCCCACTGCGACCAGCACACGGTCGT
AGGTGGTGGCCTCCAGGCCAGGCTTGTCGCCTTCGGCCGCGGCTTCGAAGGACACGGTGA
TGCCCTTCTTGTCGGCCTTGACGTCGGTGGCCTTGGTCTTGAGATGGACGTCCACGCCCT
GCTTCTTCAGACGATCGGCCAGCGGCTTGACCAGGTCCTTGTCGGCGCCCGGCATCAGTT
GGTCCATGAACTCGACCACGGTGACCTTGCTGCCGAGCGCGCTGTACACCGTGGCCATTT
CCAGGCCGATGATGCCGCCGCCGACCACCAGCAGGGTCTTGGGAATGTCGTGCAGTTCCA
GCGCGTCGGTGGAGTCCATCACGCGCTTGTCGTCCCACGGGAAGTTGGGCAGCTTCACCG
CCTGCGAACCGGCCGCGATGATGCAATGCTCGAAGCGCAACAGCTGGGTCTTGCCGTCGT
CGCCGACGATCTCCAGTTCGTTGGGCGAAACGAAGGTGGCCACGCCGGTGACGGTGCGCA
CCTTGCGCTGCTTTGCCATGCTGGCCAGGCCGCCGGTGAGCTTGCCGACCACTTTTTCCT
TGTAATCGCGCAGCTTGTCCAGGGCGATCTTGGGCTGGCCGAAGTCCACGCCGAAGTCGC
CGGCATGGGCCACTTCATCGATCACGGCAGCAGCGTGCAGCAAGGCCTTGGACGGGATGC
AGCCGACATTGAGGCAGACTCCACCGAGGCTGGCGTAGCGCTCGATCAACACCGTGTCCA
GGCCCAGGTCGGCCGCGCGGAACGCGGCGGTGTAGCCACCGGGACCGGCGCCGAGCACCA
CCATCTTGCACTCGATATCGGCCGCCTTGCCGCTGGCCAGCGCCGGCTTGGGCGCGGCCG
GTTCGGCCGGAGCGCGATGCGACGGCGTCACCGGCGGCTTGCTGCCGGGCGCTGCAGCCG
CTGGTGCCGTGGCCGGCTTGGTGTCGGCCTTGGCCGGCGCGGCGGCCTCGCCTTCGGTTT
CCAGCAGCAGCACCACCGCCCCTTCGGACAGGCTGTCGCCGACCTTGACCTTGAGCTCCT
TGACCACGCCGGCAGCCGAAGACGGCACCTCCAGCGTGGCCTTGTCCGACTCCAGCGTCA
CCAGGCCCTGGTCCTTGGCCACGCTATCGCCGACAGCGACCAGCACTTCGATGACGGGGA
CATCGCTGTAATCGCCGATGTCGGGAACCTTGATTTCAATGACCGCCATTTGCTTCTCCT
GTGGCTCAACCGGCCGTGCCGGCAAGCGTCTGCTGGAGTTCATCCAGCGACGATTCGATT
TGGGTCCAGCGCTTGTCGCGCTTCTTTTCCTTGCCGTCGCTGGCTTCGATCAGCAGCGCG
GCCTGCTGCAGCAGCAGTTCGCCCGCGCCGCAGCTCGGACGCGCGCCGCTGTAGCGCACG
CCTGCGACCTGGAACGACAGCACCTCGCCCTCGATCACCGGCGCGGTGCGCCCGGCCGGC
GCCAGTTGGCTCAGGGCGTCGGTCCAGTTGCTGACCAGGCGCTTGGCCAGAGCGGCCGGA
ATCGGGATCTCGACCGTTTCCGGCGTCTGCTCGGTGCGGAACTGCACGCTGCCACGGTCG
GCCTGGCTGACCCAGCTGTAGACGCGCTCGTCGGCGCGGCTATGCCGCAGGGTCCAGTCG
GCGCCCTCCTTGCCCGGCACCAGCGACACGCCGCTTTCCACGCCGCGCACCGGCAGCGTC
AGCAGCGACAGCGCCGGTTTACTGCCACCGTCGAGCAGTGTGGTGACGGCGGCGCCGTAA
TTGCCCACTGCCGGCGGCCAGCCACGCCCGAGCGCGCTATCGCACTCGCGTGCGGCCACA
CCGGTCCACGGCAGCACGCCGAGCACGGCGATCGTCAGCAGCGCAGGCTTCACAGCAGGA
TGCGTCGCATGTCGGCCAGCACCTGCCCCAGGTAGGTGGTGAAGCGCGCGGCGAGTGCGC
CATCGACCACGCGATGGTCATAGCTCAGCGACAACGGCAACAGCAGCTTGGGAGCGAATT
CCTTGCCGTTCCACACCGGCTGGATCGCCGACTTGGACACGCCCAGGATCGCCACCTCCG
GCGCGTTGACGATCGGGGTGAACGCAGTGCCGCCGATGCCGCCCAGCGAACTGATCGAGA
AGCAGCCGCCGCTCATGTCGGCCGGACCCAGCTTGCCATCGCGGGCCTTCTTGGCCAGTT
CGCCGCTTTCCTGGGCGATCTGGATCACGCCCTTCTTGTCGACGTCGCGGATCACCGGCA
CGACCAGGCCATTGGGCGTATCGGCCGCAAAGCCGATATGAACGTATTTCTTCAGGGTGA
GGTTCTCGCCAGCCGCATCCAGGGAGGCGTTGAACTCGGGGAATTTCTTCAGCGCCGCGG
CACTGGCCTTGATCAGGAACGCGAGCATGGTGAGCTTGATGCCGGCCTTCTCGTTCTCCT
TGTTCAGCGCCACACGCAGCGCTTCCAGGTCGGTGATGTCGGCCTGGTCGAACTGGGTGA
CGTGCGGAATCATCGCCCAGTTGCGTGCCAGGTTGGCGCCGGAGATCTTCTTGATGCGCG
ACAGCGGCTGGGTCTCGGTCTCGCCGAACTTGCTGAAGTCCACCTTCGGCCAGGCCAGCA
GATTCAGGCCATTGCCACCGCCGGCCGGAGCGCCGCCTGCAGCGGCAGGCGCGCCGCCGC
TGAGCGCCGCCTTGACGTAGCGCTGCACGTCCTCGCGGGTGATGCGGCCGCCCTTTTCGC
TGCCCTTGAGCTGGTTCAGGTCCACGCCCAGTTCGCGTGCGAACACGCGCACCACCGGGC
TGGCGTAAGGCACCTTGGACGGCAGCACGCTGTCGGCATCGAAGGTCACCGGCGGGCTGC
TCGGGTTGCCGGCCGAGGGCTGTCCACTCTGCGCTGCCTGTGCACCTGCACCGGAACGAG
CGCCCTGCACCTGCGCGATTTCGCGCTGGGCCAGCTTGTCCGGCTCGGCGGGCACGGCGA
CCGGCTCCACCTTGCCGGCGGTTTCGGCGGTGTCGGTAGCGGGCTTGGCCGGGGACTGCG
CAGCACCGGCGCCGGCATCGCTGGCAGCGATGATCGCCACCACATTGCCCTGCGAGAGCG
TGTCGCCGACCTTGACCTTGAGTTCCTTGACCACGCCGGCGGCCGACGACGGCACTTCCA
TCGTGGCCTTGTCCGATTCCAGCGTGACCAGGCTCTGGTCCTTGGCGACGGTATCGCCCA
CGGCCACCAGCACCTCGATCACCGGGATGTCGGTGTAATCGCCGATATCCGGCACACGCG
CCTCGACCAGCCCACCCTCCGCTGCAGCAGGCTTGGCAGCAGCCGGTTCGGCCTTGGCAG
CCGGTGCCGGAGCGGCAGCGGGCGCGGCCTTGGCAGGTGCAGCGGCGGCAGCCGGCTTGG
CGGACGCCTCGGCCCCGGCATCGGCCACTTCGATCAATGCCACCAGTGCGCCCTGCGAGA
GCGCATCGCCGACCTTGACCTTGATCTCCTTGACCACGCCGGACACCGACGACGGCACTT
CCATGGTGGCCTTGTCCGATTCCAGCGTGACCAGGCTCTGGTCCTTGCTGACCGTATCGC
CGACGGACACCAGCACCTCGATTACCGGGACGTCGCTGTAGTCACCGATATCGGGGACAA
GTGCTTCCTTGATTTCGGCCATACGGGGAACTCCGGCAACAGATGGGGAAACCCCTATTG
TGGCCGGCCACGGGCCGCAGCGCCAACCATTGCCGGTGAAAAGATCGCGCGCCGGGCGGG
ATGCTGTGTCCGCGATCGCACCGGCGCGATCGCTTCCAGGCGTGTGGATGCCGCTGAAAC
GGCTGCAATCGCGCGCTCGACGGCAAACGATACGCCAGCGCATTGTCCGGCGCGTCGCGC
GTGTCGACCTGCATGCACGGTCGCTGCGCAGGCGGCCGCAATGTGTCCGCATGCGGCTGC
ATCGTGCGCGCGATGCGCTACTCCAGGCGAGCTCTGGCGGCCATCGCCGACCACGCGATG
CGATGGCGGCGGTGCAACGCTGATGCGAGCGGCGCCATCAGGCCTGCAGCGCATCGCGCA
GCGGTTGCCATGCGCTGCATAACCGCGGCAACGACCAGCCGGCGTTGGCAGGACTGGTGG
ACGGTAGCGCGACCACCGCAATGCTGCGCGCATCGGCCGCAAGCAGTGGCTGCACATGCC
GACGCCAGGCCTGGGCCGCAGCGCCGCCGTTGCAGGCGACCAGACGCAGTTGCGGCAGCG
TGGCGAGCAGGGCGGGCAACGGGTTGATCACGATGCTGTCGCCCACGATGGCCGCATCCA
GGCTACCGCGTCGCTCGCACTGAGCGATCACGTCCCACACACCAACGCCAGATGCGTTCA
GTGCCTCTACGCGCAAGGCATAGCCGCTAGCCGCATCGATGCCCAATAGCGCATGCATCA
GCGGCCAGAAACGGTTCCGCGGATGCGCGTAGTACCGCGCAGCATCCAGCGAGGCCACGC
CCGGCATCGACCCGAGCACCAGGACGCGGCAATCGCGGCGAACGTGCGCTGGTAGACCTT
TTCGGGTGTCGTCTTTCATCACGGCAATCGCATCTGCGTGAATGTTTTTTCAACCTGCAT
GTCGCAACGACGGCCTCCGCAGGAAAGTTCCTGAACAAACGGAATTTTAGCGAGTTCCAG
GTCGGGGTGGATTCAGATTTTCAGGAATAGCTTTGGCGCGGCCCACTCCACGGGCCCAAC
AACAAGACGAGGAGACCCTCAATGCGTTCCATTTCCATCCTGAGCCTGGCAGCTGTATCC
GCACTTGCGATTGCACCGTCCGCGTTCGCGCAGGACACCACCTATTCCGGCGACACCTCC
TCGACTTCCACCGCTGCCGACAGCGCGTCGGGCAAGCATTGGGCCGTGGTCGGTGGTGTT
GCCCTGCTCCAGCCGAAGAACGATCCGGCTCCGGGCCTGGACGTGGACGGCGGCCCGGCG
CCCACGCTGAGCGCCAGCTACTTCATCAACGATAACTGGGCGGTCGAGCTGTGGGGCGCT
GCCGACAAGTTCAATCACCGCGTCAACGCCGATGGCGCCGGCAAGATCGGAACCGTCGAA
CAGCAACCGATCGCCATCAGCGGCCAGTACCACTTCGGCCAGGCCGACAACGTGTTCCGT
CCGTTCGTGGGCGTCGGTTACTACGAGTCGAACTTCAGCAACGAGAAGATCGACGCCGCA
TCGCCCAACGGCCAGCACGTCGGCATCGATACCGCCAAGGGTGTGATCGGCACCGTCGGT
GTGGACATGAACATCAACTCCACCTGGTTCGCACGCGCCGACGCTCGCTACATGCGTTCG
CGCCCCGAACTGCGCGTGGGCGGCCAGGGCACCGGCAGCGAGCTGGAACTGGATCCGTGG
ACCGTTGGCTTCGGCATCGGCGCGCGCTTCTAAGCACACCAATTGACTAAGCACCTCACC
AAACAGGCCCGCAAGGGCCTGTTTTTTTTGATCAAAACCTCAGCTTGAAGGGAATTTTAC
GTTTAGGATTTCGCTGCAGAGGGGATAGATCGCGTAGAAATCAGCGCGACATCTTCAATT
AAATATGCAGATACCATGAGTATAAGATGCTATGTAGCCGCCGCGATATCTCTTCTCTCG
CTCGTTTCCTTTGGAACTCAGGCTCAGACAACTGTCCCTACCACAGGACTTGGAACCTGC
ATTGACTTCATAACCTCCCAGTCAACGACACTTACTGGACAGATAAACAGCAGTCCTGAT
TTTACGATCGCTTACGGCTCGGCCAGCTATACGGACATACCAAATAAAGTTGTGCATATC
CGAAATTATAGCTGCGAGAGTCAAGATATGCCGGGCATGTATTTTACAGTCTCAGCACTG
GCCCATGAGTTTGGTCATGTGAAATTCAACTATTCGTTTGCCAAGACGACTCGACAAGCA
TATATAGATGAAGCATGCAAGATGGAAGGACTTGCCGTAACAAATAACATCGTTGCAAGA
AATGAAATATGGAGCTCCACTCAAAATAGCATAGACATTAACCTTGCAGCATCAAATCCC
GATCAACTTTTCGGGATTTACTATGCTGGAGGACCCAATGTTGCCTCAAACGTCGGAAAA
TCTTTCTGCGCGAATAACGTAACCTCAACCACAGGACAGAACTATAACGTATATTACGGA
GAGCAGTATGACAGGCTTCCTTAACAGATTACCATATTCCCACCTTGCAATAGCGCTGCT
TGCCGCTCTGATTGCACCTTCAGTATATGCAACCAAAATTTCAGCAGCGACAGCAGCGAC
AGCAGCGACAGCAGCGGATGCTGCCCGTACGTTTGAACTAGCCGAAGAAATTTCGAGAAA
TCTCAAAAAATCACCCTCTGAATTTATTGATTCATGGCCTGGACCCCGAATTTCGACACC
AAACCTGAAAAACGAAGGAACGTATAACGTTAGCGGAGGAAGATTAAAAGTAGGCGATCA
TCTGACTGCCAAGAACTCTTCCATATCAATATCAGCCGATAAAAAAAATATCGAATCAGT
CTTACTGAGCCTGGAAGGTTCCTGCATCTCTCGCCAGGACTTCAAGAGCCGATACCCGAA
TTATCTGATTTCAAATATTCCGAGAGGACAGAGTAGTTCAGAAACATTGACTTTGGCCGT
TGTTAAAAATCAGGAGAAGATGGAGTTCTCGTTCCCGGAAGCCTCTCCAGATTGCCTAAG
TACCATTCGCATAGCACCAGCAGACGCGCAGATGCTCAAAGCTGCGGAAGCATTTAATTA
ACTAAGCATATTTGAAATTGTTGCTGCCAGCACCGAGAGGGCTGGCAGCAACAGGGGTTA
CAACTTAATACCACTCATCCTGACCGGTTAAATGGTCCCTAGTAAGACACAGTCTTAGCA
CTTCTTGAGATTCAAGGTTTGCGAAAAAGCCAATTATCTCGGGATTGTGCGTTGGTAAGG
TTTCAATTTAAGGATCACCGCCAGTAGACGCTGCCGCGCAGCTGCGCGTTGCGCCAGCGC
CACCACAGCAATGTGGCGTAGGCGAGCGCATAACCGAGCAACAGCCCGGCCGCGCCTAGC
AGACTGGCATGACTCAGCCAACCGTCGACGGGCCATGCCACACCCTGCCAGGTGCTGCGC
CAGCCCTGCACCATGCCGGCAATCACCCGCGCCACCACCAATGCCGCCAACGCCAGTGCC
AGCCACAGATTGGGGCGATAGAACAGGCCTTGCGGTGTACGCTCGAAACGGGTCAGGCGC
AGGGCAAGAACACCCAACACCAGCCCGCAGGCCCAACCGAACGCGGCATGGCCAATCGCA
CCCGGCCAGAACGCGGCAGCGATCAGGGTGAAGACGACAAACAATCCGCTGGACAATGCA
GCCGATCCCAGGTTGATCAGCAGCAACCAGCCCCGCGCCTGCCGGGGCGCAGTGCCCACA
CGAAAGCGCTGCAGCAACGACAGCGGGAATAGCACCGCGAACACCGCCAGGGCAATGATC
ACGGCCAGCGGAATGGCGAGCAGCAGCGGCATCGAAAGGCGTACGGGTCGGGACGGGCGC
ACACGCTACTACGCCTGCGTCGAAGAAGATGTGCGTGCTGTCGCCATGGGCATCGTCAGC
ACGGGGCACGCGGCATGCCGCCTGGCGCCCCCCCATCGATGCCTCATGCATCGCGATCGC
AGGCAAGGGTCATCCACGCCTGACACCTGCACGGCAGGCCTCGCCTGCTTCGCCGGAAGC
AACAACACGCTACGCGCGCCCGCAATGCCGGCGCGCATGACGTGCGCAAGCGCTCAGAAC
GCCGGCAGCACCGCGCCCTTGTACTTCTGCTCGATGAAGGCCTTCACTTCCGGGCTGGTC
AGCGCCTTGGCCAGCTTCTGCACGCGCGCATCGTCCTTGTTGTCCGCGCGTGCCACCAGG
AAGTTCACGTACGGCGAGTCCTTGCTCTCGATCGCCAGCGCATCGCGGGTGGGATTGAGC
CCGGCATCGAGCGCGTAGTTGGTGTTGATCAGGGCCAGGTCGACCTGATCGAGCACGCGC
GGCAGCATGGCCGAATCGAGTTCGCGGAATTTCAGCTGCTTGGGGTTGTCGACGATGTCG
CGCTGGGTCGACAGCGCATTGCTCGGATCCTTGAGTTTGATCACACCGGCCTTGTCGAGC
AGGATCAGCGCGCGGCTATTGTTGCTCGGGTCGTTGGGGATCACCACGTCGGCGCCCGTG
GGCAGATCGGCCAGCGCCTTGAAGCGGCGCGAGTACGCGCCGAACGGCTCGATATGCACG
CCGACCACGGTGACCAGCTGGCTCTTGCGGTCGCGGTTGTACGCGTCCAGGTAGGGCTCG
GTCTGGAAATAATTCACGTCGATCTGCTTCTGCACGACCTGATCGTTGGGCTGCACATAG
TCGTTGAACACCCGCACGTCCAGCTTCAGGCCCTGCTTGGCCAGCAGCGGTTCGACCACT
TCCAGGATCTCGGCGTGCGGCACCGCGGTGGCGGCCACGGTCAGGGTATCTCCGCCGCTG
CCGCCAGTGCTGCCGCCGCAGGACGCCAGCGCCAGCGTGGCTGTAACCAGAAGAGAACGA
AACGCGAAAGTGCTCATGTAGGGGGTCCGTGGGAGAAGGAATGCGAAAAACTGCAGACGT
TAAACCTAGCAGACCGCAGCGGCGGCCGCGATCGGCATTCCGGCACGCCATGGCGCGCGC
CGCCGGTATCCATCTCCATCGACGCGGCAGCGCGCAGGCCGCCCCGCGGCAAGCAGCGAA
GGAATACGACCGGCGCCAGCTCAGCGCCGGCTGTAGTGTGCGACCAGCCTGTCGCCCACC
ATCTGCAGCAGCTGCACCAGCACCAGCAAGGCGATGACGGTGATCAGCGCGACATCGGCG
TGCGAGCGCATGTAACCCTCGCGGTAGGCCACATCGCCCAGCCCGCCGGAACCGATCGCC
CCGCCCATGGCGGTGAAGCCGATCAGCGCGATGGTGGTCACCGTCGCGCCGGCGATCAGG
CCCGGGCGTGCTTCGGGCAGCAGCACCCGCAGCACCAGTTGCCGGGTGGTGGCGCCCATC
GCCTGGCTGGCTTCGATGATGCCGCGATCGACTTCGCGCAATGCGGTTTCCACCAGCCGC
GCATAGAACGGCGCCGCGCCCACCACCAGCGGCAGGATCGCGCCGCGCACGCCGAGCGAG
GTGCCCATCAGCATCAGCGTGAGCGGAATCATCGCGATCATCAGGATGATGAAGGGCACC
GAGCGCAGCAGGTTGATGATCAGGGCCAGCGCGCCATACGGCAGCGGGCGGCGACGCAGC
TGCGGTGCGCCGCACAGGAACAGCGCAACGCCCAGCGGCAGGCCGATCAGCAGCGTCAGC
GGCAGCGCGCCGGCCAGCATCAGCAGGGTATCCAGGGTGGCCTGGCCGATATCGCCCCAC
TTGGCGGCATCGAGATTGCGGAAGAAGCCGCCAGCAGCGGCGATCGTCAGGGACGTCATA
CGCGCAGATCCTCCACCTGCACGCCGGCGGCGACGAAGCCGGCGCGCGCGGCATTCTGAT
CGCCCCCGGTCAGGGCAACGATCAACTGGCCATACGGGGTGTCCTTGATGCGGTCCACGC
GCCCGGACAGGATGTTGTAGTCCACCCCGGTTTCGCGGGCGATGCGGCCCAGCACCGGCT
CGTAGGTGCCGTTGCCCAGGAAGGTCAGCCGCACGATGCGCCCGCCGACGGCGGCGAAGT
CGCGGTGCAGCTCGGCCTCGTCCACGTGTTCGGCTTCGGAGACGAAGCGCCGGGTGGTGG
CATGCTTGGGATGCAGAAAGACCTCGGTGACCGGGCCGGTTTCCACCAGCTTGCCGGCGT
CCAGCACCGCCACGCGGTCGCAGACGCGGCGGATCACATCCATTTCGTGGGTGATCAGCA
CGATGGTCAGGCCCAGCTCGCGGTTGATCTGCGCCAGCAGCTGCAGCACCGAGGCGGTGG
TCTGCGGATCCAGCGCGCTGGTGGCCTCGTCGCACAGCAGGATCTGCGGCCGGGTGGCCA
GCGCGCGCGCGATGCCCACCCGCTGCTTCTGCCCGCCCGATAGTTGCGCCGGATACTTAC
CGGCATGTTCCTGCAGCCCGACCCGGGCCAGCAGCTCGGCCACCCGCGCATCGATCTCGG
CACGCGGCGTACCGGCCAGTTCCAGCGGGAAGGCCACGTTGCCGGCCACGGTGCGCGAGG
ACAGCAGGTTGAAATGCTGGAAGATCATGCCGATACGCCTGCGCAAGGCGCGCATGCCCT
GGCTGTCCAGCGCAGTGACGTCTTCCTCGCCGATCAGCAGGCGCCCGCCGCTGGGCTCCT
CGAGCCGGTTGATCAGCCGGATCAGCGTGGATTTGCCGGCGCCGGAGTGGCCGATGATGC
CGAACACCTCGCCGGGACCGATCCGCAGATCGAGCGGATGCAGCGCCACGATCTGACGAC
CGTCAACGGAATAGGACTTGTGCAGGCGCTGAAACTGGATCACCGCGCTTAGCCGGTTGG
GGGGTCGTGAAGCCTACCACCGGGATTGGGAATTGGGGATTGGGGATTGGCAAAGGCCAC
GGCGACTCTGCTGTAGCCAATCCCGAATGCCGAATCCCCAATCCCGTCCTCACGGCCGTT
CAAGCGGCAGCGGCCTGTCGGCCTTGCGTATGCGCTCCCGGCGTAACAAATACAGACCGC
TGGCGACGATGATGCCGGCGCCGGCCCAGGTCCAGCGGTCGGGCAGGCTCTGCCATAGCA
GCCAGTCCCAGCCGATCACCCAGACCAGCCCGGTGTATTCGAGCGGCGCGATCATCGAGG
CCTCGCCGCGCAGGAAGGCCTGGGTCAGCGCGATCTGGCCCAGCGCGCCGGCCAGGCCCA
TCCCGGCGATCAGCCAGGCGTGCCCGCCCTGCAGCGGCACCCAGCCGGGAATGGCCAGCA
CCCCGGCGCCGATGGCCATCAACAGCAGGAACCACACCACCATCGCCTGCGGCGTATCGG
TGCGGGTCAGCAGGCTCACCGTGACCGCGGCGATCGCATAGGCCGTGGCCGCCAGCAGCA
CCATCAGCCCCGGCAACGAGATCAGGCCGTCCACGCCGGGGCGCAACACCACCATCACCC
CGACCAGGCCGATACCGATCGCCGTCCAGCGCCGCGGCCCCACCTGCTCGCCCAACAGCG
GCACCGACAGCGCCGCCACCAGCAACGGCGCCACGAAGTACAGCGTGTAGGCGGTCGATA
GCGGCATCCGCTTCAGGCCGTAGACGAAGCAACCGATCATCGCCATGCCCAATGCCCCGC
GCAGCAGGTGCAAGCCCCAGCGCACCGGCACGATGGAACGCGGCCCGGCGGTGGCCAGTA
CCCACACCAGCACGAACGGCAACGAGGCGGCGCCACGCAGCAGGGTCACCTGTAGCGGTG
GATAGTGCGCCGACAGCAACTTCATTCCCGCATCCATCAGCGAGAAGCAGGCCACGGCGG
CCATCATCCAGGCGATGGCGGGAAGCGGAGAACGGGTGTCGGGCATGGGCGCATTATCGC
CGCCACCACGCGAGCGCCGCCAATGCATGGACGCGGGCATCGCGGTCCGATGGCCTAGAA
TGGCCGCTGTACTCAGCACAGCAGGAGCCTTGCATGCCTTCCTTCGACGTGGTGTCCGAA
GTCGACAAGCACGAATTGACCAATGCGGTGGACCAGGCCAACCGTGAACTGGACACGCGT
TTCGACTTCAAGGGGGTCCAGGCCAGGTTCGAACTGGAAGACGGCAAGGCGATCAACCAG
TCCGCACCCAGCGACTTCCAGCTCAAGCAGATGACCGATATCCTGCGCGCGCGGCTGCTG
GCGCGCGGCATCGACGTGCGCTGCCTGGAGTTCGGCGACGTGGAAACCAACCTGGCCGGG
GCGCGGCAGAAGGTCACCGTCAAGCAGGGCATCGAACAGAAGCAGGCCAAGCAATTGGTC
GCCAAACTCAAGGAGGCCAAGCTCAAGGTCGAAGCGCAGATCAACGGCGACAAGCTGCGC
GTGACCGGCAAGAAGCGCGACGACCTGCAGGATGCGATCGCGCTGCTGAAGAAGGCCGAC
ATCGAGTTGCCGCTGCAGTTCGACAACTTCCGCGATTGAGCACACTCGAACGGTGACGGT
GTTGGCGGCGATCGACCGGGCGGTACTACGGCCAACCACACGCAGGGGCGATGCGCCCTG
GCGCGGATATTGCGGACGGTGCGTCGCCATCGTGCCGAATCTGCGCGACCGGCCGCAGGT
GTAGCGACCCGCGATGCATGCCCTGCTTGCCAGCCTGCTGCATCGCCTGCGCGCCAGCCG
CCGCGCCGGTGCGTGTGCCACAGGCGCCACAGAGGCCTTGCATGCGCAACCACGGATCGA
AGCCGGATCGACGCTGCATACCATGGCCGAGCTGGACCCGGTCCAGGCGGCCGCCTTTGC
CGATGCCTTTGCGGCGGAGATCGACCGCGCCATCGCGCAGTGCACGCTGGGTGCGGCCAG
CACCCGCCAGGAGCAGGCGCTGCAACAGATCCATGCGTTGAAGAACACCCTTTCGCTGAC
CGGCTCGCAGCCCCTGCTCAGGGCCTGCGACCAGCTGCGCGACGATGTGGAGCGCGGCGC
CTGCGATGACACGCTCGCGCACCGTTTCACCGCGGTGGCGACCGCCGCGGCGCTGCTGGT
CGAACAGTACCGGCGCACCCTCCCTTCCGACGACACGGACCTCGATGCCTAGCACCTCCC
ACCGCGCCGCGCCCGGCCTGATCCCGGCGGCCAGGCAGTTGCGTAACGACAGACTGGTAC
GGCTGCTCGAGTCGTTCCTGGAGTACCGCGCCTGCGTCGGCCGCGCGATCGTGCAGACCA
TCGTGATGCTGTGGTGCCTCGGCTGGCTGTACGGCCCGCAGCCGGTACTGGTCAAGGATG
CGCATGCGGTGTTTCCGACCGCGGTGGCCTTGTGGATCATCTCGGTCACATGGATGGTGC
TGGTACGGCGCAAGCGCATCCCGCAATGGGAATGGCTGGACGCGGCAGGCTTTGCGATGA
GCCTGCTGTTCATCGGCATCCAGACCTCGCTGGCCTTCATCCTGCTGATGTCCTTGAATG
CGTTCCTGCCGTTCATCACCATTGCCGCGGTAGCGCGCTACGGGCAGCGCGCCACCTTCC
CTGTGCTGCTCAGTACCTTCGTGCTGATGCTGGTGACCGCACCGGACGGCTACTGGCTGT
CGCGGCCTGCGTACTTCGTCTACGCGGTGGCGCTGAGCATGGTGCTGCCCTTGCTGGTGT
CGCGCATCGTGATCGCCATGCAGGAAGTGGCGCTGCAGGCGCTGGCCTCGCGCGATGCGC
AGAGCCGCTTCATCAGCACGATGAATCACGAGCTGCGCACGCCGTTGAACGCGGTGATCA
ACTGCGCGCAACTGATCGACACCACGGCAATGCCGGCCGAACAACGCGACCTGATGCAGG
CGGTGACCGTCAACGCCACCGCCCTGCGCCATCGCGTCAACGAAGTGCTGGACGTGGCCA
GCATCGATGGCGGGCGCCTGCAATTGCACAGCAAGCCGTTGAACATGCTGGACGTGTTGA
CCACCGTCAGAGCGGTCTGCGCAACCGCCGCCTCCACCAAGGGCGTGACGCTGAGCGTGC
GCCTGGAAGCGGCGCAGACGCCATACCTGCTGGGCGACGAAGGCCGCATCGAACAGGTGA
TCACCAACCTGGTGGTCAATGCGATCAAATTCACACCGGCCGGCGGTGCGGTCGATCTGC
TGATCGAGGCAAGCCTGACGCAGCAGTGCTGGACGGTCGAAGTCATCGTCACCGACACCG
GCATCGGCGTACCCGATGACAGCAAGGCCTACATCTTCACGCCGTTCACCCAGCTCAGCA
CCGGCTTCGGCCGCACCGAAGGCGGCGTCGGCCTGGGTCTATACATCGCCCTGTCGGTCT
CCGAGGCGATGGGCGGCAGCCTGACGGTGAGCGACAACCCTGCAGGCGGCAGCATCTTCC
GCTGGATCTTCGAACTGCCGGCCGCCGCGGCCGACAGCAGCCGCGCCGGCGACCTGCGCG
ATGCACTGGCCGAGCACGCACGGACGGTAACGTCATTGCATTGCCTGGTGTTCGAAGACA
TGGACACCAACCGCCTGGTGATCGGCAACCTGCTCAACCGCGCCGGGCATCGGGTGAGTT
TCCATGCCGATGGCAACGCTGCCGTGCAGCGTATCTTCGAGGCCGCGCCGGACATCGTCT
TCCTGGATCTGCACATGCCCGGCACCTCCGGCTGGGATGCGCTGGTACAGGCGCGCGATG
CGATGGCCACGCTGCCGCCGATCATCGTGCTGACCGCCGATACGCGCACCGATTCGATGC
GCGAAGCCGCCGCTGCCGGCGTGGCCGGTTACCTGTCCAAGCCGATCAATGCGCATGAAC
TGCTCGCGCTGCTCGCCCGGCATGCCCAGCAACGAGCGCATTGACCTGAAGCCCGGCAAT
GCGGCGCGCCAGCACTGGCGCACCGCAGCGCCGGCACGCAGTGCCATGGCATTGCTCTAT
CTGCACGGGTTTTCCGCAAGCCCGGGCGAGGCCGGTGCGCTGCCCGAACGGATCGCCGAT
GCGCTGGAGGCCAACTGCTACGTGCACCGCTGGCCCGGGCATGGGTGCAGCGCAGCCGAT
GCGATGCAGGGGCTGACCCCAACGGCACTGCAGGACTCGGCACTGGAGGCACTGGCCCAG
GCGCAACGCATGGGCGAGCGCGTGGCGATCGTTGGCTCGTCGATGGGCGCAACGCTGGGC
CTATGGCTTGCGGCGCACCGCCCCGAACGGGTCGCGGCGGTGGTGGCCTGGTCGCCCGGC
ATCCGGCCTGCTCATCCGGGCCTGCTCGATCGGCTCTGCCAGGCGCAAGCGCCGGTGACC
GATCCCTATCCGCGTACCGAGGCCGCCCTGGAGTACTGGTCGCAGACCGTGCACCCGGAT
GGCTTTCGCGCCTTGCGCGATCTGTTCGCGCTGTTCGCGGCCGACCCGCCGTGGTCGCAG
GTGCATTGCCCGGTGATGCTGGGCTATTACCGCGGCGCCGATGGCGAGGAGGATCAGATC
TCCTCGGTGCCGGCGATGTTGGCCATGTTCGAGGCGCTGGGCACCGCGCCCTCGCAGAAG
CAGGCGGTGGCCTTCGCCAGCGGCGCGCATGCCATCGGTTCGCCGCACAAGACCCCGATG
GCTGAAGCGGTAGCGCAGGCGACGGTGGATTTCCTGCGCATGCAGGTCGGCGGCGCGCGG
CGCAGCAATACCGCTGCCGACGACAGGCCGCGCTAGCACGCCTGCTGCATGACCGAGTCT
GCCGGCGCAGCAGCGCAAACGCAGCATGCGCCGCCGGGCCGGCAGCGATCGCATACACTG
GCGCGCCATCACGCCGCCGCCACGATGACCGCCTTGCCCGACCCGCCCGACCCGTTGGCC
GCCACCCGCAGCTGGATCGAGCGCGCGGTGATCGGTCTGAACCTGTGCCCGTTCGCCAAG
GCGGTGTACGTCAAGCAACAGGTCCGGCTGGTGCTCAGCGATGCCAGCACGCCGGAGGCG
CTGCTGGAGCAACTGGCCGAAGAACTCGTCCTGCTGCGCGATACGCCGGCCGAGCGGATC
GACACCACGCTGATCGTGCACCCTGACGTGCTGACCGACTTCCTGGATTACAACGACTTT
CTCGACAACGCCGATGCGGCGGTGGAAGCGCTGGACCTGCAGGGCGTGCTGCAGGTGGCC
AGCTTCCATCCCGATTACCAGTTCGCCGGTGCCGCGCCGGACGATGTGGCCAACTTCACC
AACCGCTCGCCCTTCCCTACCCTGCACCTGCTGCGCGAAGACAGCGTGGAGCGCGCAGTG
GCAGCCTTCCCGGATCCGGACGTGATCGTCGAGCGCAACATCGCCACGCTGGAACGGCTG
GGGCATGCCGGCTGGGAGCGCGTGTTGAGCGGCTCCGAACAGTCAAGCAGCTGACCCGCA
CGGCTGCGCCAGGCCGAATGGCGAAAGCAGACGCCGACTCCAACGCCAACGCTTTCCAGA
CCTGCCGGTTGCGGCCGCATACGCGCCGAGCATGCCGCGGCGACGACAGGCGGCGCGTTA
CAGTGGCCCGGACGTCATTGCCGGTCATGCCCAGATGCCATTGATTCCCGCCGTGTCCGC
CTGGAACCCGTCCCCGCTACAGGATCGCGTGGTGGTCATCACCGGCGGCGCGCAAGGGAT
AGGCCGTGGTATCGCGCAGGCGGTGCTGGGTGCCGGCGGCAGCGTGGTGATCGGCGATCT
GGATACAGACGCCGGCAAGGCCTGTCTGCAGGAATGGGCGCTGCCGCGGCGCAGCGCCTT
CGTGCGCTGCGATGCCGCGCGCGAGGCACAGGCCACACGCCTGGTCGCCACGGCGCTCAA
ACGTTTCGGCCGGATCGACGGCCTGGTCAACAATGCCGGCGTGCCCGATCCGCACATCGC
CGCGCTGCCGCAACTGGATTGGGAGGAGTGGAATCGCCGCCTGTCCAGCCTGCACGGCGC
CTTCCTGTGCAGCAAGCACGCCTTGCCTGCGCTGACGCAGGCGCCGGGAGGTGGCGCCAT
CGTCAACATCGCCTCCACCCGTGCCGGGCAATCGGAGCCGCATAGCGAAGCCTACGCGGC
CGCCAAAGGCGGATTGGTGGCGTTCACGCACGCACTGGCATTGAGCGAAGGCCCGCAGGT
GCGCGTCAACAGCATCAGTCCTGGCTGGATCAGCACCGACGCCTGGCGCGCGCCGCAGCG
CCGCCGCGCGCCCAGGCTGTCGCGGCGCGACCATGCGCAACATCCGGCCGGACGGGTGGG
CACGCCCGAAGACATCGCGCAGCTGGCGGTGTATCTGCTTGCGCCACAGCTGTCCGGTTT
CGTCACCGGGCAGGACTTCATCGTCGATGGCGGCATGTCGCGCAAGATGCAGTACGTGTG
AGTGCACGACGCGGGCGGGCGATGGAGCGGTGAACGCGACGGGTCGACACGCCAGTACGC
ACCCAGCCGAACGCTTCAGGGCGACAGGCAGGCTTCCAGCAGGCACTGCGCATCCCCAAG
CGAGGGCAGGATGCGATGGCCGAGCGCGCGCACCTCGGCATCGGGTTCGAGCAGGTCCGG
AATCTGGATCGGCGTCATGCCGGCCGCCAATGCGGCGCGCACGCCGGTGGGCGAGTCTTC
CAGCACCAGGCAACGCGCAGGGTCCACCGCCAGCGTGCGCGCGGCCAGCAGATAGATGTC
CGGTGCGGGCTTGGGGTGGGCCACATCGCTGGCCGTGCACACGGCATCGAAGCGCCACAG
CAGATCGGCCGCCTGCAGCTTGCGCAGCGCCAACGGGCGCTGGGTGGAGGTGGCCACCGC
ACGCGGCATGCGCTGGGCGGCCAGATACTCCAGCAGCGCGATGATGCCCGGCCGATGCGG
GATACCACGTTCGACTGCGGCAGCGTAGAGCCGTTGCGCGTGCGCCAGCATGGTCCCGGC
AGCCGCATCGCCGATCCGTTCGCCCAGCAGCAGGCGGCAGGCCACATCGCCGGTGCCTAC
CATGCGCAGCCAGAATGCCGGCTCGACCTGCAGGCCCTGCTCGCTCGCCGCCTGCGCCAG
ACAGCCGGTGATGGCGCGTTCGCTGTCGAGCATCAGGCCATCCATGTCGAAGATCACCGC
CTGCGGACGGAACGGCAGCGCGAGGTCGGCGCTCATGCGGCGCCCCCGCCGCCGAACAAC
AGGTCCAGATCGGCGGCTGCCAGCGCGCGCCATTGTCCGGACGGCAAAGCATCCAGCGAC
AACCCGCCGATACGGCTGCGATGCAGCGCCACCACGTGATTGCCGGCGGCAGCGAACATG
CGGCGCACCTGGTGATAGCGGCCTTCGTGCAGGGTCAACCGCGCCTGGCGTGGGCCAAGC
ACCTCCATTTCGGCAGGCAGCAACGGCTTGGTCTCGCCGTCCAGCAGCAGCGTGCCGCTG
GCGAACAGCGTGGCTTCGTCGCCGCGCAGGTCCTCGGCCAGGGTGACCTCGTAGACCTTG
TCCAGCGCCGATCTGGGCGAAATGATCCGGTGCAGCAGCGCGCCGTCGTCGGTCATCAGC
AGCATGCCGCTGGTGTCGCGGTCCAGCCGGCCGACCGGCGCCAGCACCGGTGCGCGCAGG
CGGAAGCGTGGCGGCAGCAGCTCGTAGATCAGCCGGCCGGTGTCCTTGGTCGAACAGGTG
TAGCCGCCGGGCTTGTGCAGCAACAGGCTGAAGCCAGGCGGCGGATCGAGCGGTTCGCCA
TCGATGCGGATCGCCTCGTGTTCGACCTGATCGTCGGCGTAAAGCACCTCGCCCTGCGCG
TCGGTGATGGCGCCCTGGCGAAACAGCTGGGTCACCTGTTTGCGGCTGCCATAGCCCAGA
TTGGCGATGTGCTTGACCAGCTTCATGCGCGCGCTCCACGTCCGCGGGTGGCGGCGATCA
GCTTGAACCCGTCGCGCTCGGCCGCCACACGCACCTCTCCGAAGCTGTCGTTGAGGATCT
GTTCGTAGGGCAGATGCCGGTTGGCCACCAGCAAGAGTTGCCCGCCCGGGCGCAGTGCCT
GCGCGGCCACCGCAATGAAGCGCTGGCCGATATCCGGGCGGTCGGCACGCGACGGCGTGT
GGAACGGCGGGTTGCTGACGATGAAGTCGTACTGGCCCGCCAGCCCGGCGGTGACGTCGT
GCCAGTGGTACTGCAATCGGGCCGGATGCGGGATGTCCTGCAGGTTGCGCCGCGCCAGAT
CCAGCGCGCGCGCCTCGGCCTCGTACAGATCCAGCGCAGTGACCCTGGGGCAACGCGCCA
GCACTTCGGCCGACAGGTAGCCGAAGCCCGCGCCGAGATCGGCGCCATGTCCGGCCAGGG
TGGCAGGCAGATGCTCGACCAGCAGTGCCGATGCCGGATCGATGCGGTCCCAGGCGAACA
CGCCCGGACGGCTGAGGAAGCGCCCATCGACGATCCTGCGCGGCGCATCCAGCGCTGCCC
AGCGTGCCTGCAGCGCGGTATCGGTGGCCGCCGGCAGCGGCGCGGTCCAGTAAGTGCGGC
AGTGGTACTTGGTCAGGCTGCCGGCCAGGCCGCTGAGCTGGTGCAGATCCGCCTCGCCGG
AACGCGCGCCCTCGTTATTGGCCTGGCAGGCGACCACCCGCCCGCCGGGCGCGGCCAGCG
CCACGGCCCGCGCGAGCAGCGCACGCGCTTCGTCGCGCTGGCGCGGCGGCAACACCAGCA
CCAACGCATAGCGGGTGCCGTCGGCCTCGATCTGGCGCTCTTCGCGCACCTGCCAGCCGC
TGTGTTCCAGCGCCTGTGCGAAGGGACGGAAGCTCTGCTCGCAGATCAACGTTCCGGCGG
AGGCCTGCGCGCGCAGCACGGCGCCGTCACGGGCGCGCAGGAACAGCACCGGCCCCGGTG
GCCACGGCAGCACGCCCTGGGCAAACGGAAGGAACAGGGCTTGAAGCGGAGCATCGTGCG
GGCCAGCCATCGGATCGTCGGGTCGGAAACAGGCCGCCATTGTAAGGGACCTACGACGCC
CGCCCGATCGGGCTTCCAATGTGTATACGGACTATTGATGCCCCGGCAACATCTGCCCAC
CTACGCTGCAGGCACGCTCACAGTGGAGAGACGCGATGCGCGCATTGTTCGTAGGTGGAG
TCGTCGACAACAGCGAAATGGATCTGGACGACACGCCTCCCCCGATGCACTACCCCGAGA
ACACCGGTGCCGGCCGCCCGCGCTACCGTCTGCATCAGGTCGGCGAGCGCGCGGACGGCA
GTCTCGCCTACGCCGTGTATGGTGCGCCGGAAATGGCCGACGACGACATCTCCCGTATCA
CCGAAGAACGTGGTTATGCACGGCGCTTCAGTGCATCGCCGGAGTCGCCACGCTGAGCCC
CGGCCTGGCCCGGCATTGACCGGGCCAGTCTGGCATCAACGGGGGGTGACCCGCACGCGC
CAGTTCGTCGTTGTCCGGGCCAGACGCGACACCCGCCCGTGAGGTGCGGTTGCGTCAACG
CGCCTTCGGGGTCGCCCGCCAGATCACGTTGCCCACGTCGTCGGCCACCAACAGTGCACC
CGCATTGTCGAGCGCGACGCCTACCGGGCGTCCCTGCGCATTGCCTTCGGCATCCAGGAA
GCCGTCCAGCACGGTGATCGGCGTACCGCTGGGCTTGCCGCCCACGAAGGGCACGAAAAT
CACTTTGTAGCCACTGGGCGGATCGCGATTCCAGGAGCCATGCTGGCCGACGAAGGCGCC
TTGCCGGAAGCGCTCGGGCAGCAGCGTGCCAGCGGCAAAAGCCAGGCCCAGCGATGCCGT
ATGCGGGCCCAGCGCATAGTCCGGCTTGATGGCCGTGGCCACCAGGGCGGCGTTCTGCGG
CTGCACGCGCTCGTCCACGTGCTGGCCGTAGTAGCTGTAGGGCCAGCCGTAGAAACCGCC
ATCACGTACCGAGGTGAGGTAGTCCGGCACCAGGTCGCTGCCGATCTCGTCGCGCTCGTT
GACCACCGTCCACAAGGTCTTGCTGCCCGGCTCCCAGGCGGTGCCGACCGGGTTGCGCAG
GCCACCGGCGAAGACGCGGCTGCTGCCGGTGGTGGGGTCGATCTCCAGGATGGCGGCGCG
GTTGAGCTCGGCCTCCATGCCGCGTTCGGCCACATTGCTGTTGGACCCCACGCCGACATA
CAACTTGCTGCCGTCCGGGCTGGCCAGCAACGACTTGGTCCAGTGATGGTTCAGCCCGCC
AGGAAGATTGGCCACGAAGGTCGGCTTGGCGGTGATGTGGGTGTCGCCAGGCGTGTATGG
AAAGCTGACCAGCGCGTCGGCGTTGGCCACGTAGAAGCGGTCGCCCACCAGCGCCATGCC
GAACGGCGAATACAGGCCGCTGATGAACTGGGTGCGCACCTCGGCCACGCCGTCGCCATC
GGCGTCGCGCAGCAAGGTGATGCGATTGGCGCTGGGCACCGCTGCGCCGGCCTTCTTCAT
CACCGCGCCCTGCACCTTCTTGCGCAGCCCACCGCCGCTGTCGGCATCGTCGGGCTTGGG
CGGCTCGGCGGTTTCGGCCACCAGCACATCGCCGTTGGGCAGCACATAGAGCCAGCGTGG
GTGGTCGAGATCGCGCGCGAAGGCATTGACCTGCAGATCGTCGGCCGCGGTTGGTTTGGC
GTTGGCGGCCCAGCGTTTGACCGGCGCGATCTTGACGGTGGGAATCAGCCGCTTCACCGG
CTCGGGCAGCTGCGGATTGGGGCCGGTCCCCTGTTCGATGGCCAATGTGGCGGTATCGCC
GCAGCCGGCGAGAACGGCCAGCGCCATCAACGACAGCGGCCAGCGGGCGAACGAAGACAG
GGAAGCAGTCATTGCAGCGGATCCTGAACAGTTGCGGCAGCGAGACATCATGCCGACAAC
CCGACGATGAGAAGTAAACGCATCGTCAATGGATCTCTCGCTCACCCCTGCGTATCGCTT
CCTTGCAGAAAGGGACGCACCGCCACGATCCGATCCAGCCAGATCCAGTGCGGCTCCTGT
GAGGCATCGAGTTGATCCAATCGCAGCTCGCCGTTGATGCCCTCGTTTTCGCGCTCGTCG
CGATAGGTCTGCAGCGTCGGACGCACCGCGACCGTGCCGCTGACACTCTGCCCGTCGTCG
AGTTCGACATGTACACGTTGCTGATCGTCGAGCAGGCAGACCCAGTTTTCCAGCGTGGCG
ATCTGTACCTGCTCGGTATACACGTGCGGGGCGTACTTGGACATGATGCGTTCTCCAACT
GCTCGGGCGCTTCACGCTAGGCCAGCGGCCGTGAACACCGCAGCAAAGGCGCCTACCCGG
ATCTGCGGCGGCGCACTTGCCCCACGCGCCACCGCGCCGGCATCACTCCAGCAATTCGCG
CGCGGCGCGCACGGCGGTCACCAGCTGCGCCACGCTGTACGGCTTGGCCAGGTGTTCCTG
GAACCCCGAGTCCAGAGCGCGCTGACGGTCGTCGTCGCGGGCCAGTGCGGTCACTGCCAC
CGCCGGCAGCGCGCGCGCATCCAGTCCCAGGTTGTCGCGCACGGTGCGAATCAGCCCGTA
ACCATCCATGCCGGGCATGCCGATATCGGTGAGCATCACGTCGAAGCGCGCATGGCCACG
GTGATCGATCAGCGCCAGTGCATCGGTCGCGCTGCCGGCAGTGACCACCTCGGCACCCTG
CTCTTCGAGCAGACGGCGCAGGTAGTCGAGCATGTCCGGCTGGTCCTCCACCGCCAGCAG
GCGCAGGCCGTTGAGGGCGCGTGCTTCGACGATCTGTTCGGACATCAGGCGCCGACGCAA
CTCGCGCCGCGGGCGCCTGGCCTGGTCGGGCAGGTATTCGGGCAGGCGCACGGTGAAGGT
GGCGCCCTTGCCGCGGCCGCCGCTGCTGGCGCCGACCTGGCCGCCATGCATCTCCACCAG
TTGCTGCACGATCGCCAGGCCCAGGCCCAGGCCCCCGTGCTGGCGCGTGGTCGTGCCGTC
GGCCTGACGGAAGCGGCCGAACAGGTGCGGCAGGAATTCGGCCGCAATGCCGTCGCCGGA
ATCGCGCACCGCCACCAGCAGATGGCCATCGTCGCGTTCGATGGTGACATCGATCCGGCC
ATGCGCGGGGGTGAACTTGATCGCGTTGGAGAGCAGGTTCCACAGCACCTGCTGCAGCCG
CGTGGCGTCGCCCAGCACCAGACATGGCGTGGATGGCGCATGCAGTTGCAGCACCTGGTC
CTTGCCCTCGGCGGCCAGCTCCTGCGTATTCAGGGCTTCGCGCACCTGCTCGGCCAGATC
CAGCGATTCGACCTCCAGCTGCACCTTGCCCAGCAGCATGCTGCTGAGATCGAGCATGTC
CGAGATCAGCCGCTTCTGTGCGCGCGCGCTGCTGGCGATCACCGATAGTCCCTTGTAGGT
GGGATGCCCTTCCTCGACCCGCTGCAACAGCAACTCGCTCCAGCCCAGGATGGTGGTCAA
CGGCGTGCGCAGCTCGTGCGACAGGGTCGCCAGGAACTCGTCCTTCAGCCGCGCCATGCT
CTCGGCTTCGTTGCGTGCGCTGCGTTCGGATTCCAGCAACTGCTCGCGGGCCAGCTCGAT
CTCGCGTTGTTCGGTCACGTCCGGGCTGCTGCCGGCCAGGCCGATGAAGCGCCCGTCGGC
CGAGTAGCGTGGCGTGGCGGTCATCTCGATCCAGCGCCATTGGCCGTCATAACGGCGCGC
GCGTACCAGCGCGCGCAGGCCGCGCTGCGCCTCCAGCGCGGCCGACAGTTCGAACTGGAA
GGTCGGCAGGTCCTCCGGATGCAGCAGGTCGCTCCAGGCCGAGACCGTGCCGCTGGAGAT
ATCCAGGCCGAAGAATTCGCCGTAGGCGCTGTTGACGAAGCGCACCACGCCTTGCGCATC
CAGCACCCACACCGGCATCGGCAGGCCGTCGGCCAACGCACTGAAGCGCGCCTCGCTTTC
GGCCAGTTCGCGTTCGACGCGCTTGCGTTCAGTGATGTCCATGAACAACACCGCCACCCG
CGCCTGCTCTGGCTGGCCCACCCGGAATGCATCCACCGAATACCAGCGGCGCAGCGCCTT
GGCCTGCATTTCGAAGTGGATGCGATTGCCGGTCCGGGCGACATGGCCGTAACGATCGAA
CCATTCCTGCTCGTGATCGGGAAGCATGTCGCGGATGGACACATCGATCGCGTTCGACAG
GCCGGTATAGCGCTCGAACGCGCCATTGGTGGTACGAATCAGGTAATCGACGGCCTGTTC
GCCCTCGAAGACCAGATCGATGACGCAGAAGCCGGCATCGATGTTGTGGAAGATCTCGTG
ATACATCCCCGGATCGAGGAACGGCTCGGCGATGCCGGACGGCAGGGCCGCCGCCAGATC
GGGGTGGGGACTGGAAGTACTCAGATCGGAGACCACGGATGCTGCCGGAGCGGATGACGA
ACAGATGAAACCATGCCCGATGTCGTCAGCGGGTGCACGCACCGACGATCGCGGTCACGC
GTTGCCGGTAGCGGCCGCAGCCCGGGCGGCCTGACGACGCTCACCACAAGGTCGCAGCGG
CCAAGGCGATACAGCCAGCCAACAGCACGATCGCGCCCACCACCCCACGAAACACCCATT
CGCCCTCGCGGCGCAGTTGTTCGTCCATCCAGCGCTGCGCCTCCTCACGCCAGGCCGTGG
AACGCGCGTAGTCGGCATCCAGGAGCAGCAGTCGCACCCGGCTCAGCCCCAGCTCGGCGC
ACTCGCTGCGACAGCGTTGGCCGAACCCGTCCTCGGGCGTGGAGACCTGCGCGTCCAGCG
GCAGATCCAGCTCGAACTCATGCCTGGACATAGTGAGGGCGCTCCTGATCAAGCTCGTTT
TCCATCGCCATCCGCGCCAGCTGGGTGTAATTGGCGCGCGGGCCCTGACCGCGCCCGGTG
AGCATCCCCTGGTAATCCAGGTCCTGCCATACCCGCCCGGTCCATTCCACGCAGTCCTCG
GCAATGACCAGCATCAGCGAGTAGCGGTACTCCACGCCCGTCGCGGAGGTGTAGGCATAG
ACCGGCGGGAACTGCACCGCCACATCGACCTGACGTGCCAGCGCGGCCAGGTGATCGCGC
AACGCATCGCGTGGATCCGCACCGGGCGCCAGCTGCAGGGGCCGCGTCGCCAGATCCAGA
TCCACCTCGCTCTGCAGCGCCACGAAGGCCGCCGCGCCGGTGACGGGGTTGTGCCCGTGC
TGCTTGGCCCAATCGATGAATTGCAGGCGCACATCCGCCGGCATGTGCGCTGGCGTCGAA
GACACGGACTTTGTGCGGTAAGAGTGGGTATCCATGGCGGCGATCTTCCCGGCCGCGCCG
TGAAGCGCGGGCGCAGGCGCGGTGAACCTGCCGTCACGGGCGCAACCGCCGGGGATTAAC
CGCCAGGCAATGCCGTATCGCCCTCAGCCGCCACATGCGTTGCGAGCGGCCCAAGGCATC
CCCACACTATCGATACGCCCGGTACGCGACGTACCTTCGGTCTGGAGGCTTTCATGAAAC
GTTCCCATGTTTCCGGTGCCGCCCTGCTGCTGGCCGGCCTGCTCGCGGCGACCGGGGCGC
AGGCGCGCATACGCACGGTCACCAACCCGCAGGCGCCGCGCGCGCTGAGCAGCGACGGCC
GCGTGGATGTGCGCTGGTCCGATCCCGCCCAGTTTTCCGAAGTGCGCTTCAGCGGCAACC
GCTGGGAAGCGCAGCGCGGCGATTGGGTGAGCCAGCTGGCGACACATTTCCGGCAAAGTG
CTGCGCGCCAGCTTCCGCAGGGCCAGCACCTGAGCGTGACCATCACCGACATCCGGCGTG
CCGGGCAGTACGAGCCCTGGCATGGGCCGCGCATGCAGGATGTGCGCGTGGTCAAGGACA
TCTACCCGCCGCGCCTGAGCTTCAGCTACGCCCTGACCGGCGCCGATGGCCGGGTGATCG
ATCAGGGCGAGCGTCAGCTGGTGGATCCGGCCTTCCTGATGAACGGGCCGCGCCTGACCG
ACAGCGACCCGTTGCGGTTCGAGAAGGCCATGATCGACAACTGGGTGCGCAAGCAGTTCC
GTGGCGATCGGAGCACGGCTGGATTGTGAGCTGCCGCTCGAAGTCCACCTCTCCTCGGAG
GTAAGGCATGGTGCGGCACCGGCGCGAAGTACCAGCGCCGCAAGCGCGGATAGGGGATTG
GGACTGAGGGTTCGGAGCTAGGCACTTCTGCTCTTCCAGACTGCACGTCGCTTCGCTCGC
ACCCTCATCCGGCGCTTCGCGCCACCTTCTCCCGAAGGGAGAAGGAAACTTCGGCCTCGC
CCACGTACACCCGCGGCACGCGCTTGAGGCCGCACAACAGCTGATAGGCGCTGACATTGC
AGTGCGCTGCCAGCGCGCCGGGACGTGGGGCCTGGCCCCACAGCTGCACCGGCGTGCCGA
TGCCTGCCTGCGGGTGATCGGTCAGGTCCACGGTCAGCATGTCCATGGACACGCGCCCGA
TCAGCGGGCAGATCTGCCCATCGACCAGCACCGGGGTGCCGTTGGGCGCGAATTGCGGGT
AGCCGTCGGCATAGCCCATCGCCACCACGCCCACCCGCGTCGGCCGCTGCGCCACGAAGC
GGGCGCCGTAACCCACCGGTTCGCCGACCGGCAGCTCGCGCACCGAGATGATGCGCGAGC
GCAGCGTCATCACCGGGCGCAGCTGTGCGGTCAGTTCGGTGTCCTGCGGAAAAGGGTTCG
CGCCGTACAGCATCAGTCCCGGGCGCGACCAGTCGTTGCGCAGGGCCGGCCAGCCGAGCA
GACCGGGCGAATTGCGGATGCTGGTTTCCGCACGCATGCCGCCAGCGGTCAGCGCAAAGG
CCACCGCCTGTTCGTCGGTGCGGCTGCAGTCCAGCTCGTCGGCACGCGCCAGGTGGGTCA
TCAGCACGATCGAGGCGATCTGGGGCAGGCCACGCAGGCGCAGCCAGGCCGCGCGGAAGT
CCTCCGGCGACAGCCCCAGCCGGTGCATGCCGCTATCCAGCTTCAACCAGATGCGCAGCG
GCCGCGGGCTCTGGAACTCGGCCAGTGCGCGCACCTGCTGCGGGGTGGCCACCACCGTCC
ATAGATCGTGCTCGGCGATCAGGCGCAGCTCGTCCTGCTCGAAAAAGCCTTCCAGCAGCA
GGATCGGCGCAGCGATACCCGCCTGGCGCAGTTCCAGCGCCTCTTCGATGCAGGCCACTG
CGAAGCCGTCGGCCTCCGGCTCCAGCGCCTGCGCGCAGCGCACTGCACCGTGCCCATAGG
CATCGGCCTTGACCACCGCCAGCGCCTTGCTGCCGCCCAGCCGTCTGGCCAGGCGGTAGT
TGTGACGCAATGCGTCCAGATCGATCGACGCCTGCGCAGGACGCACTACGCGGCCTCCCG
CTGCGGACGCGCCGTGCGCGGTGACAGGTAGCGGAACACGTCCAGCCCTTCGGTATCGAT
CTCGGGCGTGCGCCCATGCATCAGGTCGGCCAGGTAGCGCCCGGAGCCGCAGGCCATGGT
CCAGCCCAGGGTGCCGTGGCCGGTATTGAGGAACAGGTTGGAATACGGCGTGGCACCGAC
TACCGGCGTGCCATCCGGGGTGGCCGGGCGCAGGCCGGTCCAGAACTCGGCGTGCGCCAG
GTCGCCGCCGCCGGGATACAGGTCGTTGACCACCATTTCCAGGGTGGCGCGGCGGCGTGG
ATTCAGCGACAGGTCGAACCCGGCCACCTCGGCCATGCCGCCGACGCGGATGCGGTCGTC
GAAGCGGGTCAAGGCGATCTTGTAGCTCTCGTCCAGCACCGTGGAGGTCGGCGCGCGCTG
CGCATCGACGATCGGAATGGTCAGCGAATAGCCCTTGAGCGGATAGACCGGCAGGTGCAG
GCCCAGCGACAGCAGCAGGTCGGCCGAATAGCTGCCCAGCGCCAGCACGTAGCGGTCGGC
GGTCTCGGTGCGGCCGTCGATCTGCACGCCGGCGATCTCACCACCGGCATGCAGCAGGCG
CTCGACCTGCTGCCCGTAGCGGAAGGTGACGCCGGCCTGCGCGGCCAGCGCAGCCAGGCG
CTGGGTGAACAGCCGGCAGTCGCCGGTCTGGTCTTCGGGCAGGCGCAGGGCGCCGGCCAT
CTGCGCACCGCCCCCAGCCAGGCCGGGCTCGTACTGGGCGATCTGCGCCGGGCTCAGCAG
CTCGTACGGCACGCCGTACTGGGCCAGCACCTCGATGTCCTGCGCGGCGGCATCCAGCTG
CTGCTGGGTGCGGAACAGCTGGGTGGTGCCAAGCTGGCGGCCTTCGAATTCGATGCCGGT
GTCGGCACGCAACGCATTGAGGCAGTCGCGGCTGTAGTCGGACATGCGCACCATGCGCGC
CTTGTTCACCGCGTAACGCTCGGCGGTGCAGTTGCGCAGCATCTGGCTCAGCCATGCCAG
CTGGCGCAGATCACGGGTGGGGCGGATCGACAGCGGCGCATGCTGTTCGAACAACCACCT
CATCGCCTTGCCGGGGACGCCGGGCGCGGCCCACGGCGAGGTATAGCCGAACGACAGCTG
GCCGGCATTGGCATAGCTGGTCTCCAGCGCCGCCGCCGGCTGGCGGTCGACCACGGTGAC
CTCGCAGCCGGCCTGGGCCAGATACCACGCGCTGGTGGTGCCGATGACGCCGCTACCGAG
AATGAGCACCCGCATGTCGCTCTCCTGAAAGGGTATTCCCCCACGACTACGCACTTGGGG
AACCAGTTAGGCACAGTATATTGCGAGCCAGGCAGTGCCATTTCCGGAATGGAGCCGCCT
TTGCAGTGAAAATTCCTGTCAAACCCAGTGGAGCCAAATCCCATGCCCGCCCGTACGCGC
GAACTGGACAAGATCGATCGCAAGATCCTGCGCATCCTGCAGCAGGAAGGGCGCATTTCG
TTCACGGAACTGGGCGAACGGGTGGGCCTGTCGACCACGCCGTGCACCGAGCGGGTGCGC
CGGCTGGAGCGCGATGGCGCCATTACCGGCTACTACGCCCGGCTGGATCCGCATTATCTC
AAGGCCAGCCTGCTGGTTTTCGTGGAGATCAGCCTGGCCTACAAATCCGGCGACATCTTC
GAGGAATTCCGCCGCGCCGCGCTGAAGCTGCCCAACGTGCTGGAATGCCACCTGGTCTCC
GGCGATTTCGACTATCTGCTCAAGGCACGCATCAGCGAGATGGCCTCCTATCGCAAACTG
CTCGGCAGCACCTTGCTGACCCTGCCGCACGTGCGCGAATCCAAGAGCTACATCGTGATG
GAAGAGGTCAAGGAGACCCTGGCGTTGCCGATCGAGGGCTGAGATCCGGGATTCGGGAGT
GGGGATTCGTGACAGCTGGGGTCAACGCACCACGCGCATGCCGTCGCCGGCCGGAACCGC
GTCGTAGTAACGCCCGGTCTTGATATCCAGCACCCGGTTGGGACCGGCCGGCTGCATGCC
TTGCAGCAGACGGCCATTGCGGTCGTAGACCATGGGCGCGCCGGCGGGCGCGACCTGGCT
GCCTGCCGGTGCCGTCGGCGTCAGCGCCGGGCCATGGGTCGGGATGGTCGGCGCGGCCGG
GCGCTGCCCCAGCTGCGAGGGCACGGGTGCGGCGGCCGGGGGCGGCTGCATGGCACGCGG
GGGCGTCACGGTCGGCTGAACCGGCGTCGGCGTGGTGGTGGGCTGCAGGCTCGTGGACGA
GCGCGTACTGGTGGCAGATTGCGCCAGTGCCGCGCCGGCGCAGGTAAGTAACACGCAAAG
CAGCACGCCGCGTGTCGAACGCTGGATTGCCATGACGTCACCCCCGGTAATGTGGTCGTT
CCACTGCAATGGGGACGCCAGGCCGGTACGGCAATGCATGTCCGCGCCCTGCCGATGAAC
GCGTCGGCCAGGTCACGGTGGCGCGAAGAGGCGTGCCCTGATCACTCACGCCGGCTGCGC
TGCCGGGCGCGCCCGGAACAGGCGCGGCGCAACGGTCCGAGCCCCGCGCGCATGGGGGGC
CGCCGGCCCGGGCGCGACATCGGGCGGTTGAACCCGTCGCGCACTGCCCACATCACTGGA
GCAGATGCCGGCGCCCTGCTGGCGCAGTTCTGCGAGAGCCTCATGAGCCAGTTCGATCTG
ACCCCTCCCTCCCCCGCCCAGCGCGACGCCCTGATCGCCGGGCTCAGCGACGAGGAACGG
CGCGTTTTGCTGCAACATGGCACCGAGGCGCCGTTCTGCGGGGTGTTCCTGGACAACAAG
CTGGACGGCGTCTACGGCTGCCGCCTGTGCGGGCTGCCGCTGTTCCGCTCCAGCACCAAG
TTCGACTCCGGCACCGGCTGGCCGAGCTTCTTCGCCCCGTACGACAGCGCCCATGTCCGC
GAGATCCGTGATACCAGTTACGGCATGATTCGCACCGAGATCGTCTGCGCGCGCTGCGAC
AGCCATCTGGGCCACGTGTTTCCGGACGGCCCGCCGCCGACCGGCGAGCGCCACTGCCTC
AATTCGGTGTCGCTGGGCTTCACCGAAACCGGGCAGCCGTTCCCGAATCCCTTGCAGCGT
GGTGGCGCAGAGGCGCAGCCGGCCTGAGGCTCCACGACGCCGGGAAGCGGACGCGATCGA
CGGCTGCGGCGATCGCATGGCCGCATCGTGGCAAACGCAGCCATGCGCGCTTCATCGCCG
CTGCCGCGGCAATCCGGATCCAGCCAGGAGTCCAGCAGATGCAGATCCTCTCGACCCTGA
TCTCCGCCAGCCTGCTGGCGAGCGTGCTTGCCGCTTGTAGCGCAGGCGACAGACCAACCA
CGGCGCAGCCGGCCAGCTCGCCAGTTGCAGGCTCGCCTGCCGCCCCCGCCCACCAGCCTC
CCGCCGGCACCGACGCCAGCGTGGATGGCCCGCCACCCCGCCCGGGCACGGCGAGCGCCC
CATCCGATGCGCCATCGCTACCCGCCGATGCGGTGGCCTGGCGCTGCGGCCCACGTCGCG
TCACCACACGTTTCGATCCGGCCAGCGATGCCCTTCGCCTGACGCTGGAACAACGAACCC
TGACCTTGCTCGGCGCCCAGGCCGGCTCCGGGGCGCGTTTTGCCGATGCCCAGGGCAATC
AGTTCTGGGAACATGGCGGCGAAGCGACGCTGTCGCTGGCTGGCGGCGAAGCGGTCAAAT
GTGTGCATGAGGCCGCCGCGACAATCGGCTGAGCGTTCAGCTGGAGCGCACACCTTCGCA
CCCGGCACTTCAAGAATCCGCCACGCAAGCCGAAACCACTAGCAACCCCAGTTTGCGTCC
GGCTGCGCCATGCTCATCATCGTTGGCTTCATTGTCGTCATCGTCAGCGTCCTCGGCGGC
TACGTGCTGTCGCACGGAAAGCTGGGCGCGTTGTGGCAGCCGTACGAGCTGATGATCATC
GGTGGCGCGGCGCTGGGCGCGTTCCTGGTCAGCACCCCGGGCAAGATCGTCAAGGAAACG
CTCAGCGGCATCATGGGCGTATTCAAGGGTCCGCAGTACAAGTCCGACGATTACAAGGAC
ACCCTGAGCCTGATCTACGAGCTGCTCAACAAGGCCCGCCGCGACGGCTTCATGGCGCTG
GAAGACCATGTCGAGAAGCCGCAGGACAGCACCATCTTCGGCAACTACCCCAAGGTGGTG
GCCGACCATCATCTGCTGGACTTCATCACCGACTGTCTGCGCCTGATGATCGGCAGCAAC
ATCGAGCCGCACGAGCTGGAACCGCTGCTCGAACTCGAACTGGAAAAACATCACCACGAG
GCCCTGGCGCCATCGCATGCGCTGAGCAAGGTGTCCGACGGCCTGCCCGGCTTCGGCATC
GTGGCCGCGGTGCTCGGCATCGTGATCACCATGGGCTCGATCGGCGGGCCGATCGAAGAG
ATCGGCCACCACGTCGGTGCCGCCCTGGTCGGTACCTTCCTGGGCATCCTGCTGGCGTAC
GGCTTCGTGTCGCCGCTGTCGGCGGCGATGGAAGCGCGTGCCGAACAGGACGGGCGCATC
TACGAAGCGGTCAAGACCGCACTGCTTGCCTGCCTGCGTGGCTACAACCCGAAGATCGCG
CTGGAATTCGCGCGCAAGACCCTGCCTTCCAACGTGCGTCCGAGCTTCGGCGATTTCGAA
ACGCACCTGAAGACGATCAAGTAGGACCGCGGTCATGGCCGAGGCCAAATCCACCGTCAT
CATCCGGCGGGTCAAGAAGGTGCAGGGCGGCGGCCATCACGGCGGCGCCTGGAAGGTGGC
GTTCGCCGACTTCGTGACCGCGATGATGGCCTTCTTCCTGGTGCTGTGGCTGATGGCGGC
CACCACCAAGGAGCAGCGCGCGGCGATCTCCGAATACTTCCGCAATCCCAGCCCGTTGTC
CGGCAAGTCGCCGGCGCCCTCGCCCGGCATGAACGGCCCCGGCGGCGCCAGCACCTCGAT
GATCAAGCTCGGCGGCACCGCCGACATGGCCAAGGGCGAGAAGGACGAGATGGGCCGCAA
GCGCGACAACGCGGCCGACACCGACGTGGACAGCCGCGCCAAGGACAAGAAGCGCCTGGA
AGCGCTGATGCAGGAACTGAAGGAAGCCATCGACAAGAGCCAGGCGCTGGAGCCGTTCAA
GGACCAGTTGTTGCTGGACCTCACACCCGATGGCCTGCGCATCCAGATCGTGGACAAGCA
GAACCGGCCGATGTTCGATATCGGCCGCGATCAGCTCAAGCCGTATACCGTGGCGATCCT
GCATGAGCTGTCCAGCTTCATCAATCAGGTACCCAACCACATCAGCATCACCGGCCACAC
CGATACCACCGCCTACAGCAGCGACGCCGGCTATACCAACTGGGAACTCAGCGCCGACCG
CGCGAATGCGGCGCGCCGCGCGCTGGTGGGCGGCGGCATGTCCGATGCCAAGGTGACCCG
CGTGGTCGGGCTGTCCTCGTCGGTACTGTTCGACAAGGCCGATCCGCAGAACCCGATCAA
CCGCCGCATCAGCATCGTGGTGATGACCCAGGACGCCGAGAACGCGGCGCTGGCGGGCGC
TGGCCAGGGCGTGGCGCTGGGCAAGCCGATCCGCGATGCGGACACCCACGTGCCCGACCT
GAGCGGCGCGCCGGCCACCGGCACCGCAACCGTGGGCATGCCGGTCGAAGGCAGCACGCC
CACGCCAGCGGCAGCGGTCCCGTCCTCCCCCACCGCCGCTGCGGCAGCGCCGCCCCCGGC
CGCACCGCGCGTGTCGTCCCGTGCGCAGGTGGCGTCGGCGGCCGCACTGGCCAGGGCGGC
CGAAGCGGCGGTCGCCGCGCCGCGGGTGGCGGTGGAAGCCGCTCCGTCCGCACAGTGAGC
CACCCCAGCGCAGCCTGACGCAGGCTCGTGGTCTGTGACCTCGCGCGCGCCAGCCGGTGG
TGTCGTCCGGATGCGCGGAACGGATTCGATCCGAACGAAGCCGCCGTCACGGTGGTGCAC
CACGTCGCAGCAACCCCGGTGCGTATGGGCTGCGCCAAGGCCTCCACGCCGCGCGCAACG
CATCGTGCGGCGCACGCTCTAGAATGGCGGGCCATTCCCAGCGTCGAGAAGACCGTGTCC
CGCAATTCCAAGGCCAAGCGCGACAAGCGCAAGAAGCAGCAGCCCAAGCGCCCCTTCGTC
CGTCTGGGCCAGGCGCCCCAGATCGCCAACCACGCGGTCCTGCAGGATGCCGACGGCCGC
GTCGTGGCCGCCATCGGCCTGCAGGGCAACGGCGAGTGGCTGCTGTCGATCGGCGGCCAG
ACCATGGGCAGCGCCGACAACCCGGTACCGATGCTGGCCATGCTCAAGCATCTGGCCAAC
CTGCAGGAAGCCGAAGGCAAGACCATCTCGCTGGACTATTCGACCCAGCTGCAGCAGCTG
ATCGACGACCTGGCCGCCGACGAAGGCCAGACCGCCGAGGAGTACCTGGCCGCGCGGGTG
GCCGAATTCCAGAACGCCGATGCGGATGAAGACGGCGAGGTGGATTCCGAACACGCCGCA
GCGGACGCCGCCGAAGGCGCGGCTGGCGAGGACGCCGCCAGCGGCGATGCGCCTGCGGCA
GACGCAGACGCCGGCGAAGACAGCGCCGACGCGGTAGCGGACGACGCCGACGAAGACGCC
GGCAAACAGCCGGACAAGCCCAAGCAGGCCTGACCCGGCCGATGGCCGTCTACGTCGACG
ATGCGGTGCACCTGTGGCGCGAGCAGCGCTGGGCGCACCTGCTCGGCGATACGCTGGACG
AGCTGCATGCCATGGCGGCGCGGTTGGGCATCCCCCGCCGCGCCTTCCAGAACAAGCTCA
GCGGCGCACACTACGACGTACCCGCCCCGCTGCGCGCCGAGGCGATCGCCCTGGGCGCCA
TCGCCATTTCCCGCCACACCGACCGCGCACGGCTCAAGGCATTGATCGCCAACGCGCGCG
CGCAGGCGCGGGGTGAGGTGCCTTGAATCGGGAATCGGGAGTGGGGAATCGTAAGAGCGG
GGTCGTCGTGGGCTGCGCCCTCGTCAAGGGCGCTTGCATGCGCTGCAGTGTTCTCGAGAG
AGCCCGATACGGAGCGCTTTTACGCAAGAACGTCTTGGTGTAGCAGCCCCTTTCGCTCTT
GCGATTCCCAATTCCCGATTCCCCACTCCCGTGGCTCAGAACGCCTCATTCCCCATCCGC
ACCTCGACCCCGAGCAACGAGGTCAGTGCCAGCATCGCATCGTCGTCGCGGCTGAGCGCG
ATCCAGCCGGCATAGGCATCGCCGCCGGTGTTCCAGTTCCACAGCGAGTACCCGTGTTCG
CGCAGGCGATCGAACGCCACCGCCATCAGGTCGGGCACATCCAGGCCACTGGCGAAGTCC
TCGTCGTCCAGGTCTCCGCCCCAGTCGATGCGTAGATTCCAGCGCGCGCCCAGTTCGTCG
ATGGCGGCGATGAACGAATCGGTGTCCTTCCAGTCGACGTAGAAGCCCGAGCGCCAGTCG
ATCACGTCCTTGAGCGTCCACAACCAGGCATCGTCGCCTTCGTCGCCATCGGTTTCGGCC
TGCGTTTCGCGCCAGGCGTCGAACTGCGCCAGCGCGGTGTCTTCGTCGCCCGGGTTGATT
AATACCAGCAGGTTCCAGACCCGCGCCGGATGGTCGTCGACATCGTCTTCGTCGCCCTCC
GGCGGCAGGCCTTCGTCGTCTTCGTAGTCGGCACTGTTGTCGGGCATCACGGTCTCGCTC
GAGAATTGCAGATGCGCAGTGTGAGGCCTGACGCGGCGCAAGCAAACCGGCCGCCGCCCT
GCCTCGCGCGCGCAGGGCTGGTCTTCCCGGCGCAGGCCCGTATCCTGTGCGGCCGAAGAC
CACCATCCCGGCCGGTCATGACGCCTTTCCCATGAGCGATACCCCTCCCGATCACCTGGC
CATCGACCCACGCAGCCCGTTCCACGATGCCGACGCCCTCAACCGCGGCATCGGCGTGCG
CTTCAACGGTGTCGAACGCGACAACGTGGAGGAATACTCGGTCAGCGAAGGCTGGATCAA
GGTGCAGGTCGGCAAGTCGCGCGATCGCCGCGGCAACCCGATGACGATGAAGGTCAAGGG
CGAGGTGGTGGCCTACTTCCTGGACACCAAGCACGACGCCAAGCCTGCTGCCGAGTAAGA
GCGGCTGACTGAACTACGTCACGCCAGGCTGCTGCAGGCCGCCGGATCTGTGCCCTGGCA
GTAGGGCCTTGGCTGCGGGGCACTGGCTGCAGGGCCCCTTGCCCGCCCACCATCGCGGGA
CACGCTGCAAGTACGTCCTTGTAAGCTCTTACGCGGCATCCATGCCGCGTAAGGTCCCGC
GACGGTGGGCCGGCAAGGACCAGTCAAGTTGGTTGGTGTGCAGAGCTTTCAATAAAGCCG
CCAGGAAAGTGTCTGGTGCGGTGTCCTTACCGATTGCGGGACCGTTGGCGGCATGGATGC
CGCCATCGAGCCCCCATGGACGGGTTTACGGCGTGTCCCGCGAGCGGTGAGGGCACCGCG
CACGCGACCCACTCAGCATTTGACTTGGACCTTTGACGGCAGGATCCAGCCGACAAAACC
ACCGCACTCACGCCTTGAGCCGATAGCCGCTGCGGAAGATCGCCGCCACCACGACCAGGC
AGACCGCCAGGAACAGCACCGTCATGCCGGTACTGACCGCGATGTGCACATCGGCCTTGC
CGTAGAAACTCCAGCGGAACCCGCTGATCAGGTACACCACCGGATTGAACAGGGTGACCT
TCTGCCACAGCGGCGGCAGCATATTGATCGAGTAGAAGCTACCGCCCAGGAAGGTCAACG
GCGTCACCACCATCAACGGAATCACCTGCAGCTTCTCGAAGCCATCGGCCCAGATGCCGA
TGATGAAACCGAACAGGCTGAAGGTCAGCGCGGTCAATACCAGAAACCCCAGCATCCACA
CCGGGTGTGCGATCTCGTACGGCACGAACAGCCGCGCGGTCAGCAGGATCAACAGCCCCA
GCATCACCGACTTGGTCGCCGCCGCGCCGACGTAGCCGATCACGATTTCCCACCACGCCA
CCGGCGCAGACAGCACTTCGTAGATCGTTCCGGCCCAGCGTGGCATGTAGATGCCGAACG
AGGCGTTGGAGATGCTCTCGTTGAGCAGCGACAGCATCACCAGACCGGGAATGATGAAGG
CACCGTAGCTGACGCCGTCGATATCGCCCATGCGCGAGCCGATCGCCGCACCGAACACCA
CGAAGTACAGCGAGGTCGACAACACCGGCGAGGCGATCGACTGGGTCAGCGTGCGGAAGG
CGCGTGCCATTTCGAACCGATAGATCGCCGCGATCGCGTGCAGGTTCATGCGCGTCCCTC
CGGCTGGCGTGCGCCGTGCACGAGGTTGACGAAGATCTCTTCCAGCGAGCTCTCGCTGGA
ATGCAGGTCCTTGAAGTCGACCCCGTGCTCGTTGAGCCGGCGCAGCACGACGCCGATGCC
GGTCTGCTCGGCCTGGGTATCGAACGTGTAGACCAGGCTGTTGCCATCGGCCGACACTTC
CAGCGGCAGGTCCGCCAGTGCGGCAGGCAGGGTGTGCAGCGGTGATTGCAGGCTCAGGGT
CAGCTGCTTCTTGCCCAGCTTGCGCATCAGGGTGTGCTTGTCTTCCACCAGCACCAGCTC
ACCACGATTGATGACGCCGACGCGGTCGGCCATGTCCTCGGCCTCCTCGATGTAATGGGT
GGTGAGGATGATGGTGGTGCCCTGCTCGCGCAGGCGGCGCACCATCTGCCACATGTCGTG
GCGCAGTTCCACGTCCACGCCGGCGGTGGGTTCGTCCAGGAACAGGATGCGCGGCTCGTG
CGCTAGCGCCTTGGCGATCAGCACCCGCCGCTTCATGCCGCCGGACAGCGTGGAGATCTT
GCTGTTGCGCTTGTCCCACAGCGACAGCTCGCGCAAGACCGCTTCCAGGTACTGCGGGTT
GGCCGGCTTGCCGAACAGGCCGCGGCTGAAACGCACCGTGGCCCACACTGTCTCGAACGC
ATCGGTGGCCAGTTCCTGCGGTACCAGGCCAATGCTGGCGCGCGCGGCGCGGTAGTCGCG
CACGATGTCGTGGCCATCGGCCAGCACCGTGCCGCTGCTGGGGTTGATCAGGCCACAGAC
GATGCTGATCAAGGTGGTCTTGCCGGCACCGTTGGGGCCGAGCAACGCGAAGATCTCGCC
GCGCCGGATCTGCAGATCCACCTGTTTGAGGGCATGGAAACCACCGGCGTAGGTCTTGCT
CACTCCCTGGATGGAAACGATGGGCGTCATGGGCTGTGCACGGGAACGATGATCGCCACA
GGGTAGGCCGCGTGCCGTGACGATGGGAGGGGGATAGACGGGACGGTGTGGCCCAACCCA
CGATTTTCCCGGCGAGTGCCTGCGTCACCAACAAAACCTGCAGGCTGCACGTCGCGTCTG
CTCGAGCGCGGCAATACCAGATCCCCCGGCGTGCGCTGCGCCGCGGTCATTGCCTGACTT
TTACAAATCCCGAATCCCGAATCCCGCGCGCGCAAGCGCGCTCAAGCGCGCTTGCGCGAC
TCGATCAGATCCAGGTTGCGCACCAGCCGCCGCGACAGCTCATCGGAAATCTCGCGCCGA
CGGGCCAGCTTGAACAATTCGTTGCGCTCGGCCACCAGCGCGGTATGACGGAACTGGCGC
AACGCCTGCTCGTAGGCACCGGCCTCTTCCGGATCGGTGTCGGCCATGTCCACCGCGCCG
AGCTTGCGCTGGTAGCGCTGGCTGACCTGATTGGCAGCCGCGTTGTAACGCTCGGCGTGC
GCGCTGTCTTCCACCAGGCGCTGGCGCAGTTTTTCCACCGCCTCCAGCGCCGCCTGCGAG
GCGGCCTTGATGGCCAGGTCTTCCTTCTGTTGCTCGTCCTCTTCTTCCGGCAATTCCAGC
CCGCGCAGCAGCCGCGGCAAGGCCACGCTGGCCACCAGCAGCGACACCAGGATCACCGAC
GCCGCCAGGAAGATCGCCAACTGCCGAGCCGGAAACGGCGAACCATCCTGCAGCACCAGC
GGCAAGGTCAACACGCCGGCCAGGGTGATGGCACCACGCACACCGGCCAGCGACACCGCC
ACCACGATCCGCCAGGGCGGGCTGACGTGCTGCTCGCCGCGGCGTTGCGCCTTGAAGATG
TTCCAGCGCAGCGACAGCCACACCCAGACGAAGCGCAACGCCATCAGACTGGTGCTGATG
GTCGCCACATAGACCGCCAGCCACCACGGATTGAGGTGGCCGGCCTCCTGCACGCTACGC
ACCGCGCCATCCAGGATGCCCGGCAGTTGCTCGCCCAACAACACGAAGATGATGCCGTTG
AAGGTGAACTGCACCGTGTCCCAGACCGCCGAACGCTGCAGGCGCATGTTCCCTGGCGCA
TTGCCGGCCATTTCCACATAGCTCATGGTGATGCCGGCAGCCACCGCGGCCAGGATGCCA
GAGGCATGGAACGCTTCGGCCAGCAGATAGGCCGCGAACGGCGTCAGCAGATTGACCAGG
ATCGCCGAGCCGGGTTCCTCGCCGAAATGGCGCCAGATCCAGGCCTGGATGCGGCTCAGA
CCAAACGTGGTGGCCACGCCCAGACCCAGACCGGCCAGTGCCACCCACAGGAAGGTCAGC
GAAGCGGTCGCCACCGAGAAGGTGCCGGTGAGTACCGCGGCCACCGCGAACTGGAAACAC
ACCAAGCCGGAGGCATCGTTGAGCAACGATTCTCCTTCCAGGATGTGCATCAGGCGCTTG
GGAATCGGCACCTTGGAGGCGATCGAGGAGACAGCCACCGGATCGGTGGGCGAGATGATC
GCCGCCAGCGCGAACGCCACCGCCAACGGCATCGCCGGGATCAGCCAATGGATCAGAAAG
CCTGCACCGATGACGGTGAAGATGACCAATCCCAGCGCCAGCTCCAGGATCGCGCCCTTG
TCGCGAAACAGGCCTTGCTTGGGAATGCGCCAGCCATCGAGAAACAGCAGCGGCGGCAGG
AACAACAGGAAGAACAGCTCCGGCTCCAGTTCGTGCCCGGCATCGAACACACCGGAGACC
ACCGCGCCGAGCGCGATCTGGACCAACGGCAGCGGCAGCGAAAACGGCAGGATGCGGATC
AGGTAACCGCTGGCCGCGACCGCCAGCAACATGGCGAGGACGACATCGATCGAATGCATG
AAAAACCCGGTGGAAGAGACGGTTGCGCGCGCCGCATCGTCGTAGCGATGCCGGACGACA
CACCTACGGGACCATACCGGTTTGCAACTGGTGATGAAACCACCGCTACCGCACGCCAGG
TTCTGGCGCTGTGGCGCATCGCGGAACGCGAGACAGGACCTGCAGCCCAGGCGCTCTCCG
TGGCCTGGATCTGCAACTTGCATGGACGCTGCGGCACGGCAGCGCCGTGCGCAAGGTCCT
GTCGCGTGCCACCTCGTCTGCGCGTCCTCTGGTCATCACGTTCCCCTCGGCGCGGTCTGT
CGGAAACGCGATACGCGCTCGCCGCTGGGCAGCGCATCCGTGTTGGCGGGTGCCGCCGTG
TGCGGCGGCCACCGGCATGCGCTCTGAAGTGCGTATTGGGTGCACCCGCGAAGAAGACGG
CAACCCAGGTCATCCGCAGGCCTGGCCCCTTCGCGCGTGCGGCGTTACACAGCGCACCGA
ACATGCAGCGGGCACTGCGATGACAGTCGCGGGAGTGCTGCTGTGGTTGCAGGCTCGCAG
CACCGCAGCGCTGCTCAGCGCTTTGCCACAGGTCGGACGCCATCGATCGCCGGCCGGAAG
ACAGACGGCGTCACCAGCGAACTCAAGCGCTCCGTCCCATATGTAAAGATCGCGTGATGC
ATCCGGACGACATCTGCCGGCGTATCAGGATCTACGGTCGCCACCCCGGGCGCCCGCTCA
TACAAAGGATCGCTGCCTCATGAAGACCTCATTGAAGTCGCTTGCCATCGCCGCCGCCAT
TGCCCTCACCTCGGCAACGATGCCGGTGTACGCCGCCTCGAATCCGACGGTGGGAGGTGC
GCCGATGCTGGCCACCAAGGACATCGTCGATAACGCGGCCAACTCGAAGGATCACACCAC
CCTGGTCGCCGCGGTCAAGGCGGCAGGCCTGGTCGAGACCTTGAAGGGCCCGGGCCCGTT
CACCGTGTTTGCGCCCACCAATGCCGCCTTTGCCGCGTTGCCTGCCGGCACCGTCGATAC
GTTGCTGAAGCCCGAATCCAAGCCCACGCTGACCAAGGTACTGACTTACCACGTGGTGGC
GGGCAAGGTGGATGCGGCATCGCTGATCGCCAAGATCAAGGCCGGCGGCGGCAGCGCCAT
GCTGACTACCGTGCAGGGCGAAGCGCTCACCGCAAAGCTCAACGGCAAGAAGGTCACGCT
GACCGACGCCAAGGGCAACACCGCCAATGTCACTATCGCCGATGTCATGCAGAGCAATGG
CGTGATCCATGTCATCGACAAGGTGCTGATGCCGTGATCGACCGGCGGCCGATGCCCCTG
GGCCCGGCCGCTTCCCGGCGGCACCATTACCTGCAGATCCTGCCTCATGCAGGAGCGTTC
CCGAATGCGCGATGCGTCATTGGGATGTCCTAGCGCGGACGAGAACGCTCCTGCACCCCT
GCGGCCGCTGCGGCCAGCAGTTCCCTGCCCTGCGCAGGAAGCTGCCGCATGCTGCACCAT
CACCGCAACGCGGCGGTGACGGGGCGACCCGCGTTCCGGTCGCCCCCTTGGTGTCGGTCG
AGTAACGACACCGTGCGCGTGCCCATGCACGCGCATTTTTTTTGCCGGCATTCCTTGCGT
TGTTTACGCGTTGCTGGTGCCAGGTGACGGCGCCGCGCCGGGCCTGGAAAGCAGCTGACG
CAGGTCGTCCACAAAGCCGCGATAACCGTCTTCCCGTGCCGACTGCGATGCCTGCCGCAA
CACCCAGGAGGGATGCACGGTTGCCAGGACCGGTGTGCCATCGTCCAGACGTTGCCACTG
CCCGCGCTCCTGCATCAGCCGAAACCTGCTGCCCAGCACTGCCTGTGCCGCGGTGGCGCC
CAGGCACACGATCTGCGCGGGACGCAATTGGGCGCGCTCGGCCTGCAACCAGCCACTGCA
GGCCTGCACGTGCACGCGCTCGGGATTGCGATGCAGGCGGCGCTTGCCCCGTTGTTCGAA
GCGGAAGTGTTTCACCGCATTGGTCACGTAGAAGCGCTGGCGATCGATCCCGAGCTCGCC
CAGCGCCTGATTGAACAAGCGACCGGCCGGCCCGACGAAGGGACGACCGCTCAGATCCTC
CTCATCGCCCGGCTGTTCGCCAATCACCATCACCGACGCATCGTCCGGCCCTTCGCCGAA
CACCGTCTGCGTGGCCGGCCGCCACAACTCGCAACGCCGACAATCGCGCGCGGCCGCGCG
CAACTGCGCGATGCTCTGCGTCGCCTCGACGACATCGGCCACCGCTGCCGCCGGGACACG
CCGCCGGACCGGCTCGGGCGCGCGTTCGGCCATCTCGCGCACACGCACGCCGGCCTCGCG
GATCAGCTCCGGCAGCAGGGCCGCCTCGGGCAGATTCTTCCAGTACTTCTGCGGCATTTC
CTGTCGCATCATGGTCGGATTGAGCCGCGCCGGATTGAAGATGTGCGCATAGTAGGTGCG
CCACAGTGCTTCCTGTGCGTCGTCGGCCGGCACCTGCGAGCGCACCGCTCCCTCGCCGAA
CGCCAGGGCCTGACCATCCCAACGCACGCTGCGATACGGCGTCAGGATCGCCCAGTGCAT
GCCCGCGAAACGGCGTGCGAAGAACGGCGCCACGCGGTCCACGATGTGATGCTCCGGCTC
GAACCAGGCCATGAAGTCCTCGTCCTCACCCGGCAGCCGGCGAAAGCGCACGAACGCCTT
CATCTTGTGCGTATCGCGTTGCACCGCCTTCTGCCATTGCCGCAGGCGGTGCACATCCAC
GTCGGTGGCACGCTCCAGCAGCGCCTTCTCGCCCGAGGCGATCCGCCACAACAGCCGATA
CAACACCGCATGCCGCTGCGGATCGCGGTGGCATAGCACCGAGGCGGCCAGCTGCATGAA
GTCGGCCGACACCCGCGGCGGCGCGACCACGGCCGACAGCTCCGACAGCCCCTGCCCCAT
CAGCAACCCGCCCTGCGCGCCCCCGTTCCACGCCACATGATCCGGCTCGACCTGCGCACA
CCACCCCGCCCGCGCCAACCCGCGCCACGCCTCGAAACTCCACGGCGGTTCCACCTCAGC
GTTGAACATCGCTCGCACCGCACTCCCAAGAAAACCAAGCCCACCACCAAGATCCCGCCA
CTGCTGCAACCATCACTACTGTCGTCGTCGCCGTCGCCGTCGTCGTCGTTGCTGTTGCTG
TTGTTGCTGTTGTTGCTGTTGCTGTTGTTGTTGCGGTTGCGGTTGCGGTTGTTGCCGTTG
CCGTTGCCGTTGCCGTTGCCGTTGCCGTTGATCTTGCTTCACCCCGTCGCCTTAAAGCGA
GCCGAGCACCGCAGGCACGCGTGGCCGAAGAGGCGCCCTTGTTTGAGCGAAGCGAGTTTG
GGCGCCGTGCCGCGCGTGGCGAGGAGCGCAGGGGACCGGCGCGGCTGTACTGCGCCGGAT
CGCGTCGGGCGACAGCGGTTTTGGTGACTTTTGCCAAGACAAAAGTCACTCGCGCCGCAG
GCGCGAAAGCTCTGCACTTGCCGTGCTCTGGCACTTGCCGTGCTCTGGCACTTGCCGTGC
TCTGGCACTTGCCGTGCTCTGGCACTTGCCGTGCTCTGGCACTTGCCGTGCTCTGGCACT
TGCCGTGCCAGGCGCCCCCGGACTCAGCCCCACCCGCAAGCCCACATCGGCCCACCAGCC
CAGCCCGCGTCAAGAACGCCATCGCACCCCCGCCCCAAGACCCGCATCACCCAACCCGGC
CCATCAATCGAACAACCCCGCCTGCCGAGGCGCGGGTGCCAGCTGGGCCCGCAATCGCAC
CGGATCGTCCAGGCGCCGCCGCGGATGATGATCCAGCACGCTCACGAACGGCAGCAACTT
CTTCATCGGCACCCGCAGCCGCGCCAGATCCCCCACCCGCAACCGCGCGTGCCTGCGCGA
CAACAGCAGCCGCTCCACGTTGCGGGTTCCCAGGCCCGGCACGCGCAGCAGCATCTCGCG
CGGCGCCTGGTTCAGATCCACCGGAAAGCGCTCGGGATTGCGCAGCGCCCAGGCCAGCTT
CGGATCCACATCCAGATCGAGCATGCCGCTGGACTGCGCCGGTGCGATCTCTTCCACGCT
GAATTCGTAGAACCGCAACAACCAGTCGGCCTGATACAGCCGATGCTCGCGCTGCAGCGG
CGGCGCCTGCAGCGGCAGCTTGGACGAGGCGTCCGGGATCGGGCTGAAGGCCGAGTAATA
CACCCGGCGCATGCGGTAATTGCCGTACAGGTTGTGGCTGGTGTCCAGGATGCTGCGGTC
GTTGGCATCGTCGGCGCCGACGATCATCTGCGTGCTCTGCCCGGCCGGCGCGAACCGTGG
CGGCTTGGCGCGGCGCACCGTTTCGGCCTTGCGTTCGAGCTGATTCTCTTCGATACGCCA
GCGCAGCTCGCCCATTGCCGAGCGGATGCCGCCCACGCTTTTCTCCGGCGCCAGTTGCGT
CAGGCCCTGCTCGGTGGGCAGCTCCACGTTGATGCTGAGGCGGTCGGCATAGCGGCCGGC
TGCGGCCAGCAGGTCGGGCGCGGCATCGGGGATGGTCTTGAGATGGATGTAGCCGGCAAA
ACGATGCTCTTCGCGCAACTGTCGCGCCACTTCCACCAGCTGCTCCATCGTGTAATCGGA
GTTGCGGATGATGCCGCTGGACAGGAACAGGCCTTCGATGTAATTGCGCTTGTAGAAGTC
CAGCGTCAGCGTGACCACTTCTTCCGGCGTGAAGCGCGCACGGCGCACGTTGCTGGACAC
CCGATTGACGCAGTACGCGCAATCGAAGATGCAGAAGTTGGTCAACAGGATCTTCAGCAG
CGAGACGCACCGGCCGTCCGGCGTATAGGAGTGGCAAATGCCCATGCCCTCGGTGCTGCC
GATCCCGCCGGTGCCCAGCGAGTTGCGCTTGTTCGCGCCACTGGAGGCGCAGGACGCGTC
GTATTTGGCCGCATCGGCCAGCACTGCGAGTTTGTCGAGGATTTTCACGCAAGCAGCATG
TCGTGAAGGCGTCTCAGCCTATGAGACTGCACCACACTTCATCGTGAATGCTTCAGAGCG
CTGCACTGCCGGCACTTGTCGGCACTTGTCGGCACTTGTCGGCACTTGTCGGCAGCATGC
CTTGTCGCTGCGCCGCCGGCTCTTGCGGGCAGCATGCCCGCTCGCCGCGGGCCGGTGCGC
CGTAGGTACCAAGCCGTATCACCATGGATCTTGCGGGCTATAGCCAACGCACCACAGCGG
TTTGCAGCGGCAGCAACTGGCCACATGCCATGGCTTGCAGGCGGCTGGGCAGTGCCTCGG
GATTGCGGGGCCGGCATGCCGCCTGCACCGTCGATGGCAGCGACGGTGCAGGCGTGCTGC
GCCCGCCAGGGCTCAGGCGGCGGCCGGGCCCGCAAGCGCGCGATCATCACTGGGGTCGCC
GTCGAACCGGTAGATATCCATCGCCAGAAATCCCGCATCGATGCCGGCATCGATGCGCTG
CGCCCCGAGCCGGTCGGCGCCGGCGGCGCCCATCGCCACGTACAGCGGCAACAGGTGCTC
GTCGGTGGGATGCGCCCGTGCCGCATGCGGTGCCTGCCGGCGATAGTCCAGCAACGCGGC
GATGTCGTTCTGCACCAGTTTGCGCTCGGTCCACTCGATGAAGGGCCGCACATACGGCGC
CTCGCGCTCGGTGCTGTAGCCATGGCGGAAGTCGTGAAGGTTATGGGTGATGCTGCCCGA
GCCGATTACCAGCACCCCGTCCTCGCGCAGCGGCGCCAGTGCGCGGCCGACCGCAAACTG
GTGCGCCGGGCCCAGCTCGGGCTGGATCGACACCGACACCACCGGGATGTCGGCGGCCGG
ATACAGCAGGCGCAGCGGCACCCACACGCCATGATCGAAGCCGCGCTGCGGATCCAGATG
CGGATGCAGGCCGGCCTGTTCCAGCCGGCGCAGGATCTGCTGCGCCAGCGCCGGCTCGCC
GGGCGCGGGATATTCCAGCTCGTACAGCGGCGCCGGGAAGCCGCCGAAGTCATGGATGGT
GGGCGGCCGCGCCGCACCGCTGACCAGCGGGCGACGGCCCAGCCAGTGCGCGGACGCAAC
GACGATCGCGCGCGGCCGCGGCAAGGTCTGTGCGAGCTCGGCCAGGCGCTCGCCGACCTG
CCCCGGCTGCAGCGCAGTCATCGGCGATCCGTGCGAGATGTACAGGGAAGGCAAACGGGT
CATGGCGTACTCCTCGGAAGAACGACAGGCAGCCTCAACGCGCCGGCTTCAGCGCCCACG
CGCCTTCGCCGAGCAGGGCTTGCACGATCAGCAACACCGCCCACAGCGCCGGGTATTCCC
AGCCGCCGCCCGGATTGGAGAAACCGAAACCGTTGCCGCCGTGCACGCTGACGATGGTGC
CCAGCAGCAGCGGCACGCCCAGCAACCCGAGCCAGCGCGCATAGACGCCCAGCAGCAGGG
ACAGGCCCAGACCCAGTTCCAGCGCGATGGTGAGGTAGGCCAGCGCGCCCGGCAGGCCCA
GCGAGTGGAAATAGGCCACGGTGCCGGCCGGGGTGAACACCAGCAACTTGGTCAGGCCAT
GGACCAGGAACAGCGCGCCCAGGCTGATGCGCAACAAGGCGGTGCCATAGGCTGCGGTAC
GCGGGGAAGCAAGCGAGGTGGACATGGGACGGACTCCAGTGAGGACCTGCACAGCCTATT
GCTTACAAATTTCTGATAAATAGTTTTAGTTCGGATAGTTTATTGCGATCAAAGCAACAA
TCGGACACCCATGGATACCCTCGATGCGATGCGCGTGTTCGCGGCAGTGGCCGAACGCAG
CGGCTTCAGTGCGGCCGCCGATGCGCTGGACCGCTCTACCGCCAGCGTGACCCGGCAGGT
CGCCGCGCTCGAACAACGGCTGGGCACCCGCCTGCTCAACCGCACCACCCGGCGGGTCAG
CCTGACCAGCGCCGGCACCGCGTATTACCAGCGCTGCCTGCAACTGCTGGCCGACCTGGA
CGATCTGGAGGCCACGGTCGGCGCGCAGGCGCTGGAGCCGGCCGGGGTGCTGCGGGTCAA
TGCGCCGGTGAGCTATGGCATCGAGCGCCTGGCCGCGCTGCTGCCGGGCTTTTGCGCGCG
CTACCCGCAGGTGGAACTGGACCTGTCGCTGTCGGACCGGCTGGTGGACATGGTCGAAGA
AGGTTTCGATGTCGCCATCCGCATCACCCGGCAGCCGGCGCCGACGCTGATCGCCCGGCG
CCTGGGCACGGTCCGCCTGGTGCCCTGCGCGGCGCCGGCCTACCTGGCACGCGCCGGCAC
CCCGACGCATCCATCCGACCTGGCCGGCCACGACTGCCTGCTGTACCACTACTCGCCCAA
CGGCGACGAGGTGCGCTTCCATGGGCCCGATGGCGATAGCGACGTACGCATCCACGGCAG
CCTGCGCGCCAACAACGGGCATGTGCTGAGCGCAGCGGCGGTGGCCGGCCTGGGCATCGC
GATGCAGCCGGACTTCCTGGCCGACGAGCATCTGGCCGCCGGCCGGCTGGTGCGCATCCT
TCCGCAGTACGCACTGGGGGAGATCGGCATCTTTGCCGTCTATACCAGCCGCAGCCACCT
GGCTCCGAAGGTGCGCAGCTTCATCGACTATCTGGTCGACAGCATGGGCGATCCCGCGCG
CTGATGAGCCCGGCAACAGTACGTCCCGTCGATGGTCATTAACCTGACACGGCATGTGTG
GTCACAATCGGGACCCCACCCGGATCAACAGGACTGCGCATGAGCAAGATCGCCATCATC
TACTTCAGCGGCTACGGCCACACCGTCAAACTGGCCGAAGCCGTGCATGCCGGCGCTGCC
AGCGTCGGCGAGGCCACGCTGTACCGCATCGATCAGGACGGCAACCTGCCCGACGACGCC
TGGGAGGCGATCGGCGCAGCCGACGCCATCATCTACGGCAGCCCCACCTATATGGGCGGG
CCGGCGTGGCAGTTCAAGAAGTTTGCCGACGCCAGCTCCAAGCCGTGGTTCGCGCAGGCG
TGGAAGGACAAGATCGCCGCCGGCTTCACCAATTCGGCGTCGGTCAATGGCGACAAGTAC
GCCACCATCCAGTACTTCTGGACGCTGTCGCAGCAGCACGGCCAGGTCTGGGTGGGTACC
GGCCTGCTGCCGTCCAACACCAAGGCGCACGGTCCGCAGGACATCAACTGGACCGCCGGT
TCTGCAGGCGCGCTGGCGATCTCGCCCTCGGATGCCTCGCCGGAAGAAGCGCCGCGCAGC
GGCGATCTGGAAACCGCCAGGCTGCTCGGCAAGCGCGTGGCCGAATTCGCCGGCAAGTTC
AAGCGCTGATCCGGCCGGCACGCAGGGGCGTGCAGCCACCGCACTGCGCCGGTTGCTGCA
CGCAGCGCGGCATGGCGATGAGTGGCAAGGCGATTGGCAGGCCTGCGCGCGGCGGCACGG
CAGCGCTCATCGATACGATCGCTACCTGCGCACGGCCGCCGGGCGATGCTTGCGCACGCG
AGGCGCCGGGCGCCTTGCGCATGCGCATGACTGGCAGACGCCGGATGCGCCCATCCGCAC
CCAACGCCGACGCGGACGCTGCTGGCGGTGCAGCGCGCAGCGGTCCCGGCGTTAGCGGTC
GCGCCACACCACGGTAACGCAGGCCGCATCACCCTTCCCGATCTTCTGCCGCACGGAGTT
CCGCATGCAAACCCGCACGCTCGGCCGATCCGGCCCTACCGTCTCCGCTCTGGGCCTTGG
CTGCATGGGCATGAGTGCGTTCTATGGCGACCGCAGCGACGAGGCCGCTTCGATCGCGGT
CATCCACCGCGCGCTCGACCAGGGCATCAGCCTGCTCGATACCGCCGACATGTATGGCCC
GCACACCAACGAAATCCTGGTGGGAAAGGCCATTGCCGCGCGTCGGCATGACGCGTTCCT
GGCGACCAAGTTCGGCATCAAGCTCGACCCAGCCGACCGGTCGGTGCGCGGAATCGATGG
CAGCCCTGCATACGTGCGCAGCGCCTGCGAAGCCAGCCTGCGCCGTTTGGGCGTGGACCA
CATCGACCTGTACTACCAGCATCGCGTGGATCCGGCAGTGCCGATCGAAGACACCGTGGG
CGCGATGGCGCGCCTGGTCGAACAGGGCAAGGTGCGCTTTCTCGGTCTGTCCGAAGCCGC
CCCCGAGACCATCCGGCGCGCACACGCGGTGCATCCGATCACGGCGGTGCAGACCGAGTA
CTCGCTGTGGTCGCGCGAACCGGAAGACAACGGCGTATTTGCCACCGTGCGCGAGCTCGG
CATCGGCTTCGTGCCTTACTCGCCGCTCGGGCGCGGGTTCCTCACCGGGGCGATCGCTTC
ACCGCAGGACTTCGAGGCCGACGACTACCGCCGGCACTCGCCGCGCTTCCAGGGCGAGAA
TTTCGCCCGCAACCTGCAACTGGTCGAGCAGGTGAAGGCGATCGCAGCCGACAAGGGCAT
CACGGCCGGGCAGCTGGCACTGGCGTGGGTGCTGGCGCAGGGCCAGGACCTGATCCCGAT
TCCCGGTACCAAGCGGTCCAGCTATCTGGACGAGAACATCGCCGCGCTCGAGGTCGCGCT
GATGCCCGACGAGCTGGCGCGCATCGATGCGATCTTTCCGCCGCAGGTCGCGGCCGGCCT
GCGCTATCCGGAAGCGACGATGGGCTCGGTGCACCGCTGAAACGCGTCAGGCGGCCTACG
CGCATGCAGCCCGGCGGGCGATGCGCGTATCGGCAATCGCGCCGGTGCCGGTGCCGGCGG
CGGCACCAGCCATGTCGGCATGTCGCCGGGCTTGCTCACACCCATGCGGCACGACTGGCT
GCACACTGATCGGTGATTCTTCCTTTTTCGCGCACCATGCTGTCCTTCGTGATCCCCGCC
CACAACGAGGCCGCACTGATCGAGCAGACGCTGCAGTGCCTGCATGCCTGTGCCAGGACG
CTGCAACGGGACTGCGAGGTGATCGTGGTGGCCGATGCCTGCGACGACGACACCGCCGCC
ATCGCCCGCGCCAATGGCGCACGGGTGCTGGAGGTGCAGTTGCGGCACATCGCTGCCACC
CGCAACGCCGGTGCCCAGGCCGCGCAGGGCGAGCGGCTGCTGTTCGTGGATGCCGACACC
CTGATCAATCCGCAGGCCGTGGCCGCGGCGATGGCAGCACTGGATGCCGGCGCCGTCGGC
GGCGGCGCGCAGGTCCGTCTGCAGGGCGATCGCGTCTGGCACGAGCGCGTGGCGCAGGCC
GCATTCGGCTGGTTGTTCCGGCTGTCGGGGATTGCGCCAGGCTGTTTCCTGTTCTGCACA
CGCGCGGCATTCGCCAGTGCCGGAGGATTCGACACGCGTTACTACGCCGGTGAAGACGTG
GCGCTGAGCCGCGCGCTGGCGCGCTGCGGCCGGTTCGTGATCCTGCGTCAGCCCGTGCAC
ACCTCCGACCGCAAGCTGCGCAGTTTTTCCAAGCGCGAGCATTTGGGCCTGCTGCTGCGT
TTCCTGTGGCGCGGGCGACGCATGCTGCAGACGCGCGATGCGCTGGGCTTCTGGTATCAG
CGACGGCGCTGAACCCGGCGTGTCCGCGTTGCCCGTCTCGCCGCGCGACCTGGCCTCAGG
TGGGGACGTGGAATCGTAGGCCACTTACACTGGCGCACTCGTTCCGGTTTCCGAGTCGCA
CCGCATGCCCCCTCTACACCGACCTGTCCTGATCGCCGCATTGCTCTGTGCGCTGTGCGC
CACCGCGGCGTGCCGTCGCGATGGCGCAACGCCCGCCGCCAATGACCGCGCCAAACCCGC
GGCCAGCACCCCCAGGCTCGGCGATTTCGGCTTCGACGCGGCAGGGATGGACCGCAGCGT
CGCGCCGGGCGAGGACTTCGTGCGCTATGCCAGCGGTCACTGGATCCGCAACACGCAGAT
CCCCGAAGACCGCGCCAGCTTCAACAGCTTCGTCGGTATCGCCATCGATACCGAACAACA
CAGCCGCGACATCATCGAAGGCGCCGCCGCCAACGATCGGGTCACCGGCGAAGACAAGCA
GATCGGCGACTACTACGCCGCCTACATGGACGAGGCCAGCATCGAAGCCAAGGGGGTGCG
CCCGGTACAACCGGAGCTGGACGCCATCGCGCAGCTGCAGGACCACCACGCGCTGGCACG
CACGCTGGGCGCACAACTGCGCACCGATGTGGATCTGCTCAACGCCACCAATTTCTACAC
CGACCGCCTGTTCGGCCTGTGGATCTCTCAGGACCTGCACCATCCCGGACGCTATGCGCC
CTACCTGGTGCAAGGTGGCCTGGGGATGCCCGACCGTAGCTTCTACCTGGATGGCGGACG
CATGGCGCAGCTGCGCGACGCGTATCGGGCGCACATCGTCGCCGTGCTGGAACTGGCAGG
GTTCGATGATGCTCCGGCGCAGGCCGCTCGCATTCTCGCGCTGGAGACCGCGATGGCGCG
CGTACATGCCACCACCGAGCGGACCAACGACGTGCAGGCCGGTGCGAATGCGTGGAAACA
GGCCGATTTCGCCCAGCGCGCTCCCGGTCTGGACTGGACCGCATTCTTCGATGCGGCCGG
ACTGAAGGGGCAGCAGGACTTCATCGTCTGGCAGCCGCAGGCGTTGATCGGGCTGTCGGC
GCTGGTGCAATCGGAGCCCTTGCAGACCTGGAAGGACTATCTGCGCTTTCGGGCACTGGA
TCGTGCCTCGCCTTACCTGTCCAAGGCATTCGCCGACGCGCGCTTCGCGTTCTACGGCAC
CGCCTTGCAGGGCACGCCTCAGCAACGTCAGCGCTGGAAGCGTGGCATCGATGCGACCAA
TGCCGCGTTGGGTGAAGCGGTGGGCAAGCGCTACGTGCAGCGCTACGTCAGCGCGCACAC
CAAGGCCCGGGCCGAGGAGATGGTCAAGAACCTCGTCACCGCATTCGGCCAACGCATCGA
CGCGCTGGAATGGATGAGTCCGCAGACCAAGCAGCATGCCAAGGCCAAGATCGCCGGACT
GACGGTGGCCGTTGGCTACCCGGACACCTGGCGCGACTACAGCGCGCTGGAGGTGCGCCG
CGACGACGCGCTGGGCAACGCCGAACGTGCCGAGCTGTTCGAGTACCGTCGCAACTTGGC
CAAGCTCGGCAAGGCGGTGGACCACCGCGAGTGGTACATGCTGCCGCAGGAGGTCAACGC
GCTGAACGTTCCGCTGGAAAATCGCCTGATCTTTCCCGCGGCCATCCTGCAGCCGCCGTT
CTTCGACCCGGCCGCCGACGATGCGGTCAACTACGGCGCCATCGGCGCGGTGATCGGCCA
TGAGATCAGCCATAGCTTCGACAACATGGGCGCGCAGTTCGACGAACACGGTCAGCTGCA
CAACTGGTGGACGCCGCAGGACCTGAAGCGATTCGAGGCCGCCGGCGATGCGCTGGCGGC
GCAGTTCAGCGCCTACAAGCCATTCGACGACCTGGCGGTCAACGGCAAGCTCACCCTGGG
CGAGAACATCGCCGACGTGGCCGGCCTGGCCACAGCCTACGACGCCTACCGGTTGTCGCT
GCAGGGCAAACAGCCGCAGACGCTCGATGGATTCAGTCCGGACCAGCGCTTCTTCCTCGG
CTTCGCGCAGGCCTGGCGCGGCAAGTACCGCGACGCAGCGCTGCGCAATGCACTGCTCAC
CGACGTCCATGCGCCGGGGCGTTTCCGCGCGCAGACCGTGCGCAATCTGGATGCGTGGTA
TCCGGCGTTCGGGGTCGAACCCGGTCAGCAGCTATACCTGGCGCCCGAGCAACGGGTCAG
GATCTGGTAGCGGTGCGTCCGCGCACCGGATGCGCGCCCGCCGCGGCACGCGCCCGGTGC
GCACCGCCGCTGCCGCCCGCACCCGTCACGATCCGTCGGGCCAACGCAGCAACGTGGCCG
GCGGCAGCTGCATCCGTCGGCACGCACGCGCCGACACGCCATCACGTAGCGCGATGCGAA
ACAGCGGCGACAGACCGCGCAGCACCCGTGCCGATGCCTGCGCCTGCGTGCGCTGCACGG
CGCTGCGACCCAGCATCTGGCTGGCCCAGGGCGGCAGCAGGGCCATGCCGGCACCCAGAA
ACACCCCGCGCGACAACCTGGCCGCAGGCACCGGCAACTGGATGCCGGTGAGCACGTCCA
GCACCTCGCGCGAGCGGGCGTCCATGCGCAGCGTCGCCCGCACCTCGGCGAAATAGGCAT
CCACCTGGGCCTGGCTGGCAGGCACGTCGCCGGCGCCCAGGGCTTCGGCAACGCGCCGCG
CTTCGTCGTAGTAGCGGTCTGCAATGGCGGTCGGCACGTCGCGACAGTAACGCCGGTATC
CCTGCAGGAAGCCATAGGCCTCGGTGACGTGCACCCAGGTCAGCAGGCCCGGATCGTCGG
CCTGGTACGCCATGCCGTCGGCGGTGTGGCCGCGGACCTGGGCGTGGATGCGCCGCACGC
GCGCGATCAGCCGTTCGGCTTCGGCCACCGGCGCGTAGCTGGTCCCGGCGACGAAGTCGG
TGGTGCGCCGCAGCCGGCCGATCAGATCGGCGCGGAAATTGGAGTGGTCGTAGACGCCGG
CCAGCGCGCGCGGATGCAGCAACTGCAGCATCAATGCGCACAATCCGCCGGACAACATGC
CGGGAAACTCGGAGTGCACGCGCCAGGTGACGCTGTCCGGTCCGAACAGCCCGGGGTCGC
CCGGTGGCTGGTCGTAGTCGATGGCACTTTGGCCACGCGGGAACGCATCCAGCACCCAGC
GGCGGATCCGTTCGGCGGCGGGGGCGGTCAGCGTACGGAAGACGACGGACATGCCGCGAT
GATACGCAGCGACCGCCCCACGCGGCCGACGCAACGCCGCGGCCTCATCCGGCAGTCAGC
TGCCTGGGCGGGGCTTCATCGCGACGACTGGTGTGCAGTGCAGCAAGTTCACGCCGGCCT
CGCGCCTGTCTTGCGTTAGCACAAACGACAAACCGCCTGAATTCAGCGATTTGTGCGGCA
GTGCACGCGATCGCAGCCTCGCGCTGCCGGCGCAGGCATTGTCATGCACACCGAAAGTGC
TAGAACTAAGACCGTCCGACGTGGGTGCCCTTTGACCAGGGGCGTGCGCCGGTCGCTCCA
GGGCACCGGCCGCGGCCGGTGCAGCAAGTCGTTCGTACCAGCCATCCGTCAGGAGCTTGT
CATGATCGCTTTGTTTCAGGGTTTGGGCCTGCTATTGCAGGACAATGCACTCCATCGGCG
CCCCTTCGACGAGCAGGTGGCCTACTGGCGCGACAGGACCGACGAACAGCTCGACGAGGA
GGTCAACCTGCTCAAGGTGGCAAAGAAGCAGTGGGTGATCGCCTCGATCATCGGCTGGCA
GGCAATTTCACTGGTGTTGCTGGGGGTGATCACCCATCAGCTATGGCAGAACGACTACCA
CCTGACCTTCAGCCGCGTGGTGATCATCTTTACCTCGTGGGTCTCGATCCTGTTCATCAT
GTGGTACATCGCCGACCTGTTCGATCACAGCGCCGGTTTCGAACGCTGGCTGCGCGCCTT
CAACAGCCGTGCGCGGGTGACGCCGGATGCCGACTCGGTCGAGTGCGTGGCCGATGCGCT
GGACATGACGCGGCGCTATCCCGAGGTGCTGCGCTACAAGCAGGAAGTGACCTCCAAGCG
CGAACTGCGCCACGAGGACATCGTCAACATGCGCGAAATGGGCCGGCTGCGTCGCTATAC
CGAGCTGTTGCGCGACCTCGATCGTTTCGACGGTGCGCCGCGACTGGTGGCCAACGCGGG
CTAGCCGCCGCATCACGGATCCCACCGCGGGTTGGCGGCGAGGCGTCCGAGACTCCGCTG
CCGCACATGGACACACGGCCGATGCAGTGCATCGGCCGTGTGCATTTGGCGGGTTGGCTC
CGGGCCGGTTCCGGTACCGCGGGCGCATGCGTCTTTGGCAGCGCTGCAGCGCGGTTCCGT
CCACCGGGTTGCGTCGTCGATGCGGGAGGCGACCAGCGCGCGCGATCACGGCGCCCACTG
GTCCGAGGAGGGGGCGCTCAGCCCCGCGCCACCGCCTGCTCCACCGAAGGAGTACGCCAG
CCGCTGCGCACGCCCCAGATGTAGAACACCGCACCCACCACGGCGACCACGACCAGATCG
GTGCCATAGCTCAGATAGCCGTGGCCACCGAAGTCGGTACTGCCGGCCCAGGACACCAGC
GCGATGGTGGGCAGGTAGCAGATCATCCAGGCCGCGCCCTTGAGGTTGCGGCGCAGGTCA
GGCCAGCCCTGCTTGGCCTGGTAGTAGCAGTACACCGGCAGCGCCACGACCATCAGCAGG
ATGATCTCGCCGGTCAGCGGCCAGCGCGCCCAGTACAGCAGCTCGGTGGCCATCACGAAG
GCGACGCCGGCCAGTACCGGCAGCGCGGCGATGCGCAGCGGGCGGTGCAGTTCCGGCGCA
TGCCGGCGCAGCGCCATCGCGCTGATCGGGCCGGTGAGGTAGGAAATGATGGTGGCCACC
GAGATCACCGCCGCCAGCGTGCCCCAGCCGCGGAAAAAGAACAGGAACACGAACGACACC
GCCAGGTTGAAGTACATCGCCATGCGCGGCACGCCCCACACCGGGTGCAGCTTGCCCAGC
ACGGCTGGCATGGTGCCGTTCTTTTCCATGCCGTAGACCATGCGCGCGGTGGTGGCGGTA
TAGGTGATGCCGGTGCCGCTGGGGCTGACGAACGCATCGATGTACAGCAGCATCGCCAGC
CAGTGCAGGTTGACGATGATGGCCAGCTCGGCGAACGGCGAGCGGAAGTCGATGCCATGC
CAGCCGGCCTTGGCCAGCAGATCCGGCGGCACCGCGCCGATGTAGGCCACCTGCAGGATC
ACATAGACCAGGGTGGCCAACGCAATCGAGCCCAGCACCGCGAACGGAATGCTGCGCCCG
GGGTTACGCGCTTCGCCGGCCAGGTTCACCGGACTCTGGAAGCCGTTGAAGCTGAACACG
ATGCCGGCGGTGGCCACGGCAGTCAGCACCGCGGCCAGGTCGAGCACGTGCGCATCGCCA
TGGATGCCGACGCTGAAGTTGTCGCTGTGGAAACCGCTGGCGATCAGTGCCACGCCGGTG
GCGGCCGGCACCACCAGCTTGAACACGGTGATCAAGGTGTTGGAGCGTGCGAACAGCTTC
ACGCTCCAGAAGTTCAGGAAGAAATACACCAGCACCAGCACCGCGGAAATCAGCAGGCCG
GGCACCGACAGCTCGCCTGCCCCGCCAGGCGCCTGTACGTACAGGCCCTGCGCCCAGGCC
CAGGGCCAGGAGGCCATGTACTGCACCGAGGCCTCTGCCTCGACCGGGATCACCGAGACG
ATGGCGATCCAGTTGGCCCAGCCGGCAATGAAGCCCACCAGCGAGCCGTGCGAGTAGTGG
CTGTAACGCACCATGCCACCGGATTCGGGAAACATGGCGCCGAGCTCGGCATAGGACAGC
GCGATGGTGGTGATGATCGCCGCACCCAGCACCCACGCCCAGATGGCGCCGGGACCGGCC
AGACCGGCCGCGCGCCAGGCGCCGAACAGCCAGCCGGAACCGATGATCGAGCCCAGGCCG
GTCAGCATGAGCGCAAAGGGGCCGACGTCGCGGCGCAACGAGTGTTCGGACATGAAGAGC
CTGAAGGTGATGGCGCCGTGAACCGGCACAAGCCGGCAATCATCGCAGAAGCGGCCGCTT
GTCGTCAGTGCGTATTCAGGTGTGTGGTCATTCACCGCAGCCGGCGCCGGCAACCACGCG
CGCCATGCCACGCGCATGTTGCCCGATGGCGCGACGTGGATGGCGACGACTGGTCGCCCC
GCTATCCTTCCCGGGAGTGCGGTGGACAGTGGTGCGGCAGTGCATCGCACCGCCAAACGC
GCGTGCCGGGCATCAACCGTGGCAATCGGCGGCGGGCGCGGTGGCATCCACGCAGGTATG
CGCCTTCGCCGGCACACCGCGCAAGGCGCGGATCTGGCCAGGCGACAGGGCAAAGCGCTC
CAGCGTCCTGCGCGCGCAGCCCGGCGCTGACGCGCTGCCGGCGGCAGCGGCAGAACACTG
GTCCTCGTACACCAGGTAGTGGCATTGGCCGCTGCTGCTGGCCAGGCAATGCACGTTGGT
TTCGGTGGCGGTGACCAGGGTCTTGCTGAAGATCACATCGCGGCCATCGCTGATGGCACG
GGTGATCGAGGTGGTGCCGGTGCGTTCGTGGCAGCCGGCCAGGGCAAGCAGGCAGTACAC
CAGGGAGGCGAGCAGGCGCATGGAGACAGTCCTTTCAAGTCGATGCGATTGGGGAGTTAC
ATGCCGCGGAACAGGCTCATGAAGGGCTGGCTGACGGTGAGCGTCTCGCTGCGGCCGCGC
AGGTGCAGCCGGCCCTTGCCGGTGTCGTCGCGGACGACCGAGGCCACCGCCTTCATGTTG
ACGATGGTCGAGCGGTGGATCTGCTTGAACACCTGCGGATCGAGCGCGTCGAGCAGCTCG
CGCAGCGGCGTGCGCAGGACGGCTTCGCCGGCAGCGGTCATCACCGTGGTGTATTTCTGA
TCGGCCTGGAAGTAGGCCACCTCCTCCAGCGCGATCAGGCGGGTCTCGCGCCCACTGCTG
GCGGTGAGCCATGCCAGCGGCGGCGGTGCGTCGCTGGCCGTCGGCCGAGCGGACAGGCGT
TGCAGCAAGGCTTCCAGCAGGCCGCCATCGGGCCGGCCGGCGGCGGCGCGCTGCTGTACA
CGCTGCCAGGTGGCCTGCAGGCGCTTGCGTTCGATCGGCTTGAGCAGATAGTCCACCGCG
CCATGTTCGAATGCGTCGATGGCGTACTGGTCGTAGGCGGTGACGAACACCACCTGAGTG
CGCGGGCTCACCTCGCGCAGTGCACGCGCCACCTCGATTCCGGTCAGGCCGGGCATGCGG
ATATCCAGGAACACCACATCCGGCAGCTGGATGGCGATGGCCTCCAGTGCGCTGGCGCCG
TCTTCGCATTCGCCCACCACCTGCAGCTGCGGGCAGACCTCGGCCAGCAGTGCCAGTAGC
GACTGCCGCAGCAACGCCTCGTCTTCGGCGATCACCGCACGCAAGGCGCTCATGCCTGCA
CCTGCACGGGTGCCGCGGCGACCTCGGGCAACGGGGGCGGTTGTCGCGCCGGATCGAGCA
GCGATGCCGGCAACGGCAACGTGATCGTGGCGGCCACGCCGCTGGGAAAATTGGAGACGA
TGGCAAAATTCGCCTGGCCGGCGTAGATCAGTTGCAGACGCTCGCGCAGGTTCTTCAGAC
CGATGCCGGTGCCGTGGCTGTGCGCGTTGAAGCCCTGGCCATCGTCGGCCACGGTCAGCG
TGGCGTGGCCATCGACACGGCGCGCCAGGATCCACACCGTTCCGCCGCCGGGCTTGGGTT
CCAGCCCGTGCTTGATGGCGTTCTCCACCAGGGTCTGCAGCATCATCGACGGCAACTGCA
GGCTGCGCAGTTCGTAAGGCACTTCCACCTGCAATGCCAGCCGTGTGCCCATGCGGATGC
GCAGGATTTCCAGGTAGGCCTGCGTACGTTCGAGCTCCTCGCCGAGAGTGGAGGTGGCAT
CGTCGGCGCTGGGCAGCGAGCGGCGCAGGTAGTCGATCAGGTGCCCGAGCATGAGGTCGG
CGCGTGGCGGATCGGTACGTGCCAATACCTGTGCGCTGGCCAGCGTGTTGTAGAGGAAAT
GCGGCTCGACCTGGGCATGCAGCAGATTCAGCCGCGCCACCGCCAGTTCCTTCTCCATCA
CCGACTGTTCGACCGCCGCCTGCTCGTCACGGCGCAGCTCGCCGACCCGTCGCACCACCG
CGCGGTTGATCGCCTCGGCGTTTTCGTAGTTGCTGCCCTCGTCCACCGCGAACAGGTCTA
CCCATGCGCCAGCATCGGGCTCGCACAAGACCGTGACGCTGCTGGTGCCCTGCCCCGGCG
TGATCGTCACCAGCACCTGGTTGTGGGTGATGGCGAAGCGCGCAAACAGATTCCAGCGCG
AGGGCTTGCGACCTTCGTATGGGTCGATGCGGCGCACGCGGGCGCGAATCAGCAGACTGC
CCGGCGCACACTCGATGTCCTGCACGCGCGGCAGCGCGCGCAGGGCCTCTTCCACCACCG
CAAAACTGGCCCGCGCCTCCAACGGCACTTCGATCTGACGGCGTTGGCGGGTGGACAAGG
TGTCGTGGTCCAACCGCCCGGCGATCAGGCGTACGCGCCGCACATGGGTGATCGCGCTCA
TCAGGGCGAGCGTCAGCAGCACCATGCACGCCAGTCCGAAGAACGTGCCGGCCGAACCGA
ACAGCTGTGCCCACATGATTCCCGCCACCACCAACGCGGCAGCCCAGGCGAACACGACAC
GCACGATCAGAAAGACGCTGGCGGACACGGACAGATGACTCGTTGAGTGGGACCGCAGCG
AGCATAGCCGGCACGCGTGGCAGCGAAACCCCCAAGGCGACGAATGGCTGCCAGAGCGCG
TTCAAATGCCGGATTCAGCGGACGAAGCCGGGCTGACCGACAGACCCGCGGGCGTGATCG
CCTGCCACCGCGTGGCGCAGGCTTGGCCAGCGCGGCCGTGTAGCACCTCGAGGCGTTACC
ATCGCGCGGTAGCGTCATCGTGCCACCGCCCGACGACTGCCCTGCCACCCACCATCATCC
GGAAGTCGCATGCACCGACGTCGTTTCCTGCACAGCGCTGGGCTTGCGCTCGCGACCGCT
TCCACTGGCAGTTGGGCGGCTACCAGCAAGACGGGCGCCGCGCCTTCCGCACCCTTACCC
GCTGCTCCTGGGCCGGATGCGTTGCCCACGCGGTTCGCAGCCGCACCGCCGCTGATGCCG
ATGCGCGCCTCGGTCGATCGCATCATCGCCATCGATGGCTGCACGCGGCCGTTTCGCGCG
CAAGGCCCGCGCATCGAGGCCGAACGCATCGGGCGCAAGACCGTGGTGCACAACTATGGA
CACGGCGGCAGCGGCTGGTCGTTGTCGTGGGGCGCCGCAGAACTCGCACTGCAGCTGGTG
CGTGCGGCCGATGGCGACATCCGGGAGCTGGCGGTGATCGGCTGCGGCGCGATCGGGCTG
ACCACCGCCCTGGCCGCGCAGCGTGCCGGCCTGCGCGTGCGTATCTATGCACGCGAGCGG
CTTCCGGACGTGCGTTCCTTCTATGCCACCGGGGTGTGGTCGCCGGACTCGCGCGTGTGC
ACCAGCGCATACGCCAGCGCCGACTTCAAGACGCGTTGGGAGGCGATGGCGCGGATCTCG
TTTCGTCGCTACCAGACCCTGCTCGGCCTGCCCGGCGAGCCGATCGAATGGCGCGATGGC
TATGTATTGTCCGACGTGCCGTTCGATCAGCCGGTCACCTCGGCCGAAGCGCACGAGCCG
GACTACCCTGCATTGGAAAGCACGCTGCTGCGCGATCTGGGGCCGCGCTCGCGCCCTGTC
GCCGCGGGCAGCCATCCCTTCCCGGTACCGTTCGTGCGCCGCTATAGCCAGCTGACCTTC
AACATCAGTGCCTATGCGCGACTGTTGTTGCAGGATTTCCTGCAGGCCGGCGGCGAGTTG
CAGACCCGCCATTTCGAACATCCGCGCCAGTTCGGCGATGTGCGCGAGAACGTCCTGGTC
AACGCGACCGGCTACGGTGCGCGCGCCCTGCTGGGCGACGAGAGCGTGATCCCGGTACGC
GGACAGACCGCACGCCTGATCCCGCAACCGGAAGTCACCTATGGGCTGGTCTGGCGTGGG
CACAACCTCAATGTGGTGCCGCGGCGCGACGGACTGCTGGTGCAGGCGCAAGGCGCCAAC
GACTTCGACAACCCCGATGGCAGGCCCGACCGCGCCGCCACCGAAGCGGCCGTGCGCGAG
CTGGCACGGCTGTTTCCCCAAGCCTGAGCCTCCGAGGACCAGCAGACCGTGGCGAGCAGT
CCTGCGGCGGGTGCGGACGGTATTGCCGCCCCGAAGGATGACGCGTTGCACATGCTGCAC
CGGGCACCGCCCGCACCCGCCTGGCGGGGAGTGCAGTGGCTTGCCAACCGCGCCTGGCGC
CTGGGCTCAGCCGTCTTGCAACGACGCCTGCAACGCGCGGGCCATCGCTGCATCGCCGTT
GACCAGCTCGTCCCAACGCAGATGTACGCCCTTGCGTCGCCCCTTCTCGACCAACTTCAA
GCCTTGCGGATCGATGCGCAAGGTGTAGGCCTGCTCGCCGATGCGCAACTCGCGGCGTAG
CGGTTTGTTCAGCGGCGTCATGCCGAGCCTCGTGGGTTGGTTGGGCACTGCTTGTAACGC
ATCTACGTCGGCAGGTGGGGCAATGACGGCGACATCCGAGCAGCGATGGCCATCGTGGGG
GTTTGCTCGGACGACATCCTGCCGCTCGCGTCCCCTTACGGCACAGGCCGTCATCGCATC
TGGATCACCGTATCCACCAATCCCGCTAACACTCGCGCCGCTAGCGTAGCGATCACGTGG
TATCGCCCCGACGACACCTGGCTCCACTGCGACAGATTGCGATGTGGTTGCAGTCACGCG
ATCGGTTTGTGTCATCCAGGCGTCGACGGCATGCGCCACAGCGTGTCATCCCTCCATCAC
CATCAAAGGAGTCATCCATGGCGATCAACACCGTCGAAGAACTGTTCATCCACGAATTGT
CGGACATCTACAGTGCCGAGAAGCAGCTCACCAAGTCGTTGCCGCGACTGGCCCGTGCTG
CGACCGAGCCAAAGCTGAAGCAGGCGTTCGAGACCCATCTGGAAGAGACCCAAGGCCAGA
TCGAACGCATCGATCAGGTGGTCGATCTCCTCGGCATCAAGCTCAAGCGCATCAAGTGCG
CGGCGATGGAAGGCCTGGTCGAAGAAAGCCGTGAGGTCATCGAGGAGATCGAGGCCGGCC
CGGTGCGCGATGCGGCGTTGATTGGCGGCGCGCAGAAGGTGGAACACTACGAGATCGCCT
CCTACGGCACCATCGCCGCGATCGCCAAGCAGCTGGGTTACGCCGATGCGTTGCCGCTGT
TGCTGGCCACGCTGGAAGAAGAAAAGGCAACCGATGAAAAACTGACCCTGCTTGCCGAGC
AGGGCGGTAACCAGAAGGCATCCAAGGCCAGCAAGGCGGCCTGACCCCTCTGCGCGGGAC
GCCCAGCGTCCCGCGTTGTCCGCCCCTGCGGACGCATTCAAACAGCCAAGGCCCTACGTT
GCTGCGCGCTCCCTGAGTGGTCGTAGTTGCCGGGCGCCAGCCATTGGAGCACCCCCATGT
TCATGCACAACAAGCGGTTGATGTACACCGTCCGCGTCGCCCAGCCGAATCCGGATCTGG
CCACGCTGATGCTCGAGCAATTCGGCGGACCGCAGGGCGAACTCGCCGCTGCGATGCGCT
ACTTCACTCAGGCGCTGGGTGAGGACGATCCGGGCCGCAAGGATCTGCTGTTCGATATCG
CCACCGAAGAACTGAGCCACCTGGAAATCATCGGCTCCATCATTGCCATGCTGAACAAGG
GGCCGAAGGCGGTGTTGTCCGAAGGCATGGAAGAGGCGATGGCGATGCGTTCGATGACGC
AAAACAGCACCAGTCACACGCAGCAGATCCTGTATGGCGGCGGGCCGGCACTGGTCAATT
CCAGCGGCGTACCGTGGACGGCAGCCTACGTGGACAGCATCGGCTGCCCGACAGCCGACA
TGCGTTCCAATATTGCTGCCGAAGCCCGTGCCAAGCTCGTCTATGAGCGCCTGATCACGG
TCACCGACGATCCCGGGATCGTGGATGCGCTACGCTTTCTGATGACACGCGAGGTTGCGC
ATCAGAAGTCGTTCGAAAAGGCGTTGTATTCCATCGAGCCCAACTTTCCGCCGGGCAAAC
TGCCGGGCGACCCACGTTTTACCGACACCTACTACAACACCTCGCAAGGCGAGGGCGACA
TGGTCGGCCCATGGAATGCCGGGGAGCAGTGGGAGGTCGTCGCGGACCGCGAGCAGCAGG
CGGCAGTGGACGGCGGAGACGGTTCGGCCACGGTGGCGCTGGATAAGACCCAGACCGCGG
CATTGGACGCGATGTCGCTGCGCTTGCTGTCCAACCCTGAACTGGATCGTGTCACCGGCG
CGGATCTGGGGGCGGGCCCGGGTGCCGGGTCCACCACAGGCGACATTCAGCGCTGACGCC
AACCGCGCGTCACACGCGCATGACAAGCCCAGGCCTGCGAGACCTGGGCTTTCTCCTGGC
CGCACAGAGGAATCGACACGAACAATAAGACCACACGTCAAACGCAACGGCCGGATCGCC
GCGAAGGAGTAAGCGACGCAACCAAGGCCGGAACTGATCGCACCGCGCCGCTGATACGCC
GGGAAGCCACCGCATCATCGGGTGTTGCTCAACTGGAACAGCACAATCAGCGGCTTCATG
GTCATGGCTAACCGTACGAACGAGCGCAGTGCGATGGCAGCACGCGGCCCAACTTAGGCC
AGACAGGCACCTATGAAGCCCTACAGCGCGCAAACCATCACCAGCCTGCTCGGCCAACAG
GCCGATTCGACCGCTCACTGATCGGCGCCAGCCAGCCCCGCCGCATCCGTCGACACGTCC
GCGGACTGCTGCAGCGCGCGCTCTTCTTCGCCGAGCTGGTTGAGCAGCTCTACTGCTGCC
TGATGCGCGTTGCGCAGCGTTTCTACCGGCTTGGACGATTCATGACGCAATGCGTACAAC
GCGAAACCCATCACATTGAGACGGTTGCGCAACTGGTGCAGCAATTCGCGCCGCTGCGCG
CGCGGTTGATCAGCCACTACGCATCCTTGCCGCTGAGCCGGTTATGCAAGGTCCGCACGC
TGATGCCCAGTTCGCGGGCGGCCGCCTTCTTGTTGAAACGCGTGCGTGCCAGCGCCGATT
CGATCATCGCGTCTTCGGCCTGGCGCATGGTCCAGCCCACAGGAATCATCAGCCCATCTT
CGGCCGCCTGGGGGACGGTCTGCTCCACATCCGGTGCGCTCAGCTGATCGCCATCCGAGC
GCAGATACAGATAGTGGATGAACGAGCGCAGCTCGCGCACATTGCCCGGCCAGGGGTGAT
GGGCCAGGTAACGCAGCAACGACTTGGTCGGCAGCTTGCGCTTGCCGTACTTGAGGTTGA
GCTCGTCGATCATGCGCAGGCCCAGCACGCGCACATCGCCGCGGCGTTCGCGCAACGGCG
GCACCTGGATCGGATACTCGTTGAGGCGGTAGAACAGGTCCTCGCGCAGCACCGCCTGCT
CGCGCTGTATATGCTGATGCGTGGCTGCGATCACGCGCGCATCCAGCGGAATTTCCTCGT
TGCCGCCAACCCGCATGAAGCTGCGCGACTCGATCGCCCGCAGCAGGTAAACCTGCAGGC
GCTTGGGCATTTCGCCGATCTCGTCCAGGAACAGCGTGCCACCCGCGGCCTGTTCCAGAA
ACCCGGCATGCCGGCGATCGGCGCCGGTGAAGCTGCCGCGCTCGTGGCCGAACAGCTGGC
TGGCCAGCAACTCTTCGGGAATGGCGCCGCAGTTGACCGGCACGAAGCGGCCGCGACGGC
CCGACACCCGGTGGATCGCACGCGCCACCAGGTCCTTGCCGGTGCCGGTTTCGCCGGTCA
CCAGCACATTCAGATCGGTCGGCGCCACGCGCACGATGTCCTTGCGCAGCATCGCGATGC
TGTCGCTATTGCCGATGATGCCCAGATTGCCTCGCTGCGCTTCGCGCAGGCCGCCGAGTA
CGCGTTCCAGGCGTTCCGGCGCGAAAGGCTTGGTCAGGAACTCGCTCACACCGAATTGCT
GCGCGCGTCCCTGGGTTTCATAGGCATAGTCACCCGACACCACCACGATCTGGGGGGTCT
GGTCCGGATCCAGCCGCTCGATCAGATCGAAGCCGCTGCCATCGGGCAGACCGACATCAA
CCACCAGCAGATCGGGGAAATTGCTGTCCAGCCAGCGGCTGGCCTCGCCCAGGGTGTGGA
TTCCCTTGGCACGGAAGCCGCTATCGGTGGCCAACTCCACCACCTGATCGCAGAACTCCA
CGTCGTCGTCGATGATGGCGCAGGAAAGACGGTCCATGAGCGCTTCTGTCCGCAATGACT
AATACATGTTCAGTTGAGAATTGTGACAGCGGCGCGAAGACGCCTGCCTATCACACGGAT
ATGCATGTCGTAAAACAGCGAGAGGTGGCATTCGGGCGGCGCTCCTCCCCTAGTCGAGCT
CGCCATCGTGGATGTGCATGCAGTACGCACGGATGTGCCCGGATTTTCCAGTGCCAAGCG
TCATGCTTGGGCCTGCTGACCGGTGCTGAATCGGCGAATCGCCAAGTAGCGCAAGGTTCT
GCCGCGGATGGCGCAAAGTGTGGGATGGCGACCGAGCGGCCCGAAACCACCCATGGTTCC
GCTAGCATGCTGCGCCGCACCCTCGCCACCGGCGGCGCATCCGTTGCGTGTGCTTCTAGG
ACGTGGGGATCAATGGATCACATGCAAGCCGCACGCCTGCGCCTGGCAGGGACGGACAGG
GGAACATGCGCACGCGGAGCAAATGCCAGCGCATGCCGGACCTCAGTCGCAGCATGTCTG
GTTCCACTTGGCGGCGAAAAGCGAGGGGCCTGTGGACAGACCGACCGTCGTCAACGCCTT
TCCGAGCCATCCGGGCGCTCGTAGTCGCGCTCCGGGTCGACCTTGTTGACGTCCGGATCC
TCATCCGGCATATCGCGATCCTTCCACTGTGCATCCTCGTTGCGATGCTCCTGCGGCGTG
AACGGCTTTTGCTGATCGGACTTCGGTCCCCACGGCTGCCTGGATTCGCTGCTCATGTGG
CTACTCCTGCGGTGTCGTGCGGTCACGCTAGGCGCTGTTGCATTGCAGGGCGGTGAACGC
CGCCGTGGCGTGGCGTGAAAGCGTTGGTAGCGCGCCAGGTAAACCTGGTGCGTGTCGGCG
GCTCGCAGTTTACGCACCGGTCTGCGAATGCGGCGCCTGCACTGGCTTGGATTGCGGTGA
GTCCTTCTGCCGCAGCCAGATGGTCAATACCACCAGCGAGAACACCGCCAGGAATTCGCT
TTGCCAGTTCTGCATCGATTCGAACCAGAAATCCGCGCCTGTCAGATGATCGATCACGCG
GATCGGAGGCTGCCCGCGCTGTGCGCGCTCGAGCAGCTCCAGTCGCCAGCTTCCGATCAA
ATGCAGCACGAAACTCATCATGAACAACGCTGCGAAGGCGATGGCCAGCGAATGTCCGTA
CAGCACTCGCCACAGACCACCTGCGCGAACCGGCCAGGGAGCCGGTCCGGCAGCGATTGC
CCCCTGTTCGTCGGCGGGGTCGAGTGGGCGCGATTCTGCCGAGCCCGCCTGGCGCAGCTT
CACCGTCAGCAGCACATACATGCCCATCTGCAGGAACTCGCTTTCCCAGTTCTCGAACAG
TGCAGACATGAAGTGCGCACTGTGCAGATAGGCAGCCAGCGCAAGTGCCGGCTGTCCTTG
TTCGGCCAGTTCCTGATTATATGCATGCAGCCCTGCATAGATCTGTGCGCCTATGAACAG
CAGGGTCAGTGAGAGCAAACACAACGACAAACCATTGCGACGCAGAAACATGGCTCACCT
CCAGACAGGATGGGCAGTATCGAACCCCATCGGCAAGCACGACATGAAGAACAACTCGCC
TGCATGCAACCGCAGCCGTCCGCAAAGAGTGCGGGCCACCCACGCCACGCGGGTGGCAGC
ACACACCCCGCCCACATCGCCTAGCCCGAACGTTTACGTCTGCGTACCCACACTGCAGGT
CTCACCCGCTCCCACAGGAGACGCCCCATGGCCGTACCCAACTACCCGCGCCCGCCCTTC
AAGCCGCAGCAGCAAAGTTTTCCAGGAAAGACCGAAAAAATGGACCCACGCCCGGATCAT
GGTGAAGACAGTTATGTCGGCCATGGTCAGTTGAAGGGCAAGCGCGCCCTGATCACTGGC
GGCGACAGCGGTATCGGCGCCGCGGTCGCCATCGCGTATGCACGCGAAGGCGCTGATGTT
GCGATCGCCTATCTGCCGACCGAGCAGGCCGATGCCGAAAAGATCGGCGCATTGATCGAG
AAGGCGGGTGTCAAGGCGCTACTGGTCGCTTGTGACATCAGCGAAGAGCGGCAGGCACAG
AGCCTGATCGAAAGCGTACGCAACGCGTTCGGAGGTGTGGACGTGCTGGTGAATAACGCA
GCGTACCAGGCGTTCTATCAGAACTTCGAAGACATCACACTGGAAGAATGGCGCAAGACC
TTCGATACGAACGTGCACGCAGTCTTTCATCTGGTGCAACTGGCGGTCCCGTTGATGACC
AAAGGCGGTTCCATCATCAACACCGCGTCGGTGCAGTCCAAGAAACCCACGCCGAACATC
CTTCCCTATGCGGCAAGCAAGGGAGCATTGGCCAATCTCACCATTGGCCTGGCCGGCGTA
CTGGCCGACAAGCAGATCCGCGTCAACGCGGTGCTACCCGGCCCGATCTGGACGCCCTTC
ATACCGGCCGGCATGGACGAAGAATCGGTCAGCACCTTCGGCGAGCAGACCCCCATGGGA
CGCCCAGGCCAACCGGCAGAACTGGCATCTGCCTATGTCATGCTGGCCGCAGATACCGCG
AGCTACACCTCCGGTACGTTGCTGACCGTATCGGGAGGCGCCGTGACGCTGTGACCATTG
GAGCGAATGACGAGGACTGCCACGGCGTCGCTTTCCTCACGCACGAACCGCACATACGCG
GCGTGACAATTCGCGGCATAGCGCCTTTGTCCATGGCCGGCAATGTGCCGGCCATCCCCT
GTTTGGAGCCGGGCGCGCATGGGTCGGGCGCCATGCTCACCGGGAGGGTACAGCTCGTGC
ACCGGTAACGCGGTCTGGATGAGCGCAATGTCACCGGCGGGTCTGCTGGCCATAGTCGCT
GGCTGGACCGCCACTGATGATCTGCTGATCCGGTTGACCGATCAAAACCTGCCAAAGGTG
CGATGAGAACATCTGCGCACGGGCAAGGATGTGCAAGGGCATGCTTCTACAAAGATTGCG
AACAGCCGGCGCAGCACGGTCTTCAGGGGGGCGAAGGGGCACCCGTCCTCACGGGGATTT
CCGCCCCAATCGCCGAGTTCTTGCGGCCTATCAACGCCTCATCAAGCATCCGGCGCGTTG
AACCGAACACGATTCAACCGGCCGTGGCGCTGCGCTTTGACAGCACCACGGCATCGCTTC
TCAGTGCACCTGTGTCTGCTTCGCACGCAAGGTCTTGGCATGCTCGAGATGCTCGGCAAT
GGTGGCGCGCGTGCGCTGCAGTTCCTTGCCCAGTTCGCTGGAGCCCGGCTCGCTGCTCAG
TTGCGTATCGAGCAACGCCAGTGCCTGCTCGTGGCTGGTTACGCTGACCTGCAGATAGCG
TGTCTCGAAACTCTGGCCGTCCAGCTGTTCCAATTGCTTACGGGCCCCTTCCGACCGGGC
CGCGGCGGCCTGCGCCATCGCACCGGCGCGGTCGGGTGCGAAGCGGCTCAGGTCGGTCAG
CGCCGCGCTGTGCGCCTCGTCCATCTTGCGCGCGAATTCCAGCACCGGACCCTGCACGCC
TTTCATCACAGCCAGCTGCGCCAGCGTGCGCTCCTGTTCGTTGAAGAGCGACAATGCACC
CAGCGCCTGCTTGCGATCGCCACCCGTATTCATCGCGCCTTGCAGGGGATCTCCATGCGG
CGGCGTTCTGTCGAACGCAGCGCTTTGTCGGTCCTGCAGCAGGCTCGGGGCACGCGGCGA
CTGGCCTGCCTGCTCCTGATGGCGCTGCCATGCCTTGTAGGCCACGTAACCGACCGCGCC
GGCGGTCACCATCCTGAAAAGTCCCATTGTTGCCTCCTGATTGATCGCCTCACGGCGACG
GTTGTGGAATGAATGCCAGAGCCCGTAGCGGACACCACGGTGGCGGCCGGGCACGGCAAG
TGAGCGTGCGAGCGCGCGGGTTATCCAGACGTGACCTGCGCATCAACGCCACGTCGCCGA
TGCCACGTACACGCCCTGACCACGTGCCCTGCTGATCGGCTTAACGCTGCGCGGCGAACA
CTGCGCGGCCCTGATACCCCACCACGCCCTCGGAGGCTTCCATGCTTGCGCTCAACTATC
ACGGCTCGCGCGACGTACGCGTCGAAACCGTTCCGGATCCGGTACTTGTCGAACGCGATG
ACCTGATCCTGCGGGTCACCGCGACAGCCATCTGTGGATCGGACCTGCATCTGTATCGCG
GCAAGATTCCCGACCTGCGCCATGGCGACATTCTCGGCCACGAATTCATGGGCATCGTCG
AAGATGTCGGCCCCGACGTCACCGCGGTCAAGCGTGGCGACCGCGTCGTGATTCCATTCG
TGGTGGCCTGCGGGCGCTGCTTCCATTGTGTGTTGCAGGAGTTTTCCGCCTGCGAAACCA
CCAACACGGGCAAGGGCGCCGCACTCAATCACAAGGACATCCGCCCCCCGGCCGCATTGT
TTGGCTTCAGCCATCTGTATGGCGGGCTATCCGGCGGCCAGGCAGAGTACGTGCGCGTGC
CCAAGGCCAATGTCGGGCCGCTGGTGGTGCCCGACGCCCTGCATGACGAGCAGGTCTTGT
TCCTGTCCGACATCTTGCCTACCGGATACCAGGCCGTGGTGGATGCCGGTGTCGAGCAGG
GATCCACGGTGGCGATCTTCGGCGCGGGCCCGGTGGGACTGATGGCGGCGGCATGCTGCC
GCATGCTCGGTGCCGAACGCATCTTCATGGTGGACCGCCTGGCATATCGGCTGGACTTCG
CTTCGAAGGCGTATGGCGTCATTCCGATCAACTTCGACGAAGTCGACGACCCGGCCGACA
TCATCGTGTCGCAGACCGATGGCCGCGGCGTGGATGCCAGCATCGAAGCGGTGGGCTTCG
AAGCCGAAGGCAGCGCCCTCGAAACTGCGCTGACCAATTTGAAGCTGGAAGGCAGTAGCG
GCGTTGCCATTCGCCAATGCATCGCCGCCACGCGCCGCTGCGGAGTCGTCAGCGTACCCG
GCGTCTATGCGGGCTTCATCCACGGCTTCATGTTCGGCGACGCATTCGACAAGGGCCTGA
CCTTCAAGATGGGGCAGACACATGTGCAGAAGCATATGCCGTACCTGCTGGAACGCATCG
GCAACGGGGAACTCAAGCCGAACGCCATCATTTCGCATCGGATGCCGCTGGCGGACGCAG
CGCGCGGGTACGAGGTGTTCGACAAGAAGCAGGACGCGTGCCGCAAGGTAGTGTTGACGC
CTTGATGCAGTAGCACCTCGATGCAACAGTCCAACAGCGCTGCGAGCGACAGGACCGCCG
[truncated: 4,552,262 more chars]
