# Supplementary material for: Comparative genomics of the black rot pathogen Xanthomonas campestris pv. campestris and non-pathogenic co-inhabitant Xanthomonas melonis from Trinidad reveal unique pathogenicity determinants and secretion system profiles
Source: PeerJ. 2022 Jan 3;10:e12632. doi: 10.7717/peerj.12632 (PMC8734464; doi:10.7717/peerj.12632)
Supplement: Supplemental Information 2 [file peerj-10-12632-s002.zip › CaNP6A.fasta]

>contig00001 len=425792 cov=28.9 corr=0 origname=NODE_1_length_425792_cov_28.926537_pilon sw=shovill-spades/1.1.0 date=20200914
GGCATCACGCTCGTACTGCCGGATCCAGCCGCGCAACGTCTCGGCCGTACAGCCCACCTT
GGCCGACACCGACACGATCGCCGACCACTGCGACGCGTACCCGCCCTGGTGCTCCAGCAC
CATCTTCACCGACCGCTCCCGGACCTCGGGGGAAAACTTGCTTGCTCTGCTCATGGCTCC
ATCTTCTCAAGTAATGGAGCCTCCGGGGTTCCCGGGGCGGTTCACCCAGAAGGATCGACC
AGTTCCCGGATAGGTCGCCGTGAACTCTCCGTGCCCTCCAGGTGCCCCTAACGATTCATC
TTCCCACTCAAGATCGAAGCCAGCCCGCAGCATCATGCCGGCAGCGCGTGCCTCGTGCCT
GGCGCCGAAGAACTGATCTTTTTTCCGTAGTCGATCGAGGAGCCTCGCAAACGCGGCGGT
ATCGCGCGCCGAAGTGAGGTGGTGCTCGATGAGGTACAGGTCGTAGGCCAGACCCAGCAC
GCCTTTCACCGCGCCGTAGCCCGGCATAGTGTTGACGTCGTCATGATTGGTCGTATGGCG
CTCCATGACGTCCTGGAGCGCTCCGCACCATTCCATCAACGGGTGTCGCTCATGGGGGAG
CTTGGCTTGTTCCGCTTGTCCCCATGAAAGTCCTAGGGTGTTCTTGAGGTGGAACAGAAG
GAAATCGCTGAAAACGCGCCACTTGCCGTACGCGGTGCGCTGGCCTATCGAAACGAACCG
CACCCCGTCGATCTCGGTCGACACGATTGGTCTCCCGAGGCCCTGCTGGCGAGTCCTCTG
AAACTCCTGAAGCTCTGCGCGCCTTTGCCCTTCTTCCAGCGCGTCCAAAAGTCGGATGTC
GCCGTGGCAATGCTTGTACCGCTTCCCGCTGTTGCAGGGGCAGGGCGCGTTACGAGGAAC
GTCGCCGATAGTCAGAAGTTGCTCGTCAGTATCCTCACTCTGGTTCATGCGCTCCTTCCA
TGGCCTGATGTTCTCCTCCACTCTCGGCGCAACCTACTTCGGTTCGGGCTTCGGCGGAAG
TGAAAAAGACAGATAGGAGGGACATGGTACGAAAAGCCAGTCAACTGGACACTCATCGGC
AACGGCATTGGACACCGCCGCTACATGAACTGGATGCTTGAACCAACGTCTAGTCGGAGC
GAGATTGATCGGAGAAGATGACTGCTATCGACCCAAAGCGGGCATCGGTTGGGCGTCGGT
CATGGGTCTAGGATGCTGGGTAAGGTCGATGTCCCACAGTCATCCTTAGCTCGGACGACC
TAAGGCCGTTGCTCAGCGGTTCTGCAATGCTTCTAATGCTGCGTCTAATGCTGCGTCTAA
TGCAGTGACGGACTCCACTATTGTGCGCACAGTGGCACGGTCAAATTCGTGGTCACGCTG
GGCGTCGTGCACGCCGCTGTTGAGGTATCCCCACTCGATACTGGCGCCGTTGACATTGAG
CAGTGCCGCGAGCGCGGCGACCGCCTGCGGCGCCCCGACGTGCTGTGCAGCGATCCGATC
GATCGCCGATCGAAGTTTGCTGCACTTGTTGTTCAACTCCCAAGGTGAGCGGGGTCCACC
CAGCTTGATGTCGATTCGACCGTCCGCCCGCCGGCCCAACCATGTCCAGAGGCGGTCCGT
CAGACTCTCCAGCGCCGGCCGCGCTTGGCGCAGCGCTTCGCGCTTCTCGTCGGCGGCCAA
CGCCTGCTGGGCCAGCAGCACGTAGTTCTTCGTCGGCGGGTCGCTGTCGACGCGTAGCTC
GTGCTCTCCCTGATGCGGGAGGAACTTGTAGCGCTTGATGACTGCCGCACGCCGCACGCC
CAGCTCCTGCTGGATACGGTGCAGGAATTCCTCGGCGTGGGAGGTGAGGATGACCTGCTT
GCCGTCGAGCAGACCGTCCTCGAAGAAGGTGCGCCAGATGCCATCGCGGTGGTCGTCGTC
GATCGCGTTGACGACGTCGTCGAAGATGACCACGGGGCAGCCCTGCGCGATGTTCTTGGC
GAGCAGGATCGCCAGGCCAAGACATTTGATGTGCCCTTCGCTGAAGACGATGAGCGCGTC
GTAGCGCATGCCCGGCTCCCCCGCGAACTCCACTTCGATCTTGCCGTTCGCCGCCACCGG
CAACCACAGCGCGTGCAGCAGATCGCCGGGCGGATCGGCTCGGTTGAATGCGTTGTAAAG
ATGCCGGGCCTGTTCGCCCAGCCCCTGCAGCAGCACACCCGGCAGAGCGGTCAGGTAGGC
CTGGATCTCGGGCAGGAAGCCGTCGTAGGCGGCTTTGATCCGCTGATGGTGCGCCACTAC
CGGTACTTCGGCCGCGACAGCCAGGATCAGCTCGCGGTTTGCCTCGTCGAACTGGGCTAC
GGTCTGGCGGGCGGCCGCCAAGTCCTGATCGGCCGTCGAGCGCAGGGTCCGCAGCCGTTC
GATCTCTAACTGGTGCTGCTGCAGTCGGTCCCGCTCCTGAGCCAGCGCGCCGCGCTGGGC
ATGCACGGCGCGCGCCTGCGCGTCGAAGCACTCGATGATGTCGGCGATCCGCAACAAGGC
TTGCCAGGCGCGCTGGTCACCGTCGACCCACGCGCCGAGCCAGTTGCCCGCAGCCGTGGG
AGGCAGCAGCGGCAGGCCTGCGGCGCGCAGTTCGGCAGGACAGGCGGCCGCAGTCGCCAC
AAGCACGCGGCGAATTTCATCCCATAGAGCTCTGACCGCCTCGCTCAGCTGCGTCCGAAG
CCCGGTCTCCTGCTGCTGGAGGGCCGCCAGTTGTGCGAGCTGGTCCAGACCCGTTCGAGC
CCTGGCAAACGGATCTTGCGCCACGGCGGCCAGTCCTGTGCCGCAGGCGGGACACGCGGT
CGCACCGTCGGCCAGGGCCAGTACGGCCTCGTAGAGCTTCGCGTACGACACCTCGCCGGC
GCGGGCCGCGAGTTGCGAGGACGACGCCTGCCACAGTCCCTGGATGCGGTAAGCCTCTGC
CAGCAACGCCTGCAGGCGGGCTTGGGTCACCTCGTGAATGGCAGGCGGGTTGGCGTCCAG
CTGTGCCTGGACATACGGCAACCGCCCCTGCTGTTGCGGCGTACCGAGGAGCCAGTCCAC
GCAGGCCTGGAAGGTCGTGCCGGGCGATATGCGCTGCGCCAGGGCTTGCTCCTGGCCCTC
GACCGCTGCGAGCTTTTGCGGGTAGGCGGCGATCGTCTGCTCGGAGTTCGCCAACTGCAG
GCGACGCTGTGCCAGCTCCGCCGCCTGGACGCCGGCAAGCATCAGGTCCTGATCGAGCGA
GGGGTTGAAGCCGCGCACGAACTCGCTGAACTGGTCCACGCCGAACAGGGTTGCGATGAG
CTGACGCTGATCGCTCGGGGTGCGCGCGGCGATGCGGGCGAAGTCGTCGAGGCGGTTCTT
CTCGATGAAGCAGAAGCGGTACTCGTCTTCATCGGGCTGGACGGCCTGCGCCTCGTCCGC
CGTCTTGGACGACAGGACTGGGGCGACGTGGCGGCGCAGGCGCGCGTTGTTGCAGTAGGT
TCGTTGGTCGACCCGCTTGGCCTGCGCTTCGCTGATCGAACCGAGCATCGCAACTTCCAG
GGCCTCGCAGAAGCTGCTCTTGCCCGTGCCGTTGGCACCGTAGACCAAGGTGATGTCATG
GCTGAGGTCGAACGTCTCCTGCCGCATGAATCCGCGAAACGGCCCGACCTCGAGCTGGTG
CAGTCTCCCAAGCGCCGGCCCGGTCTCGGGGCCGCGGGCGTTCCCGTCGTACGCGACAGC
TGTCCGCGCCAGATGGGCGATGGCTAGCGGCGCCAGGCGCGTGGAACGCCCGCGGCGCAC
AGCACCGACCTCGGAAAGTGGTTGCAGGTGATCGAGCACCAGATGTGCGAGCCGCCGCAC
GTCGTCGTGCACGTGTCGCTGGGCCAAGTGCGCCATGAACCGTGGTATTCCGAACGAATG
CTTGCCATGCAGCCCCTCTACACAGAAGGACGCTCTGAGCGGCGTCCTTGGCGTTGTTGA
TCGGCCACCCGCGCCCGGGCGCTGGCTGGCCTTGTTTCCATTCGTGGTTACGGCTGGTGG
AAGTTCTTGGCGAAGTAGTCGATGAGCTGTCCCGCCCGGGTTCCCTGGCGGAAGCGCTTC
TGCTCCTCGAAATCGATCGAGGGCAACATGTGGATCAATTGGTGATCGGCGTACATCGCC
ATGACCTTATGGGCATCCAGCGCCCCGGCGCGTTGTCCGGTCAGCGTGTTGGCCGCCTCG
ATGGCCGCGCCGATCATCACGTCCGCCAGTTGCACCGCCGGACTGGACTTGGAATCGACC
TGGGTCACCGACTGCAGCTTGAGCGGGAAGGTGAGGCTTGCGATCTCCGATTGGCGGAAT
GTTATCACGTCCTCGTGGCGTATGTAGCGCTGCAGAAGATCGTGATAGGTGAGCAGGTTC
TTCGACTGATCGTGCTCGACCTGATAAGGACCGCCGGCCATCGCTTCCATCCTACTGACC
AAGGACTGCAGGACCACGAAGGCCGCATCGGTGCTGACGCCTGCGGTGGCGATTGCCGCC
AGGCATTCAGGGGCACAGAACTGCGCAAGCGGGCCGAGCGCCTCTGGCAGCTCTCGCCAG
CGCGACGCACGGGCCGCTTCCACCAGCGCCGCGAGCGATTCGGGGCTCTTTTCTTTCACC
GCGCTCTGGAAGCATGCCAGCAAACGGTCGAGAGCGCCTGGCCCGAGAAGCGTCGGCCCT
ACCGTGTACAGCAACGACGCGAGCGAATAGTTCTGCCCGTCTTCGTAGAAGTCCATCCCG
CGCTCGTAGTAGAACGGCTCTACCGCATAGTCGAGGAACATCAACAGCAGCAGGTAGCGT
TTGTCGCAGACGTAGGTCACGCACTTGTGATGGTTCAACAAGTCGCGCTGCAGCGCCATC
AGGCGGCAGTGATTGGCGGGACGGCGGGCCAACGCCCGGTACTTGAGTTCGCTGGCCTGC
AGCGTTGGAAAGTGCTCCCGGATCAGGCGCCTGGCCTCGTCGTCACTGATGGCGATCGCC
GTCGCACCTTGAAATCTCTGCTCCGGGTTCAGCAGGTCAAAGCCTGTGTAGCCGCTTTCG
TCGATTCGGAAGCACCCCAAGTTCCAGCCCCCTATAGCAAGACGGATTCAGATGATGATA
CGGCCAGTAGCGACATCGGACTGCGTACAAAGACCGCCCTTGGGCGGTAGCTGGCGTCAG
TCTGACGTGGCAGTATCCGGCATGTGGTAGTTCTCTGCGCGTAAGTTCAACTCATCAAGG
AGGATGGAATGAACCGAATAGTTAGTGCTTTTCTGGCTGCTCTGTCGACCACCGCGGCTT
CTTCGCTTCCGCCGTGGCCAGAACAATGGTGGGCCTACATGGCCTCATACGCTGACGGAC
CAGGCTCGATTCGGCTGAATCTAGCACTGCGCAAAGTCGCTCCCCAGGTCGACTATCCCC
ACTTGGTCGTCACCGGACCCACTTACAAAACCAGCCGAAGTGATGGTCTGCCAGACAAAG
ATGACCTCAAGCGCTTGAATGATTTGCAAGAGCGGATCGTTGAAGAAGTTGCGAAGCACA
CACCTTGCGTTTACGCGGGAACATTCACTCACAACTTTGAGCAGCTGCACTACGTTTACG
CGAAGAGTGAGGTGGGAGTACAGAGAGCGCTTGCGGATGTCTATGCTCGGCATTGCTCAG
GATGCAAGTTCTATACGAACATCAAGCAAGATCCGTCTTGGCTCAACTACTCGGAATTCT
TATTTCCGAACCAAGCCACTCGCGAGCACTATGGCTTATATCTCAATTAATTGGAGCTAA
GACTTTGCTCTGGCCGCTAAGGACGGACCAAGTAGCGGAAGTCTTATCTTGGCCGAAAGC
GGACCTCGTCGATTACAGCGAAGCAACCTGCTACGACGCGTGAGACCAATCTGACGGTGC
GCGCATGGCGCACGTCCACGCAAAAATCTGGGCGAGCGCCCCTGACCGGGAGCCCGCCCA
CGACCTAACTCGATCAGGTCAGGTCTAGCGCTCCTCGATTGCGGCGAACAGCTGAGCTGC
CTCTTCTTTGGCGCGCCTGTTCTCCTCGGCCGCGAGCGGAGCCAGTTCGATCCCGTCGAC
GCCCCCGACATACGCTGGCCCGCCGACTTCGTCGTCATACGGAGTGCCGTTCTCTTTGAT
CGCTTGATGCCGGTCCTGGCCCAGGTCCTGACCCAGCATGCGCGACAGGTGCATCCAGAC
CCAGGCGCGGAAGGGTGTCTCGCCCCGGTCTTCGATGAGCTCGCGCATGGCGGACACCTC
ACCTTCGCGTGCGAGCGCGGTCAGCCATTGGTACGCGAGCTCGGGTCGGCCATGTGCATC
GGCTAGGTCAGCCATGTCGTACGGATCCATTTCATCCGACGGCTCGAGCTCGAGCATCGA
AGGATCGCCGTATCGCTCTGCGGTGACCAGCATCGCGCGCCTGTCCCCACCCCGGGCCGC
CGCAAGGAGGTGGTACCGATGTTTCGCCACCACCCGAACAAACGTACCTGCGCCCGCGGC
GAACTCCGCGAAGCTCACTGGCTCGGCCGACCACTGAGCACGCCGGCGCAGCTCGCGACC
GAAACGGCGGTCGTCCTCGTCTGGCAGGCCCCCATACGGCTCGAGCATGTACGCGGTCGC
CAAGTGCGCAGCGGCTATGCCGCGGGCTGCGGCGGTCTCCAACCCTTCGAGCAGTAATGG
AAGCTCGCCGAGCAGTGCATCACACCCTTGCTGCATGCGGCTGATCAGGCCGATCGACAG
CCACTCGGCAACGACGGCCGACTCCGCCTCGTCAGCTTCCGCCCACTCGTCTTCATCATT
CCCGAGCGCGGAAATCAGCTCCTCAAAACGCACCGGCGCGTAGCCGGATGCGCCAAGAAG
GTTGACCAAGCCTTGGGCTGCGCGCGCCGCCTCGTCGGGTGACAGCCCAAATTGCAGACA
CCGCTGGATGACGCGGTCCTCATCCGGCGCGAGGCCGGTATCGCGCCAGGCCACGTCGCA
CCACGCGGCTTGGTGATGGAACGCGGCATGGGTTGCGTATCTAGCGGCCGCAGCCAGCAG
CTCATGGACCTGGCTGCGGGTAAGCGACGCCAAGCCCTGCGCCCGAAGGTGCGCATGGAC
ATGAAACGCGTATTGCTTGATTTTCATGACTCGTCCTCGATGGCCAAGCCGATCCGGGTC
AGGCGCACACGTTTAAGTCCCCGGCAGCTGGCCAGAAGAAGAGTCGATCAGGGGTTGCGG
CCTGTTTTTGCTCGTGTGCAAGCATGGCGGGCGCCGCGGCCAGTGTATGCCGTCTGCTAT
CGGGATTCCAAGCGCGCACTGCAACTGCGCGCACTGGTGTCCTGCGTCACCGTTCCAGCT
GTGGCTGACCGCCTAACGGCGCCGACCAGCGAGGTCCGATTCAGACCCAAAGCGGGATCT
GCCCGGGGCACCTATGGAGTTCAGCTGGAGCCGACCATCCTCCCAGCGCCTACCAGCCAG
TGTCCGCCTCCGACCCTTAGCGGTCATTACGGCCTCCACCAAAGGTTGCTGGCTGGCACC
CACTGCGCCTGGATGTCGGCCGGAAGCAGTTGTGGGCTGTAATCAACGTGATGGTAGCGG
GCCATGACATTTCCTTGCCGTGATGGATCGGGTGTAGCAGCATGGGCGGAGGTCTTCTTC
AGCTTCGTTCGGCGCAATTCGCCCAATTTAGTCGGCCCTGGGAGATCTGCCAGCGCTCAG
CCAAGGAAAGCTGCGTAGCCGGCGCGGCTGTGAGGTAGATTGACGGCATCCCAGTATCCC
GGGTCTTGTCGATGCCGGCGGCCGCAGCGACGCGCTCATGGCGCTAAATCCGCCCGCACA
CCGCCACGCCGACAGGCGCAAAAACACGGCGCTAATGCCGCGACGCGGCATCACCCACGC
TACCGGCTTCGGGCCTGTTCAGCCTCCGCCCCGGCCGCTGCGAGCGCCGGCGGGCGCTTG
CGAATGCCGCCGTAGCTCAATCGCCGCCACAGCCACTCCACCGGGCCGATGCTGAAGCGC
GCCAACCACCAGCGGCTGCTGATCACCTGCATAGCGAACAGCAGCACGCCCAGCGCCAGC
GCCAGGTCGAGCGGCATCCGCCCGTACTGGCCCAGACCGAAGCCGTAGAAGATCCATGTG
CAGACCAGCGACTGCAGCAGGTATTGGGTCAGCGCCATGCGACCGAGCGGCGCGAACACA
CCCAGCCACACGCGCCAGCGCGATCGCTGCAGCAGCAACAGGATGCCGGCCGCGTAGCCC
AGAGTCAGCGCGAACTTGGCGAGGAAGAATGTCGCCTTGATCAAGACCCGCAGCGGCTGC
AGTGCCAGCTGATTCACCCAGGCATGCAGCGCCTCCTGCGGCACCGCGTTGGCCACCAGC
CCGAAGCTGAAGCAGAGCACGAAGACCTGCCACAGCCGGCGCCGATGCGCGTCCGGCGCC
GAAAGCCATCCGCCCTTCCAGGCCGCAACGCCGACGATGAAGAACGGCGCCAGGATGACG
AAGCGATTGGCGATACGCATCGGGCCGATCACATGCAGCGTTTCCCACCATCGGTATTGC
AGGGCGTCGAGCCACCCACCTTGCCCGTAGTGCTGGAGACCAAGGGTGTAGGTTTGCGCC
GGCGGCAGATCCGTTGCAAGCGCCTCCATCGGACCGGCAATCACCGCCGAGACGATCAGC
ACCACCGGGATCGCCCACAACACCCGGCCGGCCGACAGCCGCAGGAAGGGCAGAACCATC
AAGCTGATCAGTGCGTAGTCGAGCAGGATGTCGACGTTCCACAACAAGAACGTGTGCACG
CTGCCCAGCAGGGCGAGCACCGCGCTGCGACGCAGCGCAAACGGCCAGCGCGACTGACCC
TTGTCGGACGCACGATCGGCCTGGATGGCGAGGCCAGCACCGAACAGGATCGACAGCAGC
GCCGCCGCCTTGTTCTCCAACAGCATCCTAACGAGGTCGCCGGCCAAGCCACCGAAGTCT
CCCAGCGGATAGGCGACCCCGGCTTCCCGCGCCAAATCGGCACCGCAGAAGTAACCGATA
TTGACCAGCAGCACGCCGAACAAGGCCAGACCGCGCAGCACATCCAATTGCAACAACCGT
TCGCCGCGAGCGACCGGGTCTTGCGACACAACTTCCGCAGACATAACTACTCTCTCAGTA
AGACACTGACTCAGTTCGCCGGCGCGATGCCGAGCACCCGCGCCGCCATGTTTTTTGCCC
GCGTGGCGGGGGTCGGGTTTCCTTCGCGAACCGCGGTTACCACGGCCCCGTCGAACAGCA
GCATGAGATCGCCGGCCGCGCTTTCGTCCAGCCCGGCCGCTCGCAACAAACGGGCGAAGT
AGGCCTCGAAGCGGTGCTTGTGCGCAGCCGCAGCCCGATGCAGTGCGTGGCTGGGCAGCG
GCGTCTCGGCGATGGTGTTGAGGAAGGCGCAACCGCGGTAGTCGGGGCTGGCCAGGCGCA
TCGCCAAGGCGTCGAACACTGCCAGCGGCCGCAGATTTGCATCGGGCGCCAAGCGCTCGA
CCTCCTGCTCGAACCAGGCGCAGAGTCGTTCGTCGCGCCGCTCCAGCACCGCCAACGCCA
GACCTTCCTTCGACCGAAAGTGCCGATAGAAGCTCATGCGGGCGACTTCCGCGGTGCTGA
TGATGGCGTCCACGCCGACCGCCTGAATCCCCTGCCGATAGAAGAGATTGGTGGCGACAT
CCAGGATGCGCTCGCGAACCTTGCTCATGATCACTCCGGCGGTGGATTTGCCGCGGATGA
TATAGACCGATCGGTATCATTTCAAGTCGAGCGCAGGCCCACGACATCGCCGGGAGCAGG
CGTGGCATCGCGTTTGGCTTGGCTGGCCCGGCGCCTGAATTCAGGCGGGTGCCGTGCTGG
CGGCAAAGGTCCAGGCCTTGGCGTGGATCGTGCTGATCCTAGCCATCACGGATTACGCGG
GGCCGGGCCAAACGTTTGATCGGTGTGCTACTGCCCTTAGTGGCCGGAAGGGATGCTCAG
GGTTGCGAAGCGATCAGTAGGAACCTCCTGAAGTTCCTTCTTTCGGGCGAGGTCTCGCAG
CACTTTCTGAACTTCTTCTTCTGGTCGGAAGTAGTCTGAGCAGGCAAGAGGCCGATGGCA
CGAAGATCCCGCCCTTGTTCCGACTTGGGCGCACAGCGATAGTGCAGAGCACGCAGCCCA
CTGCCACCCTCTCGGACGTTCAGAGTTGTCCAAAGAAGTCCAGCAGCATCAGATGGAAAA
GTGAGTCAAAGTGTGAGTCTAGATCGTAAATCTATCTTGAAAAATTAATATTTTCATGTG
CTTAGCGTGCTAATTCGGTTGTTGGTGGGCCACCATTAGAACGCAGGCACTTGGACGCGA
GCCCAAGTGCCTTTTTTGTTGCTTCGGCAAACTATCGGGAAACGTCTTCTGCTTCGCTGA
TCACGCAGTCCGCGTAGGATAAGTGATTGCATGCGCTGTAATCATCGTTGCGCTCCGTTA
CGGTGCGCTTGCTTGCGCAGCCAAGTGAGGACTTCAACGGCCGGATCCTCATGCATGCAG
ACATGCAGCCGGCCCAGCACGACGCTCTGTGCATCGCTGCCCGGCAAGACTTCATCGAAG
CCGGTGGCTTCGCAGGCGATCAGGACCGGCGAAAAGTTGGGCTGCGCGTCGGAATGCAGC
ATGGCAAGCACATAGCCATGCATCATTTCGAAGCTGAGGGTAACGCCTGCGCAGACGCGG
AACTGTTTGCTCGTGCTCATCGCCGCACCTGCGTAGACAAGGCATCTACGGTGGCGACTG
CTGCATCACCGTTGGCAAACGCAAGGGCGCGCATGGCTTTGTCTGTAGTTGCGAAGCGCG
CAATCAGGCTCAGCCACGTGACTTGGCTGCATTCGAGGGTCAGGTCGACGTACTGGGCGA
TCTGACGCGCCTCAGGCGCGAGTAGTTCCTGGGTGTCGAAGGACATGCTGGACTCCTTTT
GTATTTGGAATCCGTCACCCAGACGCCAATCGAGGTGACGGACGGTACGCGGTTGGCGTG
CCGGCCAAAAGGAACCGGTGGGCCTTGCGGCCCCCGCGCACCGCCCGCCATAAAGCTGGC
CGGCATGCGCCCGCGACGATGCGGGCGCTAAAAAAGCGCCGTGCATCGGTCGATGGGCGC
TGGTGCGCCTTTTGGTTCGGGACGCCAATCCCGGTCGCCGAATATGCGGCGACACACGAA
TATTCGCTCTGGCTCCTGGCGCATGTCAACGGAAAGGCGCAGAAGTGTGCGCAACGCATT
CACGACGCATGGCTGGGGCAGGGCTTGTCGATGACGCGTCGCCGGTGATCACACGTACCG
CCAGCTCAAAGGACGACGCGTCACTCCAGTACACCGCCCCACACGGTGCATCCCGGCGCA
GGAGAAAGATTGGCCCCTCCGCGCCAGATCAGCCGATGGCAACATCCTTCAACCACTGCT
CGACGCTGCGCGGTGTGCTGCCAAGCAATTGCTGGGCGCTGGTGGCAGGGTTGATGGTAT
TGGCATGGGTTTGCCAGAGGGCCTGGTAGAACCCGGCGACGGCCATGGCGGCGGGGCCGA
GCAAGGGTTGCAGTTGCTCGCCGAAGGCTTCGGGTTGCATAGGCTGAAACTGGACATCGC
GTCCGAAGTGTTTGGCCATCGCTGCGGCGAGGTCTGCGCCCAGCAGGCCCGGCAACTGGC
CGACGCCGACCACGCCGGTGATGGCGGGGCGATCGAACAGCTGCGCAGCGACGTCGGCGA
CGTCGAGGTGCGAGCTCCAGGACACCGGGAAATCTTCCCTGACCGGGTAACCGAGGACGC
CATCGGCGTGCACGCCGCCGATGACCATCGGCAGCAGCAGGTTTTCCAGATACAGACGCG
GGGCGATGACGGCGCTGGAGACGCCACTGCGCTGCACGCCGTCGATCAGCAGGGCGATGG
CCGAGTCGGGGGCTGCCTGCAGCGGGTTGCCCGGGTCGTCGACGATGCTGCCGCTGCTGG
AAATCAGCACGCGCGCGGGTTTTGCGGCGGCAATGGCCTGGACGATGTTGGTGGCGTAGG
CCACGCGCCCGTCTTCGGGCGCCTGAGGCAGGTGCACAAAGACGCCCTGCGCACCGCGAT
AGGCGTCGGTCAACGACTGGACGGAACCGTTGTCGATCTGCACAGAGGGGCCGGCGGCCG
TGTCGGCGTTGCGTACTGCGGCAACGGCGTGTTTGCCGGCCCGCAACAGCAGGTTGAGCA
GAGGGGCGCCTTGCGCGCCGGTGGCGCCGTGGATGATGTACGTCATTGGCATACTCCTGC
GGAAGTGAGAGGGAAGCTGTGGCGCAGGAGCATGGGTGGCATGCTTCGGTTACTTCAACT
GCACTAATGGCATGTGGCTGAATAGGTCGGCATGGAGAACAAGAGGATGTCCAGGCAAGG
GATGGAGGTTGGCGTGGTGCTGTATGCCGATGCGCAGCAGGCGGCCGTGCTTGGCCTGAC
CGATTTGTTCGCGGTGGCCAACCGGCTCGCGGACGCCAGCGGCGCAGCGAAGCGCTCGAG
GATCCGGGTCACGCATTGGCAGCAGGCAACGCCCACCGCTGTGCCGTCGCGTGTGTTCGA
GAGCGATACGCACGCCGGTGCGCGCCTGTGTGCGTTGATCCTACCGCCAAGCCTGGGCGA
TGCGCCGGACCAGGAGCGCAACGCCAGCCTGATCGACTGGCTGCGGGTACGGCATGCCCA
GGGCGCGATGCTGTGCTCGGTCTGCGCGGGGGCGTTTCTGCTGGCCGGCACCGGCGTCAT
GGACGGACGTCGCATGACCACCCACTGGCTGCATGCCGCGGCGCTGCAGCAGCGCTTTCC
GGCGGTCCAGGTGGATTCGGACGAAATGCTGATCGACGCCGGCGATGTCATGTCCGCCGG
TGGCGTGATGTCGTGGACCGATCTGGGCCTGCGGTTGGTGGACCGCCTGCTGGGGCCGGC
GATCATGCTGGAAACCGCTCGGGTGCTGCTGGTCGACCCGCCGGGTCGGCAGCAGCGCTA
CTACAGCGTGTTTTCCCCGCGTTTGACGCATGGCGATGCGGCCATCCTGCGGGTACAGCA
CTGGCTGCAGGAGACCGGTGCGCAGGAGGTGGCGCTGCGCAGTCTGGCGGCACAGGCGGG
GTTGGAAGCGCGCACCTTTTTGCGTCGCTTCCAGAAGGCCACCGGCATGACCAGCACCGA
GTATGGCCAGCGGCTTCGTGTGGGCAGGGCGCGTGCGTTGCTGGAAGCCACTGCCATGAC
CATCGACACGATTGCCTGGGAAGTCGGCTACCAGGATGCGGCGGCATTCCGTAAGGTATT
CAAGCGCATCCTTGGGCTGTCGCCCAGCGACTATCGGCAGCGCTTTGCAGGTGCAAGCGC
TACCGGCGTGAGCTGAACTTACCGGTCATCTGCGTCTCCGGAACGCCTGCGACACGCCCA
GTGGCGTGTGGAATGTCGCTACAGCACCGGTGATGTCGGCGCCGCCACTCGTCGTGACGA
CAGCGCCGGCGCATGCTGACGCACGGCATTCAACGCGAGAAGCAGCATGGCCAAGGCCGT
CATCGTCATCGATCTGCAGAACGATTATTTCCCCGGCGGGAAACTGCCGTTGACCGGCAT
CGAGCCGGCCGCAGCCAATGCGTCGGCGGTGATCGCCAATGCGCGCGACACCGGCGTTGC
GGTGTTGCATGTGCGTCACGAGGCGGCTGCGGATGCCCCGTTCTTTGTTGCCGGCTCGCA
AGGCGCGCAAATCCATGCTGCGGTTGCGCCGCAGCAGGGCGAAGTGGTCATCGTCAAGCA
GCACGTCAACGCCTTTCGCGAGACGCCGCTTGCGCAGCAGCTGCAGCAGCGCGGTGTCAC
GGACGTGACGATTGTCGGCGCGATGAGCCACATGTGCGTGGATGCCTGCGTGCGCGCTGC
CGCCGACCTGGGCTATACGGTGACGGTGCTGCACGATGCCTGCGCCACGATGGACCTGGA
TTTCGAAGGCAGCAAGGTGCCGGCGGCGCACGTGCACGCGACGATGATGGCGGCGTTTCA
GTTCGGCTATGCGACGGTGCGATCGACACAGGCGTATCTGCAGGGCCAGTGAGACAGCGG
CGCGTATGCGGCGCCCAGTGACAATGGCGCAGGCCGATTGCCGCGCAGTGAGCGGTTGGG
CCGGATGCGGTGCGCGGTGCATGCAGCGCGCTGCAGCGCCCGAACCCGGGTGTCGGGCTG
CGACGAAGGGTCGCAGGTGGCGTGGCGTTTTTTCATTACACTTTGCCGTGTGCGCTTAAC
TTCCTCGCCCTTGTTCAGCATGATGCAGCGCCTGGCTTGCCTGGCGGTGCTGCTGTTGCT
GGCCGCGCCACTGGTGAGTCGCACGCTCGGGAACGACGCTGGCGTTCTGGACGGGCCGCT
ATGTCATAGCCAGCCCTGGCAAGCTGGCCAGGCGCTGGATGCGGTGGGTGGCAAGGCACG
CGACGCGCATCGCCCGGCAGACGCGCTGACCGCTACAGCCGAGCGATGGTTGGGCGACAG
GCAGGATCAGCGGCAGGCCGACGGTGGTCATGCGTTCGTCTGCGATTACTGCCTGCTCGC
CGCGCGGCTGCTGCCCTGGCTGCTGATGGCCTGCCTGCTATGGACGCAGAGTCGGGGCCG
GCTTGCGGTCGCGCGTCTTACCGCTGCGTCTCCCCTCGCGGCACGCTGGTGGGCACACGC
GCCCCGCGGTCCACCGCGATCGGCCTGAAACATCGTGTATGGAGCCGCACCCGTCAGCGG
GTGTGACCTTAGATGTTCTGGAGCGTGTTAGATGACGTACTTTGCCTTGCCGCCCCACGC
GGCGGTGACGCCTTGCCTTGCCCTTTTGACGCTGGTGCCGACACTGGCGCTGATGACCCC
CACGCAGATGCGCACGCTTGCTGCGAGCGAACCGCAATACCGGTGTCGAGCCGCTGCGAG
CGACGACGCATCGAACCTGGACAGCTGCGATCAGGCCGTTGGCGTACAACTTCAGGATCA
GCGGTGAACGGCATACGCAAGGCCGCTCCGCGCGGAAGGATGGGAATCAGCATGCAAACG
CTGCGATCTGCATGGAAGCGACGACTGTTGCAGGCGATGCTGGGATGCCTGGTCTGCATC
CTGGCCGGGTGTGGGCAGCGGGGCAGCGGGTTCGCTCCCGATGGCGCAGACCTCAGCCCG
ATGGCGCGCGGAATGGATTTTTATCTCTACGACACCGAAGGCGCGCCGCGGCCGTTACGC
AGTTTCCGTGGCAAGGCCCTGGTGCTGTTCTTCGGTTTCACCCATTGCCCGGATGTGTGC
CCGACGACACTGGCGCGTGCGGCGCAGGTCAAGCGCAAGCTGGGTGCGGATGCAGCCAAG
GTGCAGTTCGCGTTCGCGACGCTGGACCCGCAACGCGATACACCCAACGTGCTCCGGACC
TACGTAAAGGCATTCGACCCGGACTTTATCGGCTTGACCGGTAGCGAAGGAGATATCCGG
GTGGCGGCGGGCAATTTAAAAGTGAGCTATGCGAAGGTGCCGATGGGGCCGACCTACACC
ATCGATCACTCCACGCGCAGTTTTCTCTTCGATCGCGATGGACAGCTGCGCGTGGGCCTA
GCACACGAGCAGACCGTGGACTCGGTTGTGCACGATATCCGGCAAGTGCTCTAACTGAAG
CAAGAGCGCGCTGCCGGCTTCCCGATGATCAACGTCGATGACCTCTATGCACGGCGCCGT
GGCGCCCGCACGGCTCGACCCAAGGAGAACGAAATGAAATTGCATCTGCTGCTGTTGAGT
GTGTTGTCTGCCTTGTCGATGGTGGCTTGCGAGCGCGCGCCTGCGCCCGAGGCCAACCCG
GCGCCGGCTGCCCCGGCATCTGCTGCGACCGCGGCGGCGGCTGCTGCTCCTGTGGTGGTG
GCGAGCGGGGCGTGGTCGCGCGCAACCCCGCCGGGCGCACCGGTGGCGGGCGGCTACCTC
ACCTTGCGGAATCAGGCGGCAACGCCGGATCGTCTGGTGGCGGTGGAATCGCCGGCCAGT
GCACAGGTCGAAATCCATGAGATGACGATGGATGCTGGCGTCATGAAGATGCGCCATCTC
GAGCAGGGGCTGGTGTTGCCGCCGGGTAAGGACGTGGTGCTGGGGACCGGCGGGACGCAT
TTGATGTTCATCGCACCGGCTGCGCCATTCGAACAAGGCAAGCCGGTGGTGGCCACGCTG
GTGTTCGAGCATGCGCCGCGCGTCGAGGTGCATTTCGACGTTCGTCCGATGGGCGCATCG
GCGCCTGATGCCGAATCGCATGACCAGCATATGCACTAAGAGTGGCTAACCAAACGTAGC
GAGCAGTCGTCAGGTGGGGGTGGGCGGCGCGGAGGAACCGCAGTGTACGAGTGGGACATG
CCGCACCGAACACCGGCCGCGCCCGCCTGGCGGGGAGCGCAGTAGTTTTTTTTAGCGGCT
CTAAACTGCGCCAGTGGAACACCAATCCGCCAGTACCACCACATGCGATGCCGCTACCGG
CGGCTCACGATCAGGATCAGGTAACCAATGGAGACATCAAAAATTCCGTGTTGTGGTGTG
GCGCGTTTTTTCCAGCTGCTGGAGGGGCCATGGGCGTCGCTGATCGTGCGCGAGCTGCTT
GCGGGGCCGCGCCGGTTCACCGAACTCCGGCAGGCACTGCAGGGCATCAGCGCCCATACA
CTGACCAGCCGCCTGCGGCAGTTCGAGGCCTCCGGTCTGGTGGTGCGCACTGCGTACGCG
CAGACGCCGCCCCGTGTGGTCTACGAACTCACGCCATTGGGGGAGGGGCTGCGCGGCGTC
TTCGACGCCTTGCGCGAGTGGGGCGAGTCAGTGCCGGTGGAGGCCGTCGCGGTGACGCAA
CCCAAGGATGGCGTGGCAATGAGCATGCGCGAGATTGCGGCTGGCTGCCCGTTTACCAAG
TCCTGATGGGGCATTCTGCATAGCCCCACGGCGTCACGCGCTGGCACTTCGTCGGTCGCG
CCGGTCCACGCTGTTATCGGCATCATGGTCTGGTAGTAATCAGTGAACTTGCGTGCGCTA
TAGCGCCGCTCGGTACGCAGCGGTATATGTGGCGCAGCGCCAGGTCGAGTCGAGCAGGAT
CACGGCGCGCCCTCCGCGTACACTGCAGATGGAGTTGCACATGCTGGTGTCCGGGGCACC
AGCCTTCACTGTGCGCCCGGCTGTTGTTCGGGCGAAGTCGAACGCGAGCGATGCGACAAT
GGCGATACTACGTGTACGCAACTGCGTTCCGGTCGCACGCGACGGTCGCGCTCGTGACAC
ACGTGCGCGTCACGGCTGCGGGAGGAAGGTGAGCCGGGCGGCCTTCTGCCGCGGGAGCTG
ACCATGCGCACCAATGAGAACGGCAAGCCTCGCATCGATGAGCCGGCATCGCCCAATGGG
GTGAAGGCGCCCGGCAAGCGCGAAGATCCACTGCAGGACGGACCTGCGCAGGACACCGAG
ATCGATGACGACGACAGCATCGAAGACGACGGGGACGATGAGACATAGACACGTCGGCTC
CAACGCCGTTGCGACGCGCGACAACGGGTGCTGCATGACCGATCTCTTGCCGCTGATGCA
CGGTGCCCGGGGATTGGCGATCCTGTAGTGGTGATTGACAAGGCAGCACCGCAGACAGAG
ACGATCCGGTGCACGAGGCGGCAGGTGGACGAACCGCCGCAGCCCCGATCCTTGCATGAA
AAACCCCGGTGACGTGGCGCCGTGTCCGATCGCTTCCGGGGCTGCTGTCCGCCTACACTG
GCACGCCCTCGACCGCAGTGACTGCCATGGACACCTTGCCGCCATTACCCACGATCGCAC
CGGGCAGGTATCGCCACTTCAAAGGCGGCCTGTACGAGGTTCTGGATGTCGCGCGCAGCA
GCGAAACGCTGGAGGCGCTGGTGTTGTACCGGCCTCTCGACAGCGACGTCGGCCTGTGGG
TGCGGCCATATGCGATGTTCTTCGAGCACGTGGACGTCGACGGAGTGCTGCAGCCGCGCT
TTGCACCGGTCGTGTAGGAAGGCCAGCGGCGACATGTTCACCGTCTTCGTGGCGCAGCAG
CGGTGAGCGGGGCCACGGCAGCCATCACCACGCCGGATGGGCGCTACCTCATCGTGCGCG
GGCGGCTGTGGCGCACCAGCGATCCGCATCTGAGCGACGATGCGCGCGCCGCTCTGGTCG
CTGCGCTGATGGACGCGCGGCGTGCGGTGAAGGCAGCCAAGCGCAGCGGCGATGGGGCAC
AACTCGCCGCGGCGCGCGGGGCAGTCGATGCTGCGAAGGTCGCCCTAGGAGAGCGCGGCC
CGGTGTGGTGGAACGATGGCGTGAAGGACTTCAACCGTCATCTGGTCAAGAACACGCCTT
ACGCTGCATGGTTTGCGGCCATCGACGAGGCTCCCTAGGCAGCAAGCGCTGCAAAGCGTG
GTGCGGGTGGACCCATCAGCAGGCCCACCCGCACGGATATCGCCTAGCTCAGCCTCACTC
AGCCCAGGTCGCAGTTGCTTGGTTGCGGCCAGGTGGTGGCGGGCAGCATCGCCTTGACCG
CTGCCGGCGCGGTGATGCCGATGGTGCTGGCGCCGTAGAGATCTTCGAGTTCGTCGATGC
TGACGATGTAGCTGTCGAGCGAGCCCAGGTTGGCGCTATTGGGAATCAGCCAGCTGATGG
CACGGGTGCCGCCGCCGGGATTGGCGGTGATGATGGTCTTCCAGAAGAAGTCCGGCGTGC
GGATGCCGTGGCTGGCCAGGAAGTAATCGTTGCTGGTATCGCTGTAGATCACGCCGCCAT
AGACCTGCACGCTGGCGATGTCGCGATAGCACTCGGCCACGTTCTCGGCGCGTACCCAGA
TGCCCTGATTGAAGCTGGACACCTGCGGCACGATGTTGGACATGAGGTTGGCGCGGCGGA
TATAGGTTGCGTTGTAATCCATGTGGTTGGAGGTCACCAGATGGCCGCGGTCGTAGCCGG
AACGCACGCTGGCATAGGACGCGCTGGAGGTCTGCCCGGCGCAGCCGCTGGGCAGGTCGG
TGTCCAGGTTGAAGCTGGAGGGGCGTGCGGCCGAGCCGGTGTCGGCCTGCAGCACGTATT
CGTAGCGCAGTGCGGTGCGGTTGGTACAGTCGTAACGCAACGTGTAACCGCCCTTGTTGA
GGGTGACAACCTGGGCACTGGCAGTGGCACTGACAGCGGCAAGCAGCAGAACGACGAAGA
AGGTCCGTAAGCGCATGGGAGTGAATCTCCTGGAAATCGATCGGACGCACGAAGCCACGG
CCGGCTGCTGGTGAGCAGATCGACGCTCAGCGGACGCGCGCTGGAAAGGGACGGTTGGCT
CGTTGTCTAGCGAGCGCAACAGCTATCGCATGCCAATGTTGCTTGTTGGTGACGTATGCG
TGAAGAATGTGCGGTCGCACCATTTTTGTCGATGAAAATGTGATGGATGACGCATATTTA
GCGGGTGCAGCGGCCAGACAATAAGCGCCTGGTTATGGCAGCTGCGCGCGAAGGCAGCTG
CGAGTCAGGCGTTTTGCAGCGGTGCACCGCGACATCGGCAAAACGCCCTTGCCGTCATCG
GGCCTCCAGGCCCAAGCCGTCCAGGCCGCCCGCATCCGGCGGGAGAAGGCCACGCCAGGT
GCAAGGACAGGAAACGCCACGCAGTGGCGTCGATACCCGGCGCGCCAGACATCGCTGCCG
GATCGTCGGCGACTGCTATCAGCGGATAGAGAAAAGCCCTCCCTCCGCAGTCCTAGCGGA
AGGAGGGCAGCCAAAGGTGTGGCGATGATCGGTGGATCCGCTATGCGGCGTCCCTTTCCA
GGTGCTGCGCGCTTGCAGGCTCCAGCTGGAACAGCGAAACCAGCTGCGTCAAGGTGCTGG
ACTGCTTTTCCATCGCACGTGCGGCGGCCATGGCCTCTTCCACCAGCGCAGCATTCTGCT
GGGTGGTCTCGTCCATCTGGATGACGGTCTGGTTGACCTGCTCGATGCCGGCCGATTGCT
CGCTGGAGGCGGCGGTGATCTGCCCCATGATGTCGGTGACGCGATTCACGCTGGCCACGA
TCTCGGTCATGGTGGCGCCGGCTTTGTTCACCAGCGCCGAGCCCTCGGCCACCTTGCCCA
CCGAGGCGTCGATCAATTCCTTGATCTCTTTGGCGGCGCCGGAAGAGCGTTGCGCCAGCG
TGCGGACTTCGCTTGCGACCACCGCAAAGCCACGCCCCTGTTCGCCGGCGCGCGCAGCCT
CCACAGCCGCGTTCAAGGCCAGGATGTTGGTCTGGAAGGCGATGCCATCGATGACGCTGA
TGATCTCGGCGATCTTTCTGGACGAGGCCTCGATGCCGGTCATGGTGCCGACCACCTGGC
TCACCACTTCACCGCCCCTGGATGCCACATCGGCGGCGCTGCGCGCCAGTGCGTTGGCCT
GGTGGGCGTGTTCGGCGTTCTGCTTGACGGTGGCAGTGAGTTCTTCCATCGAAGCGGCGG
TTTCTTCCAGATTGGCCGCCTGTTGCTCGGTGCGCCGCGACAGATCCTGATTGCCCGCGG
CGATCTCGCCGGCGGCGGTGTCGATCTCCGCCGACGAATGCTGGATGCGCCCGACAATAT
CGGTCAGACGGTCCACCGTGGTGTTGGCGTCGTCGCGCATGCGCGCGAACACGCCTGCGA
AGTCGCCCTGCATGCGTGTGGTCAGATCGCCACCGGCGATGGCCTGCAGCAGCTGCGACA
GTTCGCCCAGACTCTTGTCCGAGGCACTCATCAGGTGATTGAGGTCGACCACGATCTGGC
GGAAATCGTACTCGAAGGCGGTCTCGTCGCCACGCGCGCTGAAGTCGCCTGCCGCTGCGG
CGGCGGCCAGCCGCTTGATCTCGCCGTTGACCGACAGCAGGCTGCCGCGCACATCGTTGA
TCGACTGGCTGATCACCGCCTTTTCGCCCGGCAATGCCTCCAGCTGCTGCGACAGATCGC
CTGCCGCATAGCGTTCGATCAGGGCGACGATCTGCATGGTGACCGCGATATGGCTGGATA
CCAGCGTGTTGCTGGCGCGCACCATGGTGCCGAATTCGCCGGGGAAGTCCTGCTCTGCGA
TGCGGTGGCTGACCACGCCGGCCTCGTGCTTGTGGCCCATGTCCGTCTGCGCCTGGATCA
CCCGGCGCAGCTGGCGCTGCATGCTGTCCATGGCCTGCAGCAGTTGTCCGACCTCGTCGT
TGCGGTCGATCGAAATGAGGTTGTCCAGCTTGCCCGACGATACGGCGTGCGCAATGCCCA
CGGCGCGGTTGAGCGGCTGGGTGATGGCACGTGCGACCACCCAGCCGAAGGCGATGCAGA
CACCCGCACCGACCAGGCCCAGGACCAGGCCGCCGATGCTGGCCGCCACCGAGCTGTCCA
CCGCTTCCTGCACCGTGCCACGGAAGCGCGCGTCGGCGCGCTTCTGCATCGAGGTCAGGG
TGGTGCGGTAGGCCTCCAGCGCCGGCGCCATGGCACTCATCTGTTGCGCATCGGGTTCGC
GTTGCTCCACGAAGGCGGCAGCCACGCCATGCGCCAGGCTGTAGTAATCGTCGAACTGCT
TGCCCAGGTGGGCAAGCTCCCTGGCATGGGCCGGGTCGGCCTTCTGCAATTTGAGGTAGG
ACGCGTGGATGTCGTCGGCCACCGGCTTGGTGGCCGCCAACATGTCCGCATCGCCCGCGG
CCGCCGCGCCGTTGAGCCCATTGATGAGCTTGTCCAGCGCGGCCACGTTGCGGGTCATCG
CGTCGAGCAACGGGAAATGCACGTCGCGTACGGCTTCCAGGCGATCGTTGTTGCGATGAA
ACACCAGCGTGCTGAAAGCGACGTAGCTCGATAGGCAAACGATCGCCACCGCAGCCGGCA
TCAGAATTTTCCAGAACAACGGGAGTGACAGAAGGCGGCGCATGAGTGGCTCTCAAGCAG
GGGGCGGATGAAGAGCAGCTGACAAAACTCCTGTGCAGTCGCTAGATGGGCGCGACCGCT
GCTCGGAATCGGCGTGTACCAACCGTACACTGCGGTTCCTCCGCGCCATCCACACCCAAC
TGACGACTGCTCGCGACGTTTGTCAGCCGCCCTACGGCTTCAGGACGACCTTGACGCTGG
CATCCACGGCACTGGCGCTGATGTAACCGATCGCGCCCGGCGTGGCGCCGACTGCCTTCT
TCACCGCATCGTCGCCACTGACCCGCTTGGGCCGTTGTGCCTTGCCGGTGAACATCAGCT
GCGACCAGTACGACTTCAGCTGCGCCGAATCGCGCGAGGCGACCTTCTTGTAGAACTCAT
CGCGTACTGCGGCGCCTTCTTCCTGGTCGATCGGCACGGCGGCGCCACCACCCGGCAGGC
TGTTGGACTTGGCCAGGAAGATCTGCGACACCTGCGCCGCGCTCAGGCTGTCCGGGCCAC
CCTTGGCGGACATCACCACCACTACATCGGCATTGGCCGATGCCGCAACCATCGACAGCA
CGGCAAGCAGGCATCCTGCGGAACACTTGGAAAGTTTCATGGGGGCTCTCTTAGAACACG
AAGTCGACGGACGCAGACAGCAGGTTGTAGCTGCCGCCCGGACGGAAGCCCGGCTGGATG
TTGTTCAACGAACCGAACGAGCCGGCGTTGTTGTCGATGTGGCTGGCCTGCAGCTTGAAC
GCGACGCTCTCGCGCACGTCCCAGCGCAGCGAGGCGGTGAAGCTATGGCGACCGCTCTCT
GCCTGTGCGACGGCACGGGTCATCACACCGAGCCGGTCCTCGCCCGGCGCGATGCGCGGG
CCTTTGCGGTCGACGTGGGCATAGGTGAGCGACGGCGTCAGCGTACCGAAGCGACCACCG
ACGCTGAGATAACCGGAGGTGGTCTTGCCGTTGAGCGAAGGCGAGTAGTCGGCGCGGATC
ACTTCGCTGCGCAGGAACCAGCTGCCCGGATCGTAGGCATAGCCCACGCTGGCGAAGCTG
CCATCCACACCGTAGGTGGAAATGCGGTCGGCCAGCGCCGGATTGAACCGCTGGTAGACG
GAGAACAGGCGCTCCAGCTGCGGGGTGGCGAAATCGGTCGTGCCCACGATGTAGGCGGCG
CGGAAGGTCGAAGCGCCCGATTCGAGGCCCAGCGCGAGTCCGCGCATGGCGTACACGTCG
GCCTTCCTGGAATCGATGCGGCCGTAGAACCCTTGCACGCTGACCACGCTCTCGCCGGCG
TTGACGGTGTATACGCCTTCCACGCCATCCATCGGCAGCAGATAGTTGTAGACCTCGTAG
GGCGGGCGCACCCACGGGGTGGCATAGCCGACGCGCTGGTACTCGGAGAGCATGTACAGC
GGTGCAGTGATGCGGCCCAGGCGGGCGGCGAACTGCGGGCCGAACTGGTATTTCACATGC
GCCAGGGTCACCTTCGGCGCGTAGTCGGCGCGCTCGGCGTATTCGCTGGTCACCTGCAGC
ACGCCGGTGAAGTTGTCGGTGAAGTTGGCATTGACCTGGCCGGCCAGGCGCGAATCCGGG
CGGGCCGAGGTGGCGTGGCTGGCGCCGGCACCTTCGACGGTCTGGATGTCGGGCGTGAAA
TCGGCCTGATCCTCCGTCGAGTGCACCACGCCCAGCGTGCCGAAGCCGCTGAAGGAAAAC
ATCGAATCCTGTTGCGCGTGGGCGCCGGTGGATGCGGCCAGGGCGATGGCGCCACTGAGA
AGTTTGACGGTCAATTTCATTGCAATCTCGCCTGGAAGATGATGGACGCAGCGCCGTTGG
CGCATACGGGCAGAACGGTGAATCACTGAATGCTCTGAGTCCCGGTAGCGGCCGTCTGCG
CGGATTGCTTTAGCGCTTTTTTTACGTCTCGCCCAAACGATTAAGCGCCGTGAGAATTAC
ATTAATAAATGATAGGCAGGTGCTATCGCTGCGATAGCGAGTGCATTCGTAGATGGCGGA
TGACAACGCGGTGCCATCCACTGCAGACGCGCTAAGCCCTGATGGTGTGCATGGTCGGGA
TTGGCCCGCGCGTTTCGGAAGACCGAACGCGACGCGCCACGCGCAGGCGGACCCGGGCGT
GGCGCGTAGGTGATGCAGGGCGACGATCGCGCCCGGGGTGTGTGCTGCGCCCGAGTCGTC
TGCCGCTGGAAGGGCTTGGGGCGGCTACAGAACGTAGCGAGCGGTCGTCGGGTGGGTGTG
GACGGCGCGGAGGAACCGCAGTGTACGTGTGGTACATGCCGATTCCGGGCACCGGCCGCG
CCCGCCTGGCGGCTGCGCAGTCGTTCTGTTCGCCGCTCTTATTGCGCAGGTGTCGGGAGC
TTGACCACGACCTTGATCTCGAAGCGGAAACCGGCCAGCCAGGTCACGCCCACTGCAGTC
ACGGTGGGATAGGGTGCCGGGCCCCAGTAATTGGCCCATTGCTCCCACGCCGCTTCGAAC
ACCGTCTCGGGGTCGACCATGAACAAGGTGACGTCCACGACGTCCTGCGAGGTGCATCCG
GCGGCGCTGAGGACGCTGTCCAGATTGACGAAGGCCCTGGCGATCTCGTCCTGCAGATCC
GGCTCCGGCGAGCCGTCTTCGCGGCTGCCGACCTGGCCGGCGACGAACATCAGACCATCG
GCGCGGATCGCGGGCGAATAGCGATGGCGCTCATACAGGGCGTGGCGCCCCGGCGGAAAA
ACGACGTCACGTGTTGCCATGGGAAATCTCCATCGAGGGGTGGGAAACAACGAGTAGATA
CCGTAAAGGCGGTGTAGCCGGCGATAAAGCAGCCGTGGCCGTCAGCACTATTTGTAGATT
CCAAACAATTCGGCAGCGAGGTGACGATGGATCGATTCGATGCAATGCAGGTGTTTGCGC
GTGTTGTCGAGGCCGGCAGTTTCACCAAGGCCGCCGAAACGCTACGGATGAGCCGTGCCA
GCGCCACCCAGCTGGTGCAGCAACTCGAGACGCGGCTGCGGGTGAGACTACTCCATCGCA
CCACGCGCAAGGTCACGGTCACCGCCGACGGAGCGGCGTACTACGAGCGCGTGGTGCGCC
TGCTGGCGGACATGGACGACGCCGAAACCAGCCTGTCCGACGCCTCCACCCTGCCGCGCG
GGCGGCTGCGCGTGGACGTGCCCAGCCCGCTCGCGCGATTGATCCTGATGCCGGCCCTGC
CGGCCTTGCACGCACGCTACCCGGATCTGCAACTGGACATGGGCGTCAGCGATCGCACGG
TGGATGTGATCGGCGACAACGTCGACTGCGTGGTGCGTGGCGGCCCGATCGCCGACCAGT
CGCTGGTGGCGCGCCAGGTGGGCGAACTGCAGGCCGGCATCTATGCGGCGCCGGGCTATC
TGCAACGGCACGGCGTGCCCGCGCATCCGCAGGGGTTGGACGACAGCCACCATCGCAGCG
TGGGCTTCATGCGCGCCGCAGTGGGAAAGACGCTGGTCCCGGTGTTGCACCGCGGTCAGG
AGAGGGTGCAGTTGCAGATGCGCCACGTGGTGACCACCGACGATGGCAACGCCTACCTGG
CTGCCGGCCTGGCAGGCATGGGACTGTTGTGGCTGCCCACGTACATGGCGACGGCGCACC
TGACCAGCGGCGAACTGGTGGAGGTGTTCGACGCGTGGCGTACCGAACCCATGCCGCTGT
ACGTCGCCTTCCCGCCCAACCGGCATGTCAGCGTCAAGGTGCGGGTGTTCATCGACTGGG
TGGCGGAGCTGATGCAGCACCATGCACCGGTGCCCGGCTACAACGTTCGAGACCGGCCTG
CCTAACTGCGCCGCCTGGCCGTGCCGCCGCGGCCGCGTTTGTTGCCCACCGCCGGCACCG
GCGCGTCGGTTTCGCCGGAGAGGACGCCGCCGTGGTGCATCTGCTCCAGCCACGACAACG
CGTCCACGTAGCCGAGGAAGTGCTGCAGATACCCGGGCGAATGGGCGCGCATCAAGGTGA
TGCAGCGGTGCACCAACACGCTGGAGTTGAGCGGGCCGGCGTCCTTGGGCGCTTCCTGCA
GCGACTGCCGCACCTGGCTGGCGGTGCGCACGGTGGTCCAGGTACGACGAAAATCGTCCA
GTGCCGGCAGTTCGGGAAACGCCAGCGCATCGGTGGCGGCGGTCCTGCGGCTGTCCACTT
CCATCAGCGCGGCATGCCCGGCCAGCTGGTCGCTCAATGCCCCCAGCGCACTGCGTTGCG
CCCGCGGCAAGGCGGGCGCACTCCGGGCGTTGCGCGCTGCATTCTTGAGCGCGGCGGCGT
ACGCATCGGCCAGCACGGCGAGTTTTTCTTCCAGCACGTCACGCACCGCCTCGGCCTGGC
TGTCGGCACGTGCGGCCAGGGTCTGCATCAGATGGAAACGGACCGGGTCCAGCTGGTCCT
TGCCCTGCTCGCGCCAGCGCTGCAGGCGTGCGCGGACGGAGGTCGCCTGTGCGCTCATCG
CGTCGGTGTGGCCTGTGCGGCGGCGTCGCTACGCCGGGTGGACGGGCGCGCGATGGGGGC
GATCTCTACCCGGCGATTCCTTGCGCGACGGGCTTCATCGGCGTTGGAATCCACCGGTTG
CTGCGAGCCGAAGGCGGCGGCGAACACCGCGGAGGCCGGCACGCCCTCGGCAATGAGCGC
GCGGGTGACGGTGAGCGCGCGCTGCGCGGACAGCTCCCAGTTGTCGGCGTAGCGGCGGTT
GCCGCCCAGCACCGGGCGGTCGTCGGTGAATCCACTGACCATCAGGATCTCTTCGCGCGC
GGCGAGGTACTGCGCCAACGGCGCCGCCAGCGATTTCATCAGTTCGCGGCCTTCCGGTTG
CAGTTCGTCGGAGTTGAAGGCGAACAGCACGTTGCCGCGGATGCCGATGCGCCCATCGAC
CAGGGTCACGCGGCCTGCGGCCAGTGGTGCGGCCAGCGCCTGTTCCAGCGTCTTGCGGCG
CTGTGCCTCGGCCTGCTGTTGTTTGACCGCATCGTCCAGGCGGCTGGACAACTGCAGCTG
CACGCCGATCACGCCGACCAGGATCAGCACGAAGGCACCCAGCAACACCGACATCAGGTC
GCCGAATGCGGCCCAGATCGGCGTGCCGGATTCGCCGTCGCTTTCGATCTCGTCGCTCAT
GCCGGCTCCGTTGCGCCGGCATCGCTGCGGCCGCGGTCGAGCTGGCGCAGTTCTTCGATG
ATCTGCTTCTGCGACAGCATGCTCAGGTCGACCACCTCGCGTGCCTGCGCCACGTAGTAG
GCCAGTTGGTCGTCGCTGCGCGTGAGCGATGCCTCCAGTGCGGTGGCCACGTGTTGCAGG
CGCTCGTTGAGTTCGCCGGTGGCGTTGCCGAATACCTGCACCGCCACGCCGAAGGCTTCG
CCCAGGCTGGCCACTTCCACTGCGCTGCCGCTGACATGCGCGGCCACTGCGCCGAGCTTG
CCGGTCTCGCTGCCGATCTGTTCTGTGAGCTGGTTGCCCACGCGTTGCAACAGATCGGCC
GAGGTGGCGACCAGGGCATCCACCGCCTCGCGTTGTTCGGTGGAGGCGTGGTTGACTGCG
TTGAGCAGGGTATCCAGCGTGGCCAGCAGGCGAGTGCGCTCTTGCAGCATGGCGGTGTCG
CGCACCATGCTCTCGGACAGGCTCTGGCGCAGTTCGGCCACCACGTCGGCGGCGGCCTTG
GGGGCTTCGGCGGCGATCTGCATCAGGCGAGAGACTTCTTCGATGGTGGCGCTGGCCTGC
GCCTGCGCCTGCGTGGACAGCGTGCCGGCGGTGCTGGCGAGGGTGTCGCAGATGGTCTGC
TGCTGCTGCGCCACGCGCTGCCCGGTCTGCTCCCACTGGCTGCTCAGGCGTGCGCTCATG
GCGGTCAGCTGCTCGCTCCACAACGTCAGGCGCTGGGTGTCGCGCGCTTCCATCGCGGTC
TGCAACGCGAGCTGCGATTGCTGCAGGCTGTCGGCCAGCGCCGCGGCATGCGCGTCGAAA
CTGGCGCTGGCCGCGGCCAACGCGCTGCGGTGTTCGTTCGCCAGCGCTGCACCGGCCTGC
TGCTGTTGCGCCAATGCCTGGTTCCAGGCCTGGGCCGCGTCGTTGCCGGACCGATCCATG
CGATGGGACACCGCCTCGATCAGCGCGCCGGAACGTGTATCGAAGGTGGTGGCGAACTCG
GCCAGGTGGCGCTGCAGTTCCTGGGTGAGGGTGCGGTTGCTGCGTTGCTGCTCGGCAGCG
GCAGCTTCCCAGCTTGCCGCGGCGGCCGCGGTGCTGGTTTCCAGGCCGTTGGTCACGCTG
TCCAACTGCTGCTGCACGGCCTGCCGCACACCGTCCTGCAGCACGGTGGTCTGCTGCGCC
AGCTGTTCCAGCGTGGCCTGCGCGTGTGCCTCGAGCGCCTGGGTGGCGCGCCGTTGTTCG
TCGAGCATCGAAGTCCATTGATCGGCCGTGGCGGCGTTACTACGCGAAACGCTTTCGTCG
ATGGCGCGCAGTTGCTGCTGCAGGGCCACGCCGACGCTGTCATGCAGCGTGATGCTGCGC
TGCTCGATCTGTGCCAGCACCGCCTGCAGTTGCTCGCCGAGCGCCTGCTGCGCACGTTCC
TGTGCCGACAGCGCGGCCTGCCAGTGTTCGGCGGCCGTGCGTGCGCTTGCAGCGGCGACC
TGTTCCAGCCCATGCAACTGCTGCTGTACCGCTGCACCAACGCTGTCCTGCAAGGCGGCA
GCCTGCGCGCCCAACTGTTCCAGGGTGGTCCGCAGCTGCGCATCGAGTGCGCCTTGCGCC
TGCTCCTGCGTGGCGAGCGCGCGGCTCCAGTGCGCGCCGGCATCGGCAGCGCTGCGTTCG
AAGCCGCTGCCGATCGCTTCCAGCTGCTGCTGGACGGCCTGGCCGAGCTGCGCCTGCATG
GCGGTGGTATCGCGCGCGATGCTGGCCATGGTGGCTTCCATCGCCGGCTGCAACGCAGCG
CCGACCGCACGCGCACTGTCGGCAACGCCGGCCTGCAAGGACTGCTCCATCGAGGCCGCC
AGCCGCGCATAGGCCGCTTCGGTTCTGGCATGGAAGTCGGCCTGGCTGGCAGCCAGACGC
TCATCGGCGGTACGGCTCTGCTGCTCGATGCTGTGCATCAGCGCCTGCATCCGATCGATC
AATGCCGGCATCAGGGCGCTCTGCTGCTGCTGCAGCTTGAATGCTTCCTCGCGCTGATAG
GCGTCCGAATGCGGATGCAGTTCGGCGGCGATCTTCAGGTCCAGCCGTTGCACCGCCTGC
AGGCGTTCGCGTCGGCACAAGGCCGACAGCAGGCCCAGCATGGCCGAGCTGGCGACGCCG
GCGATGGACGTACCGAAGGCGAAGGCCAGGCCTTCCACCGGTGCAGCCAGCGAGCCACGA
ATGGCCTGCAGGTCGGCGGCGCTCTGCAGCGCAAACCCGGTGCCCCTGAGCGTGGCCATC
ATGCCGAGCAGGGTGCCGAGCATGCCCAGCAGCACCAGCAGGCCGACCAGGTACGGCGTC
ATTACCGGCGCCGGCAACGCCACCCGCGTCCCCTGCACGCGCAGGCGCACTGCATTGCGC
AGGCTCGGGTGCAGTTGCTCCAGCCATGCATGCAACGCCGATGGCGCGGCGGCAGGCCCG
GCGACCGCGCTGTCCAGCGTGCCACTGGCCTGGCGATACCGGTACAGCTCCAGTGCACCG
GCGACATAACAGGCGCCGATCACCGCCGCGATGCAGGCGCCCAACGGGTTGGACCCCAGA
TAACCGATGCCGACCCAGCAAACCGCCAGCAGGCCGATGAGAAACACACACACGTGTACG
AGAGTTCTGAACATGGGGTCCCAGTTAGCGGGTACGAAGCGCTGCAAGCAGGCCTTCGAT
GGGGTGAAAACGAACATCCAGTTCGGCGAGCAACACGCTCTGCATGTCCTTGCGGAAGAT
ATCCAGCCAGCCATCGGAGACGGCGCGTGGCGCGGCTTGCTCCTCGGCGGGTGGGGTAGA
CGCGTGCGCGGCATCGCGCAGGCGCTCGAAATGCAGGCCCAGCAGCCCGGGCACGGTGTG
CAGCAGGCTCTGTTCGCGTGGGCTCAGGGTCAATTCCATCACCGCATCCACTTCGGCCAG
CCGGGCCATGTCGGGCGAGACCAGCGCCAGCAGGTCGCGCAGCCGCCCACGCAGGTCGCC
GGTGGCCGTGCGCATGGCGCGCTGCATGGCCAGGTAGTGCTGCCGGAACGGCGCATAGTC
GGCCGGTGCGGGCGCTGCCTGCGACTCGGCAGCGCTGCGCGCGTCGGCACGCAGGCGCGC
CACCAGGGCATCCAGGTCGGTCACGCTGCTGCTGGCCAGGCCGGCGCGCACCCGCGTGCA
GGCCTCGGCGTCGAGCGGGCGCGGCTCTGGCAGCGCATCGGTGTCGGGCAGCCTGCCGTC
CAACGCCTTGGATACGGCGACCGCACGCGTCCAGTCGATCCATTGGCTCAGCCGATCGGC
CAATGCATGGTTGGACTGGGCGACGCGGACATCGCTCAGGCGTGCCAGCAGGCGAATGAA
CGCCGGGCCCGAGACGGGCGCCCGTGTAGCAACTTTCGCCATTGTTCCGGTCAAAGACCG
CGCATTTTACACGGGAATGCGCGCCGTTCGAGGCGCTAGGCCGGCGGCGGCAACACGCCG
GGCCCGGGTCCGGCCCGGGGGGCGCACGGTTGCCGCGGCCTGTCACGCAGGCCCGCAACG
GATGGCCCGGGGGCGGCGCGCCGGCGCTGCAAGGATCGCAGGTCGATGCGCCACGATGCC
GCCCATTCCTTCGCGCAGGCCCGTCAGCGGGCCCGCCGTGTGGAGCGCAGGCTGCTACAA
GCCATTCTTCCGGTTGCAATGGGGTTCGCGCATCGCCGGTTGCCGTCGGGGAACGCTAAC
CAATTCAGTTTCAGAGCCGGCGTCGTCTGGCTGTCCCTGTTCTGTAAGCTGAACCGAGAT
AAGCTGCGGACCGGGGAGATTCCCCCAAGAGGTGACACGATGGACCGCTCCGACATGCAG
GTGTCCGATCTACTGGTCCTGGAACTGCGGGGATTCCACGATGTCTATGGCCGTGGGCCG
GACTTCTGGGACGCCTACCAACGCATCATGGGCATCGCAGCGCAGGCTGGCGGCGACATG
ATCACCCTGGCCAACGAGATGGCCGCCCTGGCACAACGGCTTGGCGCCACCGATCGCGCG
CAGCTGCTGTAGTCGCTCTTAGCGGTTGCTTGCGTCACTACAGGCTGGCCGATGATCTGC
GATGAACCCCTTGCGGCCCGCCTGCTGGTCGTACCGTCCGATGCGATGACGTCGCCTTCA
GGCGACGCACCCTATCAGGCGTCGTTAACAGGCTTGGTCGCAATGTCGGCAGCCTCATCG
GGTACGCCACGCTTCTTTTCGCGTCTTAGCGGCGTATCGCCCAGGCGCTCGATTGCGCCG
CCCGCCTGCCGAAACGCTTCCAGATCGGCAGCAAGACGCTGCTCGGACAAACGGGATTTT
CCAGGCTGGTTGCTCACGGTCAGCGTTTGGCGGCGAGAGTTATTCATCGCGAATCCTCAT
GCGGTATGGAGTGTCAAGGGAATGCCCCGCCGGCGTTGGTCGTCGTAGATGGCACGTACA
TCGCGGCAATATGGTCCGGACATGACGAAGCGGCGGCAGATCGCCGGACGCGTTTCGTAG
ATCGAACAGCACATGCGCGCCGCATCGATGGCCACGCACCAGCCTTCCTCATCGCGCGCC
ATCACGTGCCAGCCCTCCGGCGTCACGCTAGTCAGGTGGTGCGGGATACGGTCGGACGGG
TCGACGAGGACGGTGAGGCGGCAACAGACGGCGTCGCAGCGTTCGCAGAGAGTCTTGATG
GAAAAGCCCGGAAAGAATGAGGGCACGCCAGCGGCGTGCGCGCTCACCATACACCCTGAG
GGCGCGCGAATGTGAATCGCGCCCCGCAGGGTGAGCGCGCTGCCTCGCACTGCCGTGAGC
TCAACACCGTAGTCGGATGGCCTGCATCGCGTTCAGTGGCGTTGCTGACTCAACGTTGGC
AACGCAGCGCTGCACGGATCGCGAAAGTCCGCGCCTTCAGCGGCACGTACCTCGATACTG
GATAGCCTCGTTGCCTTTGTCGTGTCGATGCGAAGACGGATTTCACCCCGGATGCCGTAC
GCAGATCGTAGCGTGTGGACACGTTGCAACAGAGCGGAGTTTGTCATGAGTATGTCTACC
ACCCGCACCAACCCATCCACCGAGAACGACAACAAGCACCAGGATGACGACAGGCAGGAT
GCGCTGCAGGACGAGGCCGTGGAAGAAACCTTTCCCGCCAGCGATCCAGTATCGCCTTTC
GTGCCAGCCAAACCCGTGGATCGAGGCTTCGGCCCGGATGCGGTCGTGAGCAATGATGGG
GACGCGATTGCATGACACCTTTCGCACGCGTGTCACCGCACGCGGTAGCGGCGTTAGTGC
GGTATGGTAAAAGTTCGCGCTGCGGCGGTCCTGTCGCTCGCAGCGCTGTTGGACTGTTGC
ATCGAGGTGCTACTGCATCAAGGCGTCAACACTACCTTGCGGCACGCGTCCTGCTTCTTG
TCGAACACCTCGTACCCGCGCGCTGCGTCCGCCAGCGGCATCCGATGCGAAATGATGGCG
TTCGGCTTGAGTTCCCCGTTGCCGATGCGTTCCAGCAGGTACGGCATATGCTTCTGCACA
TGTGTCTGCCCCATCTTGAAGGTCAGGCCCTTGTCGAATGCGTCGCCGAACATGAAGCCG
TGGATGAAGCCCGCATAGACGCCGGGTACGCTGACGACTCCGCAGCGGCGCGTGGCGGCG
ATGCATTGGCGAATGGCAACGCCGCTACTGCCTTCCAGCTTCAAATTGGTCAGCGCAGTT
TCGAGGGCGCTGCCTTCGGCTTCGAAGCCCACCGCTTCGATGCTGGCATCCACGCCGCGG
CCATCGGTCTGCGACACGATGATGTCGGCCGGGTCGTCGACTTCGTCGAAGTTGATCGGA
ATGACGCCATACGCCTTCGAAGCGAAGTCCAGCCGATATGCCAGGCGGTCCACCATGAAG
ATGCGTTCGGCACCGAGCATGCGGCAGCATGCCGCCGCCATCAGTCCCACCGGGCCCGCG
CCGAAGATCGCCACCGTGGATCCCTGCTCGACACCGGCATCCACCACGGCCTGGTATCCG
GTAGGCAAGATGTCGGACAGGAACAAGACCTGCTCGTCATGCAGGGCGTCGGGCACCACC
AGCGGCCCGACATTGGCCTTGGGCACGCGCACGTACTCTGCCTGGCCGCCGGATAGCCCG
CCATACAGATGGCTGAAGCCAAACAATGCGGCCGGGGGGCGGATGTCCTTGTGATTGAGT
GCGGCGCCCTTGCCCGTGTTGGTGGTTTCGCAGGCGGAAAACTCCTGCAACACACAATGG
AAGCAGCGCCCGCAGGCCACCACGAATGGAATCACGACGCGGTCGCCACGCTTGACCGCG
GTGACGTCGGGGCCGACATCTTCGACGATGCCCATGAATTCGTGGCCGAGAATGTCGCCA
TGGCGCAGGTCGGGAATCTTGCCGCGATACAGATGCAGGTCCGATCCACAGATGGCTGTC
GCGGTGACCCGCAGGATCAGGTCATCGCGTTCGACAAGTACCGGATCCGGAACGGTTTCG
ACGCGTACGTCGCGCGAGCCGTGATAGTTGAGCGCAAGCATGGAAGCCTCCGAGGGCGTG
GTGGGGTATCAGGGCCGCGCAGTGTTCGCCGCGCAGCGTTAAGCCGATCAGCAGGGCACG
TGGTCAGGGCGTGTACGTGGCATCGGCGACGTGGCGTTGATGCGCAGGTCACGTCTGGAT
AACCCGCGCGCTCGCACGCTCACTTGCCGTGCCCGGCCGCCACCGTGGTGTCCGCTACGG
GCTCTGGCATTCATTCCACAACCGTCGCCGTGAGGCGATCAATCAGGAGGCAACAATGGG
ACTTTTCAGGATGGTGACCGCCGGCGCGGTCGGTTACGTGGCCTACAAGGCATGGCAGCG
CCATCAGGAGCAGGCAGGCCAGTCGCCGCGTGCCCCGAGCCTGCTGCAGGACCGACAAAG
CGCTGCGTTCGACAGAACGCCGCCGCATGGAGATCCCCTGCAAGGCGCGATGAATACGGG
TGGCGATCGCAAGCAGGCGCTGGGTGCATTGTCGCTCTTCAACGAACAGGAGCGCACGCT
GGCGCAGCTGGCTGTGATGAAAGGCGTGCAGGGTCCGGTGCTGGAATTCGCGCGCAAGAT
GGACGAGGCGCACAGCGCGGCGCTGACCGACCTGAGCCGCTTCGCACCCGACCGCGCCGG
TGCGATGGCGCAGGCCGCCGCGGCCCGGTCGGAAGGGGCCCGTAAGCAATTGGAACAGCT
GGACGGCCAGAGTTTCGAGACACGCTATCTGCAGGTCAGCGTAACCAGCCACGAGCAGGC
ACTGGCGTTGCTCGATACGCAACTGAGCAGCGAGCCGGGCTCCAGCGAACTGGGCAAGGA
ACTGCAGCGCACGCGCGCCACCATTGCCGAGCATCTCGAGCATGCCAAGACCTTGCGTGC
GAAGCAGACACAGGTGCACTGAGAAGCGATGCCGTGGTGCTGTCAAAGCGCAGCGCCACG
GCCGGTTGAATCGTGTTCGGTTCAACGCGCCGGATGCTTGATGAGGCGTTGATAGGCCGC
AAGAACTCGGCGATTGGGGCGGAAATCCCCGTGAGGACGGGTGCCCCTTCGCCCCCCTGA
AGACCGTGCTGCGCCGGCTGTTCGCAATCTTTGTAGAAGCATGCCCTTGCACATCCTTGC
CCGTGCGCAGATGTTCTCATCGCACCTTTGGCAGGTTTTGATCGGTCAACCGGATCAGCA
GATCATCAGTGGCGGTCCAGCCAGCGACTATGGCCAGCAGACCCGCCGGTGACATTGCGC
TCATCCAGACCGCGTTACCGGTGCACGAGCTGTACCCTCCCGGTGAGCATGGCGCCCGAC
CCATGCGCGCCCGGCTCCAAACAGGGGATGGCCGGCACATTGCCGGCCATGGACAAAGGC
GCTATGCCGCGAATTGTCACGCCGCGTATGTGCGGTTCGTGCGTGAGGAAAGCGACGCCG
TGGCAGTCCTCGTCATTCGCTCCAATGGTCACAGCGTCACGGCGCCTCCCGATACGGTCA
GCAACGTACCGGAGGTGTAGCTCGCGGTATCTGCGGCCAGCATGACATAGGCAGATGCCA
GTTCTGCCGGTTGGCCTGGGCGTCCCATGGGGGTCTGCTCGCCGAAGGTGCTGACCGATT
CTTCGTCCATGCCGGCCGGTATGAAGGGCGTCCAGATCGGGCCGGGTAGCACCGCGTTGA
CGCGGATCTGCTTGTCGGCCAGTACGCCGGCCAGGCCAATGGTGAGATTGGCCAATGCTC
CCTTGCTTGCCGCATAGGGAAGGATGTTCGGCGTGGGTTTCTTGGACTGCACCGACGCGG
TGTTGATGATGGAACCGCCTTTGGTCATCAACGGGACCGCCAGTTGCACCAGATGAAAGA
CTGCGTGCACGTTCGTATCGAAGGTCTTGCGCCATTCTTCCAGTGTGATGTCTTCGAAGT
TCTGATAGAACGCCTGGTACGCTGCGTTATTCACCAGCACGTCCACACCTCCGAACGCGT
TGCGTACGCTTTCGATCAGGCTCTGTGCCTGCCGCTCTTCGCTGATGTCACAAGCGACCA
GTAGCGCCTTGACACCCGCCTTCTCGATCAATGCGCCGATCTTTTCGGCATCGGCCTGCT
CGGTCGGCAGATAGGCGATCGCAACATCAGCGCCTTCGCGTGCATACGCGATGGCGACCG
CGGCGCCGATACCGCTGTCGCCGCCAGTGATCAGGGCGCGCTTGCCCTTCAACTGACCAT
GGCCGACATAACTGTCTTCACCATGATCCGGGCGTGGGTCCATTTTTTCGGTCTTTCCTG
GAAAACTTTGCTGCTGCGGCTTGAAGGGCGGGCGCGGGTAGTTGGGTACGGCCATGGGGC
GTCTCCTGTGGGAGCGGGTGAGACCTGCAGTGTGGGTACGCAGACGTAAACGTTCGGGCT
AGGCGATGTGGGCGGGGTGTGTGCTGCCACCCGCGTGGCGTGGGTGGCCCGCACTCTTTG
CGGACGGCTGCGGTTGCATGCAGGCGAGTTGTTCTTCATGTCGTGCTTGCCGATGGGGTT
CGATACTGCCCATCCTGTCTGGAGGTGAGCCATGTTTCTGCGTCGCAATGGTTTGTCGTT
GTGTTTGCTCTCACTGACCCTGCTGTTCATAGGCGCACAGATCTATGCAGGGCTGCATGC
ATATAATCAGGAACTGGCCGAACAAGGACAGCCGGCACTTGCGCTGGCTGCCTATCTGCA
CAGTGCGCACTTCATGTCTGCACTGTTCGAGAACTGGGAAAGCGAGTTCCTGCAGATGGG
CATGTATGTGCTGCTGACGGTGAAGCTGCGCCAGGCGGGCTCGGCAGAATCGCGCCCACT
CGACCCCGCCGACGAACAGGGGGCAATCGCTGCCGGACCGGCTCCCTGGCCGGTTCGCGC
AGGTGGTCTGTGGCGAGTGCTGTACGGACATTCGCTGGCCATCGCCTTCGCAGCGTTGTT
CATGATGAGTTTCGTGCTGCATTTGATCGGAAGCTGGCGACTGGAGCTGCTCGAGCGCGC
ACAGCGCGGGCAGCCTCCGATCCGCGTGATCGATCATCTGACAGGCGCGGATTTCTGGTT
CGAATCGATGCAGAACTGGCAAAGCGAATTCCTGGCGGTGTTCTCGCTGGTGGTATTGAC
CATCTGGCTGCGGCAGAAGGACTCACCGCAATCCAAGCCAGTGCAGGCGCCGCATTCGCA
GACCGGTGCGTAAACTGCGAGCCGCCGACACGCACCAGGTTTACCTGGCGCGCTACCAAC
GCTTTCACGCCACGCCACGGCGGCGTTCACCGCCCTGCAATGCAACAGCGCCTAGCGTGA
CCGCACGACACCGCAGGAGTAGCCACATGAGCAGCGAATCCAGGCAGCCGTGGGGACCGA
AGTCCGATCAGCAAAAGCCGTTCACGCCGCAGGAGCATCGCAACGAGGATGCACAGTGGA
AGGATCGCGATATGCCGGATGAGGATCCGGACGTCAACAAGGTCGACCCGGAGCGCGACT
ACGAGCGCCCGGATGGCTCGGAAAGGCGTTGACGACGGTCGGTCTGTCCACAGGCCCCTC
GCTTTTCGCCGCCAAGTGGAACCAGACATGCTGCGACTGAGGTCCGGCATGCGCTGGCAT
TTGCTCCGCGTGCGCATGTTCCCCTGTCCGTCCCTGCCAGGCGCAGGCGTGCGGCTTGCA
TGTGATCCATTGATCCCCACGTCCTAGAAGCACACGCAACGGATGCGCCGCCGGTGGCGA
GGGTGCGGCGCAGCATGCTAGCGGAACCATGGGTGGTTTCGGGCCGCTCGGTCGCCATCC
CACACTTTGCGCCATCCGCGGCAGAACCTTGCGCTACTTGGCGATTCGCCGATTCAGCAC
CGGTCAGCAGGCCCAAGCATGACGCTTGGCACTGGAAAATCCGGGCACATCCGTGCGTAC
TGCATGCACATCCACGATGGCGAGCTCGACTAGGGGAGGAGCGCCGCCCGAATGCCACCT
CTCGCTGTTTTACGACATGCATATCCGTGTGATAGGCAGGCGTCTTCGCGCCGCTGTCAC
AATTCTCAACTGAACATGTATTAGTCATTGCGGACAGAAGCGCTCATGGACCGTCTTTCC
TGCGCCATCATCGACGACGACGTGGAGTTCTGCGATCAGGTGGTGGAGTTGGCCACCGAT
AGCGGCTTCCGTGCCAAGGGAATCCACACCCTGGGCGAGGCCAGCCGCTGGCTGGACAGC
AATTTCCCCGATCTGCTGGTGGTTGATGTCGGTCTGCCCGATGGCAGCGGCTTCGATCTG
ATCGAGCGGCTGGATCCGGACCAGACCCCCCAGATCGTGGTGGTGTCGGGTGACTATGCC
TATGAAACCCAGGGACGCGCGCAGCAATTCGGTGTGAGCGAGTTCCTGACCAAGCCTTTC
GCGCCGGAACGCCTGGAACGCGTACTCGGCGGCCTGCGCGAAGCGCAGCGAGGCAATCTG
GGCATCATCGGCAATAGCGACAGCATCGCGATGCTGCGCAAGGACATCGTGCGCGTGGCG
CCGACCGATCTGAATGTGCTGGTGACCGGCGAAACCGGCACCGGCAAGGACCTGGTGGCG
CGTGCGATCCACCGGGTGTCGGGCCGTCGCGGCCGCTTCGTGCCGGTCAACTGCGGCGCC
ATTCCCGAAGAGTTGCTGGCCAGCCAGCTGTTCGGCCACGAGCGCGGCAGCTTCACCGGC
GCCGATCGCCGGCATGCCGGGTTTCTGGAACAGGCCGCGGGTGGCACGCTGTTCCTGGAC
GAGATCGGCGAAATGCCCAAGCGCCTGCAGGTTTACCTGCTGCGGGCGATCGAGTCGCGC
AGCTTCATGCGGGTTGGCGGCAACGAGGAAATTCCGCTGGATGCGCGCGTGATCGCAGCC
ACGCATCAGCATATACAGCGCGAGCAGGCGGTGCTGCGCGAGGACCTGTTCTACCGCCTC
AACGAGTATCCGATCCAGGTGCCGCCGTTGCGCGAACGCCGCGGCGATGTGCGCGTGCTG
GGCCTGCGCATGATCGACGAGCTCAACCTCAAGTACGGCAAGCGCAAGCTGCCGACCAAG
TCGTTGCTGCGTTACCTGGCCCATCACCCCTGGCCGGGCAATGTGCGCGAGCTGCGCTCG
TTCATCCACTATCTGTATCTGCGCTCGGATGGCGATCAGCTGAGCGCACCGGATGTGGAG
CAGACCGTCCCCCAGGCGGCCGAAGATGGGCTGATGATTCCTGTGGGCTGGACCATGCGC
CAGGCCGAAGACGCGATGATCGAATCGGCGCTGGCACGCACGCGTTTCAACAAGAAGGCG
GCCGCCCGCGAACTGGGCATCAGCGTGCGGACCTTGCATAACCGGCTCAGCGGCAAGGAT
GCGTAGTGGCTGATCAACCGCGCGCGCAGCGGCGCGAATTGCTGCACCAGTTGCGCAACC
GTCTCAATGTGATGGGTTTCGCGTTGTACGCATTGCGTCATGAATCGTCCAAGCCGGTAG
AAACGCTGCGCAACGCGCATCAGGCAGCAGTAGAGCTGCTCAACCAGCTCGGCGAAGAAG
AGCGCGCGCTGCAGCAGTCCGCGGACGTGTCGACGGATGCGGCGGGGCTGGCTGGCGCCG
ATCAGTGAGCGGTCGAATCGGCCTGTTGGCCGAGCAGGCTGGTGATGGTTTGCGCGCTGT
AGGGCTTCATAGGTGCCTGTCTGGCCTAAGTTGGGCCGCGTGCTGCCATCGCACTGCGCT
CGTTCGTACGGTTAGCCATGACCATGAAGCCGCTGATTGTGCTGTTCCAGTTGAGCAACA
CCCGATGATGCGGTGGCTTCCCGGCGTATCAGCGGCGCGGTGCGATCAGTTCCGGCCTTG
GTTGCGTCGCTTACTCCTTCGCGGCGATCCGGCCGTTGCGTTTGACGTGTGGTCTTATTG
TTCGTGTCGATTCCTCTGTGCGGCCAGGAGAAAGCCCAGGTCTCGCAGGCCTGGGCTTGT
CATGCGCGTGTGACGCGCGGTTGGCGTCAGCGCTGAATGTCGCCTGTGGTGGACCCGGCA
CCCGGGCCCGCCCCCAGATCCGCGCCGGTGACACGATCCAGTTCAGGGTTGGACAGCAAG
CGCAGCGACATCGCGTCCAATGCCGCGGTCTGGGTCTTATCCAGCGCCACCGTGGCCGAA
CCGTCTCCGCCGTCCACTGCCGCCTGCTGCTCGCGGTCCGCGACGACCTCCCACTGCTCC
CCGGCATTCCATGGGCCGACCATGTCGCCCTCGCCTTGCGAGGTGTTGTAGTAGGTGTCG
GTAAAACGTGGGTCGCCCGGCAGTTTGCCCGGCGGAAAGTTGGGCTCGATGGAATACAAC
GCCTTTTCGAACGACTTCTGATGCGCAACCTCGCGTGTCATCAGAAAGCGTAGCGCATCC
ACGATCCCGGGATCGTCGGTGACCGTGATCAGGCGCTCATAGACGAGCTTGGCACGGGCT
TCGGCAGCAATATTGGAACGCATGTCGGCTGTCGGGCAGCCGATGCTGTCCACGTAGGCT
GCCGTCCACGGTACGCCGCTGGAATTGACCAGTGCCGGCCCGCCGCCATACAGGATCTGC
TGCGTGTGACTGGTGCTGTTTTGCGTCATCGAACGCATCGCCATCGCCTCTTCCATGCCT
TCGGACAACACCGCCTTCGGCCCCTTGTTCAGCATGGCAATGATGGAGCCGATGATTTCC
AGGTGGCTCAGTTCTTCGGTGGCGATATCGAACAGCAGATCCTTGCGGCCCGGATCGTCC
TCACCCAGCGCCTGAGTGAAGTAGCGCATCGCAGCGGCGAGTTCGCCCTGCGGTCCGCCG
AATTGCTCGAGCATCAGCGTGGCCAGATCCGGATTCGGCTGGGCGACGCGGACGGTGTAC
ATCAACCGCTTGTTGTGCATGAACATGGGGGTGCTCCAATGGCTGGCGCCCGGCAACTAC
GACCACTCAGGGAGCGCGCAGCAACGTAGGGCCTTGGCTGTTTGAATGCGTCCGCAGGGG
CGGACAACGCGGGACGCTGGGCGTCCCGCGCAGAGGGGTCAGGCCGCCTTGCTGGCCTTG
GATGCCTTCTGGTTACCGCCCTGCTCGGCAAGCAGGGTCAGTTTTTCATCGGTTGCCTTT
TCTTCTTCCAGCGTGGCCAGCAACAGCGGCAACGCATCGGCGTAACCCAGCTGCTTGGCG
ATCGCGGCGATGGTGCCGTAGGAGGCGATCTCGTAGTGTTCCACCTTCTGCGCGCCGCCA
ATCAACGCCGCATCGCGCACCGGGCCGGCCTCGATCTCCTCGATGACCTCACGGCTTTCT
TCGACCAGGCCTTCCATCGCCGCGCACTTGATGCGCTTGAGCTTGATGCCGAGGAGATCG
ACCACCTGATCGATGCGTTCGATCTGGCCTTGGGTCTCTTCCAGATGGGTCTCGAACGCC
TGCTTCAGCTTTGGCTCGGTCGCAGCACGGGCCAGTCGCGGCAACGACTTGGTGAGCTGC
TTCTCGGCACTGTAGATGTCCGACAATTCGTGGATGAACAGTTCTTCGACGGTGTTGATC
GCCATGGATGACTCCTTTGATGGTGATGGAGGGATGACACGCTGTGGCGCATGCCGTCGA
CGCCTGGATGACACAAACCGATCGCGTGACTGCAACCACATCGCAATCTGTCGCAGTGGA
GCCAGGTGTCGTCGGGGCGATACCACGTGATCGCTACGCTAGCGGCGCGAGTGTTAGCGG
GATTGGTGGATACGGTGATCCAGATGCGATGACGGCCTGTGCCGTAAGGGGACGCGAGCG
GCAGGATGTCGTCCGAGCAAACCCCCACGATGGCCATCGCTGCTCGGATGTCGCCGTCAT
TGCCCCACCTGCCGACGTAGATGCGTTACAAGCAGTGCCCAACCAACCCACGAGGCTCGG
CATGACGCCGCTGAACAAACCGCTACGCCGCGAGTTGCGCATCGGCGAGCAGGCCTACAC
CTTGCGCATCGATCCGCAAGGCTTGAAGTTGGTCGAGAAGGGGCGACGCAAGGGCGTACA
TCTGCGTTGGGACGAGCTGGTCAACGGCGATGCAGCGATGGCCCGCGCGTTGCAGGCGTC
GTTGCAAGACGGCTGAGCCCAGGCGCCAGGCGCGGTTGGCAAGCCACTGCACTCCCCGCC
AGGCGGGTGCGGGCGGTGCCCGGTGCAGCATGTGCAACGCGTCATCCTTCGGGGCGGCAA
TACCGTCCGCACCCGCCGCAGGACTGCTCGCCACGGTCTGCTGGTCCTCGGAGGCTCAGG
CTTGGGGAAACAGCCGTGCCAGCTCGCGCACGGCCGCTTCGGTGGCGGCGCGGTCGGGCC
TGCCATCGGGGTTGTCGAAGTCGTTGGCGCCTTGCGCCTGCACCAGCAGTCCGTCGCGCC
GCGGCACCACATTGAGGTTGTGCCCACGCCAGACCAGCCCATAGGTGACTTCCGGTTGCG
GGATCAGGCGTGCGGTCTGTCCGCGTACCGGGATCACGCTCTCGTCGCCCAGCAGGGCGC
GCGCACCGTAGCCGGTCGCGTTGACCAGGACGTTCTCGCGCACATCGCCGAACTGGCGCG
GATGTTCGAAATGGCGGGTCTGCAACTCGCCGCCGGCCTGCAGGAAATCCTGCAACAACA
GTCGCGCATAGGCACTGATGTTGAAGGTCAGCTGGCTATAGCGGCGCACGAACGGTACCG
GGAAGGGATGGCTGCCCGCGGCGACAGGGCGCGAGCGCGGCCCCAGATCGCGCAGCAGCG
TGCTTTCCAATGCAGGGTAGTCCGGCTCGTGCGCTTCGGCCGAGGTGACCGGCTGATCGA
ACGGCACGTCGGACAATACATAGCCATCGCGCCATTCGATCGGCTCGCCGGGCAGGCCGA
GCAGGGTCTGGTAGCGACGAAACGAGATCCGCGCCATCGCCTCCCAACGCGTCTTGAAGT
CGGCGCTGGCGTATGCGCTGGTGCACACGCGCGAGTCCGGCGACCACACCCCGGTGGCAT
AGAAGGAACGCACGTCCGGAAGCCGCTCGCGTGCATAGATACGCACGCGCAGGCCGGCAC
GCTGCGCGGCCAGGGCGGTGGTCAGCCCGATCGCGCCGCAGCCGATCACCGCCAGCTCCC
GGATGTCGCCATCGGCCGCACGCACCAGCTGCAGTGCGAGTTCTGCGGCGCCCCACGACA
ACGACCAGCCGCTGCCGCCGTGTCCATAGTTGTGCACCACGGTCTTGCGCCCGATGCGTT
CGGCCTCGATGCGCGGGCCTTGCGCGCGAAACGGCCGCGTGCAGCCATCGATGGCGATGA
TGCGATCGACCGAGGCGCGCATCGGCATCAGCGGCGGTGCGGCTGCGAACCGCGTGGGCA
ACGCATCCGGCCCAGGAGCAGCGGGTAAGGGTGCGGAAGGCGCGGCGCCCGTCTTGCTGG
TAGCCGCCCAACTGCCAGTGGAAGCGGTCGCGAGCGCAAGCCCAGCGCTGTGCAGGAAAC
GACGTCGGTGCATGCGACTTCCGGATGATGGTGGGTGGCAGGGCAGTCGTCGGGCGGTGG
CACGATGACGCTACCGCGCGATGGTAACGCCTCGAGGTGCTACACGGCCGCGCTGGCCAA
GCCTGCGCCACGCGGTGGCAGGCGATCACGCCCGCGGGTCTGTCGGTCAGCCCGGCTTCG
TCCGCTGAATCCGGCATTTGAACGCGCTCTGGCAGCCATTCGTCGCCTTGGGGGTTTCGC
TGCCACGCGTGCCGGCTATGCTCGCTGCGGTCCCACTCAACGAGTCATCTGTCCGTGTCC
GCCAGCGTCTTTCTGATCGTGCGTGTCGTGTTCGCCTGGGCTGCCGCGTTGGTGGTGGCG
GGAATCATGTGGGCACAGCTGTTCGGTTCGGCCGGCACGTTCTTCGGACTGGCGTGCATG
GTGCTGCTGACGCTCGCCCTGATGAGCGCGATCACCCATGTGCGGCGCGTACGCCTGATC
GCCGGGCGGTTGGACCACGACACCTTGTCCACCCGCCAACGCCGTCAGATCGAAGTGCCG
TTGGAGGCGCGGGCCAGTTTTGCGGTGGTGGAAGAGGCCCTGCGCGCGCTGCCGCGCGTG
CAGGACATCGAGTGTGCGCCGGGCAGTCTGCTGATTCGCGCCCGCGTGCGCCGCATCGAC
CCATACGAAGGTCGCAAGCCCTCGCGCTGGAATCTGTTTGCGCGCTTCGCCATCACCCAC
AACCAGGTGCTGGTGACGATCACGCCGGGGCAGGGCACCAGCAGCGTCACGGTCTTGTGC
GAGCCCGATGCTGGCGCATGGGTAGACCTGTTCGCGGTGGACGAGGGCAGCAACTACGAA
AACGCCGAGGCGATCAACCGCGCGGTGGTGCGACGGGTCGGCGAGCTGCGCCGTGACGAG
CAGGCGGCGGTCGAACAGTCGGTGATGGAGAAGGAACTGGCGGTGGCGCGGCTGAATCTG
CTGCATGCCCAGGTCGAGCCGCATTTCCTCTACAACACGCTGGCCAGCGCACAGGTATTG
GCACGTACCGATCCGCCACGCGCCGACCTCATGCTCGGGCACCTGATCGACTACCTGCGC
CGCTCGCTGCCCAGCGCCGACGATGCCACCTCCACTCTCGGCGAGGAGCTCGAACGTACG
CAGGCCTACCTGGAAATCCTGCGCATCCGCATGGGCACACGGCTGGCATTGCAGGTGGAA
GTGCCTTACGAACTGCGCAGCCTGCAGTTGCCGTCGATGATGCTGCAGACCCTGGTGGAG
AACGCCATCAAGCACGGGCTGGAACCCAAGCCCGGCGGCGGAACGGTGTGGATCCTGGCG
CGCCGTGTCGATGGCCACGCCACGCTGACCGTGGCCGACGATGGCCAGGGCTTCAACGCG
CACAGCCACGGCACCGGCATCGGTCTGAAGAACCTGCGCGAGCGTCTGCAACTGATCTAC
GCCGGCCAGGCGAATTTTGCCATCGTCTCCAATTTTCCCAGCGGCGTGGCCGCCACGATC
ACGTTGCCGTTGCCGGCATCGCTGCTCGATCCGGCGCGACAACCGCCCCCGTTGCCCGAG
GTCGCCGCGGCACCCGTGCAGGTGCAGGCATGAGCGCCTTGCGTGCGGTGATCGCCGAAG
ACGAGGCGTTGCTGCGGCAGTCGCTACTGGCACTGCTGGCCGAGGTCTGCCCGCAGCTGC
AGGTGGTGGGCGAATGCGAAGACGGCGCCAGCGCACTGGAGGCCATCGCCATCCAGCTGC
CGGATGTGGTGTTCCTGGATATCCGCATGCCCGGCCTGACCGGAATCGAGGTGGCGCGTG
CACTGCGCGAGGTGAGCCCGCGCACTCAGGTGGTGTTCGTCACCGCCTACGACCAGTACG
CCATCGACGCATTCGAACATGGCGCGGTGGACTATCTGCTCAAGCCGATCGAACGCAAGC
GCCTGCAGGCCACCTGGCAGCGTGTACAGCAGCGCGCCGCCGCCGGCCGGCCCGATGGCG
GCCTGCTGGAAGCCTTGCTGCAACGCCTGTCCGCTCGGCCGACGGCCAGCGACGCACCGC
CGCCGCTGGCATGGCTCACCGCCAGCAGTGGGCGCGAGACCCGCCTGATCGCGCTGGAGG
AGGTGGCCTACTTCCAGGCCGATCAGAAATACACCACGGTGATGACCGCTGCCGGCGAAG
CCGTCCTGCGCACGCCGCTGCGCGAGCTGCTCGACGCGCTCGATCCGCAGGTGTTCAAGC
AGATCCACCGCTCGACCATCGTCAACATGAAGGCGGTGGCCTCGGTCGTCCGCGACGACA
CCGGCAAGGGCCGGCTGCACCTGCGCGGCCGCAGCGAGACGCTCACCGTCAGCCAGCCCT
TCATGAGCCTGTTCCGCGGCATGTAACTCCCCAATCGCATCGACTTGAAAGGACTGTCTC
CATGCGCCTGCTCGCCTCCCTGGTGTACTGCCTGCTTGCCCTGGCCGGCTGCCACGAACG
CACCGGCACCACCTCGATCACCCGTGCCATCAGCGATGGCCGCGATGTGATCTTCAGCAA
GACCCTGGTCACCGCCACCGAAACCAACGTGCATTGCCTGGCCAGCAGCAGCGGCCAATG
CCACTACCTGGTGTACGAGGACCAGTGTTCTGCCGCTGCCGCCGGCAGCGCGTCAGCGCC
GGGCTGCGCGCGCAGGACGCTGGAGCGCTTTGCCCTGTCGCCTGGCCAGATCCGCGCCTT
GCGCGGTGTGCCGGCGAAGGCGCATACCTGCGTGGATGCCACCGCGCCCGCCGCCGATTG
CCACGGTTGATGCCCGGCACGCGCGTTTGGCGGTGCGATGCACTGCCGCACCACTGTCCA
CCGCACTCCCGGGAAGGATAGCGGGGCGACCAGTCGTCGCCATCCACGTCGCGCCATCGG
GCAACATGCGCGTGGCATGGCGCGCGTGGTTGCCGGCGCCGGCTGCGGTGAATGACCACA
CACCTGAATACGCACTGACGACAAGCGGCCGCTTCTGCGATGATTGCCGGCTTGTGCCGG
TTCACGGCGCCATCACCTTCAGGCTCTTCATGTCCGAACACTCGTTGCGCCGCGACGTCG
GCCCCTTTGCGCTCATGCTGACCGGCCTGGGCTCGATCATCGGTTCCGGCTGGCTGTTCG
GCGCCTGGCGCGCGGCCGGTCTGGCCGGTCCCGGCGCCATCTGGGCGTGGGTGCTGGGTG
CGGCGATCATCACCACCATCGCGCTGTCCTATGCCGAGCTCGGCGCCATGTTTCCCGAAT
CCGGTGGCATGGTGCGTTACAGCCACTACTCGCACGGCTCGCTGGTGGGCTTCATTGCCG
GCTGGGCCAACTGGATCGCCATCGTCTCGGTGATCCCGGTCGAGGCAGAGGCCTCGGTGC
AGTACATGGCCTCCTGGCCCTGGGCCTGGGCGCAGGGCCTGTACGTACAGGCGCCTGGCG
GGGCAGGCGAGCTGTCGGTGCCCGGCCTGCTGATTTCCGCGGTGCTGGTGCTGGTGTATT
TCTTCCTGAACTTCTGGAGCGTGAAGCTGTTCGCACGCTCCAACACCTTGATCACCGTGT
TCAAGCTGGTGGTGCCGGCCGCCACCGGCGTGGCACTGATCGCCAGCGGTTTCCACAGCG
ACAACTTCAGCGTCGGCATCCATGGCGATGCGCACGTGCTCGACCTGGCCGCGGTGCTGA
CTGCCGTGGCCACCGCCGGCATCGTGTTCAGCTTCAACGGCTTCCAGAGTCCGGTGAACC
TGGCCGGCGAAGCGCGTAACCCCGGGCGCAGCATTCCGTTCGCGGTGCTGGGCTCGATTG
CGTTGGCCACCCTGGTCTATGTGATCCTGCAGGTGGCCTACATCGGCGCGGTGCCGCCGG
ATCTGCTGGCCAAGGCCGGCTGGCATGGCATCGACTTCCGCTCGCCGTTCGCCGAGCTGG
CCATCATCGTCAACCTGCACTGGCTGGCGATGCTGCTGTACATCGATGCGTTCGTCAGCC
CCAGCGGCACCGGCATCACCTATACCGCCACCACCGCGCGCATGGTCTACGGCATGGAAA
AGAACGGCACCATGCCAGCCGTGCTGGGCAAGCTGCACCCGGTGTGGGGCGTGCCGCGCA
TGGCGATGTACTTCAACCTGGCGGTGTCGTTCGTGTTCCTGTTCTTTTTCCGCGGCTGGG
GCACGCTGGCGGCGGTGATCTCGGTGGCCACCATCATTTCCTACCTCACCGGCCCGATCA
GCGCGATGGCGCTGCGCCGGCATGCGCCGGAACTGCACCGCCCGCTGCGCATCGCCGCGC
TGCCGGTACTGGCCGGCGTCGCCTTCGTGATGGCCACCGAGCTGCTGTACTGGGCGCGCT
GGCCGCTGACCGGCGAGATCATCCTGCTGATGGTCGTGGCGCTGCCGGTGTACTGCTACT
ACCAGGCCAAGCAGGGCTGGCCTGACCTGCGCCGCAACCTCAAGGGCGCGGCCTGGATGA
TCTGCTACCTGCCCACCATCGCGCTGGTGTCCTGGGCCGGCAGTACCGACTTCGGTGGCC
ACGGCTATCTGAGCTATGGCACCGATCTGGTCGTGGTCGCCGTGGTGGGTGCGGTGTTCT
ACATCTGGGGCGTGCGCAGCGGCTGGCGTACTCCTTCGGTGGAGCAGGCGGTGGCGCGGG
GCTGAGCGCCCCCTCCTCGGACCAGTGGGCGCCGTGATCGCGCGCGCTGGTCGCCTCCCG
CATCGACGACGCAACCCGGTGGACGGAACCGCGCTGCAGCGCTGCCAAAGACGCATGCGC
CCGCGGTACCGGAACCGGCCCGGAGCCAACCCGCCAAATGCACACGGCCGATGCACTGCA
TCGGCCGTGTGTCCATGTGCGGCAGCGGAGTCTCGGACGCCTCGCCGCCAACCCGCGGTG
GGATCCGTGATGCGGCGGCTAGCCCGCGTTGGCCACCAGTCGCGGCGCACCGTCGAAACG
ATCGAGGTCGCGCAACAGCTCGGTATAGCGACGCAGCCGGCCCATTTCGCGCATGTTGAC
GATGTCCTCGTGGCGCAGTTCGCGCTTGGAGGTCACTTCCTGCTTGTAGCGCAGCACCTC
GGGATAGCGCCGCGTCATGTCCAGCGCATCGGCCACGCACTCGACCGAGTCGGCATCCGG
CGTCACCCGCGCACGGCTGTTGAAGGCGCGCAGCCAGCGTTCGAAACCGGCGCTGTGATC
GAACAGGTCGGCGATGTACCACATGATGAACAGGATCGAGACCCACGAGGTAAAGATGAT
CACCACGCGGCTGAAGGTCAGGTGGTAGTCGTTCTGCCATAGCTGATGGGTGATCACCCC
CAGCAACACCAGTGAAATTGCCTGCCAGCCGATGATCGAGGCGATCACCCACTGCTTCTT
TGCCACCTTGAGCAGGTTGACCTCCTCGTCGAGCTGTTCGTCGGTCCTGTCGCGCCAGTA
GGCCACCTGCTCGTCGAAGGGGCGCCGATGGAGTGCATTGTCCTGCAATAGCAGGCCCAA
ACCCTGAAACAAAGCGATCATGACAAGCTCCTGACGGATGGCTGGTACGAACGACTTGCT
GCACCGGCCGCGGCCGGTGCCCTGGAGCGACCGGCGCACGCCCCTGGTCAAAGGGCACCC
ACGTCGGACGGTCTTAGTTCTAGCACTTTCGGTGTGCATGACAATGCCTGCGCCGGCAGC
GCGAGGCTGCGATCGCGTGCACTGCCGCACAAATCGCTGAATTCAGGCGGTTTGTCGTTT
GTGCTAACGCAAGACAGGCGCGAGGCCGGCGTGAACTTGCTGCACTGCACACCAGTCGTC
GCGATGAAGCCCCGCCCAGGCAGCTGACTGCCGGATGAGGCCGCGGCGTTGCGTCGGCCG
CGTGGGGCGGTCGCTGCGTATCATCGCGGCATGTCCGTCGTCTTCCGTACGCTGACCGCC
CCCGCCGCCGAACGGATCCGCCGCTGGGTGCTGGATGCGTTCCCGCGTGGCCAAAGTGCC
ATCGACTACGACCAGCCACCGGGCGACCCCGGGCTGTTCGGACCGGACAGCGTCACCTGG
CGCGTGCACTCCGAGTTTCCCGGCATGTTGTCCGGCGGATTGTGCGCATTGATGCTGCAG
TTGCTGCATCCGCGCGCGCTGGCCGGCGTCTACGACCACTCCAATTTCCGCGCCGATCTG
ATCGGCCGGCTGCGGCGCACCACCGACTTCGTCGCCGGGACCAGCTACGCGCCGGTGGCC
GAAGCCGAACGGCTGATCGCGCGCGTGCGGCGCATCCACGCCCAGGTCCGCGGCCACACC
GCCGACGGCATGGCGTACCAGGCCGACGATCCGGGCCTGCTGACCTGGGTGCACGTCACC
GAGGCCTATGGCTTCCTGCAGGGATACCGGCGTTACTGTCGCGACGTGCCGACCGCCATT
GCAGACCGCTACTACGACGAAGCGCGGCGCGTTGCCGAAGCCCTGGGCGCCGGCGACGTG
CCTGCCAGCCAGGCCCAGGTGGATGCCTATTTCGCCGAGGTGCGGGCGACGCTGCGCATG
GACGCCCGCTCGCGCGAGGTGCTGGACGTGCTCACCGGCATCCAGTTGCCGGTGCCTGCG
GCCAGGTTGTCGCGCGGGGTGTTTCTGGGTGCCGGCATGGCCCTGCTGCCGCCCTGGGCC
AGCCAGATGCTGGGTCGCAGCGCCGTGCAGCGCACGCAGGCGCAGGCATCGGCACGGGTG
CTGCGCGGTCTGTCGCCGCTGTTTCGCATCGCGCTACGTGATGGCGTGTCGGCGCGTGCG
TGCCGACGGATGCAGCTGCCGCCGGCCACGTTGCTGCGTTGGCCCGACGGATCGTGACGG
GTGCGGGCGGCAGCGGCGGTGCGCACCGGGCGCGTGCCGCGGCGGGCGCGCATCCGGTGC
GCGGACGCACCGCTACCAGATCCTGACCCGTTGCTCGGGCGCCAGGTATAGCTGCTGACC
GGGTTCGACCCCGAACGCCGGATACCACGCATCCAGATTGCGCACGGTCTGCGCGCGGAA
ACGCCCCGGCGCATGGACGTCGGTGAGCAGTGCATTGCGCAGCGCTGCGTCGCGGTACTT
GCCGCGCCAGGCCTGCGCGAAGCCGAGGAAGAAGCGCTGGTCCGGACTGAATCCATCGAG
CGTCTGCGGCTGTTTGCCCTGCAGCGACAACCGGTAGGCGTCGTAGGCTGTGGCCAGGCC
GGCCACGTCGGCGATGTTCTCGCCCAGGGTGAGCTTGCCGTTGACCGCCAGGTCGTCGAA
TGGCTTGTAGGCGCTGAACTGCGCCGCCAGCGCATCGCCGGCGGCCTCGAATCGCTTCAG
GTCCTGCGGCGTCCACCAGTTGTGCAGCTGACCGTGTTCGTCGAACTGCGCGCCCATGTT
GTCGAAGCTATGGCTGATCTCATGGCCGATCACCGCGCCGATGGCGCCGTAGTTGACCGC
ATCGTCGGCGGCCGGGTCGAAGAACGGCGGCTGCAGGATGGCCGCGGGAAAGATCAGGCG
ATTTTCCAGCGGAACGTTCAGCGCGTTGACCTCCTGCGGCAGCATGTACCACTCGCGGTG
GTCCACCGCCTTGCCGAGCTTGGCCAAGTTGCGACGGTACTCGAACAGCTCGGCACGTTC
GGCGTTGCCCAGCGCGTCGTCGCGGCGCACCTCCAGCGCGCTGTAGTCGCGCCAGGTGTC
CGGGTAGCCAACGGCCACCGTCAGTCCGGCGATCTTGGCCTTGGCATGCTGCTTGGTCTG
CGGACTCATCCATTCCAGCGCGTCGATGCGTTGGCCGAATGCGGTGACGAGGTTCTTGAC
CATCTCCTCGGCCCGGGCCTTGGTGTGCGCGCTGACGTAGCGCTGCACGTAGCGCTTGCC
CACCGCTTCACCCAACGCGGCATTGGTCGCATCGATGCCACGCTTCCAGCGCTGACGTTG
CTGAGGCGTGCCCTGCAAGGCGGTGCCGTAGAACGCGAAGCGCGCGTCGGCGAATGCCTT
GGACAGGTAAGGCGAGGCACGATCCAGTGCCCGAAAGCGCAGATAGTCCTTCCAGGTCTG
CAAGGGCTCCGATTGCACCAGCGCCGACAGCCCGATCAACGCCTGCGGCTGCCAGACGAT
GAAGTCCTGCTGCCCCTTCAGTCCGGCCGCATCGAAGAATGCGGTCCAGTCCAGACCGGG
AGCGCGCTGGGCGAAATCGGCCTGTTTCCACGCATTCGCACCGGCCTGCACGTCGTTGGT
CCGCTCGGTGGTGGCATGTACGCGCGCCATCGCGGTCTCCAGCGCGAGAATGCGAGCGGC
CTGCGCCGGAGCATCATCGAACCCTGCCAGTTCCAGCACGGCGACGATGTGCGCCCGATA
CGCGTCGCGCAGCTGCGCCATGCGTCCGCCATCCAGGTAGAAGCTACGGTCGGGCATCCC
CAGGCCACCTTGCACCAGGTAGGGCGCATAGCGTCCGGGATGGTGCAGGTCCTGAGAGAT
CCACAGGCCGAACAGGCGGTCGGTGTAGAAATTGGTGGCGTTGAGCAGATCCACATCGGT
GCGCAGTTGTGCGCCCAGCGTGCGTGCCAGCGCGTGGTGGTCCTGCAGCTGCGCGATGGC
GTCCAGCTCCGGTTGTACCGGGCGCACCCCCTTGGCTTCGATGCTGGCCTCGTCCATGTA
GGCGGCGTAGTAGTCGCCGATCTGCTTGTCTTCGCCGGTGACCCGATCGTTGGCGGCGGC
GCCTTCGATGATGTCGCGGCTGTGTTGTTCGGTATCGATGGCGATACCGACGAAGCTGTT
GAAGCTGGCGCGGTCTTCGGGGATCTGCGTGTTGCGGATCCAGTGACCGCTGGCATAGCG
CACGAAGTCCTCGCCCGGCGCGACGCTGCGGTCCATCCCTGCCGCGTCGAAGCCGAAATC
GCCGAGCCTGGGGGTGCTGGCCGCGGGTTTGGCGCGGTCATTGGCGGCGGGCGTTGCGCC
ATCGCGACGGCACGCCGCGGTGGCGCACAGCGCACAGAGCAATGCGGCGATCAGGACAGG
TCGGTGTAGAGGGGGCATGCGGTGCGACTCGGAAACCGGAACGAGTGCGCCAGTGTAAGT
GGCCTACGATTCCACGTCCCCACCTGAGGCCAGGTCGCGCGGCGAGACGGGCAACGCGGA
CACGCCGGGTTCAGCGCCGTCGCTGATACCAGAAGCCCAGCGCATCGCGCGTCTGCAGCA
TGCGTCGCCCGCGCCACAGGAAACGCAGCAGCAGGCCCAAATGCTCGCGCTTGGAAAAAC
TGCGCAGCTTGCGGTCGGAGGTGTGCACGGGCTGACGCAGGATCACGAACCGGCCGCAGC
GCGCCAGCGCGCGGCTCAGCGCCACGTCTTCACCGGCGTAGTAACGCGTGTCGAATCCTC
CGGCACTGGCGAATGCCGCGCGTGTGCAGAACAGGAAACAGCCTGGCGCAATCCCCGACA
GCCGGAACAACCAGCCGAATGCGGCCTGCGCCACGCGCTCGTGCCAGACGCGATCGCCCT
GCAGACGGACCTGCGCGCCGCCGCCGACGGCGCCGGCATCCAGTGCTGCCATCGCCGCGG
CCACGGCCTGCGGATTGATCAGGGTGTCGGCATCCACGAACAGCAGCCGCTCGCCCTGCG
CGGCCTGGGCACCGGCGTTGCGGGTGGCAGCGATGTGCCGCAACTGCACCTCCAGCACCC
GTGCGCCATTGGCGCGGGCGATGGCGGCGGTGTCGTCGTCGCAGGCATCGGCCACCACGA
TCACCTCGCAGTCCCGTTGCAGCGTCCTGGCACAGGCATGCAGGCACTGCAGCGTCTGCT
CGATCAGTGCGGCCTCGTTGTGGGCGGGGATCACGAAGGACAGCATGGTGCGCGAAAAAG
GAAGAATCACCGATCAGTGTGCAGCCAGTCGTGCCGCATGGGTGTGAGCAAGCCCGGCGA
CATGCCGACATGGCTGGTGCCGCCGCCGGCACCGGCACCGGCGCGATTGCCGATACGCGC
ATCGCCCGCCGGGCTGCATGCGCGTAGGCCGCCTGACGCGTTTCAGCGGTGCACCGAGCC
CATCGTCGCTTCCGGATAGCGCAGGCCGGCCGCGACCTGCGGCGGAAAGATCGCATCGAT
GCGCGCCAGCTCGTCGGGCATCAGCGCGACCTCGAGCGCGGCGATGTTCTCGTCCAGATA
GCTGGACCGCTTGGTACCGGGAATCGGGATCAGGTCCTGGCCCTGCGCCAGCACCCACGC
CAGTGCCAGCTGCCCGGCCGTGATGCCCTTGTCGGCTGCGATCGCCTTCACCTGCTCGAC
CAGTTGCAGGTTGCGGGCGAAATTCTCGCCCTGGAAGCGCGGCGAGTGCCGGCGGTAGTC
GTCGGCCTCGAAGTCCTGCGGTGAAGCGATCGCCCCGGTGAGGAACCCGCGCCCGAGCGG
CGAGTAAGGCACGAAGCCGATGCCGAGCTCGCGCACGGTGGCAAATACGCCGTTGTCTTC
CGGTTCGCGCGACCACAGCGAGTACTCGGTCTGCACCGCCGTGATCGGATGCACCGCGTG
TGCGCGCCGGATGGTCTCGGGGGCGGCTTCGGACAGACCGAGAAAGCGCACCTTGCCCTG
TTCGACCAGGCGCGCCATCGCGCCCACGGTGTCTTCGATCGGCACTGCCGGATCCACGCG
ATGCTGGTAGTACAGGTCGATGTGGTCCACGCCCAAACGGCGCAGGCTGGCTTCGCAGGC
GCTGCGCACGTATGCAGGGCTGCCATCGATTCCGCGCACCGACCGGTCGGCTGGGTCGAG
CTTGATGCCGAACTTGGTCGCCAGGAACGCGTCATGCCGACGCGCGGCAATGGCCTTTCC
CACCAGGATTTCGTTGGTGTGCGGGCCATACATGTCGGCGGTATCGAGCAGGCTGATGCC
CTGGTCGAGCGCGCGGTGGATGACCGCGATCGAAGCGGCCTCGTCGCTGCGGTCGCCATA
GAACGCACTCATGCCCATGCAGCCAAGGCCCAGAGCGGAGACGGTAGGGCCGGATCGGCC
GAGCGTGCGGGTTTGCATGCGGAACTCCGTGCGGCAGAAGATCGGGAAGGGTGATGCGGC
CTGCGTTACCGTGGTGTGGCGCGACCGCTAACGCCGGGACCGCTGCGCGCTGCACCGCCA
GCAGCGTCCGCGTCGGCGTTGGGTGCGGATGGGCGCATCCGGCGTCTGCCAGTCATGCGC
ATGCGCAAGGCGCCCGGCGCCTCGCGTGCGCAAGCATCGCCCGGCGGCCGTGCGCAGGTA
GCGATCGTATCGATGAGCGCTGCCGTGCCGCCGCGCGCAGGCCTGCCAATCGCCTTGCCA
CTCATCGCCATGCCGCGCTGCGTGCAGCAACCGGCGCAGTGCGGTGGCTGCACGCCCCTG
CGTGCCGGCCGGATCAGCGCTTGAACTTGCCGGCGAATTCGGCCACGCGCTTGCCGAGCA
GCCTGGCGGTTTCCAGATCGCCGCTGCGCGGCGCTTCTTCCGGCGAGGCATCCGAGGGCG
AGATCGCCAGCGCGCCTGCAGAACCGGCGGTCCAGTTGATGTCCTGCGGACCGTGCGCCT
TGGTGTTGGACGGCAGCAGGCCGGTACCCACCCAGACCTGGCCGTGCTGCTGCGACAGCG
TCCAGAAGTACTGGATGGTGGCGTACTTGTCGCCATTGACCGACGCCGAATTGGTGAAGC
CGGCGGCGATCTTGTCCTTCCACGCCTGCGCGAACCACGGCTTGGAGCTGGCGTCGGCAA
ACTTCTTGAACTGCCACGCCGGCCCGCCCATATAGGTGGGGCTGCCGTAGATGATGGCGT
CGGCTGCGCCGATCGCCTCCCAGGCGTCGTCGGGCAGGTTGCCGTCCTGATCGATGCGGT
ACAGCGTGGCCTCGCCGACGCTGGCAGCGCCGGCATGCACGGCTTCGGCCAGTTTGACGG
TGTGGCCGTAGCCGCTGAAGTAGATGATGGCGATCTTGCTCATGCGCAGTCCTGTTGATC
CGGGTGGGGTCCCGATTGTGACCACACATGCCGTGTCAGGTTAATGACCATCGACGGGAC
GTACTGTTGCCGGGCTCATCAGCGCGCGGGATCGCCCATGCTGTCGACCAGATAGTCGAT
GAAGCTGCGCACCTTCGGAGCCAGGTGGCTGCGGCTGGTATAGACGGCAAAGATGCCGAT
CTCCCCCAGTGCGTACTGCGGAAGGATGCGCACCAGCCGGCCGGCGGCCAGATGCTCGTC
GGCCAGGAAGTCCGGCTGCATCGCGATGCCCAGGCCGGCCACCGCCGCTGCGCTCAGCAC
ATGCCCGTTGTTGGCGCGCAGGCTGCCGTGGATGCGTACGTCGCTATCGCCATCGGGCCC
ATGGAAGCGCACCTCGTCGCCGTTGGGCGAGTAGTGGTACAGCAGGCAGTCGTGGCCGGC
CAGGTCGGATGGATGCGTCGGGGTGCCGGCGCGTGCCAGGTAGGCCGGCGCCGCGCAGGG
CACCAGGCGGACCGTGCCCAGGCGCCGGGCGATCAGCGTCGGCGCCGGCTGCCGGGTGAT
GCGGATGGCGACATCGAAACCTTCTTCGACCATGTCCACCAGCCGGTCCGACAGCGACAG
GTCCAGTTCCACCTGCGGGTAGCGCGCGCAAAAGCCCGGCAGCAGCGCGGCCAGGCGCTC
GATGCCATAGCTCACCGGCGCATTGACCCGCAGCACCCCGGCCGGCTCCAGCGCCTGCGC
GCCGACCGTGGCCTCCAGATCGTCCAGGTCGGCCAGCAGTTGCAGGCAGCGCTGGTAATA
CGCGGTGCCGGCGCTGGTCAGGCTGACCCGCCGGGTGGTGCGGTTGAGCAGGCGGGTGCC
CAGCCGTTGTTCGAGCGCGGCGACCTGCCGGGTCACGCTGGCGGTAGAGCGGTCCAGCGC
ATCGGCGGCCGCACTGAAGCCGCTGCGTTCGGCCACTGCCGCGAACACGCGCATCGCATC
GAGGGTATCCATGGGTGTCCGATTGTTGCTTTGATCGCAATAAACTATCCGAACTAAAAC
TATTTATCAGAAATTTGTAAGCAATAGGCTGTGCAGGTCCTCACTGGAGTCCGTCCCATG
TCCACCTCGCTTGCTTCCCCGCGTACCGCAGCCTATGGCACCGCCTTGTTGCGCATCAGC
CTGGGCGCGCTGTTCCTGGTCCATGGCCTGACCAAGTTGCTGGTGTTCACCCCGGCCGGC
ACCGTGGCCTATTTCCACTCGCTGGGCCTGCCGGGCGCGCTGGCCTACCTCACCATCGCG
CTGGAACTGGGTCTGGGCCTGTCCCTGCTGCTGGGCGTCTATGCGCGCTGGCTCGGGTTG
CTGGGCGTGCCGCTGCTGCTGGGCACCATCGTCAGCGTGCACGGCGGCAACGGTTTCGGT
TTCTCCAATCCGGGCGGCGGCTGGGAATACCCGGCGCTGTGGGCGGTGTTGCTGATCGTG
CAAGCCCTGCTCGGCGAAGGCGCGTGGGCGCTGAAGCCGGCGCGTTGAGGCTGCCTGTCG
TTCTTCCGAGGAGTACGCCATGACCCGTTTGCCTTCCCTGTACATCTCGCACGGATCGCC
GATGACTGCGCTGCAGCCGGGGCAGGTCGGCGAGCGCCTGGCCGAGCTCGCACAGACCTT
GCCGCGGCCGCGCGCGATCGTCGTTGCGTCCGCGCACTGGCTGGGCCGTCGCCCGCTGGT
CAGCGGTGCGGCGCGGCCGCCCACCATCCATGACTTCGGCGGCTTCCCGGCGCCGCTGTA
CGAGCTGGAATATCCCGCGCCCGGCGAGCCGGCGCTGGCGCAGCAGATCCTGCGCCGGCT
GGAACAGGCCGGCCTGCATCCGCATCTGGATCCGCAGCGCGGCTTCGATCATGGCGTGTG
GGTGCCGCTGCGCCTGCTGTATCCGGCCGCCGACATCCCGGTGGTGTCGGTGTCGATCCA
GCCCGAGCTGGGCCCGGCGCACCAGTTTGCGGTCGGCCGCGCACTGGCGCCGCTGCGCGA
GGACGGGGTGCTGGTAATCGGCTCGGGCAGCATCACCCATAACCTTCACGACTTCCGCCA
TGGCTACAGCACCGAGCGCGAGGCGCCGTATGTGCGGCCCTTCATCGAGTGGACCGAGCG
CAAACTGGTGCAGAACGACATCGCCGCGTTGCTGGACTATCGCCGGCAGGCACCGCATGC
GGCACGGGCGCATCCCACCGACGAGCACCTGTTGCCGCTGTACGTGGCGATGGGCGCCGC
CGGCGCCGACCGGCTCGGGGCGCAGCGCATCGATGCCGGCATCGATGCGGGATTTCTGGC
GATGGATATCTACCGGTTCGACGGCGACCCCAGTGATGATCGCGCGCTTGCGGGCCCGGC
CGCCGCCTGAGCCCTGGCGGGCGCAGCACGCCTGCACCGTCGCTGCCATCGACGGTGCAG
GCGGCATGCCGGCCCCGCAATCCCGAGGCACTGCCCAGCCGCCTGCAAGCCATGGCATGT
GGCCAGTTGCTGCCGCTGCAAACCGCTGTGGTGCGTTGGCTATAGCCCGCAAGATCCATG
GTGATACGGCTTGGTACCTACGGCGCACCGGCCCGCGGCGAGCGGGCATGCTGCCCGCAA
GAGCCGGCGGCGCAGCGACAAGGCATGCTGCCGACAAGTGCCGACAAGTGCCGACAAGTG
CCGACAAGTGCCGGCAGTGCAGCGCTCTGAAGCATTCACGATGAAGTGTGGTGCAGTCTC
ATAGGCTGAGACGCCTTCACGACATGCTGCTTGCGTGAAAATCCTCGACAAACTCGCAGT
GCTGGCCGATGCGGCCAAATACGACGCGTCCTGCGCCTCCAGTGGCGCGAACAAGCGCAA
CTCGCTGGGCACCGGCGGGATCGGCAGCACCGAGGGCATGGGCATTTGCCACTCCTATAC
GCCGGACGGCCGGTGCGTCTCGCTGCTGAAGATCCTGTTGACCAACTTCTGCATCTTCGA
TTGCGCGTACTGCGTCAATCGGGTGTCCAGCAACGTGCGCCGTGCGCGCTTCACGCCGGA
AGAAGTGGTCACGCTGACGCTGGACTTCTACAAGCGCAATTACATCGAAGGCCTGTTCCT
GTCCAGCGGCATCATCCGCAACTCCGATTACACGATGGAGCAGCTGGTGGAAGTGGCGCG
ACAGTTGCGCGAAGAGCATCGTTTTGCCGGCTACATCCATCTCAAGACCATCCCCGATGC
CGCGCCCGACCTGCTGGCCGCAGCCGGCCGCTATGCCGACCGCCTCAGCATCAACGTGGA
GCTGCCCACCGAGCAGGGCCTGACGCAACTGGCGCCGGAGAAAAGCGTGGGCGGCATCCG
CTCGGCAATGGGCGAGCTGCGCTGGCGTATCGAAGAGAATCAGCTCGAACGCAAGGCCGA
AACGGTGCGCCGCGCCAAGCCGCCACGGTTCGCGCCGGCCGGGCAGAGCACGCAGATGAT
CGTCGGCGCCGACGATGCCAACGACCGCAGCATCCTGGACACCAGCCACAACCTGTACGG
CAATTACCGCATGCGCCGGGTGTATTACTCGGCCTTCAGCCCGATCCCGGACGCCTCGTC
CAAGCTGCCGCTGCAGGCGCCGCCGCTGCAGCGCGAGCATCGGCTGTATCAGGCCGACTG
GTTGTTGCGGTTCTACGAATTCAGCGTGGAAGAGATCGCACCGGCGCAGTCCAGCGGCAT
GCTCGATCTGGATGTGGATCCGAAGCTGGCCTGGGCGCTGCGCAATCCCGAGCGCTTTCC
GGTGGATCTGAACCAGGCGCCGCGCGAGATGCTGCTGCGCGTGCCGGGCCTGGGAACCCG
CAACGTGGAGCGGCTGCTGTTGTCGCGCAGGCACGCGCGGTTGCGGGTGGGGGATCTGGC
GCGGCTGCGGGTGCCGATGAAGAAGTTGCTGCCGTTCGTGAGCGTGCTGGATCATCATCC
GCGGCGGCGCCTGGACGATCCGGTGCGATTGCGGGCCCAGCTGGCACCCGCGCCTCGGCA
GGCGGGGTTGTTCGATTGATGGGCCGGGTTGGGTGATGCGGGTCTTGGGGCGGGGGTGCG
ATGGCGTTCTTGACGCGGGCTGGGCTGGTGGGCCGATGTGGGCTTGCGGGTGGGGCTGAG
TCCGGGGGCGCCTGGCACGGCAAGTGCCAGAGCACGGCAAGTGCCAGAGCACGGCAAGTG
CCAGAGCACGGCAAGTGCCAGAGCACGGCAAGTGCCAGAGCACGGCAAGTGCCAGAGCAC
GGCAAGTGCAGAGCTTTCGCGCCTGCGGCGCGAGTGACTTTTGTCTTGGCAAAAGTCACC
AAAACCGCTGTCGCCCGACGCGATCCGGCGCAGTACAGCCGCGCCGGTCCCCTGCGCTCC
TCGCCACGCGCGGCACGGCGCCCAAACTCGCTTCGCTCAAACAAGGGCGCCTCTTCGGCC
ACGCGTGCCTGCGGTGCTCGGCTCGCTTTAAGGCGACGGGGTGAAGCAAGATCAACGGCA
ACGGCAACGGCAACGGCAACGGCAACGGCAACAACCGCAACCGCAACCGCAACAACAACA
GCAACAGCAACAACAGCAACAACAGCAACAGCAACGACGACGACGGCGACGGCGACGACG
ACAGTAGTGATGGTTGCAGCAGTGGCGGGATCTTGGTGGTGGGCTTGGTTTTCTTGGGAG
TGCGGTGCGAGCGATGTTCAACGCTGAGGTGGAACCGCCGTGGAGTTTCGAGGCGTGGCG
CGGGTTGGCGCGGGCGGGGTGGTGTGCGCAGGTCGAGCCGGATCATGTGGCGTGGAACGG
GGGCGCGCAGGGCGGGTTGCTGATGGGGCAGGGGCTGTCGGAGCTGTCGGCCGTGGTCGC
GCCGCCGCGGGTGTCGGCCGACTTCATGCAGCTGGCCGCCTCGGTGCTATGCCACCGCGA
TCCGCAGCGGCATGCGGTGTTGTATCGGCTGTTGTGGCGGATCGCCTCGGGCGAGAAGGC
GCTGCTGGAGCGTGCCACCGACGTGGATGTGCACCGCCTGCGGCAATGGCAGAAGGCGGT
GCAACGCGATACGCACAAGATGAAGGCGTTCGTGCGCTTTCGCCGGCTGCCGGGTGAGGA
CGAGGACTTCATGGCCTGGTTCGAGCCGGAGCATCACATCGTGGACCGCGTGGCGCCGTT
CTTCGCACGCCGTTTCGCGGGCATGCACTGGGCGATCCTGACGCCGTATCGCAGCGTGCG
TTGGGATGGTCAGGCCCTGGCGTTCGGCGAGGGAGCGGTGCGCTCGCAGGTGCCGGCCGA
CGACGCACAGGAAGCACTGTGGCGCACCTACTATGCGCACATCTTCAATCCGGCGCGGCT
CAATCCGACCATGATGCGACAGGAAATGCCGCAGAAGTACTGGAAGAATCTGCCCGAGGC
GGCCCTGCTGCCGGAGCTGATCCGCGAGGCCGGCGTGCGTGTGCGCGAGATGGCCGAACG
CGCGCCCGAGCCGGTCCGGCGGCGTGTCCCGGCGGCAGCGGTGGCCGATGTCGTCGAGGC
GACGCAGAGCATCGCGCAGTTGCGCGCGGCCGCGCGCGATTGTCGGCGTTGCGAGTTGTG
GCGGCCGGCCACGCAGACGGTGTTCGGCGAAGGGCCGGACGATGCGTCGGTGATGGTGAT
TGGCGAACAGCCGGGCGATGAGGAGGATCTGAGCGGTCGTCCCTTCGTCGGGCCGGCCGG
TCGCTTGTTCAATCAGGCGCTGGGCGAGCTCGGGATCGATCGCCAGCGCTTCTACGTGAC
CAATGCGGTGAAACACTTCCGCTTCGAACAACGGGGCAAGCGCCGCCTGCATCGCAATCC
CGAGCGCGTGCACGTGCAGGCCTGCAGTGGCTGGTTGCAGGCCGAGCGCGCCCAATTGCG
TCCCGCGCAGATCGTGTGCCTGGGCGCCACCGCGGCACAGGCAGTGCTGGGCAGCAGGTT
TCGGCTGATGCAGGAGCGCGGGCAGTGGCAACGTCTGGACGATGGCACACCGGTCCTGGC
AACCGTGCATCCCTCCTGGGTGTTGCGGCAGGCATCGCAGTCGGCACGGGAAGACGGTTA
TCGCGGCTTTGTGGACGACCTGCGTCAGCTGCTTTCCAGGCCCGGCGCGGCGCCGTCACC
TGGCACCAGCAACGCGTAAACAACGCAAGGAATGCCGGCAAAAAAAATGCGCGTGCATGG
GCACGCGCACGGTGTCGTTACTCGACCGACACCAAGGGGGCGACCGGAACGCGGGTCGCC
CCGTCACCGCCGCGTTGCGGTGATGGTGCAGCATGCGGCAGCTTCCTGCGCAGGGCAGGG
AACTGCTGGCCGCAGCGGCCGCAGGGGTGCAGGAGCGTTCTCGTCCGCGCTAGGACATCC
CAATGACGCATCGCGCATTCGGGAACGCTCCTGCATGAGGCAGGATCTGCAGGTAATGGT
GCCGCCGGGAAGCGGCCGGGCCCAGGGGCATCGGCCGCCGGTCGATCACGGCATCAGCAC
CTTGTCGATGACATGGATCACGCCATTGCTCTGCATGACATCGGCGATAGTGACATTGGC
GGTGTTGCCCTTGGCGTCGGTCAGCGTGACCTTCTTGCCGTTGAGCTTTGCGGTGAGCGC
TTCGCCCTGCACGGTAGTCAGCATGGCGCTGCCGCCGCCGGCCTTGATCTTGGCGATCAG
CGATGCCGCATCCACCTTGCCCGCCACCACGTGGTAAGTCAGTACCTTGGTCAGCGTGGG
CTTGGATTCGGGCTTCAGCAACGTATCGACGGTGCCGGCAGGCAACGCGGCAAAGGCGGC
ATTGGTGGGCGCAAACACGGTGAACGGGCCCGGGCCCTTCAAGGTCTCGACCAGGCCTGC
CGCCTTGACCGCGGCGACCAGGGTGGTGTGATCCTTCGAGTTGGCCGCGTTATCGACGAT
GTCCTTGGTGGCCAGCATCGGCGCACCTCCCACCGTCGGATTCGAGGCGGCGTACACCGG
CATCGTTGCCGAGGTGAGGGCAATGGCGGCGGCGATGGCAAGCGACTTCAATGAGGTCTT
CATGAGGCAGCGATCCTTTGTATGAGCGGGCGCCCGGGGTGGCGACCGTAGATCCTGATA
CGCCGGCAGATGTCGTCCGGATGCATCACGCGATCTTTACATATGGGACGGAGCGCTTGA
GTTCGCTGGTGACGCCGTCTGTCTTCCGGCCGGCGATCGATGGCGTCCGACCTGTGGCAA
AGCGCTGAGCAGCGCTGCGGTGCTGCGAGCCTGCAACCACAGCAGCACTCCCGCGACTGT
CATCGCAGTGCCCGCTGCATGTTCGGTGCGCTGTGTAACGCCGCACGCGCGAAGGGGCCA
GGCCTGCGGATGACCTGGGTTGCCGTCTTCTTCGCGGGTGCACCCAATACGCACTTCAGA
GCGCATGCCGGTGGCCGCCGCACACGGCGGCACCCGCCAACACGGATGCGCTGCCCAGCG
GCGAGCGCGTATCGCGTTTCCGACAGACCGCGCCGAGGGGAACGTGATGACCAGAGGACG
CGCAGACGAGGTGGCACGCGACAGGACCTTGCGCACGGCGCTGCCGTGCCGCAGCGTCCA
TGCAAGTTGCAGATCCAGGCCACGGAGAGCGCCTGGGCTGCAGGTCCTGTCTCGCGTTCC
GCGATGCGCCACAGCGCCAGAACCTGGCGTGCGGTAGCGGTGGTTTCATCACCAGTTGCA
AACCGGTATGGTCCCGTAGGTGTGTCGTCCGGCATCGCTACGACGATGCGGCGCGCGCAA
CCGTCTCTTCCACCGGGTTTTTCATGCATTCGATCGATGTCGTCCTCGCCATGTTGCTGG
CGGTCGCGGCCAGCGGTTACCTGATCCGCATCCTGCCGTTTTCGCTGCCGCTGCCGTTGG
TCCAGATCGCGCTCGGCGCGGTGGTCTCCGGTGTGTTCGATGCCGGGCACGAACTGGAGC
CGGAGCTGTTCTTCCTGTTGTTCCTGCCGCCGCTGCTGTTTCTCGATGGCTGGCGCATTC
CCAAGCAAGGCCTGTTTCGCGACAAGGGCGCGATCCTGGAGCTGGCGCTGGGATTGGTCA
TCTTCACCGTCATCGGTGCAGGCTTTCTGATCCATTGGCTGATCCCGGCGATGCCGTTGG
CGGTGGCGTTCGCGCTGGCGGCGATCATCTCGCCCACCGATCCGGTGGCTGTCTCCTCGA
TCGCCTCCAAGGTGCCGATTCCCAAGCGCCTGATGCACATCCTGGAAGGAGAATCGTTGC
TCAACGATGCCTCCGGCTTGGTGTGTTTCCAGTTCGCGGTGGCCGCGGTACTCACCGGCA
CCTTCTCGGTGGCGACCGCTTCGCTGACCTTCCTGTGGGTGGCACTGGCCGGTCTGGGTC
TGGGCGTGGCCACCACGTTTGGTCTGAGCCGCATCCAGGCCTGGATCTGGCGCCATTTCG
GCGAGGAACCCGGCTCGGCGATCCTGGTCAATCTGCTGACGCCGTTCGCGGCCTATCTGC
TGGCCGAAGCGTTCCATGCCTCTGGCATCCTGGCCGCGGTGGCTGCCGGCATCACCATGA
GCTATGTGGAAATGGCCGGCAATGCGCCAGGGAACATGCGCCTGCAGCGTTCGGCGGTCT
GGGACACGGTGCAGTTCACCTTCAACGGCATCATCTTCGTGTTGTTGGGCGAGCAACTGC
CGGGCATCCTGGATGGCGCGGTGCGTAGCGTGCAGGAGGCCGGCCACCTCAATCCGTGGT
GGCTGGCGGTCTATGTGGCGACCATCAGCACCAGTCTGATGGCGTTGCGCTTCGTCTGGG
TGTGGCTGTCGCTGCGCTGGAACATCTTCAAGGCGCAACGCCGCGGCGAGCAGCACGTCA
GCCCGCCCTGGCGGATCGTGGTGGCGGTGTCGCTGGCCGGTGTGCGTGGTGCCATCACCC
TGGCCGGCGTGTTGACCTTGCCGCTGGTGCTGCAGGATGGTTCGCCGTTTCCGGCTCGGC
AGTTGGCGATCTTCCTGGCGGCGTCGGTGATCCTGGTGTCGCTGCTGGTGGCCAGCGTGG
CCTTGCCGCGGCTGCTGCGCGGGCTGGAATTGCCGGAAGAAGAGGACGAGCAACAGAAGG
AAGACCTGGCCATCAAGGCCGCCTCGCAGGCGGCGCTGGAGGCGGTGGAAAAACTGCGCC
AGCGCCTGGTGGAAGACAGCGCGCACGCCGAGCGTTACAACGCGGCTGCCAATCAGGTCA
GCCAGCGCTACCAGCGCAAGCTCGGCGCGGTGGACATGGCCGACACCGATCCGGAAGAGG
CCGGTGCCTACGAGCAGGCGTTGCGCCAGTTCCGTCATACCGCGCTGGTGGCCGAGCGCA
ACGAATTGTTCAAGCTGGCCCGTCGGCGCGAGATTTCCGATGAGCTGTCGCGGCGGCTGG
TGCGCAACCTGGATCTGATCGAGTCGCGCAAGCGCGCTTGAGCGCGCTTGCGCGCGCGGG
ATTCGGGATTCGGGATTTGTAAAAGTCAGGCAATGACCGCGGCGCAGCGCACGCCGGGGG
ATCTGGTATTGCCGCGCTCGAGCAGACGCGACGTGCAGCCTGCAGGTTTTGTTGGTGACG
CAGGCACTCGCCGGGAAAATCGTGGGTTGGGCCACACCGTCCCGTCTATCCCCCTCCCAT
CGTCACGGCACGCGGCCTACCCTGTGGCGATCATCGTTCCCGTGCACAGCCCATGACGCC
CATCGTTTCCATCCAGGGAGTGAGCAAGACCTACGCCGGTGGTTTCCATGCCCTCAAACA
GGTGGATCTGCAGATCCGGCGCGGCGAGATCTTCGCGTTGCTCGGCCCCAACGGTGCCGG
CAAGACCACCTTGATCAGCATCGTCTGTGGCCTGATCAACCCCAGCAGCGGCACGGTGCT
GGCCGATGGCCACGACATCGTGCGCGACTACCGCGCCGCGCGCGCCAGCATTGGCCTGGT
ACCGCAGGAACTGGCCACCGATGCGTTCGAGACAGTGTGGGCCACGGTGCGTTTCAGCCG
CGGCCTGTTCGGCAAGCCGGCCAACCCGCAGTACCTGGAAGCGGTCTTGCGCGAGCTGTC
GCTGTGGGACAAGCGCAACAGCAAGATCTCCACGCTGTCCGGCGGCATGAAGCGGCGGGT
GCTGATCGCCAAGGCGCTAGCGCACGAGCCGCGCATCCTGTTCCTGGACGAACCCACCGC
CGGCGTGGACGTGGAACTGCGCCACGACATGTGGCAGATGGTGCGCCGCCTGCGCGAGCA
GGGCACCACCATCATCCTCACCACCCATTACATCGAGGAGGCCGAGGACATGGCCGACCG
CGTCGGCGTCATCAATCGTGGTGAGCTGGTGCTGGTGGAAGACAAGCACACCCTGATGCG
CAAGCTGGGCAAGAAGCAGCTGACCCTGAGCCTGCAATCACCGCTGCACACCCTGCCTGC
CGCACTGGCGGACCTGCCGCTGGAAGTGTCGGCCGATGGCAACAGCCTGGTCTACACGTT
CGATACCCAGGCCGAGCAGACCGGCATCGGCGTCGTGCTGCGCCGGCTCAACGAGCACGG
GGTCGACTTCAAGGACCTGCATTCCAGCGAGAGCTCGCTGGAAGAGATCTTCGTCAACCT
CGTGCACGGCGCACGCCAGCCGGAGGGACGCGCATGAACCTGCACGCGATCGCGGCGATC
TATCGGTTCGAAATGGCACGCGCCTTCCGCACGCTGACCCAGTCGATCGCCTCGCCGGTG
TTGTCGACCTCGCTGTACTTCGTGGTGTTCGGTGCGGCGATCGGCTCGCGCATGGGCGAT
ATCGACGGCGTCAGCTACGGTGCCTTCATCATTCCCGGTCTGGTGATGCTGTCGCTGCTC
AACGAGAGCATCTCCAACGCCTCGTTCGGCATCTACATGCCACGCTGGGCCGGAACGATC
TACGAAGTGCTGTCTGCGCCGGTGGCGTGGTGGGAAATCGTGATCGGCTACGTCGGCGCG
GCGGCGACCAAGTCGGTGATGCTGGGGCTGTTGATCCTGCTGACCGCGCGGCTGTTCGTG
CCGTACGAGATCGCACACCCGGTGTGGATGCTGGGGTTTCTGGTATTGACCGCGCTGACC
TTCAGCCTGTTCGGTTTCATCATCGGCATCTGGGCCGATGGCTTCGAGAAGCTGCAGGTG
ATTCCGTTGATGGTGGTGACGCCGTTGACCTTCCTGGGCGGTAGCTTCTACTCGATCAAT
ATGCTGCCGCCGCTGTGGCAGAAGGTCACCCTGTTCAATCCGGTGGTGTACCTGATCAGC
GGGTTCCGCTGGAGTTTCTACGGCAAGGCCGATGTGCACATCGCGGTCAGTACCGGCATG
ACGGTGCTGTTCCTGGCGGTCTGCCTGGTCGTGGTGGCGGCGATCTTCCGCAGCGGCTAT
CGGCTCAAGGCGTGAGTGCGGTGGTTTTGTCGGCTGGATCCTGCCGTCAAAGGTCCAAGT
CAAATGCTGAGTGGGTCGCGTGCGCGGTGCCCTCACCGCTCGCGGGACACGCCGTAAACC
CGTCCATGGGGGCTCGATGGCGGCATCCATGCCGCCAACGGTCCCGCAATCGGTAAGGAC
ACCGCACCAGACACTTTCCTGGCGGCTTTATTGAAAGCTCTGCACACCAACCAACTTGAC
TGGTCCTTGCCGGCCCACCGTCGCGGGACCTTACGCGGCATGGATGCCGCGTAAGAGCTT
ACAAGGACGTACTTGCAGCGTGTCCCGCGATGGTGGGCGGGCAAGGGGCCCTGCAGCCAG
TGCCCCGCAGCCAAGGCCCTACTGCCAGGGCACAGATCCGGCGGCCTGCAGCAGCCTGGC
GTGACGTAGTTCAGTCAGCCGCTCTTACTCGGCAGCAGGCTTGGCGTCGTGCTTGGTGTC
CAGGAAGTAGGCCACCACCTCGCCCTTGACCTTCATCGTCATCGGGTTGCCGCGGCGATC
GCGCGACTTGCCGACCTGCACCTTGATCCAGCCTTCGCTGACCGAGTATTCCTCCACGTT
GTCGCGTTCGACACCGTTGAAGCGCACGCCGATGCCGCGGTTGAGGGCGTCGGCATCGTG
GAACGGGCTGCGTGGGTCGATGGCCAGGTGATCGGGAGGGGTATCGCTCATGGGAAAGGC
GTCATGACCGGCCGGGATGGTGGTCTTCGGCCGCACAGGATACGGGCCTGCGCCGGGAAG
ACCAGCCCTGCGCGCGCGAGGCAGGGCGGCGGCCGGTTTGCTTGCGCCGCGTCAGGCCTC
ACACTGCGCATCTGCAATTCTCGAGCGAGACCGTGATGCCCGACAACAGTGCCGACTACG
AAGACGACGAAGGCCTGCCGCCGGAGGGCGACGAAGACGATGTCGACGACCATCCGGCGC
GGGTCTGGAACCTGCTGGTATTAATCAACCCGGGCGACGAAGACACCGCGCTGGCGCAGT
TCGACGCCTGGCGCGAAACGCAGGCCGAAACCGATGGCGACGAAGGCGACGATGCCTGGT
TGTGGACGCTCAAGGACGTGATCGACTGGCGCTCGGGCTTCTACGTCGACTGGAAGGACA
CCGATTCGTTCATCGCCGCCATCGACGAACTGGGCGCGCGCTGGAATCTACGCATCGACT
GGGGCGGAGACCTGGACGACGAGGACTTCGCCAGTGGCCTGGATGTGCCCGACCTGATGG
CGGTGGCGTTCGATCGCCTGCGCGAACACGGGTACTCGCTGTGGAACTGGAACACCGGCG
GCGATGCCTATGCCGGCTGGATCGCGCTCAGCCGCGACGACGATGCGATGCTGGCACTGA
CCTCGTTGCTCGGGGTCGAGGTGCGGATGGGGAATGAGGCGTTCTGAGCCACGGGAGTGG
GGAATCGGGAATTGGGAATCGCAAGAGCGAAAGGGGCTGCTACACCAAGACGTTCTTGCG
TAAAAGCGCTCCGTATCGGGCTCTCTCGAGAACACTGCAGCGCATGCAAGCGCCCTTGAC
GAGGGCGCAGCCCACGACGACCCCGCTCTTACGATTCCCCACTCCCGATTCCCGATTCAA
GGCACCTCACCCCGCGCCTGCGCGCGCGCGTTGGCGATCAATGCCTTGAGCCGTGCGCGG
TCGGTGTGGCGGGAAATGGCGATGGCGCCCAGGGCGATCGCCTCGGCGCGCAGCGGGGCG
GGTACGTCGTAGTGTGCGCCGCTGAGCTTGTTCTGGAAGGCGCGGCGGGGGATGCCCAAC
CGCGCCGCCATGGCATGCAGCTCGTCCAGCGTATCGCCGAGCAGGTGCGCCCAGCGCTGC
TCGCGCCACAGGTGCACCGCATCGTCGACGTAGACGGCCATCGGCCGGGTCAGGCCTGCT
TGGGCTTGTCCGGCTGTTTGCCGGCGTCTTCGTCGGCGTCGTCCGCTACCGCGTCGGCGC
TGTCTTCGCCGGCGTCTGCGTCTGCCGCAGGCGCATCGCCGCTGGCGGCGTCCTCGCCAG
CCGCGCCTTCGGCGGCGTCCGCTGCGGCGTGTTCGGAATCCACCTCGCCGTCTTCATCCG
CATCGGCGTTCTGGAATTCGGCCACCCGCGCGGCCAGGTACTCCTCGGCGGTCTGGCCTT
CGTCGGCGGCCAGGTCGTCGATCAGCTGCTGCAGCTGGGTCGAATAGTCCAGCGAGATGG
TCTTGCCTTCGGCTTCCTGCAGGTTGGCCAGATGCTTGAGCATGGCCAGCATCGGTACCG
GGTTGTCGGCGCTGCCCATGGTCTGGCCGCCGATCGACAGCAGCCACTCGCCGTTGCCCT
GCAGGCCGATGGCGGCCACGACGCGGCCGTCGGCATCCTGCAGGACCGCGTGGTTGGCGA
TCTGGGGCGCCTGGCCCAGACGGACGAAGGGGCGCTTGGGCTGCTGCTTCTTGCGCTTGT
CGCGCTTGGCCTTGGAATTGCGGGACACGGTCTTCTCGACGCTGGGAATGGCCCGCCATT
CTAGAGCGTGCGCCGCACGATGCGTTGCGCGCGGCGTGGAGGCCTTGGCGCAGCCCATAC
GCACCGGGGTTGCTGCGACGTGGTGCACCACCGTGACGGCGGCTTCGTTCGGATCGAATC
CGTTCCGCGCATCCGGACGACACCACCGGCTGGCGCGCGCGAGGTCACAGACCACGAGCC
TGCGTCAGGCTGCGCTGGGGTGGCTCACTGTGCGGACGGAGCGGCTTCCACCGCCACCCG
CGGCGCGGCGACCGCCGCTTCGGCCGCCCTGGCCAGTGCGGCCGCCGACGCCACCTGCGC
ACGGGACGACACGCGCGGTGCGGCCGGGGGCGGCGCTGCCGCAGCGGCGGTGGGGGAGGA
CGGGACCGCTGCCGCTGGCGTGGGCGTGCTGCCTTCGACCGGCATGCCCACGGTTGCGGT
GCCGGTGGCCGGCGCGCCGCTCAGGTCGGGCACGTGGGTGTCCGCATCGCGGATCGGCTT
GCCCAGCGCCACGCCCTGGCCAGCGCCCGCCAGCGCCGCGTTCTCGGCGTCCTGGGTCAT
CACCACGATGCTGATGCGGCGGTTGATCGGGTTCTGCGGATCGGCCTTGTCGAACAGTAC
CGACGAGGACAGCCCGACCACGCGGGTCACCTTGGCATCGGACATGCCGCCGCCCACCAG
CGCGCGGCGCGCCGCATTCGCGCGGTCGGCGCTGAGTTCCCAGTTGGTATAGCCGGCGTC
GCTGCTGTAGGCGGTGGTATCGGTGTGGCCGGTGATGCTGATGTGGTTGGGTACCTGATT
GATGAAGCTGGACAGCTCATGCAGGATCGCCACGGTATACGGCTTGAGCTGATCGCGGCC
GATATCGAACATCGGCCGGTTCTGCTTGTCCACGATCTGGATGCGCAGGCCATCGGGTGT
GAGGTCCAGCAACAACTGGTCCTTGAACGGCTCCAGCGCCTGGCTCTTGTCGATGGCTTC
CTTCAGTTCCTGCATCAGCGCTTCCAGGCGCTTCTTGTCCTTGGCGCGGCTGTCCACGTC
GGTGTCGGCCGCGTTGTCGCGCTTGCGGCCCATCTCGTCCTTCTCGCCCTTGGCCATGTC
GGCGGTGCCGCCGAGCTTGATCATCGAGGTGCTGGCGCCGCCGGGGCCGTTCATGCCGGG
CGAGGGCGCCGGCGACTTGCCGGACAACGGGCTGGGATTGCGGAAGTATTCGGAGATCGC
CGCGCGCTGCTCCTTGGTGGTGGCCGCCATCAGCCACAGCACCAGGAAGAAGGCCATCAT
CGCGGTCACGAAGTCGGCGAACGCCACCTTCCAGGCGCCGCCGTGATGGCCGCCGCCCTG
CACCTTCTTGACCCGCCGGATGATGACGGTGGATTTGGCCTCGGCCATGACCGCGGTCCT
ACTTGATCGTCTTCAGGTGCGTTTCGAAATCGCCGAAGCTCGGACGCACGTTGGAAGGCA
GGGTCTTGCGCGCGAATTCCAGCGCGATCTTCGGGTTGTAGCCACGCAGGCAGGCAAGCA
GTGCGGTCTTGACCGCTTCGTAGATGCGCCCGTCCTGTTCGGCACGCGCTTCCATCGCCG
CCGACAGCGGCGACACGAAGCCGTACGCCAGCAGGATGCCCAGGAAGGTACCGACCAGGG
CGGCACCGACGTGGTGGCCGATCTCTTCGATCGGCCCGCCGATCGAGCCCATGGTGATCA
CGATGCCGAGCACCGCGGCCACGATGCCGAAGCCGGGCAGGCCGTCGGACACCTTGCTCA
GCGCATGCGATGGCGCCAGGGCCTCGTGGTGATGTTTTTCCAGTTCGAGTTCGAGCAGCG
GTTCCAGCTCGTGCGGCTCGATGTTGCTGCCGATCATCAGGCGCAGACAGTCGGTGATGA
AGTCCAGCAGATGATGGTCGGCCACCACCTTGGGGTAGTTGCCGAAGATGGTGCTGTCCT
GCGGCTTCTCGACATGGTCTTCCAGCGCCATGAAGCCGTCGCGGCGGGCCTTGTTGAGCA
GCTCGTAGATCAGGCTCAGGGTGTCCTTGTAATCGTCGGACTTGTACTGCGGACCCTTGA
ATACGCCCATGATGCCGCTGAGCGTTTCCTTGACGATCTTGCCCGGGGTGCTGACCAGGA
ACGCGCCCAGCGCCGCGCCACCGATGATCATCAGCTCGTACGGCTGCCACAACGCGCCCA
GCTTTCCGTGCGACAGCACGTAGCCGCCGAGGACGCTGACGATGACGACAATGAAGCCAA
CGATGATGAGCATGGCGCAGCCGGACGCAAACTGGGGTTGCTAGTGGTTTCGGCTTGCGT
GGCGGATTCTTGAAGTGCCGGGTGCGAAGGTGTGCGCTCCAGCTGAACGCTCAGCCGATT
GTCGCGGCGGCCTCATGCACACATTTGACCGCTTCGCCGCCAGCCAGCGACAGCGTCGCT
TCGCCGCCATGTTCCCAGAACTGATTGCCCTGGGCATCGGCAAAACGCGCCCCGGAGCCG
GCCTGGGCGCCGAGCAAGGTCAGGGTTCGTTGTTCCAGCGTCAGGCGAAGGGCATCGCTG
GCCGGATCGAAACGTGTGGTGACGCGACGTGGGCCGCAGCGCCAGGCCACCGCATCGGCG
GGTAGCGATGGCGCATCGGATGGGGCGCTCGCCGTGCCCGGGCGGGGTGGCGGGCCATCC
ACGCTGGCGTCGGTGCCGGCGGGAGGCTGGTGGGCGGGGGCGGCAGGCGAGCCTGCAACT
GGCGAGCTGGCCGGCTGCGCCGTGGTTGGTCTGTCGCCTGCGCTACAAGCGGCAAGCACG
CTCGCCAGCAGGCTGGCGGAGATCAGGGTCGAGAGGATCTGCATCTGCTGGACTCCTGGC
TGGATCCGGATTGCCGCGGCAGCGGCGATGAAGCGCGCATGGCTGCGTTTGCCACGATGC
GGCCATGCGATCGCCGCAGCCGTCGATCGCGTCCGCTTCCCGGCGTCGTGGAGCCTCAGG
CCGGCTGCGCCTCTGCGCCACCACGCTGCAAGGGATTCGGGAACGGCTGCCCGGTTTCGG
TGAAGCCCAGCGACACCGAATTGAGGCAGTGGCGCTCGCCGGTCGGCGGCGGGCCGTCCG
GAAACACGTGGCCCAGATGGCTGTCGCAGCGCGCGCAGACGATCTCGGTGCGAATCATGC
CGTAACTGGTATCACGGATCTCGCGGACATGGGCGCTGTCGTACGGGGCGAAGAAGCTCG
GCCAGCCGGTGCCGGAGTCGAACTTGGTGCTGGAGCGGAACAGCGGCAGCCCGCACAGGC
GGCAGCCGTAGACGCCGTCCAGCTTGTTGTCCAGGAACACCCCGCAGAACGGCGCCTCGG
TGCCATGTTGCAGCAAAACGCGCCGTTCCTCGTCGCTGAGCCCGGCGATCAGGGCGTCGC
GCTGGGCGGGGGAGGGAGGGGTCAGATCGAACTGGCTCATGAGGCTCTCGCAGAACTGCG
CCAGCAGGGCGCCGGCATCTGCTCCAGTGATGTGGGCAGTGCGCGACGGGTTCAACCGCC
CGATGTCGCGCCCGGGCCGGCGGCCCCCCATGCGCGCGGGGCTCGGACCGTTGCGCCGCG
CCTGTTCCGGGCGCGCCCGGCAGCGCAGCCGGCGTGAGTGATCAGGGCACGCCTCTTCGC
GCCACCGTGACCTGGCCGACGCGTTCATCGGCAGGGCGCGGACATGCATTGCCGTACCGG
CCTGGCGTCCCCATTGCAGTGGAACGACCACATTACCGGGGGTGACGTCATGGCAATCCA
GCGTTCGACACGCGGCGTGCTGCTTTGCGTGTTACTTACCTGCGCCGGCGCGGCACTGGC
GCAATCTGCCACCAGTACGCGCTCGTCCACGAGCCTGCAGCCCACCACCACGCCGACGCC
GGTTCAGCCGACCGTGACGCCCCCGCGTGCCATGCAGCCGCCCCCGGCCGCCGCACCCGT
GCCCTCGCAGCTGGGGCAGCGCCCGGCCGCGCCGACCATCCCGACCCATGGCCCGGCGCT
GACGCCGACGGCACCGGCAGGCAGCCAGGTCGCGCCCGCCGGCGCGCCCATGGTCTACGA
CCGCAATGGCCGTCTGCTGCAAGGCATGCAGCCGGCCGGTCCCAACCGGGTGCTGGATAT
CAAGACCGGGCGTTACTACGACGCGGTTCCGGCCGGCGACGGCATGCGCGTGGTGCGTTG
ACCCCAGCTGTCACGAATCCCCACTCCCGAATCCCGGATCTCAGCCCTCGATCGGCAACG
CCAGGGTCTCCTTGACCTCTTCCATCACGATGTAGCTCTTGGATTCGCGCACGTGCGGCA
GGGTCAGCAAGGTGCTGCCGAGCAGTTTGCGATAGGAGGCCATCTCGCTGATGCGTGCCT
TGAGCAGATAGTCGAAATCGCCGGAGACCAGGTGGCATTCCAGCACGTTGGGCAGCTTCA
GCGCGGCGCGGCGGAATTCCTCGAAGATGTCGCCGGATTTGTAGGCCAGGCTGATCTCCA
CGAAAACCAGCAGGCTGGCCTTGAGATAATGCGGATCCAGCCGGGCGTAGTAGCCGGTAA
TGGCGCCATCGCGCTCCAGCCGGCGCACCCGCTCGGTGCACGGCGTGGTCGACAGGCCCA
CCCGTTCGCCCAGTTCCGTGAACGAAATGCGCCCTTCCTGCTGCAGGATGCGCAGGATCT
TGCGATCGATCTTGTCCAGTTCGCGCGTACGGGCGGGCATGGGATTTGGCTCCACTGGGT
TTGACAGGAATTTTCACTGCAAAGGCGGCTCCATTCCGGAAATGGCACTGCCTGGCTCGC
AATATACTGTGCCTAACTGGTTCCCCAAGTGCGTAGTCGTGGGGGAATACCCTTTCAGGA
GAGCGACATGCGGGTGCTCATTCTCGGTAGCGGCGTCATCGGCACCACCAGCGCGTGGTA
TCTGGCCCAGGCCGGCTGCGAGGTCACCGTGGTCGACCGCCAGCCGGCGGCGGCGCTGGA
GACCAGCTATGCCAATGCCGGCCAGCTGTCGTTCGGCTATACCTCGCCGTGGGCCGCGCC
CGGCGTCCCCGGCAAGGCGATGAGGTGGTTGTTCGAACAGCATGCGCCGCTGTCGATCCG
CCCCACCCGTGATCTGCGCCAGCTGGCATGGCTGAGCCAGATGCTGCGCAACTGCACCGC
CGAGCGTTACGCGGTGAACAAGGCGCGCATGGTGCGCATGTCCGACTACAGCCGCGACTG
CCTCAATGCGTTGCGTGCCGACACCGGCATCGAATTCGAAGGCCGCCAGCTTGGCACCAC
CCAGCTGTTCCGCACCCAGCAGCAGCTGGATGCCGCCGCGCAGGACATCGAGGTGCTGGC
CCAGTACGGCGTGCCGTACGAGCTGCTGAGCCCGGCGCAGATCGCCCAGTACGAGCCCGG
CCTGGCTGGGGGCGGTGCGCAGATGGCCGGCGCCCTGCGCCTGCCCGAAGACCAGACCGG
CGACTGCCGGCTGTTCACCCAGCGCCTGGCTGCGCTGGCCGCGCAGGCCGGCGTCACCTT
CCGCTACGGGCAGCAGGTCGAGCGCCTGCTGCATGCCGGTGGTGAGATCGCCGGCGTGCA
GATCGACGGCCGCACCGAGACCGCCGACCGCTACGTGCTGGCGCTGGGCAGCTATTCGGC
CGACCTGCTGCTGTCGCTGGGCCTGCACCTGCCGGTCTATCCGCTCAAGGGCTATTCGCT
GACCATTCCGATCGTCGATGCGCAGCGCGCGCCGACCTCCACGGTGCTGGACGAGAGCTA
CAAGATCGCCTTGACCCGCTTCGACGACCGCATCCGCGTCGGCGGCATGGCCGAGGTGGC
CGGGTTCGACCTGTCGCTGAATCCACGCCGCCGCGCCACCCTGGAAATGGTGGTCAACGA
CCTGTATCCCGGCGGCGGCGACCTGGCGCACGCCGAGTTCTGGACCGGCCTGCGCCCGGC
CACCCCGGATGGCACGCCGGTAGTCGGTGCCACGCCGTATTCCAACCTGTTCCTCAATAC
CGGCCACGGCACCCTGGGCTGGACCATGGCCTGCGGCTCCGGGCGCTACCTGGCCGACCT
GATGCATGGGCGCACGCCCGAGATCGATACCGAAGGGCTGGACGTGTTCCGCTACCTGTC
ACCGCGCACGGCGCGTCCGCAGCGGGAGGCCGCGTAGTGCGTCCTGCGCAGGCGTCGATC
GATCTGGACGCATTGCGTCACAACTACCGCCTGGCCAGACGGCTGGGCGGCAGCAAGGCG
CTGGCGGTGGTCAAGGCCGATGCCTATGGGCACGGTGCAGTGCGCTGCGCGCAGGCGCTG
GAGCCGGAGGCCGACGGCTTCGCAGTGGCCTGCATCGAAGAGGCGCTGGAACTGCGCCAG
GCGGGTATCGCTGCGCCGATCCTGCTGCTGGAAGGCTTTTTCGAGCAGGACGAGCTGCGC
CTGATCGCCGAGCACGATCTATGGACGGTGGTGGCCACCCCGCAGCAGGTGCGCGCACTG
GCCGAGTTCCAGAGCCCGCGGCCGCTGCGCATCTGGTTGAAGCTGGATAGCGGCATGCAC
CGGCTGGGGCTGTCGCCGGAGGACTTCCGCGCGGCCTGGCTGCGCCTGCGTGGCCTGCCC
CAGATCGCCTCGATCGTGCTGATGACCCACCTGGCGCGTGCCGACGAGCTGGACTGCAGC
CGCACCGACGAACAGGCGGTGGCCTTTGCGCTGACCGCTGGCGGCATGCGTGCGGAAACC
AGCATCCGCAATTCGCCCGGTCTGCTCGGCTGGCCGGCCCTGCGCAACGACTGGTCGCGC
CCGGGACTGATGCTGTACGGCGCGAACCCTTTTCCGCAGGACACCGAACTGACCGCACAG
CTGCGCCCGGTGATGACGCTGCGCTCGCGCATCATCTCGGTGCGCGAGCTGCCGGTCGGC
GAACCGGTGGGTTACGGCGCCCGCTTCGTGGCGCAGCGGCCGACGCGGGTGGGCGTGGTG
GCGATGGGCTATGCCGACGGCTACCCGCAATTCGCGCCCAACGGCACCCCGGTGCTGGTC
GATGGGCAGATCTGCCCGCTGATCGGGCGCGTGTCCATGGACATGCTGACCGTGGACCTG
ACCGATCACCCGCAGGCAGGCATCGGCACGCCGGTGCAGCTGTGGGGCCAGGCCCCACGT
CCCGGCGCGCTGGCAGCGCACTGCAATGTCAGCGCCTATCAGCTGTTGTGCGGCCTCAAG
CGCGTGCCGCGGGTGTACGTGGGCGAGGCCGAAGTTTCCTTCTCCCTTCGGGAGAAGGTG
GCGCGAAGCGCCGGATGAGGGTGCGAGCGAAGCGACGTGCAGTCTGGAAGAGCAGAAGTG
CCTAGCTCCGAACCCTCAGTCCCAATCCCCTATCCGCGCTTGCGGCGCTGGTACTTCGCG
CCGGTGCCGCACCATGCCTTACCTCCGAGGAGAGGTGGACTTCGAGCGGCAGCTCACAAT
CCAGCCGTGCTCCGATCGCCACGGAACTGCTTGCGCACCCAGTTGTCGATCATGGCCTTC
TCGAACCGCAACGGGTCGCTGTCGGTCAGGCGCGGCCCGTTCATCAGGAAGGCCGGATCC
ACCAGCTGACGCTCGCCCTGATCGATCACCCGGCCATCGGCGCCGGTCAGGGCGTAGCTG
AAGCTCAGGCGCGGCGGGTAGATGTCCTTGACCACGCGCACATCCTGCATGCGCGGCCCA
TGCCAGGGCTCGTACTGCCCGGCACGCCGGATGTCGGTGATGGTCACGCTCAGGTGCTGG
CCCTGCGGAAGCTGGCGCGCAGCACTTTGCCGGAAATGTGTCGCCAGCTGGCTCACCCAA
TCGCCGCGCTGCGCTTCCCAGCGGTTGCCGCTGAAGCGCACTTCGGAAAACTGGGCGGGA
TCGGACCAGCGCACATCCACGCGGCCGTCGCTGCTCAGCGCGCGCGGCGCCTGCGGGTTG
GTGACCGTGCGTATGCGCGCCTGCGCCCCGGTCGCCGCGAGCAGGCCGGCCAGCAGCAGG
GCGGCACCGGAAACATGGGAACGTTTCATGAAAGCCTCCAGACCGAAGGTACGTCGCGTA
CCGGGCGTATCGATAGTGTGGGGATGCCTTGGGCCGCTCGCAACGCATGTGGCGGCTGAG
GGCGATACGGCATTGCCTGGCGGTTAATCCCCGGCGGTTGCGCCCGTGACGGCAGGTTCA
CCGCGCCTGCGCCCGCGCTTCACGGCGCGGCCGGGAAGATCGCCGCCATGGATACCCACT
CTTACCGCACAAAGTCCGTGTCTTCGACGCCAGCGCACATGCCGGCGGATGTGCGCCTGC
AATTCATCGATTGGGCCAAGCAGCACGGGCACAACCCCGTCACCGGCGCGGCGGCCTTCG
TGGCGCTGCAGAGCGAGGTGGATCTGGATCTGGCGACGCGGCCCCTGCAGCTGGCGCCCG
GTGCGGATCCACGCGATGCGTTGCGCGATCACCTGGCCGCGCTGGCACGTCAGGTCGATG
TGGCGGTGCAGTTCCCGCCGGTCTATGCCTACACCTCCGCGACGGGCGTGGAGTACCGCT
ACTCGCTGATGCTGGTCATTGCCGAGGACTGCGTGGAATGGACCGGGCGGGTATGGCAGG
ACCTGGATTACCAGGGGATGCTCACCGGGCGCGGTCAGGGCCCGCGCGCCAATTACACCC
AGCTGGCGCGGATGGCGATGGAAAACGAGCTTGATCAGGAGCGCCCTCACTATGTCCAGG
CATGAGTTCGAGCTGGATCTGCCGCTGGACGCGCAGGTCTCCACGCCCGAGGACGGGTTC
GGCCAACGCTGTCGCAGCGAGTGCGCCGAGCTGGGGCTGAGCCGGGTGCGACTGCTGCTC
CTGGATGCCGACTACGCGCGTTCCACGGCCTGGCGTGAGGAGGCGCAGCGCTGGATGGAC
GAACAACTGCGCCGCGAGGGCGAATGGGTGTTTCGTGGGGTGGTGGGCGCGATCGTGCTG
TTGGCTGGCTGTATCGCCTTGGCCGCTGCGACCTTGTGGTGAGCGTCGTCAGGCCGCCCG
GGCTGCGGCCGCTACCGGCAACGCGTGACCGCGATCGTCGGTGCGTGCACCCGCTGACGA
CATCGGGCATGGTTTCATCTGTTCGTCATCCGCTCCGGCAGCATCCGTGGTCTCCGATCT
GAGTACTTCCAGTCCCCACCCCGATCTGGCGGCGGCCCTGCCGTCCGGCATCGCCGAGCC
GTTCCTCGATCCGGGGATGTATCACGAGATCTTCCACAACATCGATGCCGGCTTCTGCGT
CATCGATCTGGTCTTCGAGGGCGAACAGGCCGTCGATTACCTGATTCGTACCACCAATGG
CGCGTTCGAGCGCTATACCGGCCTGTCGAACGCGATCGATGTGTCCATCCGCGACATGCT
TCCCGATCACGAGCAGGAATGGTTCGATCGTTACGGCCATGTCGCCCGGACCGGCAATCG
CATCCACTTCGAAATGCAGGCCAAGGCGCTGCGCCGCTGGTATTCGGTGGATGCATTCCG
GGTGGGCCAGCCAGAGCAGGCGCGGGTGGCGGTGTTGTTCATGGACATCACTGAACGCAA
GCGCGTCGAACGCGAACTGGCCGAAAGCGAGGCGCGCTTCAGTGCGTTGGCCGACGGCCT
GCCGATGCCGGTGTGGGTGCTGGATGCGCAAGGCGTGGTGCGCTTCGTCAACAGCGCCTA
CGGCGAATTCTTCGGCCTGGATATCTCCAGCGGCACGGTCTCGGCCTGGAGCGACCTGCT
GCATCCGGAGGACCTGCCGACCTTCCAGTTCGAACTGTCGGCCGCGCTGGAGGCGCAGCG
CGGCCTGCGCGCGCTGGTACGCGCGCGCCGTTATGACGGCCAATGGCGCTGGATCGAGAT
GACCGCCACGCCACGCTACTCGGCCGACGGGCGCTTCATCGGCCTGGCCGGCAGCAGCCC
GGACGTGACCGAACAACGCGAGATCGAGCTGGCCCGCGAGCAGTTGCTGGAATCCGAACG
CAGCGCACGCAACGAAGCCGAGAGCATGGCGCGGCTGAAGGACGAGTTCCTGGCGACCCT
GTCGCACGAGCTGCGCACGCCGTTGACCACCATCCTGGGCTGGAGCGAGTTGCTGTTGCA
GCGGGTCGAGGAAGGGCATCCCACCTACAAGGGACTATCGGTGATCGCCAGCAGCGCGCG
CGCACAGAAGCGGCTGATCTCGGACATGCTCGATCTCAGCAGCATGCTGCTGGGCAAGGT
GCAGCTGGAGGTCGAATCGCTGGATCTGGCCGAGCAGGTGCGCGAAGCCCTGAATACGCA
GGAGCTGGCCGCCGAGGGCAAGGACCAGGTGCTGCAACTGCATGCGCCATCCACGCCATG
TCTGGTGCTGGGCGACGCCACGCGGCTGCAGCAGGTGCTGTGGAACCTGCTCTCCAACGC
GATCAAGTTCACCCCCGCGCATGGCCGGATCGATGTCACCATCGAACGCGACGATGGCCA
TCTGCTGGTGGCGGTGCGCGATTCCGGCGACGGCATTGCGGCCGAATTCCTGCCGCACCT
GTTCGGCCGCTTCCGTCAGGCCGACGGCACGACCACGCGCCAGCACGGGGGCCTGGGCCT
GGGCCTGGCGATCGTGCAGCAACTGGTGGAGATGCATGGCGGCCAGGTCGGCGCCAGCAG
CGGCGGCCGCGGCAAGGGCGCCACCTTCACCGTGCGCCTGCCCGAATACCTGCCCGACCA
GGCCAGGCGCCCGCGGCGCGAGTTGCGTCGGCGCCTGATGTCCGAACAGATCGTCGAAGC
ACGCGCCCTCAACGGCCTGCGCCTGCTGGCGGTGGAGGACCAGCCGGACATGCTCGACTA
CCTGCGCCGTCTGCTCGAAGAGCAGGGTGCCGAGGTGGTCACTGCCGGCAGCGCGACCGA
TGCACTGGCGCTGATCGATCACCGTGGCCATGCGCGCTTCGACGTGATGCTCACCGATAT
CGGCATGCCCGGCATGGATGGTTACGGGCTGATTCGCACCGTGCGCGACAACCTGGGACT
GGATGCGCGCGCGCTGCCGGCGGTGGCAGTGACCGCACTGGCCCGCGACGACGACCGTCA
GCGCGCTCTGGACTCGGGGTTCCAGGAACACCTGGCCAAGCCGTACAGCGTGGCGCAGCT
GGTGACCGCCGTGCGCGCCGCGCGCGAATTGCTGGAGTGATGCCGGCGCGGTGGCGCGTG
GGGCAAGTGCGCCGCCGCAGATCCGGGTAGGCGCCTTTGCTGCGGTGTTCACGGCCGCTG
GCCTAGCGTGAAGCGCCCGAGCAGTTGGAGAACGCATCATGTCCAAGTACGCCCCGCACG
TGTATACCGAGCAGGTACAGATCGCCACGCTGGAAAACTGGGTCTGCCTGCTCGACGATC
AGCAACGTGTACATGTCGAACTCGACGACGGGCAGAGTGTCAGCGGCACGGTCGCGGTGC
GTCCGACGCTGCAGACCTATCGCGACGAGCGCGAAAACGAGGGCATCAACGGCGAGCTGC
GATTGGATCAACTCGATGCCTCACAGGAGCCGCACTGGATCTGGCTGGATCGGATCGTGG
CGGTGCGTCCCTTTCTGCAAGGAAGCGATACGCAGGGGTGAGCGAGAGATCCATTGACGA
TGCGTTTACTTCTCATCGTCGGGTTGTCGGCATGATGTCTCGCTGCCGCAACTGTTCAGG
ATCCGCTGCAATGACTGCTTCCCTGTCTTCGTTCGCCCGCTGGCCGCTGTCGTTGATGGC
GCTGGCCGTTCTCGCCGGCTGCGGCGATACCGCCACATTGGCCATCGAACAGGGGACCGG
CCCCAATCCGCAGCTGCCCGAGCCGGTGAAGCGGCTGATTCCCACCGTCAAGATCGCGCC
GGTCAAACGCTGGGCCGCCAACGCCAAACCAACCGCGGCCGACGATCTGCAGGTCAATGC
CTTCGCGCGCGATCTCGACCACCCACGCTGGCTCTATGTGCTGCCCAACGGCGATGTGCT
GGTGGCCGAAACCGCCGAGCCGCCCAAGCCCGACGATGCCGACAGCGGCGGTGGGCTGCG
CAAGAAGGTGCAGGGCGCGGTGATGAAGAAGGCCGGCGCAGCGGTGCCCAGCGCCAATCG
CATCACCTTGCTGCGCGACGCCGATGGCGACGGCGTGGCCGAGGTGCGCACCCAGTTCAT
CAGCGGCCTGTATTCGCCGTTCGGCATGGCGCTGGTGGGCGACCGCTTCTACGTGGCCAA
CGCCGACGCGCTGGTCAGCTTTCCATACACGCCTGGCGACACCCACATCACCGCCAAGCC
GACCTTCGTGGCCAATCTTCCTGGCGGGCTGAACCATCACTGGACCAAGTCGTTGCTGGC
CAGCCCGGACGGCAGCAAGTTGTATGTCGGCGTGGGGTCCAACAGCAATGTGGCCGAACG
CGGCATGGAGGCCGAGCTCAACCGCGCCGCCATCCTGGAGATCGACCCCACCACCGGCAG
CAGCCGCGTCTTCGCCGGTGGCCTGCGCAACCCGGTCGGCACCGCCTGGGAGCCGGGCAG
CAAGACCTTGTGGACGGTGGTCAACGAGCGCGACGAGATCGGCAGCGACCTGGTGCCGGA
CTACCTCACCTCGGTACGTGATGGCGGTTTCTACGGCTGGCCCTACAGCTACTACGGCCA
GCACGTGGACGAGCGCGTGCAGCCGCAGAACGCCGCCCTGGTGGCCACGGCCATCAAGCC
GGACTATGCGCTGGGCCCGCATACGGCATCGCTGGGCCTGGCTTTTGCCGCTGGCACGCT
GCTGCCCGAGCGCTTCCGGCAAGGCGCCTTCGTCGGCCAGCATGGCTCCTGGAATCGCGA
TCCGCCCAGTGGCTACAAAGTGATTTTCGTGCCCTTCGTGGGCGGCAAGCCCAGCGGTAC
GCCGATCACCGTGCTGGACGGCTTCCTGGATGCCGAAGGCAATGCGCAGGGACGCCCGGT
AGGCGTCGCGCTCGACAATGCGGGTGCACTGTTGGTGGCCGACGACGTGGGCAACGTGAT
CTGGCGGGCGACCCCGAAGGCGCGTTGACGCAACCGCACCTCACGGGCGGGTGTCGCGTC
TGGCCCGGACAACGACGAACTGGCGCGTGCGGGTCACCCCCCGTTGATGCCAGACTGGCC
CGGTCAATGCCGGGCCAGGCCGGGGCTCAGCGTGGCGACTCCGGCGATGCACTGAAGCGC
CGTGCATAACCACGTTCTTCGGTGATACGGGAGATGTCGTCGTCGGCCATTTCCGGCGCA
CCATACACGGCGTAGGCGAGACTGCCGTCCGCGCGCTCGCCGACCTGATGCAGACGGTAG
CGCGGGCGGCCGGCACCGGTGTTCTCGGGGTAGTGCATCGGGGGAGGCGTGTCGTCCAGA
TCCATTTCGCTGTTGTCGACGACTCCACCTACGAACAATGCGCGCATCGCGTCTCTCCAC
TGTGAGCGTGCCTGCAGCGTAGGTGGGCAGATGTTGCCGGGGCATCAATAGTCCGTATAC
ACATTGGAAGCCCGATCGGGCGGGCGTCGTAGGTCCCTTACAATGGCGGCCTGTTTCCGA
CCCGACGATCCGATGGCTGGCCCGCACGATGCTCCGCTTCAAGCCCTGTTCCTTCCGTTT
GCCCAGGGCGTGCTGCCGTGGCCACCGGGGCCGGTGCTGTTCCTGCGCGCCCGTGACGGC
GCCGTGCTGCGCGCGCAGGCCTCCGCCGGAACGTTGATCTGCGAGCAGAGCTTCCGTCCC
TTCGCACAGGCGCTGGAACACAGCGGCTGGCAGGTGCGCGAAGAGCGCCAGATCGAGGCC
GACGGCACCCGCTATGCGTTGGTGCTGGTGTTGCCGCCGCGCCAGCGCGACGAAGCGCGT
GCGCTGCTCGCGCGGGCCGTGGCGCTGGCCGCGCCCGGCGGGCGGGTGGTCGCCTGCCAG
GCCAATAACGAGGGCGCGCGTTCCGGCGAGGCGGATCTGCACCAGCTCAGCGGCCTGGCC
GGCAGCCTGACCAAGTACCACTGCCGCACTTACTGGACCGCGCCGCTGCCGGCGGCCACC
GATACCGCGCTGCAGGCACGCTGGGCAGCGCTGGATGCGCCGCGCAGGATCGTCGATGGG
CGCTTCCTCAGCCGTCCGGGCGTGTTCGCCTGGGACCGCATCGATCCGGCATCGGCACTG
CTGGTCGAGCATCTGCCTGCCACCCTGGCCGGACATGGCGCCGATCTCGGCGCGGGCTTC
GGCTACCTGTCGGCCGAAGTGCTGGCGCGTTGCCCCAGGGTCACTGCGCTGGATCTGTAC
GAGGCCGAGGCGCGCGCGCTGGATCTGGCGCGGCGCAACCTGCAGGACATCCCGCATCCG
GCCCGATTGCAGTACCACTGGCACGACGTCACCGCCGGGCTGGCGGGCCAGTACGACTTC
ATCGTCAGCAACCCGCCGTTCCACACGCCGTCGCGTGCCGACCGCCCGGATATCGGCCAG
CGCTTCATTGCGGTGGCCGCGCAGGCACTGCGCCCGGGCGGGCAACTCTTGCTGGTGGCC
AACCGGCATCTGCCCTACGAACAGATCCTCAACGACAGCTTCGGAGAGGTGCGTGTGGCG
GCCGAGCGCGACGGGTTCAAGCTGATCGCCGCCACCCGCGGACGTGGAGCGCGCGCATGA
AGCTGGTCAAGCACATCGCCAATCTGGGCTATGGCAGCCGCAAACAGGTGACCCAGCTGT
TTCGCCAGGGCGCCATCACCGACGCGCAGGGCGAGGTGCTTTACGCCGACGATCAGGTCG
AACACGAGGCGATCCGCATCGATGGCGAACCGCTCGATCCGCCGCCTGGCTTCAGCCTGT
TGCTGCACAAGCCCGGCGGCTACACCTGTTCGACCAAGGACACCGGCCGGCTGATCTACG
AGCTGCTGCCGCCACGCTTCCGCCTGCGCGCACCGGTGCTGGCGCCGGTCGGCCGGCTGG
ACCGCGACACCAGCGGCATGCTGCTGATGACCGACGACGGCGCGCTGCTGCACCGGATCA
TTTCGCCCAGATCGGCGCTGGACAAGGTCTACGAGGTCACCCTGGCCGAGGACCTGCGCG
GCGACGAAGCCACGCTGTTCGCCAGCGGCACGCTGCTGCTGGACGGCGAGACCAAGCCGT
TGCTGCCTGCCGAAATGGAGGTGCTTGGCCCACGCCAGGCGCGGTTGACCCTGCACGAAG
GCCGCTATCACCAGGTGCGCCGCATGTTCGCTGCCGCCGGCAATCACGTGGTGGCGCTGC
ATCGCAGCCGTATCGGCGGGTTGTCGCTGGATGCTTTGCCGTCCGGACAATGGCGCGCGC
TGGCAGCCGCCGATCTGGACCTGTTGTTCGGCGGCGGGGGCGCCGCATGAGCGCCGACCT
CGCGCTGCCGTTCCGTCCGCAGGCGGTGATCTTCGACATGGATGGCCTGATGCTCGACAG
CGAACGCGCCATCACCGGCTGTCTGGCGCAGGCGGCGAGCGAGCAGGGCCTGCAGGTCGA
GCCGGCATTCTGGCTGCGCATGGTAGGCACCGGCGATGTGGCCTGCCGCCTGCTGCTGGG
CGAACGGATCGGCGATGCGGCTGCCGGGACCATGCTGGCGCACGCGCAACGGCTCTACGC
TGCCGCAGTCGAACGTGGTATCCCGCATCGGCCGGGCATCATCGCGCTGCTGGAGTATCT
GGCCGCCCAGCGCATGCCGCGTGCGGTGGCCACCTCCACCCAGCGCCCGTTGGCGCTGCG
CAAGCTGCAGGCGGCCGATCTGCTGTGGCGCTTCGATGCCGTGTGCACGGCCAGCGATGT
GGCCCACCCCAAGCCCGCACCGGACATCTATCTGCTGGCCGCGCGCACGCTGGCGGTGGA
CCCTGCGCGTTGCCTGGTGCTGGAAGACTCGCCCACCGGCGTGCGCGCCGCATTGGCGGC
CGGCATGACGCCGATCCAGATTCCGGACCTGCTCGAACCCGATGCCGAGGTGCGCGCGCT
CGGCCATCGCATCCTGCCCTCGCTTGGGGATGCGCAGTGCCTGCTGGAAGCCTGCCTGTC
GCCCTGAAGCGTTCGGCTGGGTGCGTACTGGCGTGTCGACCCGTCGCGTTCACCGCTCCA
TCGCCCGCCCGCGTCGTGCACTCACACGTACTGCATCTTGCGCGACATGCCGCCATCGAC
GATGAAGTCCTGCCCGGTGACGAAACCGGACAGCTGTGGCGCAAGCAGATACACCGCCAG
CTGCGCGATGTCTTCGGGCGTGCCCACCCGTCCGGCCGGATGTTGCGCATGGTCGCGCCG
CGACAGCCTGGGCGCGCGGCGGCGCTGCGGCGCGCGCCAGGCGTCGGTGCTGATCCAGCC
AGGACTGATGCTGTTGACGCGCACCTGCGGGCCTTCGCTCAATGCCAGTGCGTGCGTGAA
CGCCACCAATCCGCCTTTGGCGGCCGCGTAGGCTTCGCTATGCGGCTCCGATTGCCCGGC
ACGGGTGGAGGCGATGTTGACGATGGCGCCACCTCCCGGCGCCTGCGTCAGCGCAGGCAA
GGCGTGCTTGCTGCACAGGAAGGCGCCGTGCAGGCTGGACAGGCGGCGATTCCACTCCTC
CCAATCCAGTTGCGGCAGCGCGGCGATGTGCGGATCGGGCACGCCGGCATTGTTGACCAG
GCCGTCGATCCGGCCGAAACGTTTGAGCGCCGTGGCGACCAGGCGTGTGGCCTGTGCCTC
GCGCGCGGCATCGCAGCGCACGAAGGCGCTGCGCCGCGGCAGCGCCCATTCCTGCAGACA
GGCCTTGCCGGCGTCTGTATCCAGATCGCCGATCACCACGCTGCCGCCGGCACCCAGCAC
CGCCTGCGCGATACCACGGCCTATCCCTTGCGCGCCGCCGGTGATGACCACCACGCGATC
CTGTAGCGGGGACGGGTTCCAGGCGGACACGGCGGGAATCAATGGCATCTGGGCATGACC
GGCAATGACGTCCGGGCCACTGTAACGCGCCGCCTGTCGTCGCCGCGGCATGCTCGGCGC
GTATGCGGCCGCAACCGGCAGGTCTGGAAAGCGTTGGCGTTGGAGTCGGCGTCTGCTTTC
GCCATTCGGCCTGGCGCAGCCGTGCGGGTCAGCTGCTTGACTGTTCGGAGCCGCTCAACA
CGCGCTCCCAGCCGGCATGCCCCAGCCGTTCCAGCGTGGCGATGTTGCGCTCGACGATCA
CGTCCGGATCCGGGAAGGCTGCCACTGCGCGCTCCACGCTGTCTTCGCGCAGCAGGTGCA
GGGTAGGGAAGGGCGAGCGGTTGGTGAAGTTGGCCACATCGTCCGGCGCGGCACCGGCGA
ACTGGTAATCGGGATGGAAGCTGGCCACCTGCAGCACGCCCTGCAGGTCCAGCGCTTCCA
CCGCCGCATCGGCGTTGTCGAGAAAGTCGTTGTAATCCAGGAAGTCGGTCAGCACGTCAG
GGTGCACGATCAGCGTGGTGTCGATCCGCTCGGCCGGCGTATCGCGCAGCAGGACGAGTT
CTTCGGCCAGTTGCTCCAGCAGCGCCTCCGGCGTGCTGGCATCGCTGAGCACCAGCCGGA
CCTGTTGCTTGACGTACACCGCCTTGGCGAACGGGCACAGGTTCAGACCGATCACCGCGC
GCTCGATCCAGCTGCGGGTGGCGGCCAACGGGTCGGGCGGGTCGGGCAAGGCGGTCATCG
TGGCGGCGGCGTGATGGCGCGCCAGTGTATGCGATCGCTGCCGGCCCGGCGGCGCATGCT
GCGTTTGCGCTGCTGCGCCGGCAGACTCGGTCATGCAGCAGGCGTGCTAGCGCGGCCTGT
CGTCGGCAGCGGTATTGCTGCGCCGCGCGCCGCCGACCTGCATGCGCAGGAAATCCACCG
TCGCCTGCGCTACCGCTTCAGCCATCGGGGTCTTGTGCGGCGAACCGATGGCATGCGCGC
CGCTGGCGAAGGCCACCGCCTGCTTCTGCGAGGGCGCGGTGCCCAGCGCCTCGAACATGG
CCAACATCGCCGGCACCGAGGAGATCTGATCCTCCTCGCCATCGGCGCCGCGGTAATAGC
CCAGCATCACCGGGCAATGCACCTGCGACCACGGCGGGTCGGCCGCGAACAGCGCGAACA
GATCGCGCAAGGCGCGAAAGCCATCCGGGTGCACGGTCTGCGACCAGTACTCCAGGGCGG
CCTCGGTACGCGGATAGGGATCGGTCACCGGCGCTTGCGCCTGGCAGAGCCGATCGAGCA
GGCCCGGATGAGCAGGCCGGATGCCGGGCGACCAGGCCACCACCGCCGCGACCCGTTCGG
GGCGGTGCGCCGCAAGCCATAGGCCCAGCGTTGCGCCCATCGACGAGCCAACGATCGCCA
CGCGCTCGCCCATGCGTTGCGCCTGGGCCAGTGCCTCCAGTGCCGAGTCCTGCAGTGCCG
TTGGGGTCAGCCCCTGCATCGCATCGGCTGCGCTGCACCCATGCCCGGGCCAGCGGTGCA
CGTAGCAGTTGGCCTCCAGCGCATCGGCGATCCGTTCGGGCAGCGCACCGGCCTCGCCCG
GGCTTGCGGAAAACCCGTGCAGATAGAGCAATGCCATGGCACTGCGTGCCGGCGCTGCGG
TGCGCCAGTGCTGGCGCGCCGCATTGCCGGGCTTCAGGTCAATGCGCTCGTTGCTGGGCA
TGCCGGGCGAGCAGCGCGAGCAGTTCATGCGCATTGATCGGCTTGGACAGGTAACCGGCC
ACGCCGGCAGCGGCGGCTTCGCGCATCGAATCGGTGCGCGTATCGGCGGTCAGCACGATG
ATCGGCGGCAGCGTGGCCATCGCATCGCGCGCCTGTACCAGCGCATCCCAGCCGGAGGTG
CCGGGCATGTGCAGATCCAGGAAGACGATGTCCGGCGCGGCCTCGAAGATACGCTGCACG
GCAGCGTTGCCATCGGCATGGAAACTCACCCGATGCCCGGCGCGGTTGAGCAGGTTGCCG
ATCACCAGGCGGTTGGTGTCCATGTCTTCGAACACCAGGCAATGCAATGACGTTACCGTC
CGTGCGTGCTCGGCCAGTGCATCGCGCAGGTCGCCGGCGCGGCTGCTGTCGGCCGCGGCG
GCCGGCAGTTCGAAGATCCAGCGGAAGATGCTGCCGCCTGCAGGGTTGTCGCTCACCGTC
AGGCTGCCGCCCATCGCCTCGGAGACCGACAGGGCGATGTATAGACCCAGGCCGACGCCG
CCTTCGGTGCGGCCGAAGCCGGTGCTGAGCTGGGTGAACGGCGTGAAGATGTAGGCCTTG
CTGTCATCGGGTACGCCGATGCCGGTGTCGGTGACGATGACTTCGACCGTCCAGCACTGC
TGCGTCAGGCTTGCCTCGATCAGCAGATCGACCGCACCGCCGGCCGGTGTGAATTTGATC
GCATTGACCACCAGGTTGGTGATCACCTGTTCGATGCGGCCTTCGTCGCCCAGCAGGTAT
GGCGTCTGCGCCGCTTCCAGGCGCACGCTCAGCGTCACGCCCTTGGTGGAGGCGGCGGTT
GCGCAGACCGCTCTGACGGTGGTCAACACGTCCAGCATGTTCAACGGCTTGCTGTGCAAT
TGCAGGCGCCCGCCATCGATGCTGGCCACGTCCAGCACTTCGTTGACGCGATGGCGCAGG
GCGGTGGCGTTGACGGTCACCGCCTGCATCAGGTCGCGTTGTTCGGCCGGCATTGCCGTG
GTGTCGATCAGTTGCGCGCAGTTGATCACCGCGTTCAACGGCGTGCGCAGCTCGTGATTC
ATCGTGCTGATGAAGCGGCTCTGCGCATCGCGCGAGGCCAGCGCCTGCAGCGCCACTTCC
TGCATGGCGATCACGATGCGCGACACCAGCAAGGGCAGCACCATGCTCAGCGCCACCGCG
TAGACGAAGTACGCAGGCCGCGACAGCCAGTAGCCGTCCGGTGCGGTCACCAGCATCAGC
ACGAAGGTACTGAGCAGCACAGGGAAGGTGGCGCGCTGCCCGTAGCGCGCTACCGCGGCA
ATGGTGATGAACGGCAGGAACGCATTCAAGGACATCAGCAGGATGAAGGCCAGCGAGGTC
TGGATGCCGATGAACAGCAGGCTCATCGCAAAGCCTGCCGCGTCCAGCCATTCCCATTGC
GGGATGCGCTTGCGCCGTACCAGCACCATCCATGTGACCGAGATGATCCACAAGGCCACC
GCGGTCGGAAACACCGCATGCGCATCCTTGACCAGTACCGGCTGCGGGCCGTACAGCCAG
CCGAGGCACCACAGCATCACGATGGTCTGCACGATCGCGCGGCCGACGCAGGCGCGGTAC
TCCAGGAACGACTCGAGCAGCCGTACCAGTCTGTCGTTACGCAACTGCCTGGCCGCCGGG
ATCAGGCCGGGCGCGGCGCGGTGGGAGGTGCTAGGCATCGAGGTCCGTGTCGTCGGAAGG
GAGGGTGCGCCGGTACTGTTCGACCAGCAGCGCCGCGGCGGTCGCCACCGCGGTGAAACG
GTGCGCGAGCGTGTCATCGCAGGCGCCGCGCTCCACATCGTCGCGCAGCTGGTCGCAGGC
CCTGAGCAGGGGCTGCGAGCCGGTCAGCGAAAGGGTGTTCTTCAACGCATGGATCTGTTG
CAGCGCCTGCTCCTGGCGGGTGCTGGCCGCACCCAGCGTGCACTGCGCGATGGCGCGGTC
GATCTCCGCCGCAAAGGCATCGGCAAAGGCGGCCGCCTGGACCGGGTCCAGCTCGGCCAT
GGTATGCAGCGTCGATCCGGCTTCGATCCGTGGTTGCGCATGCAAGGCCTCTGTGGCGCC
TGTGGCACACGCACCGGCGCGGCGGCTGGCGCGCAGGCGATGCAGCAGGCTGGCAAGCAG
GGCATGCATCGCGGGTCGCTACACCTGCGGCCGGTCGCGCAGATTCGGCACGATGGCGAC
GCACCGTCCGCAATATCCGCGCCAGGGCGCATCGCCCCTGCGTGTGGTTGGCCGTAGTAC
CGCCCGGTCGATCGCCGCCAACACCGTCACCGTTCGAGTGTGCTCAATCGCGGAAGTTGT
CGAACTGCAGCGGCAACTCGATGTCGGCCTTCTTCAGCAGCGCGATCGCATCCTGCAGGT
CGTCGCGCTTCTTGCCGGTCACGCGCAGCTTGTCGCCGTTGATCTGCGCTTCGACCTTGA
GCTTGGCCTCCTTGAGTTTGGCGACCAATTGCTTGGCCTGCTTCTGTTCGATGCCCTGCT
TGACGGTGACCTTCTGCCGCGCCCCGGCCAGGTTGGTTTCCACGTCGCCGAACTCCAGGC
AGCGCACGTCGATGCCGCGCGCCAGCAGCCGCGCGCGCAGGATATCGGTCATCTGCTTGA
GCTGGAAGTCGCTGGGTGCGGACTGGTTGATCGCCTTGCCGTCTTCCAGTTCGAACCTGG
CCTGGACCCCCTTGAAGTCGAAACGCGTGTCCAGTTCACGGTTGGCCTGGTCCACCGCAT
TGGTCAATTCGTGCTTGTCGACTTCGGACACCACGTCGAAGGAAGGCATGCAAGGCTCCT
GCTGTGCTGAGTACAGCGGCCATTCTAGGCCATCGGACCGCGATGCCCGCGTCCATGCAT
TGGCGGCGCTCGCGTGGTGGCGGCGATAATGCGCCCATGCCCGACACCCGTTCTCCGCTT
CCCGCCATCGCCTGGATGATGGCCGCCGTGGCCTGCTTCTCGCTGATGGATGCGGGAATG
AAGTTGCTGTCGGCGCACTATCCACCGCTACAGGTGACCCTGCTGCGTGGCGCCGCCTCG
TTGCCGTTCGTGCTGGTGTGGGTACTGGCCACCGCCGGGCCGCGTTCCATCGTGCCGGTG
CGCTGGGGCTTGCACCTGCTGCGCGGGGCATTGGGCATGGCGATGATCGGTTGCTTCGTC
TACGGCCTGAAGCGGATGCCGCTATCGACCGCCTACACGCTGTACTTCGTGGCGCCGTTG
CTGGTGGCGGCGCTGTCGGTGCCGCTGTTGGGCGAGCAGGTGGGGCCGCGGCGCTGGACG
GCGATCGGTATCGGCCTGGTCGGGGTGATGGTGGTGTTGCGCCCCGGCGTGGACGGCCTG
ATCTCGTTGCCGGGGCTGATGGTGCTGCTGGCGGCCACGGCCTATGCGATCGCCGCGGTC
ACGGTGAGCCTGCTGACCCGCACCGATACGCCGCAGGCGATGGTGGTGTGGTTCCTGCTG
TTGATGGCCATCGGCGCCGGGGTGCTGGCCATTCCCGGCTGGGTGCCGCTGCAGGGCGGG
CACGCCTGGCTGATCGCCGGGATGGGCCTGGCCGGCGCGCTGGGCCAGATCGCGCTGACC
CAGGCCTTCCTGCGCGGCGAGGCCTCGATGATCGCGCCGCTCGAATACACCGGGCTGGTC
TGGGTGATCGGCTGGGACTGGCTGCTATGGCAGAGCCTGCCCGACCGCTGGACCTGGGCC
GGCGCCGGCATCATCGTCGCCAGCGGTCTGTATTTGTTACGCCGGGAGCGCATACGCAAG
GCCGACAGGCCGCTGCCGCTTGAACGGCCGTGAGGACGGGATTGGGGATTCGGCATTCGG
GATTGGCTACAGCAGAGTCGCCGTGGCCTTTGCCAATCCCCAATCCCCAATTCCCAATCC
CGGTGGTAGGCTTCACGACCCCCCAACCGGCTAAGCGCGGTGATCCAGTTTCAGCGCCTG
CACAAGTCCTATTCCGTTGACGGTCGTCAGATCGTGGCGCTGCATCCGCTCGATCTGCGG
ATCGGTCCCGGCGAGGTGTTCGGCATCATCGGCCACTCCGGCGCCGGCAAATCCACGCTG
ATCCGGCTGATCAACCGGCTCGAGGAGCCCAGCGGCGGGCGCCTGCTGATCGGCGAGGAA
GACGTCACTGCGCTGGACAGCCAGGGCATGCGCGCCTTGCGCAGGCGTATCGGCATGATC
TTCCAGCATTTCAACCTGCTGTCCTCGCGCACCGTGGCCGGCAACGTGGCCTTCCCGCTG
GAACTGGCCGGTACGCCGCGTGCCGAGATCGATGCGCGGGTGGCCGAGCTGCTGGCCCGG
GTCGGGCTGCAGGAACATGCCGGTAAGTATCCGGCGCAACTATCGGGCGGGCAGAAGCAG
CGGGTGGGCATCGCGCGCGCGCTGGCCACCCGGCCGCAGATCCTGCTGTGCGACGAGGCC
ACCAGCGCGCTGGATCCGCAGACCACCGCCTCGGTGCTGCAGCTGCTGGCGCAGATCAAC
CGCGAGCTGGGCCTGACCATCGTGCTGATCACCCACGAAATGGATGTGATCCGCCGCGTC
TGCGACCGCGTGGCGGTGCTGGACGCCGGCAAGCTGGTGGAAACCGGCCCGGTCACCGAG
GTCTTTCTGCATCCCAAGCATGCCACCACCCGGCGCTTCGTCTCCGAAGCCGAACACGTG
GACGAGGCCGAGCTGCACCGCGACTTCGCCGCCGTCGGCGGGCGCATCGTGCGGCTGACC
TTCCTGGGCAACGGCACCTACGAGCCGGTGCTGGGCCGCATCGCCCGCGAAACCGGGGTG
GACTACAACATCCTGTCCGGGCGCGTGGACCGCATCAAGGACACCCCGTATGGCCAGTTG
ATCGTTGCCCTGACCGGGGGCGATCAGAATGCCGCGCGCGCCGGCTTCGTCGCCGCCGGC
GTGCAGGTGGAGGATCTGCGCGTATGACGTCCCTGACGATCGCCGCTGCTGGCGGCTTCT
TCCGCAATCTCGATGCCGCCAAGTGGGGCGATATCGGCCAGGCCACCCTGGATACCCTGC
TGATGCTGGCCGGCGCGCTGCCGCTGACGCTGCTGATCGGCCTGCCGCTGGGCGTTGCGC
TGTTCCTGTGCGGCGCACCGCAGCTGCGTCGCCGCCCGCTGCCGTATGGCGCGCTGGCCC
TGATCATCAACCTGCTGCGCTCGGTGCCCTTCATCATCCTGATGATCGCGATGATTCCGC
TCACGCTGATGCTGATGGGCACCTCGCTCGGCGTGCGCGGCGCGATCCTGCCGCTGGTGG
TGGGCGCGGCGCCGTTCTATGCGCGGCTGGTGGAAACCGCATTGCGCGAAGTCGATCGCG
GCATCATCGAAGCCAGCCAGGCGATGGGCGCCACCACCCGGCAACTGGTGCTGCGGGTGC
TGCTGCCCGAAGCACGCCCGGGCCTGATCGCCGGCGCGACGGTGACCACCATCGCGCTGA
TCGGCTTCACCGCCATGGGCGGGGCGATCGGTTCCGGCGGGCTGGGCGATGTGGCCTACC
GCGAGGGTTACATGCGCTCGCACGCCGATGTCGCGCTGATCACCGTCATCGCCTTGCTGG
TGCTGGTGCAGCTGCTGCAGATGGTGGGCGACAGGCTGGTCGCACACTACAGCCGGCGCT
GAGCTGGCGCCGGTCGTATTCCTTCGCTGCTTGCCGCGGGGCGGCCTGCGCGCTGCCGCG
TCGATGGAGATGGATACCGGCGGCGCGCGCCATGGCGTGCCGGAATGCCGATCGCGGCCG
CCGCTGCGGTCTGCTAGGTTTAACGTCTGCAGTTTTTCGCATTCCTTCTCCCACGGACCC
CCTACATGAGCACTTTCGCGTTTCGTTCTCTTCTGGTTACAGCCACGCTGGCGCTGGCGT
CCTGCGGCGGCAGCACTGGCGGCAGCGGCGGAGATACCCTGACCGTGGCCGCCACCGCGG
TGCCGCACGCCGAGATCCTGGAAGTGGTCGAACCGCTGCTGGCCAAGCAGGGCCTGAAGC
TGGACGTGCGGGTGTTCAACGACTATGTGCAGCCCAACGATCAGGTCGTGCAGAAGCAGA
TCGACGTGAATTATTTCCAGACCGAGCCCTACCTGGACGCGTACAACCGCGACCGCAAGA
GCCAGCTGGTCACCGTGGTCGGCGTGCATATCGAGCCGTTCGGCGCGTACTCGCGCCGCT
TCAAGGCGCTGGCCGATCTGCCCACGGGCGCCGACGTGGTGATCCCCAACGACCCGAGCA
ACAATAGCCGCGCGCTGATCCTGCTCGACAAGGCCGGTGTGATCAAACTCAAGGATCCGA
GCAATGCGCTGTCGACCCAGCGCGACATCGTCGACAACCCCAAGCAGCTGAAATTCCGCG
AACTCGATTCGGCCATGCTGCCGCGCGTGCTCGATCAGGTCGACCTGGCCCTGATCAACA
CCAACTACGCGCTCGATGCCGGGCTCAATCCCACCCGCGATGCGCTGGCGATCGAGAGCA
AGGACTCGCCGTACGTGAACTTCCTGGTGGCACGCGCGGACAACAAGGACGATGCGCGCG
TGCAGAAGCTGGCCAAGGCGCTGACCAGCCCGGAAGTGAAGGCCTTCATCGAGCAGAAGT
ACAAGGGCGCGGTGCTGCCGGCGTTCTGAGCGCTTGCGCACGTCATGCGCGCCGGCATTG
CGGGCGCGCGTAGCGTGTTGTTGCTTCCGGCGAAGCAGGCGAGGCCTGCCGTGCAGGTGT
CAGGCGTGGATGACCCTTGCCTGCGATCGCGATGCATGAGGCATCGATGGGGGGGCGCCA
GGCGGCATGCCGCGTGCCCCGTGCTGACGATGCCCATGGCGACAGCACGCACATCTTCTT
CGACGCAGGCGTAGTAGCGTGTGCGCCCGTCCCGACCCGTACGCCTTTCGATGCCGCTGC
TGCTCGCCATTCCGCTGGCCGTGATCATTGCCCTGGCGGTGTTCGCGGTGCTATTCCCGC
TGTCGTTGCTGCAGCGCTTTCGTGTGGGCACTGCGCCCCGGCAGGCGCGGGGCTGGTTGC
TGCTGATCAACCTGGGATCGGCTGCATTGTCCAGCGGATTGTTTGTCGTCTTCACCCTGA
TCGCTGCCGCGTTCTGGCCGGGTGCGATTGGCCATGCCGCGTTCGGTTGGGCCTGCGGGC
TGGTGTTGGGTGTTCTTGCCCTGCGCCTGACCCGTTTCGAGCGTACACCGCAAGGCCTGT
TCTATCGCCCCAATCTGTGGCTGGCACTGGCGTTGGCGGCATTGGTGGTGGCGCGGGTGA
TTGCCGGCATGGTGCAGGGCTGGCGCAGCACCTGGCAGGGTGTGGCATGGCCCGTCGACG
GTTGGCTGAGTCATGCCAGTCTGCTAGGCGCGGCCGGGCTGTTGCTCGGTTATGCGCTCG
CCTACGCCACATTGCTGTGGTGGCGCTGGCGCAACGCGCAGCTGCGCGGCAGCGTCTACT
GGCGGTGATCCTTAAATTGAAACCTTACCAACGCACAATCCCGAGATAATTGGCTTTTTC
GCAAACCTTGAATCTCAAGAAGTGCTAAGACTGTGTCTTACTAGGGACCATTTAACCGGT
CAGGATGAGTGGTATTAAGTTGTAACCCCTGTTGCTGCCAGCCCTCTCGGTGCTGGCAGC
AACAATTTCAAATATGCTTAGTTAATTAAATGCTTCCGCAGCTTTGAGCATCTGCGCGTC
TGCTGGTGCTATGCGAATGGTACTTAGGCAATCTGGAGAGGCTTCCGGGAACGAGAACTC
CATCTTCTCCTGATTTTTAACAACGGCCAAAGTCAATGTTTCTGAACTACTCTGTCCTCT
CGGAATATTTGAAATCAGATAATTCGGGTATCGGCTCTTGAAGTCCTGGCGAGAGATGCA
GGAACCTTCCAGGCTCAGTAAGACTGATTCGATATTTTTTTTATCGGCTGATATTGATAT
GGAAGAGTTCTTGGCAGTCAGATGATCGCCTACTTTTAATCTTCCTCCGCTAACGTTATA
CGTTCCTTCGTTTTTCAGGTTTGGTGTCGAAATTCGGGGTCCAGGCCATGAATCAATAAA
TTCAGAGGGTGATTTTTTGAGATTTCTCGAAATTTCTTCGGCTAGTTCAAACGTACGGGC
AGCATCCGCTGCTGTCGCTGCTGTCGCTGCTGTCGCTGCTGAAATTTTGGTTGCATATAC
TGAAGGTGCAATCAGAGCGGCAAGCAGCGCTATTGCAAGGTGGGAATATGGTAATCTGTT
AAGGAAGCCTGTCATACTGCTCTCCGTAATATACGTTATAGTTCTGTCCTGTGGTTGAGG
TTACGTTATTCGCGCAGAAAGATTTTCCGACGTTTGAGGCAACATTGGGTCCTCCAGCAT
AGTAAATCCCGAAAAGTTGATCGGGATTTGATGCTGCAAGGTTAATGTCTATGCTATTTT
GAGTGGAGCTCCATATTTCATTTCTTGCAACGATGTTATTTGTTACGGCAAGTCCTTCCA
TCTTGCATGCTTCATCTATATATGCTTGTCGAGTCGTCTTGGCAAACGAATAGTTGAATT
TCACATGACCAAACTCATGGGCCAGTGCTGAGACTGTAAAATACATGCCCGGCATATCTT
GACTCTCGCAGCTATAATTTCGGATATGCACAACTTTATTTGGTATGTCCGTATAGCTGG
CCGAGCCGTAAGCGATCGTAAAATCAGGACTGCTGTTTATCTGTCCAGTAAGTGTCGTTG
ACTGGGAGGTTATGAAGTCAATGCAGGTTCCAAGTCCTGTGGTAGGGACAGTTGTCTGAG
CCTGAGTTCCAAAGGAAACGAGCGAGAGAAGAGATATCGCGGCGGCTACATAGCATCTTA
TACTCATGGTATCTGCATATTTAATTGAAGATGTCGCGCTGATTTCTACGCGATCTATCC
CCTCTGCAGCGAAATCCTAAACGTAAAATTCCCTTCAAGCTGAGGTTTTGATCAAAAAAA
ACAGGCCCTTGCGGGCCTGTTTGGTGAGGTGCTTAGTCAATTGGTGTGCTTAGAAGCGCG
CGCCGATGCCGAAGCCAACGGTCCACGGATCCAGTTCCAGCTCGCTGCCGGTGCCCTGGC
CGCCCACGCGCAGTTCGGGGCGCGAACGCATGTAGCGAGCGTCGGCGCGTGCGAACCAGG
TGGAGTTGATGTTCATGTCCACACCGACGGTGCCGATCACACCCTTGGCGGTATCGATGC
CGACGTGCTGGCCGTTGGGCGATGCGGCGTCGATCTTCTCGTTGCTGAAGTTCGACTCGT
AGTAACCGACGCCCACGAACGGACGGAACACGTTGTCGGCCTGGCCGAAGTGGTACTGGC
CGCTGATGGCGATCGGTTGCTGTTCGACGGTTCCGATCTTGCCGGCGCCATCGGCGTTGA
CGCGGTGATTGAACTTGTCGGCAGCGCCCCACAGCTCGACCGCCCAGTTATCGTTGATGA
AGTAGCTGGCGCTCAGCGTGGGCGCCGGGCCGCCGTCCACGTCCAGGCCCGGAGCCGGAT
CGTTCTTCGGCTGGAGCAGGGCAACACCACCGACCACGGCCCAATGCTTGCCCGACGCGC
TGTCGGCAGCGGTGGAAGTCGAGGAGGTGTCGCCGGAATAGGTGGTGTCCTGCGCGAACG
CGGACGGTGCAATCGCAAGTGCGGATACAGCTGCCAGGCTCAGGATGGAAATGGAACGCA
TTGAGGGTCTCCTCGTCTTGTTGTTGGGCCCGTGGAGTGGGCCGCGCCAAAGCTATTCCT
GAAAATCTGAATCCACCCCGACCTGGAACTCGCTAAAATTCCGTTTGTTCAGGAACTTTC
CTGCGGAGGCCGTCGTTGCGACATGCAGGTTGAAAAAACATTCACGCAGATGCGATTGCC
GTGATGAAAGACGACACCCGAAAAGGTCTACCAGCGCACGTTCGCCGCGATTGCCGCGTC
CTGGTGCTCGGGTCGATGCCGGGCGTGGCCTCGCTGGATGCTGCGCGGTACTACGCGCAT
CCGCGGAACCGTTTCTGGCCGCTGATGCATGCGCTATTGGGCATCGATGCGGCTAGCGGC
TATGCCTTGCGCGTAGAGGCACTGAACGCATCTGGCGTTGGTGTGTGGGACGTGATCGCT
CAGTGCGAGCGACGCGGTAGCCTGGATGCGGCCATCGTGGGCGACAGCATCGTGATCAAC
CCGTTGCCCGCCCTGCTCGCCACGCTGCCGCAACTGCGTCTGGTCGCCTGCAACGGCGGC
GCTGCGGCCCAGGCCTGGCGTCGGCATGTGCAGCCACTGCTTGCGGCCGATGCGCGCAGC
ATTGCGGTGGTCGCGCTACCGTCCACCAGTCCTGCCAACGCCGGCTGGTCGTTGCCGCGG
TTATGCAGCGCATGGCAACCGCTGCGCGATGCGCTGCAGGCCTGATGGCGCCGCTCGCAT
CAGCGTTGCACCGCCGCCATCGCATCGCGTGGTCGGCGATGGCCGCCAGAGCTCGCCTGG
AGTAGCGCATCGCGCGCACGATGCAGCCGCATGCGGACACATTGCGGCCGCCTGCGCAGC
GACCGTGCATGCAGGTCGACACGCGCGACGCGCCGGACAATGCGCTGGCGTATCGTTTGC
CGTCGAGCGCGCGATTGCAGCCGTTTCAGCGGCATCCACACGCCTGGAAGCGATCGCGCC
GGTGCGATCGCGGACACAGCATCCCGCCCGGCGCGCGATCTTTTCACCGGCAATGGTTGG
CGCTGCGGCCCGTGGCCGGCCACAATAGGGGTTTCCCCATCTGTTGCCGGAGTTCCCCGT
ATGGCCGAAATCAAGGAAGCACTTGTCCCCGATATCGGTGACTACAGCGACGTCCCGGTA
ATCGAGGTGCTGGTGTCCGTCGGCGATACGGTCAGCAAGGACCAGAGCCTGGTCACGCTG
GAATCGGACAAGGCCACCATGGAAGTGCCGTCGTCGGTGTCCGGCGTGGTCAAGGAGATC
AAGGTCAAGGTCGGCGATGCGCTCTCGCAGGGCGCACTGGTGGCATTGATCGAAGTGGCC
GATGCCGGGGCCGAGGCGTCCGCCAAGCCGGCTGCCGCCGCTGCACCTGCCAAGGCCGCG
CCCGCTGCCGCTCCGGCACCGGCTGCCAAGGCCGAACCGGCTGCTGCCAAGCCTGCTGCA
GCGGAGGGTGGGCTGGTCGAGGCGCGTGTGCCGGATATCGGCGATTACACCGACATCCCG
GTGATCGAGGTGCTGGTGGCCGTGGGCGATACCGTCGCCAAGGACCAGAGCCTGGTCACG
CTGGAATCGGACAAGGCCACGATGGAAGTGCCGTCGTCGGCCGCCGGCGTGGTCAAGGAA
CTCAAGGTCAAGGTCGGCGACACGCTCTCGCAGGGCAATGTGGTGGCGATCATCGCTGCC
AGCGATGCCGGCGCCGGTGCTGCGCAGTCCCCGGCCAAGCCCGCTACCGACACCGCCGAA
ACCGCCGGCAAGGTGGAGCCGGTCGCCGTGCCCGCCGAGCCGGACAAGCTGGCCCAGCGC
GAAATCGCGCAGGTGCAGGGCGCTCGTTCCGGTGCAGGTGCACAGGCAGCGCAGAGTGGA
CAGCCCTCGGCCGGCAACCCGAGCAGCCCGCCGGTGACCTTCGATGCCGACAGCGTGCTG
CCGTCCAAGGTGCCTTACGCCAGCCCGGTGGTGCGCGTGTTCGCACGCGAACTGGGCGTG
GACCTGAACCAGCTCAAGGGCAGCGAAAAGGGCGGCCGCATCACCCGCGAGGACGTGCAG
CGCTACGTCAAGGCGGCGCTCAGCGGCGGCGCGCCTGCCGCTGCAGGCGGCGCTCCGGCC
GGCGGTGGCAATGGCCTGAATCTGCTGGCCTGGCCGAAGGTGGACTTCAGCAAGTTCGGC
GAGACCGAGACCCAGCCGCTGTCGCGCATCAAGAAGATCTCCGGCGCCAACCTGGCACGC
AACTGGGCGATGATTCCGCACGTCACCCAGTTCGACCAGGCCGACATCACCGACCTGGAA
GCGCTGCGTGTGGCGCTGAACAAGGAGAACGAGAAGGCCGGCATCAAGCTCACCATGCTC
GCGTTCCTGATCAAGGCCAGTGCCGCGGCGCTGAAGAAATTCCCCGAGTTCAACGCCTCC
CTGGATGCGGCTGGCGAGAACCTCACCCTGAAGAAATACGTTCATATCGGCTTTGCGGCC
GATACGCCCAATGGCCTGGTCGTGCCGGTGATCCGCGACGTCGACAAGAAGGGCGTGATC
CAGATCGCCCAGGAAAGCGGCGAACTGGCCAAGAAGGCCCGCGATGGCAAGCTGGGTCCG
GCCGACATGAGCGGCGGCTGCTTCTCGATCAGTTCGCTGGGCGGCATCGGCGGCACTGCG
TTCACCCCGATCGTCAACGCGCCGGAGGTGGCGATCCTGGGCGTGTCCAAGTCGGCGATC
CAGCCGGTGTGGAACGGCAAGGAATTCGCTCCCAAGCTGCTGTTGCCGTTGTCGCTGAGC
TATGACCATCGCGTGGTCGATGGCGCACTCGCCGCGCGCTTCACCACCTACCTGGGGCAG
GTGCTGGCCGACATGCGACGCATCCTGCTGTGAAGCCTGCGCTGCTGACGATCGCCGTGC
TCGGCGTGCTGCCGTGGACCGGTGTGGCCGCACGCGAGTGCGATAGCGCGCTCGGGCGTG
GCTGGCCGCCGGCAGTGGGCAATTACGGCGCCGCCGTCACCACACTGCTCGACGGTGGCA
GTAAACCGGCGCTGTCGCTGCTGACGCTGCCGGTGCGCGGCGTGGAAAGCGGCGTGTCGC
TGGTGCCGGGCAAGGAGGGCGCCGACTGGACCCTGCGGCATAGCCGCGCCGACGAGCGCG
TCTACAGCTGGGTCAGCCAGGCCGACCGTGGCAGCGTGCAGTTCCGCACCGAGCAGACGC
CGGAAACGGTCGAGATCCCGATTCCGGCCGCTCTGGCCAAGCGCCTGGTCAGCAACTGGA
CCGACGCCCTGAGCCAACTGGCGCCGGCCGGGCGCACCGCGCCGGTGATCGAGGGCGAGG
TGCTGTCGTTCCAGGTCGCAGGCGTGCGCTACAGCGGCGCGCGTCCGAGCTGCGGCGCGG
GCGAACTGCTGCTGCAGCAGGCCGCGCTGCTGATCGAAGCCAGCGACGGCAAGGAAAAGA
AGCGCGACAAGCGCTGGACCCAAATCGAATCGTCGCTGGATGAACTCCAGCAGACGCTTG
CCGGCACGGCCGGTTGAGCCACAGGAGAAGCAAATGGCGGTCATTGAAATCAAGGTTCCC
GACATCGGCGATTACAGCGATGTCCCCGTCATCGAAGTGCTGGTCGCTGTCGGCGATAGC
GTGGCCAAGGACCAGGGCCTGGTGACGCTGGAGTCGGACAAGGCCACGCTGGAGGTGCCG
TCTTCGGCTGCCGGCGTGGTCAAGGAGCTCAAGGTCAAGGTCGGCGACAGCCTGTCCGAA
GGGGCGGTGGTGCTGCTGCTGGAAACCGAAGGCGAGGCCGCCGCGCCGGCCAAGGCCGAC
ACCAAGCCGGCCACGGCACCAGCGGCTGCAGCGCCCGGCAGCAAGCCGCCGGTGACGCCG
TCGCATCGCGCTCCGGCCGAACCGGCCGCGCCCAAGCCGGCGCTGGCCAGCGGCAAGGCG
GCCGATATCGAGTGCAAGATGGTGGTGCTCGGCGCCGGTCCCGGTGGCTACACCGCCGCG
TTCCGCGCGGCCGACCTGGGCCTGGACACGGTGTTGATCGAGCGCTACGCCAGCCTCGGT
GGAGTCTGCCTCAATGTCGGCTGCATCCCGTCCAAGGCCTTGCTGCACGCTGCTGCCGTG
ATCGATGAAGTGGCCCATGCCGGCGACTTCGGCGTGGACTTCGGCCAGCCCAAGATCGCC
CTGGACAAGCTGCGCGATTACAAGGAAAAAGTGGTCGGCAAGCTCACCGGCGGCCTGGCC
AGCATGGCAAAGCAGCGCAAGGTGCGCACCGTCACCGGCGTGGCCACCTTCGTTTCGCCC
AACGAACTGGAGATCGTCGGCGACGACGGCAAGACCCAGCTGTTGCGCTTCGAGCATTGC
ATCATCGCGGCCGGTTCGCAGGCGGTGAAGCTGCCCAACTTCCCGTGGGACGACAAGCGC
GTGATGGACTCCACCGACGCGCTGGAACTGCACGACATTCCCAAGACCCTGCTGGTGGTC
GGCGGCGGCATCATCGGCCTGGAAATGGCCACGGTGTACAGCGCGCTCGGCAGCAAGGTC
ACCGTGGTCGAGTTCATGGACCAACTGATGCCGGGCGCCGACAAGGACCTGGTCAAGCCG
CTGGCCGATCGTCTGAAGAAGCAGGGCGTGGACGTCCATCTCAAGACCAAGGCCACCGAC
GTCAAGGCCGACAAGAAGGGCATCACCGTGTCCTTCGAAGCCGCGGCCGAAGGCGACAAG
CCTGGCCTGGAGGCCACCACCTACGACCGTGTGCTGGTCGCAGTGGGGCGCGCGCCCAAT
GGCAAGAAGATCGGCGCCGACAAGGCTGGCGTGACCATCACCGAGCGCGGTTTCATTCCG
GTGGACCGGCAGATGCGCACCAACGTGCCGCACATCTTCGCCATCGGCGACATCGTCGGT
AACCCGATGCTGGCACACAAGGCGACCCACGAAGGCAAGCTGGCCGCCGAAGTGGCTGCC
GGCGAAAAGAAGGAGTGGGTGGCGCGGGTGATCCCGTCGGTGGCGTACACCAATCCGGAA
ATCGCCTGGGTCGGCGTCACCGAGACCGAGGCCAAGGCCAAGGGCCTGAAGGTCGGTGTG
GCCAAGTTCCCGTGGGCGGCCAGCGGCCGCGCCATCGGCATCGGCCGTACCGAGGGCTTC
ACCAAGCTGATCTTCGACGAAGACACGCATCGCGTGATCGGCGGCGCCATCGTCGGCGTG
CATGCGGGTGACCTGCTGGCCGAGATCGGCCTGGCCATCGAGATGGGTGCCGAGGCAGAG
GACATCGGCCACACCATCCACGCGCATCCGACCCTGAGCGAGTCGGTCGGCATGGCCGCC
GAGGTCTACGACGGCACCATCACCGATCTGTACATCCCGAAGAAGAAGTAGGCGCTCACA
GGCTTGTCCTTCCACGACGCCCCGCCTTGCGCGGGGCGTCGGCGTTGAGCGCTTGGCTGC
GTGTTGCTGCTGTGGTCGTTGCCATGCCGTGCACCCGGGCACGCAGGTGCATGCGCGCGT
GCGGCTCCCGAATGTTCCGGCGCGGTAGGCAATCGCATGGGCGACGCGGCCTGGCGGCTG
CGCTCCGATCGTATCGGTCGGCACGGCTGACCAACGCAGGCGGATGCTGTAGAGGATCTG
GCATCGGGTCTGGTGCATAGCGATATCGCACCGATCGCGCTCGACAGGGCCGCTGCTGCG
CAAGGCGGTCGCGTCGTGCGATATCCGTGATCAGGCGCTTGCACAGCCTGCAGCACGCTT
GCACCATCGGTACGCGGACACGCCGTTCGCAGCTCAGGGACGACCCGTATGTCGAAGATG
CGTTTGCCGGCCTTGCTCACCGCTGCAGGCTGCCTGTGTGCGTCATTGGCTGCGCATGCA
CAGACCACCGTCATCACCGCTGCGCGCCTGCTCGACGTGCAGGCCGGCCGCTATCTGGAG
CAGCCGCAGATCGAGGTGGTCGCCGGCCGCATCACCCGCGTCGGCCGGCAAGGCGATCCG
GTGCCGGCACAGGCGCAGCGCATCGATCTTGGCGGGCGCACGCTGCTGCCCGGCCTGATC
GACATGCATGTGCATCTCACCGTGGATCCCACCCTGGGCGGCTACAAGAGCCTGGAATTC
ACCGATAATTTCTGGACCGTGGTCGGCGTGGCCAATGCGGCCAGGACGCTGCGCGCGGGA
TTCACCACCGTGCGCAATGTCGGCTCGCTCCACTACGACGATGTCGCGCTCAAGCAGGCG
ATCGAGCGCGGCACCGTGCCGGGCCCGCGTATCGTGCCGGCGACCTACGGCATCGGCGCC
ACCGGTGGGCACTGCGATGCCACCGAGTTTCCGCCGTCGGTCAAGGTCACCGGCCCCGGC
GTCGCCGATGGTCCGGATGCGATCCGGACTGCGGTACGCACGCTGCGCAAATACGGTGCG
GAGGTGATCAAGTTCTGCGGCACCGGCGGAGTGCTGTCCAAGACCGACAGCGTGGGTGCG
CAGCAGTACAGCCTGGAGGAAATGCGCGCGCTGGTGGATGAGGCGCACCGGCTGGGGCTC
AAGGTGGCTGTGCATGCGCATGGTACCGGCGGCATCAACGACGCGATCCGTGCCGGTGCC
GACACCATCGAACACGCCAGTCTGGCCGATGCCGAATCGTTCAAGCTGGCCAAGGCACAT
GGCACGCGGTTTTCGATGGACATCTACAACGACGACTACATCCTGGCCGAGGGCGAACGA
AACGGCTTGTTCGCCGAATCGCTGGAGAAGGAACGGCAGATCGGGCGCAAGCAGCGCGAG
ACCTTCCGGGCCGCACATGCCGCGGGCGTCAGGCTGGTATTCGGCAGCGACGCAGGCGTC
TATCCGCATGGCGACAACGCGCGCCAGTTCGCCAAGATGGTGGAGTGGGGCATGACACCA
CTGGAGGCCATTCGCGCGGCGACGGTGGAGGCCGCTGACGCGCTGGGACGTGCCGGTGAC
GTCGGTGCGATCGTTCCAGGCCGCTACGCCGACCTGATCGCGGTCGAGGGCGATCCGCTG
CAGGATGTCGGCGTGTTGATGCGCGTGGACAGCGTGATCAAGGGGGGCGAACGCGTAGCC
GATTGAGCCGGCCTGCACCGTGGTGTTGATGCCCGCCTCAGCGTCAAGGTCGGTCGCGCG
CATGCGGGGCGACGAGGGCGACGAGGGCGACCAGGGCGCCCGATGGGCGTGGATGCGCGC
ACAGGGGAAAGCGGGCAGCGCGTGCGCTGCCTGCGACGGCCATGTGTCGCGGTATCGCAG
GCGCACGAGCGGCAGCAGCAGGGTGCGGTCATGGCAGCCGCCTGCCGGTCCGGACGGCGA
TCGCGTGCACATGACGACAACGACAACGCCCCGCGCGAGGCGGGGCGTCGTACGCGTGCA
GCGATGCGTGGATCAGAACGCGAGGGTCACGCCTGCCACCGGACCCTTGAACTCCTGCTT
CAGGCCGATCAGGCCGTCGCTGCCGCGCTGGTCGACATCGAGCTTGAACCAGTCGTAGCC
GGCGAAGATGCCGAAGTTCTTGGTGAAGCGGTACTCGGCGATCGCATTGGCGCGGCTCAG
GTCGCCGTCGTAATCGCCGAAGTCGCCCCAGCTGGTGTTGAGGTACTGGCCCTGCACGTT
GAACAGCCAGTTCTCGCTGGGACGCGCGGTGAAGCGGATGCCGACCACCGGCGCGGCGCC
GTCTTCGCTTTCGTCCACCACGTCGCCACTGAACACGCTGCCCAGATCGGCATAGGCATT
GGCCTCCACCTTGGCGTACTCGGCACCGATCTGCAGGCCAAGGCTGAATTCCGGGGAATC
GATCACCGAATAGTCGTACACCAGGGTGGCGACCTGGTACTTCAGCTCGCCCTTGATGAA
GCTGCCGGTCGGCACGGTGACGCCACCGGCGCTCAGATCCTGGGTCAGCGTCTCGCGGCG
ATCCTTGTCGTACTTGAAGTAGTCGAAGATCAGGCGCTGGCGGGTGCTGATGCGGAACAC
GCCGTCCACGCGCGGCTCCCATTCCTTGCCGCCCAGCTTGAAGTCCTCGTTGACCGAGAC
GTTGTTGCCGGCCAGCAGCGTGTTGCCGCGGATGGTGTTGTCGTTGTCGACATTCATCGC
GCCAAGGCGGAGCTGGAAGCGGTCATCGGTATCTTCGGCGTGTACGGGCGCGACATAGGC
GACGGCCAGGACGCACGGGATCGCCAGTGCGAGGAGATGTTTCATGGGGAGCTCCGAATT
CTTGGAATGGTCAGGCCGTTGAGCCAGTGGCGCGCACTATCGATAAGCCGGCGTCTTCCA
AAAGTGAAAGCCTCGTCGCATACCTGTGAAGGCGAACATAGCAATCGGACAAAACGGTCC
GCATCGTCAATGGCCGTGGGACCTTGCACCAGCACGGCACTTCTTCGTCGCCCATGTCCG
CTGTCGTAAACTGTGCGTTGGCGCATACCGATCAGTACGGTTTCTGTCGCCGATTGCGCA
AGAGAGGGAGGGCTTGATGCGCATGCGCGCACCACGCTCGACACCGGCACCCAGCGCAGA
CGATCGTGCACTGCAGCGGATTGGCCCGTCGGTGGGAAGGTCGCGGCGCGCGACATGGCG
TCAAAAGCAGGAGCCCCGGTCTCCCAGGGCTCCTTGACGCGGCCTGCGGTGACACCTTTC
GACGAGGATGTGCAGGCCTCGTGGGTTACGACCGCCGGTTTGTGGCAAAGTTCCCGGCCG
TTGCAGCGACGGCCACTTGGTGCATCGCAGCAACTCATGACCTCCGCCGGTTGTCTCGCA
ATTTGTCCCATTGCTATACTCTCGCGGCTCGACGAGGCGCAACTGCGCTTCCCACCCATT
CACACCTAAGGTAACCGTAGTGCTGAACTCCGTTGACGCGGGTCGGCGGTTGATGCTGCG
CGCTGCGGTATATCCGCTTGCAGCTGTAGCTATAACCAGTCTGGGGTTGCTGCTGGTCGG
TCCCCGCTACTCTGCCGGGGTGGCGTTGACCGGGTTTGCGACGGTGCTGGGCGGTTGGGT
CGCGGCACGTACTGCGCTCGGGGGCGGTGTCCTGGCGGCCGGGACTGCCATGGTCCGGCT
GATCCTGGCGATGGTGTTGAAGTGGGTGTTGGTTTTCGTGGCGCTGGCGCTGGGCTTCGG
CCTGTGGCGGCTGCCTCCTCTGGCCCTGCTGGCAGGTATCGCCATCGGGCTGATTTTTCA
GGTTCTGGCTCTGGCCAGGCGTTGATCCGAACTAAAAAGGCTACGTACACATGGCGGGCG
AGGCAGCGACACCTACCTCCTATATCCAGCACCACCTGCAGAATCTGGTCTACCCGGTTC
GTGAGGGCGGCGGTACGTTTTGGACCATCCACCTCGACACGCTGATCATGGCGTTGTTGA
TGGGGCTGATCATGGTGGTGGCGTTCTGGATGGCGACCCGCAAGGCCACCGCCGGCGTGC
CGGGCAAGTGGCAGGCGTTCGTGGAAATCTGCCTGGAGTTCGTCGATCGCCAGGCCAAGG
ACACCTACCACGGCACCAGCAAGCTGGTGACCCCGATCGCGATCACGATCTTCTTCTGGA
TCCTGTTGATGAACCTCATCAAGATGATCCCTGCCGACTTCATCGCCATCCCGCTGGGCT
GGGCCGGCATCCACGCCTGGAAGCCGGTGCCCACCGCCGACGTCAATGCCACCTTGGGCA
TGTCGATCAGCGTGTTCTTCCTGATGATCTTCTTCTCGCTGCGCTCCAAGGGCGTGGGCG
GCATGACCAAGGAATTCCTCACGGCGCCGTTCGGCAAGTGGATGATGCCGTTCAACCTGC
TCTTGAACATCGTCGAGTGGCTGAGCAAGCCGATTTCGCTGGCGATGCGACTGTTCGGCA
ACATGTTCGGCGGCGAGATCGTCTTCCTGCTGATCTGGGTGCTGGGCGGTGCGGGCATCG
CCGGCATGGTTGCTGGCGGCGTATTCGGCCTCGGCTGGATGCTGTTCCACCTGCTGGTGA
TTCCGCTGCAGGCCTTCATTTTCATGATGCTGTCGATCGTGTATCTGAGCCTGTCGGAAG
ACAGTCACTGAGTCTCGCTTCACCCTTCATACGCTTCATCCCGATTCATCCATCACCCTT
AGAAACTTTCGTTCGGAGATCACCATGTACCTCGCCGTCCTGACCAACCTCGCTCAAGTC
CAGAGCTCCACCGTCCTCGCCGTCGGCATCATGATCGGCCTGGCCGCCCTGGGTGCCGGC
CTCGGTCTGGCCATCATGGCTGGCAAGTTCCTGGAATCGGCGGCACGCCAGCCGGAACTG
ATCCCGGTGCTGCAGGTGCGCATGTTCATCACCGCCGGCCTGATCGACGCCGCGTTCATC
ATCAGCGTCGCCGTCGGCCTGCTGTTCGCCTTCGCCAACCCGTTGGCCCAGGTGTTCATC
GAGCGTCTGTCGCAGGCTGCCGGCTGATCCAGCGGTAGCGGGATGTGGATGCAGCCGAGC
GCGGTTGCATCTGCGGATGAAGGTCGGAAAGCGTCGCCCGTGCGGCGGCGCTTTCACCCC
TAAACAGCGATTGAGCGACCCATGGATATCACCCTTACCATCTTTGCCCAGGCGCTGGCC
TTCGCCGGTCTGATCTGGATCGTCGCGACCAAGATCTGGCCGCCGCTGCTGCAGGCGATC
GAAGAGCGTCAGCAAAAGATCGCCGAAGGTCTGGCTGCCGCCGATCGCAGCCAGAAGGAC
CTGGCGCAGGCGCAGGAAAAGGTCAACGAAGCCCTCAAGGACGCCCGCACCAAGGCCAAC
GAGATCATCGATCAGGCCCACGCGCGCGCCAACCAGATCATCGAAGCGGCCAAGCTGGAG
GCGATTGCCGAAGCCAACCGTCAGAAGGACCTGGCCCAGGCCGAAATCGACGCCTCGGCC
ACCCGTGCCCGCGAAGAGCTGCGCAAGCAGGTCTCGGTACTGGCGGTCAGCGGTGCCGAA
AAGCTGCTCAAGCGCGAAATCGACGCCAACGCCCACAAGGCGCTGCTCGACGAGCTGGCG
GCGGAGATTTGATCGATGAGTCAGGCCCTCACACTTGCCCGTCCCTACGGCCGTGCCGCG
TTTGCGATCGCGCGTGAGGGCGGCAATTTCGCGCCCTGGTCCGATGCGCTGGCGTTTTCG
GCACAGGTGGCCGGCGACCCGCGCGTGGCTGCGCTGCTGCTCAACCCGGCCCTGAGCCAA
GACCAGGCGGTGACGCTGCTGGCGCCGCCGCAGGCGAGCGAAGAGTATCTGCGCTTTCTC
GGCCTGCTGGCCGATGCGCAGCGGCTGCCGCTGCTGCCGGAAGTGGCCGGGCTGTACGAA
CAGCTGCGTGCCGAGGCCGAACACGTCGTCAAGGCGACGGTGACCTCGGCTACCGCGATG
ACGCCGTCGGAGCTGGACACGATCGCCGTTGCGCTGAAGAAGCGCTTCGGCCGCGAAGTG
GATATCACCACCGCGGTGGATGCGTCGCTGATCGGCGGCGCGGTGATCGACACCGGCGAG
GTGGTCATCGACGGCTCGCTGAAGGGCAAGCTTGCGCGTCTGCAAAGCTCGCTCGCCCAC
TGAATTCACATAAACGCATGGCCCTCGCGGCCGGCACCTAGGACTGAACGATGGCAACCA
CGCTCAACCCCTCCGAAATCAGCGACCTGATCAAGACCCGCATCGAGACGGTCAAGCTGT
CCGCGGAGTCGCGCAACGAAGGCTCCGTGACCAGTGTGTCCGACGGCATCGTGCGCATCT
TCGGCCTGGCCGACGTGATGCAGGGCGAAATGATCGAACTGCCGAACAACACCTTCGCCC
TGGCGCTGAACCTGGAACGCGATTCGGTCGGCGCAGTGGTGCTGGGCGACTACGAGAACC
TGCGCGAAGGCGACGTGGCCAAGACCACCGGCCGTATCCTGGAAGTGCCGGTCGGTCCGG
AACTGCTCGGCCGCGTGGTCAACGCGCTGGGCGAGCCGATCGACGGCAAGGGCCCGCTGG
GCGCCACCCAGACCGCACCGGTGGAGCGCGTTGCGCCCGGCGTGATCTGGCGCAAGTCGG
TCGACCAGCCGGTGCAGACCGGCTACAAGTCGGTCGATGCGATGATTCCGATCGGCCGCG
GCCAGCGCGAGCTGGTCATCGGTGACCGTCAGACCGGCAAGACCGCGCTGGCGATCGACG
CGGTGATCAACCAGAAGGGCACCGGCATCAAGTGCGTGTACGTGGCGATCGGCCAGAAGG
CCTCGACCGTCGCCAACATCGTGCGCAAGCTGGAAGAGAACGGCGCGCTGGCGCACACCG
TGGTGGTTGCGGCGACCGCGTCCGAATCGGCTGCGATGCAGTACATCAGCCCGTACGCCG
GCTGCACCATGGGCGAGTACTTCATGGATCGCGGCGAAGACGCGCTGATCGTGTACGACG
ATCTGTCCAAGCAGGCCGTGGCCTACCGCCAGATCTCGCTGCTGCTCAAGCGCCCGCCGG
GTCGCGAAGCCTACCCGGGTGACGTGTTCTATCTGCATTCGCGCCTGCTCGAGCGCGCCG
CGCGCGTGTCCGAGGAGTACGTGGAGAAGTTCACCAACGGTGCGGTGACCGGCAAGACCG
GGTCGCTGACCGCACTGCCGATCATCGAGACGCAGGCCGGCGACGTGTCTGCATTCGTGC
CGACCAACGTGATCTCGATCACCGACGGCCAGATCTTCCTGGAAACCGACCTGTTCAACG
CCGGTATCCGTCCGGCCGTCAACGCCGGTATCTCGGTGTCGCGCGTCGGTGGTGCGGCCC
AGACCAAGATCATCAAGAAGCTGTCCGGCGGCATCCGTATCTCGCTGGCGCAGTACCGTG
AGCTGGCGGCGTTCGCGCAGTTCGCCTCGGACCTGGACGAAGCCACCCGCAAGCAGCTCG
AGCGCGGTCAGCGCGTCACCGAGCTGATGAAGCAGAAGCAGTACGCGCCGATGTCCATCG
CCAACCAGGCGCTGTCGATCTATGCCGTCAACGAGGGCTACCTCGACGAGGTGCCGGTCA
ACAAGCTGCTGGCGTTCGAGGAAGGCCTGCACGCGCACTTCGCCAACACCCAGGGCGAGC
TGGTCTCCAAGATCAACAGCACTGGCGGTTGGGACAACGACATCGAAGCCGCGTTCAAGA
AGGGCATCGAAGAGTTCAAGACCACGGGTAGCTGGTAAGAGCCGGGACCCGGGACCCGGG
ACCGGGGACCCGCGCAAGCGGAGTCCTCAGGTCCACTGCCCCAGGTGCCACGAAACAACA
ACGACGCGTGATTGCGGGCTCTTTCCGGGTCCCGGGTCCCGGGTCCCGAGTCCCGAGTAA
ACAGATATGGCAGGCGGACGCGAAATCAAAACCAAGATCAAGAGCGTGCAGAACACCCGC
AAGGTGACGCGCGCGCTCGAAATGGTCTCGGCCTCCAAGATCCGCAAGGCGCAGGACCGC
ATGAAGACCTCGCGTCCGTATGCGCAGGCGATGAAGCAGGTGATCGGCCATCTGGCGCAG
GCCAGCACCGATTTCCAGCATCCGTTTCTGGTCGAGCGCGAGCAGGTCAAGCGGGTCGGT
TACATCGTGATCTCGTCCGACCGCGGCCTGGCCGGCGGTCTGAACAACAACCTGTTCCGC
AAGATGTTGGGCGAAGTGCGCCCGTGGCAGGACAAGGGCGCCGAGATCGATGTGGTGACC
ATCGGCCAGAAGGCGTCGGCCTTCTTCCGTCGCGTCAAGGTCAACATGGTCGGCAGCGTG
ACCCACCTGGGCGACAGCCCGCAGGTCGAGCAGCTGATCGGTGTGATCAAGGTGATGATC
GATGCCTACATCGAAGGCAAGGTGGACCGCGTCTATCTGGTCTACAACCGCTTCGTGAAC
ACCATGACGCAGAAGGCCAGCTTCGACCAGCTGCTGCCGCTGCCGGCCGCCGAGCACAAG
GTGGCGCACCACGACTGGGACTACCTGTACGAACCCGATGCCGCGACCGTGCTGGAGCAC
GTGATGACGCGCTACATCGAGTCGCTGGTGTATCAGGCTGTGCTGGAAAACGTGGCCTCC
GAACATGCTGCGCGCATGGTGGCGATGAAGGCCGCCAGCGACAACGCCAGCAAGATGATC
GGCACGCTGCAATTGGTCTACAACAAGGCGCGTCAGGCGGCGATCACCCAGGAAATCTCG
GAAATCGTCAGCGGCGCAGCCGCTGTGTAAGCACGGCCGGGATTGGGGATTCGGGATTGG
TTGGAGCGCTGCGGACTGCGCCCTTGCGAATCCCCGATCACGAGTCCCAAATCACAAAAT
TCAACGAGATGGCATCGGCCCCTCGGACAGAACAAAGCTAACCGGAGCAGCAAAATGAGT
CAGGGCAAGATCGTTCAGATCATCGGCGCGGTCGTCGACGTCGAGTTCCAGCGCAATGAA
GTGCCGAAGGTGTACGACGCGCTGAAGGTCGACGGCACCGCCATCACGCTGGAAGTCCAG
CAGCAGCTGGGCGATGGCGTCGTGCGTACCATCGCACTCGGCTCCACCGACGGCCTGAAG
CGCAACCTGGTCGCCACCAACACCGGCCGCGCGATTGCCGTGCCGGTGGGCGCCGGTACC
CTGGGCCGCATCATGGACGTGCTCGGCAACCCGATCGACGAAGCCGGCGACGTGCAGGCT
TCGGATCATTGGGAAATCCACCGTGGCGCGCCGTCCTACGAGGACCAGGCCTCGACCACC
GAGCTGCTGGAAACCGGCATCAAGGTGATCGACCTGATGTGCCCGTTCGCCAAGGGCGGC
AAGGTCGGCCTGTTCGGCGGCGCCGGCGTGGGCAAGACCGTCAACATGATGGAGCTGATC
AACAACATCGCCAAGGCGCACTCGGGTCTGTCCGTGTTCGCCGGCGTGGGCGAGCGTACC
CGCGAGGGCAACGACTTCTACCACGAGATGAAGGACTCCAACGTTCTGGACAAGGTCGCG
ATGGTGTACGGCCAGATGAACGAGCCGCCGGGCAACCGTCTGCGCGTGGCGCTGACCGGC
CTGACCATGGCCGAGTACTTCCGTGACGAGAAGGACGCCAGCGGCAAGGGCAAGGACGTG
CTGCTGTTCGTGGACAACATCTACCGCTACACGCTGGCCGGTACCGAAGTGTCCGCACTG
CTCGGCCGTATGCCGTCGGCGGTGGGCTACCAGCCGACCCTGGCCGAAGAAATGGGCGTG
CTGCAGGAACGCATCACCTCGACCAAGAGCGGTTCGATCACCTCGATCCAGGCGGTGTAC
GTGCCTGCGGACGACCTGACCGACCCGTCGCCGGCGACCACCTTCGCCCACCTGGACTCG
ACCGTCACGCTGAGCCGTAACATCGCTTCGCTGGGCATCTACCCGGCGGTGGATCCGCTG
GACTCCACCAGCCGCCAGATGGATCCGCTGGTGATCGGCCACGAGCACTACGAAACCGCT
CAGCGCGTCCAGCAGACCCTGCAGAAGTACAAGGAACTGAAGGACATCATCGCGATCCTG
GGCATGGACGAGCTGAGCGAAGAAGACAAGCAGTCGGTGTCGCGCGCGCGCAAGATCGAG
CGCTTCTTCAGCCAGCCCTTCCACGTGGCCGAAGTGTTCACCGGCTCGCCGGGCAAGTAC
GTCTCGCTGAAGGACACCATCCGCGGCTTCAAGGCGATCTGCGACGGCGAGTACGACCAC
CTGCCGGAGCAGGCGTTCTACATGGTCGGCAGTATCGAAGAGGCCGTCGAGAAGGCCAAC
AAGATGAGCGCCAAGGCGTAAGAGCCGGGATTCGGGATTCGGGAATAGGTACGGCGGTGA
TTGGCACGGTGGATGAGGATGGCAACGACGGTGAACGCCGCGGTTACCAATCCCCAATCC
CCAATCCCCAATCCCCGCCTCACAACGTGAGGCACCATGAGCACTATCCGTTGCGACATC
GTCAGCGCCGAGAAGGAAATCTTCCACGGTGAGGCGACGCTGGTCGTGGCCACCGGCGAA
TTGGGTGAGCTGGGCATCGCACCCAAGCATGCACCGCTGATCACCCGCCTGAAGCCGGGC
AAGGTGGTGGTCACCACCGCCAACGGCGAACAGCTGGACTTCGCCATCTCCGGCGGCATC
CTGGAAGTGCAGCCGCAGGTGGTGACCGTGCTGGTCGACACAGCGGTGCGCGCGCAGGAC
ATCGACGAAGCCGCTGTGCGCAAGGTCAAGGAAGAGGCCGAGCGCCTGCTGGCCAACCGT
GGCGACACGGTGGACGTGGCTCAGGCGCAGCGTCAACTGGCCGAGGCGACGGTGCAACTG
CAGGCGCTGGAGCGTCTGCGCCGTAACCTCAAGCACTGAGCGGTCGCCCACGCTTCCGAC
CGGGCGGCGCAGCTGCGCACCGAGCACGAAACGCCGACCCTTGGGTCGGCGTTTTCGTTT
GGGGCGCTGCGCTTGCGCGATAGGAAACCGCCTTCTGCAGGGAGTGGGCACACTGGCCCG
CCCGGCCTTGCGCTGCATCGAAGCCGCAGCGCGACGCACCGCGTCTGGCCCCCCTGAGGA
GTACACCATGAGACTTTCGACCGCTGGCGTCCGCGATTATCTGTTGAATGGTTTGCTTGC
CGTGGCCTTGCTTGGGTGCGCCTGGCCCGCGCTCGGCCAACCGCCACTGGATCCGTTGCT
GGACCGGATCGTGCAGCGCAATGCGATCGGCGATGCGGTGGCCCTGAGCAAGTGGGACAG
CGGCAAGCCGGTGCTGGATCAGACCCGCGAAGCGGCGGTGTTGCTCAGCGTGCGCGACCA
GGCCGCGGCCCATGGCTTGCAGGCCGACGATGCAGTGCGTTTCTTCGCTGCACAGATCGA
AGCCAATAAATCGGTGCAGTACGCGCTGTTGGACCGTTGGCACGAACGTGGCCGCGCGCT
GCAAACGGCGCGGCCGGATCTGGCCACGTTGCGCGCGCGTCTGGATCAACTGCAAGGCGA
GTTGCTCGACGCATTGGCCGCCGCAGGTCCGGCACGGGCGGCCCCCGGGTGTCCGGCCAG
TACCGCGCGCGCGGCCGCGCACTATGCCGCGCAATGGCAACTGGACGCGCTGCACCGCGC
CGCATTGGTGCGCAGCCTGGGCGACTTCTGCCAGCAGGTGGACAACAAGACCTAGCAGTC
GGCAATCGGCCGGAGCAACGCCTCGTAGCGGCGAACACAACGCAGTGAGCAGTCGTCAGC
GGGGGTAAGGAAGGCGCGGAGGAATGGAGTGTCCGATTGGTACATACCGGTTTCGAGCAC
CGGCCGCGCCCGCCTGGTGGTGCGCACGGCAGGTTTGTCAGCTGCTCATGGTTCGCGAGT
CCATGCAACACACTCCATGCGGCCGTTCGCAGGCGCTGTCGATCTTGCCTCAGCGATACA
CCACGTGCCGGCCCAGCAGGAACGACACGATTGCCAGCCCGCCTTCGACCAGCGGTTTGG
TGAGCCAGGCCTGGCGCAAGCCCACCAGATCGACGGTGGCCGACAGCAGCCAGGTGCTGA
CGATGGTCAGCGTCACCCACATCACCGCAAAGCGGCCAAAGCGTTGCCAGCCCAGACGCG
CACCATCCCGATGCGCGAAGGTGTAGCGTCCATTGAGCCAGAATCCAAGCACTGCGCCGC
TGACACGTCCGAGCAGGTTGGCCGGTGCCGTGGGCATGCCGGCGGCGGTGGCGGCGATGA
AGATGCCGCAGTCCACCGCCAGCTGCAGTGCGCCAATCAGGGTGAACTGGCTGCCTTGGC
GGAACAGACTCATGCATGCCGGACAAGAGGAAAGGGCGCCCATCCTAGCGGGCGCAGCGC
TTAAAAACGTGTCATCGCATGCCGAGGGCATGCCTTGAGCACGCGGCATTGCGGCACTGC
GATTAGAATTCGATCATCTCTTGCAACCGGAACACCGTAATGACCCTGCCTCTGCATGTC
GTGATCCTGGCCGCGGGCGAGGGCAAGCGCATGCGCTCGGCCTTGCCCAAGGTACTGCAA
CCAGTGGCGGGCCAGCCGATGCTGGCGCATGTGATCGCCACCGCGCGGCAGCTGCAGCCG
GCGGCGATCCACGTGGTCTACGGCCACGGCGGCGACCAGGTGCGGGCGGCATTTGCCGGG
CAGGGCGATCTGCAGTGGGCCGAGCAGCGCCGGCAGCTGGGCACCGGGCATGCGGTACAA
CAGGCCTTCGATGCGATTCCCGACGCGGCCACCGTGCTCGTGCTGTATGGCGATGTGCCG
TTGATCCGCAGCCAGAGCCTGCTGGAGCTGCTGCATGCGCCCGGCCGCATCGCGGTGCTG
GTGGCCGAGCTGGCCGACCCGACCGGCTACGGACGCATCGTGCGCGACGTCGCAGGCAAG
GTCGCCGCGATCGTCGAGCAAAAGGATGCCAGCGAAGAGCAACGTCGCATCCGCACCGTC
AATACCGGGATCCTCACTGCCGAATCCACCGCACTACGCCGCTGGCTATCCGGTCTGTCG
AACGAGAATGCGCAGGGCGAGTTCTATCTGACCGACGTCTTCGCCAGCGCCGCCGCCGAC
TTCACCCCGGCCGACATGGTGCAGGTAGCCGATCCGCAGGAAGTGGAGGGCGCCAACGAC
CCTTGGCAGCTCGCGCAGCTCGAACGCGCCTGGCAGGCGCGCGCTGCACGTGCGCTGTGC
CTGGAGGGCGTGCGCATGGCCGACCCGGCACGTGTGGAGCAGCGCGGCACGGTACGGGTA
GGCCGCGATGTGCAGTTGGACGTCGATGTGATCCTGGAGGGCGAGGTCACGCTCGGCGAT
GGCGTGGTGATCGGCCCGTTCGTCCGGCTGCGCGATGTCGATCTCGGCGCCGGCACGCAG
GTGCGCGCGCATTGCGACCTGGAAGGCGTGATCACCGAAGGCGCGGTGCAGATCGGCCCG
TTCGCGCGCTTGCGGCCGGGCACCGTGCTCGCCGACGGCGTGCATATCGGCAACTTCGTC
GAGACCAAGAAAGTCAGCATGGGCGTGGGCAGCAAGGCCAATCATCTGACCTACCTGGGC
GATGCGACGATCGGCAGCAAGGTCAATATCGGCGCCGGCACCATCACCTGCAACTACGAT
GGCGTCAACAAGTCGCAGACCACCATCGGCGATGGCGCGTTCGTCGGGTCCAACAGTGCG
CTGGTAGCGCCGATCGACATCGGCGCCCATTCCACCATCGGCGCCGGATCGGTCATCACC
CGCGATGCCCCGGCCGGCGAGCTGAGCGTGACACGCGCGCGCCAGACCGTGGTGGAAGGC
TGGCAGCGGCCCACGAAGAAGTAAGCCGCCTGGTGGCGGACAATGCAGTGCGACCCTGAC
TGCGTAGGAACGCAGCTGGGCGCGACTGAAAGACGCCCGTCGTGTCCGGGGGCGCTCCTA
CCGGGTGCGTAGCGGGCTTTTGCCACGCATGAGCCGGCGCAATGAATGGTTCGTGTTGAT
GCCTGCATGATCCAGGCGCGAGCGGGGCGCGGCTCTCACGCGGCCAACGGCAACAGCAGG
GTCACACACAGGCCGCCATGCTCGCGGTTGTGCAGCGAGATACGCCCGCCATGGGCCTCG
GCGATCTCGCGCGTCAGCGCCAGCCCCAGCCCGGTTCCGTTGCGCTTGGTGGAATAGAAC
GGCATCAATGCATTGTGCAGCACCGCCTCGTTCATGCCGTTGCCGCGGTCGAGCACTTCG
ATGCGCAGCCACTGCGGCACGCGCGTCACGCGCACGACGACATCGCCATTGGGCGGCTGC
GCCTCGCTGCAGGCTTCGTGCGCATTCTTCAGCAGGTTGAGCAGGGCTTGTTCGACTTGC
GCGGCGTCGATGCGGCTGGTGACATCGCTCAGATCGCCCTGCAGGTGGAACGGGATCTGC
TGCCGCAAACGTTCCAGGAACGGTGCCCATTCGATGGTCTGCAGCTGCGGCTGTGGCAAC
TTGGCGAACCGCGCATAGCCGCGGATGAAGCCTTCCAGATGACGCGCGCGTTCTTCGATG
GTCTCGAACACCGTGCCCAGCCTGTCGGTACGCTCACGTCGCAACAGTTCGGCGCCCGAA
TGTGCCAGCGAGGCGATCGGGGCAAGCGAATTGTTCAGCTCGTGGCTGATCACCCGGATC
ACCTTCTTCCAAGTCTGCACTTCCTGGCGGCGCAGTTCGGTGGTCAGGGTACGGATCAGC
AATAGTTCGTGGCCACGGCCATTGAGGTGGAAGCTGCGCCGCGACAGGTGGTAGATCTGC
TCATCGTCCTCGTCGTCGCCGTCTTCGCGCACCGCAAACAGGCAATCGCCGCCGCGGCCC
AGCGCATCGCGCAGTTCGCCGGGCATGCGCGCGAGCACATCGTCCAGGTGCTGGCCTTCG
AGTTTGCGCCCGCCATGCAACAGCTTGCGCGCGGCGTTGTTGGAAAACCCGATCCGACGC
AGGCCGTCGCCGCCGGCGACCACCAGCAGCATCGCCACGGGCGTGTTCTGCAGCATGGTG
TCGAGCATCAATTCGCGTTGCACCAGGTCGCGCCGCTGCGCGCGCAGCACGTCGCCGAGC
TCGGCGTGCGCGTAAACCAGTTGCGCCAGCTCGTCGTGACCGCGCCAGTACACGCCAAAG
TTGTACTCGCCGTCGCGGTAACTGCTGGTGGTGCCGGCCAGGGCGCGAAACAGCGAGCGC
ATCGGCGCGGTGGCGCGGCGCAGGCTCCACCACATCGCCCCTACCAGCACTACCACCGAG
ATCGCGGCAACCTGCCATCCCTGGTCCAGCCAATAGGCGGTGAACCAGGGCAGGGCGGCC
GCCAGCGCCAGCACCGGCAACAGGCGCAGGAACAGCGAGAACGTCAAGGAGCGTGTCCAC
ATACCGAAGTTCATTCCGACGTGATGCCGTAACGGTCCATACGCCGGTACAGCGCCTGGC
GGCTCAATCCCAGCTCGGCGGCGGCCTGGGCGATGACGCCATGGGCGCGTGCCAGGGCCT
GTTCGATGCGCGCACGATCCGGTTCGCCCGCCGGGGTGGCCGGTGGACGCGGGGCTGGTG
CGCGCGGCAGATTCAGATCGGCGACCTCGATCCGCGCGCCCTGCGCCAGCAGGCTGGCGC
GTTGCAGTACGTTGCGCAGCTCGCGCACGTTGCCCGGCCAGGCGTGTCGCTGCAGCGCAT
CGCGCGCCTGCGCCGACAACGGCTTGTCTGTGGCCAGGAAGTGCGCTGCCAGCGGCCCGA
TGTCGCCGGGACGCTCGGACAGGGCCGGCAGCGCGATTTCCACCGTGTTGAGGCGGTAGT
ACAGGTCTTCGCGAAAGCTGCCATCGCGAATCATCGCAGGCAGATCGGCGTTGGTGGCGC
TGATCACCCGCACCTTGGCATGGCGCTCGCGATTGGATCCCAGGCGCTCGTAGCGGCCGG
TTTCCAGCACGCGCAGCAGTTTCATCTGGCCCGCCAACGGCAGGTTGCCGATCTCGTCCA
GAAACAGCGTACCGCCATCGGCCGCTTCGAACTTGCCTTCGCGCGCCTTGTTGGCACCGG
TGTAGGCGCCGGCTTCGGCACCGAACAGTTCGGCCTCGATCAGTTCGCCCGGCAATGCGC
CGCAGTTGAGCGCAATGAACGGGCCGTGCCTGGTGGCCGAATTGGCCTGGATGATCTCGG
CGATCTTTTCCTTGCCGCTGCCGTTGGGACCGGTGATCAGGACCGGCAACTCCGAGCGCG
CGACCTGGCAGGCCAGCGCGATGGCGCGCTCACTGGCGGGGTCGGCGAACACCGCACCGC
GTAGATCGTAGCGCTGTGTCAGTTGCTCGCGGCCACGGTGCTCGCGTTCGCGACGGCGCG
CGAGCTCACGGCGGGCCTCGGACAGTTCCAGCAGGTTGTTGACCGTGGTCAGCAGCTTGG
TGTCGTCCCAGGGCTTGGCGATGTAGTCGGCCGCACCGGCCTTGACCAGCCCCACCGCGC
TACCCAGATGCGTCCAGGCAGTGAGCAGGATGACCGGCAGATCCGGGTGGCGCTGACGGA
TCTGTGCGAACAGCGCTTCGCCCTCTTCGCCGGAGGTGGTGTCGGCAGTGAAGTTCATGT
CCTGGATCACCAGGTCGAACGCCTGCTCGTCGAGCAACGCCAAGCCGGCGTGCGGCGACT
GCGCATGCTGCGCCTCGATGTCGTGCAGCGAGAACAGCACCTCCAACGCGGTGGCCACGG
CGGCGTTGTCGTCGATGATCAGGATCTGCGGCATCGCGTTGCTCGAGAAAGCACTAAGGA
AGGATTATCAGAACAGGATTCCGTGCAGCGCGGAACTGCAACGCGTATCTGGTCGTAGGG
GGAAACGGCCCAGCCGACGAGCTCGAGCGTTGGCCGCCGAGCGTGGTGCTAGCGATGCGG
GGGTGGCGTTGCCTGTCCTGGTGGCAGCAATGCGGTGTAGGCCGCCGCCGTCCAGGTCTG
TTGGACCTGGACGCCATCGCGCAGGACATGCACGACCACCGGATGGGCCGCAGCGGCACG
CAATGCCGCGATCAGGTGCGCCACCGCGGTGATCTGGGTATGGCCAACCGTGTGGATCCG
GTCGCCACGCTGCAATCCCAGGGACGAGCCGGCACTGGCCTGGGTCACCAACAGGCCATC
GCCGGTGGCGACGAGTTCGACGAACTGATCATCGTGGTGCCAGCTGAGCCGGGCATCTTC
GACGGCGAGGACATCGTGGGTCGAGATCGCCAGGGCTTGGGCACGGGCGGCGCTGAGGGT
GCCGGCAATGGCGAGGCAGGTTGCCGTCAGGATGGTGCGCGCGCGCTGGGCAGGACGGCT
GGGCATGGGGGGGACCGATAGGAACGGAGGGTGCGGGCGAGGGCGAACGGACTCCTTCCC
GCCCGCACGCCTGGCCGGGAAGCAGCACTGTGCCATCATGCGCTCCGGGTGGCGACGGCC
GGCGGTACTGCGGCGGCGCGTCGGGCCGGCCAGAATACCGCCAGCTGGCCCAGCGCCCAT
AGCAGCACGGCACCAGCCGGCAGGTAGATCGCCGGCAGTCGCGGCAATTCGTAACGCGCC
ATCAACCACACATTGATCGAATACGCCATCAGCATGCCCAACGCGATGCCGATCGAGGCC
AGCAGAAAGTTCTCGATCTGGAAGTAGCGCAGGATCTGGCTGCGTGTCGCCCCCAGGGCA
CGGCGGATGCCGATCTGCTTGGTGCGTTGCTGTACCCAGAAGCTGGCCAGCCCCACGATG
CCCAATGCGGTGACGATCAGCAATGCGACGCACACCGCACCCAGCAGCCACACCATCGCA
CGGTCGTTGCGGAAATACGCGTCGCGGATCTCGGTATAAGTCTGCTGCTTCAGCACCAGG
CGACTACTGTCCACCCGCATCAAGGCGGCTACCGCGGCCTTCAGCACCTCTTGCCGCCGC
GAGGGATCGGTCACGCGCAGGATGTACTGGCCTTCGGTATAGGGCGCGCGGATCGGCAGC
AGCATCGAATAGTCCAGCTGATCCATTCCGTTGACGTTGTTCGGGCGCGTCAGCGTCTGC
ACGATGCCGACGACCCGCAGCGGCACCTCGCCGGAGTAGACGTTCTTGCCGAGCGCGCTC
TGGCCGGGAAACATCTTCTCCGCGGTGGCCTGGGTCAGGATCACCGGCGCCCCCTTGGTG
CGCACGCTCTCGTCGTTGTCCGCCTTCTCCATGCTGATGTATTCCTCCGCAGTGAAGTCG
CGTCCTGCCGTCAGTTGCAGACCGAACACCTTCAGGCCGCCGTCGCTGACCAGGTATTGC
CCGGCATTGAGCGTGGAGCGCTCCTGCTCCGGGGTCAGCGACAGGCCAGTATTAGATGAG
GTGGTGGAGAAAGGCAGCTGGTTGGTGATGGCCGCGGCGCGCACACCGGGGATGGCGCGT
AACGCCGCCAGGTCTTCCTGGGTACGCGCATCGGCGTTGGTCTGGGTGCCGATGCCGCCG
AGTCGGATACTGAGCAGGTCCTGTTCCGCAATGCCGCTGGCACGCGAGAGCGTCTCCACG
CGGTTGCCGATCAGGAACAGCGAGTTGCAGATGATGGCGCAGGCCAGGGCGATCTCCAGC
ACGATGAGTGCGGCCGCGGTCTTGTGGCGGCTGAGGGTGGAAACGATGGGGCGGATGTCC
ATGGGGTTAGCCTTCGAAGAGGGGCGTGGCCCGGCGCGTGGCGACGGGCGCGGTGATCAT
GAGGACTTGAGCTGCAGTGCCGGCGCGACCTGGATGGCGCGCCACGATGGCAGCAGGCCG
GCCAACAGGCTGGCGGCCAGCGCCAGGACGAAGGTCACCGCCAGCATGGTCGGATTCAGA
TGTGCCAGCGAGGCGTAGCCCACCGGCTGCTGGCGTACCGCCCACAACCCCAGCCACGCC
AGCGCCAATCCGGCGATGCCGCCGACCAGGCCGATGGTTCCCGCTTCCACCAGGCATTGG
GCGAAGATCGCGCCACGCGACGCTCCAAGCGCGCGGCGTACGCCGATCTCGCCGCTGCGG
CGCAGGAATTTCGCCAGCAGCAAGCCGACCGTGTTGAGCAGGCAGACCAGCAGAAAGCCC
ATCGCCAGCCAAAGCTGCAGGCGCACATCGCTGGGCACGACCTCGTTGTGGTCAAGCCAT
TGCATGACGTTGCGCAGGCGCACGTTGTTGGGCCGGGTGAAACGGCCTGCCGCGCGCTGT
TGATCCGAATAGTTCTCCAGGTAGGCCTTGTAGTCGCCGGCCTGTCTTGCGTCCTCCAGC
TCCACCCAGTACTGCACCCACGTGCAGGGTGCGTTGAGCGCCATGGTGTCGCCGCCTTCG
ACCTTTCCATTGCAGTTGGTCCCGCCGGCGTGGGCCAGCTTCGCATCCATCGCGGTACTG
AAGGGCACGTACAGTTGTTCGTCCGCACCATAGGTGTCGATGATGTCGTAGAAGCGCGGG
GCGACGTTCCAGGTGTCGAGCACGCCGACGATGCGGAAGCTGCTCTTGTCCACGCGCAGC
TCGCGCCCGACGCTGTTGCCGCCATCGAACAACTTGTCGTTGAGCGTCTTGGTGATCACC
GCAACGCGCTCGTGTCGCTCGTCGCTGGTGCTCGTCCAGCCCTGGCCGTACAGGAACGGG
GTTTCGAACATCGGAAAGAAGTCGGCCGAGGTGAAGCGCGTTTCCAGCTTGAACGGACTC
AGCCCGCTCTTCTGCGGCTCGATCGCGACGTTTCCGCCGCTCATCATCGCCTGGCGTTTG
GCGCGCTTCTCGCGCAGCAGCGCTTCGGCATCGAAACGGGTGGATTGATAATCCGGCTCG
TCCCCGGGTTGATATCCGGCCTTGGGTTCGGAATCGACCTGCACGTAGAACAGGCGATCG
CTCTTCCGCGGGATCGGATCGCCGGACAGGACGTAGAACACCGTCAACGTCGTCATGCTG
GCGCCGATGCCCAGTGCGATCGCCAGCACCATCAATGCGGTGAGCACCTTGTTGCGGCGG
AAGCTGCGCAGCGCCAGGTGGAAGTAGTAACCGAACATGGCGCTCTCCTTACTCTGCCAG
GGTGGGCGCGATGTCGCGCGAACGCATCAGGCTGGGATCGCGTTCCAGATCGGTGGCCTG
TCCATCGACGATGTGCACGTTGCGTTGCGCGCGTGCGGCCAGCTCCGGGTCGTGGGTGAC
CATCACGATGGTGGTGCCCTGGCTGTTGATTTCCTCCAGCAGTTCCATCACCCCGCGGGC
CATTTGCGAGTCGAGGTTGCCGGTGGGTTCGTCGGCCAGCAGCAGGCGTGGGCTGCCGGC
CAGTGCGCGGGCGATGGCAGCGCGCTGCTGTTGTCCGCCGGACAGCTCGGTGGGGTAGTG
CTTCAGGCGCGAGCCCAGGCCGACCTTGGTCAGCGCCTCTTCGATGCGCTGCTTGCGCTC
GGCGGCGGGCATGCCGCGATAGCGCAGCGGCACGTCGACGTTGTCGAACAGGTTGAGGTC
GGGGATGAGATTGAAGCCCTGGAAGATGAAGCCGATCTTGCGGTTGCGCAGGCGCGAGCG
GGCGTCGTCGGACAGGTGGCTGACATCTTCGCCATCGAGCAGATACTGGCCACTGGTGAA
GGTCTCCAGCAGTCCGGCGATATTGAGGAAAGTGGTCTTGCCGGAGCCGGAAGGCCCGGT
CACTGCGACGAATTCGCCCTCGCGCACATGCAGGTCCAGCGAGCGCAGCGCGTGCGTTTC
CACCTGTTCGGTGCGGAAGACCTTGGAGACGGAGCGCATTTCGAGCATGGCGGAAGTTCC
TATGGTAGGGAGTGGTGGTGGATGGTGGATGGTGGAGCCGGGACCCGGGACCCGGTAGAT
CAAGAACAAAAGCGGTAGCCGGTCGCTTTGGCTTTTCCGGGTCCCGGGTCCCGGGTCCCG
GCTCAATGCACCGTGACGCGCGGCGCATCGCCGAAGTTGTCCGCGCCGGAGACCACCACG
CGGTCGCCGACCTGCAGGCCGGACAGCACCTGCACTTCGCCCAGGCTGCTGACGCCCATG
CGTACCGGGCGGCGCACCGCGGTGTTGCCGTCCATCACGTAGGCATAGCTGCCACCGGAC
TGCTCGAGGAAGGGGCCGCGCTCGACTTTGAGTACGTTGCGGCGGGTATCCATCATCACC
CGCGCACTCATGCGCTGGCTCTGGCGCAGACCCGGCGGTTGCTTGTCGGTGAAGCGGATG
CGCGCGGTGACCTCGCCGTTGACCACTTCCGGCGATACCGCCGAGATGGCGCCGGCGAAT
GGTTCGCCGCTGCCGCTGGTGAGCTGGGCGGGCATGCCGATGGCAAGGTCGCGCGCGAAG
CTTTCGGGCACCTTGACCTCGACTTCGAACTTGGACAGATCCACCACACCCAGGATCGGC
GCGTTCGCCGCCACCTGGGTGTGCTGTACCGCCTGCACCTGGCCGACCTGACCATCGAAC
GGGGCGAGCAGGGTGAGCGCGTCCACCTGGCGCTGCACCTCGGCCACCACCGCACGCTGG
CGATCGGCCAGCAGGCGCTTGTTGCGCGAATCCAGGTCCGCGCCCTGGCTCTTCAACGCC
GCATCGCGTTGGGCGTGCTGCAGATCGATGTCGGTCTTCTTCAGGGTGTCCTGCGCCTTG
GCCAGTTCCACCTGCGGCACCGCGCCGCCATCAAAGCCGCGCTGGTAGCGCTCCAGATCG
CGGACGGCGGCCTGCTTGTCGATCCGGGCCTGGTCGGTGAGTTTGCTGGCATTGGCCCGC
GCCAGCGTGGCATCCAGGGCGGCGCGGCTGGATTCGGCTTCCAGCCCCGCCAGGGTCGCC
TGCTCCTGGGCGAGCTTGCTGCGCAGTTCCGGGCTGTCGATGCGTGCCAGCTCCTGGCCT
CGCTTGACCACGTCGCCGGCCACCACGCTCAGCGTCACCGTGCCGGCGGAGATGGCGTAC
AGCACCGGGCTGTTGGCGGCGATCACACGGCCGTCGGCGGCGATGTCGCGCACCAGGTCG
CCCTGGCCGACGGTGGCGATGCGCACCCGGCTGGCATCGAACGACCGGCTGCCTGCACTC
CATGCGGTGACCGCCCAGCCGATCCCGGCCAGGACCACGATGGCGCCCACTCCGGGCCAC
AGCCAACGGCGCCAGACCACGCGCTGTTCGGTGGAACGGATGACCTGGTCCTGTGCAGAA
GTGTCACGAATCATGGTGGCTGGGCTCGGTGGCGTCACAGGACGTCAAAGCAGGTTGCGT
GCCAGTCCATAAGCTATTGATCAAAAACAACTTATTATCCGGTGGACAGGTGTCCGCAGT
GTCCGCGGACACCCACCCGGACAGCCTGTCCGGGCGCGGTCATGCGGTGGACAGGCTGCG
GACACGTTAGACTGTACGGCTTACCAAAGAGGGGTGTCCTATGTGCGGCATTGTCGGAGC
GATCGCCGGGCGCGACGTGGTCCCGGTCCTGATCGAAGGACTCAAACGGCTGGAATACCG
CGGCTACGATTCCTCCGGCATTGCGGTACTCGACGGCCACCAGGTCCGCCGCGTGCGCCG
CACAGGACGCGTGGCTGAGATGGCCCAGGCCGCGCAGGCCGAACAGCTCGACGCAACCCT
GGGTATCGGCCATACCCGTTGGGCCACCCACGGTGGCGTCACCGAAGCCAATGCGCACCC
GCACATCAGCGACGGCATCGCGCTGGTGCACAACGGGATCATCGAAAACCACGAGGAACA
GCGCGAAAAGCTGCGTGCGCTCGGCTATCGCTTCGAGTCGCAGACCGATACCGAGGTCAT
CGCCCACCTCATCCACCATCATCTAGGCGACGCCGGCAATCTGTTGGCGGCCTTGCAACG
CACGGTCAAGGAACTCACCGGTGCCTACGCACTGGCAGTGGTGAGCCAGGCAGAGCCGGA
ACACTTCGTCTGCGCCCGCATGGGGTGCCCGCTGCTGATCGGCGTGGGCGAGGGCGAAAA
CTTCGTCGCCTCCGATGTCTCTGCCATCGTGCAGGCCACCCGCCAGGTGATCTTTCTGGA
AGAGGGCGACACCGCCGAGCTGCGGCGCGATGGCGTGCGCATCTTCGACGGCAACGATGC
GCCGGTGGAGCGCGCGCTGCACCTGTCGGACGTTTCGCTGGCCTCGTTGGAGCTCGGCCC
GTTTCGCCATTTCATGCAGAAGGAGATCCACGAGCAGCCGCGCGCGCTGGCCGATACCAT
CGAAGCGGCCATCGACGCGAAGGGATTCCCTGCGTCGCTGTTCGGGCCCAAGGCCGAAGC
AGTGCTGGGCGCCATCGAGGGCGTGCAGATCCTGGCCTGCGGTACCAGCTACTACGCGGG
CATGACCGCGCGCTACTGGATCGAAGCCCTCGCCGGGCTGCCATGCAGCGTGGAGATCGC
CAGCGAATACCGCTACCGTGCCGCCTATGCGAACCCCAAGCATCTGATCGTCACCATCTC
CCAGTCCGGCGAAACCTTGGACACGATGGAGGCGCTGAAGTACGCCAAATCGCTGGGACA
TCTGCACACGCTATCGATCTGCAACGTGCCCGAGAGCGCGATCCCGCGCGCCAGCGAGCT
GGTGTGCTACACGCGCGCCGGTGCCGAGATCGGCGTGGCCTCGACCAAGGCCTTCACCAC
GCAGCTGGCGGTGCTGTTCCAGCTCGCCGTGGTACTGGGCAAGCTGCACGGACGCATCAA
CGAGACCGAAGAAGCCGAGTACCTGGAGCAACTGCGCTTCCTGCCGGGCAGCGTGCAGCA
CGCGCTGAATCTGGAGCCGCAGATCATGGCCTGGGCCGAACGGTTCGCGCCGAAAGAAAA
CGCCTTGTTCCTTGGCCGCGGCCTGCATTATCCGATCGCCCTGGAAGGGGCGCTCAAGCT
GAAGGAAATCTCCTATATCCACGCCGAAGCCTATCCGGCCGGCGAATTGAAGCATGGGCC
GCTCGCCTTGGTGGACGCGTCGATGCCGGTGGTGGTGATCGCGCCCAACGATCGCCTGCT
GGAAAAGGTCAAATCCAATATGCAGGAAGTGCGCGCGCGCGGTGGCGAGTTGTTCGTTTT
CGCCGACCAGGACAGCCACTTCAACGCGTCCGAAGGCATCCACGTGATCCGCACGCCGCG
CCATGCCGGCGTGCTGTCGCCGGTGATCCACACCATCCCCGTGCAGCTGCTGGCCTACCA
CACCGCGTTGGCACGCGGCACCGATGTGGACAAGCCGCGCAACTTGGCCAAGTCGGTGAC
GGTGGAATGAGGCCGCGCTGCGGAGCCTGCGAGGATGGCTCGGCAACACGCATCGCGACG
CTGATGGCCTGAGTATCGCGCCGCCGCCTGCCTGGCGTTGCGGCAGATCCTGTTGCGGTC
ACAGTCTTCCCGGTGCGATCGGTGAACGCATCGGGAGCGTCGCCGGTCCTGCCCGGCGAC
GCTCGCATGTGTCGGCCGCTGTGGCAGTGGCGGGCTGCAGCACGATTGGCAGCCGCAATG
CGCGGTTGCCAACGGTTTGGCCCGGGTTATGCATACGCTACTGGCGAGGGTCCACACCAC
GCAGGGGGACGTATGCACGAGTCTTTCAGGCAGGGCACGCCGGCCGAGTTGTGGCAGGCG
TTGGTGCGCGAGGCGGGGCAGCGGACCGCATGTCCGCTGGACGAATCGCGCGAGCATTAT
CTGGTGTTCGTTCTGCTCCGTTTCCAGCGCGATGCGCATCTGCTCTCGCGGACGCAGGCA
CTGGCATGGCTGCACGCGCAGGAACAGGTAGGTAGCGTGCGTGCCGATCTGCTGCGCGAT
GTCGGCGATGGCTGCCTGCTGATCGCGGGCCTCTTCCCTGGCGTGGCGCAGCGGCGCCGT
CTCAGCGTGGAGTACTTCATCGATCTGGGGCGCGGCGCCTACTCCGAAGTGGCCGATACG
CGCTGCAGCGACGCCGGCCTGTTCGCACAACTGGCCGATGGCTATCGCGAGCTCGTCCAG
ACCCTGGCCGCACTGCGCACGCCGCGACAGTGGCAATGCGCGAGCAGTGGAATCCTGCAT
GCCTGACCACTAAGAGCGGCTAACAAAGCGACTGCGCAGCCGCCAGGCGGGCGCGGCCGG
TGCTCGGAATCGGCATGTACCAAACGTACACTCCGGGTTTCTCCGCGCCGTCCACACCCA
CCTGACGACTGCTCGCTACGCTACGCTCTGTCAGCCGCTCTGAGCTCTCCCGCACGGGAC
CCTCCCGACAGTTCGGTGGGGACCGCCCCGACTGCCAAAACGCCAGCGTCGGCCCACACT
ATCCCGGCAGACTTGATCCGCCGGGCGACGCTGCAGTGCTCCGGATGGGTCGATCCTGTG
CCAACGACCACCGCGCAACCTGTGCGGTGACGTCTTGCCGCACTGCGTGGGGGCGCGCAG
TGCGGCACTTATTCCATGGGAAGGACATCCACATGAAGGTGTGTATTGCGGCCTTGCTGT
TTGCCGTGGCTGGCGCGGCGATGGCGCAAGGGATTCCTCCCGGTTACGCCGGCGAGGGCG
GGATGACGCTGCAGGAGATCGACCCTGCGATCTACGCCTACCATTACGATCACGGCTTCG
TCGGCGAAGACGCGATGGGCTGGGATCCGGCATTAGCGTGACCATCGGCGGGGAACGCAC
CGGTCTGCTCAAGCGCAAGGCCAGCCGGGTCCATCTGGCGTGCACACCGACGCCGCGTAC
CGCCTCGTTGCAGGAGTGGGAAGCCGACAACTACGCCTTGGTCAAGCAGGCGGCTCAGGC
GTATACCGACGAGTGCGCGGCCAGGTTCGCAGAACGTCTGCCGCAATGGTTTCCCGATAC
CGCCACGGTGGCGGCATCCGACTGAGCCGGGCACCAGCGGCGCCCGGCGTTGCATGCGCC
AGAACGATCGCTCAGATCGCCGCGCGTGACGGGTTGCGTTGCTGGTCCTGCTGGTCCTGA
GGCGGTTGCGGCTGCTGGGCCTGGGTTTCCTGCCGCACCGCATTGCTGCTGTGCTCCAGC
GGGCGCTCTGTCGCCGCGGCCTTGTCGGCATAGATGCGTTGATGCGCGGGATCGTTGGGT
TGCCCCTGCACCGCAAACAGCCCGCTGCCGTCCTTGCTCTGCACCACCATGTCGATGCGC
TGCATGCCGCCGACCTTGGCTTCGAAGGCCAGTGCGCCAGCCGCGTTTTCCAATGCGCGC
CGGTTGGGGAATGCCTGCGGGCCCAGCTGCTCCAGCTTGCCGACCGCCTGGTTGTACAGC
GGATGGTCGGGATTGGTCTTCTCCGACAGCAACGGCGCTTTCTCGGCCTGCCTGAGCGCA
TTCCAGGTATCGCGGCCGACGATGCCGTCGTCCTGCAGGCCGTGCGCCCGCTGAAACGCC
TTGACCGCTTCGCCCGTGCGTGGCCCATACGCACTGTCGGCCTGCAAGGCATTGCCGCTG
GCGTCCTTGTAGCCGAGCTGCTGCAGCGTGTGCTGCAGCTTCTGGACCTCGGCGCCGTGC
GCATCCTCGCGCAGCACCCCGGGGCTGCCCGCGCCAGCCGATGCGGGTGTGGGTTGCTGC
GTCGCGGTGCCGTGCGACTGCTGCCTGTCCTGGCTACGGGTCTGCAGCAGATCGCGCGCC
TCGGCAAGCGGGTCGCTGGCGAAGAGCTTGACGCCATGGGCGTGCTTGCGTTGCAGATAG
GTTTCCAGCGAACTGAGTTCGACCCCCTCGCCGCCGCGCGACTGGCTGATCTTCAGCTCC
CCATTCCTGGGGTCGCGCACCACCATGGTGATGTGGTCGATGCCCTTGTAGCGGCCCGCA
TCCCAACTCTTGGCGCCGTTGTCCTCGCCGATGATCATGCCCTCCTTGAGCTTGTCGGCG
GTGACGTCCTGGCCCTGGATCAGCACGCCCGAGCGGTGCTCGGCCTTGCGCAGCAATTCG
GATGCGCTATCGAAGCCCGGGCTGAACTTCTCGGCCTTGCTGAAGACCGACCTTCCCGCG
CCGCGATTGATCTCGTCCATGGTGGCGTTCTGCATCTCGACCACCCAGCCGGAGCAATCG
ACCCGTCCCTGGTCCGGGTCCTTGGCGCCCAGGCCGTACTTCACGTGGTCGTACTTGTTC
GTCAGTTCATAGGCCGCGCTCAGCGCGATGCCTTGGGTTGCAGCCTGTGCCGCCTGTGCA
GGCGGTGCCTGCGGCGCGGGCGTTGCCTGGGCCGGCGCCGGAGCGGGCCGTTGTCCGGAC
AGCGGCTCGATCCCTTTTTCCGGCAGGTGGATACGGTCCATCTTCGTATCCCAGTAGCGG
ATGAAGGTTTGCGCCATGTCCTTGTCGGACATGCCCCTGAACGTGGCCGCATCCACGCCG
GTCAGGGACTGCAGCTCTCTCCCGCCGATATTGTTGAGGATGTTGGCGCGCGTGCTGTCG
AGACTGAAAGACCCGGTGGCCAGCGCTGCCTGCAGGGAACGATAGCCGCCGGCGCCCTGC
TGGTGCGCCATGTACATGTCCAGGCCATCGGGCTCGGGTTTGCCTGACAGGTAGGGCCGG
CCATCGCGTTCGTGCCGGTCCACCAGGGCGTTGCGGTTGTTCAGATAGAGGCGGGCGGCT
GCATCGGTATTGACCACCGCATCCAGCTCGCGCCCTGCAATCCCGTACTCGGCAGCGGTC
GGTGGCGTGAACTGGAACAAGCCCTTGGCACCGTTGGGGCCACGGTTTGCCAATTCGTCG
AAACTGCCGCCTGTTTCCGCATAGGCGAAACGAAAGAAGTCATCGCGCGGAATGTTCCGC
TGCTGCGCTTCACGTTCGATAATGTCGAGCACTTCGGCTCGCGAGTAATTCGTCGGCATC
GCTCATCGTCCTTTCATTGAGTGCCGCAGCCCGGCGGCTGCAGCGGTACGCCGCCCGAAC
CAATTCCTTTGGTCCTGTGTCAGGGGGTCGGCAAATACGATTTGTGGGCCGCATCGTACC
GGTATTGGACCGTCGCGTCACGCCCGGTTGCCGAGGGATCACCGGAGAGCGTAATGCGGA
TGTCCGGCAGCCCCGACTGCTGGACGAATGCCAGTGTGCTGCCGTTCTTCACGCAGGCGA
TCCTGCCGGGCGCATCCTCGCCGCAGTTGGCGCTATTGTCCTGGCCGGCCGGCAGATTGC
CCACATAGGTCCAATGCGTGTCGTCGACCTCGGCGGTCTCCTTCGGATTGAACGCCAGCA
GGTCGTAGGACAGGATGCGTACGCCGGACTGCAGGCTCCAGGTCGGTAGCGCGAGCACCA
GGCGACCATCGTCGGTGACGTGGGTCTGGGGCTTGCGTGTGGTGTCGATGGTATTGGCCT
GCTCCATGCCGCCGAACTCGCCGATATACGGCTCGGCACCCAGCAGCTTCCATGGCGACT
TGCTGCCGGGTTCGCTGGTGACGAAGGTGGCGTGGGCCAGGGTCACCTTGGCGTCCGGTG
CGGGATAGTGATTCTCGCGCTCGGCCCCGTAACGCTCGGGGGTTTCCCACGCAAAGCCGG
TGTAGTAGCGCGTGCCGCCGAGGGCGAATTCGAAACCGTACCAGTAGTTGATCCAGCTGC
CGTTGGCGACCTCGTACGACAGGGCGCCGTCGCCATCGACGTTGCTGATGAAGTACAGCA
CGCTGTCCGGGCGCGGCGGCTGCAAGTGCTGGGTCGTTCCCTGGGTCGCATCCTGCATGG
AAGTGGCTTCCTTGTCTGAAGGGTGGGGGGCGGTGCTGGGAGTGCTTGCCTTCGGGGCCG
CGGCGTCCGGGGGGGCCGGCTTGCATGCGGCGATCGTCGCCAGCGCAAGGATCAGTGGAA
TCTTCCTGACGAGCATTGGGGTGCATCCGTTGCGAAGGGCGGAAAAAGTCTACCCCAGCC
CGGGGATGTGTCCATCCGTGGGGCTGGAGCGCGCATCATGCAGGCAGGGGTGCGGCAGCG
GATGCACGAACTCTTCACGTACGCATGGATGGCATGCGCGCGAGGCGCCGCGCTGCGCCG
CGCCTCGTCCAGGCGGAAGGGGCCTATACCAGCGGCGTGTTGGAGATGATCTCCACCCAG
TAGCCGTCCGGGTCCTTGATGAAGGCCAGGTGCTTCATGCGGCCCTCTTCCAGGCGTTTC
TGATAGGGCACGGCGAGGCTGTCGAAGCGCGCGCAGGCGGCGTGGATGTCCGGCACCGAC
ACGCAGATATGACCGAAGCCACGCGGGTCGCTGTTGCCGTCGTGATACACCGCTCCCTCC
TGGGCCTCGGTGCCATGGTTGTGGGTCAGCTCCAGCACGCCGGGAATGCCGGCCATCCAC
AGCCGCCGTTCGTCATCCTGTTCGGGAATCGTGGCGGTGCCGGGCAACAAGGCCAGGAAA
TACAGGCTGAATTGCGCATCCGCGAAGTGGCGGGCATCGAGCAGGCGAAAGCCCAGCACG
CGGGTGTAGAAGTCCAGCGAACGTTGCGCATCCTTGACGCGCAACATGGTGTGGTTGAAC
ACGAAGCCCTGGGTGTCACTGGGGGCGGCGCTGACGCCGGCTACCTGTTGCAGGTCGGTC
AAAGGCATTGTGGTCTCCTCGGTCGAATCGTGCGCGCGGGCCAGGCGCGTGGGGTGAGTA
GTTTAGCCAGGGGGAGGTGGGCGATGTGTCTGCGTCATGCGTGGCCTTGCCCGGGCGTGT
CGCTGCATATGCGGTCTCTCTATCGAACGATGAGGCGATTCGCCAAATCGATCGCGCCGC
GCGCTTTGCCGGCACCGTAAGTGCATCGGCGCGGCCGGCATCGCAGGCGCGGCGACGTGC
ATGCATCGCCTCAGAACCAGAGGCGGATACCGGCGACGAATTGGCTCTCGCGCGGCCGTT
CGCCTGCGACCGCGTCGCGTTGAGCAGCATCGCCGAAGCGGCGGGTATGCACCCAGCCGA
TGTACGGTGCGACTTTGCGGGTGAACTCGTAGCGCAGCCGCACACCGGCTTCCACCTGCT
CCAGGCCGGTGCCGATTCCGCAGCGGTCGTCATCGGTGAGGGCGATGTCGGCCTCCACGC
GCGGTTGCAGGATCAGGCGATTGGTCAGCAAGACCTCGTACTCGCCTTCCAGGCGCAACG
CGGCGCGACCGCCGTTGCCCAGATACAGGGTGGCTTCGGTCTCGAACTTGTACGGTGCCA
GGCCCTGTAGGCCGATGGCGGCCCAACTGCGACGGTCATCCGGCGCCAGATCCTGGCGTG
CGCCGATGAGCAGATCCCACCACGGCGAGATGGCGTGACCGTAGAAGGCTTCCAGCCAGG
CCGATTGCGTACGGCCATTCGCGCGTTCGCCTTCGCTGCGCAGCCAGAGCCGGTCGATAT
CGCCGCCGATCCAGGCGCGCGCTTCCCAGTCCTGGCCCGTGCCGCGATCGGTGTCGACCG
CTTCCAGGCGATCGAGCAGCACATAGTGATTGATGCCCATTCCGTGCATCGCATGTGCCT
GCAATGGCGCGAAGGCGGCGGCGATCTCTTCGCTGGTGGGCACCGGAATCGGCTCGCGCG
GCAACGCCGTTCCAGTTGGCGATGCGTGCATCGGTGCGGCATGCGCACCATGGCGCATCG
CATGATGTTCCATGCCGTCATGCATGGCGGAATCGTGCTGCATCGTGTCGTGGGTCATCG
CGTGCTGCGGCGTGACGCGGTGAGCCGGCGTGGCGGGATGTATCTCGTGCTTCATCGCGC
CACGTGTCGTCGCATCCGTTGTCGTCGTGGTGTGCTCCGTTGCAGCTCGACTCTCCGTGG
CGTGTTCGTTGGAATCATGGCCCATCGCCTGATGCTCCATTGCGCCGTGGCCCATGTCGG
CGTGATGCATGGCGGCATGGTCCATGTGCGAGTGATCCATCGGCGCTGCGCTGCCGTCGT
GCTGGGTCTGCGGTTCTGCAGCTCCGATTGCTGGCGCCGCCGCCGGGCGTGCGGCAGCCT
CGTCCGCAGCCGTGACCGACGCATCCGGCACCGCCTGCGAACCGGCAGGGGGTTGAGCGT
GCGTATGCGTCATCGTAGGCATGGCCTGTCGAGCGGTTGGCGACGGCTCGGGCGGAATCG
CCTGCATGCCTTGCGAGGCGGGTGCGTCCGCCATTCCATCGGCCTGCAGCGCTGCTGCAT
GATCGCCATGAACGGCCGGACCCGTCGCAGCATGTGCGTGTTCCTGCGCGGCCAGCGATG
CGCTGAACAACCAGGTGCCGACCACCAGCGAACGTAGTGCGCGCATGTTCATGCCTCCAC
CCGCACTTCGCGCATCATGCCCGCTTCCATGTGGTACAGCAGATGGCAGTGGTAGGCCCA
GCGACCCACCGCGTCGGCGCGCACGCGATAGCTGCGGCGCGTGCCAGGCGGCATGTCGAT
GGTGTGCTTGCGGACCTGGAAATTGCCGTCTGCATCTTCCAGGTCGCTCCACATGCCGTG
CAGGTGGATGGGGTGCTGCATCATGGTGTCGTTGACCAGCACGATGCGCAGCCGCTCGCC
GTAGCGCAGGCGCAACGGATCGGCCGAGGCGAATGCCACGCCGTCGAAGGACCAGGCGAA
TTTTTCCATGTGCCCGGTCAGATGCAGTTCGATCTCGCGCCCCGGCTCGCGTCCATCCGG
GTCCTCGAACAGGCTGTGCAGGTCGCCGTAGCGCAGTACGCGGCGGCCATTGTCGCGCAG
GCCCACGCCCGGGTCGTCCAGGCGCGGTGTGGTGGCATTGCTGCGCATGTCGATCAGCGG
GTTGCCCGCTTCGCTGGCGGCATGGTGCGGTGTCCTGGCATGCGCCTGCGCAACGTGATG
CGCGTGCATCGGCATTGCCATCGCGCGTGCATCGGCGGCGCCGTGCATAGCATGGCCGTC
GTGGTGCATGCCGTCGCCATGCCCCATGTCCTGCATGGTCAGGATGGCGCGCGGATCCAG
TGCGGGAATCGGTGCCTGCAGGCCATGCCGCACCGCCAGCGTGCCGCAGGCGAAACCGGT
GCGGCCCATGTCCTGCGCGAACAGGGTGAAGGCGTCCTGGCCGATGGGCTCGACCAGGAC
GTCGAAGGTCTCGGCCGCGGCAATGCGCAGCTCGTCCACGCTGACCGGATGCACGTATTG
GCCATCGGCGGCCACCACGGTCATGCGCAGGCCGGGGATGCGGATGTCGAAGTAAGTCAT
CGACGATCCATTGATGAAGCGCAGCAGCACTTTCTCGCCGGGGACGAACAGGCCGGTCCA
GTTGCCCGCCGGCGCCACGCCATTGAGCAGGTAGGTATAGGTATTGGCGTTGACGTCGGA
CAGGTCGGTGGGGGTCATGCGCATGCGCCCCCACATGCCGCGATCGGCCAGCGTGGCGCG
CAGCCCGTCTTCGCGCGCATCGCGCAGGAAATCGCCCACCGTGCGCTGGGCGTAGTTGTC
GTGGCTGGGCATCTGCTTCAAGCGGCGAAACAGTGCGGCAGGATCCAGGTCGGTCCAGTC
CGACAGCAGCACCACATGTTCGCGATCGTAGCGGTACGGCGGTGGCGCCAGCGGGTCGAT
CACGATGGCGCCATACAGGCCGGCCTGCTCCTGGAACATCGAATGGCTGTGGTACCAGTA
GGTGCCGGATTGGCGCAGCGCGAAGCGATAGTGGTACTCCTGGCCCGGCGCGATGCCGTC
GAAACTCATGCCCGGCACGCCATCCATGTTGGCCGGCAATAGCAGCCCGTGCCAATGCAC
CGAGGTGGGTTGGTCGGTCAGCGTGTTGCGCACGCGCACGCTCACCGTGTCGCCCTCGCG
CCAGCGCAGGATCGGTGCCGGCAGGCTCTGGTTGACGGTGATGGCAGGGCGCGAGCGGCC
GGTGAGATTGACCGGCATCTGGCCGATCTGCAGCGACTGGCTGCTGCCGCGCAGCATCGG
CGTGGCCATGGCGCCGGCAGCGCGCGCATCGCTGCGCCACAGGCCGGTGGCGGCAATGCC
ACCCAGGGCCAGGCCCTGCACGAAACGGCGCCGGCTCATCCCGGAACTGACAGTGTGAGG
AACGACAGGAATAGCGGACGACATGACACCTCCGGTGCGCCCGCCGGAGCGGCAGACGCA
ACGCATCGCTGAGAAATCCCGCATCCATCGATGCAGGGCGAAGAGCGGGCGGGGCAGCCG
ATACCTCCGCGCGAAGCGGCGGCAGGCATGGACGACGCGGGGAGCGGGCGCGTACACGCC
AGGCAGGGAGGTCCCCGCGACCGCTACACGCAGCTGACGCTGGGCGCCACCCTGCGCGGG
CTGCGCTCAGCCGATGGGAGGTCGAACCGGCTGTTCGGGGACCGGGCTGCCGCGCCCGTC
AGCGGGAATCGACGGCAGGGCCGGCCGGCCGGGCAGGCCCGCCGGTACCGCCGGCAGAGT
CAGCAGCGCCAGGCTGCAATGCTGCAGGCAGTCGCAGCTGCGCAGCTCGCAGCAGTCGGC
CGCGTGCGGCTGCTTGGACGTCTCGGCCTGCATCGCCGTCGGTGGCTCGTGCGCATGACA
GGGCATGGCATCCACGCTTGCCGCGTGCCCGACCGCTGCGTGCGCAGCGGCTGTTGCAGC
CGGCTGTTGCGTGTCCATCTGCGGCATCGCCATGCCCACCGACGCCCACGCACCGGTGGC
CGTATTGGCGACCAGGCACAGGCACAGCAGCAGGCGAAGCAGGCAAGGCAGCACGGGCAC
GCACGACGGATCGGACGGGAGCGGCGAGCATACCACCGGCCCCTGGCTGCCCGCCCGATG
ACCGCCCGCCTCGGGCGTGCGCCCGGCAGCGGTAGAATCGACGCTTCCTTCGCCACACCG
TCCTGCCATGTCGCAGCGCCAGTGGGTGGCCGCCGCCATCCAGAAGATCGAGGCCGATTT
CAACCGATCGGCCGATACCCACCTGATCCCCATGGACCTGCCCGGCTATCCAGGCATCGA
CCTGTATTTCAAGGACGAGTCCAGCCACCCCACCGGCAGCCTCAAGCACCGGCTGGCGCG
TTCTTTGTTCCTGTACGCGCTGACCAACGGCTGGTTGCGCGCAGGCCGGCCGGTGATCGA
GGCCTCCAGCGGTTCCACAGCGGTGTCGGAGGCTTACTTCGCACGCTTGCTGGGGCTACC
CTTCATCGCGGTGATGCCGGCTTCCACTTCGCCGGAAAAGATCGCCGCGATCGAATTCCA
GGGCGGGCGTTGCCATCTGGTGGAGCGCGCCTGCGACCTGGACAGCGCCTCGCACCAGCT
CGCGCGCGAGACCGGTGGGCACTTCATGGACCAGTTCACCTACGCCGAGCGCGCCACCGA
CTGGCGCGCCAACAACAACATCGCCGAATCCATCTTCAAGCAGCTGGCCGAGGAGCCGCA
CCCGATTCCGGAATGGATCGTCTGCAGTCCCGGCACTGGCGGCACCAGCGCCACCCTGGG
GCGCTATGTGCGCTACCGGCGCCACGCCACCCGTATCCTGTGCGCCGATCCGGAAGTGTC
GGTGTTCTTCGACGGTTACTGCCGTGCGGTGGATGGGCAATGCCCCAAGGAGCTGGCCAT
CACCGGTGGCTCGCGCATCGAAGGTATCGGCCGGCCGCGGGTCGAGCCCAGCTTCATCGC
CACCTGCGTGGATGCGATGGTGAAAGTGCCCGACGCACTGAGCCTGGCGGCGATGCGTCA
CGTCAGCGCCACGTTGGGCCGCCGCGTCGGTGGCTCCACCGGCACCAACTTCGTCGGCGT
GCTGCAGGCGGCGCAACGGATGCGCGAGGACGGCCGCCAGGGCTCCATCGTCGCCATCCT
GTGCGATGCCGGCGAGCGCTACGCGCACAGCTATTACGACCCTGCGTGGTACGCGGCACG
CGCCATCGACATCACCGACAGCGACGCGGCCATCGCCAGCGCAGTGAATGGCGGCGCGCT
GCCGCCACTGCCTTGTGCTGCGCTGGAATGACCGCCATATCGCTGCGGTAGGCAAGGGCA
GGCCAGCTCCTGCCTTGTTCGCTCGTCCCTTCTCCTGATCCGTTCACCGCCGGAGCGCTC
CATGACCAACCCCTTGCTCGACCTCTCCGGACTGCCGTCCTTCGATGCGATCCGACCCGA
ACACGTGGGCCCGGCGATCGACCAGCTGCTGGCCGAGGCCGAGGCGGCGGTCAAGACTGC
CGAGCAGGTCAGCCCGGTGCGTTGGGACAGTTTCGTGGTGCCGCTGGACGATGCCACCGA
GCGGTTGTGGCGTGCGTGGGGGCAGGTGGGGCATCTGCAGGCGGTGATGAATACCCCGGA
GCTGCGCGAGGCCTACAACAGCAATCTGCCCAAGGTGAGCCGCTTCGGCAGTGCGCTGGG
CCAGAACCTTGCGCTGTACGCGCAGTACAAGGCGCTGGCGCAATCGCCGGAGGCCTCCCA
CTACGACGACGCGCGTCGCAAGGTGCTGGACAACGCGCTGCGCGATTTCCGCCTGGGTGG
TGCTGAGCTCGATGACGCGGACAAGGCGCGCTTTGCGCAGATCCAGGAAGAGTTGTCGGC
GCTGGCGGCGAAGTTCTCGCAGAACGTGCTCGATGCCACCGATGCCTGGTCGTATGTCAC
CGACGATGAAACGCAGTTGTCCGGCCTGCCGGCCGAAGTGATCGCCGCCGCGCGCGTGGC
CGCAGAAAAAGACGGCGTGCCGGGCTGGAAGTTCACCCTGCAGATGCCGTGCTACCTGCC
GGTGCAGAGCGATGCCGACAGTCGCGAGCTGCGCGCAAAGCTCTATCGCGCCAACGCCGA
ACGCGCTTCCGAATTCGGCGATGCGGCGCTGGACAACAGCGCCAATATCGACCGCATCCT
CGCGCTGCGCGCGGAGCTGGCGCACCTGCTCGGCTTTGCCAGCTACGCCGACTATTCCAT
CGCGACCAAGATGGCGCAGAGCCCGGAGGAGGTGATGGGTTTCCTGCGCGATCTGGCGGC
CCGCGCCAAACCTCATGCGCAACGCGACCGTGCCGAACTGGAGGCTTTCGCCCGCGACGA
ACTGGGTCTGGACGAACTGCAGGCCTGGGACCTGGCCTATGCCAGCGAAAAACTCAAGCA
GGCGCGTTACAGCTTCTCCGAGCAGGAAGTGAAGCAGTACTTCACCGAGCTCAGGGTGCT
GGCCGGCCTGTTCGATGTGATCCACAGCCTGTACGGGCTCACCGTCAAACCCGACAGCGC
GCCGGTCTGGCATCCGGATGTGCGGTTCTACCGCCTGGAAGATGCGCAGGGTGCACTGGT
GGGCCAGTTCTATCTGGACCTGTACGCGCGCGAAGGCAAGCGCGGTGGTGCCTGGATGGA
CGATTGCCGCAACCGCCGCGACACCGCCAACGGTGTGCAGACGCCGTTGGTGTATCTGGT
GTGCAACTTCGGCCGCGGCAGCGGCGATGCGCCGGCCACGTTCCGGCATGGCGAGGTCAC
CACGCTGTTCCATGAAATGGGCCATGGCCTGCATCAGTTGCTCACCCGCATCGGCGAACT
CGGCGTGGCCGGCATCAACGGCGTGGAATGGGATGCAGTGGAGCTGCCCAGTCAGTTCAT
GGAGAACTTCTGCTGGGAATGGGAGCGGGTGCAGACGATGACCGCGCATGTGCAGACCGG
TGAACCGCTGCCGCGCAACCTGTTCGACCGCCTGCTGGCCGCGCGCAATTTCCAGAGCGG
CATGTTCACCGTGCGTCAGCTCGAATTCGCCTTGTTCGACATGCAGCTGCACAGCAGTTT
CGACCCGCTGCAGGACAGCGTGCTGAAGCTGATCGAGCGCGTGCGCGACGAAGTCGCCGT
CAACCGTCCGCCGGCGTGGAATCGCTTCCCGCATCAGTTCAGCCACATCTTCGCCGGCGG
TTACGCGGCCGGTTACTACAGCTACAAATGGGCCGAAGTGCTCAGTGCCGATGCCTACGC
CGCATTCGAAGAGGCGCCCGAACAGGTGGCCGAGACCGGTGCACGTTTCCGCCACGAAGT
CCTGTCGCGTGGCGGCAGCCGCAGTGCCGCGGACAATTTCCGTGCCTTCCGTGGTCGCGC
GCCGACCATCGATGCATTGCTGCGGCATAACGGCATGGCGGGTTGATCCTTGCTGCACCA
CGCCTGACGTCGCCAGGTTGGCATCTCAGTGCGATGGCCCCGCGTATGGACGCAATCGCG
TGGTGGCCCCTCGCCCGCTTGCATGAAGGGATCGGTACATCAAGGAGCGTGCAATGCAGC
GACATCTGTCATGGAGTGTGGTGGTCGTGATGGCGGTGGCTGTGCCGGCGGTGGCGCAGC
ACGCCGGGCATGCCAATCGCCTGGCAGCCCTGCGTGCCGGCCCGGGCGATGAATACCAGC
GCGTGGGCGAAGTCCGCGCTGGTCACGCGCTCACCGTCCATGGGTGCCTGAAGAACGGCA
GGTGGTGCGATGTGCGTGCCCCCGATGCGCGCGGGTGGCTGCCCACACAGGCAATCGCAT
TGGAACGCGGCGAGCTCACCGACGTGGTTCCCAAAATTGCGTTTTCACTGGACCCGTATT
GGGATGCGCATTACCGCGGCCGCGAGTGGACGGTGGAAAGCGAGCGCGCGCTGTGGCGCC
ACCATCTGCCGGAAACCTCGCCGGAGCTGGAAGTATTGGCGCCCGGCGAGGGCCCGTCGC
ACCCTGGCGAGGCGTCCATTGCACGGCGCGCCAAGCGGCAAGCGCGTGAGAACACCGAAC
GGACCCGCCGCGAGCGGGCCGAGATAGACGCGGCCAAGGCCTTGCAGAACAAGCGCGAGG
ACTGTCGCAACCGGCAACGGGCGGCCGAACGGAATGCGGTCAGGGGCGCGGATGGCCGGC
CCGTCGGCGTTCAGGCCGCGCTGGAGGATTGCGACCGGCTGCGGGACTAAGAGCGGCGAA
CAGAACGTAGGGGGTGGATGGCGGATGCATAGCGCATCCGCGCGCCCGGAGAACCGCGTC
CTTCGCCCTGCACCGCTTTACACCCGGCCGAACACCAGGGTGCCATTGGTGCCGCCGAAG
CCGAAGCTGTTGGACATCACCGTGTTCAGGGTCGCCGCCTGCGTCTGTCGCAGGATCGGG
AAGCCGTCGGCGCGTGGATCGAGTTCATCGATATGCGCCGAACCGGCCATGAAACCGTCG
CGCAGCATCAGCAGGCAGAAGATCGCCTCGTGCACGCTCGCCGATCCCAGCGAGTGACCC
GACAGCGCCTTGGTCGACGACAGCGGCGGCACATCGTCGCCGAACACCTCGCGCACGGCG
CCCAGTTCGGTGACATCGCCCAGCGGCGTGGAGGTGCCGTGGGTATTGAGGTAATCGATC
GGGCGATCCAGGCCCTGCAGGGCCATGCGCATGCAGCGCACCGCGCCTTCGCCGCTGGGC
GCGACCATGTCCGCGCCATCGGAGGTCACCCCGTAGCCGATCAATTCGGCATGGATGCGC
GCACCGCGCGCGATCGCATGATCGTAGTCTTCCAGTACCAGCATGCCGCCGCCGCTGCCG
ATGACGAATCCGTCGCGCTGCGCATCGTAGGGACGCGAGGCCACGGCGGGGCGGTCGTTG
AAGCCGGTGGACAGCGCGCCCATCGCATCGAACATCACGCTCATGGTCCAGTGCAGCTCT
TCGCCGGCACCGGCGAACATCACGTCCTGCGCGCCGTGGCGGATCAGGTCCGCCGCCGCG
CCGATGCAATGCGCCGAGGTGGCGCAGGCCGCCGACAAGGAATAGCTCAGGCCGCGGATC
TTGAACGCAGTCGCCAGCGAGGCGGACACGGCAGAGCACATCGTGCGCGGCACCATGTAC
GGGCCCACCTTGCGCACGCCGCGGGCGCGCAGCAGGTCGGCGGTTTCCACCTGCCATTGG
CTGGACCCGCCGCCGGAGCCGGCGATCACGCCGGTGCGCACATCGCTGACCTGTTCGGCG
CTCAGGCCGGCATCGGCGATCGCATCGCGCATGGCCAGGTATGCATACGCCGACGCATCG
CCCATGAAGCGTTTGAGCTTGCGGTCGATCAGCGCTTCCAGATCCAGTGCCACCGCGCCG
CCGACCTGGCTGCGCAGGCCGGCGTCGGCATGATCGGGCAGCGCGGTGATGCCCGATCGG
CCTTCACGCAATGCGGTGGAAACGGTGTCCAGATCATTTCCCAGACACGAATTGATGCCC
ATTCCGGTGACGACGACGCGGCGCATCAGAAGCTCTCCGTCGAGGTGAACATGCCCACAC
GCAGGTCCTTGGCGGTGTAGATCTCGCGTCCATCCACCAGCATGCGCGCATCGCTCTGCG
CCATCACCAGCTTGCGGTTGATCACGCGGCTGATATCGATCTCGTAGTGCACCAGCGTTG
CGCTGGGCAGCACCTGGCCAGTGAACTTGACTTCCCCGCAGCCCAGGGCGCGGCCGCGGC
CGGGTGCGCCGATCCAGGTCAGGAAAAAGCCGGTCAACTGCCACATCGCGTCCAGTCCCA
GGCAGCCGGGCATCACCGGGTCGCCGATGAAGTGGCAACCGAAGAACCACAGGTCCGGGC
GCACGTCGAGTTCTGCGCGGATCACGCCCTTGCCATGCGCGCCGCCGGTGTCGCTGATCT
CGGTGATGCGGTCGAACATCAGCATCGGGTCGTTCGGCAACCGACCGCTGTCGGGTCCGA
ACAATTCCCCACGCGCGCTGGCCAACAATTGATCGCGCGAATACGTACTTTGACGAGTCA
TGACGAACGGTTTCCTGCAGGCAATCGAAAGGCGAGGCCGGCAAGGGTGCATGAGGGCGC
GCGGTTCAATCAAACGTTTTATCCGTACGCCTGCGTGCTGTTTTCAAGGCGGGATGCGCT
GCGGAAGGCAGCGGTTGGGTGCAGGGCCAGGATCCTCAGCACGCGAGCCGTCGCCGCAAC
GGGCTGCATGGAGACATGCCGGGAGGCGGAGCGCACTCCAAACGCGATCGACGACGGTCG
GGTCCGTTTCGCGGGCGCCCGGCCGGTGCGCACGCAAGGCGTGAGACGCCGCTGATCTAT
CATGGGCCAACACCTGTGGAGAGACGTCAGCTTGATGCGCAAGATCGTGCACGTGGACAT
GGACGCGTTCTACGCCTCCGTCGAACAACGTGACGATCCAAGCCTGCGCGGCAAGCCGGT
GGTGGTGGCCTGGCGCGGCGCGCGCTCGGTGGTCTGTGCGGCCTCCTACGAGGCGCGGGT
GTTCGGGATCCGTTCGGCCATGCCTGCGCTGCGCGCCGAACGTCTATGCCCGGATGCGAT
CTTCGTGCCTCCGGATTTCGCGCGCTACAAGGCGGTGTCGCGCCAGGTGCGCGAGATCTT
CCACCGGCAGACCGATCTGGTCGAGCCACTGTCGCTGGACGAGGCGTATCTGGACGTCAC
CGAGGCCAAGAGCGGCATCCAGCTCGCCAGCGAGATCGCGCAACTGATCCGCACCCAGAT
CCGCGACGAAACCCGGCTGACCGCATCGGCTGGCATCGCACCGAACAAGTTCCTGGCCAA
GATCGCCTCGGACTGGCGCAAGCCCGATGGACAGTTCGTCATCGCCCCCAGCCGGGTGGA
TGCGTTCCTGCTGCCGCTCAAGGTCAATCGCATTCCCGGAGTCGGCAAGGTGATGGACGC
CAAGCTGGCGGCGCTGGGGATCGTCACCGTTGCCGATCTGCGCACACGTCCGCTGGAGGA
ATTGCAGGCGCATTTCGGCAGCTTCGGACAGAGCCTGTATCGCCGCGCGCGCGGCATCGA
CGAGCGTCCGGTGGAGCCGGACCAGGAAGTGCAGTCGGTATCCTCGGAGGACACCTTCAG
CGAAGACCTCGCTCTCGAGGCGCTCGGCCCGCACATCCTGCGTCTGGCCGAAAAGACCTG
GCATGCCACGCGTCGCACCGAGCGGATCGGGCGCACCGTGGTATTGAAGCTGAAGACCTC
CGCGTTTCGCATCCTGACGCGCTCCCACACGCCCGAACAGCCGCCCGCCTCGTGCGAGGC
GTTGGCGCAGATCGCGCTTGCGTTGATCCGGCGCGTCGAGCTTCCCGCGGACACGCGCTA
CCGCCTGGTCGGCGTGGGGATCAGCGGTTTCAGCGATTCCACAGAGGGCGCCGTGCAGGG
GCAACTGTTCGGCGAACTGCCGCAGGCGTAACGCACACCATGTGGCGCGTCGATCGCGCG
TCAGCGGGCGGCACTGGTCGGCACCATCGGGAACGGTCGCTGGGCTGCGGCAACCGCTCC
GCGGCCATGCATCGCCGTATCCGCGGCAACGCGCCGTGCAGCGCCAGCTCTTACACTGTG
TCTGCTCCCCCGCACGAGGCCACTGCATGTTTGCGTATTCGCTGGTGATTTTCGATCTGG
ACGGCACCCTGGTGGATAGTGCCTCCGATATTGCCTATGCCCTCAATGCCACCTTGCACG
AACTGGGCCTGCGGCAGTTCAGCGAATCCACCATTCGCTGCTGGATCGGCGAAGGCGTGC
AGGTATTGCTTGCCACGGCGCTGCGCGAAGCCGGCGCAACGCATGATGCCGCGGCGGAAA
TGCCGGTGATGATGCGGCATTACGCCGCCAGCTTGTTGCGTAACCCGCAGTTGTATCCCG
GCGTTGCCGAGGCATTGCACGGGCTGCGCAATGCCGGCGCAACGTTGGCGCTGTGCACCA
ACAAGCCCGCGCGCTTCATCGCCCCGTTGCTGGAGCACCTGGGCATCGCCGCGCTGTTCG
GTGCGGTGCTCGGAGGCGATTCACTGCCGCAGCGCAAACCTGATCCGACACCGTTGCTGC
ATCTGGCGAGGCAGTTTCAGTGCGCACCGCGGCACTGCCTGATGGTTGGCGATTCGGGTA
CCGATGCAGCGGCGGCCAAGGCCGCCAACATGCCATTGGCGATGGTGCGCTATGGATATC
TGCGCGGCTTCGATGTGCACAGCGCCGGTGCGGTGGCGATCGTCGATGACATGCGTCAAT
TGCTTGCGTTGACCTGACGGCACCGTCGACGGGGAGTTCCCGCACAGCGCCGAGGCGGCA
GGGTCGCTGCAGTGGCGTGGAAAAGCGGCGTGCGGCCGCCGCGCCCGGGTACAGCCACTC
AGTCGCTGCGCGTCTGGTCCGGGTCCGCAGCGTCGTCGTCGGCTTCGATCGTGTCGGCAT
GCACCTCGTGGTCGTCAGCGCGCGCATAGTGCACGGTTTCCACCGGCCCGCCGACCGCTC
GCCCGCGGGGCGGCAGCAGTGCGCTGGCCGCCTCGTATTCGGCCAGCAAGGCCTGGCGAC
GCGCGTCGGGCACGTCCCGCCAGTGACAATCGGCCAGTGCGCCTTCCAGCGAATACAGCA
GATTGAGGCTGGGTTTGAAGCCGGCACGGCGCACCTTGGCGAAGGCTGCCACCGCGCCCA
CCGCCTGCAGATCCTGTCGCGTGCGCAAGCCGACCTGGCGCAACCATGCGGCGCTCTTGG
GGCCGATGTTGCGCATCCGTTCGGTGGTCACGCCACTGCGCTCACGAACACCTGCGCGAT
CGCTTCCAGGCCGCGTTGATCCTCGCCGTCGAAGCGGTCCAGCTCCGGACTGTCCAGGTC
CAGCACGCCGATCAGTGCGTCGCCCTTGACCAATGGGATCACCAGCTCCGAACGCGATGC
CGAATCACAGGCGATATGCCCGGGGAACGCATCCACGTCGGCAATGCGCTGGGTCTGTCG
GGTGCTGGCAGCCGCGCCGCAGACGCCCTTGTCCAGCGGGATGCGCACGCAGGCCGGCAG
GCCCTGGAACGGCCCCACCACCAGCTCACGTCCGTCGTAGAAGTAGAAGCCGGCCCAGTT
CAACGATGGCAGCGCGTGGAAGATCAGCGCTGCCAGGTTGGCGGCATTGGCGATCCGGTC
CGGCTCGCCGTGCACCAGGGCCTGGGCCTGCGCGGTGAGCTGGGCATATTGTTCCGGCTT
GCTGCCGGTCAGCGATGAGGTGGCGAACATGCGCGAAGTTTAACAGCCGGGGTCTGCCGC
GGCGTTGCGACCGGAACGGCCGCAACGCGCCGCCGCGGCGGACGCTGTTCTCCAGCAGCA
TCGCCATCCGGGCAAGCATGTCAAAGGCTGACGATCCAGATCCAGATCCAGATCCAGATC
CGATCCGATCCGATCCGTTCCCGAATCCCGAATCCCGAATCCCGAATCCCGAATCCCGAA
TCCCGAATCCCGAATCCCGAATCCCGAATCCCGATTCCCGATTCCGCCGCACACACCCGC
GCTATGCTGCGCGCCCTCACGGCAATCGCGGCGCAGCCGCAGGATCAAGGCGCATGCAGT
TCCCGGCGTTCTATGTCACCGGCACCGATACCGGCATCGGCAAGACCATGGCCAGCACCG
CCCTGCTGCATGCCCTGCGCGCACGCGGGCACACCGCGGTGGGGATGAAGCCGGTCGCCA
GCGGCTGCGACCACACCCCGCAGGGCTGGCGCAACGAGGATGCGCTGGCGTTGCAGGCGG
CCAGCAATCCGCAGCCGGACTACGCCACGCTCAACCCCTATGCCTTGCCCGCACCGTTGG
CGCCGGAACTGGCTGCCGCCGAGGTAGGGGTGAGCCTGTCGCTGGAGCCGCTCGTCCATG
CCTTCGCGCAGTTGCGTGCGCAGGCGCAGCAGGTGGTGGTCGAAGGCGTCGGCGGCTGGG
CCGCGCCGCTGAGCGCAACGCTGGATCAGGCAGACCTGGTGCGCGCGCTGCGTCTGCCGG
TGGTGCTGGTGGTCGGCGTACGGCTGGGCTGCATCAGCCATGCGCGCCTGACCGCGGCGG
CCATCGCCGCCGATGGGATGGAGTGCATCGGCTGGATCGCCAACGAAGTGGATCCGCAGA
TGGAGCGCATCGAGGAGAACATCGGTATGCTCGGCCAACGGCTGGCGATGCCGTGCTGGG
GACGGATCCGCTGGCGCCCCGGCGCCGATGCCGCCAGCCAGGCGCAGGAGCTGCGGTTGC
CTGCGTAGGCCGAGGCGGACCTCGCGCCTGCCGCGTCCATATCGGCAGCCGGACTGATTT
TCCACGGTTGAGCGGAGCCGCGCCGTGCCGCCGTGCGCGCTGCGCCTCGTTGCCGGCTGC
GGGCGCAGCCGCGCCCCACGTGTCGTACCTGCACGTGGACAGAGAGGCGCAAATAAAAAA
GCCCGACAGAGGGAGGGATCTGTCGGGCCGGATTGCATGGGGGGAGGGACCCATGCAAAG
ACGCGGAATTGTGTTGGCCGTTACCTGCGCCGGCTCTTGGCGCTCGCGCCAGCCGGATCG
CCGCCGTGTTCGAAGTGTTGCTTGGCGAACTGTCCGAATTCGCCGGACATCTTCAGCCCC
ATCCCGACCACTTCCTGGTTGGCCGATGCCAGCCGTTCCAGGTTGTCGCGGGCCACTTGC
AGTCCTTTCGGCCAGAGTGTCTGGTAGGCCCCCAGATCGCGGGCCTGTGCGAACTCACCG
AAGAAGCGGGTGGTCGCGTTGACGTTCTGCTCCAGCGTGTCCAACGCCAACTGGTTGGCG
CGTGCTGCCGCAGAGGCGAACTGACTGGTGAAGCTGTTTTCGAACTGCGCCGACATTGCG
AACCCCTTGGGGAAAGCCGTGACCGTTTGTTGCGTTGCAGCATACACCGCGATTGCTGCA
ACGCAACACGTTTCCTGAAGTTTTTCAAAACGTCTTTGGAATGTCTTTGGATTCAATAGC
TTGGCGAGGTCGCTAAAACGACAAGGCCGCCCGTACGGCGGCCTCGGGTAGTGCAAGTGC
GCAGGGATCAACCGCGATAACGGCAGCCGGAGGTGCAGGTCTCATGCACCACGATCTCGC
TCAGCTGCGGCAGTGCCGGCTTGAGCTGGTTCCAGATCCAGATCGCCAGCCGCTCGCTGG
TCGGGTTCTCCAGTCCCTCGATGTCGTTGAGATAGTGGTGGTCCAGGCGGTCGTAGATCG
GCTGGAAGGCCGCCTTGATGTCGCCGAAGTCCATGATCCAGCCGGTCTCTGCGCCCGGTT
CGCCGCTGACATGCAGCTCGACCCGAAACGAATGCCCGTGCAGGCGGGCGCATTTGTGCC
CAGGCGGCACATTCGGAAGCCGGTGCGCGGCTTCCAGGGTGAATACCTTGAAGATGTCCA
TGGCGATGATTCGGCAAGCAGTGAGAGGGAAGGGCGTGCACCGGCACCGCGCCGGATCAC
GCAAGGGCTCGGTCGGGCCGGGACGCACGAAACAAGGGCCGCATCGCGGCCCTTGTGGTC
AACCGAGGCGCAACGTTCAGACGCCGCGGTTGGCCGGACGGCCGTTGCCACCACGTCCGC
CATCGCGCCGTCCTGCACCCGTACCGGCGTTGGCCTGACGCGGACCGCCGTTGCGCTGGC
CGCCGGGCTTCTTCGGACCTGCATGCGCATGGCGCGGCGCCTCGCCGTGCGGACGACGGG
CATGGCTCTTGCGCGGTGCGCGCTCGCCACCGGGCTGCTCGGCACGGCCCGGCGCGCTGT
TGCCCCAGCGGATCGGGGTCTGGGGCTCGTAGCCTGGCACATCGCGGATTTCCACATCGC
GGCCCAGCATGCGCACGATCTGGCGCAGCAGTTTGGCCTCGTCCTGGGCCACCAGCGAAA
TCGCCTCGCCGGTGGAACCGTTACGGCCGGTGCGACCGATGCGGTGCACGTAGTCCTCGG
CCACCATCGGCAGGTCGTAGTTGATGACCTTGGGCAACTGGTCGATATCGATGCCGCGCG
CGGCGATATCGGTGGCCACCAGCACGGTCACCCGGCCAGCCTTGAAGTCGCTCAATGCGC
GCATGCGCTGGCCCTGGCTCTTGTTGCCGTGGATCGCCGCGGTCTTGATGCCCGACTTCT
CCAGGAACAGCGCCAGCTTGTCGCTGCCGTGCTTGGTGCGCGCAAACACCAGGGTCTGCT
CGCGGCTGTCCTGCGCCAGCAGGTGCAGCAGCAGGTCGCGCTTGCGCGCGCCATCGACCG
GGTGCACACGGTGGGTGATGCTCTCGGCCACGGTGTTGCTCGGGGTGACCTGCACCTGCA
TCGGGTTGCGCATGAATTCCAGCGCCAGCTGCTTGATGTTCTCCTCGAAGGTCGCCGAGA
ACAGCAGGGTCTGGCGGTTCTGGCGCGGCAGCTTGCCCAGGATGCGCTTGATCGAGGGCA
GGAAGCCCATGTCCAGCATGCGGTCGGCCTCGTCCAGGATCAGCACCTCGATGCCGGACA
GGTCCACGCTGCGGCGTTCGATATGGTCGATCAGGCGGCCCGGGCAGGCGATCAGCAGGT
CAACGCCACGGCGCAGCGCATCGAGCTGGTTGCCCATGCCCACGCCGCCGTAGATCACCG
CGCTGGGGATGCGCAGGTATTTGCTGTAGCCGCGCAGGCTGTCATGCACCTGGGTAGCCA
GTTCGCGGGTGGGGGTCAGGATCAGCGCGCGCGGCTTGCGCGGGCCGTTGACGGCCTGCG
GCGAGGTGCCCAGGTGTTGCAGCAGCGGCAGGCCAAACGCCGCGGTCTTGCCGGTGCCGG
TCTGCGCACCGGCCAGCAGGTCGTGGCCTTCCAGCACCAGCGGGATCGCCTGCTGCTGGA
TCGGGGTGGGGGTCTCGTAGCCCTGCTCGGCCAATGCGCGCAGCAGGAAGGGCGCAAGGC
CCAGGGATTCGAATGACATCAGGAAGCTCCAAGTAAAGCGCCGCCGCCAGGCCGGGCCCG
GAGCGCGAACGCATTGCAGATGCAAAAAGGTGAGGCTCGGAGCGTTCCCGTGAACCGCGC
TGCGAGATGGTGGATCAACCCGATAGGACACGACGGGTTTGTCGGCACCACGAAAGGCGT
CGGGTGGGGCGGGCGAGCGGATCGATCGATCCTGGCCTCGCCGGCGGTCCCAGAGGGAAA
CGGACGGCCGCATGCAGACCCGGCAAGTGTACGCGTGTTTGGCGCGCTGCACAAAAAGCG
GGATTCGCAGTAGGCCACGCTTCAGCTGTTTCAGGTGTAACGGATGTTGCGGCAGGCCGT
ACAATCGGCCAACCCGTCACTGCACAGGAAGATCATGAAGCTAGGTTCCCTGAAGGAAGG
CGGCCGTGATGGCAGCCTGATCGTGGTCTCGCGCGACCTGGGCAAGGCGGTCCGCGCCAC
CGGCATCGCCGCCACCCTGCAACGCGCGCTGGAAGACTGGAGCAATATCGCGCCGCGGCT
GAATGCCCTGGCCGATGCGCTGGAGGACGGCAGCGCCGATGGCGTGTTCGACCTGGATCC
GCAGGCGCTGGCCGCGCCGCTGCCGCGCGCCTACGAATTCGTCGACGGCAGCGCCTACCT
GCCGCACGTGGAGCGGGTACGCCGCGCACGCAATGCGGAGGTGCCCGAGAGCTTCTATAC
CGACCCGTTGATGTACCAGGCCACCAGTGCCGGGTTCTACGGCCCGCGCGATGCCATCAA
GGTGGTCAGCGAGGAGTACGGCATCGATCTGGAGGCCGAGCTGGTGGTCATCACCGACGA
CGTGCCGATGGGGGCCTCGGCCGAGCAGGCGGCCGCGCACATCCAGCTGATCGGCCTGGT
CAACGATGTCTCGCTGCGCAACCTGATCCCGGCCGAGCTCGGCAAGGGGTTCGGCTTCCT
GCAGTCCAAGCCGCGTTCGGCGCTGTCGCCGGTGTTCATCACCCCCGACGAACTGGGCGA
TGCCTGGCGCGGCAACAAGGTGCATCTGCCGCTGGTGACCCATGTCAACGGCGCCTGGTT
CGGCGCGCCGGAGGCCGGCAACGACATGCAGTTCGACTTCGCCCAGTTGGTGGCGCATGC
CGCCAGGACCCGGCCGCTGTCGGCCGGTACGATCGTGGGCTCCGGCACCATCGCCAACCA
GGACACGACGCTGGGTGCCTCGTGTTTCGCCGAACAGCGCGTGGTGGAGACCTTGCGCGA
CGGCAAGCCGAGTACCCCGTTCATGTCCTTCGGCGACGAGGTGCGCATCGAGATGTTCGC
CGCCGACGGCAGCAGCCTCTTCGGCGCGATCGAGCAGCGCGTCGAACGGCAGCCGCTGCC
GTGACCTGCGGCGCAGCGGCGGCGGGTGCTCGTGTATGAGCGCGGCCCTGGAGCTGTTTT
CGTACTGGCGTTCCAGCGCGGCCTATCGCGTGCGCATCGGGCTCGGGTTGAAGGCGCTGG
ACTACATCGCCCGCCCAGTACATTTGGTGCGCGACGGTGGCGAGCAGCATGCGCCTGCCT
ATGCACAACTCAATCCGCAGGAATTGGTGCCCACCTTGCGGTATGGCGAGGTGGTGATCA
CGCAGTCGCTGGCAATCCTGGACTATCTGGAAGAGGCATTCGCAGACACCATGGCATTGC
TGCCGGGCGCGCCCGCCGAGCGCGCCCGGGTGCGCGCGCTGGCCCAGCTCATCGCCTGCG
ATGTGCACCCGCTCAACAACCTGCGCGTCATGCAGGTGCTGGAACGCGAGTTCACGCTGG
ACGCCGCACGACGCCAGCAGTGGACGCGGCTCTGGATGGAGCGCGGCTTCGCGGCGCTGG
AAACCCAGCTGGCGCGCGATGCGCGGACCGGGCGCTTCTGTCATGGCGATACGCCCGGCC
TGGCCGATTGCGTGCTGATTCCGCAGCTCTACAACGCGCACCGGTTCGAAGTCGACCTGG
CGCCCTATCCGACCCTGCGGCGCATCGAGCAGGCCTGCCTGCAGTTACCGGCCTTCGACG
CGGCGCGACCGGAAAAGCAGGTCGACGCGGTGGTGTAGGGGCGCAGCGTTGCAGCCCTCA
TCCGCCCTTCGGACACCTTCTCCCGTAGAACGGGAGAAGGGCAAGCAGGCACGCACCCGA
TCCGGGCGGATGTCGCCACGCGTGGCCGACAGCGCAGTACAAGCCGACAGCGCAATGCAG
GCCGATATCGCAATACAAGCTGGCATCCCAATGCAGGCCGGCACCGCAATACAGGTTTCA
ACGTTTCGACGCCGGCATCCTGGAACACCACGCGGCCACCGCTTTTTTCCTTCTCCCGCC
TGCGGGAGAAGGTGCCCCGCAGGGGCGGATGAGGGGGAGAGATCGCGCCGACCTCGCAGA
TGAGCGGCCTATCCCAGCAGCCTGCCACCGAATGGCTCAGGCAAGGCAGCGTCCCCAAAG
CGACCGCAGGACTACCGATCTCCTTCTCCCGCCTGCGGGAGAAGGTGCCCCGCAGGGGCG
GATGAGGGGGAGAGATCGCGCCGACCTCGCAGATGAGCGGCCTATCCCAGCAGCCTGCCA
CCGAATGGCTCAGGCAAGGCAGCGTCCCCAAAGCGACCGCAGGACTACCGATCTCCTTCT
CCCGCCTGCGGGAGAAGGTGCCCCGCAGGGGCGGATGAGGGGGGAGAGATCGCGCCGACC
TCGCAGATGAGCGGCCTATCCCAGTGGCCTGGCACCGAATGGCGCAGGCAAGGCAGCGTC
CCCAAAGCGACCGCAGGACTACCGATCTCCTTCTCCCGCCTGCGGGAGAAGGTGCCCCGC
AGGGGCGGATGAGGGGGGGGGGCTGTCGCATCGGCGCCTACCCTCGACGACCAGAAGCCA
ACAGCTCCCAACACCACAAGACCACCGCTCAGCCCGGCCGAACCGATCAAATGAATCCGT
GACTGATCTTCGGTGCCGCAGCCGCCTCGTAATCGGCATACGGATCGTGTTCGCCGGAGC
CGCCTTCGGACAGGCGGAACTTCAACGCCAGGCCGTCGCGCGAATCGGCTGCGCGCAACG
CTTCTTCCTGCTCGATCTCGCCCGACTTGACCATGCGGAACAGGCATTGATCGAAGGTCT
GCATGCCTTCTTCCAGCGATTCCTCCATGGCCTGCTTGACCTCGTGCACCTGGCCGCGCC
GCAGCAGGTCGCGGATCATCGGCGTGTTGAGCAGCACCTCGGTGGCCGGCCGGCGGCGCC
CGTCCACGCCCTTGACCAGGCGCTGGGAGATCACCGCGCGCAGGTTCAGCGCCAGATTCA
TCAACACGTTCTTGTGCGCGCTTTCCGGGAAGAAGTTGAGGATGCGCTCGATGGTCTGGT
CGGCGTTGTTGGAGTGCAGTGTCGCCAGGCACAGGTGCCCGGTCTCGGCGAACGCGATGG
CCGCCTCCATGGTCTCGGCATCCAGGATCTCGCCGATCAGGATCACGTCCGGCGCCTCGC
GCATGGCGTTCTTCAGCGCGCTCTGGAAGGCGTGGGTATCCAGACCGACCTCGCGCTGGT
TCACGATCGACATCTTGTGCTTGTGCAGATATTCGATCGGGTCCTCGATGGTGAGGATGT
GTCCGGTGGTGGTGCTGTTGCGGTGGTCGATCATCGAGGCCAGCGAAGTCGACTTGCCCG
AGCCGGTCGAGCCCACCACCAGCACCAGCCCACGCGGGGTCATGATGACGTCCTTGAGCA
CCTGCGGCAGGTTGAGCTCCTCGATGCTGGGGATCCGGCTGCGGATGGCGCGGATCACCA
TGCCCACCTCGCCGCGCTGCTTGAACACGTTCACGCGGAAGCGGCCGGCGTCGGGCAGCG
CGATGGCCATGTTCAGCTCGAGCTCGCGCTCGAACTGCGGCACCTGGCCTTCGTCCATCA
GCGAGTAGGCGATTTTCTTGACCATTCCCGGCGGCAACCCCGTATTGCCGAGCGGGTAGA
GCTTGCCTTCGATCTTGATGTAGACCGGCGCGCCGGTGGTCAAGAACATGTCCGAGGCAT
TCTTTTCGGTCATCAGCTTCAGGAAGTAGCCGATATCCATGCGCAATGGTTCCCCAACAA
ACAGCAGCGTCTCGTTGCAAGTCCGCCGCAGGCTTCCGACAATGGCCGTGCTCGAGACTT
CTCGCTACGGCTCCCCTAATGACGGCTAGCTTCGCATACTTGCGGCGATCCCTGTATGGC
ATCGCCTGTTTCATGGTTCTGTCCGCTCCGGCAAATGCCCAGGTGGCGCCGGAACTCACC
GCCGCCGAACAGGCGGTGCAACGCGCCACCCAGGCCGATGCCGACCAGTACGCCCCGGAC
CTGGTCAATCTGGCTCGCCAGGAGCTGATGCAGGCCCAGCAAGCGCAACTGGACAAGCGC
CAGCGCAAGCAGGTGCCGCAAATCGCCCTGCGTGCTGCCGCCGACGCCGATCTGGCCAAG
GCGCGCAGCGAACAAGCCGTGGTCAGCGCCCAACTGGAGCAACGCCGCAGGGAAGTGGCA
CAGTTGCAGACCACCCTCAATACCGGGGAGGGCGCCCGATGACCTTGCGCCCCCTGCTGT
ATCTCGGTGTGCTGGGGCTGGCAGCCCTGCCGCCGCTGGCCCTGGCGGCCAAGGACGACC
CCCAGGCCGATGCACTGAACCGGCGGCTGGCAGTCCTGCAGAGCGACCCGCAGACCAGTG
AGCTGGCCCGCTACGAGCGACTGCAGGCACAGCAGACCGTGGCGGCCCTGGCCGAGGCCA
AGCGCCGCGACCGCGACGAACTGCTGTTCCTGGCCGACCGCCGGGTGGAGATCGCGGAGC
TGACCGCCCGCACCGCGCTGGCCCGGCGCGAGCTGGACCGGCTGGAAAGCACTCGCAACG
ATCTGTTGATCGAAGCCAGCCGCCGCGACGCCTCGCGCGCGCGCCAGGAAGCCGAACGCC
TGCGCGTGCAGGCGCAGATCCAGGCCGAGGCCGCCGAGCAGGCCCGCCTGGCCGCCGAAC
AGGAGGTGCTGGCGCGGCAGGACGCCGAGCTGGCCTTGAACAGCGTGGCCGGCAAGCAGA
CCGCCAAGCTCAATGCCGCCCAGCAGAAGGCCGTACAGCTCGCGCACGAGGAAGCCGAGC
TGGTGTCCGGCGCCAAGCTGCCGCCGGCCAAGTTCGACAGCCGCGGCGAGGTGTTCTCAT
TGGGCAGCGGCGCCTTCGGTGGCAAGGCCACGCTGTCCGGCGATGCCGCGGGCCAGGCCA
AGGCGCTGGCCGAGTACCTGAACATCGGCAAGAAGGGCCGGGTCAACATCGTCGGCTTCG
ACAGCGATGCGGCCACCGCCCGCAAACGTGCCGAGTCACTCCGCGATGCTCTGGTGGCCG
GCGGGGTCGCGGCCTCGCGGCTGCAGATCAGCGGCAACAAGGGCGCTGCCAGCAAGACCC
GCGCGGCCGAGGTCGTTATCGCGCCTTGATGGCAAGTGTCTGGAAGTTAAGGTGTTTTAA
CCGGGGCATGACGCCTGGTTGAACCACGGTCACCGAATCGCCCAGGCATTGCCAAAAGCG
ACCGTTCCGGCCTTGAACCACTCCCGCGACCGGCGTAGGGTCGTACCTCCGGGCAGCAAC
TCCGCTGCCCGGGAAGTACGGAGGGCCAGGCCAGTGACGCAGAGGCACGCAACGATGCAC
AACGGCGGGACAGTGGGTGGTGGTTTCGCCTGTGAGTCGGCTACTGCACTGCGCTGGTCC
TTCATTCCCAAGCTGCGCCCCGTGCCGTCGACGGCCGGGGCGTTCTTGTTTTAAGTGAAG
GAGGTAACGCCATGTTCGAAGGGCAACCGCAGACCGAAATCGATGCATTGATGAAGTCCG
ATCCCGAGTTCAAGCAGCTCTACCAACGCCACAAGCTATTGAACAAGAAGTGCATGGATG
CCGAACTCGGGGTGCTCCCGATCGACGACGTGACCTTGGGCCAGATGAAGCGCGAGAAGT
TGCAGGCAAAAGAGAAGCTCACCCGGATGTACGACCAGCTGACGCACTGATCCTTCCCCA
GCGTTAGAACAAGTTCACCGTCGCGGGCGGTGGCGGCCTCCTCGTCGGCTTGCCACCGTC
CGCGTCTTTTTTGTGGATTCAATGGTCGGGGCTGCGTGCCGCGCGTCGCAGCCGAGCCTG
CTTTTCAAGGCGCTGTCGATCTCACTGCTGCCTGAATGAGCATTCACCGGCCGTTCGACG
GATAATGCCCGGTCTAGCCCGCGCGGCGCAGCGACGATATCCCGATGGCGATCCATTCCT
CCGTACTCGAACTGATTGGCAACACGCCGATCGTCAAGGCCCAGCGCCTGGACACCGGTG
TCTGCGAGCTGTTCCTCAAGCTGGAGGCGAACAATCCCGGCGGATCGATCAAGGACCGCA
TCGGCCTGTCGATGATCGAAGCGGCCGAACGGCGCGGCGACCTCAAGCCCGGCGCGACCC
TGGTGGAAGGCACCGCCGGTAATACCGGCCTGGGCCTGGCGCTGGTGGCGCAGCAGAAGG
GCTACCAGCTGATCCTGGTGGTGCCGGACAAGATGAGCCGCGAGAAGATCTTCAACCTCA
AGGCCATGGGCGCCAACGTGGTGTTGACCCGGTCGGACGTGGCCAAGGGGCACCCCGAGT
ACTACCAGGACCTGGCTGCCAGGATCGCCGCCGAGACCCCGGGCGCCTACTTCATCAACC
AGTTCGGCAACCCGGACAACCCGGCCGCGCACGAGTTCGGCACCGGTCCTGAGATCCTGG
CGCAGATGGACGGCCAGCTCGACGCGATCGTGTTCGGCTGCGGCAGCTCCGGCACCATGA
CCGGCCTGTCGCGCGCCTTTGCCAGCGCCTCGCCGCACACCGAACTGGTGCTGGCCGACC
CGGTCGGCTCGATCCTGACCCAGTACATCGAAGAAGGCACGGTCAGCGAGAAGTCCGGCA
GCTGGCTGGTCGAAGGCATCGGCGAGGACTTCCTGCCGGACATCTCCGATTTCTCGCGGG
TCAAGAAGGCCTATTCGATCACCGACGCGGAAAGCTTCCACACCGCGCGCGAGCTGCTGG
CCAAGGAGGGCATCCTTGGCGGCTCGTCCACCGGCACCCTGCTGGCCGCCGCGCTGAAGT
ACTGCCGCGAGCAGACCACGCCCAAGCGCGTGCTGGTGTTCGTCTGCGATACCGGCAACA
AGTATCTGTCCAAGATGTACAACGACTACTGGATGCTGGACAACGGCTTCCTTGAGCGCC
CGCAGCACGGCGACCTGCGCGACCTGATCCTGCGCCCGTACAACAAGCGCGACACCGTGG
TGGTCGGGCCGAAGGACCTGCTGACCACCGCTTACCAGCGTATGAAGCTCTACGATGTCT
CGCAGTTGCCGGTGATCGACGACGGCGAGCTGGTCGGCATCGTCGACGAGAGCGACGTGC
TGCTGCATGTGTATGGTGACGAGGCGCGCTTCCGCGACCCGATCTCCACCGCCATGGTCA
GCAAGCTCGATCGCCTGGATGTCGCCTCGCCGATCGAGGCATTGCTGCCGGTGTTCGATC
GTGGCCAGGTGGCCATTGTCATGGACGGCAAGCAGTTCCTGGGCCTGATCACCCGCATCG
ACCTGCTTAACTACCTGCGCCGCCGCGTGCAGTGACGCCCGTCGCCGTGCGCGCTCGCTT
GAGACGCATGGCAAGGGGCATTCAGTCCTGCTTGTTACAATCGCCCACTTTTTCCGGGAA
CCTCCATGTCCAACCGCACCACTCATAGCCATGACGGAGAGCGCGCGCTATCGCTCGCGA
CGCTGGCGATCCATGGAGGACAGTCGCCGGACCCCAGCACCGGGGCGGTGATGCCGCCGA
TCTATGCGACGTCCACCTATGCGCAGTCCAGCCCGGGCGAGCATCAGGGCTTCGAGTATT
CGCGTACCCACAACCCCACGCGCTTTGCCTACGAACGCTGTGTGGCCGCACTGGAAGGCG
GCACGCGGGGCTTCGCGTTCGCCTCCGGCATGGCCGCCACCTCCACGGTGATGGAACTGC
TGGACGCCGGCAGCCACGTGGTGGCGATGGACGACCTGTACGGCGGCACCTTCCGCCTGT
TCGAGCGCGTGCGTCGCCGCACCGCCGGCCTGGATTTCAGCTTCGTCGACCTGACCGACC
CGGCCGCCTTCGAAGCCGCAATTCGTCCCGATACCAAGATGGTCTGGATCGAAACCCCGA
CCAACCCGATGCTCAAGCTGGTCGATATCGCCGCCATCGCCACGATCGCGCGCAAGCACG
GCCTGCTGATCGTGGTCGACAACACCTTCGCCTCGCCGATGCTGCAACGCCCGCTCGGCC
TGGGCGCCGACATCGTCGTGCACTCGGCAACTAAGTACCTCAACGGTCACTCGGACATGG
TGGGCGGCATCGCCGTGGTCGGCGACAACACCGAACTGGCCGAACAACTGGCGTTTCTAC
AGAACTCCATTGGCGGCGTCCAGGGCCCGTTCGACAGCTTCCTCGCGTTACGTGGATTGA
AGACGTTGCCGCTGCGCATGCGCGCCCATTGCGAAAACGCTCTGGCGCTGGCGCAGTGGC
TGGAGACGCATCCCGCGATCGAGAAGGTGATCTACCCCGGCCTGCCTTCGCACCCGCAGC
ACGCGCTCGCGAAAAGCCAGATGTCCGGCTTCGGCGGCATCGTCTCGATCGTGCTCAAGG
GCGGCTTCGAGGCGGCCAAGCGCTTTTGCGAGAAGACCGAGCTGTTCACCCTGGCCGAAT
CGCTCGGCGGCGTGGAAAGTCTGGTGAACCATCCAGCCGTCATGACCCACGCCTCCATCC
CCGTGGCCCGCCGCGACCAGCTTGGCATCAGCGATGCACTGGTGCGGTTGAGTGTGGGAG
TTGAAGATGTGGGGGATTTGCGTGGGGATCTGGAGCTGGCCCTATGATCGGGTGGCTGAT
TTCGCGTTACAGCCGCCTGCCGCAGCTCTATTATCTGTACAGCCAGATGGTCAGGCGTGA
TATCGAGCGGCGTTACAAGGCGACCGCCGGCGGCATGTTGTGGGCCATCATCCAGCCGGT
GCTGATGATCGGCATCTACACGGTGGTTTTTGGTCTTATCTTCCAACCGCGTTGGCCGTC
GGTACAGAGCTCATGGGACTATGTGCTGATTCTTTTTTTGGGCAAGATCCCCTACCTGTT
CGTCACCGAGGCCCTCGCTTCGGCCACCATATCGATCCGCTCCCATGCCAACCTGGTAAA
GAAGGCCGTCTTCCCGCTGAAGCTGCTGCCGGGCGTCTCGGTCGGTACCAGTGCCTACCA
TGCGGTGGTAGCCAGCCTTGTCTGGGTGGTGTTCTATGTGGTCATCAAGGGCGCGGTACC
GCTTGCCGTACTGCTGTTGCCGCTTCTGTGGCTGCCGATGCTGATGTTTTGCCTGGGTGC
TTGCTGGTTTTTGGCGTCATTTGGAGCGTACTTCCGTGATACCGATCAGATCGTGGGAAC
GTTCAATATCGCCCTGATGTTCCTGTCTCCAATCTTTTATCCGCTTTCCAGTGTTCCAGC
TCCGCTGCGCCATCTGATGCTGTTCAATCCACTCAGCTATGCGATCGAATCGGCGCGCGC
CCTGATGCTCTGGCCGGACAAGCTAGACCTGAGTACATATCCTTTGCACCTCGTCGTCGG
GTTTGTCTTCATGCTTTTGGGTTACACCTTTTTCAACCGGATGCGGTCCGGTTTTGCGGA
TGCCATCTAATGACGACGGTTCTCACCGCCGAAGGCCTTGGCAAAGCGTACCCTCTCAAG
CCGTCGCCCGGCGTGCAGTTCCGATCGCAGCTTTTCAAGCGTCCTGCTGCCGCCGTCGAC
CAGTTCTGGGCATTGCGCAATGTCAGCTTTTCGGTCGACAGCGGCGAGTCGGTGGGCATC
ATCGGGCGCAACGGCAGCGGTAAGAGCACGCTGCTGCAACTGGTCTGCGGGGTCATGGAA
CCCAGTGCAGGCGCGGTGCGCACGCACGGCAGGATCGCCAGCCTGCTTGAACTCGGTGCC
GGGTTCGACCCTGAGTTCACGGGCCGGGACAATGTATTCATGAACGCGGCACTGCTTGGA
CTGACCCGTGAGGAAACCGACGCCAAGTTCGACGAGATTGCTGCGTTTGCTGAGATCGGC
AGGTTTATCGATGAGCCGGTGAAAACCTACTCAAGCGGTATGTTCGTGCGGCTGGCGTTC
GCGGTCGCCTCCCATGTCGAACCGGAAATCCTCATCGTCGACGAGGCGCTGGCAGTCGGC
GACGCGCGGTTTTCTGCAAAGTGCATCAAACGGATTCGTTCGCTGCGGGAGCGCGGTTGT
ACGCTGTTGTTCGTCAGTCACGACGTGGGCATCGTCCGCACGCTGTGCGATCGCGCCATC
TGGCTCGACTCCGGGTCGATGGTGGCGATGGGCGATGTCTTCGGCGTGACCTCCCGCTAC
ATGGAAAAGATGTTTGAAGACGTTGAGGACGGTGACATATCGACAGCCCCGAGCCGGATA
GGCACTTCCGAAGAGATCGTCGCAGGTGCGGCAAGCCCGGCCGAATCAGGCAGCGCCAGC
CTGGCGGAAGTTGGCCTGGCACCGATCAATCACTGGGGCTCGCATGTCGGGTCGATCGGT
CATTGGTGGTTCGAGGACGTGACCGGCGCCTTGGCGAAGGTCATTGAGTATGGCGAAACG
GTGCGTGTCCGCTGCGCGCTGACACTGCCTGAGCATGTCGATCCGGGCTGCCTGGCGCTG
TCGATATCGATCAAGGATCTGCGTGGCACGGATCTGCTTGTGCTCTCGACCCATGATGAG
CAACCCGGTCTGTTCTCCGGTCGTCGTGATGTGGCGGAAATCAGCTTTGAATTCGTCAAT
CGTCTCACCGAGGGGAAATACTTGCTGGTTCTGGCGCTTGAGGACCGCTCCGTCGAAGCG
ATTCAGTACTTCGAGTACATCGAAGGCGCTCACTATTTCGCCGTCACGAGCCGTGCCCGA
CGCTTTGGCGTCTTCAATGTGCCTGCGACTGTATCGCTAAAATAGGAAACGACATGTCCA
ACATCAATGACAAGGATTACTGGGACGGCCGCTTCGACAGCGACTGGACCGACAAGCGGG
GCCGGGAGCAGAGCCGGTTCTTCGCGCGGCTTGCGCTAAGCATGATGCCGGAGTGGTTGA
AATGGACACTTGCCGACCGCAACGTCTCCCTGCTGGACTGGGGCTGCGCGATGGGCGATG
GCACCGATGCGCTGGCGCAGGGTCTGGCCGGCGCCAAAGTCACCGGCTCGGATTTCTCCA
GTGCAGCCATCATCGATGCAGCGCAGCGTTACGCGCCGCTGGGCTTCGTGTGCTTCGATG
TCATGACGGACACGGTCGAGGAACGTTGGGACTTTGTCTTCAGTTCAAACACCCTCGAGC
ATTTTCGTGAGCCGTGGATGGTACTTTCGCGGCTCGCGCCGCTGGCCAACACCGGTCTGA
TCCTGCTGGTTCCGTACGAGGAGTTTCTGCGGATCGACGAGCACTTCTACACGTTCGAGT
CCGCGAACATTCCGTTCGAGGTGGTCAGCGATTTCGTACTGGCGTATTCGCGTGTGATTG
ACGGCGCGCAGCTGCCTGCCACGGAGTGGGCGGGCAAGCAGATCCTGCTGGTCTACCTGC
GTAAGAATGCGTCGCTGCTTGGTCAGCTTCGTATGGACAGCGTGGCGAGCCCGTCGACGA
GCGATTTCGGCGCGGATGCGGTAGACCAGGATCGGCTACTCCAGCAACTGCTGGACGAGC
GCCGGTCCGCAGTGCAGTTGCAATTGCGCATAGCCGAGCTCGAGGGCCGCGTGCAGTACG
AGCAGTCGGTCGCGCTACAGCGCAATCAGGAACGCGACGCTCTGCTCCTCAAGGTCGAGC
AAATGCATATTGAGCACCAGCTCGAGCGTGATCGCGCGTGCGCGGATGAGCTCGTACCGG
GGCTCGCCGAGACCCACGGCTTGGCGATCGCGCCTCACGCCGCCCCGCCTGCTGACGGAC
ACACTTCGGACCTGACGCAGGAACTGGCCCGTGTGGAGCAACAAGACCAGCAGCAACTGG
ATGGGTTGCAACCGCAGGACAGCCAGGGGCTGGAGTCGCGGCCGCTGAAGAGCCGGCACG
CGCATGAGCAGCGCTCGCGTAGCCAGCGGTTCCGTGTGGGAGCACGCGAAACCGCACAAT
CGCGGACCGCAAACAGGCAAATGGGCGAGATCGCTTCGGGGATTTCGGCGTATCTCAATG
ACCTCGTCAGGCAGCGTAATGAGTTGGCTCAGGCGTTGAGCGAGGTAAAGCGCAGCAACA
GCTGGAAACTTACCAGTCCGATTCGTCGTCTGGTGGGCGGGCTGCGAGGCAGCGCGGTGC
AGCAGGACGTCAACGATGTCGTGCAGGACGAGGTCCGCTTTGAGCATTTCGTCAAGGAGC
TGGAGCAGGTTAAGAAGCAGTTGTTCGATTACGCGCCGGCCGAGGCGAGCAATCGACAGA
TCTACATTTTCACAGGCGTGCCTTACGATGACATCGGCGGTGGTCAGCGTGCAGCTCAAC
TCGCGCGCGTGCTGCTGGAGCGCGGCGAGCAGGTCACCTACGTCTACGCGTACCGCAAGT
GGGAAAACGGTATCGCGGTGGAGAGCGACTACCGTGCGCCCCGGTTGAGGCATTTGTTTC
TGGAGCGCACCAGCGTGGACGAGCTTGTCGGTGCCCTCAGCGCCGACGATGTGGCGATCT
TCGAGTTACCGCACCGCGGATTTATGGAGCACTTCGAGCACTTCGGAAGGGCGGGCGCGC
GACGCGTCTTCGAGCTTATCGATGCGTGGGACAGTTCACTGGGCGGCGAGTGGTACAGCG
ACGAGGTCATGGCTCGATACATCGCTGAAAGCGAGGTGGTGGTGGGTACGGCGAAGGTGC
TGCGCGACAAGCTGGTCGCCGCCGGTCGTCCCGACGGGCTCTATCTTCCCAACGCCGTCA
ACGAACGAATCTTCGACAGCTATAAGACCTACGCGCGTCCGCACGAGTTCGAGGCGGGCA
AGCGCGCGCTGCTTTACTTCGGATCGCTCTACGGCGAGTGGTTCGACTGGGAGTGTATCG
ATGCTGCCGCGCGCGCTGGCACCGGAACGACTAACATCTATCTCATTGGTGATCCGCCCG
CCGGCCGTGAAGTGCGCAGCAACGTCCACTTCCTCGGCAGCCGAAAGATCGACGAACTGC
CCGCTTATCTGCGGCATTGCACCGCCGCGCTGTTGCCATTCATTCCTGGGCATATCTCGG
ATGCGGTGTCGCCCATCAAGGTGTTTGAGTATCTGGCGATGGGTGTGCCGGTGATCGCCA
ATGCGCTACCGGAGCTGGTGGGTTATCCCAACGTCCTGATTGCCGAGAATGCCGACGAAT
TTGCCAATCTGTGCATCACTGACCTAGAGGCCAACCCGGCCCGGGTCGACGCGTTCCTGA
TGGCCAATACCTGGGCCTCGCGTGCCGACGCGATTGTCCCAGCCAGGAACTTCGGCAGGA
TCGTCAGTGCGGTCGTATTGATTCACAACAATGCTCGCATCATCGAGCGCTGCATCCGCA
GCCTCAAAATGCACGGTGAGGACTATCTTGCCGATATCATCGTGGTTGACAATGCCAGTA
GCGATGGTGGCGCCGAATTGGTCGAGCGTCTGTTTCCCGACGTCAAGGTGCTACGCAACG
CGAAGAATGGCTGTAGTTCCGGCCGTAATCTGGGTGCTGAGCATGCGTCGGGCGATGTGA
TTGCCTTCTTCGATTCCGATCAGTGGATCACCAATCGCGGCTGTTTCGAAGAAGCGTTGC
AGGTACTGGACGGCAACTCCGATATCGGCGCTGTCGGCTGGGCAGCCGGCTGGTTCAGCA
GCGGAGGCGAGCATCTGGGTGGTCCGATCGCGGATTATCTTCCGCATCGGGGCACGGACA
CAGAAGAGTATCGTCAACTTGGATTCCGCACGGATATCGCGTATCTCGGGTCCGGCGGCA
TGTTCATCCCGCGCGATGTGCTGGTGAAGTCCGGTGGCTTCGACGACTACTACGATCCCA
CCTGTTTCGAGGATACCGACCTGTCGTTCAGCATCCTCAATCATGGCTTCTCCCTGGCCT
ACCGTGACTTGCAGGGTATTCGTCATCAGCCTCATCAGACCACTTCCGCGTCGGCAGGCT
CCGATGCGTACTCGCGTTTGTTTTTACGCAATTCAAAATACTTCCAGGAAAAATGGAAGG
GGCGTCCGCAGTTCTTCTTCGACGTACCTGTGATTGCCTGACGGCATCGACATGGCGTGG
CCGGCACCGGTCACGCAAATAGGTGCGACACGGCTTTGCTGGATTCTGGATGCGGAATGC
ACATACTGGTGCTTAGTCATGAGTTTCCGCCAGACCCCTCACCGCAGGCATTGCGGGTGG
GTCGGCTTTGCAGGGAGCTGGTGGCGAACGAGAACACCGTGCAGGTGATCTGCGCCGCCT
CGCTGGGTCGGAGCATCGGCGCGGTTCGCTGGAATAACGTGGATGTCCTGCGCGTCGATC
CGGGCGGAATCGATGCGGCGCTGATGCAGCTGCGCCCTGAAAAAACCCAGGCAATAGGTG
CCGCGCCCGCATTGCAGGCAGCCCCGCACGCCGCGTCTGGTTCACTAAACTGGAAGGGAC
GAACCGTGGCCTTGTTGCGTCGGGGCTTGGACCAGTTGATCTTCCCAGACGCACGGGCAC
TGTGGCACGGCAATGCGCTGCGTGCGGCGCTGGCCAGCGCGAGGCAACGACGGCCTGGGT
TGATCATTGGTTCGCACGAGCCCGCGGTCGGCATTCTCGCCGCGCACCGGCTCGCGGTTA
CACTGGGCGTGCCCTGGATCGCCGAACTTGGTGATCCGATTCTTGCGCCCTACACGCCTC
GCCATTGGCGCCAGCGTGCGTTTAAGCTGGAGCGCGAGGTGTTTCGCCAAGCCGACGCAG
TGGTGCTGACTTCGCATGCAACTGCAAATCTTCTGCTGGAGCGCCACGGACGAGCGCGGC
TGCTTGAGGTCATCCCGCAGGGATTCGACGTGCCGAAGGCGGCCTCCGACACTGCCTGCG
ACCGCACTGCCGCAGACCCACTGCGGATTGTCTACACCGGCCGTTTCTACCCCTTTCGGG
ATCCTTTGCCGTTGCTGTCCGCGGTCGAACAGGTCGATGGCGTCGAACTGGTAATCGCGG
CGCCGGAGCTGCCGGCGGAGGTTCGCCGCGCCGTGCAGCACAGCGCCGGCAAACTACAGT
ACGTGGGGATGCTCGAGCATGCCGATGCAGTCGCGCTCCAGGCCAGCGCCGATCTTCTCG
CCAGTGTCGGCAACGCTGGCATGACCCAGATCCCTGGCAAAGTGCTTGAGTATCTGGGAA
CAGGCGTTCCGATCCTGCATCTGTGCGCCGGTGAGCACGATGCGGCAGCTGCGATCATTC
GTGAGGAAAAGTGCGGCTACGTGGTCGCTGCTGATCGGGACGAGGTGCAACGGCTGCTGC
TGCTGCTGCGCGACGCACGCCGAGCCGGCAGCATGGGCGCCGGCCTGACACTCGGCGCCA
ACCATTTCAGCAAGTACCGCTGGGAAACGTTGGGCAAGGCGTTGGCCGTGCTCTGCGAAC
GTGTGGCCGCCAGCGGCCCGCGAGCAGCTGGCGATTGACGCGGCGGGCACCAGCCTTCAG
ATGGTGGCGCGCCCATTGAGGATGATATCGACGATGCGCGCCGCGGCCTTTCCATCGCCG
TATGGATTGTGCGCCTTTGACATGGCCCGGTACGCGTGCTCGTCGTCGAGGAGACGGTTG
GCTTCCACGATGATTCGCTCGGTGTTGGTTCCGACAAGCAACACCGTGCCGGCATCCACC
GCTTCCGGACGTTCGGTCATGTCGCGCATCACCAGCACTGGTTTGCCGAGGGACGGTGCT
TCCTCTTGGACGCCGCCGGAGTCGGTGATGATGAGGCTCGCGCGCGTCATCAGGTACACG
AATGGCAGGTAATCCTGCGGTTCGATCAGCACAACTCCCGGAGTATCCGCAAGGATACGC
TTCACCGGGCCCTGCACATTCGGGTTGAGGTGCACCGGATAGATCACCTGGGTGTCGCCG
CGATCGGCGATGGCCTTCAGCGCGCGGCAGATGTTCTCGAAGCCTTCGCCAAAATTTTCG
CGCCGATGCCCGGTGACCAGCACCAGCCGTTTGGAGGTGTCGAGGAAGGGAAAGAGCTCG
GCGAGGGAAGCGGCCAAGCTAGAGTTGTGGTCGAACTTGTGGGCTACGCTCAACAACGCG
TCGATGACGGTGTTTCCGGTGACGAAGACCTGATCGTTGGGCAGGTTTTCCTGTAACAGG
TTGCGCCTCGATCGCTCGGTTGGCGCGAAATGCAGCGATGCGAGCGGGGCGGTGAGACGG
CGATTGGCCTCCTCCGGCCACGGAGCATAGATGTTACCGGTCCGCAGTCCCGCTTCGACA
TGCCCGACCGCGACCTGGTTATAGAACGCTGCCAGGGCGGAGGCGAGTGTTGTGCTGGTA
TCGCCGTGGACCAACACCAGGTCCGGCTTGTGCTCGGCAATTGCGGCGGTCATTCCGCTA
AGGATCTTCGCAAACAGACCAGCCAACGTCTGCCCTGGCTCCATGACATCGAGGTCGATG
TCGGGTGTAATCCCGAACAGTTCCAGTACCTGGTCGAGCATCTGCCGATGTTGGGCGGTC
ACTGCGACAACAGTTTCAAGTTCCGGGTGCGCCCGGAGTGCTTCGACCACTGGTGCCATC
TTGATCGCTTCCGGGCGCGTGCCGAAAACGATCATGACCTTCTTGAACTTTGTACTCATT
TCAACTCTCAGTAAAAAAGCAGGAGGACAGCCCCGACGGTTGATTCAGAGCGCCTGTTCC
AACTCCGGCAACAGCGTAAACAAATCCCCAACCAACCCGATGTCGGCAATCTCGAAGATT
GGCGACTCCGGGTCCTTGTTGATGGCCACGATTGTCCCTGCGTCCTTGATGCCGGTCAGA
TGCTGGATCGCGCCGCTGATGCCGATGGCCACGTAGAGCTCAGGGGCGATGATCTTGCCG
GTCTGGCCCACCTGGAGTTCGTTGGGCACGTAGCCGGCGTCCACTGCCGCACGCGAGGCG
CCTACGGCGGCGCCGAGTTTGTCGGCCAGGCTGTAGATGTGCTTGAAGTTCTCCGCCGAG
CCCACGCCGCGGCCGCCGGAGACCACGCGCTTGGCGCTCTGCAGGTCTGGGCGATCGGAG
CTACCGGCGGACAGGCCGATGAATCGACTATGGGTCGGCAGCGTGGCATCAACCGTCACC
GACTCGACAGCCGCGCTGCCGCCCTTGGCGGCTTCGGGCCAGGAGGCCGCGCGCACTGTC
GCCACCACGATCTGGTCGGCCGGGGCCTTGACGGTGATGATGGCGTTGCCTGCGTAGATT
GGGCGCTTGAAGGTGTAGGCATCTTCGACCGCCATCAGGTCGGACACCTGATTGACGCCC
AGCAGCGCGGCAACCACCGGCATCAGGTCCTTGCCGAACGTGGTCGAGGGGCCGAACACA
TGGGTATAGCCCTGGCCGGCCAGCTGGGCGATTTGCGGCCCCAGCACCTGCGCGATGGCA
TGCTCGTTGGCCGCGTTTGCCACCGTCAGTACGCGAGCGACACCCGCCAGCTGCGCGGCC
TGCGCCGCAACCGCAGCTGGGTCGGCCGCGAGCACGACGATGTCGACGGACTCGGCCGAC
ACCGCCAGCGCAGCGCTGAGCGTCTTGGCAGTGGCCGCATTGAGCTGGCCGTTGAGATGT
TCGGCAACGATGAGGATTTTAGACATCACTGTGTCCTTTCAAACGTGGGGCGCTGGAAGA
TGCGAGCTTCGGCATTGAGAAGTTCGGCCATGGATGGCCGGGCCCTTGATCAAGGACGAT
CACAGAAGCCCCTTCTGCTTGAGTGCGGCCACCAATTCGGCGGCATCCTTGACCATCACC
CCGCGGCTGCGCTTGGACGGCGCGGCGTAGTGGGTGGTGGTCAGGCTGTCATGGGCGTCA
ACGCCCAGGTCGGCAAACGCCAGCGTTTCCAACGGCTTGCTCTTGGCCTTCATGATGTCT
GGCAGCTTGATGAAGCGCGGTTCGTTCAGGCGCAGGTCGGTGGTGATCACGGCGGGCAGG
TCGACTTCCAGCGTCTCCAGGCCAGCGTCCACTTCTCGCGTGACCGTGGCCTTGCCGTCG
GCGACCACCAGCTTGCCGGCGAAGGTGGCCTGCGGCCGGCCCCACAGCGTGGCCAGCATC
TGGCCGGTCTGGTTGGCATCGTCGTCGATGGCCTGCTTGCCCAGGATGACCAGGTCCGGC
TGCTCCTTCTCCACCAGCTTGAGCAGTGCGCGCGCAGCGGTCAGCGGCTGGATCGCAGTG
TCGGTGACCACGTGGATGGCGCGGTTGGCGCCCATGGCCAGCCCATTGCGCAGGTGCGCG
GCCGCATCGGCCGGCGCCAGGGTGGCGACCACCACCTCGGTGGCGATGCCGGCGTCGCGC
AGGCGCAGCGCCTCTTCCAGGGCGATTTCGTCGAACGGATTGGGCGAGAGCTTGACGCCC
TCGGTGACCACGCCGGAGCCATCCGGCTTGACCTGAATGCGGACGTTGTAGTCCACCACG
CGCTTGTAGGCGACGAGGATTTTCATCGTGTACGAGATCCTTCAGCTGTTGCGGGAAGGC
CCGGCCGCGGCGGCAGGCTCGGGAGTGGAGACATTCTACCCGTGGGAGAGCCACCATGCG
ATGGCGTATGGAGGTTGATTGTTTGAAGGCCCACCCAGTTGGAGCGCGGATGTTCCTTAA
GGCTTGCGCGGCCTCCACCATATATCCTGTGTCGTTACCGAGCCGAGCGCGGCACGAAAT
CAGGAGGGTGTGGCAGTGGCAACTTGGCTCGTAACCGGCGGCGCCGGCTTCATTGGCGGC
AACTTTGTTCTGGAAGCTGTCGCCCGCGGCGTCAAGGTGATTAATCTGGATGCGCTCACC
TATGCGGGCAACCTGGATACTTTGGCGTCGATCAAGGGCAATCCGAGCCATGTCTTCATC
CATGGCGATATCGGCGACCGCGCTCTGGTGACGAAAGTGCTGGCTGAACACCGTCCGGAC
GCGGTGCTGAATTTCGCGGCTGAAAGCCATGTGGACCGCTCGATCGAAGGTCCCAGTGCG
TTCATCCAGACCAACGTAGTAGGAACGCTTGCCTTGCTTGAGGCGGTGCGCGATTACTGG
AAGGCGCTACCTGATGGGCTTCGTGCTGCATTCCGGTTTCTGCACGTGTCAACCGATGAG
GTCTATGGCTCGCTGAATGAGACCGGCAGGTTCACCGAGACCACACCTTATGCCCCGAAC
TCTCCGTACTCGGCATCCAAGGCGGCGTCGGACCATCTCGTTAGAGCGTTTCACCATACC
TACAGTCTCCCGGTACTCACCACCAACTGTTCGAACAACTACGGTCCGTATCACTTTCCG
GAAAAACTCATCCCGTTGGTGATCGCCAAAGCGCTGGCCGGCGAGCCGTTGCCGGTGTAC
GGCGATGGCAGGCAGGTGCGCGACTGGTTGTTCGTCAGCGACCACTGCGAGGCGATCCGC
ACCGTGCTGGCCAAGGGTAAGGTCGGCGAGACCTACAACGTGGGCGGCAACTCCGAGCGC
CAGAACATCGAGGTCGTGCAGGCGATCTGTGCGCTGCTGGATCAGCACCGGCCGCGTGAG
GACGGCAAGCCGCGCGCCAGCCAGATCACCCACGTCACCGACCGCCCCGGACACGACCGT
CGCTACGCGATCGATGCCTCCAAGTTGAAGAACGAGCTGGGTTGGGAGCCGGCATATACC
TTCGAGCAAGGCATCGCGCAGACAGTGGAGTGGTACCTGGCCAACCAGGCCTGGGTGCAG
GGCGTGCTGGATGGCAGCTATCGGCTGGAACGGATCGGCGCCTCGGCCTAACGCGAGCCC
TTAGCAAGAGCCCGCGCAAGTATGCGTGTGCGGGCCTCCAACAGGACACCCCCGATGACA
CAACGGAAAGGCATCATTCTGGCAGGCGGCTCCGGCACCCGCCTGTATCCAATTACCAAG
GGCGTCAGCAAGCAGCTGCTGCCGGTTTACGACAAGCCGATGATCTATTACCCGCTCAGC
GTGCTGATGCTCGCGGGTATCCGGGACATTCTGATCATCAACACGCCGCACGAGCAGGCG
CTGTTCCAGTCGCTGCTGGGCGAGGGTTCACAATGGGGAATCAACATCCGTTATGCAGTG
CAGCCCTCCCCGGATGGTCTAGCCCAGGCTTATCTGATCGGTCGCGAGTTCGTCGATGGT
AAGCCTAGCTGTCTGGTACTCGGCGACAACATCTTCCACGGCCATGGCCTGACCGACACA
TTGAGGCGCGCGGATGCACGCGATCGGGGCGCCACTATCTTCGGCTATTGGGTCAACGAT
CCGCAGCGCTACGGAGTTGCCGAGTTCGACAGGCATGGAAAAGTGATCGATATCGCCGAA
AAACCCGCGCATCCACGCTCCAACTACGCAGTCACCGGGTTGTATTTCTACGATGAAATG
GCCAGTGACTATGCTGCATCGTTGCAGCCTTCATCGCGTGGCGAACTTGAGATCACCGAT
CTCAATCGATGTTACCTGGACTCGGGCGATCTGCATTTGGAGCAATTGGGTCGAGGCTAT
GCCTGGCTGGACACGGGAACGCATCAATCATTGCACGAGGCCTCCAATTTCATTGAGACG
ATACAGACACGGCAGGGCCTGCAGGTCTGTTGCCCGGAGGAAGTGGCCTTTGGACAAGGA
TGGATCGATGCCGGTCAGCTGGAACGTCTCGCTGCGCCGCTGTTGAAGAATGGGTACGGG
CAATATCTTCATTCACTCGCTAAACGCGGAGTTGTTTCTTGAAAGTGATACATACAGGGT
TGCCAGGCTGCCTGCTGATCGAGCCGGCGGTGTTTGACGATGGACGAGGACATTTCTTCG
AGAGCTGGAATGCCGAGCGATTTGCTATGCAAGGGCTTCCTGTCAGTTTCGTCCAAAGCA
ATGTCTCAAGCTCATCGAAGGGGGTTCTCCGCGGCCTTCACTATCAATGGCCGCGTCCGC
AAGGGAAGCTGGTCAGCGTGCTGGACGGCGAGGTCTATGACGTCGCCGTCGATATTCGGC
GGGGCTCTCCGCACTTTGGGCAATGGGTGGCCGCAGTGCTGAGTGCAGAGAACAAACGAC
AGTTTTGGATCCCTGAGGGCTTTGCTCACGGGTTCGCGGTGCTGTCCGAACGTGCGGTCT
TCAGTTATCTGTGCACGGATGTGTACGTCAAGGAAGCCGATGCAAGCGTGCGTTGGGACG
ACGCAGCGATCGGCATCGATTGGCCGATCAGCGATCCGGTGCTCTCGGCCAAGGATGCCG
AAGCGCCATTCCTGTCGGACTTGCCAGTCGAGCGTCTGCCGATATTTGCACCATGACGGC
GTTGGTACTGGGAGCCAGTGGACAGGTCGGCACGGAATTGCTGCGGGCATTGGCAGGCGA
TGGCCCGATCCTGGCCACCACCCGCAGTGGTCGATTGCTGGACGGTGCCGCGTGTGAGGT
CGCCGACTTCGACGCGCCGCAAAGTCTAGGGGCCTTGCTGGATCGGCTTGCGCCAACTCG
CGTCGTCAACGCAGCCGCCTACACCGCCGTCGATCGTGCCGAGCAGGAGCGCGATGCGGC
ATTCCGCGCCAACGCCGAGGCGCCAGCGGTCATTGCGCAATGGTGCGCGCGTGCCGGTGT
GCCGCTGGTCCATTACTCGACCGACTATGTGTTCGATGGGCAGGGCACGCGTCCTTATCG
GCCGGACGACGCCACCGCGCCGCTCGGCGTGTACGGGCAGAGCAAACTGGCCGGCGAACA
GGCGGTGCAGGCGGCCGGCGGTCGGCATCTGATCTTCCGCACTGCCTGGGTCTACGCCGC
GCACGGACACAACTTCCTGCGCACGATGCTGCGCGTGGGAGCCGAGCGCGACGTGCTGCG
CGTGGTCGCCGATCAGATCGGCACGCCGACCCCGGCGGCGTTGATCGCCGACATCACCGC
GCATGCGCTGCGCCAACCGGGCGAACCTTCCGGCGTGTGGCATCTGACCGCTGCCGGGCA
GACCAGCTGGCACGGTTTCGCCGAAGCCATCTTTGCCCAAGCGCGCGCGCGCGGCCTGAT
CGCACGCGCGCCGCGCGTGGAAGCGATCGCCACCGCCGACTATCCCACGCCGGCCACGCG
CCCGGCCTATTCGCGGTTGGATACCCAGAGCCTGCAGGACACCTTCGGCGTCCGCCTTCC
CGACTGGCAGGACGGACTGAGCCAGGTGCTGGACACGCTCGCCCAGGATTGAGCGTCTTC
AGTGGTGTCATGGCCCGATGCGGCTTCAGCACCGACTCATAGCTTGCCTCTCGCTTCGGC
TACCATCGGGACTGGTCCACGCCAGGCCGGCGAGCTGCTCCATGCAGCTCGTGGCCGACG
TGGATGTGCCGCCGAAGCGGGCGCGTCGCGCGATGCACGGGCTGGATGCGTGCATCCGTG
TGCACCGCGTTGCATCGGTCGGCACCGTGCAGTTCTCGCGTGTCCCCCAGCGGCGCGGCG
GCCCATAGCGGGCTCGGCCGCGCCGGCATCACGCCAGGATCTGCGCGCAGCGCGCTGCTT
CCTCCCCCCATCCAAAATCGCAAGGAATTCCAATGAAGATCGCTGTCGCGGGTACTGGCT
ATGTCGGCCTGTCCAATGGCGTGCTGCTCGCCAAGCGCCATGAAGTCGTGGCGCTGGACA
TCGTCGAGGCCAAGGTCAAGCTGCTCAACGAAGGCCGCTCGCCGATCGTCGACAAGGAGC
TCGAGGCTGCGCTGGCCGAGGGCGGCCTGAACTTCAAGGCCACGCTGGATGCCAACGAGG
CGTTCGCCGGCGCCGAGTTCGTGATCATCGCCACCCCCACCGACTATGATCCGGACACCA
ATTACTTCAACACCGGCTCGATCGAGGTGGTGATCGCCAAGGTGCTGGAGATCAACCCGC
AGGCGACGATGGTCATCAAGTCGACCATCCCGGTCGGCTACGTCGCCAAGCTGCGCGCGC
AGTTCGGCACCGACAACATCATCTTTTCGCCGGAATTCCTGCGCGAAGGCCGGGCGTTGT
ACGACAACCTGTACCCGTCCCGGATCATCGTCGGCGAGCGTTCGGCGCGTGCGGAAACCT
TCGCGCGCTTGTTGCAGGAAGGCGCGCTCAAGCCCGACGTGCCGGTGCTGTTCACCGAGC
CGACCGAGGCCGAGGCGATCAAGCTGTTCGCCAACACCTATCTGGCGATGCGGGTGTCCT
ACTTCAACGAACTGGATACCTACGCGCTTACCCACGGGTTGGACAGCCGCCAGATCATCG
AAGGCATCTGCCTGGATCCGCGCATCGGCAGCCACTACAACAATCCCTCGTTCGGCTACG
GCGGTTACTGCCTGCCCAAGGACACCAAGCAGCTGCTGGCCAACTATCAGAGCGTGCCGC
AGAACATCATTCGGGCAATCGTCGATTCCAACACCACGCGCAAGGATTTCATCGCCGCCG
ACGTACTGCGGCGCCATCCCAAGGTGGTTGGCATCTATCGCCTGATCATGAAGGCCGGTT
CGGACAATTTCCGCTCGTCCAGTATCCAGGGGGTGATGAAGCGTCTCAAGGCCAAGGGCG
TGGAAGTCATCGTGTACGAACCCACCCTGAGCGATCCGGAGTTCTTCCGCTCGCGCGTGG
TCAACGACCTGGCTGCGTTCAAGCGCGAGGCCGACGTCATCATCAGCAACCGCATGGCCG
AGGCGTTGCAGGACGTGCAGGACAAGGTCTATACGCGCGATCTGTTCGGCGACAACTGAG
CGGGGCAGCCGCTGGGCGCGGGCGGGTGGCGGTGCCACTCGTCCATGCCATGCATCAGGC
AGCACCCGATGCGGCGCTGTTTGGGCCCCTCGGCGAGCGTCGATTGCATTCGGCCGGTAT
CAAATGCGGGCGCTGCAGCGGCGTCGCCCGCACGCACGGGTGTGCGATGCAGCCAACGCA
GGCAGGCGCCCTCTGGTCTGCAGACGCGTGGCGTGTTGCGATCCGAGTAAGCCGCGTACA
ACGCAAGACGGCGGCCATTGGCCGCCGTCGATCTTGCCGTCTACCTCGAGTGCGCAATCA
GGCGCGGCCGTAGGTGTCCTCGAAACGCACGATGTCGTCTTCGCCCAGATAACTGCCGGA
CTGCACTTCGATCAGTTCCAGCGGCAGCTTGCCCGGGTTGCGCAGGCGGTGGGTGACGCC
GAGCGGAATGTAGGTGCTCTGGTTTTCGGTCAGCAGCAACACTTCTTCGCCGCGCGTGAC
TTCTGCAGTGCCACTGACGACGATCCAATGTTCGGCGCGGTGATGATGCATCTGCAGGCT
GAGCACGGCGCCCGGCTTGACGGTGATGCGCTTGACCTGGTGACGCTGGCCCATGTCGAT
CGAGTCGTAAGCGCCCCACGGACGGTAGACCTTGCGGTGCCAGGTCGCCTCGGAGCGGCC
GTCGGTCTTGATCCGCCCGACCACGTCCTTGACCTCCTGGATGCGATCGCGGTGACCGAC
CAGCACAGCATCCGGCGTCTCGACCACCACCACGTCCTCCAGGCCGACCATGGCGATCAG
CCGCGAGCCATAGGCGTAGGTGTTGCGGCAATCCAGCTGGATCACGTCGCCATGATGCGC
ATTGCCCTGGGCATCCTGTTCGGACACATCCAGCAGCGACGACCACGAGCCGACATCGTT
CCAGCCTGCATCCAGCGGCACGACGACCGCGTCGGCGGTCTTTTCCATCACCGCGTAGTC
GATCGAGTCCGACGGGCTGGCCCCGAACGCGTCCTTGTCCAGGCGGGTGAAGTCGGCATC
GCGCTTGCCATTCTGCCAGGCCTGCTGGCAGGCATCGGCAATGGCCGGATGGAACTTGCG
CAATTCTTCCAGGTAGCGCGAGGCACGGAACAGGAACATGCCGCTGTTCCAGTAGTACTC
GCCGCTGGCCAGGTAGCTCTGTGCGGTGGCCAGGTCGGGTTTCTCGACGAAGCGATCGAC
CGCGCTGACACCAGCGCCCGCACCGGCCTTGATGTAGCCGTAGCCCGTCTCGGGTGCGGT
CGGCTTGATGCCGAAGGTGACCAACTTGCCCTGCGCTGCCGCTTCAGCAGCAACTTTCAC
CCCGGCTTGAAAGGCGGCCTCGTTGCCGATCACGTGATCCGACGGCAGCACCAACAGCAA
CGGGTCGGCGCCATCGCGGGTGGCTTCCAGCGCGGCAACCGCGATGGCGGGGGCAGTATT
GCGGCCCTTGGGTTCGAGCAGGATGGCCGATGGCTTCACGCCCAGCTGCTGCAATTGCTC
GGCGGCCATGAAGCGGTGTTCTTCGTTGGCGACCACGATGGGGGCATGGCCGGCGACGGG
AGCAGCGCGCAGCCAGGTGGACTGCAGCATGCTCTTGTCACCGATCAGGGGCAGGAACTG
CTTGGGATAGGATTCGCGCGACAGCGGCCACAGGCGCGTGCCGGAACCGCCGGACAGGAT
GATGGGTAGGACGTCGCTCATGGGCGGGGGAGACTCCAAAGTGCGTCTATGGGTGGGAGA
GAGGTAAATCAACCGCGCAGCAGATCGGAAATCTCTTGCGTGCGGCTTTCCAGCAGTGCG
GCATCGCCGCGCGTTTCCACGTTCAGACGCAGCAGCGGCTCGGTATTGGAGCTGCGCAGG
TTGAAGCGCCATTGGCCGAAATCGGCACTGATGCCGTCGGTGTAGTCCAGTTCCGGCGAC
AGGTGCGCGTAATGCTCCATCACGCGGGCCACCGAGGCCTTGGCATCGGCCACCTTGAAA
TTGATCTCGCCGCTGCAGGGGAATTTCTGCATGCGTGCTTCGACCAGGTCCGCCAGCGAG
CGGCCGGACTGCGATACCAGCTCGGCGATCAACAACCAGGGAATCATTCCCGAGTCGGCG
TAGGCGAACTCGCGGAAGTAATGGTGCGCACTCATCTCGCCGCCGTAGACAGCGTTCTCG
CTGCGCATCTTTTCCTTGATGAAGGCATGCCCGCTCTTGCACAGCACCGGAATGCCGCCG
GCTTCCTCGACCTGCTCCACGGTGTTCCAGGTCAGACGCGGGTCGTGCACGACCTTGCCG
CCCGGCTGCTTGGCCAGGATGGCCTGGGCCAGCAGGCCGACCAGATAGTAGCCTTCGATG
AAGCGGCCGGTGTGGTCGAAGAAGAAACAGCGATCGAAGTCGCCGTCCCAGGCGATACCG
AAGTCCGCGCCATGGTCCTTGACCGCCTTGGCGGTGGCATCGCGGTTTTCCGGCAGCAGC
GGGTTGGGAATGCCGTTGGGGAAGTTGCCATCGGGCTCGTGGAACACGCGCACGAACTCG
AACGGCAGGTGTGGGGCGAGCAGGTCCACGATCAGGCCGGCGCCGCCGTTGCCGGCGTTG
ACCACCAGCTTGAGCGGCTTGAGCGTGCTGCGGTCCACGTAGCTGAGCAGGTGCTCCAGA
TACGCGGTCTTGTCGGTGCGGCTGTGCTCGGCAGCGGTGGGCTCGCCTGCAGCAGCAGTG
TCGGCCGCGACCGTGTCGCGGATGGCGAACAGGCCGGTATCGGAGCTGATCGGTCGCGCC
TGTTCACGCACCAGCTTCATGCCATTGTAGTCCATCGGGTTGTGGCTGGCGGTGACCATC
ACGCCGCCGGCGGCCTTGAGGTGATCGGTCTGGAAATAGACCTCCTCGGTGCCACACAGG
CCGATGTCGATCACCTCGCGGCCGCTGGCACGCAGGCCGGCAGACAGGGCTTCCTGCAGT
GCCGGGCTCGCCAGGCGCACATCGTGGCCCAGGACCACGGGCCCTTGATCCAGCTGCGCC
GCCAGTGCCACGCCGATGCGGCGGGCCAAGTCCTCGTTGAGTTCATCCGGCACGCGGCCG
CGAATATCGTAGGCCTTGAAGGCGGGTAGCGTCATGGGCAATTCCTCGGGTGGGGGACAG
CCGAGTTTAGCGGCTGCGCCGTGTCTTGGGTGTGGCGGAACTGCGACCGAGGACAGGGAA
CAGTCAGCGGCTAGAATGCCCGCTTCGCATCAGCGAGGTGAGGGCGGTGATGAACCAAGT
TGCAAGGGGGGCGGGCGCCAAGCGCTATGCCGATGCCAAGGCGGCGCTGGCCGGCGTGGT
GGCCGATGGACAAACGCTGGCAGTTGGCGGCTTCGGGCTGTGCGGCATTCCGGAAGCCTT
GATCACTGCGCTGCGCGACAGCGCAGTGAGCGGCCTGACGGTGATTTCCAACAATGCAGG
CGTGGATGGCTTCGGCCTGGGGCAACTGCTGGCGACCCGCCAGATCCGCAAGATGATTTC
GTCCTACGTGGGCGAGAACAAGGAATTCGAACGCCAATATCTGGCCGGCGAACTCGAGCT
GGAATTCAATCCGCAGGGCACGCTGGCCGAGCGCCTGCGTGCGGGCGGTGCGGGCATTCC
CGCGTTCTACACTGCCACCGGCTACGGCACCATCGTGGCCGACGGCAAGGAAACGCGTGA
GTTCGATGGCAAGCATTATGTGCTGGAAACCGCGCTGCAAGCCGATGTCGCGCTGGTCAA
GGCGTGGCGGGCCGACACCGCCGGCAACCTGGTATTCCGCAAGACCGCGCGTAACTTCAA
CCCGGCCTGCGCGATGGCCGGGCGGGTCTGCGTTGCCGAGGTCGAAGAGATCGTGGAGCT
GGGCGCGATCGATCCGGATCAGGTGCATCTGCCCGGCATCTATGTCGATCGACTGGTGCT
CAACGCCACGCCGGAAAAACGCATCGAACAGCGCACCGTGCGCAAGGGAGACAACTGATG
GCCTGGACCCGCGATCAGATGGCCGCCCGTGCGGCACGTGAATTGACCGATGGTGCCTAT
GTCAACCTGGGGATCGGCCTGCCGACCCTGGTCGCCAACCACATCCCTGATGGCGTGGAT
GTCTGGTTGCAGTCTGAAAATGGCTTGCTCGGCATCGGCCCATTCCCGACCGAGGATGAC
GTCGATGCAGACCTGATCAATGCTGGCAAGCAGACCGTCACTGCGCGTGCGGGCGCCAGC
TATTTCGGCAGCCACGATTCGTTCGCGATGATCCGCGGCGGTCACATCGACCTGGCCATT
CTCGGCGCGATGCAGGTCACCGACCGCGGCGATCTGGCCAACTGGATGGTGCCCGGCAAG
ATGGTCAAGGGCATGGGCGGGGCGATGGACCTGGTGGCCGGCGTCAAGCGCGTGGTGGTG
CTGATGGAACACGTTGCCAAGGACGGCAGCCACAAGATCCTGCGCGAATGCGACCTGCCG
CTGACCGGCGTCGGCGTGGTGGACCGCATCATCACCGACCTGGCGGTGTTCGATGTCACC
GCTGACGGATTGGTGCTGGTGGAGGCTGCCGATGGGGTGGAGCTGTCCGAGCTACGCACC
AAGACCGGCGTGGTTTTTATTGAGGCAAGTATCTGAAGGATGTTTTGCCTTGCCTGTAGA
GATTGGTCGTCATACGACGACCAATCCTTATCAATGCCATGCACTTGAGAAGTTATTGCG
ATTCGGGCTGCCTTCCGGACAGGACCTGCTCCAAGACTGCTAGCGCCGCGTTGCGGCCAA
AGTGTGTCTCGATGTTGCGTAAGCCGTTGGCGGATAGCCGTTGCCACAGGTTCGCGTCGG
TTTGGAGCTTGGCTACCGCCACTGCAAATTGTTCAGGCGTATTGGCAAGTAGCACATCAT
GACCGTCCGTCAGGTGCATGCCCTCCGCCGCGATGGAAGTCGCAATTACCGGAAGCCCGT
AGCTCATGGCGCTGTTGACCTTGCCTTTGACGCCCGCACCGGCTCGTAACGGAGCTAACG
CAGCCAGAGAGGATTCCATTACCTCACGTAAGTCATCTATGCGGCCGTGCACCTTCACAC
CTTCCAGCTCGTCGCGAGGAAGTTGGTCTTTCGGCATATCGCCCACCAAGTGCAGCACCG
AGTCCGGAAGGTGGCGACGCACCTCGGGCATGATGCTTTTCAAAAGCCACAATACGGCGT
CGCGGTTGGGGGAATGGCCAAAGCCGCCGACGAACAATAGCCCGCTTCTCTGAGCATGCG
TTGCTTCGCAGCCCTGGATCTCATGGATGTTCGAGAGTACATGGATACTGGCGTCGGGAA
CCGCAGAGTGAAGGATCTGTAATTCGGCAGCGCTGACCACAAGGGTGTGATCAGCAGCGC
GAGCAAAGCGCAGCTCCTGTCGACGCGAGGCGTGGGCTTTGCGAAGTAGAAAACGATCTC
CCGACAGCCGTGCTTCTCGCTCCAGTCGAACGAAATGTAAGTCGACCGTATCGAAAACCA
GTACGGCTTGCGGTGCGAATGCACGTATCAGCGACCAATTCGCTCGTGCAACATCGGGCC
GGGAAACGACGACTGCATTCAGTCGAGCGCCGTGAACTTTCATCCACTGAGGCAAGGGGT
GTGCTCCAGCGATTCCGACGAGGGTTACGCCGAGCTTGTGCAGTTGCTCGACTTCGTCCA
GGGTTGCATGGCCGCTGTTTGGAAAGAAGGCAACACGACGACCCAGGCTACGGATCAGCA
TCAGCATGCCAAGCATGCGCACAGAACCTGAATCGCGCCGCGGATCCGGCATCATCGCAT
CAAGGATAAGGATATCCGACGACAAATTCTGAGTGCTGGCTGATGCGTGCACTGGGCGGT
ACGACTTCGCACCCGTGACTTCGGAACGGGCCTTAATCTGCGCAAGCGTTTTAAGGACTC
CCCCATGGACCAAGCTGCGTACCCCACCGCGCAGCGTTCTGAGCAGCCTTCTAGCCTTCC
AGTCCAGCAGTGCGGCCAGTTTGCTGTTCACAGGTTCTGGTAGTTCGGGCCCGAACCACC
CTCCGGGGTGACCCAGTTGATGATTTCGTACGGGTCCTTGATGTCGCAGGTCTTGCAGTG
CACGCAGTTGGCGGCGTTGATCTGCAGCCGCTTGCCGGATGGGCTGGTGGTGTCTGCGAC
CATTTCATACACGTTCGCGGGGCAGAAACGGGTACAGGGGTTGTCGTACTCCTGCACGCA
GCGGGTGGCGCAGATGTCGGTATCCAGCACCTGCAGATGGACCGGCTGGTCTTCGTCGTG
TTCGGTGGCGGCGAAGTACACCGCCTGCAGGCGGTCGCGCGGCGCCAGTTCGCGGGTGCC
GTAGTCGCGTTTGGGTTGTTCGTAGTCGCCGATCTTGCGCAACGCAGACCAGTCGGGCTT
GTTCTTCAGTGTCCATGGCGAGGCGCCCTTGAGCGCGGTTTCCCAGGCGGCGTTGAGCAG
GCCGAACCATAGTCCCTTCTTGAAGCCGGGCTTGATGTTGCGCACCTGCTTCAGCTCGGC
CATTGCATCGGAGGCGCGCAGCTTGGCGTCGAAGCCCTGCGGGGCCAGCTGCGACTGCGC
CAGATGTTCGGCGGCCAGCATGCCGCTGCGGATCGCCTGATGGGTGCCCTTGATCTTGGG
CACATTGAGCAGGCCGGCGGTGTCGCCGATCAGCAGGGCGCCGGGCATTTCCGTTTTCGG
CAGCGATTGCCAGCCGCCGGTGACGATGGCGCGCGCGCCGGCGGACAGGATGTTGCCGCC
CTCCAGCAGCGGTTTGATCAGCGGATGGTTCTTCCACTGCTGGAAGGCTTCCCAGGGCTG
GTACTTCGGATCGCTGTAGTCCAGCCCGCTGACATAGCCCAGCGCGATCTGGTCGTTGTC
CAGGTGATACAGGAAGCTGCCGCCGTAGGTGCGGTTGTCGGCCGGCCAGCCCAGCGTGTG
TACGATCTTGCCCGGGCTGACGCGGCCTTCGGGGACCTGCCACAGCTCCTTGATGCCGAT
CGAATACCCTTGCGGGTCGCTGTCGGCGGTGAGGTCGAAGCGCTTGAGCAGGCGCTTGGT
CAGGTGGCCGCGCGCGCCTTCGGCCAGCACGGTGACCTTGGCGCGGATGTCGATGCCGGC
GGTGTAGCCAGGCTTGTGCGAGCCGTCTTTTGCGATGCCCATGTCGCCGATGCGCACGCC
CACCACCTGGCCACTGTCGTCGTGCAGCGTTTCGGCGGCGGCAAAGCCCGGGTAGATCTC
CACGCCCAGTGCTTCGGCCTGCGGTGCCAGCCAGGCACACATCGCGCCCAGGCTGACGAT
GAAGTTGCCGTGGTTGCGCATGCCTGGCGGCACCATCGGGAACTTGCGCGCGCTGTCCTT
GCCGAGGAACCAGAATTCGTCATCGGTGGCGGCCACGCAGATCGGCGGCGGGTTGTCGCG
CCAGCCCGGCAATAGCGCGTCCAGGGGGGCAGGCTCGATCACCGCGCCGGACAGGATATG
CGCGCCGATGGTGCTGGATTTCTCGATCACGCACACGCTCAGCTCGGGATTGAGCTGTTT
GAGCCGGATCGCGAACGACAGCCCGGCCGGACCGGCACCGACGGTGACGACGTCGTACTC
CATGACGTCACGCTCGACCGCCTCTGGCGCCTGTGCGCCGACTCCCGTTACCGACATTGC
TCCGCTCCCGTTGGCTCGATGGCTGATGCGCATTTTCCGGGATTGCATGTGATGGCGGCA
AATCGCCCCGATTCATCCGCGGGCGACGGCGTCGTCCGGCCGCACGTGCTAGCGTGCGGC
GCATGAGCATTCGGGTCGTCTTGCCGGGAGCGGATATCAGGTGGACGCGCGGTTGGCTGC
CGGCCGCGCAGGCCGATGCGCTGCTGCAGACCTTGCTGGCCCAGGTGCACTGGGAGGTAC
ATCGCATCCGCATGTTCGGGCGGGTGGTGGATTCGCCGCGGCTCAGTAGCTGGATCGGCG
ATGCCGAGGCCAGCTACCGCTACTCGGGCACACGGTTCGCGCCGGAGCCGTGGCTGGACG
CGTTGCAGCCGGTGCGTGCGCAGTTGCAGGCCGACACCGGGCACCGATTCAATAGCGTGC
TGATCAACCGCTACCGTAGCGGCAGCGATGCGATGGGCTGGCATAGCGACGACGAGCCGG
AGCTGGGCGCGCAGCCGTTGATCGCGTCGCTGAGTCTGGGCGCGCGGCGGCGGTTTGCGT
TCAAACATCGCAACGATGCGTCGTTGAAGCAGATCCTGGAGCTGGGCCATGGCGATCTGC
TGCTGATGGGTGGCGACACCCAGCGACACTACCGGCACGCCTTGCCGCGAACGGCGCGGC
TGGTCGGGGAGCGGATCAATCTGACGTTTCGACAGGTCGCGCCTACTGCCGCGGGTTGAG
GCCGTGGTGCATGGCGGGTGACGGATGGCCGGGGCTGGGTTGCGGAGAGGGCTTGTTTGC
CCTGTTTGCCCTCATCCGGCGCTGCGCGCCACCTTCTCCCGCAGGCGGGAGAAGGGAGGC
TGATCTTGCTCTACGCGAGAGGGGGGCTATCGAGCGCTGCGCGCCACCTTCTCCCGCGGG
CGGGAGAAGGGAGGCTGATCTGGCTCTGCGCGAGGGGGACGGGGGCTATCGAGCGCTGTA
CGCCACCTTCTCCCGCGGGCGGGAGAAGGGAAGCTGGATCCGGTTCCGCGTGAGGAGGGG
GCTCTCGAGCGGAATGCAGAATGGCGCGTTGGTGCAGACGGATGGCGCGTCGATATGGAA
CGACGCTTCGGTCTACGGCGTGCGCGGCAAGGAGGCGTTGTCCTGTTGCCCGGTCGTCAG
CGTCCAACCGACCAGCTCGGTGGTCACCTGGGTCAGCGCCTGCTCGAACGCCGCCGCGAC
GGCGGCAGTCTCGGTGCCGCTGGAAGGGCGCGCGACCAGGAAGGTGCGCGAGGCGACCAC
GCGTTGATCGGCCGAATGCAGCAACTTGGCGTTGAGCTCGATCGTGGCCGACGGCAGCGA
CTGGCCGGCGTAATCGGATTCGAACCGGCGCAGATCGATCGCCAGTTTGTAATCGGAGCG
AATGCCGGTGCCGATATGAGCCACCGCGGCGATCTTGCCGGAGTCCTCGAAGCCGCGCAC
CACGCTGTCTTCGAGCATGTCGGTGGCCGGCTGCGCCCAGCCTGCGCCGTGGTAGACCTG
CAGTTCACCGGGAGTCGGGCGCACATTGATGCGTGGGCTGTCGATGACGCGCGCGGCGCT
GGGTTTGGCCACCACCAGCTGCCAGCTCACCTGTGGCCAGTCGGGGTTGGGTGTCACGCG
CACGGTGGGCGCGTAGATGGTGGCCGGCTTCTTGTCGCCGCCGGTCAGCACCGAGCAGCC
GCCCAACGCCAGCAACGACATGCACAACAAGGGACGCAACAGGCGCATGGCAGTCATTTC
GGTTCGAACTCCTTGGGTGCGTCGCGGCCGAGCAGGTAGCGCGCAGGGTTGTTGTCCAGT
TTGTCGCTGACCCGGCGCAGGTCGCGGATCAGGCCGCGCAATTCGGTCAGCGTGGGACCG
AGCTGGCCCAGGCCGTCGGTGGCGAAGCTGTTGATGGCGGCGCGATTCTCGCCAAGGATG
TTGTCGGCGTTGCCGGCGGCCGAATTCAGCTTGACCAGGGTGGCGTCGAGCTTCTCCAGG
ATGCCCGGCAACTGCTGTACCAGGTTCTGGTCCAGCCGTTTGATGGTGCCGTTGGTGGTG
GTCAGGGTGGTGTCGAGATTGCGCGCGGCATCGCGCGCGCTGACGATCAGCGCCTGCATG
CCCTCGTCGCGATCGGCGATGCCACCGCTGATCTTTTCCAGGTTCTGCAGCGTGGCCGAG
ATGCTGGCCACGTTCTTGTCCGACAGCATCTGATCCATGCGTTCGACGATGCGGTTGGCG
GTATCGGTGATGTTCTGCAGCGCCGATGGCGTGGTCTGGATGATCGGCGCATCGCTCTTG
TCGATGGTGGTCAGCGACGGCGCCTCGGGCGTGCCGCCGGAGAGCTGGATGATCGACGGG
CCGGTGAGGCTGGTGATGGCCAGCTTGGCGCGGGTGTCGCTCTTGATCGGGGTGGTGGAA
TTGACCCGCACATGCGCGACCACCTGGCGCGGGTCGTTCGGCGCCAGGGTCAGTTCGGTG
ATCGAGCCCACCGCGATGCCGTTGTATTGCACCGGGCTCCCCACCGACAGGCCGGTGACC
GCCTCGCGGAACACCACCCGGTACTGCTGCCAGGTGCGGTCGGAGGAATACTTGGCGGCC
CACAGCCCGAACAGCAGCAGGGCCAGGCCGGCCACGATGGTGAAGGCGCCGATCAGGACG
TAATTGGCTTTGGTTTCCATGCTCAGGCGGTCTCGGTGGAGTCGGTCTTGGCCGCGCGCG
CGGCGCGCGCGCGCGGACCGTGGAAATAGTCCTGGATCCAGGGGTGGTCGATTCGCTCGA
CCTCGGCCAGCGGCGCGTTGGCGATCACCTTGCGATCGGCCAGCACCGCAATGCGGTCAC
AGATGGCATACAGCGTATCCAGGTCATGGGTGATCAGGAACACGGTCAAACCCAGTGCCT
GCTGCAGGGTGCGGATCAAACGGTCGAAGGCGGCCGCGCCGATCGGATCCAGCCCGGCGG
TGGGTTCGTCCAGAAACAGCAGGGGCGGATCCAGCGCCAGGGCACGCGCCAGACCGGCGC
GCTTGCGCATGCCGCCGGACAGCTGCGAGGGCAGCTTGTCCAGCGCATCGGCCGGCAAAC
CCGCCAGTTTGATCTTCAGCAGCGCCAGCTCGAAGTACCAGCGCTCCGGGAATTCGCCAT
GGTGTTCCTTCAGTGGCACCTGCACGTTCTCGCCGACGGTCATCGACGAGAACAGCGCGC
CATCCTGGAACAGCACGCCGGTATTGCGGGTGATGTGCTGGCGGTCGGCGAAGCGACCCG
AGCGCGCATCCGCGCCCAGCACCTGGATGCTGCCGGCGTCGGGTTCGCGCAGGCCCAGGA
TGCTGCGCATCAACACCGACTTGCCGGTGCCCGAGCCGCCGACCACGCCGAGGATCTCGC
CGCGGCGCACGTCCAGGTCCAGGTCCTCGTGCACGGTCTGGCTGCCGAAACGGTTGGTGA
GCCCGCGCACGGAGATCGCCAGCTGGTCGTCGTCGGCGTCCGGGCCGGGATTGGGGAGTG
GGGATTGGGGATTGGTCAAAGCACTTTTCTCCCGAATGCCAGTGCAAGCGCTTTGCGCCT
GCTCTGCCCGAATCCCGAATCCCGAATGTCGAATCCCGGCCCCATCACCACCCCATCTTC
ATGAACCACAACGCCGCGATCGCGTCGAGGATGATGACCAAGGAAATCGTCTGTACCACC
GAGGAGGTGGTGCGTTCGCCCACCGATTGCGCGGTGCCGCTGACCTTCAGGCCTTCCAGG
CAGCCGATCAGGCCGATCACCAGTGCGAACAGTGGCGCCTTGGACAGGCCGACCAGGAAA
TGCCGCAGCTGGATCGTTTCGTGCATGCGCGCCAGATACATCTGTGGCGGGATGTCCAGG
TCGAACGCGCCCACGGTGACGCCACCAGCCAGGCCGGCGATCATCGCGATGAAGGTCAGC
AGCGGCAGGGTCAGGATCAGCGCCAGCAGGCGTGGAATCACCAGCAGGTCGATCGGGTCC
AGGCCCAGGGTGCGGATGGCGTCGACTTCCTCGCGCGATTTCATCGCGCCGATCTGTGCG
GTGAACGCGCTGGCGGTGCGCCCGGCAAGCACGATCGCGGTGAGCAGGACGGCGAATTCG
CGCAGGAAGGCGATGCTCACCAGCTCCACCACATAGATCTCCGCGCCGAAGTCGCGCAGG
ATGGTCGAGCCCAGGAATGCGATCACCGCGCCCACCAGATACGACAGCAGCACCACCAGC
GGCACCGCATCCAGGCCCACCTGCTCCATGTGGTGCACGGTGGAGGTCAGGCGGAAACGG
CGCGGCTCGTGGATCAGTCGCATGATCTTGACCAGGTTCTCGCCCAGGAAACTGTTGAGC
TCCAGGATGTCCTGTCCGACGCCGTGGGTGGCCCGACCCAGGCGGTCCAGCGCCGCGACG
AAGCCGTAGTCGCGCTTGGGTTTGGGGCGTTCGTCGTTGAGTTCCTCGATCGTGCACACC
AGGGCCTGGTGCTCGTCGCGGAAATCGATGGCATCTTCCTTCAGCCCCATGCGGCCGGCG
AAGCGCAATAGCTGCAGGACGCCGGCCGAATCCAGTTGCCCGATCTCGCGAGCGTCGATG
CGGCGCACCCCGTCAGGCACGGCCTGCAGCAGTTCTGCCTGGGGCAGGGCGGTCGCCAGG
ACCCAACTGCCGCCAAGGCGCACCTGGGTCTGATCCTGCGGGTCTTGTTCGAGGCGGGGA
GGTTGCGGTTTGATCATGAGTGGCCTGTCCGTGGCGTCAGCATACAGGGACGATGTGAGC
GAAAGATGGGGGCGCGATCGAAACGGTCGGCGACGAGGACGCCGACGGCAGGCGCCGCGG
CATACACTGGCGCTCTCGCCAGACGGCGTCCTACCGCTCCGACCCGCCACGCATGTCCGC
TGCCACCGTCGTTCTCCCGTCCGCCAGCGCTACCTATGCCCAGCGAGTGGCCTTCGTTTC
GGAAATCGCCGGGCGCCTGCATTCCTACGGCACGACGGCACAGCGGCTGGAGGCGGCGGT
GGTCGGTCTGTCGCAGAAGCTGGGCCTGGACTGTGAGCCCTGGTCCAACCCGACCGGGAT
CATCCTGAGTTTCAGCGACCCGACCAAGGCGATCGGGTCCAGCGACATCACCCGGGTGAT
CCGGCTGGCTCCCGGCGAGAACGATCTCTACAAGCTCAGCGTGGCCGACTACGTGGCAGA
CAGCGTGGCCAACGGGCGCATGAGCATCGCGCAGGGGCACACCGCCTTGCGCCGGCTGGA
CCGCGAGGTCGATCGACGCGGCAAGGCCTTGCAGGTACTGGCCTTCGGCCTGGCCGCCGC
CGGGGTGGCCGGGCTGTGGAAGCTGCCGTGGCTGGATATCTCCACGGCGGGCGGCATCGG
GGTATCGATCGGCCTGCTCACCCAGTACACCGACCGGCGACCGGCCACCAAGGAGGCCGG
CGAGGCGCTGGCCGGCCTGCTGGCCGGCGTGGTGGCGGCGACGGTCGCTGCGCTGCTCGG
GCCGCTCAATCTCAACACGGTGATCATCGCCTCGCTGGTGGTGCTGCTGCCGGGCATGTC
GCTGACCAATGCCTTCAACGAGCTGGCCAGCCAGCACTGGGTCTCGGGCACCGCGCGCCT
GGCCGGGGCGGTGACCACGGTGCTCAAGCTGACGGTGGGCGCGGTGATTGCGGTGACCTT
GACCCACCTGGTCGGGCTGCATCCGCAGGTGGCGGCCCTGCGGCCCCAGGCCGGCTGGGT
GGAATGGGCCTCGCTGCTGGTGGCGGCCTATGCATTCGCGGTGTTGTTCAAGGCCAACCG
GCGCGATTATCTGTGGATCATGGCTGCGGCGATGTCCGGTTATGTCATTGCGCGTTATGC
AGGGCATGCCTGGGGCGGGCCGGCGGGAGTCTTCGCCTCTGCCATGACATTGACCGCCGC
CGGCAATCTGTTCGGACGGGTAGTGCAACGGCCGGGCGCATTGATCCGGTTGCCGGGCAT
CATCATGCTGGTTCCCGGTAGCGTCAGTCTGAGAGGATTTCTGACGTTGGTGCAGCAACA
GGACGTCAGCGTCGGACAAGCCGCATTGCTGGCGGTCACAAATATCGTGATGGCATTGAT
GGCCGGATTGCTGTTCGGCAATCTGTTGATTCCGGCCCGCAAGAATTTATGAGGGTAGAA
CAGCGCTCAATAAAAAACGCCGGCAATACCGGCGTTTTTATTGGAGACGGATCAGGCGGC
CTTGGCTTTCTTGGTGGCGCGCTTGGTGGACGCCTTGCGTGCCGAGGCCTTTTTGGCCGG
CGCCTTCTTCGCAGCGCCGCCCGTCTTGCTGATCAGAAAGTCTTCCACTTTCTTGCCGGC
GGCGGTCAATTCGGCCAGCCAGCGCGGCTGCTTGCCGCGGCCGGTCCAGGTGTCCTGCGG
GTTGGCCGGATTGCGGTACTTCGGCGCCACCTTGCCCAGCTTGCGGCCGGCACGCGGACC
CGGCTTGCCGGCAGCAGCCGGGCGACCCGGGCCAGCACCGGCGGCGCTACCGAACAATTC
CTCGATGGAATAACCCTGCGCCTTGGCGGCGCGGGTCAGCTGCGAGCGGACCTTGGCGAT
CGGGGCGCGCCTGGCGACCACGGTATGCTGCTTCTTTGCATTCTTGATCAGTGCCGCCAA
TTGCTTGGCCGACAGGCCGGTGAGATCGATCGACATCACTACTCCGGAAGATGAGAGAGA
AAAGAATGCCGATCCGTGGCAATGGCGGCCATCATAATGTCAGAAAACCGGTATGACAAA
TGCGCCAGAATAATCTGGCGCATCGCGTTCATCCGATCGGGATGGGCTCGATCGGTTATC
AGCGCCCCAAGCGGGAGAATAATCCGGCCTTATCCAGATTTTCCGCGGCATCGGCGGTAC
GCGCGCGATATTCAAATGTTCCGGCGGCCAGTCCGCGTTCGGAGACCACGACCCGATGCG
GAATGCCCAATAGTTCCATATCGGCGAACATCGCGCCGGGGCGCAGGCCGCGATCGTCCA
ATACGGCATCGATGCCGGCGGCGGTCAGTTCGTCCAGCAGCGCCTGGGCGGCCGCGACCA
CCTGTGCATCCTGCTTGGGGTTGATCACGCACACTGCGACCTGCCAGGGCGCCATCGGCG
CGGGCCAGACGATGCCGGCCTCGTCATGGTTCTGCTCGATCGCCGCGGCCACGATGCGCG
AGATACCGATGCCGTAGCAGCCCATCTTCATCACCGCCACCTTGCCACTCTCGTCGATGA
CGGTGGCCTGCAAGGCCTGAGCGTACTGGCTGCCCAACTGGAACACGTGGCCGACCTCGA
TCCCGCGGGCCAGGCGCAGCTCGCCGCCGTCGGCGGCGAGCTCGCCTTCGACCACGTTGC
GCACATCGGCCACGGTTTCCGGTTCCGGCAGGTCGCGGCCCCAGTTGACGCCGGCCAGAT
GGGCGCCCGCCACGTTGGCGCCGACGACGAAATCGGCCATCGCCGCGACATCGCGGTCGG
CGACCACGCGGACCGGGCGTGCGGTGTTCACCGGCCCCAGGAAGCCGGGCTCGCAGCCAA
GGTGGTCGCGAATCTCGGTCTCATTGGCCAGGCGGTAGTCGGCCAGGCCGGCCACCTTGG
CCAGCTTGATCTCGTTGACGGCATGGTCGCCGCGCACCAGAACCAGCACGAAGCCTGCCG
GGGTCATCACTGCCACCGACTTGACCGTACGCTGCAGTGCGATGCCCAACAACTGGGCGA
CATCCTCGCAGGTCTTCTGGGTGGGCGTGGCGACCTGATGCATGGCCTGCCCGGCCTGCG
GACGCGGGCCGGGCAGGGCGGCGCTGGCGGTTTCCACGTTGGCCGCGTAATCGGACCCGG
TGGAGAACGCCAGCGAGTCTTCGCCCGAGGCGGCAATGACATGGAATTCCTGCGAGGCGT
CGCCGCCGATGGCGCCGGAATCGGCCTGCACCGCGCGGAACTCCAGCCCCAGGCGGGTGA
AGATGCGGGTGTAGGCCGCCTTCATGTTCTCGTACTCGCGGGCCATGTCCGCATCGGTGA
GATGGAACGAATAGGCGTCCTTCATCAGGAACTCGCGCGCACGCATCACGCCGAAGCGCG
GGCGGATCTCATCGCGGAATTTGGTCTGGATCTGATAGAAGTTCAGCGGCAGCTGCTTGT
AGCTGTTGATCTCCTGGCGCGCGTATTCGGCCGCGGCCTCCTCGGCGGTGGGGCTGTAGC
AGAACTCCTGCTCCTTGCGGTCCTTGATCTTGAGCAGCTGCCCGCCGAACTTTTCCCAGC
GCCCGGTGGCGTCCCAGAGTTCGCGCGGCTGGATGGTGGGGAACAGCACCTCCACCGCGC
CGGCGCGGTTCATTTCCTCGCGCACGATGGCCTCGACCTTGCGCAGGACGCGCAGGCCCA
GCGGCGACCAGGTGTACAGCCCGGAAGCCAGCTTGCGGATCATGCCCGCGCGCAGCATCA
GACGGTGGCTGACCAGCTCGGCGTCGGCCGGGGTTTCCTTGGTGGTGTGCAGGTGAAACT
GGGAAAGACGCATCGGGCTTCGCTTGGGCGGAAAACCCGTAGTTTGCCAGTGTCCCGCCC
TGCCGGTCATCGGCGGCGCTGCAATGCCACCCTGCCCGAAGGCAGGACGGGCGCGTCAGG
TCCAGATCACCGGCGTTGCAGGCCGGCGGCATCGCGCCGGGCGGCCGCCGGCGCTGCGGC
GCTTCCGAACTCAGGTGGCCGGTGCGCCGGTCGTGGCCGGCTTGCAGTACGCCTTGACCG
CGGCATCGGCCAGATTGCGCTGGGCGGCACGGGTCTGCGGGTCCAGCACGGCGCCGGGTT
TGCCGTCGGCGCCGGCGGCCATGGAGACCTCGCCCTTGCCGCTGAGCAGCTCCAGGTTAC
GGCGTGCGGTCAGGCACTCGGCCGATTCGGGGGTGGCGGCCTCGGGAGCGGCGACGGTGG
CGGTGCCGTTGCGTGCGTCGATCCGGCGCGCTTCATAGCGCTGGCCGGTGGGCGGCGGGG
TTTCGGTGTAGTGGGTCACGCCCTTGGCGTCCTTCCACTTGTATAGATCGGTGGCGCCGG
CGGCGGCGCTGACCAGCATCAGCAGGGCGCAGAGCCCGGACGACAGGTGCATATGGCTTC
CCCTGGATGATTCCCGCCGCGATTGCAGCATCCGTGGCCCGCCCTGGCAAGCGATCGCAG
GGCGGGGCAGCGCGCTACCCCCGAACGGACCTCAGGCCCTACACTTGGCGGATGGATGAA
ATGAGACCGCCTCCGCGCTCGCGCACGATCTACCTGCTGCCGAACCTGTTCACCACGGCC
GGGCTGTTTTCCGGGTTCTACGCCATCATCGCCGCCGCCAATGGCCAGTTCGTGCAGGCG
GCCATGGCGGTATTCGTGGCAGCGGTGATGGACGGGTTGGACGGCCGGGTGGCGCGCCTG
ACCAATACCAGCAGCGAATTCGGCGTGCAGTACGACTCGCTGGCCGATCTGGTCAGCTTC
GGCATGGCGCCGGCACTGGTGATGTATCACTGGTCGCTGTCGGCGCTGAAGTACGACAGC
AGCGTCATGGGCCGGGTCGGCTGGTCGGCCGCCTTCCTGTATGCGGCGTGCGCTGCGTTG
CGGCTGGCGCGCTTCAACACCCAGGTCGGGGTGGTCGACAAGCGCTGGTTCATCGGCCTG
GCCAGTCCTGCAGCGGCCGGCCTGATGATGTCCTTCGTGTGGGCATTTGCCGACGACAGC
CTGGGGTTCGATGGCGAACAGCTGCGTTATGTGGCGCTGGCGGTCACCGTGGTCGCGGCG
TTGTTGATGGTCAGCCGGATCCGCTTCTGGAGTTTCAAGGGCGGTGCCCGCGGGCCGCGT
GCCGATCGGGTGCCGTTCCTGGCGTTGGCCATCGCCACGGTGGTGATCGCGCTGCTGGTG
ATCGATCTGGCGCGCGCCTTGTTGGTGATCGGCGTGCTGTATGCGGCGTCCGGCCCGGCG
ATGTGGCTGTGGCGGCGCTGGCGACGCGTTCCCGAGCTGCCATGAGCGAGCCGGCGCACA
TGCCGATATGGTCCGACCTGCAGGTGTCGTGCCTGCAGGCGATGGGACATACGGTGTATC
TGGACCGCGACAGCGTCGAAACGCTGCCGGCCGTGGTGGAGCTGGCCGAGGAGACGCCGG
TCGCCGCACCGGGATTTGCGCCGCATGCTGCGCAACCGGCAGCGCCGGACGTGCCGCCTG
CGCTGCGTCGACAGGCGCCTGCCCCGGCGCTGCCGCCTGTGCCAGCCACCTCCGCCGTCC
CCGTGCGCCGCGGACGCGTGGGACTGCCGGACCGCCTGCTGATGGCGTTGCTGCGGGCAT
CGGGCTGCAACCCGGGCGATCCGGCCACCCAGGCCTTGATGGCATCCTGGCCGCTGTCCG
AGTTGCGTGGCAACCCGGCCGCCAAACGTGCGCTCTGGCCGCAGTTGCGCGCGCTGCGGC
GTCGCCAAGGCCCGGCGTGAGCGCAATGAACGCCCCGTTGCCCACCTCGCTGCGCGCGAT
GCGCGAGGGCGATCTGGACGTGGTGATGGAGATCGAGCAGCGTGCCTATCCGTTTCCCTG
GACCCGCAGCATTTTTCGCGACTGCCTGCAGGCCGGGTATCCGGGCTGGGTGATGGAGCA
GGCCGGCCGGATCATCGGCTACGGAGTGATCAGCGTCGCGGCCGACGAGGCGCACGTGCT
CAATGTCTGCATCGCACCGGAAGCGCAGTCGCAAGGATATGGGCGGGTGCTGTTGCGCGC
GCTGATCAAGGGCGCCTGCGATCGCGGTGCGCGCCGCGCGTTCCTGGAGGTGCGCCCCTC
CAATCCCTCGGCGATTGCGCTCTATCACTCCGAGGGCTTCAACGAAATCGGGCGACGCCC
GCGCTACTACCCTTCCCACACCGGGCGCGAAGATGCACTGGTGATGGCGATCGAGCTGTT
CTTCGAAGGCTATTCCTGAGCCTTGCAGCGGCGCGCCGATCGCGCCGCCGAGCACCGTGA
ATCACTGCTGCCTACGACCGCATGGGCGGCCAGGCATCCGCATGCAGGCACACTGCCAGC
GGCAACCGATTGCACTGCTGTGGCGTTTACTCGCTGGCGCAGCGTGGCCAAGTTCGCATG
CTGCATTGCAGTGTCCATGACCTTGTCTCGATGTGTCCTCACTCCTGCGATTTGTCTTCT
TGCACGTGTCCCGCAACCGTTTGCGTGACTGTGCGTGCACATCTATGCATTGCCTAGATA
CAAGCGATTGCGATGCTCCTACTATCGGTCCATCGGAACTGAACATTACATAGATGAAAA
GTACGTTCCGATTCTGAGAGACGAGGCATGCGCTGCTGCGCGGCGCATCGAACCCACTGA
GGGAGACACCAAGATGAAGTCGAAATTTTCGACGGCGGCCGCTGCGTCGCTGTTTGCCGG
GTCGTTGCTGCTGACCGGCGTCGCAAGTGCCGATCCGGCGCTGGAAGTGGCGACCACCGG
TTGGGCCACACAGAACGGCGGCACCAAGGGCGGCTCGAAAGCGGCAGCCGCCAACATCTA
TACGGTCAAGAACGCGGCAGAGCTGAAGAACGCCTTGAAGGCCAGCGTTGGCAGCAATGG
GCGCATCATCAAGATCAGCGGCATCATCGACATCAGCGAGGGCAAGCCTTACACCAAGAC
CTCGGACATGAAGTCGCGTGCGCGGCTGGACATCCCGACCAAGACCACCTTGATCGGCAT
CACCAGCAACGCGGAGATTCGCGAAGGCTATCTGTACGTCAAGGCCAACGACGTCATCAT
CCGCAACCTCACCATCGAAAACCCGTGGGATCCGGAGCCGGTCTGGGATGCCGACGACGG
CGACAACGGCAACTGGAACGCCGAGTACGATGGCCTGACCGTGGAAGGCGCCAGCAACGT
GTGGGTGGACCATGTCACCTTCACCGATGGCCGCCGCACCGACGACCAGAACGGCACCGC
CAACGGCCGTCCTAAGCAGCACCACGACGGCGCGATGGACGTCAAGAAAGGCGCCAACTT
CGTCACCGTCTCCTATTCGGCGTTCAAGTCGCACGAGAAGAACGATCTGATCGGCTCCAG
CGACAGCGCCTCCAGCACCGACAGCGGCAAGCTCAAGGTGACCATCCACAACACCTTGTT
CGAGAACATCTCCGCGCGCGCACCGCGGGTGCGCTTCGGCCAAGTGCATCTGTACAACAA
CTACCATGTGGGCAGCACCAGTCATAAGGTGTACCCGTTCTCGCATGCGCATGGCGTGGG
CAAGGAATCGAAGATCTTCTCCGAGAACAATGCCTTCGACATCAGCGGCGTGAGCAATTG
CGACAAGATCGCTGCCAATTACAAGGGCACGGTCTACCGCGACCAGGGCTCCCTGCTCAA
TGGCAAGGCGCTGAGCTGCTCGTGGAACAGCAACATCGGCTGGAAGCCGCCGTATACCTA
CAACCTGCTGCCGGCCAACAAGGTGGCTGCAGACGTCAAGGCCAAGGCTGGCGCCGGCAA
GCTGTAACCGCCGCTCCACGCGACGCCGCGCTGGATGCGGCGCCGCAATGCACCACACGA
CGCCCGCACCCGCTGCGGGCGTCGTACGTTACGAATGCCGCTGCCATGCAGCGGCATCCG
TATTTGCCTCAGAGCTTGGCGCGCTGCTCGCGCAGGCCGGTCAGCTGCACCGTCCAGTCG
TTCAGGCGTGCACGTTCCTGCTCGACCACCGCCGCCGGTGCGTTCTGCACGAAAGTGGCA
TTGCCCAGTTTGCCGTTGCACTTGCCGATCTCGCTTTCCACACGCTTGATCTCCTTGTCC
AGACGGGTGCGCTCGGCATCCATGTCGACCAGGCCTTCCAGCGGCACCAGCAGCGTCAGT
TCGCCGACGATGGCGGTGGCCGATGGCGGCGTGTCCTGGCCGGCCTGCAGCCAGTCGATC
GCTTCGAGCTTGAGCAGGAAGGACAGCTGCGACGCGAAGCGGGCAATGCGCGCACGGTCG
TCGCCGTTGCCGGACTGCAGCAGCAGGCGGACCTGCCTGGACGGCGGCACGTTCAATTCG
CTGCGCACGCGGCGCAGCGCCGAGACCATCGACTTCAGCCATTCGACATCGGCTTCCGCA
CCGGCATACGCGCTGGTGTCGAGGTCACCGGCCTGCGGGAATGCCTGCAGGGAAATGGTG
GCGTCGGTAATGCCCAGGCGCGGGGCGACCTGCTGCCACAGTTCTTCGGTGACGAACGGG
GTCAGCGGATGCAGCAGGCGCAGCAGGGCTTCGAGCACGTAGAGCAGGGTGTGGCGCGTG
CTGGCGGCAGCTTCGCTGTCCTGGCCGTTGAGTGCAGGCTTGGCCAGTTCGACGAACCAG
TCGCAGAACGCATTCCAGGCGAACTCGTACAACGCCTGCGCAAGCAGATCGAAGCGGTAG
TTGGCGTAATGCGCGTGGGTGTCCGCAGTGACCTGGTCCAGGCGCGCCAGAATCCACTTT
TCCGTTTCGGTGCGCGGTTGCGGCACGCCGGTAAAGTGCGCGCCCTCGCTATTCATCAGC
ACGAAGCGGGTGGCATTCCACAGCTTGTTGCAGAAGTTCTTGTAGCCCTCTGCACGTCCC
AGGTCGAACTTGATGTCGCGGCCATGCGTGGCGAGTGCGGCGATGGTGAAGCGCAGCGCG
TCGGCACCGTGGGCGATGATACCGTCCGGGAATTCCTTGCGGGTGGCTTTCTCGATCTTC
TCGGCCATGCGTGGCTGCATCAGTCCGCTGGTGCGCTTGGTCACCAGGTCCTCGATGCTG
ATGCCGTCGATGATGTCCAGCGGGTCGAGCACGTTGCCCTTGGACTTGGACATCTTCTGG
CCCTGCGCATCGCGGATCAGGCCGGTGATGTAGACATCGCGGAACGGCACCTGGCCGGTG
AAGCTGTCGGTGGCCATGATCATGCGCGCCACCCAGAAGAAGATGATGTCGAAGCCGGTG
ACCAGCACCGACGAGGGCAGGTAGCGGTCGAAGCCGCGCTCGGCCATCGCGTTCGCATCC
GGCCAGCCCAGCGTGGAGAACGGCCACAGCTGCGAAGAGAACCAGGTTTCCAGCACGTCG
CTGTCCTGATGCAGCGCGACGTCGGCACCCAGGCCGTGTTTCGCGCGCACTTCGGCCTCG
TCATGGCCCACATAGCACGTGCCAGCGGCGTCGAACCAGGCCGGGATGCGATGGCCCCAC
CACAGCTGGCGGCTGATGCACCAGTCCTGGATGTTCTCCATCCAGTGGCGATAGGTGTTG
ATCCAGTTCGGCGGCACGAACTGGATCTGGCCGCTTTCGACCAGTTCCAGCCCGCGCCTG
GCCAGCGCGTCCATTTTCACGAACCACTGGTCGGTGAGATAGGGCTCGATCACCTGGCCG
GTGCGATCGCCGCGCGGCACCTGCAGCTTGTGCGGCTTGGTTTCCACCAACACGCCCAGG
TCTTCCAGCTCGGACAGCACCAGCTTGCGTGCGTCGTAGCGGTCGAGGCCGCGATAGCGC
TCCGGCGCCTGCTCGTTGATGGTCGCGGTTACGGTGAACAGGTTGATCATCGGCAGCGAA
TGTCGCACACCGACCTGGTAATCGTTGAAATCGTGCGCAGGCGTGACCTTGACCACGCCG
GTGCCGAAGGCACGGTCCACGTAATCGTCGGTGATCACCGGCACTTCCCGCCCGGTCAGC
GGCAACACGATGCGTGCGCTGTGCAAGCTGCGGTAGCGCGGATCTTCCGGATGCACCATC
ACCGCGGTATCGCCGAGCATGGTTTCCGGGCGCGTGGTGGCTACCACCAGATAGTCGCGC
ATCTCGCGCAGGGTCTCGTTGCCGTCGGCATCGTACTCGACGTGTTCGTAGCTCACGCCA
TCGGCCAGCGGGTAGCGGATCGACCACAGGAAGCCGTCTTCTTCGACGTTCTCCACTTCC
AGGTCGGAGATGGCGGTCTTCAGCACCGGATCCCAGTTGACCAGGCGTTGGCCGCGATAG
ATCAGGCCCTGTTCGTACCAGCGCACGAACGCTTCGTTGACCGCCGCCGACGGCTGCGGA
TCCATGGTGAAGCTGCTGCGCGACCAGTCGCTGGAGGTGCCCAGCCGGCGCATCTGGCGT
TCAATGGTATCGCCGGACTGCGCCTTCCATTCCCACACCTTGGCGATGAAGCCCTCGCGC
CCCAGCGAATCGCGTGTTTCGCCCTTGCCTTCCAGCGCCAGGTTGCGCGACACCACCATT
TCGGTGGCGATGCCGGCATGGTCGGTGCCCACCTGCCACAAGGTGTCATAACCGCGCATG
CGGTGATAGCGCACCAGCGCATCCATCAGCGTCTGCTGGAACGCATGGCCCATGTGCAGC
GTGCCGGTGACATTGGGCGGCGGCAGCAACACGGTGTAGGGCTCACCAGTACCGGACGGT
GCGAAGTAGCCGGCCGCCTCCCACTGCGCATACAGGCGCGATTCGAAGGTAGCGGGGTCG
TAGCTGGAGGCGAGGGTGGTCATAGAGGGGCTGGGAGTCGTGATTCGGGAGTCGGGATCG
GTTGCGTCATGGGGCCGGCGAGAACCATGGGCAACCCATTGCATCAAGGTCGGCGGTGGA
CGCTGTAGAGCGGATTGGCTGTTCGGGATTCGTCGTTGGAAGGATTCCGTGGGTGCGTAA
CCATCTGCTGTTACCAATCCCCAATCCCGACTCCCCAATCCCCGCCCCACTCACATGTCG
TACTTGGTCAGCTCCAGGCCCAGGGCCTTGTACTGTTTCCAGCGCTCGCGCAGCGGTTCG
CGGGCGGCGGGGTCGGCGGGGACCACTTCGAGCACGCGGTCGCAGGCGCCCAGGTACGGG
TCGTCGCGCAGGTTGATCACCAGCGGTCGGGAAGGGGTGGCGAATTCCGGCGCGGCGATC
AGCACCGGGGCCAGTTCGTCCTCGTCGTCGGTGCCGGCGATCTGGTGCGGCACGTAGGCT
TCGTCGTCGAACGCCCACAGCAGGTCGTCCAGCGCTTCGGCCTGCTCCGCGTCGCGCGCC
AGGATCAGCGTGGACAGGTTGGCGTCGTTGGCCTTGCGCGCCAGCTCGCACACCAGCCGC
AGCGGTTCGTTGAGGAAGCGCGGCTTGGCGATCAGGTAGAAGTCGGCACGAGGCATCAGG
GCAGGGATTCGTTGAGGGGGATCCGGGATTGGCAACGGCAGGTCATGGCCGTGAGCACAC
TGCTACGGTCGGCGGGATGCGTGCGCTTCGCACGCATCCCGAATCTCCATTCCCCAGTCA
CGCCACGCCGCTGGCGGCGCGATCCAGCAGCCACTGGGTCAGCAGCCCGACCGGACGGCC
GGTGGCCATGCCGCGCTTGCCTTCGTCGCTGGCCACGCCGGCAATGTCCAGGTGCGCCCA
GCGCTGGTTCTCGGTGAAGCGCGACAGGAAGCAGCCGGCGGTGATGGCACCGCCCCAGCG
GCCGCCGATGTTGTAGACGTCGGCAAAGGTGGAGTCGAGCAGGCCCTGGTACTCGTCCCA
CAGCGGCAGGCGCCAGGCGCGGTCGAACACGTGCTCGCCAGCGGTCAGCAGTTCGTTGGC
CAGGTCGTCGTGCTTGCTCATCAGGCCGGCGGTCTGGTGCCCCAGCGCCACCATGCAGGC
GCCGGTCAGGGTGGCCACGTCCACCAGCGCTTCGGGGTTGAAGCGCTCGGCGTAGGTCAA
CGCATCGCACAGGATCAGGCGGCCTTCGGCGTCGGTATTGCCGACCTCGATGGTCTTGCC
CGACATGCTGGTGATCACGTCCGACGGGCGATAGGCATTGCCGTCGATGGCGTTCTCCAC
CGCCGGCACCACCACCACCAGGTTGATCGGCAGCTCGGCCCTGACCGTGGCCACGAAGGT
GCCGATGACGTTGGCGCCACCGCACATGTCGTACTTCATTTCCTCGATGCCGCCCTGCGT
CTTGAGATTGACGCCGCCGGTATCGAAGGTGATGCCCTTGCCGACCAGTACGTACGGACG
CGCGTCGCCGCCACCGTTCCACTTCAGCACGATCAGCTGCGGGCGGTTGGCCGAGCCGCG
TGCCACCGACAGCAGCGAGCCCATGCCCAGCGCTTCCATCTGCTGCTCGTCCAGGATCTC
GGACTCGGCCCCGGGCACCTTGTCGGCGAAGGCGGCAGCGGTCTCGGCCAGGTAGGCCGG
GGTGCAGTAGTTCGGCGGCAGGTTGCCCAGCTCGCGGGCGAACTCCACGCCTTCGGCGGT
GGCAATGCCCACTGCCAGCGCGCGGGCGTCGTCGCCGGCGATCGCCAGGGTGGTCAGGCC
ACGCTCGTCGGCCTTCTTCTTGCCCAGCGTGGCGGTGTAGCGATAGGCGGCATGGTCGCT
GACCACCACCGCCTGGCGGATGTTCCAGGCCGCGTCGCGGGCCTTGATCGGAAGTTCGGT
CAGGGTCAGCAGGGCGCTGCCCACCGGCCCGGTCTTGAGCGCACGGGTGGCATCGCCGAT
TGCCTTGAGGTACGGCGCCACGCCGAACTTGCCTGCATCGCCCAGGCCCACCGCCAGCAC
GCGCGGGGCGGCAACGCCGGGCAGGTCGTGCAGCAGGGTGGTGGCGCCGGTCTTGGTGGC
CACATCGCCGCGTGCCACCAAGGCCGTGAGACGGCCCTGGCTGGCGCTGTCCAGCGCCTG
GGCGGCGGGCGAGAGGGTCTTGTCGGCGAACACGCCAACCACGATGCAGTCGACGTCAGC
GCTCGCCGGCGCGTCTTGGTTCAGGGTGAATTGCAGGGCCATTGATCAGATTCCGTAGGC
AAATCCGTACAATCGCGAGCCGTTTACGCCGGCCTGGATAGGCTGGCGGCGCCGCGAACG
AATCCGAGAGTTTAAAACAAGCCCACCCCATGCCGAAGCTCGATCGATACCTGCTCAGCG
ATTTCACCCAGAGCTTCCTGGCCACCCTGATCGTGCTGCTGGTCGTCAGCGTTGGCGGCG
TGCTGGTGGATATCCTGGGCAATATCGCCGACGGCCGCATCCCGGCGCGCCTGCTGCTGT
CGCAGGTGGGCCTGCAATTCGTCGCCTACCTGCCCATCATCCTGCCGCTGGCGCTGATGC
TGGGCCTGCTGCTGGCGCTGGCGCGGCTGTACCGTGATTCGGAAATGGCGGTGATCACCG
CCATTGGCGTCGGCCCCAGGCGCATGCTGCGGCCCATGCTGATGCTGGTGCTGCCGGTGG
TGGCCATCATCGGGCTGTGTTCGCTGTGGCTGGGCCCCTGGGCCAGCCGTACCGCCGAAC
GCATGCTGGAAGACGCCAACCGCAGCGTGCTGATGGCCGGGCTGGAGTCGGGCAAGTTCA
CCCCGCTCTCTGGCGGCGGCGTGGTCTACCTGACCACCATCTCCGCCGATGGCAAGGGTT
TGGGCAAGGTCTTTCTGCAGCGTCAGAAAGACGACCGCGTCGACGTGGTGACCGCCCAGC
GCGGCGCGATGTTCTTCGAAGGCAAGACCGACCGCTATCTGCGGCTGGAGGACGGCTACC
GCATCGAAGGCCCGGCCGCCGGCGACACCCTGGACTACCGTTTGATGAAGTTCGCCAGCA
ACGACGTGGCCCTGCCCGATCGCACCCAGGTCCGCGACGCCAACGATCCGGAGGTGATGT
GGACCACGCAACTGCTGTCGGATGAACGTCCGGCGGCGCGCGCGCAACTGCATGAGCGGC
TGGCCCCGCCGCTGATGGCGCTGGCTTTCGCGCTGCTGACCCTGCCGCTATCGCGCAGTG
CGCCGCGGCAGCAGCGCTACGGCCGGATCATGCTGGCCTTCCTGGCGTACATGGTGGGTA
CCAATCTGATGATCGTGGGCACCCAGTGGATCGCCAACGGCAAGACCCCGGCGGCGCTGG
GCCTGTGGTGGTTGACGCTGCCCCTGCTGGCGGTCGCGATCTGGGCCTATTCCCGCGATG
GCCGGGTGCGCCGGCCGAGGGCGGGCGCATGAGGCTGATGCCGCGGGTGCATGATTGGTA
CGTCGGCCGTGCGGTGCTGTTCACCGTGCTGCTGACCTGGGCGGTGCTGCTGGGTCTGGA
CCTGGTCAATGCGTTTGCCAGCGAGGCCAAGAATATCGGCCAGGGCAGTTACAGTTTCGG
GCACGCGGTGGCCTATGTGGCTTACACCGTGCCGCGTCGCGCCTACACCTTGTTCCCCAC
CGCCGCGGTGATCGGTGCGCTGATGGGGCTGGGGCAACTGGCGGCCACCTCCGAACTGAC
CGCATTGCGGGCTCTGGGCGTGTCGCGCAAGCGCATGTCCGCCTCGGTGGTGGCCGCCAT
GGCGCTGCTGACCGCCAGCATGGTGATCAGCGGCGAAACCGTGGGGCCGTGGGCGCAGAA
CCAGGCAGACACGCTCAAAACCAGCGCCCGCTACAACAGCAATATGGCAATGGCGCGCTA
CTCCGGATTATGGGCACGCGAGGGCGACACCTTCTTCAATGCGATGAGCGGCGAAGAGAA
GTTGCTCGACGGAGGCGGCACCGCGCTGGCCCTGCACGATGTACGGCTCTACCAGCTGGA
CGCGAGCGGCCGGGTGCGGCAGCTGACGCATGCCGCGGTGGCCGAGCATCGCGATGGTGC
CTGGACCTTGAGCAATGTGCGTCGCGACACCTTCCAGGAACGCTCGGTGCAACGCGAGAC
CTTCGCCCAGTTGCCGTGGCAATCGCAACTCAGTCCGGCTGCGCTGGCGGCCGGGCTGGC
CAAGCCGCGCAATCTGTCCGCGCACGATCTGTCGCAGAGCATCGAGTACCGCCGCCGCAA
CGGGCTGGATGCGCGCGATTACGAAGATCAGTACTGGAGCCGCTGGTTCTACCCGGTGAA
CGTGCTGGCGTTGTGCATGGCGGCCATCCCGTTCTCGTTCGGTTCGCTGCGCAGCGGCGG
CCTGGGCAAGCGGCTCTTCCTGGGCATTCTGTTCGCCCTCGGCTTCTGGCTGCTGCAGTT
GTTCTTCGGCCGCATGGCCGGCGCGCTCAAGCTGGACTACCGCATCGCCTATGCGATTCC
ACCGATGGTGATGCTGGGGGTGTCGGCCTGGTTGTTCCGGCGGCGAAGTAGTTGAGTCGG
GTGTGGCGCCCCAGTGTGTTCGGCGTCGCACTGTGTGTGCTGTATGCGATGCCCATGTCG
CTGTGCCTGTGGATCGCTCAGCAGGCCGATGGCGACGATAAGGGACGATTTGTGATGCTG
CAGCTGCCGCTCACCCCGCAGCTCGCGCTGCTGGATGCGATCGGCGCGGATGCCTGGCTA
CGTGGTCTGTCCTGGCTGACGAGTTACCTCGTCCTGGTGCCGCCCTTCCTGGTGGTGCTG
TATCTGTTGGGCAGTCTGGTGCAGGCATGGATCGCGCGCGCCCTTCCGCGTTTTCACGGT
AGACGACACTGATCGAATGATCCAGGCCGCGATCGCTCGATGGCGCCACAACTGACCCGA
TGGCAGCGTCAATCAGGTGCTGTCCGCACGCGATGTGCACCGCCATCCAACGACTTGGAC
GTGCGCTGTAGCCGGGTGCCGCTCGCCCGGTCGTGCCAGGTGAGGCGGTCGCGGTCCAGC
CAGGCCCACCAGAATCCGGCGCCGCCCAGGGCCAGCGACAGCGTGCCTACCGCATAGCGC
GTCCAGGCCTGTCGCCAGGTGGGGCGTGGCTCCTGCAGTCGCAGCCGCCACGGGCGCATG
CCCAGGGTCTGCCCGCCGCGGCGCCAGCTGACCGTGGCGTACGTGCCGGCCACGATCCAG
CAGCACAGCCACAGCAGCCACTGCCATGCGCTGAAGGGAGCGATGTTCTGGCGTGCGGGG
TGTCCTGCCAGGGTAAAACCCAGCGTGAAACCGGTGGACACCAGCATCCACAGCGCCAGC
GCCGGCCACAGGTCGTAACACAGGGCCAGTATCCGCCAACCCAGCAGGGCAGGTGGGCGG
GCGACGTGGGGCGCGGGATTCGATGTCATGGCACGAGCATAGCCGGCGCCGGCGCTGCAA
CAACGCCGCGCTGCGGCAGCACCTACCTCCCGCTCGGCATGCCGTGCCCCAGTGGCGGCG
CATCGGGCCGGCGGTGCGTCGCGGCATGTCACGCATGGCATGCGGTGCCTCGCGCGTCCG
GCGTCCTGCGCTCTATGCTGTCGCGATGTCCGCCAGCACCCCCGCCGAACGCCGTCAGCT
CACCCAGCAGCTACCGCCGCTGCAGGCCGCCGATGCCGCCGCCATCGAGCGGTTTCTGGA
CCGTTTCTGGGCCGAAAACGGCGTGGCACGGCAGACGCTGGACAGCTATCGGCGCGACCT
GGAAGGGCTGGCGCGCTGGCGCAGTGGCGCGGCCGGCGGCTTGCACGGGGTGGATCGGTC
GGCGCTGTTCGACTATCTGCGCTGGCGCACCGAGGCGCGCTACTCGCCGCGCAGCAACGC
CCGCTTGTTGTCCACCTTGCGCGCGTTCTACGGGCTGCTGCTGCGCGATGGCGTGCGCGG
CGACGACCCGACCGCGTTGTTGGACCCGCCCCACCTGCCACGCTCGCTGCCCAAGGCGTT
GACCGAAACCCAGATCGACGCCCTGCTGGCGGCCCCCGACCTCCAGGCGCCGCTGGGGTT
GCGCGACCGCGCCATGCTCGAGCTGATGTATGCGGCCGGGCTGCGCGTGAGCGAGTTGGT
CACGCTGCCGGCAGTGGGCGTCAACCTGCGTCAGGGCGTGCTGCGGGTCACCGGCAAGGG
CAGCAAGGAGCGCCTGGTACCGTTGGGCGAAGAATCCCAGCATTGGCTGGAGCGCTACCT
GCGCGATGCGCGCCCGCTGCTGGCCGCCGGCAAGGCGGTGCCCGCAGTGGACGGGCAAGT
CCCCTTGTTCATCGACGCGGCCCGCCAGCCGCCCAGCCGCCAGCACTTCTGGTCGCTGGT
CAAACGCTACGCGGCGCTGGCCGGCATCGACCCTGCCACGGTGAGCCCGCATGGCTTGCG
CCATAGTTTCGCCACGCATCTGCTCAACCGTGGCGCAGACCTGCGCGCGCTGCAGATGCT
GCTGGGCCACAGCTCGCTCTCGACGACCCAGATCTACACGCTGGTGGCACGCGCGCACCT
GCAGACACTGCATGCCCGGCACCATCCGCGCGGCTAGCAAGTACCCCTTGGGCACGGGAT
CGTGCCGCGACGAACGGTCACAGGCTGGAGGATGGTCTGGCATCGGGCGCCTGACGCCGG
CGTAGGTCGCACGTGCGCCCCGTTCGACTCCCGGGGCCTGCTCCGGACCCGGCATGCCGT
GATCGCGGTCGCCATTGGTGTGAATCCTCTGGAACGTATCCGGCCGGGCCGACCCTGCAT
CCGCTCCGGCCGCAGGGGATGCTCGCCAGAGCTGCGGCAACGCGGTCCGTGCTGCGGCAG
GGACGACGGGCGGGGCGTCGTGAAGGTATCGCGCCGGGAGCGAACCCACTGTCGCGCCCG
CTGCCAGGCTTCATCTGCGCTGTGCGAGAATCGAGCCACCCCATTCCACTGGATGCGTGA
ATGTATCGTCTTGCCATCGCCGCGCTGCTAGGCGCAATCAGCCTCACCGCTTGCGCGCAA
TCCTCGCAGCCTGCGGCAAGCAATGCCGCCAAGCCAGCCGCCGTCCCCACCGCCGCCGCC
GGGAATGTCGACCAACGCGTGGGCAGCGCGCTGAAGGCGCTGGACCCTGACTTCAAGCCC
GATTACATCGGTGCCGCGCCGTTCCCCGGATTCCGTGAGGTGGTGGTCGGCGGTCAGGTG
CTGTACGTCAGCGATGACGGGCGTTACCTGATCCAGGCGCAGCCCTTCGATATCCAGAAC
AAGCAGTTCGCCGCCAGCCCTGGCTTGCTGGCGTATCGCCGCAAGCAACTGGAAACCGTG
CCCAAGGCCGATCGCATCGTGTTCGCGCCGGCCAATCCCAAGTACACCGTGACGGTCTTC
ACCGACGTGGAATGCGGCTACTGCCGCAAGTTGCACAGCGAGATCGGCGAGCTCAACAAG
CAGGGCATCGCGGTGGAATATCTGGCGTTTCCGCGCATGGGACTGGGCAGCCAGGACCAC
AAGGAAATGATCGCGGTGTGGTGCGCGGCCGATCGCAAGCAGGCATTGACCGCTGCCAAG
TCCGGCCAGCCGGTCGCCTCCAAGGACTGCAAGAACCCGGTATCGATGGAATACACGCTG
GGCCAGCGGCTGGGCGTCAACGGCACCCCGGCGATCTTCGCACCCGACGGCACCCAGCTC
GGCGGCTATCTGCCGCCGGCGCAGTTGCGCGAGGCGCTGGAAAAGCGTGCGGTGACCACT
GCCGGTGGCAGCCGCTAAGGTCTGGCGCAGTTCGGGCTGGCGGTGCGCCGCTGGCAGATG
TGCCGCGGTGGTTGTCACAGACAAAGGAGGCCGGGTGCATCTGCGTCCCGGCCTTTGTCG
TTGACGGGAGCGCAGTTGCACGGATGGCCTGCGGGCAGCGTGTGGCGGCCAACAGGGCGG
CCGGGCATGGGCAGGCGCGGAAATGCAGCGAGGAGTTGCGGCGGAGCCTGCTCCCACTGC
GTCGTCTACACGGGCAGCATCGGCGTCGTGGCGGTGGCGTGCGCCACGCTGCCGCCCTTG
GACGGCGCACCGTAATGGAGCCAGCGGTACGCCAGTGGTCGAGCCCGTGAGCCGCCAATC
CCGAATCCCGGCCAGCCAGCCGGCCGGCTCCGACCAACCTCCGTTACAATGATCGGCCCC
GTTTCTGACACGGTTCCCCGGACATGATGGTCCTCGAGGGCGCTTCCGCCCTTTCGCCGT
TCCGCCGCGCTCGGCTCGAAACCCGCCTGCAAACCCTCGTTCCCGCGCTGCGCATCACTG
GCGCCTGGCACGTCTACTTCATCCGCGCCGAGGCCGGGCAATCGCCCGACCAGGCCACCT
TGCAGCGGATCCTGCAGGCCGCAGCCGACCCGGCGCCGCGTGCCGAGGACGCCTCCTCGC
ATTACGTGGTGCCGCGCCTGGGCACGTTGTCGCCGTGGTCGAGCAAGGCCACCGAACTGG
TGCGCGGAGCCGGGCAGCCGATCCAGCGGGTGGAACGCGGTACCCGCATCGATCTGGCGG
GCTGGCCGCACGATGCCGCAGCGCAGGCCGCCGTGGCCAAGCTGCTGCACGACCCGATGA
CGCAGTCCTTGCTCGGCTCGGCCGCCGCCGCCGAGGCGCTGTTCAACGTGCCGGACCCGG
GCCAGCTGCAGCGCGTACCGCTGGATAGGCTGGAACAGGCCAACCGCGACCTGGGCCTGG
CGCTGGCGCAGGACGAGATCGACTACCTGCGCGAGCGTTTTGCCGCGCTGGGTCGCGACC
CGGCCGACGTCGAACTGATGATGTTCGCGCAGGCCAATTCCGAGCATTGCCGGCACAAGA
TCTTCAATGCCAGCTGGACCATCGACGGCAAGCCGCAGGAGCGCTCGCTGTTCCGCATGA
TCAAGCACACCCACCAGCAGACCCCGCAGCACACCTTGTCGGCCTACAGCGACAATGCGG
CGGTGGTCGAAGGCGTGCCGGCCGCGCGCTACCGCCCGGATCCTGCCACCGGCGAATACC
GCAGCGAAGCGGTGCTGCCGTCGGCGTTCGCGATCAAGGTCGAAACGCATAACCATCCGA
CTGCGATCGCACCGTTCCCCGGCGCGGCCACCGGTGCCGGCGGCGAAATCCGCGACGAAG
GCGCCACCGGCCGCGGCGGCAAGCCCAAGGCCGGCCTGACCGGTTTTTCGGTTTCGCACC
TGCGCATCCCGACGCTGCCGCAGCCGTGGGAAGCACCGCGCGCGCTGAACCCGCGCATGG
CGCCGGCACTGGACATCATGCTCGACGGTCCGCTCGGCGGCGCCGCGTTCAACAACGAAT
TCGGCCGGCCGAACCTGCTGGGCTATTTCCGCAGCTTCGAGCTGGCCGAAGGGCAGGGCC
TGACCCGCGCCTACGACAAGCCGATCATGCTGGCCGGCGGGCTGGGCGCGATCGATCGTC
GCCAGGTCGAGAAGCTGCGCCTGCAGCCGGGCGATGCGGTGATCGTGTTGGGCGGCCCGG
CGATGCTGATCGGGCTGGGTGGCGGTGCGGCCAGTTCGGTGGCCGCCGGCGACAGCGCCG
AGGCGCTGGATTTCGCCAGCGTGCAGCGCGAGAACCCGGAAATGGAACGCCGCTGCCAGG
AGGTGATCGACCGCTGCGTTGCGCTAGGGGGCGACAACCCGATCCGCTGGTTCCACGACG
TGGGTGCGGGCGGCCTGTCCAACGCCATTCCGGAGCTGCTGCACGATTCGGGGGTGGGCG
GCATCATCGACCTGGGCCGCGTGCTCAGCGACGATCCGTCGTTGTCGCCGCTGGAATTGT
GGTGCAACGAATCGCAGGAACGCTATGTGCTCGGCGTGCCGCAGGCGCGCCTGGACGAAT
TCGCCGCCATCTGCGCCCGCGAACGCTGCCCGTTCGCCGCAGTGGGTGTGGCCACGGCCG
AGGAGCGGCTGGTGGTGGGGTATGGGACGTTGGACGCCGGGACTCGGGACACGGGATCTC
TCGGGACCCGGGACCCGGGACCCGGGACCCGGGAAGAGCAAACGCAAGAGCGTGATTCTG
CTTCGTCCGCCGGTGGTGCGTCCGTCGCCGCCGATCCTGCTGTCCCGGGACCCGGGTCCC
GGGTCCCCGGTCCCGGCCTTCCCATCGACCTGCCGATGGACGTGCTGTTCGGCAAGCCGC
CGAAGATGCATCGCGATACGGTGCATCCGGCCGCGCCGCAGTGGCCGGTGCTGCAGACCG
CTGGGCTGGATTTGCACGAGGCCGGCCTGCGTGTGCTGGCGCATCCCACCGTGGCGTCGA
AGAGTTTTCTGGTCACCATCGGCGACCGCAGCGTGGGCGGTCTGACCGCACGCGAACAGA
TGATCGGGCCGTGGCAGCTGCCGCTGGCCGATTGCGCGATCACGCTGGCCGGTTTCGAGA
CCCTCGAGGGCGAGGCGATGTCGATCGGCGAGCGCGCGCCGCTGGCGCTGTTGAATGCGG
CGGCATCGGCACGCATGGCGGTCGGCGAGGCGATCACCAACCTGTGCGCCGCCCCGGTGC
AGGCGCTGGACAGCATCAAGCTCTCGGCCAACTGGATGGCCGCGGCCGGTCATGCCGGCG
AAGACGCGCTGCTGTACGACGCGGTGCGCGCCATCGGCATGGAGCTGTGCCCGGCGCTGG
AGCTGAGCATTCCGGTGGGCAAGGATTCGCTGTCGATGCAGGCGCAGTGGGTGACAGGCG
GGACCCGGGACCCGGGACCCGGGACTCGGGAAAAGCAACCGCAAACGCAAGAGCGTGATT
CTGCGTCGCTCGCCGATGGCGCCTCCGTCGCCGTCGATCCTGCTGTTCCGGGACCCGGGT
CCCGGGTCCCGGGTCCCGTCACCACCCACAAGAGCGTTTCCCCCGTCTCGCTGATCATCA
GTGCGTTTGCGCCGGTAAGCGATGTCCGTACCCAGCTGACGCCGCTGTTGCGCAACGACG
AACAGAGCGAGTTGTGGTTGATCGGGCTCGGTGGCGGCAAGCAGCGCCTGGGCGGGTCGG
TGCTGGCACAGGTGTACGCCGACGACGCGGCGCTGCCGGCATTCGGTGGCGAGGTGCCGG
ACCTGGACGATGCGCAGCGGCTGCGCAGCTTCTTCGAGCTGATCCGCGATGCGCGCCAGA
GCGGGTTGCTGCTGGCGTATCACGATCGCAGCGACGGCGGTGCGTTCGCTGCGCTGTGCG
AAATGGCGTTCGCTTCACGGCAGGGCCTGGACATCACGCTCGATGCCTGGGGCGAGGATG
CGTTCCGCAGCCTGTTCAACGAAGAACTCGGTGCGGTCGTGCAGATCGCCAGCGAAGACC
GCGCGGTGTTCGCGGACCTGGTCGAGCGGCATGCGCTGACCGAATGCGCCCAGCGCATCG
CGCGCCCCACCGGCACGCCGCGCGTGCGGGTGAGCGGTCAGGGCAGGGTGCTGGCCGAAT
GGCGCTGGGAGGAATTGTTCGACGCGTGGTGGTCGGTGACCCACGCCATGCAGAAGTTGC
GCGACAACCCCGACAGCGCCGACGAAGAGCGCGCGCTGGCACGCGACTTCAAGGCTCCCG
GCCTGCGGCCGACGCTGTCCTTCGATCCATCCGAGGATGTGGCCGCGCCGTTCGTGGCCA
CCGGCGCGCGGCCCAAGGTGGCGATCCTGCGCGAGCAGGGCGTCAACGGGCAGATCGAAA
TGGCCTACAACTTCGAGCGTGCGGGATTCCGTGCGTTCGATGTGCACATGAGCGACCTGA
TCGCAGGGCGCGTGGATCTGGCGCAGTTTTCCGGCTTCGCTGCGTGCGGCGGTTTCAGCT
ACGGCGACGTGCTGGGCGCCGGCCGCGGGTGGGCCACCTCGATCCTGGAACGCTCGGCCT
TGCGTGACGCCTTCGCCGCGTTCTTTGCGCGCAGCGACACGTTTGCGCTGGGCGTGTGCA
ACGGCTGCCAGATGCTCAGCCAGCTCAAGGACATCATCCCCGGTGCCGAGCATTGGCCGC
GTTTCCTGCGTAACCGCAGCGAACAGTTCGAAGCGCGCACCGCGCTGCTGGAAGTGGTGG
AGTCGCCGTCGATCTTCCTGCGCGGAATGGCCGGCTCGCGGATTCCAGTGGCGGTGGCGC
ATGGCGAAGGGCGCGCTGAATTCGATACCGCCGTGGACCAGGCCGCCGCACGCGTGGCCT
TGCGCTATATCGATGGCGATGGTGTCGTCGCGTCGCGCTATCCGCTCAATCCGAACGGCT
CGCCCGACGGCATCACCGGCCTGACCAGTACCGACGGCCGCGCCACCATCCTGATGCCGC
ACCCCGAGCGCACGCCGCGCACGGTGAACCTGAGCTGGCATCCGGCGGAGTGGGGAGAAG
AAGCCCCGTGGTTGCGCATGTTCCGCAACGCGCGGGTGTGGTGCGGCTGACCGGGCGATC
CGAACGCACATGCCGCACGGACAATGGTGATCGCAACGGCCGGGTGGGCGTCCTTCCGGC
CGTTGTCGTTTGCGGACGCTGGCGAGCGCCGCGGCCTGCAGGCGCCATGGCGCGAGAGGG
CGCAGCATGCATGGGCCTGCCAACGCCCCGGCAGTGAAACAAGGAAGCGGTTTGCGAGCT
CGGCACGCAGTCCCTGAGTAGTGCCTTCCGGCACGCGGGGGTGTCGTGAATTAGCGCGAC
GAAAGCGATATTGCGGCGATCATCTCGCGTGGCTACGTCTGCGATCCATGGCAAATGAAA
GTTAGAGAAGCTAACAAAGCGACTGTGCAGCCGTCAGGCGGGCGCGGCCGGTGTTCGGAA
TCGGCATGTACCACTTGTACACTTCGGTTGCTCCGCGCCGTCTGCACCCACCTGACGACT
GCTCGCTACGTTCTGTTAGCCGCTCTTAATGACTCTGGTCGCCGGCTTCCGTGCGATCCA
GCGTCTGGATGAAGCAAGGCAGTGGATCGTGTCGCATGATGGGCGCCTCGATTCATCACG
CATCGAATGCTTCGATTCCGGGCCTTCCCGTGCGCCGCAAAGCCCTGGAATGAGCGCGGA
AAGCGTGCAGGCGCCTTTGGAAACCGCTGTGCGTACGTGAGTTGTCGGACTTGGCACTAT
CCGAGCCGGCATCGCATCGCGAAGCGCCGGTGCCGGGCGCCTGGGCAGGCGCGTCGATAT
CGCACCGAGCGCGATCGTACTACGCCGAGGTGGAATGGAACTCTGCAAGTGCGCAGCGCA
ATGCTGGCAGGAATCAGTGGCATTCCCCGGGACGTGGGGTGCCTATTGCAGCGATAGCGC
CATGATCGTTGGTGCGCAGCGACCTGGACACGGGATCCGCTGCGCAATGGAATGCGCGAA
GGAGGGGCCACGAATGCCGCTGGCGCGCGCGGTCAGTCGCTCTCGATGCCACTACCGGCA
CCGCATTTTAAGCGGTGTCGATTTCGACGCGAGCGGCCAGGTGTTGCGGTACGTCGGGTG
GTCGCGCCAATCCAGCCTCAGTGGACATAGCGGCGCCTCGAGGCGTTCCGGCACCGGCGT
TTCATCGTTTCACTCGAGCCCCAGCAGTGTCGAGCGGTCGCCCAGGGTGCGTTGCAGGGG
AAGCTCCGATGGCGTCAGGGATCCGTCGCCCGTGACGTTGTGCACGCGCCGCGCCGGTTC
TCCGGCGCGGGTCTGCGCCCCGCGATACGGCGACGGCAGTTCAGACGCGTGAAGACGGCG
GCGCTGGACGCGGCTGCGGCCGACCAAGGTTTTGCGCAATCCAGCCTGCTGCCGTCCTGT
CGGCGGACTCTTTTTGTCCGCAGCGGGCACAGCTATTCAGTCCGAAAATGTCTCATGAGA
CACGACGTAGGTCTCTGTTTTCCAAAGAATTATCAAAAAAATAATAAAAGCAAGCCGAAG
TGTGACAAAAAGCACGCTTATCTTCGCTTCCTGTCAAAAACTTGACGCCTGATTTGGCGG
CTGTTAACACTTCGCGCAGCTCTATGGTTGGGTAGCGTTCACTTTTTGACTATCCAGGGT
GCAGGTACAACGTCCACCCGCCGGCAGGTCCATAGCGCCAGCAACCACGGGGAATCGCAC
GGTGCGGTCGGCCGCTCGATGGTGGGGGTTTGTCACTAACCAGTCCCAACAACTCAGGAG
TCGTAGTCGATGAATCGGATTTATCGCAAGGTCTGGAACAAATCGTTGGGCGTGTGGACC
GTGGCCTCGGAATTGGCCAGCGGCGACAGCCCTGGAGCAGTCGCTCAGGCCTCGCTCATC
GACCGCCGGCACAGCCTGGCGCTGACTGCCGCAATCGCCCTGGCGCTGGGTAGCGCAGGA
CTCGTCGCCCCCATCGATGCCGCTGCGCAATCGGTCGAAGTCGGCCGTGGCGCCTCTGCA
CCTGCCGGCAAGGCCACCGCCATCGGTGCCGGCAGCCGTGCCAGCGCCACCGGCGCGGTC
GCCACTGGCGCCGACAGCAGTGCCACCGGTGTGAACAGCAGCGCGATCGGTCGCCAGACC
AACGCCATTGGTGAAAACGCCGTGGCCATCGGCTACAACAGCTTCGTCCGCCAGGCTGGC
GAGAACGGCGTGGCGCTGGGCGCCAATGCCGGCGTCACCGGCGCCAATTCGGTCGCGCTG
GGCGCAGGCTCGCGTACCCACGAAGACGACGTGGTGTCGATCGGCAGTGGCAATGGCCGC
GGCGGCCCCGCGACGCGCCGCATCACCAACCTGGCCGCCGGTGTCAATGCGACCGACGCG
GTGAACCTGCAGCAGCTCACTGCGGTGTCCGATGTGGCTTCGGCCACGGCCCGCAGCTTC
GCTGCCACCGGCGACGGCAATGCGCTTGCCGAAGGTGTCGACAGCGTGGCGGCCGGTTCC
AACGCGTCGGCGCTGAGCGATTACAGCACTGCGCTGGGTTCCAGCAGCATTGCATCCGCG
CAGGGCGCTACCGCAATCGGCAGTGGCGCAAGTGCCACGACCGACAACGCCATGGCAGTC
GGTTTCAATAGCACCGCCATCGCCGAGAATGCCACTGCGCTTGGTGGCAACAGCAACGCA
TCGGGCGATTCCAGCACGGCGGTGGGCGGTGCAAGCCAGGCCGCTGCCAGCGGGGCCACC
GCACTCGGTTACGAGGCCATCGCCAATGGTGCGGACTCCACGGCGCTGGGCGTGAGCAGT
GTGGCCTTCGGCGACACCAGCACCGCCGTGGGCAGCGCGAGTGTGGCATTCGGTGCCGGC
AGCGCTGCCTTCGGCGTCAATGCCGCTGCAGGTGGCGAGCAGTCCACCGCGATCGGCGCA
AACAGTACGGCTCTCGGCGATCGTGCCGTTGCGCTGGGTGTTTCCAGCTATGTAACGGGC
TACGACAGCATTGCACTGGGTGTCTCAAGCTATGCCTTGGGCGATGAAAGCACTGCAATC
GGCCCATTCAGTCAGGCCGCTGCGGCGGGCGCCGCCGCCGTCGGCAGCTATGCCAGCGCC
AGCAACGTCTATGCCACGGCGGTCGGTGCCTATAGCACTGCCAGCGACGTCCACGCTACC
GCGCTCGGTGCCGACAGCAGAGCAACGGGATACTTCAGCACCGCAGTCGGCGGCTGGAGC
GTCGCCAGTGGGCGCGTTGCGACCGCGATCGGTAACGGGAGCATCAGTGAGGGGGAGGCA
TCGATCGCGCTAGGCTATACCAGCGTGGCGCGGGGTGATGGTGGCATCGCCGTCGGTACC
CAAAGTCTCGCCCTCGGTGGCGACAGCGTGGCGCTGGGCCAGTACACGAACGCGGTTGGC
ACAGGCGCCATGGCGCTCGGTGGCCAATCTTATGCGCTTGGCGAGGAGAGCGTCGCGCTG
GGCTGGCGATCCAACGCCTCGGGCACGCAGAGCGTCAGCCTTGGCAGCGGTGCGTATACG
CCCGCTGACAACAGCGTTGCGCTGGGCGCAGGCTCCCTCGCCGATCGCGCCAACACGGTG
TCGGTGGGCGCAGCCGGCGCCGAGCGTCAGATCACCAACGTCGCTGCCGGTACCGAGGAC
ACCGACGCGGTGAACCTGCAGCAGCTCACCGCGGTGTCCGATGTGGCCTCGGCCACGGCC
CGCAGCTTCGCTGCCACCGGCGACGGCAGTGCGCTTGCCGAAGGTGTCGACAGCGTGGCG
GCCGGTTCCAACGCGTCGGCGCTGAGCGATTACAGCACCGCGCTGGGTTCCAGCAGCATT
GCATCGGACATCAACACCACCGCCGTCGGCAGCGGTGCGGTGGCCAATTTCAACAATGCC
ACCGCGGTGGGCTTCAACAGCATCGCCAGCGATCGCTACGCCACCGCGCTGGGCGCGGAC
AGCACGGCGTCGGGCTTCTATGGCACGGCGGTCGGCAGCACCAGCGTGGCCGAAGGCCGC
GGCGCCACCGCGATCGGTTTCGAAAGCATCGGCAACGGGCTCGAATCCACCGCGTTGGGC
TTCGCCAGCGTGGCATGGGGCGACACCAGCACCTCGGTCGGTGCGGAGAGTACCGCGTAC
GGCGAGGGCAGCGTGGCGCTGGGCTTCAGTACGGGTGCCGGTGGTACGGGCTCCATTGCG
ATCGGTAACACCACCTTCAGTGGCGGCGAACGTGCGATCGCGATCGGTGCGCAGAGCAAT
GCCGGTGGCGATCGCAGCCTTGCGCTGGGCGCCGACGCGGTTGCCAGCGACACCGCAAGC
GTCGCCATCGGCGATGGTGCGCAGGTTGCGGTTGAAAGCAGCGTGGCGCTGGGTGCAGGT
GCCGTGGCCGATCGCGCCAACACGGTGTCGGTGGGCACGGTCGGCGGCGAGCGTCAGATC
ACCAACGTGGCGGCCGGTACCGAAGGTACCGATGCGGTGAACCTGGACCAGCTCAATGCC
GTGGCTGGCGCTGCCGAAAATACCGCGCGCCTGTATGCCGGCACCGGCGCAGGCACGGCC
GTGGCGCAGGGCGAGGATGCGACGGCGTCCGGTTCCGACGCGACGGCGGACGGCGATTAC
AGCAGCGCCTTCGGCGCCAGCAGCCAGGCCACTGCCATCGGTGCGGTGGCGATCGGTAGC
GGTGCCAGCGCCAGTGCGCAATACGCCAGCGCGGCCGGCTACAACGCCGTTGCCAGCGGT
TTCAGCAGCGTGTCCAACGGCGCGCTCAGCCAGGCCGGCGGCGACTACGCCGTGGCGGTG
GGCGGGGAAAGCGAAGCGGCCGGTGCGCAGAGCACCGCGCTGGGTGCGGCGGCCGGCGCC
TATGGCGACGGTTCGCTGGCTGCCGGCGCGTTGAGCGAGGCCGAGGGCAGCGAATCCACC
GCGGTGGGGTATTTCGCCAGCGCCAATGGCGAATCGGCCACTGCGGTCGGTGCGGAAAGC
GTCGCCAACGGCACCAGCGCTGCTGCATTCGGTTTCGGCGCCGAGGCCACCGCCAACTAT
TCCACCGCACTGGGCGGCTACTCCACCGCCAGCGGTTTCAACAGCACGGCCCTGGGTAAC
TTCAGCACTGCCAGCGGCTCGAACACCGTCGCCGTGGGCGGTGATGCCAGCGCCACCGGC
GCCTACAGCATCGCGGCAGGCCAGGGCAGCGTGGCCAGTGGCTACAACAGCGTGTCGGTC
GGCGGCGCCCTGCTCGGCCTGTTGCCGACCGAAGCCTCCGGCGATTTCTCCACCGCAGTC
GGTGGCGCGGCGTGGGCGCCGGGCCTCAACAGCACCGCACTGGGTAATTTCGCCGAGTCC
TCGGGCGAAGGCAGCGTGGCCCTGGGCGCCGATTCGGTGGCCGATCGCGACTTCGCGGTG
TCGGTGGGCAGTGCCGGCAACGAGCGTCAGATCACCAACGTGGCCGCCGGCACGCAGGGG
ACCGATGCGGTGAACCTGGATCAGCTCAATGCCGTGGCCGAAGCCGGCCAGGCCACCAGC
AAGTACTTCCAGGCCAGCGGCAGCGACGACAGCGATGCCGGCGCCTATGTCGAGGGCGAC
AACGCACTGGCGGCAGGCGAGGGTGCCAACGCGATCGGCGACCGCAGCACCGCACTGGGC
TCCGGTGCCCAGGCAGTGGCCGATGCGAGTACCGCCTTGGGCGTGAGCGCACTGGCCAAT
GGTGCCGGCAGCGCGGCGGTGGGCAGCAATGCCCAGGCCCTGGGCGAGAACAGCAGCGCC
GTCGGCAGCAACGCGCAGGCCAGCGACATCGGCGCCACCGCCAATGGTGCCGGCGCCCAG
GCGGTGTCCACCTACACCACGGCGCTGGGCAGCGAGGCGGTGGCGTCCGACAACCAGGCC
ACGGCGGTGGGCTTCCGCGGTACCGCGTCGGGCGTGGCCAGCGCCGCGTTCGGCGGTTAC
AGCCAATCCACCGGCAGGCTGTCCTCGGCACTGGGCTACGGTGCGGAGGCATTGAGCGAT
TACAGCACTGCGGTGGGTGCCTCGGCGCGGGCGGCAGGCGTCAGCGCCGTGGCCGTGGGC
GAGTTCAGCGAAGCGACCGGTGCGGAAAGCGTGGCGGTGGGCGGCAGCACGTTCGGCGGT
TTCATTCCTGCGCGTGCCTCCGGCACCGGTGCCGCTGCGTTCGGCGCGGGCGCCTGGGCC
ACCGACGACTACACCACGGCGATCGGCTGGAACTCGTACGCCGATGGCGCCAACGCAAGC
GCGCTGGGACAGAGCGCGGCCGCGCTGGCCGACAACACGCTGGCAGTCGGCGGCGGCAGC
CGCGCCGATGCGGTCGGTGCGAGCGTGATCGGTGTGGACGGATCGGCCACCGGTATCAAC
AGCACGGGCGTTGGCCGGCAGGTCAACGTGATCGGCGAGAACGCGGTCTCGGTAGGCTAC
AACTCGTTCGTGCGCCAGAGCGCGGTCAATGGCGTGGCCCTGGGCGCCAACGCCGGTGCC
ACCGGTGCCAATTCGGTGGCGCTGGGCGCGGGTTCGCGGACCTACGAGGCCGACACGGTG
TCGATCGGCAGCGGCAATGGGCGCGGCGGTCCGGCGACGCGCCGCATCGTCAACGTCAGC
GATGGCCAGGCGGCGACCGATGCGGTCAACAAGGGCCAGCTGGATGCCTTGTCGGCCGAT
GTGCAGACCACCAGCAGCATGTTCAAGACCACCGGTGATGCCGTGGCCACCGCCAACGGC
GAGCGCAGCACGGCCGCAGGTTCCGGGGCTGCAGCGACCGGCGCACGCAGCGTGGCCATC
GCGTCCGGCAGCCGGGCTTCGGCCACCGGTGCCAGTGCGATGGGCGTGGACAGCAGCGCC
AGCGGCATCAACAGCACCGCAATGGGCCGCCAGACCAATTCCATCGGCGAGAACGGCGTT
GCGCTGGGTTACAACTCGTTCGTGCGCGAAAGCGGCAGCAATGCCGTGGCCCTGGGTGCC
AATGCCGGTGCCAGCGGCGCCGATTCGGTGGCCCTGGGCTCGGGGTCGCGGACCTACGAT
GCCAATACGGTGTCGGTCGGTAGCGGCAATGGCCGTGGTGGTCCGGCGACGCGGCGTATC
GTCAACGTTGGCGCCGGTGCGATCGCCGATGCCAGTACCGATGCGATCAACGGCGGCCAG
TTGTTCCAGTCGCTGAGCAATGCGGCCAGCTTCCTCGGCGGCGGTGCGGCGATCGGTGCG
CAAGGCGTCTTCGTGGCGCCGACCTACGTGATCCAGGGTGCCAGCTACAACAACGTGGGT
GCGGCGCTGACCGCGCTGGACAGCAAGGTCAGCGAACTCGATGGGCGGTCTGTCGCCACG
GCGCCGCGCCCGATGCCGCCGAGCAATGCGGGCGTGCCGGTTGCGCCTGTCTCCACCCCG
GTCAGCAATGTCTCGGCCGGCGTGCAGGGCACGCCGACTGCGGCGGTGGTGGGTGCGATC
ACGCCGGCCGCCACGCCCACGGTGGTGGGGAACGCGGCGGTCGCCAATCACGTCACCGGC
ACCGCCATCGGCAACAACGCCTACGCGCATGGTCCCAACGACACGGCGATCGGCAGCAAT
GCGCGCGTCAACGCCGATGGCAGCACCGCGGTGGGCGCCAACACGCAGATCGCGGCAGCG
GCGACCAATGCGGTGGCGCTGGGCGAAGGCGCGCAGGTCGCAGCGGCATCGGGCACGGCC
ATCGGCCAGGGCGCGCGCGCCACCGCGCAGGGTGCAGTGGCGCTGGGCCAGGGTTCGGTC
GCCGACCGCGCCAACACGGTGTCGGTGGGGAGTGTGGGCGGCGAGCGTCAGGTGGCCAAT
GTGGCCGCCGGAACGCGCGCCACCGATGCGGTGAACAAGGGGCAACTGGACAGCGGGGTC
GCCGCGGCCAACAGCTACACCGACAGCCGCTACAGCGCGATGGCCGACAGCTTCCAGAGC
TACCAGGGCGATATCGAAGACCGTCTGCGTCGGCAGAACCGTCGTCTGGACCGCCAGGGC
GCGATGAGCTCGGCGATGTTGAACATGTCCGCCAGCGTGGCGGGCATCGCATCGCAGAAC
CGCATCGGTGCCGGCGTCGGCTTTCAGAACGGCGAATCGGCGCTGTCGGTGGGCTACCAG
CGTGCGATCAGCCCGCGCGCCACCCTGACCGTGGGCGGTGCGCTCAGTGGCGATGACCGT
TCCATCGGCGTGGGTGCCGGTTTCGGTTGGTAAGCGCGGTTGCATCAACGCGACGGCGCG
GTTGCGCGCCGTCGCGGCAGGGCAGGGCCTGAGGGGGCGGGCAGGGACCGTGGCTAGGCC
AGCCAACGGATCCGCATGCAGGGATGGCCGTATCAGGAGCGATCGACAAGAGGCAGCGGG
CCGCACCACGGCTGCGCTGCGTTTTCGACGCGGCTCCAAGCCTGATTGACGAAAAACACG
AAGAGGACTTCACCGTGATCGACAAGACTTTCCGCCTCACTCCGCTGACCGGCGCCATTC
TGATGATGGCCCTCGGTGCTTCCGGCACCTTGGCCGCGGCGCCCAAGCTGCTGGTCAAGG
AACCGGCCCAGGCAGCCCCTGCCGGTGCCGCCTTCAGCAGCCGCCTGATCGTGCGCTACA
AGGACGATTCGGCCGCCGCGACCGATCGCAACAGCAAGCTGAGTGCCGTGCAGGCCGCCG
TCGGCCGCGTCGGTGCCGCATCGGGCGCACGCAGCGCCGCTGCCGCCGCGAAGGCGACCT
ATGTGCGCAAGCTGGGAATCGGTTCGGACCTGATCAAGCTGTCCAGTACCCTGACCCCCG
CGCAGGTGGACAAGGTGGTGGTGGAGCTGAAGAACGATCCTGTCGTGGCCGATGTGCAGA
TCGATCGCATGCTGCGTCCGGTGGAAATCCGGAAGAGCGTGGCCGCCACCGACGTGAGCC
CGCAGCTGGTTCCCAACGACCCGTTGTACGCGCAGTACCAGTGGCACCTGAGCAACCCCA
CCGGCGGCATCAATGCGCCGGCGGCATGGGATCTGTCGCAGGGTGCGGGCGTGGTGGTGG
CGGTGCTGGATACCGGCATCCTGCCGGGCCATCCGGACTTCGCCGGCAATCTGCTGCAAG
GCTACGATTTCATCTCCGATGCCGAAATCTCGCGCCGTCCGACCGATGCCCGGGTTCCCG
GCGCGCTGGACTACGGCGATTGGGAAGAGGCCGACAATGTCTGCTACCCCGGTTCGGTGG
CACAGGAAAGCTCCTGGCACGGTACCCACGTCTCCGGCACCGTGGCCGAGGCGACCAACA
ACAGCGTCGGTATGGCCGGCGTGGCGCCCAGGGCGACCGTGCTGCCGGTGCGCGTGCTCG
GCCGCTGCGGCGGTTACACCTCCGATATCGCCGATGCCATCGTGTGGGCCTCCGGCGGCA
CGGTGCAGGGGATCCCGGCCAACACCAATCCGGCCGAAGTGATCAACCTGAGCCTGGGCG
GTGGCGGGGCCTGCGATGCGGCCACCCAGCTGGCGATCAATGGCGCGGTCGCGCGCGGCA
CCACCGTGGTGGTGGCGGCCGGCAACAGCAGCGACGACGCGGCTGACTACTCGCCGGCCA
GCTGCAACAACACCATCACGGTGGGTGCGACCCGTATCACTGGCGGCATCGCCTACTACT
CCAACTACGGCAGCAAGGTCGATCTGTCCGGTCCTGGCGGCGGCGGCAGCGTGGACGGCA
ATCCGGGCGGCTATGTCTGGCAGGCAGGCTACACCGGCGCCACCACGCCGACGTCCGGTT
CCTACACCTACCTGGGGCTGGGGGGCACCTCGATGGCATCGCCGCACGTGGCCGGCATCG
TGGCCCTGGTGCAGAGCGCAGCGATCGGTCTGGGCGAAGGTCCGTTGACGCCGGCCGCGG
TGGAAGCCCTGCTCAAGCAGACCAGCCGCCGTTTTCCGGTGACCCCGCCCAGCGCAACGC
CGATCGGCAGCGGCATCGTCGATGCCAAGGCCGCACTGGAAGCGGTACTGGAAGAGCCCT
GCGATCCCGAGACCGAGAGCTGCGCACCGACCGCCATCGCCCTGACCAACAAGGTGCCGC
TGACCGGCTTGAGCGGCGACTACGCCAGTTCCACGCTGTACAGTTTCGAAGCCAAGGCCG
GTGCGGTGCTGAGTTTCATGACCTATGGCGGCACCGGCGACGTGTCGGTCTATGTCAGCC
ATGAAGCCGAGCCCAGCACCACCAGCTTCGATGCCAAGTCGACCCGTCCCGGCAACAGCG
AAACCGTCCGTTTCACTGCGCCCAAGGCAGGGACCTACTACATCAAGCTGGTCGGCGCGA
TGGACTATGCGAAGGTGACGCTCGTCGCGCGACAGTAAGCTCGAGCAATAGTGTGACCGA
TGCCCCCGGCCAATCACCGGGGGCATCGTTTTTCAGGGTGATCGAACGACGCGCGCTTGA
TCGTCGCGGCAAACTGCTACAGTCGGCGCCGGACCAGTGGAGACGAGTGTGAACGCGGTT
GCCGTCGATCCAATTGAGCATCGAAGCGCGGAGACGCGCATCGTCGAAGCGCTGCTTGAA
CGCCGTCGTCTGAAGGACACCGATCTGTTGCGCGCGCGTCAGCTGCAGGCCGAATCGGGG
ATGGGGCTGCTGGCCTTGCTGGGCCGCCTGGGCCTGGTGTCCGAGCGCGATCATGCGGAA
ACCTGCGCCGATGTGCTTGGCCTGCCGCTGATGGATGCGCGCCAACTCGGCGATACTCCG
CCGGAAATGCTGCCCGAAGTGCAGGGGCTGTCGCTGCGCTTCCTCAAGCAATTCCACCTG
TGCCCGGTGGGCGAACGCGATGGCCGGCTGGATCTGTGGATCGCCGACCCATACGACGAT
TACGCCGTCGACGCAGTGCGTCTGGCCACCGGCTGTGCACTGTTCCTGCAGGTCGGTCTG
CGTTCGGAAATCGACGACCTGATCGAGCGCTGGTATGGCCAGGGCCGCAGCGCGATGGGC
ACCATCGTGGAAACCGCCGATGGCGATGCCAACAGCAGCGACGATATCGAAGCCTTGCGC
GATCTGGCGTCCGAAGCGCCGGTGATCCGCCTGGTGAACCTGGTGATCCAGCACGCGGTG
GAGCTGCGCGCCTCCGACATCCACATCGAACCGTTCGAAAGCCGGCTCAAGGTGCGTTAC
CGCGTGGATGGGGTGCTGGTGGAGGGCGAAAGCCCGCCCGCCAAGCTGACCGCCGCGGTG
ATCAGCCGCATCAAGATCATGGCCAAGCTCAATATCGCCGAGCGCCGCCTGCCGCAGGAC
GGACGCATCATGTTGCGCGTACAAGGCAAGGAACTGGACCTGCGCGTCAGCACCGTGCCG
ACCGCGCATGGCGAAAGCGTGGTGATGCGTCTGCTCGACCGCGAAACGGTGGTGTTCGAC
TTCTACAAGCTCGGCTTCACCGAAGAATTCCTGCCGCAGTTCCGCAAGGTGCTGGAGCAG
CCGCACGGCATCATGCTGGTCACCGGCCCCACCGGCTCGGGCAAGACCACCACGCTGTAC
ACCGCGCTGAGCCAGCTCAATACCGCCGACGTCAAGATCATCACCGTCGAAGATCCGGTG
GAATACCAGATCGAAGGCATCAACCAGATCCAGGCCAAGCCGCAGATCGGGCTCGATTTC
GCCAATGCCCTGCGCAGCATCGTGCGCCAGGACCCGGACATCATCATGATCGGCGAAATG
CGCGATCTGGAAACCGCGCGCATCGCCATCCAGTCCGCGCTCACCGGCCACCTGGTGCTC
TCGACGCTGCACACCAACAACGCCGCCGGCGGCATCACCCGCCTGTTGGACATGGGGGTG
GAGGATTATCTGCTGACCTCCACCATCAATGGCATCCTGGCGCAGCGGCTGGTACGCAAG
CTGGATCTGGCCAATGCCGAACGCTACGCCGCCGCGCCGGAGGAGATCGAGAAATTCGAT
CTGCGCCGCCTGCAGCCGGAGGGCGAGATCTTCCTGTATCGTCCGCGCCCGTCGGCCGCC
GCGCCGACCGGTTATCTGGGCCGCACCACCATCGTCGAATTCCTGGTGATGAACGACGAA
CTGCGCCGTGCGGTGATGCGTCGCGCCGGCATGGGCGAGATCGAACAACTCGCCCGCCAG
GCGGGCATGCGCACCATGTACGAAGACGGCCTGGCCAAGGCCCTGCGCGGCGAAACCACG
ATCGAAGAAGTGCTGCGCGTGACGGAGGATGCGTGATCTGTCCGGTTGATGCTGTCGAAA
GGCCGGGAAAGCCGGGACCCGGGACCCGGGTCCCGGGTCCCGGTAAAAGCAACAGCGAGA
AGCCGGCGACGGCGTCGCTCGCTGGCGCGGCCATCGTGCCATTGCTCAGCGCCCGGCTTT
TCACGGGTCCCGGGTCCCGGATCCCGGGTCCCGACAAGTGCAACAACAAACCGTCGGCCC
TAGCGTCGCTTGCCAGCGCGGCCATCGTGCCGTTGCTCAGCGCCCGGCTTTTCACGGGTC
CCGGGTCCCGGATCCCGGGTCCCGACAAGTGCAACAACAAACCGTCGGCCCTAGCGTCGC
TTGCCAGCGCGGCCATCGTGCCGTTGCTCAGCGCCCGGCTTTTCACGGGTCCCGGGTCCC
GGGTCCCGGGTCCCGGCTTTCCCGGCCTTTCCTGATGCCCCTCTACCGCTACAAAGCGCT
GGACGCGCACGGCGAAATGCTCGATGGCCAGATGGAAGCGGCCAGCGATGCCGAGGTGGC
GCTGCGCCTGCAGGAACAGGGCCACCTGCCGGTGGAAACCCGCCTGGCCACCGGCGAAAA
CGATTCGCCCTCGCTGCGCATGCTGCTGCGCAAGAAGCCATTCGACAATGCTGCGCTGGT
GCAGTTCACCCAACAACTGGCGACGCTGATCGGTGCCGGGCAGCCGTTGGACCGCGCCCT
GTCGATCCTGATGGACCTGCCCGAGGACGACAAGAGCCGGCGGGTGATCGGCGACATCCG
CGACACCGTGCGCGGCGGTGCGCCGCTGTCCTCGGCCCTGGAACGCCAGCACGGGCTGTT
TTCCAAGCTCTACATCAACATGGTGCGCGCGGGTGAGGCCGGCGGCAGCATGCAGGACAC
CTTGCAGCGGCTGGCCGATTACCTGGAACGCAGTCGCGCGCTCAAGGGCAAGGTCATCAA
CGCCTTGATCTATCCGGCGATCCTGCTGGCGGTGGTGGGTTGCGCGCTGCTGTTCCTGCT
CGGTTACGTGGTGCCGCAGTTCGCGCAGATGTACGAAAGCCTGGATGTGGCGTTGCCCTG
GTTCACCCAGGCGGTGCTGAGCGTGGGGCTGCTGGTGCGCGACTGGTGGATCGTGCTGGT
GGTGGTGCCGGGCATGCTGGGACTGTGGCTGGATCGCAAGCGGCGCAATGCGGCGTTTCG
GGCGGCGCTGGACGAATGGCTGTTGCGCCAGAAGGTGGTCGGCAGCCTGATCGCGCGGCT
GGAAACCGCACGCCTCACGCGCACCCTGGGGACCTTGCTGCGCAATGGTGTGCCGTTGCT
GGCGGCGATCGGCATCGCGCGCAACGTGATGTCCAATACCGCCCTGGTCGACGACGTGGC
CGCCGCTGCCGACGACGTCAAGAACGGCCATGGCCTGTCGATGTCGCTGGCGCGCGGCAA
GCGCTTTCCGCGGCTGGCGCTGCAGATGATCCAGGTGGGCGAGGAATCCGGCGCGCTGGA
TACCATGCTGCTCAAGACCGCCGACACGTTCGAACTGGAAACCGCACAGGCCATCGATCG
CGCGCTGGCCGCGCTGGTGCCGCTGATCACCCTGGTGCTGGCCTCGGTGGTGGGCCTGGT
CATCATTTCGGTGCTGGTACCGCTGTATGACCTCACCAATGCCATCGGCTAGTCGCGGCG
GCGCGGCCGACCTGCAGGCACGCGCAGTGCGCAGCTGCGATGTCGCTGTGGGCAGCGCGA
TCGCCATGCGGCATGCTGGCGCGCGTGCGCTGCACCGTGCCGGTCACAGGCAGCGGCCGA
CGATGGTGCCCCATTTTTTCGGCGACCGTCCTGTGCATGGGCGGGAACCATTGCTCTGGT
CGCCCTGTCTTGTATTGGCGGCAGCATTCTTCATCGACGTGCAAGGAAATCGTTCATGAT
CAAGCGTTCCATCACCCGCAGTCCGTCGCGTGCAGGCCAGGCCGGTATGAGCCTGCTGGA
AATCATCATCGTCATCGTGCTGATCGGTGCGGTGCTCACCCTGGTCGGCAGTCGCGTGCT
CGGCGGTGCCGATCGCGGCAAGGCCAATCTGGCCAAGTCGCAGATCCAGACCCTGGCCGG
CAAGATCGAAAACTTCCAGCTGGACACCGGCAAGCTGCCGAGCAAGCTCGACGATCTGGT
CACCCAGCCCGGCGGCAGCAGCGGCTGGCTGGGCCCGTACGCCAAGCCGGTCGAACTCAA
CGATCCGTGGGGCCACACCATCGAGTACCGCGTGCCGGGCGATGGGCAGCCGTTCGACCT
GATCAGCCTGGGCAAGGACGGGCGCCCCGGCGGCAGCAGCTACGACGCGGACATCAAGTA
CCAATAAGCCGCGTCCATGTGCCGTGCGCGTCCGCCGTTGCGTTGCCCTCCCGCAGTGTT
CGGCCCCGGCCGCAGACGCGCGCGCGGCACCTCGTTGCTGGAAATGCTGCTGGTGATCGC
GCTGGTCGCCATGGCCGGCGTGCTGGCGGCGGCCGCCCTGAACGGCGGCATCGACGGCAT
GCGCCTGCGCACCGCCGGCAAGGCGATCGCCTCGCAGTTGCGTTACACGCGCACCCAGGC
TATCGCCACCGGCACTCCGCAGCGGTTTCTGATCGATCCGATGCAACGCCGCTGGGAAGC
GCCCGGCGGTCATCATGGCGATCTGCCGTCTTCGCTGGACGTGCGCTTCACCGGTGCGCG
CCAGGTGCAGTCGCGGCAGGATCAGGGTGCGATCCAGTTCTTTCCCGATGGCGCTTCCAC
CGGCGGGCGGATCGATCTGCAGGTCAAGGACGCGCGCTGGCGCGTGGACGTGGGCTGGAT
CACCGGTGAAGTGCGTTCCGGTCCGTTGCGGACGCCCGCACCATGAGGCGACAACGCGGC
TACTCCCTGATCGAAGTGATCGTGGCCTTCGCCTTGCTCGCGCTGGCGCTGAGCCTGTTG
CTGGGATCGTTGTCCGGTGCCGCACGTCAGGTGCGTGCGGCCGACGAAGGCACGCGCGCC
ACGCTGCACGCGCAATCGCTGCTGGCTGCGCAAGGCATGGAGAAGCCATTGGTGCCCGAA
CAGCAGCAGGGCAGCTTCGAGAACGGGCATTTCCGTTGGTCGATGGACGTGCGCCCGTAC
GAGGAGCCGCGCCGCAACCCGCAGGCGCCGGTGGCCCCCGGCGCGAACCGGCTGCTGCAA
CTGACCCTGGTGGTGCGTTGGGGCGAGGCGCCCAGCCAGAAGCTGCAGTGGCGCACCTTG
CGGCTGGTTGCGCCCACCGCGCAGGACAGCGCGCTATGACGCGTGCGCGCAGCGCCGGCT
TCACCCTGATCGAAGTGCTGCTGGCCACCATGCTGCTGGTCGGCGGGCTGGCGCTGGCCT
TCGCCACCTTGCGCTCGGCCAGCGCAGTGAGCCAGCGCGGCGAAGCCATCGCCCAACGCA
GTGAGCGCATGCGCGCGGTCGAGGAGTTCCTGCGCCGGCGGCTGGCCGCCGCGTTGCCGT
TGGCGATGAGCATCGATCCGCAAAGCCAGCAGCCGATGCTGTTCGTCGGCGAACCGCAGC
GCATGCGGTTTGCCGCCGACGTGCCGGACTACCTGGGTCGCGGCGGCCCCTACCTGCACG
ATCTGTCGGTGGCCGGCGACGGGCAGCGGCGCAGCCTGCAGATTGCGCTGACCATGTTGC
AATCGGGCAAGTCGATCGAAGAAGGCAAGGCATTGCCGCCGGAGACGCTGACCGATGGCG
TGCAGCAGGTGAGCTTTCGCTATCGCGGCATGGATCCGCAGAACGGACGCCTGAGCGCCT
GGTTGCCGCAATGGGAGTGGCACGACCGTCTTCCCCTGCTGGTGCGCATCGAGATCCGCA
GCGACGATACGGCCTGGCCGCCGCTGGTGGTGGCGTTGCCGCAATCCAGCAATCCGGGAG
CCGGGCAATGAGCGCGATGCGCGGTGCAGCGCTGGTGCTGGTGCTGTGGTTGATCGCGTT
GCTCACCGCGATGATCGGTGCGTTCGCGCTGACCGCACGCGTGGAAGCGCTGCAGGGCAA
CATGCTGCGCAATGGCGCGCAGGCGCAGGAATACGCGCGCGCCGGCCTGGAGTACGCGCT
GTTCCGCTTGCGCAGCGCCGATACCCAGGCGCGCTGGCGCGCAGACGGCCGGCGTTATCG
TTGGCAGATGGACCAGGCCAGCGTGGAGATCCGCATCGTCGACGAAAGCGGCAAGGTGGA
TCTGAACATGGCCGAGCCGGCATTGCTCGCCGCGCTGGTGCGTGCGGTGGATGGCGAGCA
AGGCCGCGACACGCGCATCGCCGGCGCCATCGTCGATTGGCGCGATGGCGATTCGTTGAG
CCAGCCCGGCGGCGGCGCGGAAGATCGCGACTACGCCGATGCGGGCCTACCCTATGGCGC
CAAGGACAGCCCGTTCGAAACCCTGGGCGAATTGCGGTTGGTGCTGGGCATGGATGGCGA
GCTGTATCGCAAGCTGCTGCCGAACCTCACCTTGTACAGCGGTCGCTCGCGTCCGGAAGC
GCGCTTCGCGCCGGGCCCGGTGCTGACGGCGATGGGCCTGGACGCACGGCAGCTGCTGGC
GCAGCGTGACGCGCCGCTGGGTTTGCCGGGTAGCGAGGCGACGGTCGGTGGCTCTGACAC
TTATAGTATCGAGAGCCGGGCGCGACTGAGTCAGGGACGCGAGGCAGTGTTGCGGGCGGT
CGTGTCCATCAGCGCGTCCGCGTTACCGGGGGCGGCCTATACCGTGTTGCGTTGGGAAGA
GGGAGCAGCAGTGCAATGACCGCATGGCGGGACACCTTGGGTCGTATCGGCGTACGCGCC
ATGCCGGGCGCCGGCGGCTTCTGGCGTTGGTGGCAGCAATCGCTGCTGGCGTGGCTGCCG
CAGCGCTGGCAGTGGCAGCTGGGTCTGTCGCAGGCGCGCCTGCTGTTGCAGCTCGAAGGC
GACAGTCTGCAGCTGTTGCGTCAGCGCGATCAGAGCCGCGAGACGATCGCCAGCCTGCCG
TGGCCGGTGCAGCCGCACGAGGTCAACGGCGTGCTGCCGACCGCGCTGGACGGCCTGCCG
CGGCATTGGCTGCTGCCGGCGGCGCAGGCGTTGCGGCGTCCACTGCGGTTGCCGGCTGCG
GCTGCGGCGCGCCTGCAGGATGTGGCGCGCTTCGAGATCGACCGGCAGACCCCGTTCACT
GCCGATCAGGTGTATTTCGATGCGCGCGTGCTCGATGTGCGCGAAGACGGCCAGCTCGAT
GCCGAACTGGTGGTGGTGCCGCGACGCATGATCGATGGCGAGGCCGGCGTGCCCGATGCC
TGGGCCGCTGCCTTGTCCGGTATCGACGTAGCCGACGCGCAGGGCGCGCCGCTGGGCGTG
AACCTGTTGCCGCCGGCACGCCGGTTGCGCCGCAGCGACCCGATGCAGCGCTGGAACCTG
CTGCTCTCGGCCACGGCACTGGTGCTGTTGGCGGTGGCCGGCTGGCTGCTGCTGGACAAC
CGCCGGCAGGCCGCCGACGAGCTGCGCGCCAAGGTGCAGTCCAACGCTGCGCGCGCACGC
CAGGTGGCTGCCGAACGCCAGCAACTGATGGACCTGGTGGAGGGCGCCACGTTCTTCCAG
CAGCAACGCGCCACGCGCCCGACCTCGGTGGAGATCTGGGACGAACTGAGCCGGCGGTTG
CCGGGCGGCACCTATCTGGAGAAATTCTCGGTCGAAGGCGGGCAACTGCAGTTGATCGGC
CTGAGCAACGAGGCTTCCTCGCTGGTACGGCGGCTGGAAGGCTCGCCGTTGTGGCGCACG
CCGTCGCTGACCGGGGTGCTGCAGAGCGATGCCGGCCGCAACGTCGATCGTTTCACCATC
ACCGCCGAACTGGTCGGCCCGGATGCGAAGGAGGCCGCCGATGCCGTGCAGCGTTAAGCG
CGATCGCTGGATCGCTCTGGGTCTGCTGCTGCTGGTCCTCGGCGTGGCCTATCTGGTGCT
GGTGCATCCGTGGTTCACCCAGCCGATGATCGCCGCACAGGACGAACTGCAGGCGCTGCG
CGAACGCGAGCTGCGTGTGCGCGTGCAATTGCAGCAGGCGCCGCAGGTCAGCCAGCGCTT
GCAACAGGCACGCCAGACCCTGGAGAGCCGGCCGGGGTTCCTGCCGGAAACCTCCGCCGA
GCTGGCCTCGGCCGGGCTGGTGCAACGGCTGGAGCGTGCCGTGGTGGAGGCCAGCCCCGG
CAACCGCAGTTGCGCCATCAGCAACCGTTCGCCGCTGCAGCCGGAAAGCAAGGGCCGCTT
CACCCGCGTGGCGGTGCAGGTGCGCCTGCGCTGCGGCACCCCCGAGCTGGCCTCGGTGCT
GTACAGCCTGGAGAACGGCACCCCGCGCCTGTTCGTGGACAATCTCAACGTGATGGCGCA
GCGCTACCAGCTCTCGCCCAACGAAAGCGGCAACGGCCTGGATATCGCGTTCGAACTGGC
CGGCTATCTGCGCCCGGGCGCCAGCGCTGCGCCGTTGACCACCGAGGCCGCGCCGGCTGC
CGCCGAGACTACGGAGGCCAGCGATGCGTCTTGACCTGATCGGTCTGAGGACCTGGCTGC
TGGCCACCGTGGTGGGCTGGGCCTTGCTGGTGTGCATCCTGGCCGTGGCCGGCCTGGGCA
AGCGCGTGGAGCTGCTGCCGGACGATCCGGCACTGGTGCAACGCCTGCCCACGCTGCCGG
CACCGGCGCCCGAGCGACTGGGGCAGTTCGGGAAATACTCGGAGATCGCCGCGCATCCGG
TGTTCGCCGAAGATCGTCTGCCGCATCCGTTCTTCCTGTCCGGCAACGACGGCAGCGGCG
CCGCCTCGACGGTGCGCCTGACCGGTGTGCTGCTGACCGACAACTTCAAGATGGCCACAC
TGACCCTGGACCCGCAGGATTCGGTGCGCGTGCAGCTCGGCGGCGAGGCGGTCAAGGGCT
GGCGCCTGCTCGCCCTGCAACCGCGCAGCGCCACCATCGAGGGCCCGGGCGGCACCCAGA
CCCTGGAACTGCACGTGTTCAACGGCCAGGGCGGGCAGCCGCCGACCGCCAACGCGTCCG
CGCGAGGTGCGCCCGCTGGCACCCCGCCGTTGCCGGCGCCCGGCGTAGGCGCGCCCGCCG
ATGCCGCCGCGACGATGCCGCAGCCGCAGCCACAACCGGCCGCGCCGTCCGAGCAACAGC
CCGGCGGCCAGCCCCCGCCGACCGTGCCGCCGCAGCGCAGCGATGGCGCACAGGAAGCTC
CACGCCCCTCCGACGATCAGATGCGGGCCATCCGCGAACGCATCGAAGCCCGACGCCGCC
AGCTGCAACAGCAGCGCCAGAGCGGCTCTACCCCCGGTCAGACCCAATGAGTGAACGCAT
GACGCCGCGCCTGTTTCCCGTGTCCCTGCTGATTGGCCTGCTGGCCGGTTGCGCCACCAC
TCCGCCGCCGGACGTGCGCCGCAATGCGCGCCTGGATCCGCAGGTCGGCGCCGCCGGCGC
CACCCAGACCCCCGCCGAGCAGCGTGCCGACGGCAATGCCAGCGCCAGGCCCGGCCCGGT
GATCCGCCGCGGCAGCGGCGCCATGATCAACCAGAGCGCCGCGTCGGCGCCGGCGCCCAC
GCTGGGCATGGCCAGCAGCGGCAGCGCCACCTTCAACTTCGAAGGCGAATCGCTGCAGGC
CGTGGTCAAGGCGATCCTGGGCGACATGCTCGGGCAGAACTACGTCATCGCCCCCGGCGT
GCAGGGCACCGTAACCCTGGCCACGCCCAATCCGGTGTCGCCCGCGCAGGCGCTGAACCT
GCTGGAGATGGTGCTGGGCTGGAACAACGCCCGCATGGTGTTCAACGGTGGCCGCTACAA
CATCGTGCCGGCCGATCAGGCGCTGGCCGGCACGGTGGCGCCCAGCACCGCCTCGCCCTC
GGCCGCGCGCGGTTTCGAGGTGCGCGTGGTGCCGCTGAAGTACATCTCGGCCAGCGAAAT
GAAGAAGGTGCTCGAGCCCTACGCGCGCCCGAACGCCATCGTCGGCACCGACCCGGCGCG
CAACGTGATCACCCTGGGCGGCACCCGCGCCGAGCTGGAAAACTATCTGCGTACGGTGCA
GATCTTCGACGTGGACTGGCTGTCGGGCATGTCGGTGGGCGTGTTCCCGATCCAGTCCGG
CAAGGCCGAGAAGGTCGCCGCCGATCTGGAAAAGGTATTCGGCGAACAGAGCAAGACGCC
CAGCGCCGGCATGTTCCGCTTCATGCCGCTGGAGAACGCCAATGCGGTGCTGGTGATCAC
CCCGCAGCCGCGCTACCTGGACCAGATCCAGCAATGGCTGGACCGCATCGACAGCGCTGG
CGGCGGCGTGCGGCTGTTCTCCTACGAGCTGAAATACATCAAGGCCAAGGACCTGGCCGA
TCGCCTGGCGGAAGTGTTCGGCGGCGGGCGCGGCAACGGCGGCGACTCCAGCGCCTCGCT
GGCGCCGGGTGCAGAGACCAGCGTGCTGGGCGGCCAGCTGGGCAATCGCGACAGCAGCAT
GGGCAGCAGCTCCGGCCTGACCGGTGGCAGCATCGGCGAAAATGGCGGTGGCACGGTTGG
CGGTGAGTTCGGTGGCGGCAGCGGCATGGGCAGCGGCAGTACTGGCGGCGGCCTGGGCAA
CGGCAGCCTGCAACTGTCGCCGCGCAGCAACGGCAATGGCGCGGTGACGCTGGAGGTGGA
GGGCGACAAGGTCGGCGTCTCGGCCGTGGCCGAAACCAACACCCTGCTGGTGCGCTCCAC
CCCGCAATCCTGGAATTCCATCCGCGACGTCATCGAAAAGCTCGACGTGATGCCGATGCA
GGTGCATATCGAGGCGCAGGTGGCGGAGGTCAATCTGACCGGCGAGCTTGAGTACGGCGT
CAACTGGTACTTCGAGAATGCAGTGAATGCCCCGGTGGCGTCTGGTGGCGCCGGATTGCC
GCCGGCCGCAGGGCGTGGCATCTGGGGCGATATCGCAGGAACCGTCACCAACACGGGCGG
CTTGGGTTGGACATTTCTTGGCAAGAACGCAGCGGCGGTCATCAGTGCGCTGGATACCGT
AAGCAATGTGCGTTTACTGCAGACACCTTCGGTGTTCGTGCGAAACAATGCCGAGGCCAC
GCTGAATGTGGGCTCGCGCATTCCGATCAATTCGACGTCGATCAATACCGGGCTGGGCAG
CGATAGCAGCTTTTCCTCGGTGCAATACATCGACACCGGCGTGATCCTGAAAGTACGTCC
GCGCGTGACCAAGGACGGCATGGTGTTCCTGGACATCGTGCAGGAAATCAGCACCCCGGG
TGCACGGCCTGCAGCGTGTACGGCAGCGACCACAACCACCGTCAATAGCGCTGCCTGCAA
CGTCGATATCAATACGCGTCGCGTCAAAACCGAGGCGGCGGTGCAAAGTGGCGACACCAT
GATGCTCGCAGGCTTGATCGACGACACGACGACCGATGGCAGTCAAGGCGTTCCCTTCTT
GAGCAAGCTGCCGGTCGTCGGCGCCCTGTTCGGCAGGAAGACCAGAGACACCGGTCGCCG
CGAAGTCATCGTGCTGATCACCCCGTCGATCGTGCGCAACCCGCAGGAAGCGCGCAATCT
CACCGACGAGTACGGCCAGAAGTTCAAGGCCATGGAGCCGTTGAAACCCAGCCAGAAGGC
GCAATGAGTGCAGCACTGCCCGTCGTGCTGGTGCCGGTGGGCACCGACGACGAGGCGTTG
GATGCCTGCCTGGGCGCGCTGGATGCCGCCACGCCCGCCGGCACGCGGGTGTGGCTGGCC
GACGATGCGCAGGCCGGTCCGCGCGGGCGCGCGGTGATCGAACACTGGCTGGCGCGCACC
CAGTTGCAGGCACATCACACCCGCCGCCAGCGCATGCTCGGCGCGGTGGCGCATCTGGAC
GAAATGCTCAGCGCCTGCGGCGATGCCGATGTGGCGGTGCTGGGTGTGGATGCCTGCCCG
CTGCCGGGCTGGCTGGGCCAGCTGAGCGCGTGTTTTGCACGCGACGCCGCCATCGCCACC
GCCACGCCGTGGAGCAATGTGGGCGAAGCCTGCAGCTGGCCGCGGCTGGGCGAACTCAAT
CCGCCGCCCGACGCACCGGAACGGCTCGCCGCCGCCTGCGCGGCGATGCCGCCGCTGCAC
CCGGAACTGCCCTCGGCGGTTGGCCATGCGGTGCTGTTGCGTGGCAGTGCACGGCGCAAG
GCCGGCGGCCTGGATGCCAGCAGCTACGGTTCCTGGTATGCCGCGCTGGTGGACCTGAGC
CTGCGCATGGGCGGCCTGGGCTGGCGCAACGTGCTGTGCGACACGGCCTTCGTGGCTTCG
CCGCACGAAGCCCTCCCGGCCGACGGCGACATGGAAGCGCTGGCCACGCGCTGGCCGGCC
TGGCACGCGCGCCTGGCCAGCTTCCTCATGCACGACCCGCTACGCGCCCAGCGCGAGCAG
CTGAGCCAGTTGCTGGCCGACCTGCCGCCGCCGGATCCGCAGCGCACGCTGTTCGACGCG
TAATCGTCCCGCAGAAAAGATGGCAGCACGAGCACGCTCGCCCTCGAATCCCGAATCCCG
AATCCCGAATCCCGGCGCTACAGCGCCACGCGCATCGGCGCCTCGGTACGCACCACCACA
TCCAGCGCATCGTGGCGCCAGGATTCGATGTCCAGTTCCACCGCCTGGCCGTCCTCGGCA
AAGCTTACGCGCTGCAGGCGGAAGCACGGCGTGCCGGTGGTGGACTGCAACAGCGTGGCC
TGCGTGGCATCCAGCCCGGCCGGATGCATCGACAGCTGCGCGCGGCTCAGGAACAGCCCC
AGCTTCTGGTTGAACACCGCCGAGAGCGAGCCGGCCAGGTCGTGTTCGAGCAATCCGGGT
GCCCAGGCGGCGAGCACCACGTTGGTTTCCAACAGCACCGCGCGGCGGTCGATCCAGCGC
CGGCGTTGCAGCACGAAGACATCCTCGTAGCGCGACTGAAGCCTGAGCGCTGCCGCGAAG
GCGGCACCGGCGGGCTGGCGGGTCGCGCTCAACAGTTCGGTACGCGGTTTGCGCCCCTGC
GCGGCCACGTACTGCATGAACCCGGCGATGCTGGTGGGGTCGTAGCGCACGCGCGGGGCG
CTGACGAACCAGCCACGGCGGTTCTCGCGATAGATGCGGCCCTCGGCTTCCAGTTGCTGC
AGGGCCTCACGCAAGGTGATCCGGGTGCAGCCAAAGCGCTCGGCCAGCTCGCGTTCCACC
GGCAGGCGGTGATCCGGGCCCCAGGCGCCGGCAGCGATCTGTGCGCTGATGGCATCGGTG
ATGGTGGCTTGGCGCGAGACGCTCATGCGGCGCTCGGCCGCGGGATGACACACAGCATGT
GCAAGGCGATGACCAGGAACCCGAAGGCGACGATGGTAAAGAAAGAAAGCGGCCGCGAAC
CGGCCTTGCCTCACGGTGCGAGGATCGGCTGCGATGCGCGTTGCGCGTTCCAGCTGCGCC
AACCATACACGGCCAGCGCAACGAAGCCGGCGTAGAGCAGGGCAGTGGGGTATAGCCCTT
TGCTGAGGAACACGCCCACGTAGATGCAGTCGAGCGCGATCCACAACACCCAGTTGGCGA
TGCGCTTGCGCGCGGCCCAGACGCTGGCGACCAGGCTGAAGCTGGCCAGCGCCGCATCCA
GCCACGGCAGCACCGCGTCGGTGCGATGGTGCATGTAGGCGCCCAGCGCCGCCGCGAACG
CGGCGCCGATGCCCAGCGAGAGCCACAGCTCCGGTTGCGGCATGGGCAACGGGCGAATGC
GCGTATCGGCGGTGCCGCGGTCCTGCCAGCGCCACCAGCCATACAGCTGGGTGAGCACAT
ACACCCCCTGCAGCAACATGTCCGAGTACAGCTTCCACTGATAGAACAACCACGCATACA
GCGCCACTGCGACGATGCCGACCGGCCAGCACCATCGGATGCGTCGGGCGGTCAGCCACA
CGCCCAGCAGATTGATCACGACGGCGATGGATTCGAGCAACGACATGCAATGCCTGATGG
AAAGTGGACAGCGGTGGGAGAGGCGCAACCCGTGCAAACATCCTTCCCCCGCGTGCGGAG
GAAGGTGCCCGAAGGGCGGATGGGGGTGGCAGACCTCAAAAATCCACCTGCACCGTCAGG
CGTGCGGTTCGTGGTGCGCCGGGGAACAGGTAGGCATCGCCCTGATACTCGCCGGAATCG
CGCCAGTAGCGCTTGTCGAACACGTTGTCCACGTTCACGCGCCATGTGGTGGCCAGGCCG
CCGATGGGCGCCGCATAGCGTGCCCCCAGGTTGGCGACGGCGTAGGCCGGCACGCTGGCA
TTGCCGAGCCGGTCGGCGAACTTGCGTCCGCTGTATTGCACCCCTGCCAGCAGCGCCAGG
CCCTCTACGCCGGGGACGCGGTAGTCGGCCTGCACGCTGGCGCGCAGCTTGGGCACGTTG
ATGGCCTGATGCCCTTCGTAGTCGGCAATGGCGGTGTCCTCGGCGCGCGCGCGGATCGCG
GCGATGCTGGCGAACAGGCGCAGCTGCTCGGTCGCCGCGCCGTCGGCCGACAGTTCCAGG
CCGCGGTTGTGCAGCCGGCCCTGCTGCACGAACAGCAGTCCGCCATCGGCCTGCGGCTGG
GTGAACTGATAGGCCTGGCGGATGTCGAACAGCGCCGCGCCCAGGCGTACTCCCGCCAAC
GCGATCTTGGCGCCGGTCTCCAGCTGGTAGGCGTTGGTGGGCGGCAGGATCTCATCGGCG
TTGTCGGCGAACCACGGTGCGGTGCCGCCCGCGGCCAGGCTCTTGGCGTAGCTGGCATAC
AGCGACACGTTCTGCTGCGGCTTGAACAGCAGCGCGGCCTGCGGCAGCACGGTGTCCTTG
CGTGTGCGCCGTTCCAGCACGCCATCGCGGTCGAAGCTGCGTTCGTCCAGGCGAACCGTA
CGTGCGCCCAGCGACAGTTCCCAACGGGTGCCCAGACCGACGCGGTCGGCCAGTACCAGC
GCGCGTTGCCGGCTGTCCAGGCGGCGTTGCTTGGGGTCCAACGGCACCTCGGTCTGCGCG
AAGACGTCCGGATCGCGGTCGATGCGGCCGCTGCCGACGAATTCGTTGACCGAGCCGAAG
CGATCGATGGTGCGGCGTAGCCAATCGCCGCCGATGCTGAGGCGGTGTTCCAGCACACCC
GTGGTCAGCTTGCCTTCCAGGGTGGCACGCAGTTGATCGTGCACGCGGGTGTCGTCGGGG
CTGCGATAGTCGTAGATGTCGTACTCGCCCTGCGCACTGAAGACGTTCGGCGTGACGATG
TCGGCGCAGCCGGCTGCGCCGTAACAGCCCCAGGCGAACGCGGAGAAATCGTTGATCGCC
GAGCGGCTGTGCGCCGCCTCGGCCGTGGCGCGCCAGTCGTCGTTGAACTGGTAGGCGTAG
CGCAGCTGCGCGTTGAGCGTATCCATCTCCACCGGGCGCGCCCACGGCTGGTAGCCGAGC
AGGCGGCGCACGTCGATGCCGCGCGGCACCTCGGTGCCGCCGAGCAGCTGATAGCCCGGC
ACCGAGCGTTGCTGGCGGTGCTGGTATTCCACATCGAGCTGCAGCAGCGATTGTGGATCG
ATCTTCCAGTCGCCGGCCAACGACAGGAAATTACGATAGCCGTCGGCGTGCTCGACATAG
CTGTCGATGTCTTCGCGCGCGGCATTCACGCGCAGGCCCAGCGCGCGCTCGGCACCGAAC
CAGCCGCCCAGATCGGCGGCGAGATAGCGCGAGCCCTGCTCGTCGGTTCCCACGGTCACG
CTGCGGACGGGCTCGGGGCGTTTGGTGCGGTAGTCGATCAGGCCGGCCGGTTCGTTGACG
CCGGACTGCAGCCCGGACAGACCCTTGAGAATCTGCACCTGCTGTTTGTTCTCCAGCGCG
ATGGATTGTTCGCCCACCGCGCTCAGCCCGTTGATGCGGTAGCTGTTGGCCGCATTGAGC
GAGTAGCCGCGCAGCACGAAGTTTTCGTAATAGCCGATCGGTGCGTACGCATCGCCGGCG
GACGCCTCGGCACGCAGCACGTCGCTGAGCACGCGCGCCTGGCGATCGAGCAACTGCTGG
CGGTCGATCGCGGCGATGGAGGCCGGCGCATCCAGCAGGCGCGTGGATCCGAAACCGCCC
AGCGCGGTGGCGGTGTCGTTGCGTTCGCCACGCACGTTGACCGCGTCCAGTTCGACTGCG
GTGGTGTCGGCGGGTTGTTGCGCCAGCGCAGGTGCGCTCAGGCAGAGCGTCAGTGCGAGG
GTGAGCGGGCAGCGGCAGAGCAGTGGGGGGCGTGATGCGTACATGCAAAGGACTCGAGAG
AAGAGGGCGCTCATGGCGAGCGGCGCGCCCGCGCAAGCAGATGCGCGAGCAGATCCTGGC
CATCGGCGCTGGCGAACCAGTCCGCATGGCCGAGCAGATAGCGGTGATAGGCGATGTCCA
CGTTCTCGCGCGAACGGGTGATGCCGGCGAAGTATTCGATCTCGCTCAAGGCGAAATCGG
CATGCACGATCGGCAGCAGCGCCGCCAGGCACTGCAGCTGCGCGGCGCTCAACGGGCGGT
GCAGGGTGTAGCCATCGAGCAAGGCATCGAGCTGGGCGAGTTCGGGCTGCGCGCGCGCAC
CCAGGTCCAGCTGCAACCAGGGGATGAGATTGCGTTCGATGGCGGTGGCCAGGTCGAACA
GCGCGCTGCTGCGATCGCTTAGCCCGAAATCGAAGATCGCACTGACCTCGGCGTGGCCGG
CGTCGCGCTTCCAGAGCAGGTTGGAGGCATGCCAGTCGCCGTGCGTCCACAGCGGCGGCA
ACGCGCCCGGCGACGACAACCGTGGCCACGCCTTGGCATGCCAGGGCAACAGGTGGGCGG
CAAGATCGCGTTGCCAGGGGGAGTCGTGCAGTGCCGAGGCCAGGAAGGGGCGAGCCGGCA
ACGCGCGTTGCAGCGCCTGCAACGGGTCGGCCTGCGCGAACAGCCGCAGATTGGCGACCA
GCACGGTGGTGGAGCGGGCCGGAGCGCCGAAGCCCTGTGCGGCATGGTGCAGCCGCGCCA
GTGCCGCGCCGGCAGCGTGCGCATGTGCGAGTTCGGTGAAGGGCGTCCACGACAAGGCGT
CGCGATACAGGTCGCATCCGGCGCCGACACGCTGCACTTCGTAGACCCATTGCGCCTGCG
CCAGCGCGGTCTGGCCGTCGGCGGTATGGAGCACCTCCACCACCGGCGCGCCGGCCCAGC
GCAGATGCGCCATGAAGGCGTGTTCCTCGCGCAATGCGGCGACATTGCGCACGCTGGCAT
GGTGACGTTTGACGATCACCGGCCCGGTGGCGGTGTCGACGCAGGCCGCAGCGGAAAACG
GGCGCGCGCTGTGCCAACGCACGGTCTCGCCGGCGTGGGCCAGGGCGAACTGGCGCAGCA
CGCGCTGGGTCTCGTCCACCGTCAGCGCAGGCCAATCCGGCAGCGCCAGCTCCAGGCTCA
TGCCGTGCACCTGGTGGGGCGCGCTCACGACGCTCCCCTTGCGAGGCCGGTGACCACGCG
TGAGACGTACAGTGGTATAGACCAGACTGGGTGGGCGATCTTGCGTCGTCCGACGACCAG
GCCGGCATTGCCACGGACGGCGCTGCCAGGCCGTCGTTGCCGCGCAGGCCGCATCAGGCC
GTCGCGTAGCAGAAAGTGAAAAGGCAGCGGCAAACCGGAAGGTCGCTGGCTGTCATCTCG
GAGATCGAGGGTGGGTGCGCCGCAGGCGGCACTGACGCAGCCGCATCGCGGCTGTCGGGC
GCGCAGTATGCCCGCTCCGGGCGGCAGCCGCCATGCCGGCCCGCTGGCATGGATGCGTGG
AGTTTGCAGGCGGCGGCTGCCGCAGGTCGTGCGTAGTCGGCAGCCGGCGTTGCGCCACGC
CTGGCCAAATGCGATGCGTGCGCCGACGTTCGGCCATCGCTCGCCGTTTTCGTGATGGCG
CCGTATCGCCCGGTCGCCGGATAATGCGCGCATGAGCCCTGTCCAGATCGCCGCCGTCGT
CGTCACCTACCAGAGCGCCAGCACCATCGATGCCTGCCTGTTGCGGCTGCGCGCGGCCGA
GGGCATCAGCGAAATCCGGGTGGTCGACAACGCGTCCAGCGACGACACCGTGGACGTGGT
GCAACGGCATGCGTTGGCCGATCCGCGGGTGCACTTCATCGCCAATCCCGACAATCCCGG
CTTCGCCACTGCCTGCAATCAGGGCGCACGCGATTCGCAGGCGCCGTGGCTGGTGTTCAT
CAACCCCGACCTGATGGTCGAGCCCGATACCCTGGTCCAGCTCTGCGCGCGCGCCGTCGG
GCACGCCGCGGTGCTGCTGGGGGTGGAGCAGGTGGACGAACAAGGCCGGCCGGACGCGGC
GGTACGACGGCGCGACCCGGACTTCGCGGCGATGTTGCGCGCGCCGCGCGCTGCTGCCCA
GCTGGCGGTGCCGGCCGACCCGGGCATGCCGCTACAACGCGTGGATGCCATCTCCGGCGC
ATTGATGCTGATGCAGCGCAGCCTGTTCGACCGCCTGGGCGGCTGGGATGGCGGGTACCG
GCTGCATGCCGAAGACCTGGACCTGTGCCGGCGCGCGCGTCAGTCCGGCGCCCTGGTCGC
GGTGGCCAACGATCTGCAGGTGGTGCACGTGCGCGGGGTTTCCAGCCGGGCGCGTCCATT
CTTCGTGGAATGGCACAAGCATCGCGGCTTGTGGCGGTATTTCCGCAAGTTCGAGGCGAG
CCGGCGGGGCTTGCCGACCCGGATGGGGGTCTGGTTGGCGATCTGGACCCACGCCCTCGT
GCAGGTGCCTAGATTGTTACGGGCGAAATGAATTTGCGCCGTTAAATTAGTGATAAATCC
GTGATGGGGGAGCGTTCGCAACTGTGATACGTTGCGCGACGCAATGTGATCCAGCCCGTG
CTTCCTGTCCCTAACGGGTCCCCCATCAGGAATCGTACACATGTCTTCAAGCAACGACCC
GCAACTGCGGGTGCGTCAGTCGCATCTTGCCTTCCTGCAGTCCAGTTCGGTTGGCCCTTC
CGCGTTATTGCACCGTCGCCCCTGCCGCCTGCCGATCGCGGCGGCGGTCATGCTGTCGCT
GGGTGTCACCGCATCCGTGCTACCGGCCACCGCTCTTGCCGGTGCCTGGACCCAGCCGCA
AGGCGACACGCTGCTGATCGTCAAGGCCTTGCACAGCGATGGCACCGGCTGGTTCGACGA
TGCGCACCACCGTGGCGATTTCGCCAACAATGGCCGCAGTCGCCAGGATCAGCTCAATGT
CTATCTGGAGCATGGCCTGACCGACCGCTTGAGCCTGATCGGCAATTTCTATTTCACCGA
GGTCGGCTTCAGCAACGACAGCAGCCGCAATGGCGTGCCGCTGCGTCAGCGCACCACCAC
CACCGGGTTCGCCGATCAGGAAATCGGCTTGCGTTATGCGCTGTCCGGTGCGGCGGACGA
TGCCTGGCGCAGCGCGGTGCAGGCGCTGGTGAGCATCCCTGCCTATGGTCGCAGCAAGAC
CTATCACCCGAACAACCCGGGCAGCGATCCGGCCCTGGGCCTGGGCGATTACGGCCTGGA
GCTGCGCTACAGCCGCGGACGCGGCTACACGCTGGGCGGGCGCAACGGCTACGTCGACCT
GAGCGGCGGCGTGCGCCTGCGCGGCAGCGCCGCCTCCGACGAAGTGCGGCTGGATGCCTC
CGCCGGGCTGAGCCTGACCCCGCAGTGGCTGCTGCTGGGCGAGGCGAACGTGATCCAGGG
CCTGGGCAACGGGCGCAACAACGTGGCTGTGCCGGGCCAGAGCGGTGGCGCGGGCTTCGT
CGCCACCGGCACCAATTACGACCTCACCAAGCTGCAGCTGTCGGCGCTGTACACCGCGCC
CGGCGGCAGCCAATGGCAGCTGGGCTACCAGCAGCCGGTGATGGGCCGCAACACCGGCGC
CGCAGGCGGACCCTTCGTGGCCGCCTGGTGGCGGTTCTGAGGACGCCGCGCCCATGACGG
TCACCTGCGACATGGAGACGCTGGGACGGGCGCCGGACATCGGCCGCGAACGCGGGCTGC
TGGGCCGCGCGCTGGTGTCGGCGGGCGTCATCACCGATGCCCAACTGCGCGCCGCGCTGG
CGCTGCAACAACGCTGGAACTCGCGCCTGGGCGATGTGATCCTGGCCCAGCGCGGCGTAC
CGGCGCAGCGCTTCTACGCCATCGTGGCGGCGCACTTCGGATTGGAATTCGTCGACCTGG
TGCAGCAACCGCCGGATCCGACCCTGCTGGTTGCCGGCGACCTGGACAGCTACGCCCAGC
GCCTGCTGCTGCCGTGGCGGCGCGAACACGGCGTCCTGGTGCTGGCGGTCGCCGATCCCG
ACCCGGCGTTGTTCGCCTGGGCGCGCGCGCACTACGGCGAAGAGGTGCGCTTCGTCGGCA
CCGCCAAGTTCGACGTCATCTGGAGTCTGCAGCGCTATGCCGATCAGCAGCTCACCGACA
ACGCCCTGAACCTGCTGGCGGCGCACGCGCCCACCTATTCGGCGCGCCAGGTGGTCACGC
ACGGGCAGAAGATCGCGCTGTGGGGGCTGGCTGCAGTGCTGGTCGCGACGTTGGCGGTGT
TTCCGGTGCCGGCGTTGATCGCCATCAACGTACTGGTGGCGCTGGGCTTTCTGGCCACCT
TCGGGTTGAAGTTGCTGCTGGTGTGGTTCGGCTCGCGCCACCGCATCGACATCAAGGTCA
CCGAGGACGAAGTGGCCGCGCTGCGCGACGACGACCTGCCGGTCTATACCGTGCTGGTGC
CGATGTACAAGGAGCCGGAAGTCCTGCCGATCCTGGCCAACGCGCTGCGCAAGCTGGATT
ACCCGATCAGCAAGCTCGACGTGAAGCTGGTGCTGGAGGCCGACGACTTCGAGACCATCG
AAGCGGCCAAGAAGCTCGGCCTGGAAGCGTTCTTCGAAATCATCCGGGTGCCGCCCTCGC
AGCCCAAGACCAAGCCCAAGGCCTGCAACTACGCGCTGCACTTCGCGCGTGGGCAGCTGC
TCACCATCTACGACGCCGAAGACAAGCCCGAGCCGGATCAGCTCAAGCGCGTGGTGGCGG
CGTTCCGCAAGGCCGAGCAGGATGTGGTGTGCATCCAGGCGCGGCTGAACTACTACAACG
CCGACGAAAACTGGCTGACGCGGATGTTCACGCTGGAGTACACGCTCTGGTTCGACTTCT
ACCTGCCGGCGCTGGAATACCTGCGGATTCCGATCCCGCTGGGTGGCACCTCCAACCACT
TCCGCCTGGACGTGTTGCGCCAGGTGCGCGCGTGGGATCCGTACAACGTCACCGAGGACG
CCGACCTGGGCGTGCGGCTGATCCAGAACGGCTACCGCGTCAACGTGGTGAACTCCACCA
CCTTCGAAGAAGCCAATGTCAGCATCCCCAACTGGATCCGGCAGCGCTCGCGCTGGCTCA
AGGGCTATATGCAGACCTGGCTGGTGCACATGCGCGACCCGGTGCACCTGTATCGCAGTA
CCGGCTTCAAGGGCTTCTGGGGGTTCCAGTTCTTCATCGGCGGCGGCTTCTTCACGGCGC
TGGGCGTGCCGGTGCTGTGGGCCTTGTACGCAGTATGGATGCTCACCGGTACCAGTGCCT
TCGATCGCTTCTTCCCGCCATGGCTGGGCGCGGTGTCGCTGGTCAATCTGCTGCTGGCCA
ATGCGTTCTTCATCTACATCACGCTGGTGGCCGCGTTCAAGCGCGACTACTTCAAGCTGG
CGCCGTACGCGCTGACGGTGCCGCTCTATTGGGCGTTGCAGTCCATTGCCGCCTACAAGG
GGCTCTGGCAGCTGATCCGCAATCCGTTCTACTGGGAGAAGACCACGCATGGCATCAGCA
AGCATTCGGAAAACGAGCGCCGCGCCGCACTCGAAGAGTGAGCCGGCTGCGGCGCGTCGC
GACAGCGGCCTGCCGGCGTTCCTGGTCGCGGTGGTGGCGCTGTCGCTGCTGAGTCAGCCA
TTGCTGCTGCAGTCGCTGGGCGGCGCCGCACCGTCCGCAGCGCCTGGCGTCGGCGTGCCG
GCCAGCGGCCTGCTGGCGTGGGCGGTGGAGCTGGCGCTGCATCGCTGGCAGCTGCCCTTC
CAGATCTGGCCGTTCCTGGCGGTAGCCGCCAACGCCTTGTTCCTGTCGCTGCTCTGGCGC
GATCTGGCCGGCGTGTTCGGGCGCGGCTGGGCCAGCGGGCTGACCCTGCTGGTGGGCGGC
AACCCGCTGTTCCTGCTGCCGATCGCGGCCGGCGGCAGCCAGGCGGTGGGCTTGCTGGCG
TTCTACGGGCTGTGCCGCACGCTGCGCCGGCTGCAGGCGCCGGTGGAAGCCTTCACCTAC
CTGCGCATCGCCGGCTGGCTGTGCATTCTGCTGTGCCTGGACCTGCAGACGCTGGCGCTG
TCGACGATGGTGGCACCGTGGCTGCTGCTGGTGATGCCGCCGCAGATGCTGCGCAAGGCG
CCGGGGTCGTTCTACCTGGTGTGCTACCTGCCGTTCGCGTTTCTGGTCGGTATGTGGGCT
TACGTCAATCTGACCGTGTTCAATGCGCCATGGCCGACGTTGTCGAGCATCGCGCAGGGT
GGGCATCCGCTGCCGTTGCCGCTGGCCGCGCAGGCGGAGGACTGGCTGCCGGCGGTGCGC
TGGGGCGTGGCGGCAGTGGCCTGCTTCCCGGTGCTGGCGCTGGTGCTGCGCGCGCGCAGT
GCCGCGCTCGCGCGGGGTGTGGTTGCCAGCGCCGGTACGGTGATCTGCGCGGCGGCGCTG
TCGTTTGCCTTCGGCTGGGCCGGGTTCGATGCGTTGGTGCTGCTGTGGGTACCGGCCGCG
TTGCTGCAGCGTGCCCTGCAGCCGGACCAGCGCGGTCAGGCGGCCGGCCTGCTGTTGCTC
GGCCTGCTGGGTGCGGCCTGGGTGCAGCCGCAGGGTTGGGGGAGCTGGCTGCGCGCCACG
CCGGCCGACGAACAGGCACTGCTGCGGGGCGAGGCAGTGGTGATGGCAACGCCGGTATCG
CTGCCGGTAGATCGCACGGCAGCGGTGGCGGTCGAGTCGCCACAGGCCGACGCCGAGGCT
GCAGGCGATGTCGGTGCCTCGACGCTGGCCGGTGCGCCGGCCACGCAAGCGCCGACGGCA
GCGCCGCAGACCGTGCGGGCCACTCAGGGCGCGACCACCTGCGGGCAGGATGTGGCCGCA
TCCACCACCGAGGCTGCAGTCGCATGTTCAGGCGCGTTCTGACGCTCGCTGCGGTGCTGG
GCGTGTGCCTGCTGGCGAATGGTTGCAATGCGGCCGCGCCGATGTGGATGGGTGCCAACG
TCAAGGTCTCGGCCAACGCGCCGTGGGAAAGTCCCGCCGCCGGGCAATCGCTGCAGGCAC
TGGCCGCGACCGGCGCCAGCAAGGCGCTGCTGGTGGCCTTCGTGTGGCAGGCGACCCCGC
AATCCAGCGACCCGGTGCTGGGCAGCGACAGCAGCCTGGAGGCCATGCGTGCCGCGCTAC
GCCAGAGTCATCGCGCGGGTCTGGATCCGACCTTGAAGGTGCATGTGTGGATTCCCGGTC
ATTGGGCCGGCGAACTGGCTCCTGCCGATCAGGCCGCCTGGTTCGCCGCCTACCAGAAGG
CGGTGTTGCCGCTGGCGCAGCTGGCCGAGGACGAACACGCCGAGGCGCTGGTGATCGGCA
CCGAGCTGCGCAAACTCCAGGACTCGCCGCAATGGCCTGCGCTGGTGGCGGCGGTGCGCA
AGGTCTACCGCGGCAAGCTGCTGTATGTGGCCGACGGAATGGAGCATGCCGAGGGCTTCC
GCTACTGGTCGCTGTTCGATGCGGTGGGTACCAGCCTGTATCCGCGCCTGTCGGAGGCGG
CCACCGCACGCACGGCGGAGATGAACGCCGCCGCGCAGCGGCTGCAGCGGCTGGGGCAGC
GTGTGGGCAAGCCGGTGTGGGTGGCCGAGCTGGGCCTGCGCTCGGCGCGCGGCAGCCTGG
CCGCGCCATGGGAAAGCCCGGAACAGCGCAGCGCCGCAGTGGACACGCAGCTGCAGCTGC
AGGTGCTGCAACAGTGGCGCACTGTATTGCAGACGCACGGCATCGACGGTGTGGCGCTGT
GGTGCTGGTACACCGACCCCGAGGCCGGCGGCCCGGGCGACAGCGACTTCACCGTGCAGG
GCAAGCCGGCGCAGCAGGTGCTGGCACGCTGAGGGCGGGCCGGCGGCGATCGTCGGCGAT
CGTCGGCCCACTGGCATGTGCACGGCGGTTGCGCGCGGCGGCGGGCATAATCGGGCCGCA
TGATCATCCATTCGCTGCTCGACACCGATCTGTACAAGTTCACCATGATGCAGGCGGTGC
TGCATCAGCACCCGGCCGCCCAGGTCGAGTACCGCTTCAAATGCCGCACGCCCGGGGTGG
ATCTGGCCCGGTTCATCGATGAGATCTCGCGCGAGATCGACGCACTGTGCCGTTTGCGCC
TGCGCGAGGACGAGGTGGACTACCTGCGCGGCCTGCGCTTCATCAAGCCGGACTTCGCCG
ACTTCCTGGCGCTGTTCCAGCTGGATCGCAAGTATCTGCAGCTGTCGGCATCGGCTGCCC
ACCCCGGCGAGATCGAGCTGACCATCCGCGGGCCGTGGCTGCATACCATCCTGTTCGAAG
TGCCGCTGCTGGCGATCGTCAACGAGGTGTGGTTCCGCAATACCTCCGAGCCGGATTTCG
AGGAAGGCCGCTGCCGCCTGCGCGAGAAGATCGCCAGCCTGCGCAGCATGCCGGCCGGCT
GCAAGATCGCCGATTACGGCACCCGGCGCCGTTACTCGCGGCATTGGCACGGCGAGCTGC
TGCCGCTGCTGCGCGATGGCCTGGGCGGGCAGTTCGTGGGTACCAGCAATGTGTACTTCG
CCAAGCATTACGGGCTGACCCCGCTGGGCACGATGGCGCACGAGTACCTGCAGGCGTTCC
AGGCGCTGGGACCGCGGCTGCGCGATTCGCAGGTGGCCGCGCTGGAGTCGTGGGCACGCG
AATACCGTGGCGATCTGGGCATTGCGCTGTCGGACGTGGTGGGGCTGGATGCCTTCCTGC
GCGACTTCGATCTGTACTTCTGCAAACTGTTCGACGGCATGCGCCACGACTCGGGCGACC
CGTTCGAATGGGGCGAGCGGGTGATTGCGCACCTGGAAGCCCATCGCATCGATCCCAGGA
CCAAGGTGCTGGTCTTCAGCGATGGCCTCAACATCGACAAGGTGATGAAGCTGTACCAGC
ACTTCCATGCCCGCTGCCGGCTGGCCTTCGGGGTGGGCACCAGCCTGACCAACGACCTGG
GGCCGACGCCGCTGCAGATCGTGATCAAGATGGTCCGCTGCAACGGCCAGCCGGTGGCCA
AGCTCAGCGATTCGCCGGGCAAGAGCATGTGCGAGGACGCCGGCTATCTGCGCTATCTGC
GCACCGTGTTCGGGCTGGCCCCGACCGCCGAACAGGCTGCCGAGCAAGGTGACTGCGCGC
GGCAGTGAGCGACGCAGGTTGGCGCAATCTGCCGCTGGTGCGCAGCCGCTGTCGGGGTAT
GGCTGAAAAAGTGAGATGTATCTCTCAATTGGCAGTTGGCAGGCGTTAACATTGGCATCA
CGCTTGCATCACTTCTGGTGCATCTGTCGTATGTGGTGTCCCTCCTTCGCGAAAGCTCCC
GAAATGCCAGCACCGGATCCGTTGTCGCTGTACCGCACTCGCAGCTGTTCCCGGCAATGG
TCGGGATTCGTGCGTGCGATGGCCGAGGAGTTCGGCGCCGAGCTGCCCGAGCAGGATCTG
GCGATGCTGATGGCCCGCATCGGCAGCCGCTTCGCGCGTGCGCACCGGTTGCTGCCGTGT
GCGACGCTGGAGGAGCTGCAGCAGGCTGCCAATGCGGTCTGGGACAGCTGCGACTGGGGC
CGGTGCGCAATGGACGAACAGGCCGATCACGTGCAGATCCTGCATGCCGGTGCGCCGTTG
AGCGTGGTGCTGGAGGGGGCCGCATGGAGCGACGGCTTCCTGCAGGGCGTGTATGAAGGG
TGGTTCCAGCAATTGGGGATGCTGGCTGGCCTGGCGGTGCAGACCGTGCCGGGCGACACC
GTCGATCTGCGCCAGTTCGTACTGGCGCGAACGGCATGAGCATGTGCGATCGGGTAAGGG
GAATGTGATGGCACCGAAGAACACCAGGAACGCATCCGGGCACGACGACGTGTCTGGCCT
GTTCGCACGGCTGGGAACGCAGGCGGGCGAGGGGTATCACGACTTCGCGTATCCCCAGCT
GCCGCCGCGCAAGCCGGGCGCGGCGGCGCCCGATGCGGCACCCGCCGCCGAGGCCGCGCC
GCCTGCGCCTGTGCCGCCGCCCGTACCGGCAGCGGCGCCGGGAGTGCCGACCTGGCTTGC
GCCGCACATGGCTGCGCCGGCCGAGCAGGCGGCCAGCCTACCGGCCGATGCACTGGCGCC
GTTGCGCAAGCTGCGCCAACTCGACGAACCCGGCCCGCGCGGCCTGACCCCGCCCGAGCG
GCCGGCGCAGACACCCCTGGAGCGCCTGTTCCAGCGGCTGTTGCAGGCCGATGCGCGCGG
CTCGGCGCACAGCCCGCTCAAGCGGCTGCGCTCGCGGTGATCGCGCTCGATTGAGTCACT
TGCCGCAAGCGCCGCTGCGCTTGCCCGTTCCGTTTGCCGCCACGCCAGAAAGGATCCGCC
CGATGACCGAGACCCGTGCCCGTTCCGCATCACCGTTGCCCAGGCTGGCGACCTGGGCGC
TGTGGTTGCTGGGTGCGTTGCTGCTGGTGTTCGTGGTGGCCGTGCCGATGGACGTGAACC
AGCAGCTGGTGTTCTCCGGCGTGCTGTTCGCCGTGGCGCTGGCGGTGCGCAACCGCGGCG
GACGCCTGGTCATCCTGATGATGATGGGCATGTCGCTGGCAGTGTCGTGCCGCTACATCT
GGTGGCGCATGACCCAGACCATGGGCGTGGGCAGTGCGGTGGATTTCATTCTTGGTTTGG
GCCTGCTGGGTGCCGAGCTGTATGCCTTCGTGATCCTGGTGCTGGGCTATTTCCAGGTGC
TGTGGCCGCTCAACCGCAAGCCGGTGCCGCTGCCGGCCGACCAGAGCCTGTGGCCGAGCG
TGGACGTGTTCATTCCCACCTACAACGAGCCGCTGTCGGTGGTGCGCACCACCGTGCTGG
CCGCCAGCGTGATCGATTGGCCGGCCGGCAAGATCACCATCCACCTGCTCGACGACGGCC
GCCGCGACGAGTTCCGCGACTTCTGCGCCGAGGTCGGCATCAACTACGTCACCCGCACCA
ACAATGCGCACGCCAAGGCCGGCAACATCAACGCCGCCTTGAAGAAGTGCAGCGGCGAGT
ACGTGGCGATCTTCGATTGCGACCACATTCCCACCCGCTCGTTCCTGCAGGTGGCGATGG
GCTGGTTCCTGCGCGACACCAAGCTGGCGCTGGTGCAGATGCCGCACTATTTCTTCTCGC
CGGATCCGTTCGAACGCAACCTGGACACCCACGGCAAGGTGCCCAACGAGGGCGAGCTGT
TCTATGGCCTGCTGCAGGATGGCAACGATCAGTGGAATGCCACCTTCTTCTGCGGGTCGT
GCGCGGTGATCAAGCGCACCGCGCTGGAAGAGGTGGGCGGGGTGGCGGTGGAAACCGTCA
CCGAGGACGCGCACACCGCACTCAAGCTGCAGCGCCGCGGCTATCGCACCGCGTATCTGG
CCATCCCGCAGGCCGCGGGCCTGGCCACCGAAAGCCTGTCCGGCCACGTGGCGCAGCGCA
TCCGCTGGGCGCGCGGCATGGCGCAGATCGCCCGTATCGACAATCCCTTGCTCGGTCGCG
GGCTCAGGCTCTCGCAGCGGTTGTGCTATCTCAATGCGATGCTGCACTTCTTCTACGGGT
TGCCGCGCATCATCTACCTCACCGCGCCGCTGGCCTACCTGTTCTTCGGTGCGCACGTGA
TCCAGGCCTCGGCCCTGATGATCCTGGCGTACGCCTTGCCGCACATCCTGCAGGCGAACC
TGACCAATCTGCGCGTGCAGAGCCGGTTCCGGCATCTGCTATGGAACGAGGTCTACGAGA
CCACGCTGGCCTGGTACATCTTCCGCCCGACGCTGGTGGCGCTGATCAACCCCAAGCTGG
GCAAGTTCAACGTGACCCCGAAGGGTGGCCTGGTGGCGCGCAGCTATTTCGACGCGCAGA
TCGCCAAGCCCTATCTGTTCCTGCTGCTGCTCAACGTGGTGGGCGTGGTGGCCGGCGTGC
TGCGGCTGATCTATGTGGGCGGCAGCGGCGAGCAGCAGACGATCTGGTTCAACCTGGCCT
GGACGCTGTACAACATGGTGCTGCTGGGCGCCACGATCGCCACTGCCAGCGAAACCCGCC
AGGTGCGCAGCGCACACCGCGTGCCGCTGGATATCCCGGTCAACCTGTACCTGCCCGATG
GCAACGTGCTGGCCAGCCGCTCGCTGAATTTTTCCACCGGCGGCATGGCAATCAAGCTTG
ATCAGCCGCAGCCGATCGAACCCGGCCTGCCGGAGCCGATCGAACCCGGCCTGCCGGTCC
AGATCGGCCTGAGCCATCGTGGCATCGAACAGACCTTGCCGGCGGTGGTGCGGCAGGATC
GCGACGGCCAGGTCAGCATCCAGTTCACCCAGATGTCGATGGAACAGGAACGCTGGCTGG
TGGCGTCCACCTTCGCGCGCGCCGACATCTGGCTGTCGCAGTGGGGCCAGCACGACCGCG
ATTCGTTCTGGCGCTCGATGGGCCAGGTGCTGGAAGCCAGCGCGCGCGGATTCGGGCGGC
TGGGCCGGCACATGGTGGACAGCGCACGGCAGGGTTTCCGCCCGGCGCGTCCGCTGGATC
TGGAGTCGTGAGTTCGATGCGTGCTGTGTCCCTTTCCCTTGCCAAGAACCGATTGATGCG
AATGTCCCCCGCCTTGTTGACCTGCGCGCTCACCCTGCTGACCGGACTGGCGCAGGCGCA
GCAGGCCGTGCCATCCGCAGCGCCGGCCGGCGCCGATCCGCAGGCCACGATCGCGTCCGC
CGCACCCGAGGCGCCGGGGGCGCCGCTGCCGGCCGGCAGCACGCGCGCGGCCACGCTGCG
CGATCTGGGCATCGATTACGAGATCACCTTGCGCGGCGTGCAGGGCAGCGCCGGCGTGCC
CTTCAGCGTGCGCAGCGACGAAATCGTCACCGCCGCCACGCTCAACCTCAAGTACAGCTA
TTCGCCGTCGCTGTTGCCGGACCTGTCGCACGTCAAGGTCACCATCAACGGCGTCACCGT
GGCCACCTTGCCGACCGACAAGGCCAATGCCGGCAAGCTGCTCTCGGCCGATCTGCCGGT
CGATCCGCGCCTGATCACCGACTACAACCAGCTCAACCTGCAGCTGATCGGCCACTACAC
GCGCGAGTGCGAAGACCCCGATCACAGCAGCCTGTGGGCGAACGTGGACGCGGCCACCAG
CCTGTCGCTGACCACCACGCCGCTGGCGCTGGCCAACAACCTGGCGCTGCTGCCGGTGCC
GTTCTTCGATGTGCGCGACACGCGCCGGCTGGAACTGCCGTTCTATTTCCCGCAGCAGCC
GGACCTGGCCACGCTGCAGGCGGCCGGCACGGTGGCCTCGTGGTTCGGCACCCTGGCCGG
ATATCGCGGCGCGGTGTTCCCGGCCTCGACCACGGCCCTGCCGGCCAGTGGCAACGCGGT
GGTGTTGGCCACGCCCGCCACCTTGCCGGCGCAATTCGCCACCGCCGACAGCGGCGTGGC
CGATATCCGCGGCCCGACCGTGGCGGTGGTGGTCAACCCGAACGATCCCAACGGCAAGCT
GCTGCTGATACTCGGCCGCACGACCGAGGAATTGCAGCGCGCCGCCGCCGCACTGGCGCT
GCGTGCGCCGTTGACCGGTGCGGTGGCCCGGATCGGCGAGATGTCCGCACCGGCGCCGCG
CCAGCCCTACGACGCGCCCAAGTGGGTGTCCAGCGAGCATCCGGTGCGCTTCGGCGATCT
GGTCAGCCAGCCCGGCGCGCTCAACGTCACCGGCTATCACCCGGACCTGATCCGGGTGGG
CCTGCAGCTGCCGCCGGACCTGTTCGTGTGGGAACGCGACGGCATTCCGGTGGCGCTGAA
GTACCGCTACACGGTGCCGGAGGTGGACAACAAGTCCGCGCTCAACGTCAGCATCAACGA
GTCGTTCGTGACCACGCTGCCGCTGACCGGGCGCCCGTATGCCGAATCCACCCCGGTGCG
CTGGTGGAACAGCCTGGGTGCGCGCGGCAGCATGCCGGTGCATCAGGATCTGACCTTGCC
GGTGGGCGCGTTCTCGGCCAACAGCCAGCTGCGCTTCCACTTCTTCTTCGATCGCCCGCA
GGGCGAGGAATGCAAGAACACCTTCCCGGACGTCTCCGGCGCCATCGATGCCGATTCCAC
CATCGACCTGAGTGGCTTCCACCACTACATGGCGATGCCGAACCTGGCCGCCTTCGCCAA
TGCCGGTTATCCGTTCACCCGGTTGGCCGACCTGTCCGAGTCGACCATCGTGCTGCCCAA
CAATCCCGGCGACCAGGATCTGGGCAATGTGCTGACCCTGCTTGGCCGTTTTGGCGCCTC
CACCGGCTACCCGGCGCTGCATGCGCAGATCATCGGCGCCAGCGCGGTCCAGCAACACGC
CGATCGCGACCTGCTGCTGCTCGGCAGCGCCACCTCGCAGCCCCTGTTCAAGCAATGGCA
GGCGCAACTGCCGCTGAGCCAGGACGGGCAAAGCCGGCGCATGGGCCTGACCGACTGGCT
GTTGGACAAGCTGCCGGGCTTCCTGTCCTTCGACGCGCGCCGCACCGACCTGCCGACCAC
CGCCGAGATCGCGCTGCAGCCGCAGCCGGACGACGTGCTGTTGATGGGTTTCGAATCGCC
GTTGAAATCCGGTCGCAGCGTGGTGGCGTTCCAGACCGAAGACCCGGCCAACATGAGCCG
CCTGTTCGATGCCTGGTTCGACCCGGCCCTGCTCAAGGACTTCCAGGGCAGCGTGGTGCT
GCTGCAGCAGAAGAAGGTCACCAGCCTGGTCGGCAACCAGACCTATTATGTCGGGCACCT
GCCGCTGCCGACCTGGTTGCGCTGGTACTTCTCGCACCACCCGGTGTGGCTGGCGTTCAC
CGTGGTGCTGCTGGCGCTGTTGCTGGCCCTGGCCGCCCGCGTGGTGCTGCGCCGGCACAC
CGCAGACCGTCTCAACGAGGGGCAGGGCACATGAACGCACACGACAACGGCCGTGGCTTG
ACCCGCCGCCGCCTGCTGGGCGCCGGTGCGCTGGCTGGCCTGGCCGCGGTGTTGCCCGCC
GGCGCCAAGCCGGTGCCGGCGCAGTGCGGCAGCTGGCCGTTGTGGAACGCGTTCGTGTCC
AGGCACATCCAGCCCGACGGGCGGGTGGTGGATTTCCTCAACGCCGATCAGCGCTCCACC
TCCGAGGGCCAGTCGTATGCGCTGTTCTTCGCGCTGGTGGCCAACGACCAGGTGCTGTTC
GACAAGGTGCTGGGCTGGACCCGGCACAACCTGTGCGGCGGTCGCCCGGACCTGAACCTG
CCGGCCTGGCTGTGGGGCCGCGACGAAGCCGGCACCTGGCGTGTGCTCGACCCCAACACC
GCCAGCGACGGCGAGCTGTGGATCGCCTACGCGCTGCTGGAAGCCGGCCGGCTGTGGAAT
CGCCCCGGCTACGTCAAGGCCGGCCAGCAGATCCTGCAACTGATACGTGCGCAGGAAGTG
GCTACGCTGCCGGGGCTGGGCCCGATGCTGTTGCCCGGCCGCAGCGGTTTCCTCGAACAG
GGCCGTTGGACGCTCAACCCCAGCTACCTGCCGATCCAGGTGCTGCGCCGCTGCGCCGGC
GCCGATCCCAAGGGCCCCTGGGCCGCCATCGCCGCCAACAGCGCGCGCGTGCTGCGCGAC
AGTGCGCCGGTGGGCTTCGCCCCCGACTGGACGGTGTGGGATGGCAAGACCTTCGCGGCC
GATCCCAAACGCGGCAACCTGGGCAGTTACGACGCCATCCGCGTGTATCTGTGGGCCGGC
ATGCTCGATGCCGGCGAACCGTTGCGCAGCAAGTTGCTGCAGGACCTGTCCGGCCCGGCC
GACCTGCTGGCGGCGGGCACCGGCTTCGCCGAGAAGATCGATACCGCGCGCGGCGTGGGC
ACCGGCGCGGTGCCGGTGGGGTTTTCCGCCGCGCTGCTGCCCTACCTGAGCGCCCTGCGC
CAGCCCGCATTGCTCAAGGCGCAGGCGCAGCGCATTCCCGCCGCCGCCCAGCCTGCGGCC
GCCGCCCTGCCGTATTACGAACGCACGCTGGCCCTGTTCGGACAGGGCTGGCTCGAGAAC
CGTTACCGCTTTGCCGCAGACGGGCGCCTGCTGCCCGCCTGGAGAACGCCTGCATGCTCC
GCAAGAACCTGACCCCGCTCTACCTCGCCGGCATGATCGACCTGTGCCTGCTCGCCGGCC
CGGCGCAGGCGCAGACCAGCGCCACCCAGCAGCTGGTCGGACAGGGCAATTACTGGCACG
ACCAGGGCCGCGACGATCTGGCCGCCGATACCTGGAAGAAGCTGCTCGGCATCGATCCGG
ACCAGCCCGACGCCCTGCTCGGTCTGGCCCAGATCGATCTGGCACAAGGCCGCCAGTCCG
AAGCGCGCAAGCGCCTGCAACAGCTCGAAGCCGCCCACCCGCAGTCGCCGCAGGCCCAGC
GCCTGCGCGTGGCGATCGGCGCGCGCGGCAGTGGCGGCGCCGGCGAGGATCCCAATCTGC
GCAACGCGCGCCGCGCCGCCTCGGCCGGGCGGTATGTGGAAGCCGCACGCAATTACGAAG
CCGCGTTTGCCGGCAAGCCGCCGCCGCCGAACCTGGCGTTGGAGTACTACCAGTCGCTGG
CCGGCACGCCTACCGGCTGGGAGCGTGCCCGCGACGGTCTGCGCAAGCTGCAGTCCAGCG
AGCCGGCCAACCCGTCGGTGCAACTGGCGCTGGCCCAGGTGCTGAGCTACCGCGAACCCA
CCCGCCGCGAGGGCATCGCGCAGCTGCGCACGCTGGCCCAGCGCGCCGATGTGGGCGGCC
CGGCGCGGACCAGCTGGCGCCAGGCCTTGCTGTGGCTCAACGCCAGCACCGCCGATGCGC
CGCTGTACCAGGCGTTCCTGGCCGGCACCCCGAACGATGCGGACATCACGGCCAAGCTCG
GCCAGCTGAGCGAGCGCCGCACTGCCGAGAGCGCGCCCGCCGATCCCAACGGCATCGCAC
TCGGTGAAGGCTTCCGCGCGCTCAACGCCGGCAATCTGGGCGTGGCCGAACAACGCTTCA
CCCAGGTGTTGCGCGCGCGGGCACGCGATCCCGAAGCGCTGGGCGGGCTGGGCTCGGTGC
GCCTGCGTCAGCAGCGCTTCTCCGAAGCGCAGGAGTTGCTGCGCCCGGCCGCGGCCAGCA
ACGGCAAGTGGAAGACCGCGCTGGACAGCGCGCGCTACTGGCAGCAGCTGCAGCAGGCGG
AGGCCGCGCGCGCGCGCGGCGATCTGGCGCAGGCACGCCAGTTGGTGGAGCAGTCGGTGC
AGTTGCTGCCCAACGAGCCGGCCGGCCACGTGGCACTGGGCGGATTGCAGGCCGCCAGCG
ATCCGGTCGCGGCCGAGGCCAGCTATCGCAAGGCCCTGGCACGCGACGCCGACAATGCCG
GCGCCCTGCAGGGCCTGGTCGGGCTGTACAGCCGCCAGGGCCGCATGGCCGAAGCCACCG
AGTTGTTCAACCGCCTGCCGGCCGCCGAACGCGCCAAGTCCGGTGGACAGGCCTTGCTGC
GTTCCAACGTACAGCGTGCCCGCGCCCGCCAATTTCTGGAGGCCGGCGATGCGGTCAGCG
CGCAGGCCGAGCTGGAAGCGGCCATGGTCGAACGTCCTGGCGATGGCTGGATCCGCCTGG
ATCTGGCGCGCCTGTACCAACAGGCCGGCCGCCCCGACCAGGCCCGCAGCGTCATGGACG
GCCTGCTTGCCGTGCATGCCGACCAACCCGAAGCGCTGCATGCCAATGCGGTGTTCGCCC
AGGAAAGCGGCGATTGGCAGGGGGCCTACAACAGCCTCGATCGCATTCCCGCTGCTGCGC
GCACGCCGGAGATGACCCAGCTGCGCACCACCGCCTGGATCGAACTGCAGGCACGCCAGG
CGCGCGGGCTGGTGCAGCAAGGCCGGGTCGGCGAGGCGCAGCAACTGCTGGCGCGTACCG
AAACCGCGCTCGGCCACCAGCTCGACGACCCGCAACTGCTGGCCGCGCTGGCTGGCGCGC
ACGCTGATGCCGGCAACACCCAGCGCGCCCTCGTGCTGGCCCAGCGCTTGGTCACCGGTG
CCAACCCGCGCACCGAAGACCGCCTGCAATATGCCGGCGTGTTGCTGCGCGCGCATCAGG
ACGCCGAACTCTCTGCGGTGCTGCGCCAGTTGCAGGCCACCACCCTGACCCCGGAGCAGC
TGCGTCGCTACCAGAGCCTGCGCAGCGCCTACACCTTGCGGCAGGTGGATGCCTTGCGCG
AGCTGGGCAATCTGGAAGCTGCCTACGACGCGCTGTCGCCGATCCTGGCGCAGCAACCGG
ACAACCGCGACGCGCAGGCGGCGCTGGCCCGGTTGTATGCCGCGGCCGGCGACCAGCCGC
AGGCGCTGGCGCTCTATCAGCAGATCCTGCAACGCCATCCCAACGATCTGGACACGCTCA
CCGCCGCCGCCAACAGCGCCGCCGCGCAGTCGGATCTGCGCAATGCCGAAAGCTTTCTGC
AGCGCGCGCTGGCGCAGGCGCCGGAATCGCCGGACGTGCTCGCCGCGGCCGGCCGGGTGT
ATCGCAGCGCCGGCAAGAACCGCAAGGCCGAGCAGTATTTCCGCGCCGCGTTGGCCGCCC
AGCAACGCCAGGCCGGCCAGCTCGACAACGGCCTGCCGGCCGCCCGCGGCCCCGTCGCCG
TGGCCTCGTCCGGCCGCCCGCTCAATCCGTTCTCCGGCATGACCGGCGGCACGCCGCGTT
CGCCGGCGGTGCTGTCCGAGCGCATGGATGCCGGCAGTGCCTACGCGCAGACCGCGCCGG
TGCCGCTGCCCGCGCAACCGGCCGCTGCCCGCTTCGCTGCGCCCGTCACCGCGCCTGTCA
CCGCGCTTGTCACCGCCGGTGCGGATGCCTATGCCGGCAGTAGTGCCGATCTCCTGCCGC
CTCCGGTGAGCGCCAGCGTTGCGCCGTCGGTGCTGCCCGCACCGACCAGCCGTACGCGTC
TGCCCACGCGCAGCGCGCCAACGCCGGCAGCGGCCGACGACCTGCGTCCGCGCGGCGTCG
CGGCACAGGCGCTGCCCGCAGCCAGCAGCGGCAACAGCGTGCTCGACGAACTGCGCGCGG
TGCAGTCGGAAAACAGCGATCACCTCGCCGGTGGCGCACTGTATCGCTCGCGCGATGGCG
AGGACGGCCTGGGCCGCCTGGACGACATCGAGATGCCGGTGCAGGCCGAGTTCGCGGTCG
GCGAAGGCAAGCTCGGCGTGACGCTGACGCCGACCGTGGTGGATGCCGGCACCGTGACCA
CCGATTACGCCACCGCCAGCCGCTTCGGCACCGGCCCGCAGACGGCGGTCAACGATGCGC
TGGCCGCCGATCGCAGCCCCATCGATACGCTGGTCAATTCCTCGGTGTATCAACTGCTCG
CCACCCAGGGCAATACCGCCGCCACGCGCGAACGCCTGCGGCGCTATGCCTTGAACACCG
GCCTGTTCGGCGAGCTGCTGACCGAGAACAACAACAGCACGCCGGCCGCGGTGGCCGCGC
TGGCCAACGAACCGTTGCCGGCGTACCTGCTCAGCGTCAACGCCGCCAATACCCCGATCG
CCCAGCTGGCGCGCGACATCCTCGGCAACGCCGCCATCCGCGAGCAGCTCGCCGCCGGCG
ATGGCGCCGCGCTGCAGGCGTTGGCCGGCAGCAGCGCTGCTGCGCAGCAGACGCCCACCA
CGCTGGCGGCCACGCTCAACGGCATGGCCGCCACCGGCAACGGCGCGCGCCGGCTCGGCC
AGGACGATACCGGCGTGGGTGTCGGCGTGCGCTATCGCAACGGCGGCTTCAGCGCCGATG
TGGGCAGCACGCCGATCGGATTCCAGGAGCAGAACATCGTCGGCGGGGTCGGCTATCGCG
GCGAGCTCGGCGAGACGGTGAGCTGGTCGGCCGATGCCTCGCGGCGCGCGGTCACCGACA
GCGTGCTGTCGTTCGCCGGCACGCAGGACGGCCGCAGTGGCCGAGAATGGGGCGGCGTCA
CCAGCAGCGGCATCGCGCTGTCGGCCACGGCCGACAACGGCCTGCTCGGCGGCTACGCCA
ATCTCGCCGCGCACCGCCTGACCGGCAACAACGTGGCCGACAACGACCACCGCCAGGCCG
ACCTGGGCTTCTATGTGCATGCACTGGAAACCCGCAATCAGTCGCTGACCGCCGGCGTCA
ACCTCACCGCCATGCAGTACGACAAGAACCTCAGCGGCTTCACCTACGGCCACGGCGGTT
ATTTCAGCCCGCAGGAATACGTGGACCTCGGCTTCCCGGTGCACTGGAGCGGCCGCAGCG
CGGGGCAGAGCGTCAACTGGAAGGTCGATGCCAGCATCGGCGTGCAGCATTTCAAGACCG
ATCCCACGCCGTACTTCCCCACCGATCCGGGCCTGCAGCAGGCGGCCTACGCCGCCGCCT
CGCTGGCCGCGCTGCTCGGTCTGGTCGATCGCTACACCGATCCGGTGTACGCGGGTCAAA
GCCGCACCGGGGTGTCCTACAACCTCAGCGGTGCGGCCGAGTGGCAGGTGGCGCCACAGT
TGTTCCTGGGCGGGCGCATGACCTTCAACAACGCGCGCGACTACAACCAGTTCAGCAGCA
ATCTCTATCTGCGGTTCGTGATGGACCGGTTGGGCGCCGCCTTGGGCCGTGCACCGCAGG
TGCTGACCTCGCCCTACGCCGCCGATCGCTGAGGCGCCCTCCGGTCCGATTGCTCGAAAC
GCCGAACGGCGCCTCACGGCGCCGTTCGTGCGAGTTGCGTTGCGGCGACGGGTGCGCGCT
CTACGGATTCACCGTCGCTGCGCAGGCCAGGACCGACAGCTGCTGCGGAAAGCTGATCGC
ACCCTGGTTCTGCAGCGCAGCCGCGTGTTCCTGCATGCAGGCCATGTACCCGAGGCGGTT
GCCGGCGTTCCGGCTCCTGCACAGATTGCTCGCGGCCTGGACATTGGCGCCGGGAATGAA
ACCGCCGGGTTGCAGGATCGGCACCTGCGTCGGGCAGTTGCCCAATCGCGCCGGCCCGCG
GTTCAGCGTCCACCCGATATCGGCGAACATCGCCGGGACCAGCCCGGCGTGCAGATGCGC
CGATGATGCCGCCCCGATGTAAGGCTCCATCAGCATGTCCGGATGCAGGTCGGGATCGAA
ATGCGTCAAGGTCGAGGCGGGCAGCGCGACGGGGGGCGTGTACAGCAGCGCGCGGCCGCT
GTCGTCGGCGCCCTGCAGCAGCGTTGCCTCTTCGCCGATGCCTGCCACCACGCCGGTGGC
GCCAGACAACCGCTGACCATCGGGCAGCGACGCCCGGAACAGCAGGGTGCGGAATAGGTC
GTATGTGCTTGCGACGCGGCAGCGCCATTGCCGCACATCGGGGCTCGGTCAGCGTCGGCG
CGCCAGTCGGCTGGCGGCCATCCCGACAGCAGAACGGCGCCTTGCGGCGCCGTCTGCATC
CCCATCAAGTGATGCGCGCTCGCCTCAGGGGCGAACCTTGGTGGCGCAGATGAAGGTCGC
TGCCTGCTGCACGCGGCTGATCGCCCCCTGGTCCTGCAGTTCGCGCAGATGGTCGTTCAT
GCAGCTCAGGTAGCCGAACCGGTTGCCCGCATTCTGCGTCCTGCACAGGCTGTTCTCGGC
GGTGAGGTTGGCGCCGGGAATCAGACCGCCGGTCTCCACGGTGGGCACCAGCGTATTGCA
GTTGCCCAGCCGGGTCAGGCCCTGGTTCAAGGTCCAGCCGATGTCGGCGAACATCGCCGG
GGTCAGGTCGATGTTCAGATGCGCCTGCACCTCCGGTGTGTCGAACGGTTCCATCAGCGC
ATTCGGCTGCAGGTCGGTATCGAAGTGCGAGAAAGTCGAACCGCCGGCCACCACGCTGGG
TGCGTACAACCGCGTGCGGCCCGCGCTGTCGGTGCCCTGCAGCAGCTCCGGATCCTCGTA
CAGCCCGGCCACCACGGCGGTGCTGCCTTTCAGGCGTGCACCGTCGGCCTGCGAAACCAT
GATCGCCGGGATGGTGATGTCGGTGATCGGCGGCGCCGCATTGCCCATGGTCTGCACGCC
GGCGGCGTTGTTGGCCACGATCACGCCCACCGCACCATTGAGCTGGGCGTTCTTGACCTT
GATGGCGAAGGCGCAGGTGCCACGGTCGATCAAGGCCACCTTGCCGGCCACTTCGGCGGC
GTTGGCGAATGGCGTCTCGCAGCCATCGGTGGCCGATGCGGCCGCAACGCCATCGTTGAC
GGTCACCACCGCGCGCGCCGGGAAATTGCCTGCGGTGGCCAGTGGCCCGAAGCTGGCGAA
GCCCACTTCGAACTTGCCGGCAGCGGTGCTGGGCGCGGTGACCTGCAGCAGGGTGCGCGG
ATCCAGGATCAGGGTCGCCTCGCGATTGACCCGGGTGCCGGCCCACACCGTACGGCCCGG
CGTGCGCATCGCTTCGGCGCGCAAGGCGTTGGTCATGGCCGGGTCGTCGAAACGCTTGTT
CTGCACGTTGTCGTAGGCTTGCGAGGTATACACGTCGGTCAGCCCGCTGCCCGAACCGAG
CACGCCGGTGGTCTTGTTGAGGAAGCCGGCAGCGCCCAGGCCGTGGCCGATCTCGTGCAT
CACCACATTGAGGAAGTTGATCTGGCCTTCCGGGGTCTTGCCGTCCAGGCCCAGGTACCA
GCCGGAGCCGGCCAGGCAGTCGTCCTTGCCCAGGTCGCCGTTGAACTGCGAGAACACGTC
GGCCGGGTCGGCCGGATCCGGCACCAGGTCCTGCCCGGCGATCGCATCACCCAGCGCGGA
GGGATACAGCGTGTTGGGTTTGGCGCCGGGGAAGTTGTTGACGATCCAGTTTGGCCCCGC
CTGGCCCAGCGTGCCGCCGGTGGCGGTACAGGTCAGTCGCGCGAACGAGGCATAGACCTT
GATCTCCACATTGCTCTGCAGCACCGCGCCCCACAGATCCATCGCGTACTGGTAGGCGAT
CCGGCGCTGCTCGCCGATCGAGCGGCCCGGATTGCCGCCCAGCGGCGTGGCGGCGGTGGG
ATCGTTCAGGCCCACCACGGTGCCGGCGTCGCCATTGATCAGCGTCACGTTGGCAGCCGA
TGCCTGTAGCGGCGCGAGCGCTGCGCCCACGGCCAGGGACAATAGCAACAAGGGCTTATT
CATGCGGCAGCGCTCCGTGCTCGGCGTGGGCGGGTTGGGTGTCGGCGTCCTCGCCGTGTT
CGATGACGATGCGGCCGTCGGCCTGACGGGTGGCGGTCAGCGAACTCATTTGCGTGGCCG
GCAACTTGCGCGCCACGGTGCCGTTGGGCAGCCGACGGACAGTGGCCTGCGCGGCGGCTT
CGCTCTGCGGCATCGCCGTGCGTGCGGCACGACCGGCTGCACTGCGGGCAGCGGAGGCAG
CCTGTTGATCCAGTGCCGCGCTTTCGGCATCGGTCAGGGCGCGCAACTTGCCAGTGGCCG
GATCGATACCGACCTTGGAACTGGCGGCGACCTCCTGGGCCCCGGCAATCGCCGGCAGGC
AGGCAAGACACAGCATGCCGGACAACATCCATCCGGGCTTTCGAGAACTCATCATCGTTG
GGGTTTCCTTGGGCCAACTGCAGAAAAGAACGCCGTATGACAACCGGGTTCGGGAGAATC
CTTCCGTTTTAGTCTGTTCATGACTGAATCATGAATCAGTGACGAGTGTCAACCTTTTGA
CAGTCTGGAGTCATAAAAGCGAAGTCATGTGATGAAAAGCGTGGTTTCACGCTTGCGCTA
CGGCAAAGCCGGAAAAGAGCTGGCGACTTTCGTCAGAAATCCGGCGTGGCGACATGCATG
AGGGCGTGTCGTGTTTTCGGTTGCTCGCCTGGAACGGGGCGACGGGTTAGCCAGGGCACG
GACGGCGCGTGTCGCGGCCACATCGCCGCTGACCATGCATGGTTCGGATTCGCTGACCGG
TCGGGGCTCCGGCGCGGATACGTCGGGCAAGGCGGCCGCGCAGAGCGGCGCCCTGCCATG
CGGCAGGTTGCGATCCCGCAGCAGTGGGCGGCCGGTCGCCACCGGTACCCGCAAGCGGCA
GGGCTGGGCAGAAGCAGAGATTGCAGCAAGAGCGGGGTCGCAGATGCGCGCAGTCCCTGC
GTACACTGCGCGTCCCGCTGCGATGGCCGGCAACCAGGGCTGCACGCGGAGTCCATCGCA
CCACTCAGGTCCCGCATGCACGCCGTCATTTATCACAACCCCGCCTGCGGCACGTCCCGC
AACACCCTGGCGCTGATCCGGCATGTCGGCATCGAACCGCAGATCATCGAGTACCTGCAG
CACCCGCCGAGCCGGCAGACGCTGCAGGCGCTGATCGCCGAGGCCGGACTGTCGGTGCGC
GAGGCGATCCGGCAGAAGGGCACCCCGTATCTGGACCTGGGGCTGGACGACCCGGCGTTG
GATGACGCCACGTTGCTGAGCGCGATGCTGGCGCATCCGCTGCTGATCCAGCGTCCCTTC
GTGCAGACCCCGCTGGGCACACGACTATGCCGTCCCTCGGAACAGGTGCTGGCCGTGCTG
CCGCCCGCCGGCAGCGGCTTCTGCAAGGAAGATGGCGAACCGGTGCTGGATGACTCGGGG
CGGCCGGTCGGCGGCTGCATTCGGTCTTGAACGCCGCACGCCGCCTCGCTCACCTCGACG
TACGCCACACGTTCTAAGATCGCGGCATCGTTTGCTCGGGAGCATCCGCATGATTCGCGA
GATCATTCGCATGGGCGACAAGCGCCTTCTGCGCGTCGCGCCTCCGGTGACCGACCTCGG
CAGCGCGGAGCTGCACGCGCTGGTGGCCGACATGTTCGAGACCATGGACGCCGCGTACGG
CGTGGGGCTGGCCGCGCCGCAGATCGCCGTCGATCTGCAATTGATGGTGTTCGGTTTCGA
GGCCAGCGCGCGTTACCCCGAGGCGCCGGCCGTACCGCGCACGGCGCTGGCCAACGCACA
GATCGAACCGCTCTCGGACGCGATGGAGAATGGCTGGGAAGGATGCCTGTCGATCCCCGG
CCTGCGCGCGGTGATTCCGCGTTATCGCCATATCCGTTACCGCGGCTTCGCGCCCGACGG
TACGCCGATCGAGCGCGAGGCCGAAGGCTTCCACGCGCGTGTGGTGCAACACGAGTACGA
CCATCTGATCGGTCGCCTGTATCCCTCGCGCATCGAAAACTTCGACACCTTCGGTTTCGA
GGACGTGCTGTCGTACGACCTGTAGTGGTTCCACGTGCCTTGCTGCCGGGCCCTTGCCCG
CCCACCCTCGCGGGGCACGCTGCAAGCACGTCCTTGCAAGCGCTGACGCGGCATCCATGC
CGCGCAAGGTCCCGCGACGGTGAGCGGGCAAGGACCGGTCGGATTGGTCGATGCGCAGGG
TTTCGAAGCAGACAGCAACCAACGGCAACAGACCAGATCCCCGGCCGCTGACTCCATGAA
TCAAGAAGGGCGCCTTGCGGCGCCCTTTTCGTCCCACTGCTTCTTACTTCAGCGCCTTGA
ACCGCAAGCGCTTCGGGCCGGCATCGTCGCCCATGCGCCGCTTCTTGTCTTCCTCGTATT
CGCGGTAGTTGCCCTGGAAGAACTCCACGTGCGAATCGCCTTCGAAGGCCAGAATGTGCG
TGGCGATACGGTCCAGGAACCAGCGGTCGTGCGAGATCACGAAGGTGTTGCCGGGGAACT
CCAGCAAGGCGTCTTCCAGCGCGCGCAGGGTCTCGATGTCCAGATCGTTGGACGGTTCGT
CCAGCAGCAGCACGTTGCCGCCCTGCAGCAGGGTCTTGGCCATGTGCAGGCGCCCGCGTT
CGCCGCCCGACAGCGAGCCGACCATCTTCTGCTGATCCTGGCCCTTGAAGTTGAAGCGGC
CGATGTACGCGCGCGACTGGATCTCGGTGCCGTTGATGTTGAGGATGTCCAGGCCGCCGG
AAATCTCCTGGAACACGTTGTGGTTGCCTTCCAGCTTGTCGCGGCTCTGGTCCACGTAGG
ACAGCTGCACGGTGGGGCCGACCACGATCTCGCCCGAATCCGGCTTCTCCTGCCCGGTGA
TCATCTTGAACAGGGTCGACTTACCGGCACCGTTGGGGCCGATGATGCCGACGATGGCGC
CCGGCGGGATGATCATCGACAGGTTGTCGATCAGCAGACGGTCGCCGAACTTCTTGGAGA
CGTTCTTGAACTCCATCACCGAGTTGCCCAGGCGCTCGCCCGGCGGGATGAAGATCTCGT
TGGTCTCGTTGCGCTTCTGGTAATCCTGCGACTGCAGTTCGTCCAGGCGCGCCAGACGGG
CCTTGCCCTTGGAGCGGCCGCCCTTGGCGTTCTGGCGCGACCATTCGAGCTCCTTCTGGA
TCGCCTTCTGGCGGGCCTTCTCCTGGTTGTCTTCCTGCTTGAGGCGCTCGTCCTTCTGGG
TCAGCCATTCGGTGTAGTTGCCCTTCCACGGAATGCCGCGGCCGCGGTCCAGCTCCAGGA
TCCACTCGGCGGCGTTGTCGAGGAAGTAGCGATCATGGGTCACCGCGACCACGGTACCGG
TGTAGCGCGCCAGGAACTGCTCCAGCCATTCCACCGACTCGGCGTCCAGGTGGTTGGTCG
GTTCGTCCAGCAGCAGCATGTCCGGCTTCTGCAGCAGCAGGCGGCACAGCGCCACGCGGC
GCTTCTCGCCGCCGGACAGGTTGGCGATCTTCGCGTCCCACGGCGGCAGGCGCAGCGCAT
CGGCCGCCACGTCCAGCTGGTTTTCCAGGGTGTGCGCATCGCCGGCGGCCAGGATGGCTT
CCAGGCGTTCCTGTTCCTTGGCCAGCGCATCGAAATCGGCGCCTTCCTCGGCATAGGCCG
CATAGACCGCTTCCAGGGCGGCCTGGGCCTGCAGCACTTCGCCCACGCCTTCCTCGACCG
ATTCGCGCACGCTCTTGTTCGGGTCCAGTTCCGGCTCCTGCGCCAGGTAACCGACCTTGA
TGCCCGGCTGCGGGCGGGCCTCGCCCTCGAAATCGGTGTCCACGCCGGCCATGATCTTCA
GTACCGTGGACTTGCCCGCGCCATTGAGGCCCAGCAGACCGATCTTGGCGCCCGGGAAGA
AGCTCAGCGAGATGTCCTTGATGATCTGCCGCTTTGGCGGCACCACCTTGCTGACCCGGT
TCATGGTGTAGATGTATTGCGACATGGGTGCTCCGTAGACGCAGGCAGCCCGCCGGCCAA
GGCCGGAGGCGGCGGAAGAGGGATGCTATCGATTATACCGGCAAGTGCCTGGAGCCGCGG
ATGGGCACTGCCAGTTAAACCGCATCCCAGCTATGACCTGAATAGGCGATTTCGTAAGCG
TTTCCAGCAAGAAGGCGTTAAGGCAGCCAGCGCCTTAATGAAATTGCGACATCGCAACCA
GGAGCTGGCCATGAACCGCAAACGCATCGTCACCGTCGTGCTGTCTTCCATTCTGGCCTT
GGGCGCCGTGGCCCCGGCAGCGGCTGACGACTGGGACCGCCGTCACGACCGCGACCGCCG
TCACCACGACGATCGCCGCGACCACCGCCATTGGCGGGCCGAGCGCCACGACGACCGCCG
TTACGACCGTCGCGAATGGCGCCAGGATCGCCGCGTCTATAGCCATGGCTACCGCGAGGG
CTACCGGGACGCGCGCTACCGCGACCGCTACCGTCGCGGCTACACCTACGTACCGGCGCC
GGTCTATTACGACGCTCCGCGCTATTACGGCGGGCCGCGTTATGTGCGTGGCCACCGCTA
TCACGGTCCGGTCTATGTGGTGAACGATTACGACCGCTACAACCTGCGCTATCCGCCGCG
CGGCTACCGCTGGCAGCGCGACAACACCGGCAATTTCCTGCTGGTGGCCATCGCCACCGG
CGTGATTGCCGACCTGGTCCTCAACAACTGAGGCAGCAGCAACCGAGGCGGCAGCGGCCG
GGCAGGCCCGCCGCCGTGAGTCAGCCAGGCGACGGGCGCACTTCGGTGCGCCCGTCGCGT
TTGTCACTCTCCTGGCGCAGCCTGCGCCAGTGCGCGCGGATTGGTCACCCGTACGCGAGG
CGCTTACAATCGGCGGCCTCACTGGCCACAGCTGCCCCGGAGCTCTGCATGTTCTCGCGC
GACGTTCGACTGGAAACCTACGACCCCGAACTGGCCAAGGCCATCGCCGACGAAGCCGGC
CGCCAGGAGGATCATGTCGAGCTGATCGCCAGCGAGAACTACTGCAGCCCGCTGGTGATG
GAGGCGCAGGGCAGCCAGCTGACCAACAAGTACGCCGAAGGCTACCCGGGCAAGCGCTAC
TACGGCGGCTGCGAGTACGTGGACATCGCCGAGCAGCTGGCGATCGACCGCATCAAGCAG
GTGTTCGGCGCCGATTATGCGAACGTGCAGCCGCACAGTGGCTCGCAGGCCAACCAGGCG
GTGTACTTCGCGCTGCTGCAGCCGGGCGACACCATCCTGGGCATGAGCCTGGCCCACGGT
GGCCACCTGACCCACGGCGCCAAGGTCAACGCGTCGGGCAAGCTGTTCAACGCCGTGCAG
TACGGCGTGAACGAACAGGGCCTGATCGATTACGACCAGGTGCAGCGTCTTGCCACCGAG
CACAAGCCCAAGATGGTGGTGGCCGGGTTTTCCGCGTATTCGCAGAAGATCGACTGGGCC
CGCTTCCGCGCCATCGCCGATAGCGTCGGCGCGTACCTGTTCGTGGACATGGCGCACGTC
GCCGGCCTGGTCGCCGCCGGCGTCTATCCCAGCCCGCTCGAGCATGCGCATGTGGTCACC
TCGACCACCCACAAGACCCTGCGCGGCCCCCGCGGCGGCATCATCCTGGCCAAGGGGGCG
GACGAAGACCTGCAGAAGAAGCTGCAGTCGATCGTGTTCCCCGGCATCCAGGGCGGCCCG
CTGATGCATGTGATCGCCGCCAAGGCGGTGGCCTTCAAGGAAGCGCTGGAGCCGGCCTTC
AAGACCTATCAGCAACAGGTGGTCAAGAATGCCCAGGCCATGGCCAGCACGCTGATCGCG
CGCGGCTACAAGATCGTCTCCGGCGGTACCGAAAACCACCTGATGCTGGTGGACATGATC
GGCCGCGAGGTGTCCGGCAAGGACGCCGAGGCCGCGCTCGGCAAGGCGCATATCACCGTG
AACAAGAATGCCGTGCCCAATGATCCGCGTTCGCCGTTCGTGACGTCGGGCCTGCGTCTG
GGCACTCCGGCGATCACCACCCGCGGCTACCAGGAACAGGACAGCATCGAGCTGGCCAAC
TGGATCGCCGACGTGCTCGACGCGCCGACCGACGAAGCCGTCATCGCCCGCGTGCGCGAG
GCGGTGACCGCGCAGTGCAGGAAGTATCCGGTGTATGGCTGAGATGCTGGTGCCCGGGAC
CCGGGACCCGGGACCCGCAAGAGCGGGCATCCCAGCCGCCATGCGTGCGGCCCCGCAACC
GGGGCGCGATTCGTGTTTTGCCGGGTCCCGGGTCCCGGGTCCCGAGTCCCGGCGCTCCTG
ATGCACTGCCCCTTCTGCCAGCACAACGACACCCGCGTGATCGATTCGCGCGTGTCCGAA
GACGGCACCACGATCCGGCGGCGTCGCGAGTGCGAAGCCTGCGGCGAGCGTTTCAGCACC
CTGGAAACGATCGAGCTGAAGTTGCCCACCGTGGTCAAGAGCGACGGCGCGCGTGAGGCG
TTCGATGCACGCAAGCTGCGCACCAGCTTCGATCGCGCGCTGCAGAAGCGGCCGGTGGCC
GAGGAGCAGATCGAGGCGGCTGTGCGTTCGGTGGTGCATCAGCTGCGGATGTCCGGCGAG
CGCGAGGTCGGTTCGTTGCGGGTAGGCGAGTACGTGATGGCCGAGCTGCGCAAGCTCGAT
CACGTGGGCTACGTGCGCTTTGCCTCGGTCTACCGCAGTTTCCAGGACGTGGCCGATTTC
CGCGAAGAGATCGAAAAACTCGAGCGGGAGCTTCCGGTCGGCAGCGAGCAGCTGCCGTTG
CTGGAAGCGGCACTGGAGCGTGCCGGCAAGCCCGGCAAGCGCTGACGCCTGGTGCGCATC
GCCCGTGTGGCGGAAGCACCGGAGCATCTGCCGGCCATCGCGCGGGCGCATGTGCAGGCG
TTCGGCAGGTGGTCGCCGGACTGGAACGTTGCCGAGGCCTTGAACCAGCTGCGCAGCCAT
GCGCACGGCGATGCCATGGCAACGACGTGGGTTGCGCTCGATGGCGCTCAATGGCTTGGG
TCGGTCAGCCTGCTGCACGCCGACGATGCGATCGACCGGCAGTGGTCGCCCAGATTGGCC
TCGCTTTACGTCCGGCCGCAGGCGCGCCGGCACGGGGTCGGCCAGGCGCTGGTGGCACGC
TGTGTGCGGGCCGCTGCAGACCTGCGCGTCGGCCGGTTGTACCTGTACTGCCTGCCGGAA
CTGGCGCCGTTCTATCGACGCCTGGGATGGCAAATACACACCGAACTCGTACTTGGGCCA
ATGCAGGTCGTGGTGATGTGCATCGCGCCGCAGGAGACAGCACCGTGACCGATAGCGTTT
GCGCCGTGACCGCCACCGCCGACGACCACCGCTGGATGGCGCAGGCCCTGCGCCTGGCCG
AACGCGGTGCCTATACCACGCGGCCGAATCCAATGGTGGGCTGCGTGATCGTGCGCGATG
GCGTCTGTGTCGGCGAAGGCTTCCATCAACGCGCCGGTGGTCCGCATGCGGAGGTGTTCG
CGCTGCGTGCCGCCGGCGAGCATGCCCGTGGAGCGACTGCCTATGTGACCTTGGAGCCGT
GCGCGCATTACGGGCGCACGCCGCCGTGTGCGCTGGCCCTGATCGAGGCCGGTGTCGCAC
GCGTGGTGGCGGCCATGGCCGACCCGTTCCCGCAGGTCAATGGCGGCGGATTCGCGCTGC
TGCGCGAAGCGGGCATTGCGGTGACCACAGGCGTGCTGCAGGCGCAGGCGCGCGCGCTCA
ATCACGGGTTTCTGTCGCGGGTGGAGCGCGGCCGGCCATGGCTGCGGGTCAAGCTGGGGG
CCAGCCTGGATGGACGCACTGCCCTGGCCAGTGGCGAATCCAAATGGATCACCGGTGCCG
ACGCGCGCGCCGATGTGCAGCGCTGGCGCGCGCGTGCCGGCGCGATCCTGACCGGCGCCG
GCACGGTGCTGGCCGACGACCCGTCGATGACGGTGCGCCTGGGCGACGACACGCCGTGCG
TGCCGCCGCTGCGGGTGGTACTGGATGCCGGCCTGGGGACGCTTGCCTGCGGCAACATCC
GCCAGGGCGGTGCGTCGACGCTGTATCTGCATGGCGAAGCGGTGATGCCGCCGCAGCTGG
AAGATGCCGAGTTCCTCGGCATGCCGCTGCACGGGGGGCGTTTCGACCTGGAGGCCGTGT
TGGCTACGCTGGCCGGGCGCGGCATCAACGAGGTGCATGTGGAAGCCGGCGCCACCCTGA
GCGGGGCGCTGCTGCAGGCCGGGCTGGTCGATGAGCTGCTGGTCTATGTGGCGCCGGTGC
TGCTGGGCGATACCGCGCGGCCGCTGTTGGCAGGGCTGCAGATCCCAACCCTGGCGCAGC
GGCAACAGCTGCAATTGCTCGACGTTCGCCAGCTGGGGCAGGACCTGCGCCTGCGCTATG
CGCCAGTGACGGCGGATTGATGTTCCAGCAGATGAATCTTCGCCAGGCAGCCGCGATCCC
GCCAACAAGAAGGCCCCGCATGCGGGGCCTTGGTATTGCGCTGATGCGATCGATCAGAAG
CTGGCGCGCACGCCGACCCGGTACTGGTTCGCGTTGTCGATGAACTGGGCTTCGCCGACC
AGGCCCCAGGTACGGGTGAAGTTGACCTGGCCGCCGAGGGTGCCGACGAATTCGCCTTCG
TCCACGTCGCTGCCATCGATGTAGCCAGCCTTGATCCAGGCTTCGGTACGCGGCGAGGGC
TTGCCGCGCAGGCCCAGGTTACCGAACCCCAGGGTGCTGGTATCGGACGAATCGCCCAGC
GAACGGTTGCCGCGGCGCAGGTCGGATTCGACCTTGGAGCGCAGCACGCTGATGTCGGCG
ATGAACTCGACCCGCTCGGTCATTTCCTGACGGTAACCGATGCCCAGGTTCGCCCGCTGC
AGGGTGCCTTCGAGCACGAAGCCTGCGCCGAGGTTGAAGTCCTTTTCGGCGCGCTGGTAA
CCGGCGAACACGTAGACCGGTTCGGCGATCTGCCAGGAGCCGAGGATGTAGCCACCGTCC
AGGTCATCGGAATCGCTGTTCACGCTGATCTCGGTACGGTTCCAGCCGCCTTCCACGTAG
CTGTAGCTCAGGCCTTCGGCGGACGCAGCGAACGGTGCAGCAGCCAGCAGGGCTGCCAGA
ATGAGGGTGTTGCGCATGGGGTGCTTCTCTCCAGTGATATCCGTAAGTCCATCCCGTTGC
GGGACGGAGGGCGACGTCTCCCGTCGCGGCGCGCAATTTAACAGAACCTTCACAATGCTG
GCTATGGGGAAATCCCTGACATGACGCAGCGTCCTGCCAGCGGATGTCTCGCAGACAGCG
AAGGCCCCTCACGGCGCTGGTAGACTCTGCCGGCCGGTCCTCCGGCACTCACGAACGTCT
TCAGGGCGGGGTGCGATTCCCCACCGGCGGTAGGCATGTGCACACGTGCGAGCCCGCGAG
CGCTTCGCCGCCGATCCGCCCCGTGCGGGCACGGTGGAGAAGGTCAGCAGATCCGGTCCG
ATGCCGGAGCCGACGGTATAGTCCGGATGAAAGAAGACGGCCAACGCGCAGCCTCGCGGC
GGCGCGCGCGCCCGTTTGCTTTGCCTGGTGGCGTTTTTCGCTCAACTCCTGCGAGAAACG
ACAATGTCCTTGCATCACCCGCTCCGCCTTGCCGCATGCAATCACTGCCCTTCAGTCGTG
CAGCTTTCGCTGCAGGAGGGGGCACGCTGATGTTCACCGGAATCATCGAAGGCGTCGGCC
GCCTGGCCGCGCGCCAGCCGCAGGGTGGCGATGTGCGCTTCACCTTTGCCATCGGCAGCC
TGCCGTTCCACGCCGTGCAGTTGGGCGAGAGCATCGCGGTCAATGGCGTCTGCCTGACCG
TGATCGCGTTCGACGCCGGCAGCTTCCAGGCCGATGCCTCGACCGAAACCCTGGCGCTGA
CCACGCTGGGTGCCTTGCCCGAAGGCGCCGTGCTGAATCTCGAACGCGCCATGCGCCCCA
CCGACCGGCTCGGCGGCCATCTGGTCAGCGGGCATGTGGATGGCCTGGGTCAGGTGCAAT
CGGTGCATGGCGATGCCCGCGCGCAGCGCTGGCGCTTCAGCGCGCCGGACGCGTTGCTGC
GCTACATCGCCAAGAAGGGCTCGATCTGCGTGGATGGGGTCAGCCTGACCGTCAACGAAG
TGGACGATGCCGGCTTCGAGGTCGCCCTGATCCCGCACACGGTGGCGCATACCGCGTTCG
CCGCCACTGCGATCGGCGCGGCGGTGAATCTGGAGATCGATCTGGTGGCGCGCTATGTCG
AACGCCTGCTCGGCACGCGGGGTGCGGCATGAAGTTCGCGCCGGTCCCCGAGCTGATCGC
CGAACTGCGCGCCGGGCGCATGGTGGTGATCGTCGATGACGAAGACCGCGAGAACGAGGG
CGACCTGATCATGGCCGCCGAGCTGGTCAAGCCGTCGGACATCAATTTCATGGTCACCCA
CGCGCGTGGTCTGGTATGCCTGTCGCTGACCCGCGAGCGCTGCGCGCAGTTGGGCCTGGC
GCCGATGGTGCGCAACAACACCGCGCAGTTCCAGACCAACTTCACCGTCAGCATCGAGGC
GGCCGAGGGCGTGACCACCGGCATCTCCGCCTACGACCGCGCGCATACCGTGCGTACCGC
GGTGCGTCCGGATGCCAAGCCGCAGGACCTGAGCCAGCCGGGTCATATCTTTCCGCTGAT
TTCCCAGCCCGGCGGGGTGCTGACGCGTGCCGGCCATACCGAAGCGGCCAGCGATCTGCC
GATGCTCGCGGGCCTGGAACCGGCCGGGGTGCTGGTGGAAGTGCTCAATCCGGACGGCAG
CATGGCGCGCCGTCCGCAGCTGGAAGTGTTCGCGCGCGAGCATGGGTTGAAGATGGGGTC
GATCGCCGACCTGATCGCCTACCGCCTGGCCAACGAGCATACCGTCGAGCGCGTGGACGC
GCGCGAGATCGCCACCGAGTTCGGGCCGTTCCAGCTGGTGACCTATCGCGACCGCATCGC
GCACGACCTGCACTTCGCGCTGGTGCGCGGCACTCCCGATCCGCACACGCCCACGCTGGT
GCGGGTGCAGGTGGAGAATCCGCTGGCCGACCTGCTGCACTGGCAGCGCGAGGACTTCGG
CGTCGCTGCCACCGACGCCTTGCGCGCCATCGCCGCCGAAGGGCAGGGCGTGATGGTGGT
GCTGTCGGCGCCGCGCGACGGCGAAGCGCTGTTGGCACGCCTGCGCCAGCAGCCCGAAGC
GGCCGCCAACGCCAAGGACGTGAGCCAGTGGCGGCGTAACGGCGCCGGCGCGCAGATCCT
GGCCGAACTGGGCCTGGGCAAGTTGCGCGTGCTGGGCACGCCGCGCCGCCAGGTCGGCCT
GGCCGGCTTCGGGCTGGAAGTGGTGGAATATCTGGAGTGCCATCCCGGTGAAGGCATGCG
CCCGGTGCCGCCAGGCGCGATGCCGTAAGACCGCGTGCGCTCACGCGGGCGCCAGGGACC
ATCAGGCAGGCATGCGCCCGGTATCTCCACCGCCACGCGCAGTGCCACACGCCAAGCGTG
CGCCCGGCCCGGTCGTGCGCGATGTGCGGTGGCGGGGCCTCCCGCGCCGGCGTTGCCGTC
GCGGCGTGGCATCGGTGGCGCCAGGCACGGTCTGGCGCTGCTGCCCGGCCCGGTGCCCTT
GGGCGCAGCGGCCGGCGGTGCCGCCGCCACATGCGCATCGTGGCCATGCCAGGGCCTCAG
GCCGCCAGGCCGGGCCTGCTTGTGCCGCTGTCTACGATCCCTGGCCGGGGCTGGCCCCGG
CAGCTGTTAAACTTGCCGCCCCCTCGAGTTGCCGACCCGCATGACCCACTACGAAGGCGA
TCTTCGCCCCACCACCGCGCGCTTTGCCATCATCGCCAGCCGCTGGAATGCCCGTATCAC
CGACGTGCTGGTCGCCGGTGCGCGCCAGAGCCTGGCCGGCAACGGTATCGGCGAGGACGC
CATCGACGTGGTCCGCGTGCCGGGCGCGTGGGAGATTCCGGTGGCCGCCAATCGCGTGGC
GCAGTCCGGCCAGCACGGTGCCATCATCGCGCTGGGGTGCGTGATCCGTGGCGATACCCG
CCACTACGAACATGTGGCCGACCTGTGTGCCGAAGGCCTGATGAGCGTGCAGTTGCAGAC
CGGCGTGCCGGTGCTCAACGGCGTGCTGGCGGTCGAACGCGTAGAGGATGCCGAAGCGCG
TGCCGGTGGCAGCCACGGCAACAAGGGCGAGGAATGCGCGCTGGCGGCACTGGAACTGGT
GAACCTGATGGAGGCGTTGCCATGAGCAGGTCCGGTGGACACGCCCGTCACGGCCGTCGC
GACGGTATCGACCCGGTGCTGCGTTCGCGCGCGCGTCGCCGTGCCTTGCAGGCGGTGTAT
GCATGGCAGATCTCTGGCGGCTTCGCCAAGCAGGTGATCGCCCAGTTCGCGCACGAGCAG
GCGCATGAAGTCGCCGATCTGGCGTACTTCGAGAATCTGGTCGATGGCGTGATTGCCCAT
CGCGCCGAACTGGATACCGCGCTCACGCCGTATCTGGACCGCGGCGTGGAAGAGGTGGAT
GCGATCGAGCGTGCGGTGCTGCGGCTGGCCGCCTACGAGCTGCTGTACCGGCAGGACGTG
CCGTACCGGGTGGTGATCAACGAAGCGATCGAAACCGCCAAGCGCTTTGGCTCCGAACAT
GGCCACACCTATGTCAATGGTGTGCTCGATCGCGCCGCGGTGGAGTGGCGCAAGGTCGAG
TCTGGCGCCTGAAACGCCGGGATTCGGCCACGTGAATCGGGATTGGTCGCGCGCGACGAC
TCCGCCGATGCGAGGTGCGCGCGTGAGTCGGGCAGTCGTGGGTCGAGTGAGGCCGTTTCC
GCCCTGCCGCATTCATTGATCGTGAGGCCGGCCAGCTCCGGTGCCGCACCTCACCAAGCC
CGCTGTGACGAATCCCGAATGCCAAATCCCCAATCCCGGCCCTTCAAATGCCCGAATTCG
ATCTGATCGCCCGTCTGCGCGCACGCATCGCCGCGCGCGTGGATGTGCCGCTGGGCATTG
GCGACGATGCGGCGTTGCTGCAGCCGCCGGCGGGCGAGCAATTGGCGATCACCGCCGACA
CGCTCAATGCCGGCGTGCACTTTCCGCACGAAACGCCGGCTGCCGATGTGGGCTGGAAGA
CGCTGGCGGTGAATCTGTCCGATCTGGCCGCGATGGGCGCGCAGCCGCGCTGGTGCACCT
TGTCGCTGTCGCTGCCCAGCGACGATCCGGCGTGGGTGGATGCGTTCGCCGATGGGTTCT
TCGCGCTGGCCGATGCGCACGACATCGTCCTGGTCGGTGGCGATACCACGCGCGGGCCGT
TGTCGTGCGCGGTGACCGCGATCGGCAGCGTGCCGTCGGGCGCGGCCTTGCGTCGCGACG
GCGCGCACATAGGCGATGACGTGTGGGTGACCGGTGCGCCGGGCGAGGCGGCCGCCGCAT
TGTCGCTGTGGCAGGCCGGCCGGCTGGATGTCACGCAGGTGGCGGCCGATCCCTTGCATG
AGGCCTGGCGCGGCCGTCTGCTGCGCCCACAGCCACGCGTGCAGGCCGGCTTGCGTCTGC
GTGGGCTTGCGCACGCCTGCGTGGATGTCTCCGATGGTCTGCTGGCCGATCTGGGCCACT
TGTGCGAACGCAGCGGTGTGGGCGCGCAGATTCTCTCTGCCGCATTGCCGCCGATGCGGC
GAAGCGCCGACATCGATGCGCACACCTGCCTGGGCTGGCAGCTTGGCGGCGGCGACGATT
ACGAGCTGTGCTTCACCGCTGCTCCACCGCATCGGGATGCGGTGGAGCAGGCGATGGGGT
TCGCTGGCGTGGTGGCAACACGCATCGGTCGCATCGTGGCCGCACCGGGCGTGGTCGTGC
ACGACGCCGACGGTGCGCTGTGGCATCCGCCGCAGCGTGGCTACCAGCACTTCGTCGGCT
GACGCTTGCGGGAAGAAGGCGGTGCGGGGGATCTGCGCCGAGCGCGTGGTGTAACCGAGC
GCTGCGTTGCTGCGGAGGCGATGGTCAGAAGTGCCGATCCACTGGGTGCCCTCATCCGCC
CTTCGGGCACCTTCTCCCGCAGGCGGGAGAAGGGGGTGTGCCGGTGAATCGTGGCTGGCC
TGGCGCGTGCGGGTTACCTGCCTCTGCGCAGCAAGACCCGACTCCCGAATCCCGCCTCCC
GCCTCCCGCCTCCCGAATCCCGAATCCCGAATCCCGAATCCCGAATCCCGAATCCCGAAT
CCCGAATCCCGAATCCCGAATCCCGAATCCCGAATCCCGAATCCCGAATCCCGAATCCCG
AATCCCGGCCCTTGAGCCATACCGTACCGTCTGGTACGTTTCACGGGCGTTCTCCCCCGA
ACCACGGATGCATGGCAGTCGCCGCTGGGCCATCCCGGCCCGGCCTTCGTGGAGACAGCA
GCATGAGCAAGCGTTGGATTCGTGGCATCGCCGTCCTGGCGTTGCTGATGGCATCGGCGT
CGGCAGTGGCGGGCGCCTTCCGCAAGACCTACGAACGCATCCCCGGCTGGGATGGTGCGC
AGATGGGAGCCTTGGTGCTGGTGCCGCAGGGGCAGGGCGCCGGGCCGTTTCCGCTGATCG
TGATGCCGGCCAGCTGGTCGCTGCCGAATCTGGAGTATCTCGGCCGCGCCACCCAGCTGG
CCAGCGACGGCTACGTGGTGGTCAGCTACACCTCGCGTGGCTTCTGGGATTCGGCCGGGC
AGATCGATATCGCCGGGCCGGACACGGTGGAAGACGTCAGCGCAGTGATCGACTGGGCGC
TGGCGCATACGCCGGCCAACCCGAATGCGATCGGCGCGTCGGGGATCTCGTACGGGGCCG
GGATCAGCCTGCTCGCGGCCGAGCGCGATCCACGCATCAAGGCAGTGGCCGCGCTCAGCG
GTTGGGCCGATCTGGAGGCCTCGCTGTATTCCAATCGCACGGTCAGCCAGCAGGGTGTCG
GGCTGCTGGTCGGGGCGGGCGCGTTGACCGGCCGGCCCGGTCCCGACCTTGCACAGATCG
GTCGACGGGTCGCCGCAGGCGATTACGACGGCGCGGTGCAGGGTTTCCTGCCGCAGGCCG
CCTCACGCAGCCCGGCCAGCGGGGTGGATGCACTCAACGCCAACCGCACTGCCGTGCTGC
TGGGCAACGCCTTCAACGATGGCCTGTTCCCGCCCAACCAGACCGTCGCGTTCTTCAATC
GGTTGCGTGGACCCAAACAGTTGCTGCTGAGCCAGGGCGACCATGCAACGACCGAATTGC
CGGGCGCGCTGGGCCTGCCGAACGAGATCTACACCGCGGCCACGCGCTGGTTCGATCGCC
ATCTCAAGCAGCGCAACAACGGCGTGGATGCCGAAGCGCCGGTGCGGCTGTCGCCGCGCG
CCGGGCAATGGCTGGAGTTCGCGGATTGGGCGGCGGTGCAGCAGGGCGGCACCCGGCTGG
GCCTCTCTGCGCCTACGGGCCTGCTCAGTCCCACCGGCGGCCTGATCGGCGGGAACGCCA
GTGGCTGGCAGTCGCGCATCGCCACCGATGTGCCCACCCTGGCCGACTCCGGCGTGGTGC
TGGTCAGCGGTCTGCTGCAGGGCATCGGCGTGCCGGTGACCACCTCGATTCCGCTGCTCA
ATCGCGCCGGTGCCGCCGTCTGGGTGGGCGCGCCATCGAGCAGTACGCGACGCCTGGCCG
GCAGTCCGTCGCTGCGCGTGACCGTGGTGCCCAGCCAGGCGAACGTGAGTCTGTTTGCGT
ATCTGTACCGCATGGACGCGCTGGGCGTGGCGCAGCTGGTGACCCATGCACCCTACTCGC
TGCGCGGTGCCACTGCCGGCCGTGCGGTGACGCTGGACTGGCCGTTGCAGGCCGCTGCCA
CCGAAATCCCGGCCGGGCAGCGGCTGGTGCTGGTCGTCGATACCCGCGATGCGCGCTACA
CCGATGCCAGCGATGGCGGCGGCACGGTGACCTTCACCTCGCCGGCCGCAACCCCGTCGG
TGTTGACGGTGCCGCTGCGTTAAGGCGTTGCAGCTCTGCAGGCGCAGTGCTGCGCCTTTG
CTGCAGGTTCTTGCCGGCCACCATCGCGGAACACGCTGCAAGTGAGGTCCCTGTCGGCGC
TGACGCGGCATCCATACCGCGTAAGGTCACGCGACGGTGTGCAGGCAAGGACCACAGCAG
AAGCGTAGGCGTGGAAGCGCAGGGATGCCGCTTCCTGCCGAGGTCATCATGATTCCCACG
CATATCGGTTTCGAGCTCCGGCCATCGTCCCCGGGGATCGTCTGCAGTGGGTGATTTATG
CGGAATTTACGCGGTGGCCAGCGCAGGTCCGTAGCGATTTTACGCAGCCGGGGAAGACAC
TGCGCAGGTTGGCGGAGCGGTTCCGCCGTGGACGATTCCGATGCATCCCTTGACTTGTCT
GCCCCACCGGCGTTGCGCGCGCGGTGCGGCAGCGCCTTGCCCTGTCGTCATCACCCAACT
GCCTGCAGCTGCGGGCGGTCCATCGCACGCTCGCGCGTCTTTCGGGGAGTAGCCGACATG
CCTGCCTGGTTGTCCCTGCTGTGCGGCCTGGCCGTACTCGTGGCCGCTGCGTACCTGTTG
TACGTGGTGCTGCGGCCCGAAGACTTTTGATGCGAGTGCGCTGCAATGACTGAAACCTTT
CTTGTTTACGCGCTGGCCATCGTGCTGGCGTGGCCGCTGGGCCGGTACATGGCGGCGGTG
ATGCGCGGTGCTCCGATGCGCGGCGATGGCGTGTTCGGGCTGATCGAGCGGCCCCTGTAC
GCGCTGCTCGGCACACGCCCGCAGCAGGGCATGTCCTGGCGCGGTTATGCCATGGCGTTC
CTGATCAGCAACCTGGTGGTCGGCCTGCTGACCTGGGTGGTGTTCATGACCCAGGCGTGG
CTGCCGCTCAACCCCGATGCCATTCCCAACATGCGGTGGGATACCGCGCTGCATACCATG
GTGTCGTTCCTCACCAACACCAATCAGCAGCACTACTCGGGCCAATCGCAGTTGTCGTAC
CTGTCGCAGATGACCGGCATTGTCGGTCTGCAGGTGGTGACGCCGATGATGGGGCTGGCG
CTGGCGGTGGCGACGCTGCGTGCCTTGTTCGGTGGGCGAGCCGCCGCAGGTTCGTCTGAT
GCCTGGTCGGCGTCGGACGCGACCGCGAGCGCCCGGCCAGGGATGACCGTGCAGGACGAT
GCGGAGCCGGCGTTGCGGCGGCATGGATCGCAGCCGGCAATGTCCGGGGCGCAGACCTTG
CCCGAAGCCGACGTCGGCAATTACTGGGCCGATGTGATCCGTTCCAGCGTGCGGGTGCTG
CTGCCGCTGTGCCTGCTGTGGACGGTGTTGCTCGGTTGGCAGGGCGTGCCGTCCACGTTG
CAGGGTGCGGCCACTGCAGTGCCGCTGGACAGCGGCGCCGGTATGGCCAAGCAGACCATC
CCGGTAGGCCCGGTGGCGTCGATGGTGGCGGTCAAGCAGCTCGGCACCAACGGCGGCGGC
TGGTACGGGCCCAATAGCACCGTGGCGCTGGAGAACCCCACGCCGCTGAGCAACCTTCTG
GAAACCCTGGCGCTGGTGTTGCTGCCGATGAGCGTGGTGTTCATGGTCGGCTATCTGACC
GGGCGCAAGCGCCTCACCGCTTTGGTGTTCGGGACCATGTTGACGATGTCCGCGGCGTCC
ACGGCGTTGTTGCTGTGGACCGAAGCGCATTCGGCCAGCGCCATATCGCCAGCGCTGATG
GAAGGCAAGGAAGTACGCATCGGCGCCGATGCGTCCGCACTGTGGGCAGCATTGACCACG
CAGACCTCCAACGGTTCGGTCAATGCAATGCACGACTCGCTGGCGCCATTGAGTGGCCTG
GTCACGCTGGTGGACATGCTGATCAATGCCATCTGGGGCGGCATCGGCTGCGGGTTGCAG
CAGTTCGTGGTGTATCTGCTGCTGAGCGTGTTTCTTGCCGGTTTGATGACCGGGCGCACG
CCCGAATTGTTCGGGCGCAAGATCGAAGCGCGCGAAGTGCAGTTGCTGGCGCTGCTGATC
CTGCTGCAGCCGCTGGTGGTGCTGGGCTTCACTGCGGTGACCTTGGCGGTGCCTGCGTTC
ACGGCCAACTCCAATCCCGGTTTCCATGGCATCAGCCAGGTGTTCTACGAGTACACCTCG
GCGTTTGCCAACAACGGCTCGGGTTTCGAAGGTCTGGGCGATGCCACGTACTGGTGGAAT
CTGAGCTGTTCGGTGGTGCTGGCGCTGGGGCGGTACCCGGCATTGATCCTGCCGTTGATG
GTGGCCGCGCGCATGGCCGTGAAGCGGCGTGCGCCGGAATCGGCCGGTAGCCTGCAGGTC
GAAACGCCCACCTTTGCGTTGACCCTGATGGCGATCGTGCTCGTGCTGACCGTGCTGCAG
TTCATGCCCGCACTGGTGCTGGGTCCTATCGCCGAACATCTCGCCCTGGCGGCGTCCTGA
GAGTTTTGAGCAATGTCTACGATCGATACGACTGAAAAACGCGAGCGCGGTGACGCAGCG
TTGTTCGATGCCGCCGTGCTGGTTGCGGCGATGCGTGCCGCCTTTCTCAAGTTGGCGCCG
CGGCATCTGCTGCGCAGCCCGGTGATGGCGGTGGTGATGGGTGGCACGGTGCTGGCGGCG
GTGATCACCGCCAGCGGGCACGCGCATGCCGGCTTCGGCTGGGCGGTGACCGCGATCCTG
TTCGTGACGGTGTTGTTCGGCAATTTCGCCGAAGCCATCGCCGAAGCGCGCGGGCGCGGC
CAGGCCGCCTCGCTGCGTCGTGCACGCAAGGATCTGGTGGCGCGGCGGGTGGACAGCGCG
CTCGGTGGGCGCGAAACGCGGGTGCCGGCAGCCGAGCTGCGCCCGGGCGAGTACGTGATC
GTCTCCGAGGGCGAGTTCGTCCCGGCCGACGGCGAGATCGTGCGCGGTCTTGCCACCATC
AACGAAGCGGCCGTGACCGGCGAATCGGCACCGGTGTTGCGCGAAGCCGGCACCGACCGC
AGCGGCGTGATCGGCGGCACCCGCGTGCTGTCCGACGAGATCGTGTTCAAGGTGACCGCC
GAGCCGGGCCACAGCTTCCTGGACCGCATGATCGCGCTGGTGGAGGGCGCCAACCGGCAG
AAGACGCCGAACGAAATCGCGCTGACCCTGTTGCTGGCGGCGATGACGCTGACCTTCCTG
ATCGTGGTGGCCTCGCTGCCGGCGATCGCCGGCTTCGTCGGCGTCACGCTGGACCCGCTG
TTGCTGATCGCGCTGCTGGTGTGCCTGATCCCGACCACCATCGGCGGGCTGTTGCCGGCG
ATCGGCATCGCCGGCATGAACCGCGCGCTGTCGGCCAATGTGCTGGCCAAGTCCGGCAAG
GCGGTGGAAGTGGCCGGCGACGTGGACGTGCTGCTGCTCGACAAGACCGGCACCATCACC
TACGGCGACCGCCAGGCCACCGCGTTCCATCCGCTGGCCGGCGTCGATCGCGCACAGCTG
CGTGACGCGGCCATGCTGGCCTCGCTGGCCGACCCGACGCCGGAAGGCAAGTCGATCGTC
AAGCTGGCACGCCAGCAGGGTGCGGTGGCTGTCGAGCCGGAGGGCGCACATTTCATCGCC
TTCACCGCGCAGACGCGCATGTCCGGCGTCGATCTCGGTGGCCGCAGCATCCGCAAGGGG
GCGGGCGATGCGATCGTGGCGCATGTGCAGGCGCAGGGCGCCACGGTCTCGCCGGAACTG
CAGGGCCGCATCGAGGAAGTCGCGCGCGGCGGTGCCACTCCGCTGGTGGTGGCCGAAGGC
CGGCACGTGCTGGGCGTGGTAGAGCTCAGCGACGTGGTCAAGCAGGGCATCAAGGAGAAA
TTTGCGCAGTTGCGTGCGATGGGCATCAAGACGGTGATGATCACCGGCGACAACCCGCTC
ACCGCTGCCGCGATTGCCGCCGAGGCCGGCGTGGACGACTACATCGCCCAGGCAAGGCCA
GAGGACAAGCTGGCACGCATCCGTGCCGAGCAGACCGGCGGGCGGCTGGTGGCGATGGTC
GGCGACGGTACCAACGATGCACCGGCGCTGGCCCAGGCCGATGTCGGCCTGGCGATGAAC
TCCGGCACGCAGGCGGCCAAGGAGGCCGGCAACATGGTCGACCTGGATTCGGATCCGGCC
AAACTGCTGGCGGTGGTCGAAGTGGGCAAGCAGCAGCTGATCACGCGTGGCGCCTTGACC
ACGTTCTCGCTGGCCAACGACGTTTCCAAGTATTTCGCGATCCTGCCGGCGTTGTTCGCC
GCTGCGATTCCGTCGATGACCGCGCTCAACGTGATGCAGTTGTCCAGCCCGCGGCATGCG
GTGCTGGCGGCACTGATCTTCAACGCCTTGATCATTCCAGCCTTGATTCCGCTGGCGCTG
CGCGGCGTGCGCTTCCGTCCTTCCAGCGCCACGGCGCTGTTGCGCCGGAACATGCTGATC
TACGGCCTGGGCGGTGTGTTGCTGCCGTTCGTGGCCATCAAGCTGATCGACCTGGCGCTG
GCCGCCACCCTGGGTACCTGAGTCATGACCACTTCGTCCAAACACACTGCCATGTTCGCT
TCACTGCCATTGCGTGACGGGGGCGCTCTGCGTGCCTCGCTCGGCCTTGCAGGCTTCACG
CTGCTCGGCCTGGGTCTCATGTATTCGCTGGTTGCCACCGGCATCACCGGCGCGCTGTTT
CCGGCGCAGGCGCACGGCTCGCTGCTGCGTTCCGATGCGCAGGTGGTCGGCTCGGCGCTG
GTGGCGCAGCCTTTCACCGATGCGCGTTACTTCCAGCCGCGCCCGTCCGCGGCCAAATAC
GATCCCACTGCAGCGGCGGGCAGCAACCAGGCGCGTTCCAATCCCGACCTGCAGGCTCGC
ATCGCCAGCACCCGTGCCGAGGTCGCCGCACGCGACGGCATCGCACCGGAGGCAGTGCCC
GGCGAACTGCTGACCCAGTCCGGCAGCGGCCTGGACCCGCACCTGAGCCCGGCCGGCGCG
CAGGTCCAGGTGCGCCGCATCGCCGCGGCCCGCGGCTGGCCGGAACAACGCGTTAGCGCA
CTCCTGCAGGCCGCCACCGAACAACCGCAGTTCGGCCTGCTTGGGCAGCCACGGGTGAAT
GTGCTGGCGCTGAATCTGGCGCTGGATGCTGCGAGGGACCGGTAACTCTCGGGGCTCGGG
GCTCGGGACCCGGGACCCGGTAAAGCATGGGCACCTCAGCCCTGTGCGTTGTGTCTCCCC
GATGGCATGAACGGCAAGCGCCGTTATCGCGCAGCGTTGCGCGCTACGCTTCCCGGGTCC
CGGGTCCCGGGTCCCGCCCCCAACCCCGAATCCCGAATCCCGAATCCCGAATCCCCGCCC
CCATGTCCGACGCCCGCACCCAACACGCCGATGCCCTGATCGGCGAACTGCAACGCGAAC
GCGGCGGGCGGCTGACGGTGTTCCTCGGCGCGGCGCCGGGCGTGGGCAAGACCTACGCAA
TGCTGTCGCGCGCGCGCGAGCGGCTGCGCCAGGGTGTGGATGTGGTGGCCGGGGTAGTGG
AGACGCATGGGCGCAGCGAAACCGCCGCGCTGCTGGACGGCCTGCCGCTGTTGCCGCGCA
TGCGGGTGAGCTACCAGGGGCGCGTGCTGGAGGAACTGGACCTGGACGCGCTGCTGGCGC
GCAAGCCGCAGCTGGCGTTGATCGACGAACTGGCCCATCGCAACGTGCCGGGCAGTCGCC
ACGAGCGGCGCTGGCAGGACATCGTCGAGCTGCTGGATGCCGGCATCGACGTCTTCACCA
CGGTCAACATTCAGCATCTGGAAAGCCTCAACGACATCGTGCTGCGCATCACCGGCGTGC
GCGTGTCCGAAACCGTGCCCGATGCAGTGTTCGACCGCCTGCGCGACATCGTGCTGGTGG
ACCTGCCGCCACGCGAGCTGATCGAGCGCCTGCAGCAAGGCAAGGTGTATCTGCCCGAGC
AGGCCACGCAGGCGCTGCAGGCATTCTTCTCCCCGTCCAACCTCACCGCGTTGCGCGAGC
TGGCGATGCAGACCGCCGCCGACCGTGTCGACAGCGATCTGCGCGACACCCAGAGCGCGC
GCGGCCTGCCGGGCACCGCCGCGTTGCGCCGGCGGGTGGTGGTGGCCATCGACGGCCGCG
GCAGTTCGGAGTATCTGGTGCGGGTGGCGCGGCGGCTGTCCGAGCGTCGCGATGCGCCGT
GGACGGTCGCCACGGTACAGACGCGTACCGTGGCCGATGCGGACTGGCAGCTGGAGATCG
ATCGCGCCTTCGCCCTCGCGCGCCGGCTGGGCGGCGATACCGCCCTGCTGCACGGCGCCA
ACGTCGCCGAGGCACTGCTGGATTTCGCTTCGCAGAACGGCGTTTCCACCCTGGTGCTGG
GGCGTACCCGCGAACGTCCGTTGGCGCGCATGTTCAACCGCACGCTGACCCAGCAATTGC
TGCAGCGTGGCGCGCATTACGAACTGGTCATCGTCAGCTCCGCCGATGCGCGCGCACGTG
CGCGTCAGCGCTGGCGTAACCCGCGCCAGTGGCTGCAACGCTACGACCTGGCCTTTGCGG
CGATCGCCGCGGCCGGCGCGGTCGGCGTGGCGTGGTTGCTGCAACGCTGGACCGACATCG
ACGACCTGTCGATGGTGTTCATTGTCGCGGTGGTGCTGGTGGCCTCGCGCACGCGTATGG
CAGCCGCAGTGATCGCTGCGCTGCTGAGTTTTGTCGCCTACAACTTCTTCTTCATCGAGC
CGCGTTTCACCCTGCACATCAGCGCGCGACAGGGCGTGGTGACGGTATGCCTGTTCCTGA
TCGCCGCATTGGTGGCCGGGCGGCTGGCCTCGCGCCTGCGCAGCCAGGTGCTGGCCTTGC
GCGCCGCCAATGCGCACGCCAACGCCTTGCAGGCGCTGGCCCGCCAGCTCAGCACTGCTG
CCGATCTGGGCCAGGTGCTGGAAGCGGGCCGTCGCGCGCTGGCCACCGCGCTGGATGCCG
ACGTCTGGCTGCGCCTGGAGCAGCGCGAGAGCGAGGCGCCGCCCGGGTTCGGTGCGCTGG
ACCGCAGCGCGGCAGAGTGGACCCAGCGCCACGGTCAGCCGGCCGGCCGCTTTACCGATA
CCCTGGCCGGGGCGCAGTGGTGGTGCCTGCCGGTGCGCCACGAACGCGGCACGCTGGGCG
TGGCTGCGCTGCGCTTTCGACAGGCCGCGCAACGGCCTGGCCTTGAGCAACGCCGGCTGG
CCGAAGCGATGGTGGAAGACATCGGCCAGGCGGCGCTGCGCACGCGCCTGGTCGCCGATC
TGGAAGGCGCACGCGTCAGTGGCGAAACCGAGCGCCTGCGCTCGGCGTTGCTGTCGTCGG
TGTCGCACGACCTGCGCTCGCCGCTGGCCTCGATGATCGGTTCGGCCAGCAGCCTGGCCA
GCTACGGCGATGCGATGGACGCGCACGACCGCCACAGTCTGCTCGACACCATCCAGCTCG
AGGGCGAGCGGCTGGACCGCTACATCCAGAACCTGCTCGACATGACCCGGCTCGGCCACA
CCGGGCTGACCTTGAATCGCGACTGGATCGGCGTGGACGAATTGATCGGCTCTGCCACGC
GCCGGTTGCAGCGCTACCAGCCCGAGGTGCGCCTGCAGCTGGACCTGGCTGCCGACCTGC
CGGCGATCTGGGTGCACCCGGCGCTGGTCGAGCAGGCCATCTTCAACGTGCTGGAAAATG
CGGCGAAATTTTCGCCAGCCGGTGTGCCGGTGACCGTGCATGCGCAGCTGCGTGCCGGCG
CACTGCAGATCGACATCGGCGACCAGGGCCCGGGCATTCCCGAAGACGAGCGCGCGCGCA
TCTTCGACATGTTCTACAGCGTGGAACGTGGCGACCGCGGGCGCAACGGCACCGGCTTGG
GCCTTGCCATCTGCCAGGGCATGATCGGCGCGCACGGGGGCAGCGTGGAGGCATTGGCAG
GTGCGCATGGTCACGGCACCACGATTCGCATTACGCTGCCGTTGCTCGTTCCCGCCGCGC
CACCTCGCCCCGATGCCGACTGACCCCGCTGCCATCCCGCCCGCCCGCGTGCTGATCGTC
GACGACGAGCCGCAGATCCGCCGTTTTCTCGACATCAGCCTGCGTGCGCAGGGCTACCGC
GTGCTGCAGGCCGGCACCGCCGAAGAAGGCCTGGCCACGCTGGCCGGGCAGGGCGCCGAA
CTGGTGGTGCTGGACATCGGCCTGCCCGATCGCGACGGCCACGAGGTGCTGCGCGAGATC
CGCCAGTGGTCCAGCGTGCCGGTGATCATGCTCACCGTGCGCGCGGGCGAAGCCGAAAAG
GTCGCCGCGCTCGATGCCGGCGCCAACGACTATGTCACCAAACCCTTCGGCGTGCAGGAA
CTGATGGCGCGCATCCGCGCGTTGCTGCGCCAGGCAGGCGCCGGCAGCACGGTGGAAGAA
AGCGTGTTCGACGATGGCCGCCTGCATATCCACCTGGGCCTGCGCGAAGTCACCCTCGAT
GGCGAAGCGGTGCCGCTGAGCCGCAAGGAATACGCCTTGCTCGCGCTGCTGCTCAAGCAC
GCCGGCCGCGTGGTGACGCAGCCGCAACTACTGCGCGAAGTGTGGGGCCCCACCCACGAG
GAAGACACCCACTACCTGCGCATCCTGGTCGGCAAGCTGCGCCAGAAACTGCACGACGAT
GCCGCCGCCCCGCACTACATCGTCACCGAACCGGGGGTGGGCTTGCGGTTTATCGGGGTG
GCGCGTTGAGGTGAGCCTGTCGCTAGGCGTCCGGCAACAGTTTGCCCGGATTGAGAATCC
CATCCGGATCCAGCGCCGCCTTGATCGCGCGCATGGCTGACAACGTGGCGGGATTGAAGG
CCTGGGCCATGAAGTCGCGCTTGGCCACGCCGATGCCGTGCTCGCCGGAGAGCGTGCCTT
CCAGTGCCAGGACCAGGGCAAACAACCGCGGCAATGCGGCATGCGCACGGGCGTCTTCGT
CGGCGTCGGCCGGGTCGTACATGATGTTGACGTGCAGGTTGCCGTTGCCGGCATGGCCGA
AGGCGACGATCGGCAGTGCGAATTCCGCCGCCAGTGCTTCCACGCCGGCCACCAGTTCGG
GAATGCGCGAGACCGGCACCACCACGTCTTCGTTGATCTTGCCGGGCTTGATGGTGCGCA
GTGCCGGCGATAACGCACGGCGTGCGGCCCAGAGCTTGTCGCGCGCACTGCCGTCGGCGG
CCACGTCCAGGCTCAGCACGCCCTCGCCATCGGCTGCGTCATGCAGCGCCTGCAACGCAT
AGGGCAGGGTGTCGTGGTCGCCATCGGCTTCAATCAGCAGCATCGCGCCGGCGTCGGGCA
CGTCGCTGCCATTGCGACGCAGCAGCGCGATCGCGCTGGCATCCATGAATTCCAGCATGG
TCGGCGTGGTCGGTTGCGCCATCAGTCGCGATACCGCCGCCGCGGCGCTGGCCGCATCGC
GATACAGCGCGCGCAGCCCAGCCTGCGCCACCGCGCGCGGGGTCAGTTTCAAGGTCGCTT
CGACGATGATCGCCAGAGTGCCTTCGCTACCCACCAACAAATGCGTGAGGTCATAGCCGG
TGGAATTCTTGGTGTAGGCGCCGCCGCAACGGATCACCTCGCCGGTGCCGGTGACGGCCA
CCAGGCCGAGCACGTTGTCGCGGGTGGCGCCGTACTTCACCGCGCGCGGGCCGCCGGCAT
TGGTGGAGAGATTGCCGCCGATACTGCAGATCTCCGCGCTGGACGGGTCCGGCGGCCAGA
ACAGCCCATGCGGCTGCAGGGCCTGCTGCAGATCGCCATTGAGCAGGCCGGGCTGCACCA
CCGCGCAGCGGTCTTGCGGGCGCAGCGCCACGATGCGATTCATGCGTGCCAGCGAGAGCA
CCACGCCGCCGCAGAACGGCACCGCCGCACCGGTGGTGCCGGTGCCGGCGCCGCGTGCCA
CGATCGGCACGCCATGCGCGCGGCAGGCCTGCACGATTGCCACCACATCCTCGGTATCGC
GCGGCAAGGCGACGGCGGCGGGCAGCGCCCAGCGGCGCGAATCGTCCTCGCCATGGCGGC
GGCGTGCGTCGTCGCCGGTCAACCAGCCATCGGGCCCAAGCCGCGCGGCCAGCAATGCGG
CCAGGGCAGTGGGAAGCACATCGGTCATGACGGGTGATCCTGTGGTGCCGTGCGCTGGAT
GCATTTCCAGCCCAGCACTGCGACGGTGAACGGCAGCCACACCCAGCGCAGCTCGGAGAG
CAGCGTGGAGAGGCCGCGCGAATTGAAGAATCCATTGGCGAACGGCGACACGCGAATCGG
CCGCCATGGTGCGAACCAGCGCGTCTCGCTCCACGGCCACGCCAAGGCGACGCCAAGCCC
GCCGGAGGTCATCGCATCCAGTACCGGGTGCGATGCGGTGCAGACGAACAGGAAGGCGGC
CGCCTGCAAGGCGTCCGCACGCAGGGGGCGATGCGCAAGGCCGCCGAGCGATGCGACCAG
GCCGGCAAACAGCAGCGAATGGCTCGCACCACGATGGCCGAAGGCATCGGCATACGGAAC
GTGCAGCGCAAATGCCAGCACATCCGCATCGGGCAGCATCGCCGCCACGACGCCGGCCAT
GAGCAGGCGTGGCGACAGGCGGCCGCGTTCACTGGCGCACCAGAGCGCCAGCGGCACCGC
GGCGTGGGTCATGATCGTCGGCATCGGAACGTCGGTGCGCGTCTCGGGGGTGATCAGCAC
TCGTCGGCGCGGAAGGCGTCGCGGATCCAGTGCAGTTGCGGCGGTTCGCCGCTGGCGTCG
ACCACATCGAAGCGGCACGGTAACGATGCCAACGCCGGGTGCGCGGCCAGGAACAAGCGC
GCGGCGAGCACCAGCTTGCGGCGCTTGCGTAGATCGACCGACGCCGCGCCGCCGCCGAAG
CGGGCATCGCGGCGGTAGCGCACTTCCACGAACACCAGCATCTGGCCGTCGCGCATCACC
AGGTCCAGCTCGCCGCCGCGGTAGTTGGCATTGCCCGCCACCAGCCGCAGCCCGGACTGT
TCCAGCAACGCGCGCGCAGCCGCTTCCACCGCCGCTCCGCGTTGCTGGCGCGCTGCCGGC
ATGGGGATCAGCGGCCGTCGGCGATCGGGGTCGGGCGGCCACCGCTGAAGGTGGACCAGG
CGGGCGTGCGCAGTACATTGCCGAAGCCATCCAGATGCAGCACGCCGGTGGCGCCGCGCA
GGCCGCCATCGGTGCCGGTCGCCAGTTTCTCCAGATAGGCGCTGATCTTCCAGGCGTCGT
AGCCGAACGCGAACAGGCGTGCGGCCGGGCCGCGCGCGCTGGGCAGCGTGCTGGCCACCT
GGCTGGCCGCCGGCAGGCCGGACACCCCGAGGGCGGTCCAGGTTTCGCTGGGGTAGATCA
TGCCTTCCAGGGCCAGGTCGTCTTCGACCTTGCCGGTGCCAGCCACCAGCTGCGACGTGC
CCACGCGCGACTTGCCGGCAAAACCGGCCAGCGCCAGCTGCGGGGCCAGCGCACGCGCGG
TATTGCCGCGTACCGCCAGGAACACCGCATCGGCGGTGCCGTAATTGCGCAGCTGCGCGC
CGATGTCGCCCGGCGCATCGGCCACGCTGATGCTGCCGGCGACGCTGCCGCCGCGTTCGG
TGAAGCGGTCGCGGAAGGCCTTGATGGTGCGCTTGCCGTTGTCGTCGCTGGTGCCGACGA
TCAACACGTTGCGGCGCTCGCGCGCGAGCAGGTATTCGGCGGCCATGATGCCGTCGTCTT
CGGGCGCCAGCGAGAAGCCGGCACTGCCGGTGGGGGGAGCCTTGTTGTCTGTGGGACGAT
TGAGCGCCAGCACCGGCACGGCGAGCTGACCGCGCGCGAACAGTGCGCTGACTTCGTCCC
GGCCCAGCGGACCGACCACATAGTCCACGCCCGCGCCCACCGCCTTGTCGTAGGCGGCAT
TGGCACCGGCGGCGGTCCCTGCGGTGTCGAAGAACCGCAGCTCGGGGCGGCGGCGGGTTT
CGGCGTAATAGCCCGCCAGCAAGCCATCGCGCACCGGCGCGGCGGCGGTGGCCAGGTTGC
CGGTGAGGGGGAGCAGCACACCCAGCTTGACCGGTGGGCGATAACCGTCGCGTTCGGCCG
GCGGCCGCTTGCTGGTGTCGAAGCCCCACTGCGCATCACGCTGGAAGGCGCGGGGCAGCG
CCAGGCCGCGGCTGATCAACGCACGCCCGGCGAAGTTGTACAGCGGGTCGCCGGCCGGCA
GCGCGGCAGTGCGGCCCTTGAGCGTGGCGTCGTCGAGCGCGGCGAGCAGGCGCACGATGG
CGCGCTGGTTCTCGCTGCGCGCGTTGCCGGTCAGGCTGGCGTCGGCGCGCGCCCGGTCGG
CGGCGGCGCCGAACAGGTCGCCGTTGGCTTCCAGTGCGGCGGCGTGGGCCAGCAGCCAGC
GCGTCTGCAGCGGCTGCGGCAATCCCTGCGGGCTGTCGCCCAGCGCCTGCAGCGCCTGTG
CGCCCTGCTTGTCGAGCACCGCCAGTTCGCCGGTCAGCAGGCCGAAGCGGGCGCGGTCTT
CACCGCCCAGATGGCGTGCGTTGACCTGTGCCAGCAGTGTGCGTGCACGCGCGTCGTCGC
CGGCGTCGTGCCAGCCGAATGCGGCGGCGGCCAGCAGGCGGCTGCGCTGTGCGCCACTGG
CGCTGGCGGCCTCGGCTTCCAGTTGCTGCGCCGCCTCGCGCGGCTTGCCCTGGTCCAGCA
ACGCCAGCGCCGCACTCTGCGTCGGCGAGGCGGTCTGGGTCACGCTGCTGGTGGCGCAAC
CGGCGGCCAGCATGACCAGCAGCGACAGGGCGGAGATCCTTGCAACACGCTTGTTCATTT
CAGATCCATTGGACAGGGGTCGCCAGGGCGGCCCGTGGAAAACCGCTACGATTCTACCCT
TTGCCCCCGGAAGACCGCTGATGATGTCCCCTGGAACCCTGCACGTGGTCGCCACGCCGA
TCGGCAATCTGGCCGACCTGTCGCCGCGCGCGCAGGAGGTGTTGCGTGGCGTGGCCGCGA
TCTGCGCCGAAGACACCCGCCATACCCGCCAGCTGCTCGGCCATTTCGGCATCGACCGCC
CGCTGCTGGCCCTGCACGACCACAACGAAGACGCCATGTCCGAGCGCATCGTGGCGCGGC
TGCGCGAGGGCGAGTCGCTGGCCATCGTCAGCGACGCCGGAACCCCGCTGGTGAGCGACC
CGGGTTTCAAGCTGGTGCGTGCCGCCCGCGCGGCCGGCATCAAGGTCAGCCCGGTGCCCG
GCGCATGCGCGGCGATCGCCGCGCTCAGCGTCGCCGGCCTGCCCAGCGACCGCTTCGGTT
TCGAAGGCTTCCTTCCGGCCAAGAGCGCCGCCCGCCGTGAACGCCTGGCGCGGCTGGCCG
GCGAGACCCGCACCCTGGTGTTCTACGAGTCCTCGCACCGCATCGTCGAGTCGCTGGCCG
ACCTGCGCTTTGCCTTTGGCGACGACCGCCCGGCGGTGATCGCGCGCGAGCTGACCAAGC
TGTTCGAAACCGTGCTCGACGGCAGTCTGGCGCAAGTGCAGGCCCAGATCGAAGCCGACG
ACAACCAGCGCAAGGGCGAGTTCGTGGTGATGGTGCAGGGCGCCGCCGACGCCGCCGACG
GCCAGCTCGCCGAAGGCCGCCGTGTCTATGCCAAGCTCGCCGAGCACCTGCCGCCGTCCA
CCGCCGCCAAGCTTGCCGCCGAATTGACCGGGGCGCCGCGCAAGGCGCTGTACGGCGGTT
AGGGTTGTGGTGGCAGGGGCGTGCCTGCCCAGGGTTGCTCGGTCGGCCCCTCGCGCCCGG
GAGCTCCTGCCGTGCAGTGGCGCGCTCGGAATCGTCGCGCCGTCTCGCATGCCGGCGATA
GCGTAGAATGCACGCTGGCGGAGTCGGCCAGACAGTCGCGTCACCCGCAAGGGTGCCGAG
GAAAGTCCGGGCTCCATAGGGCAAGGTGCCAGGTAACGCCTGGGCGGCGCAAGCCGACGG
AAAGTGCAACAGAAAGATACCGCCTACGTCCCTCGTCACCCCTCTGTCGCCACCGGAGCA
TGTCAGCGATGCATTGCATCGCCAAGTGCATTCGGAGGCCGCAGAGGGGTGGCGAGGGGC
CGGTAAGGGTGAAATGGTGCGGTAAGAGCGCACCGCGAGTCCGGTAACGGACCGGCACGG
CAAACCCCACCTGGAGCAAGACCAAATAGGGATCCATTGGCGTGGCCCGCGCTGGATCCG
GGTAGGTTGCTTGAGCGCTGCGGTGACGTAGCGCCTAGACGAATGACTGTTCACGACAGA
ACCCGGCTTATCGGCCGGCTCCGCCACCTTCGTTCGGGCGTTCGCCCTTCTCGAAGGTGC
CCACGCTTCGTACCGCCTGCGGCGGTACAAAACGCGGGCCCCGGCTCCGGGCATGCCACA
ACCCCGCGGCTGTATCGCTGCCTTCTGGGGCGTTCGCCCAAGAAGGCACCCACGCTTCGT
ACCGCCTATGGCGGTACAAAACATGGGCCCCGGCTCCGGGCATGCCACAACCCCGCGGCT
GTCGCCGCGCCCCCTTGACTCAAGGGGGCTTGCAGATAGGTCGTTGGCGGGGGCGCTGCG
CACTACGTGATCGACTCCCTTCCACCGCTTGCGGGGGAAGGTGCCCGAAGGGCGGATGGG
GGTGCTTACACTCCGGCGTCGCGGGTTGTCATGCCTGCAGCGCGTGGCACCGACGTGCTG
CCCTCATCCGGCGCTGCGCGCCACCTTCTCCCGCAGGCGGGAGAAGGGACACCTGTGGCT
GCGGGAGAGGGACTTCTGGCTTCGCGTGGACCTGGCGGTTGCACTGCAATTGACTGCCTG
CCGGTTCCCTTCCACCGCTTGCGGGGGAAGGTGCCCGAAGGGCGGATGGGGGCGAGCACT
TGGTGCAGCCGCGTCTGCGATCCAGGCGATCCGGTGCTTCGCTCATTGGTGCTTGGTTTG
GGCTTTGCCCTCGCGGCGGACGCTGTGTGCGTTGCTGCGGCTTGTTTGAGGCGTTTTCTG
TATCGCGCTCAACCGAACGAGCGGGTGAATAGCTCGCCCAGTGCGTCGATGATGCTCTGG
CCCTGGTCCTTCAATGTGCCGGCCGCTGTGTTGAGGGCGGCCAGCGGCACGGAGGTCATT
TCCAGCGGTTGCAGGATGACGCTTTGGCCAGTCACGGTGAGTAGCGCGTTTTGGTGATTT
CCAGCCGGGTCTGCCCCTGAAAGATCCCATTCGGGCCGAAGCGGCGCTCGTGAATGAATC
CCTGGCCTCGATGGTCCACCGCCACGACGGTACTGGCGCGGGTGCCGTAGGCTGGACCGG
CGATGAAGGCCGCCGAGAGCAGGCGCTCGGTGGCCAGATCCACGCCGGTGCTGGGCAGGA
CCGCATCGGGTGCGGTGGCACGGTTGCCCAGCGCGTCCCACAGGGGTTGCAGGTCGTCGC
TGCCGACGCGACACCAGTCGTGCAGGGCATCGGTCAAGGCGCGTGTCTTCGGCCAGGCCG
CGTCCAGTGGGCCGTTGGACATGCCGTGGATGCCTGGCTCCAGCTGGCGCGCCAACGGTG
GGTGGTTGCTCAGGTGCTCGCAGCGGTCTGCGTCGCACAGCAGCAGATTGAACGGCGGGA
ACGCGTGCGCGGCGCCAGCGAGCGCGTGGGCGTACGCGGCGGCATCCAGGCCGCCGGACA
GATAGTCGGCAATCAGGTGCCCGCGCGAGCGGCCCGAGGCAGTGGCGAGCGGGTCGCGCA
CGTTGGTGACCACCGCAACGCGGCCGTCGTTGCCCAACCCGACCCAACTGCCGCCCGAGC
GCAGGTCGCGCCCGGCCAGCACGTTGTCGGCGGGTGCTGCCCAGCGCGCGAGTGGGGCGG
TCGGACGCTCATGGAATTCGTCGCGGTTGCCGGCCAGCAACAGGCGCCAGCGCGGGTGGG
ATTTCCAGGCAAGGGCAACCAGGCACATGTCGCTGATTGTCGCCGGTTTGCGCAGTTGCG
GTGCGCAGCTGACGCAGCGTGAAGTGAGACCGGGGTCGGGTTTACATGGTCTTCACCGCC
CTGAATTTTCGTTCAATCTCAAAATCTGAGACGAAACAGCAACTTGTGGATAAGCTTTGA
ACAAGTCTCTAAAGAGTGCTGCAACTCATTGATGTGACTGGCGATTTGGGGTCATCAAAG
TTGTTGACAACCTTTGACGCGCTGCTAAGGTGGGCATCGGAGGGAAAACCAGGTGTTTTG
TGGTTTTTCGTGGTTCAATGATCCCCAGCGGTGATTCGAGGTTGCATTCGGTGTTTCAGG
GCGAGACTGCCATCACGGTGGACGACAAAGGGCGCATGGCGGTACCCACCGCTTATCGCG
ACCTGGTCGCGCGCGTGAGCGGCAATCGCTTGGTGCTCACCTACAACCCGTTCGAAGCCG
GATGCTTGTGGCTGTACGCGGAAAAGGAGTGGGAGCGGGTGCGCGACGATGTGATGTCCA
AGCCCAATACCCAGCGCGTGGTCCGCACGCTGCAGCAGAAGCTGGTGGGCTCGTCCGCCG
TGCTGGAGCTGGACGCCAATGGCCGCCTGAGCATTCCTGCCAGCCACCGCAACGCGGTGG
GCATCGAGAAAAAAGCCGTGCTGCTGGGCATGGGCGACAAGTTCGAACTGTGGAGCGAGC
AGGCGCATCGCGCACTGATCCAGCAGACATTGTCTGACGGGGATCTGGGTGATGAATTGC
TCGATCTCAGGTTGTGAGCCGGGGTGCCCGGATGCGCGGTGAAGCGCAGCCCGGTCACCC
GGTGTCGCAGCCGCCGGCGGCGCATGTGCCGGTGCTGTACACGCAGGTTCTGGACGGCCT
GCAGGTGATCGACAACGGAACCTACCTCGATGGCACGTTCGGGCGTGGCGGACACGCACG
CGGCGTGCTGGAACACCTTGGACCGGGAGGTCGACTGCTGGTGATGGACAAGGACCCCGA
AGCGATCGCAGTGGCCGAACAACGGTTCGGTGGCGATGCGCGCGTGTCCATCCATCGCGG
CAGTTTCGCCACGCTCGGCCAGGTGGTCGCGGCCGCGACGGTGGACGGCATCCTGCTGGA
CCTGGGGGTGTCTTCGCCGCAGCTGGACGTGGCCGGGCGCGGTTTCAGCTTCGGCAAGGA
CGGCCCGCTGGACATGCGCATGGATCCGGACAGTGGCCAGAGCGCGGCGCAGTGGCTGGC
GCAGGCTGGCGAGCGCGAGATCGCCGATGTGCTGTGGACCTACGGCGAAGAACGCCAGAG
CCGCCGCATCGCGCGCGCCATCGTGGCGCGGCGTGCCGAACAGCCGCTGCTGCGTACTGC
ACAGTTGGCCGATCTGATCGCTTCGGTGATGCCGCGCGGCGACAGCAAGACCCATCCGGC
CACCCGCAGCTTCCAGGCGATCCGCATCTACATCAACCGCGAACTGGACGATCTGGAAGC
CGGGCTGGACGCTGCGCTGGACGCGCTCAAGCCGGGCGGCCGGCTGGCGGTGATCAGCTT
CCATTCGCTGGAAGACCGTATCGTCAAGCAGTTCATGGCCCGCTACGCCAAGGCCCCGCC
GAGCAACCGCCGCCTGCCCGAAGCGCAGCCGTTCGTGCCCACGCTGCAGCTGATCAGCGG
CGCCATCAAGGCCGATGACGCCGAACTGAGCGTCAACCCGCGCGCCCGCAGCGCGGTGTT
GCGGGTGGCTGAGAAGCTGGCGGGACCCGGGACCGGGGACCGGGGACCCGGGAAGAGCGA
CAGCGACAGCGACAGCCATGACCCGTCGGGCACCGGCTTTGGTTCTTCCCGGGTCCCCGG
TCCCGGGTCCCGGGTCCCGAGCGCGCTCCAAAGGAGCGCGCAATGAGCCGCCTGCTGCTG
ATCGTGCTGCTTGCCTGCAGCATCGCCTCGGCGATCGGTGTGGTGTACATGCGCCACATG
CATCGCAAGCTGTTCGTGCAGTTGTCCAGGCTCGAACACACGCGCGACGAGCTCAATATC
GAATTCGGCCGGCTGCAGCTGGAGCAGGCCACCTGGGCGGAAAGCAACCGGGTCGATCAG
GTCGCGCGTACGCGCATCGGGATGAAGTTCCCGGAGACCAACGACATCGTGGTGGTGCGC
CCATGAGCATGCGGCAGGACAGCCGTTTTGCACAGCTCGGCCGCCCGCAGGGTGGCGCAC
AGGGAGGTGCGCCGATGACAAAACGGCAGGACAGCCGTTTTGCACGGCTTGGCCGCCCGC
AGGGTGGCGCACAGGGAGGTGCGCCAATGACAAAACGGCAGGACAGCCGTTTTGCACGGC
TTGGCCGCCCGCAGGGTGGCGCACAGGGAGGTGCGCCATGAAGGCTGGTCGCAACCGCCC
CCGTAGCAATTTCAACCTGCGCGGCCGACTCACCTTGGTCGGCGTGGCGCTGGGCCTGTG
CTCGGTCACCCTGATCGGCCGGGCTGCCTACGTGCAGCTGGTCAATCGCGATTTCTACCA
GCGCCAGGGCGAGGCGCGCTACCTGCGCGAACTGCCCATCGCCACCTCGCGCGGCATGAT
CACCGACCGCAACGGCGAGCCGCTGGCGGTGTCCACACCGGTGGAATCGATCTGGGTCAA
TCCGCAGGAACTGCTGCGCAACCCGGACCGCATTCCCGAGCTGGCCACCGCGCTCGGCCA
GCCGCTGGACGAGTTGAACGCCCGGCTGGCGCAGAAGGCCGGCAAGGAATTCATGTACCT
GCAGCGCCGGATCAATCCGGACAAGGCGCATGCGATCGTGGCCCTGAAGATTCCAGGCGT
GTTCTCGCAGCGCGAGTTCCGTCGCTTCTATCCGCAGGGCGAGGCGATGGCCCACGTGCT
GGGCTTCACCAATATCGACGACCGCGGCCAGGAAGGGCTGGAACTGGCCTTCGACGAATG
GTTGCGCGGCAAGCCCGGCTCCAAGAAGGTGGTGCGCGATGCACGCGGCGCCATCGTGGA
AAGCGTGGACCTGGTGCGTCCGGCGCAGCCGGGCAAGGACCTGACGCTGAGCATCGATCG
TCGCATCCAGTTCCTGGCCTACAAGGAACTGCGCAACGCGCTGGTCGACAACAACGCGGC
CGGCGGTTCGATGGTGGTGATGGACGTGGCCACCGGCGAAGTGCTGGCGATGGTCAACCT
GCCCACGTACAACCCGAACTCGGTCACCGGCATCAACCCGTCGGCGCGGCGGAACCGTGC
GGTGACCGATCTGGTGGAGCCGGGTTCGACGATGAAGCCGCTGACCGTGGCCACCGCGCT
GACCGCCGGCGTGGTGACCAAGGACACCGTCATCGACACCAATCCCGGCTACATGTCGGT
GGGGCGCTTCACCATCCGAGATGTGCCGCGCAACAACGGCGTGCTCAACGTCACCGGCGT
GATCACCCGCAGCTCCAACATCGGCGCGGCCAAGATCGCGGCCAAGGTGCCGGATCAGAC
CTTCTATCAGTCGATCCGCGACTTCGGTTACGGCAGTGCGCCGCATAGCGGGTTTCCGGG
CGAATCGTCCGGCGTGGTGCTGCAGCCGCAGAAGTGGAGCGGTCCCTCCAAGACCACGAT
GTCCTACGGCTACGGCCTGTCGGTGACGCCGCTGCAGATCGCGCAGGCCTACGCCGCGCT
GGGCAATGGCGGCAAGCTGACCCAGCCGACCTTCGTGCGCGGCCAGCACAACGACACCCG
CCAGGTGGTCACGCCGGAAGTGGCGCGCCAAGTCATCGACATGATGGAGACCGTGGTCAC
CCAGGGCGGCGCCAAGGGCGCGGCGATCCTGGGCTACCACGTGGCCGGCAAGACCGGTAC
CGCGCGCAAGAACGGCGCCGGCGGCTACGAGCGCGGCCACTACAACGCGCTGTTCGCCGG
CCTGGTGCCGGCCAGCCGCCCGCGCTTTGCCACCGTCATCGTGATCAACGATCCGCAGGG
CAAGGTGTACTACGGCGGCCTGGTGTCGGCGCCGGTGTTCCACAAGGTCATGGAAGGTGC
GCTGCGGCTGATGGACGTGCCGCCGGACGACATCCAGTCGTGGCTCGCCGCGCAGGCGGC
CGGCAAGACCGGTCAGCCGGTCGCCAAGCCGCAACCGGCCGATCCCGATCCGGCGCTGGT
GCCGGACCCGGTGGACGAAGTGTCGGCCGGCATCCCGACCGCACTGGCACCTGCGCCGGC
CGCCGCGCCAGCGCAGCCGGCGCCGTTGCAGGAGAGCCGCCAGTGAGCCGCGTCATGGCG
CTCTCGCAGTTGCTGCCGGACGTGGCGTTGACGCACGACGTGCAGGTGTCCGGCCTGGTG
ATGGACAGCCGTGCGGTGCGCCCGGGCGATGCCTTCGTGGCGATCGCCGGTTTCGGTGCG
CATGGTCTGGGCTTTGTCGAACAGGCACGTGCCAATGGCGCTGCGGCAGTGTTGTTCGAG
CCGCCTGCACCCGCCGAGCTGCCGGCGCCCACCGATGCGATCGCGGTGCCCGGCCTGCGC
GCACGGCTTGGCCAGATGGCAGACCTGTTTCATGGTCACCCGTCCCGCGCGCTGCGCATG
GTCGGCGTCACCGGAACCAACGGCAAGACCTCCACCGTGCAACTGCTGGCACAGGCGCTG
AGCTTGCTGGGCACGCCCACCGGTACGCTCGGCACGCTGGGCGTGGGCCTGTACGGCGCG
GCCGTGCCGACCGGATTCACCACGCCGCTGGTGCTGCCTACGCATGCGCTGCTGGCGCAG
CTGCGCGATGACGGCGCGCAGGCAGTGGCGATGGAAGTCAGCTCGCATGCGCTCGATCAG
GGCCGCGTGGATGCGGTGCATTTCGACGTGGCGGTGTTCACCAACCTCACCCGCGACCAT
CTCGATTACCACGGCGACATGGCGCAGTACGGCGCCGCCAAGGCCAAGCTGTTCTTCCGT
GCCGGCTTGAAAGCGGCAGTGGTGAATCTTGACGATGCATTCGGCCGCACGCTGTTCGCC
GCGCTCGACCCCGCGCTGCGCGCGATCGGCGTGAGCTCGCGCGCGCAGGCCGGCGCCAGC
GTCAGCGCGCAGGCCTTGCAACTGGACCATCACGGCATCAATTTCGCACTGAATATCCAG
GGCGAAGTGCATCCGGTGCATTCGCCGTTGCTGGGCCGCTTCAACGTGGACAATCTGCTG
GCAGTGGCCGGCGCCTTGCATGCGATGGACATCGTGCCTGCGCAGATCGCCACCGTGCTG
GGCCAGCTGAAGCCGATCCATGGCCGCATGAATCGCCTTGGTGGCGCGCAGGGCGCACCC
TTGGTGGTGGTCGACTACGCGCACACGCCCGATGCGCTGGAGCAGGCGCTGAGCAGCCTG
CGTTCGCATGCGCAGGATCGGCTGATCTGCGTGTTCGGTTGCGGCGGCGAACGCGACACC
GGCAAGCGCCCGCAGATGGCGGCCATTGCCGAGGTCAATGCCGACGTGGCGATCGTCACC
GACGACAACCCGCGGGGCGAGGACGGCGATGCGATCGTCGCCGACATCCTGCGCGGCTTC
GCGCGCCCGGATGCGGCCCTCGTACAGCGCGACCGCGCCGCGGCCATCCACCAGGCCATC
GGCATGGCCAGCGCCTCGGACATCGTGCTGATCGCCGGCAAGGGCCACGAGCCGTACCAG
GAAGTGGCCGGCGTGCAGCATCCCTTCGACGATGCGGCGGTGGCAGCGCAGGCCTTGCTG
CCGCGCACCGGGCTGGGAGTGCGCGCATGAAGCGCACCCCGCTGTCGCTGATCGCGCATT
TCGCCGGTGGCGAACTGCATGGCGACGACACCATGATCGATGCGGTCGGCAACGACACCC
GCACGCTCGGCAGCGGCAGCCTGTATGTGGCCCTGCGCGGCGAACGGTTCGACGGGCACG
ACTTCGCCGCCGATGCGGTGGCGCGCGGTGCCAGCGGCGTGCTGGTCGAGCGCCTGCTGC
CCACGCTCGGCGTGCCGCAGGTCGTGGTGGACGACACCGAACTGGCCCTGGCGCGCATTG
CCGCCGGCCTGCAGCGCGACCGCGCCACCCGCGTGCTCGCGCTGACCGGCTCCAACGGCA
AGACCAGCGTCAAGGCGCTGCTGCTGACCATCCTGACCGAGGCCGGGCGTGTGGACGGCA
CCACCGTCTATGCCACGCCGGGCAACCGCAACAACGAGATCGGTCTGCCGCTGGCGGTGA
TCGCCGCGCCGGACGATGCGGACTTTGCGGTGTACGAGATGGGTGCCGGCAAGCCCGGCG
ATATCGCCTATCTCACCGATATCGCGCGGCCGCACGTGGCGCTGGTCAACAACATCGCGC
CGGCGCATCTGGAGCGCCTGGGCAGCCTGCTCGGTGTTGCGCAGACCAAGGGCGCCATCT
ATGCCGCGTTGCAGGCCGATGGCGTGGCGGTGATCAATGCCGACGACGCCTTCGGTGCCT
GGTTCGAGCAGCAGTTGCGGGCGCAGCCGGTGCAGGGCCGCCGCGTGCTGCGGTTCGGCC
TGCAGGCCAGCGCCGAGATCACCGCGCGTGGGCTGCGGCTGCACGCCGACGGCGCGCACT
TCACCCTGGTGACGCCGCAAGGCCAGGCGCAGATCGCGCTGCCGCTGCCGGGTCGCCACA
ACGTGCTCAATGCGCTGGCCGCCACCGGGCTGGCGCTGGGCGCGGGCATCGCCTTGCCGG
TGATCGCCGCCGGCCTGGCGCAGGCGCGCCCGGTGGCCGGCCGCCAGATCGCCCACCGCC
TGCGCGGCGGGGCGATGTTGATCGACGACAGTTACAACGCCAATCCCGGGTCGCTGGATG
CCGCCATCGATGCATTGGCCGCCGCCCCTGGCGAAGGCTGGTTGGTGCTGGGCGACATGC
GCGAACTCGGCCCGGAAGGCGCTGCCTTGCACGCCGCCGCCGGACGACGCGCACGCGCGG
CCAAGCTGCAGCGGCTCTACGCGCTGGGCGAACTCAGCGCCGCAGCGGCGCAGGCATTCG
GCGAAGGGGGGCGGGTGTTTGCCACGCATGTGGAACTGACCGAGGCGTTGCGGGCGGATC
TTGCCGAAGCCGGGACCCGGGACCCGGGACCGGGGACCCGGGAACAGCAACAGCAACAGC
ACGACGTATCAGAAAATGCGCAGGAACACGCTTTGATAGAACAACAACAGTCGCAGCCCG
CGCCCGCTTATACGGGTCCCGGGTCCCGGGCCCCGGGTCCCGGCTTCACGGCTTCCGGCC
CCATCACCCTGCTGATCAAGGGCTCCCGCGGCAGCGCCATGGATCGCATCGTGGCCGCGT
TGCTCGCACCTGCGGAGGATGCCTCCCATGCTGCTTGAGTTGGCGCGCTGGCTGCAGCAA
CTGGAGAGCCTGTTCGGGCTGTTCAACTATCTGACCTTCCGCGGCATCCTGGCCGCGCTG
ACCGCGCTGTTCCTGTCGTTGTGGATGGGCCCTGCGGTGATCCGCAAGCTGGCGCAGTTC
AAGGGCGGTCAGCCGATCCGGCAGGACGGCCCGCAGACGCATTTCTCCAAGGCCGGCACG
CCGACCATGGGCGGCTCGCTGATCCTGCTGACCGTCACCCTGTCGGTCCTGCTGTGGGGC
GACCTGCGCAACCGCTATGTGTGGCTGGTGCTGGCGGTGATGATCTGCTTCGGCGCGATC
GGCTGGTACGACGACTGGATCAAGATCGTCAAACGCGATTCCAACGGGCTGAAGTCGCGC
TGGAAGTATCTGTTGCAGTCGATCTTCGGCCTGGCAGCCGGTCTGTTCCTGTACTACACC
GCCGACGTCCCGGCCGCGATCACCTTCTACATCCCGATGTTCAAATCGATCGCACTGCCG
CTGGCGGGCGTGAGCTTCGTGGTGATCGCCTATTTCTGGATCGTGGGCTTCTCCAATGCA
GTCAATCTCACCGATGGCCTGGATGGCCTGGCGATCATGCCCACCGTGCTGGTGGCCTGC
GCGCTGGGCGTGTTCGCCTACGCGTCGGGCAACGTGGTGTTCGCCGAATACCTGAAGATC
CCGCTGATTCCCGGGGCCGGCGAGCTGATCATCATCTGCTCGGCGATCGCCGGGGCAGGG
CTGGGCTTTCTGTGGTTCAACACCTATCCGGCGATGGTGTTCATGGGCGACATCGGCGCG
CTGTCGCTGGGCGCGGTGCTGGGCACCATCGCGGTGATCGTGCGCCAGGAAATGGTGCTG
GTGATCATGGGCGGCGTGTTCGTGATCGAAACGCTGTCGGTGATGATCCAGGTCGCCAGT
TTCAAGCTGACCGGCAAGCGCGTGTTCCGCATGGCGCCGATCCACCACCACTTCGAACTC
AAGGGTTGGCCGGAGCCGCGCGTGATCGTGCGCTTCTGGATCATTTCGGTGGTGCTGGTG
CTGATCGGCCTGGCCACGTTGAAGGTGCGCTGATGAACGACATGTCCCGCCAGGCAACGC
GACTGGACGCCATCGGCGGCCGCTACGACCCGTGGCTGCTCGGGGCCGCCGTCACGCTCG
CCTCGCTGGGCGTGGTGATGGTGGCTTCCAGCTCGATCGAACTGGAAGCCAGCCCGTTCT
ATTACCTGACCCGCCACCTGCTGTTCCTGGGCGGTGGCATCGGTCTCGCGTTCTGGGCCA
TGCGTACCGAGCTCAAGACCATCGAACAGCACAACCAGATGCTGCTGCTGGCCTGTTTCC
TGATGCTCGTGGTGGTGTTCGTGCCCGGCCTGGGCAGCACCGTCAACGGCGCCAAGCGTT
GGATCAACCTGGGCGTGTCGCGGTTCCAGGTGGTCGAAGCGGTCAAGGTGTTCTACATCA
TCTGGCTGGCCAGCTACCTGGTGCGTTTCCGCGACGAGGTCAACGCGACCTGGCAGGCGA
TGCTCAAGCCGGTGTTCGTGGTCGGTTTCCTGGTGGGCCTGTTGCTGTTGCAGCCGGACT
TCGGCTCCTCGATGCTGCTGCTGAGCGTGACCGCCTGCATGCTGGTGCTGGGCGGGGCGC
CGATCGGACGCATCATCCTGCCGATCCTGTTGCTGCTGCCTGGCCTGGTGGCCCTGGTGA
TCTTCGAGCCGTACCGCATGCGGCGCGTGACCTCCTTCATGGACCCGTGGGTGGATCAGC
TGGGCTCGGGCTATCAGTTGTCCAACGCGCTGATGGCCATCGGCCGCGGCCAGTGGACCG
GCGTGGGCCTGGGCGCATCGGTGCAGAAGCTCAACTATCTGCCCGAGTCGCATACCGACT
TCATCTTTTCGGTGATTGCCGAGGAGCTGGGCTTCGTGGGCGTCTGCGGCGTGATCGCGC
TCTACGCGCTGCTGGTGGGGCGCGCCTTCTGGCTGGGCATGCGCTGTGTGGAAATGAAGC
GCCACTTCTCCGGCTACATCGCCTTCGGCATCGGCTTGTGGGTGGCGATGCAGAGCTTCG
TGTCGATCGGCGTGAACCTGGGGATTCTGCCGACCAAGGGCCTGACCCTGCCGCTGATTT
CATCGGGCGGCTCCTCGGTGCTAATGACCTGCCTGGCGATGGGCGTGCTGCTGCGGGTGT
CCTATGAGGCCGATCGCGCCGAGCGCCTGCGCAGCAAGCTGTCGCCGCAGGGCGCGGCCG
CACCGTCGGCGGAGCCTGCCGAGCCGGTGGCCGCGTCGGTGCCACCGGCCTACACACCGC
CACCGCGTGCACCGCAACGCGAGACCGTCGCTTCTGCCGCCCCCGCGACAGCGGTGCCGG
TTGCGCCGGCGTCGGCGATCCTGCGCGGTACCAGCCGCATGCAGCCGCGCGTCGAGCCGA
CATTCGGGAGGATGGCATGAGCGTTCATGCGAATGCCCCGCAACAGCCCGCACATGCAGG
TGCGCAGAGTCGACCGGTGATGATTCTGGCCGGCGGCACCGGCGGGCATATCTTCCCGGG
CCTGGCGGTGGCCAAGGTGCTGCGCGCACGCGGTGTGCCGGTGACCTGGTTGGGTGCCGA
CGGTGCGATGGAAACGCGGCTGGTGCCGCAGCACGAGATCGCCATCGACACGCTGGCCAT
CAGCGGGTTGCGCGGCAAAGGCGTGGTGAAGCTGCTCGGTGCGCCGGTGCGGGTGATGCG
TACGGTGCGCGCCGCCGGATTCGTGCTGCGCAAGCGCCAGCCGCGTGCGGTGGTCAGCTT
CGGGGGCTTCGCGGCCGGCCCGGGTGGACTGGCCGCACGGCTGCTGGGCGTGCCATTGCT
GGTGCACGAACAGAACCGCGCGCCCGGCATGACCAACAAGGTGTTGTCGCGGTTTGCGCG
CCGCGTGCTGACCGGCTTTCCCGGCAGCTTTGCGGGCGAAGAGGCCGTGGGCAACCCGGT
GCGCGCGGAAATCGCGGCATTGCCGGATCCGGCAGTGCGCCTGGTCGGTCGTGGCGGCCC
GGTGCGCATCCTGGTGCTGGGCGGCAGCCAGGGCGCGCGCGTTCTGAATCAGGCGGTGCC
GGCAGCGCTGGCCGCGCTCGGACACCCGCAGGTGCAGGTGCGCCACCAGTGCGGCGAGAA
GCTGCGTGCCGAAGCCGATGCGGCGTACGCGCAGGCCGGTGTCGACGCCAGCGTCGAACC
TTTCATTGCCGACATGGCCGCTGCCTATGCCTGGGCCGACCTGGTGGTGTGCCGCGCAGG
TGCATCCACGCTGGCCGAACTATGCGCCGCCGGCGTCGGCAGCGTGCTGGTGCCGTTCGC
CGCCGCCGTCGACGACCATCAGACCCGCAATGCCGAATACCTGGTCGGCGCTGACGCGGC
CGTGCTGCTCAAGCAGGACGACTCGCTCGCGCTGCGCCTGCAACAGACTCTGCAGACCCT
GCTCGCCGACCCCGCGCGTCGCCTGTCGATGGCGCAGGCCGCACGCCGTCTGGCCAAGCC
CGACGCCGCCGAGCGCATTGCCGACATCATTCTGGAAGAAGCCGGGACTCGGGACCCGGG
ACCCGGGACCCGGAAAGCAAACAAGCAACAGCAAGAGCAGAAAAAAATGCATGCAGACGA
TTTTGGCGGGCAGGCGCGCAGTGCCGCTTCGCTTCTCCCGGGTCCCGGGTCCCGGGTCCC
GGGTCCCGGCACCTCCGCCGGAGGTGCCCAGTGATCCGCCGTCTGCAGGACAGCGGCGAT
CTGGTGCGGGCGTTTCCGCGTGTGCATTTCGTCGGCATCGGCGGCACCGGCATGAGCGGC
ATCGCCGAGGTGATGCTGACGCTGGGCTATGAAGTCTCCGGCTCGGACAATGCCGATAAC
GCGGCCACCCGCCGGCTGGCCAAGCTCGGCGCGCGCGTGATGCGCGGGCACTCGGCCGCC
AACGTGCTCGGCACCGACTGCGTGGTGGTGTCCAGCGCGATCCGTGAAGACAACCCCGAA
CTGATGGAGGCGCGCAGCCAGCGCATTCCGATCATGCCGCGCGCGGCGATGCTGGCCGAA
CTGATGCGTTTCCGTCGCGGCATCGCCGTGGCCGGCACGCATGGCAAGACCACCACCACC
AGCCTGGCCGCTGCGGTGCTGAGCGAGGGTGGACTGGATCCGACCTTCGTCATCGGCGGG
CAGTTGCTGGCGGCCGGTGCCAACGCCAAGTTGGGTGGCGGCCAGTGGCTGGTGGCCGAA
GCCGACGAAAGCGATGGCAGCTTCCTGCGCCTGAATCCCCTGATGGCGGTGATCACCAAT
ATCGATGCCGACCATCTGGAGAACTACGGTAACGATTTCGCCCGCGTGCAGGCGGCATTT
GCCGAATTCCTGCAGCGGCTGCCGTTCTACGGGCTGGCGGTGCTGTGCATCGACGATCCG
GAAGTCGCAGCCCTGGCCGGCAAGACGCCGCGGCATGTGATGACCTACGGCATCAGCGAA
ACCGCCGACGTGCGCGCCGAGGACGTGGTGCAGGACGGCCCACGCATGCGCTTCACCCTG
CGCCTGCCCGAGGGCACCACCACGCCGGTGACGCTGGCCCTGCCGGGCCGTCACAACGTG
CTCAATGCATTGGCGGCGGCCGCCATCGGCTGGCAGCTCGGCGTCGCGCCGGAGACCATC
GCACGGGCACTGGAAAACTTCGCCGGCATCGGCCGCCGTTTCAACGACCTGGGCGAGGTC
ACCACCAGCGCCGGTGCACGCGTGCGGGTGGTCGACGATTACGGCCACCATCCGCGCGAG
CTCGAGGCGGTGTTCGCCGCCGCGCGCGGCGGCTGGCCGGACCGGCGTCTGGTGGTGGCC
TTCCAGCCGCACCGCTACAGCCGCACCCGCGATCAGTTCGACGCCTTTGCCGCCGTCCTC
AGTACGGTGGACGCGCTGGTGTTGAGCGAAGTCTATCCCGCCGGCGAAGCGCCGATCCCG
GGCGCCGATTCGCGCGCCCTGGCGCGCGCCATCCGTGCACGCGGCCGCAGCGAACCGGTG
GTCGTGGGGCAGATCGCCGGCCTGGCCGAAGTGTTGCCGGACGTGCTGCAGGACGGTGAC
CTGCTGCTGATGATGGGCGCCGGCGATATCGGCCATGTGGCCCAGCACATCATCGCCAAT
GGATTCGTCGGGGGTGAGGCGTGAGCGCGCCTTCTAACGGGACCCGGGTCCCGGGTCCCG
GGACCGGTGAAGAGCAGGGCGTGCAGCCCGCGTTGTCCGCTGCCCCGGGTCCCGGGTCCC
GGGTCCCGGGTCCCGCTACTCAACGCACCAGCGATCCGGCGGTGTTCGGTCGCGTCGCCG
TGCTGCTTGGCGGTACTTCGTCAGAGCGCGAGGTCTCGTTGAATTCCGGTAGCAACGTGC
TGGAAGCGCTGCGCGCGCGCGGTGTCGATGCGCAGCCGGTCGATGGCATTCCCGCGTTGC
TGGCGGCGATCGATGCGGGCACGGTCGATCGCGTGTTCAACATCCTCCACGGCGGCGACG
GCGAAAATGGCGTGCTGCAGGGACTGCTGTGCGCGCTGCAGGTGCCGTTCACCGGCGCGG
GCGTGCTCGGCTCCGCGTTGACCCTGGACAAGGTGCGTACCAAGCAGGTCTGGAGCGCCG
CCGGATTGCCCACCCCGGAATTCGTGCGCGTGCCCGCGGGCGGCGATCTGCATGCGGCCG
CGCAGGCACTGGGCCTGCCGGTGTTCATCAAACCATCCAGGGAAGGCTCCAGCGTCGGTG
TGTTCCGGGTGCTGGCCGAGGCCGACCTCGCACCGGCGATCGCTTTCGCGCGGACCTATG
CGGGCGAATTGCTGGTCGAGCAGATGGTGCAGGGCGAGGAATACACCGTCGGCATTCTCG
GCGAGATCGCGCTGCCGTCCATCCGCATCGTTCCAGCCGGCGAGTGGTACGACTATCACG
CCAAGTACGTGGCCGACGATACGCAATACCTCTGCCCCGGCATGCAGGGCGAGGAGGAGG
CCGCGATCGGCGCCCTGGCGCTGGCGGCATTCCAGGCGGCCGGCTGCAGCGGCTGGGGGC
GCGTGGACGTGATGCGGGACCGCGTGCGCGGCCTGCAGCTGATCGAGGTCAACACCGCGC
CCGGCATGACCAGCCACTCGCTGGTGCCCAAGGCGGCGCGCCAGCTGGGAATCGATTTCG
AGGAACTGGTGTGGCGCGTGCTGGAGCAGACGCTGTGACGCCGGGACTGGGGACCCGGGA
CCCGGGACCCGTGAAAACAAAGGCAAAAGCGCGCCTGCTTTTGATGTTCCCGGGTCCCGC
AGCACGCGGAGCGTGCCCATGAACGCCACCCTGCGCATCCTCGCCTGGCTGCTTGCGGTG
GCGCTGGTCGCATTGCCGGTGGTGGCCGTGCTCAATGGTTGGGTGGGCGCCGAGCGCTGG
CCGCTGGCCAAGTTGCGTGTGTCGGGCGATTTCAAGCGGGTACCTGCCGAGCAATTGCGC
GCGGTGGTGCTGCCGTATGCGCGCGCAGGCTTTTTTGCGGTGAAGCTGCAGCAGGCGCAG
GACGCCATCGCGCGCCTGCCGTGGGTGGAGAGCGCGCAGGTGCGCAAGCGCTGGCCGGAT
GTGCTGGAAGTGCGGGTGACCGAACACCAGCCGTTCGCGCGCTGGGGCGCCGATCGCATG
CTGTCCGAACAGGGCCGGTTGTTCCGCACGCCGCCGTTGCTGAAGGATTTCAAGCTGCCC
CAGCTCGTCGGTCCGGACAGCAAGACGCAGGACGTGGTGGCGCTGTACAACGAATCGCGT
GCGCTGTTCGCGCCGACCGGGCTGGATGTGGATCGCCTGGAGCTGGACGCGCGCGGCAGC
TGGTCGCTGGGCTTGAGCAATGGCTTGCAGATCATGGTGGGCCGCGACGATGCGCGCGCG
CGCCTGCAGCGCTTCGCCCGCGTGCTGCCGCAGCTGGCCGACCCGCAGCGCCCGATCGCA
CGCGCCGACCTGCGCTATACCAATGGGTTCACCGTGACTCGTTCGACGGTGGAGAGCCGG
GACCCGGGACCCGGGACCCGGGTCCCGAAGCAGGTGTCTCGCCCCGCCCAGGCTTCACAT
TCCACTCCCGCTGAAGCCGTTGCCGCGCTCTTGCGGATCCCGGGTCCCGGGTCCCGGGTC
CCGACCACCCTCACCTCCCTTCTTCGCAGTCCTCGCACATGAACCGCAAAGGCGACAAAT
CCCTCATCGTTGGACTGGACATCGGCACCTCCAAGGTCGTTGCGCTGGTCGGCGAATACT
CGCCAGGCAATCCGATCGAAGTGATCGGCATCGGTTCGCATGAATCGCGCGGGCTCAAGC
GCGGCGTGGTGGTGGACATCGAATCCACCGTGCAGTCGATCCAGCGGGCGGTCGAAGAGG
CCGAGCTGATGGCCGGCTGCGAGATCCGCTCGGTGTACGCGTCGATCTCCGGCAACCACG
TGCAGTGCAAGAACTCGCCCGGCATCGTGCCGATCCGCGATGGCGAAGTGACCTGGAGCG
ATCTGGAACGCGTGCTCGACGCCGCCAAGGCGGTGGCCATTCCGGCCGACCAGCGCATCC
TGCATGCGATCCCGCGCGAGTACGTGCTGGACGATTCGCAGGAAGGCATCCGCAATCCGG
TCGGCATGACCGGCGTGCGTCTGGAGGTGCATGCGCACCTGGTGGTGTGCGCGCAGTCGG
CCGCGGCCAACATCACCAAGTGCGTGCAGAAGTGCGGCCTGCAAGTGGACGATCTGGTGC
TGTCCTCGCTCGCTTCCTCGGTGGCGGTACTGACCGCCGACGAACGCGAGCTGGGCGTAG
TGCTGGTGGACATCGGCGCCGGCACCACCGATCTGGCGGTGTATGTGCAGGGCGCGATCT
GCCACACCGCCTCGCTGCCGATCGCCGGCGACCACGTCACCAACGACATCGCGCACATGC
TGCGCACGCCCACCCCGGAAGCCGAGCAGATCAAGGTCCGCTATGCCTGCGCGCTGGCGC
AGCTGGCCACCGCCGAAGAAAGCATCCAGGTGCCGTCGGTGGGCGACCGCCCGCCGCGCC
GCATGCCGCGGCATGCGCTCGCGCAGGCGGTACAGGGCCGTTACGAGGAAATCTTCGAGA
TGGTGCAGGCCGAACTGCGTCGCTCCGGCTTCGAGGAGATGGTGCGCGCCGGCATGGTGC
TCACCGGTGGCGCATCGAAGATGGAAGGCGTGGTGGAACTGGCCGAAGAAATGCTGCAGA
TGCCGGTGCGCGTGGGCATCCCCCAGCACGTCACCGGCCTCGGGGAAGTCGTCGGCAACC
CGGTACACGCCTCCGGCGTGGGCTTGCTGCTGATGGGCAGCCAGATCGAACACCCACGTC
GCCCGTCGATCCCGACCGGACGCGCCGGGAGCTTGTTCAAGAAATTGAAGAATTGGTATC
GCGGGGAGTTTTGAGGCCGGGGCCCGGGGCCCGGGACCCGGGACCCGGAAGAGCAAGAAA
GCGGACAGCGGAAGGTGGCGGAGAGAGCGGGTTGAATCGGTAGGTGGTTGAGCGGCACGC
GGCATTCATAAGAAACATTTTGCCGGTCCGAGTTTCGGGCCGGGAGCTGGGGAGATCGCT
TCCCGGGTCCCGGGTCCCGAGCCCCGGGTCCCGGCTTCATACAAGAGGACACTGACATGG
CACATTTCGAACTGATTGAAAAAATGGCTCCCAACGCGGTCATCAAGGTCGTCGGCGTCG
GCGGCGGTGGCGGCAACGCGGTGGCGCACATGGTCAACACCAATGTCGATGGCGTGGAGT
TCATCACCGCCAACACCGACTCGCAGGCGATCAAGAACTGCGGCGCCAAGTTGCAGCTGC
AGCTCGGCACCAACGTCACCAAGGGCCTGGGCGCGGGCGCCAATCCGGAAGTCGGCCGTC
AGGCGGCGCTGGAAGATCGCGAGCGCATCATGGACGCGCTGCAGGGTGCGGACATGGTCT
TCATCACCGCCGGCATGGGCGGCGGCACTGGCACCGGCGCCGCGCCGGTGGTGGCGCAGC
TGGCAAAGGAAATGGGCATCCTGACCGTGGCCGTGGTCACCAAGCCGTTCCCGTTCGAAG
GCCGCCGCCGCATGCAGGTGGCACTGAAGGGCATCGAGGAACTGAGCCAGCATTGCGACT
CGCTGATCACCATTCCCAATGAAAAGCTGATCACCGTGCTCGGCCGCAACGCCACCATGA
TCCAGGCCTTCCGTGCCGCCAACGATGTGCTGCAGGGCGCGGTGCAGGGCATTGCCGATC
TGATCGTGCGTCCGGGTCTGATCAACGTCGACTTCGCCGACGTGCGCACCGTGATGTCGG
AAATGGGCCTGGCGATGATGGGCACCGGTTCGGCACGCGGCGACGATCGCGCGCAGGCCG
CAGCCGAAGCCGCCATCCAGAACCCGCTGCTGGACGATGTGAACCTGGCCGGCGCCAACG
GCATCCTGGTCAACATCACCGCCGGCCCGGACTTCACCATGTCCGAGTTCGACGAGATCG
GCCGCACCATCGAAGCGTTCGCTTCCGAAGATGCCACCGTGGTCGTCGGCACCGTGCTGG
ACCCGGACATGCAGGACGAAGTGCGCGTGACCGTGGTGGCCACCGGCCTGAACCGTGCGG
TTGCACGTCAGACCCAGCGTCCGGACCAGCGCGCGCCGATCAAGCTGGTGCGCAACGCCA
CCACCGGCCAGCCGGAATTCGGCGATTTCGACACCGGCAGCGGCGATGCGGTCTCCAAGG
CCGTCGGCGGCAGCATGGGCCTGGGCCTGCGTCGTCCGAGCAGCGATTCGGTCGGCAGCG
GCTCGGCCGGTCACTCGGCGCCACCGGCTGCCGAGCTGCCCAACGATTACCTGGATATCC
CGGCGTTCCTGCGCCGCCAGGCCGACTGACGGGCGCCGGCTGCGTCGCCACGGGGGCGCA
GCCCGTCCAGCCAGACGCGCGCGTCTGGCCGCACTGCCATGTCCTTTCTGCCGGATCGGT
CCCGATCCGGCAGCTTTTGCAGTGGCGTGACCGGGGCATGACACCGCTCATCACGTGTAA
CTTGTTAAAATTCGGATAACCTCACCGAATTCGACGGCCTGTTCAGCGTCTGTCTGCATC
GTTCCTCCAGACTTCGTCCTATGACCCAGCAACGCACTCTCAAGAACACCATCCGCGCCA
CCGGTGTCGGCCTGCACAGCGGCGACAAGGTGTATATGACCTTGCGGCCGGCCCCGGTCG
ATCATGGCGTGATGTTCCGCAGAGTGGACCTGGAGCCGGCGGTCGACGTCCCCGCCGATG
CCGAGCTGGTCACCGAGACCACCCTGTGCACCGGGCTGACCTGCAACGGCGCCAAGATCC
AGACCGTCGAACACCTGATGTCGGCACTGGCCGGCCTGGGCGTGGACAACGTCATCGTCG
AACTGTCCTCGGCCGAACTGCCGATCATGGACGGCTCCTCCGGTCCGTTCGTGTTCCTGT
TGCAGTCGGCAGGCATCGTCGAGCAGGACAAGCCCAAGCGTTTCATCCGCATCAAGCGGC
CGGTGGAAGTGCGCGAAGGCGACAAGATCGCGCGGTTCGAGCCGTACGAGGGCTACAAGC
TCGGTTTCACCATCGAATTCAACCACCCGATGATCCCGGCCAAGCAATCGCGCCAGGAAA
TCGAGTTCTCTACCTCGGCCTACGTCAAGGAGATCTCGCGCGCGCGCACCTTCGGCTTCA
TGCGCGATCTCGAGTACATGCGCGAGCGCAACCTGGGCCTGGGCGGCTCGATGGACAACG
CCATCGTGCTGGACGAGTTCCGCGTGCTCAATGAGGACGGGCTGCGCTATACCAACGAAT
TCGTCCGCCACAAGATCCTGGACGCCATCGGCGACCTGTACCTGGCTGGCGGCGCGATCC
TGGGCGCCTATGAAGGGTTCAAGTCCGGCCACGCCCTCAACAACAAGCTGGTGCGTGCGC
TGTTGGCCGACCAGAGCGCCTGGGAATGGGTCAGCTTTGCCGAAGGCGCCGAGCGCCCGC
CGGTCACCTACGCCAGCCCGGTCTACGCCTGAGCGAACCATCGGCCGGCAGCGCCTGGTC
GGCGGGCGCTACCGTACGCCAGTTCCTCTGTTCGGATCCCCTGGTGCCTGACTGCAGCCA
GAGCGTCTGCTGGTGGCGCCATCCCTGACGTGTGTCAGGGAATGCCGCAATTGGCATGCA
AATTGTGACTTGCGTCAGATTTGTGGCCGATTCTTAACTTTTATTTAAGGCTTATCTAAC
TCCCGCACGACGCCGGCCCGCTAGCATGCCTGCGGCCATCGCGGTCTTCGCAAGCATTTC
ACGCGGTGACTGCCGTCACGTAACCCGCCCAGTGCCTCAGCGCTTGGTCGGCGGGACGTC
CTGCAGGGAGGCAAGTGCGTCGCGCAGACCCCTGTACGTGGCGTCGGACACCGGCCGCGG
CCGGTCGCGGCTCTGCTGCGCTGGGGAGTGCGGCATGGCGCTTGCAGTCTTGACGGACAC
TGCGGTGGTTTTCAGCCCGATGGATCGGGCGGCATCCAGGATTTGGGTCTCGGCAAGCCG
CACCTTGGCATGCCAGACCGGCGAATCCACCAGAAAAACGAGCTGTTCGCCTCGGACATT
GGCCAACCGGCAACGGCTAGCCAGATGAGGTGGTAACAGGGGACGCAACTGCCGGTCCAG
CGCATCGAGCCACAAGGCGCGACGCAAGGGGTCGCCAGCCTTTTCGCCCAGTGCGGCCTC
GATGGCTGGCTGGGGAACGGAAGGGTTGCGTGCGTTGGACTTGGGCTTGGACATGACACT
CATATGGCGTTGAAGAAAGTCGTAATCAAATCCCGACAGACCCGGGCCCAGCGTGTGGCC
CGACAGTTCCAGAGTTTTGCTGCGGATCGGCCGATGATGGTGCTTGGCGCGGTCCTGGGC
CTGGGCATGCTGATCGGCGTCGGTGCAAGCACCGCCACCGGCATGGTGACCAATTCCGCG
CTGCAGGCCAAGGTCGCGCAGCAGCAGACCGAACTCGCACAGGCGCAGCGTGCCTCGCAG
GCGCAGGTCAATGCCCTGGCGGCCCGCCTGGGCGAACTGCAGGCGCAGGCCACCCGCCTC
AATGCCCTGGGCGAACGGCTGACCGACATGGGCAAGCTGAAGGACGGCGAATTCGACTTC
GACGCGCCGGTCGGCGTCGGTGGCGGCGACGAGGCGGTCAGCGACATGCCGGTCGAGTCG
CTCAAGCAGAGCCTGGGGCAGGTCGAACAGCAGTTCTCCGCCTCCGGCCAGCAGCTCAAC
GTGCTGGCCTCGCTGATGTTCGATCACCAGCTCGAGCAGAACGCCGTGCCGTCGCGGATG
CCGATCCGCAATACCTACATCACCTCCGGCTTCGGCGGCCGCGCCGATCCGTTCGATGGC
GGCTCGGCCTTCCACAAGGGTGTGGATTTCCACGCCAACGTGGGCGATCCGGTGCTGTCG
GTGGCCGATGGCGTGGTCAGCTATGCCGGCGTGCGGGGCGGCTACGGCAACGTGGTCGAA
GTGGATCACGGCAACGGCTATGTCACCCGCTACGCGCACAACTCGCGGCTGGTGGTGAAG
GTCGGCGATCTGGTCCGTGCCGGGCAGCAGGTGGCCAGGGCCGGTTCCAGCGGACGCTCC
ACCGGGGCGCACGTGCACTTCGAGGTGTGGGCCAACGGGCGCGTGGTCAATCCACGCAAG
TTCCTGGGCGATACCGCCACCACTCCGGTGGGCCGGCGTGGGCGCGGTTGATGGCGTGGC
CGGCGGTGCTTGATTCGTGAAGCCCCGCCCCAAGCTACAATAGGGTGTTGCCATCGACAG
GGCGCAGTGCGCCCTGTTTCGTTTACGGCGGTCGGCTCCAGGGGACCGGCGTCGGTCAAA
CCGTTCCTTTTCAACCGGTTTCTTCAATGATCAACAGTCTGCTTACCCGTGTCTTCGGCA
GTCGTAACGAACGCCAGCTGCGCCAGCTCAACCGCCTCGTCACCCAGATCAATGCGCTGG
AGCCGACGATCGAGAAGCTTTCCGACGCCGAGCTGCAAGCCAAGACCCCGGAGTTCAAGC
AGCGGCTTGCCGAGGGGCAGTCCCTGGACAAGATCCTGCCCGAGGCGTTCGCGGTCTGCC
GGGAGGCCAGCCGCCGCGTGCTGGGCATGCGCCACTACGACGTGCAGCTGATCGGCGGCA
TGGTGCTGCACCTGGGCAAGATCGCCGAAATGCGTACCGGCGAAGGCAAGACCCTGGTGG
CCACACTGCCGGTGTATCTCAACGCGCTGGAAGGCCAGGGCGTGCACGTGGTGACGGTCA
ACGACTACCTGGCGCGGCGCGACTCGGCGCAGATGGGCAAGCTGTACAACTGGCTGGGCC
TGAGCGTGGGCGTGGTGTATCCGGGCATGCCGCACAGCGACAAGCACGCCGCCTACGCTG
CCGACATCACCTACGGCACCAACAACGAGTTCGGCTTCGACTACCTGCGCGACAACATGG
CGCTGTCGCGGGCCGACCGTTACCAGCGCAAGCTGCATTACGCCATCGTCGACGAAGTGG
ACTCGATCCTGATCGACGAAGCGCGCACCCCGCTGATCATCTCCGGCCCGGCCGACGAAT
CGCCGGAACTGTACATCCGCGTCAATCGCATCGTGCCGCAGCTGACCAAGCAGGAGAGCG
AAGAGGGCGAAGGCGACTTCTGGGTCGACGAGAAGGGCAAGCAGGTGCACCTGTCCGAAG
CGGGCATGGGGCATGCCGAGGAACTGCTGGTGCAGGCCGGCATCCTGGAGAACGCCGACG
ACGGTCTGTATGCCGCGCAGAACCTGAGCGTGGTACATCACCTCAACGCCGCGCTGCGTG
CGCACGCGATCTATCAGCGCGATGTGGACTACATCGTGCGCGATGGCGAAGTGGTGATCG
TGGACGAATTCACCGGCCGCACCCTGACCGGGCGCCGCTGGTCCGACGGCCTGCACCAGG
CGGTCGAAGCGAAGGAAGGCGTGCCGGTGCAGCGCGAGAACCAGACCCTGGCCAGCATCA
CCTTCCAGAACCTGTTCCGCATGTACAAGAAGCTGTCCGGCATGACCGGCACGGCCGATA
CCGAAGCCTACGAATTCCAGAGCATCTACGGCCTGGAAGTGGTGGTGATTCCGACCAACC
GCCCGACCGTGCGTAAGGACCATCCGGACCAGGTGTTCCTCAACCGCAAAGGCAAGTTCA
ACGCGGTGCTGGCCGACATCGAAGACTGCGCCAAGCGCGGCCAGCCGGTGCTGGTGGGAA
CCACCTCGATCGAGACTTCGGAGATGCTGTCCGAGCATCTGCGCAAGGCCGGGGTGAAGC
ACGAAGTGCTCAACGCCAAGCAGCACGAGCGCGAAGCCACCATCGTGGCCAACGCCGGCC
AGCCGGGCGCGGTGACCATCGCCACCAACATGGCCGGTCGCGGTACCGACATCGTGCTGG
GCGGTTCGCTCGAATCCGAGTATCACGCTCTGGGTGAAGACGCCAGCGAAGACGCGCGCT
TCAAGATCAAGACCGAGTGGCAGCGTCGCCATGACGCGGTCAAGGCGGCCGGCGGCCTGC
ACATCATCGGTACCGAGCGCCACGAGTCGCGGCGTATCGACAACCAGCTGCGCGGCCGTG
CCGGCCGTCAGGGCGACCCGGGTTCCTCGCGCTTCTATCTGTCGCTCGAAGACAACCTGA
TGCGCATCTTCGCCTCGGACTGGGTCCAGAAGGCGATGCGCATGATGGGCATGAAGGAAG
ACGACGTCATCGAGGATCGCCTGGTCAGCCGGCAGATCGAGAAGGCGCAGCGCAAGGTGG
AAGCGCATAACTTCGACATCCGCAAGAACCTGCTGGACTTCGACGACGTCAACAACGATC
AGCGCAAGGTGATCTACGCCCAGCGCGACGAATTGCTGGATGCCGAATCGGTCAAGGACA
ACGTGGACGGCATCCGTGGCGATGTGATCTACGACCTGGTCGCACGCTTCGTGCCGCCCA
ATTCGGTGGACGAGCAGTGGGACCTGCAGGGTCTGGAGGCCACGCTGGAGTCGGAACTGG
GCATGCCGCTGGCGCTGCGCGAAATGGCGCGCACGCAGGAAGAACTGGATGCCGAGCAGA
TTGCCGCCAAGGTCCAGGCGGCGGTGGATGCGCACTTTGCCGAGAAGGAAGCGGCGGTGG
GCAACGACACCATGCGCGCGCTGGAGAAGCACGTGATGCTGACCGTGCTCGACCAGGGCT
GGAAGGAGCATCTGGCCAAGATGGATTACTTGCGGCAGGGCATCTACCTGCGCGGTTACG
CGCAGAAGCAGCCCAAGCAGGAATACAAGAAGGAAGCCTTCGAACTGTTCTCCGAGATGC
TGGAGAACGTCAAGCGCGAGGTGATCAACCTGCTGGCGCGCGTGCGTATCCGCAGCGAGG
AAGAAGTGGCCGAACTGGAAGAGCAGGAGCGTCGCCAGGCCGAAGCCCGCCTGATGGCCT
CGCAGTTCCAGCACCAGGATGCCGGCGGTTATGGCGCCGACGAGGAGGTGCAGCAGATGC
AGGGCGGCAACGCGCCGGTACCGGTCTCGCAGGTCACCCGCGACGAGCCCAAGGTCGGCC
GTAACGATCCCTGCCCGTGCGGTAGCGGCAAGAAGTACAAGCACTGCCACGGTCAACTCA
GCTGAGCTGAGTTGACCGTGGCGCAGCCCGCGAAGCGGGCTGCGCACCAGGCATCCGCGT
AGCGGACGCCTGGTGCACGGTCCTTGCTTCCGATCCCCCGCGCCTTCGGCGCCCCCCTCT
TGCCAAGGGGGCTTTGCATCCTGTGGCGATGCGGAGAGGTTCACCGGCCGAGCAGGTTCG
ACACACTTGTCATCGCGCAAGGGCACTAACCGTGCCCGGCTGTACGCAGGCGTCTGCGCC
CGCGCCACTGCAGGGCGTATGCTCGATCCACGTCCTGCGTGGAGTGCGTCATGTCGCAGC
TGTCGAGCCAGCAATTGAAGGTGTTCGTGCCTGCGCGCGACTATGCGCTGTCGCAGCGGT
TCTACCGTGCGCTGGGCTTCGTGCAGGAGGACGAGGTCGGCACTGTGAGCTGCTTCCGGC
ATGGCGCGCATTGCGCGTTCCTGCTGCAGGACTTCTACGTGCGCGAGCTGGCCGAGAATC
TCATGCTGCATCTATGGGTGGACGATGCCGATGCCTGGTGGCAGCACATGCACGACACGG
GGCTGGACGAGCAGTTCGGCGTGAGCTTCAGCGCACCGGAAGACCGGCCCTGGGGCGCGC
GCGATTTCACCTTGCACGATCCCAGCGGAGTACTGTGGCGCATCGGGCATCCGCTGTAGG
CCGGGATTGGGGATTGGCAGAAGCAAGCACGCCGCGCTTCGACAAATCCCGAATCCCCAA
TCCCGAATCCCCGCCCCCAAGCGATTGCACTGAACGGCTCACTCGCGGCACTCTTGTGCC
ATGCCCGATTCCCTGAGATCCATTCACGTCGTTGCCGGCGTGATCACCGACCCGCGCGGC
CGCATCCTGTTGACCCGCCGTACCGAAACCCGCGACATGCCCGGGCTGTGGGAGTTTCCG
GGCGGCAAGCGCGAGCCCGGCGAAAGCTCGGAGCAGGCGCTGGCGCGCGAACTCAATGAA
GAACTGGGGATCGAGGCGCAGGTCGGTGACTGGGTGATGGAGGTGCCGCAGCTGTATCCG
GACAAGCGCCTGCGTCTGGAAGTACGCCACATCACCGCCTGGAAGGGCAGCCCGCGCGGC
CGCGAGGGCCAGGCGATGACCTGGGTGGCAGCCGACAAACTGTCGCGCTATTCGATGCCC
CCTGCCGATGTGCCGGTGGTGGGCGTGCTGCGCCAGCCCGAGCGCTATGTGATCACGCCC
GAACCGGACGACGATGCGCGTTGGCTGCAGGCGCTGGAGCGCGCGCTGCAGGACGGTGCG
ACCCGAATCCAGCTGCGTGCGCGGCAGACCGCGACCGCGCGCTGGCACGGGTTGTTGCAG
CAGGTGATGCGCCTGCGCGGCCGCTCCCGCGCGCAATTGCTGCTCAACCGCGATGCCGCA
CTGGCCGCCGAGCTCGGCGTCGGCGTCCATCTGGGCGCCGAGCAGTTGGCGGAGCTGCAG
CAGCGCCCGCTGCCGCCCGGGCAACTGGTGGCGGCGTCCTGTCACGGGCTGGAGGATCTG
CGCCATGCGCAACGGCTCGGCTGCGATTTCGCGGTGCTGGGCCCGGTACGGGCGACGGCA
TCGCACCCGCATGCGGCCCCGATGGGATGGGATGGATTCGAAGCCTTGCGCGAACAGGTC
GCGTTGCCGATCTATGCGCTGGGCGGTCTGTGCATCGACGATCTGCGCCAGGCACGCGCG
CATGGGGCGCAAGGCATCGCCGCGATTCGCGGCCTGTGGCCCGACTGAGCGCGCACAGGC
TGTCTGGCCGTCGAAAGCGCTCTGCCATGACCGGGCACTCTGCATTCTGCGCTCCATGCG
TTTCCACCCCTCGACTGCATGTAGCAAGGCATCGGCCTTGGAGATTGCCTGCGTCGGTAC
GCAGCTGCCACACCGATCGTCCGAGTTGTCCCCGCGTGTGCCAAGCGGCGCTTGCCCGCT
CTAGAACGTCACCCAGAAGCAGTTGTACTGACGGCGCAGCCGCAGCACGCTGCGTGCGGG
CGTGCCGCTGGGCAGGTTCTGCTCCAGGCGCAGGCCCCAGGGGCGCGGACGCGTGGGGGC
GGGCAGCGGTGCGTCGATCGCGCTGCCGTCCAGCGATGGCGTGGTCGCTGCGCCATCGTT
GTCCCAGGCGGGGGGATCGGTTTGCGGATACATCGGCACGATGTCCAGCAACGGGCGTTG
GGCGATGGCCTCCAGCCGGCTCAGCACCCGGTTGGCGGCGCTGTCGGTTTGGCCGCTCCA
CAGATACAGACTGGACAGCCGATTGACGTCGCGGCTGTCCACGGCCGATTGCAGCAGCGC
CACCAGCTCGCTGAGCCGACGTGGGCAGCCGTAGCGATACAGACCGGTATTGCCATGGGT
GCGCACCGCCGGCGGCGCACGCGTGGCGGCGCCGACGTCCTCGCAGCGGCGATCGGTGAA
CATGGTCTGCCCGTCCGGTGTCACGCAGCGCCGGATCTCCTGGGCGTGTGCGCGCAAAGT
GGGGTACAGAAAGAACAGCAGCGCTAGCAGGGGCAGCAGGGAACGAGGCATTGGCGCAGC
GTAGCCGGGCGCGCGTGAGCTGGGGAGGAATAGGTGATGCGCCGGGTATCGAGGCGTTGC
CGCGCCGCCCGCGCCGGTCGGGCAGGGCGGTCGGACTCAGCGCCCGAGCAGCTGCAGCAC
CTGGGTGGTCGGCTTGGCCAGGTTGAGGGTGTAGAAATGCAGTGCCGGCGCGCCGCCGGC
GATCAGACGCTCGCACAGGGCAGCCACGACCTCGGCGCCGAAGGCGCGCACCGCCTCGGC
ATCGTCGCCGTAGGACTGCATCTTCTTGCCGATCCAGCGCGGAATCTCGGCGCCGCATTG
CTCGGAAAAACGCCGCAACTGCGAAAAGTTGGAGATCGGCATGATGCCCGGGACGATCGG
GATCGTCACGCCCATGCGCTCGGCCGCGTCGCGGAAATGGAAGTACGCATCGGCGTTGTA
GAAATACTGGGTGATCGCCGCATCTGCGCCGGCATCGACCTTGGCCTTGAAATAGCGCAG
GTCGCTGAGTGCGTCGACTGCCTGCGGATGGGTCTCCGGATAGGCGCCCACTTCGATGCG
GAAGGCGGTGCCGTGTTCGGCGCGGATGAAGGCGATCAGGTCCGAGGCATAACGCAGGTC
GCCAGGGTGGCCCATGCCCGAGGGCAGGTCGCCACGCAACGCGACGATGCGGGTACAGCC
GATGGCGCGATACAGCTTGAGCAGCTCGCGGATCTCCTGGCGGTTGCCGCCGACGCAGGA
CAGATGCGGTGCCGCCTCGAAGCCATGCTTCTGCTTGAGATGGCGCACGGTCTCGGAGGT
GTAGCTGAGCGTGGAGCCGCCGGCGCCGAAGGTGCACGAGACGTATTCCGGCGTGTAGCC
CCGCAACCTTGCCGCCGTGCGGTCCAGCTGCGCACGTTGTTCGTCGGTCTTGGGTGGGTA
GAACTCGAAACTCAGATGCGTCATCGCGGCGGGTCCGGCGGAGCGTGTCGACATAATATC
GCTTCATCGCGATGAATGCATATTTGGTTGCGGGTGTCCCGATCGTGGCATCCCGGCAGT
CGGGTCTGCTCGCAACGCTTGCATGGGCGCAGGGCGCACGCGGTAAGCTCGATCACCCCA
CGCCACTTGATCGGAGCGCGACATGCAAGAAGAAGAAATGGACGTAATCGCCGAATCGCT
GGGCCGCATCTGGGTCGCGCTGGCGCGTAGCGTCGGCGATCTGGCGCTTGCCCTGGCCGA
GCAGCCCGGTGTGGACGGCGACAAGCTGTTGAGCGATTTCGCGGCGCGGCTGCCATCGGG
CCAGGACGACGGCACGTCCAAGGTGTTCGAAGCGATTCGCCAATACATCGATCGGGACTC
CACTTCGAACGCGGAGTAAGCGCCTGCCACGCGCGTCCGCCACCGGCCGACGCGCGTGCA
GCAGCGGCCTTCGCGTCGCATCTGCCTGTGTGCCGGGGGCTCACGTCCGCTTGCCTACAC
TGGACGCTTTCTCACGGAGCGTCCGCATGCGCGACACCACCATGACCGCCATCGCCGTCC
GCGATGGTAAGGGCGACGCCGATGCGTTGCACCCGACCGAGCAAGCATGCCCGCGCCCTG
CGCCGGGGCAGGTGCTGATCCGCGTGCACGCCGCCGGGGTCAATCGCCCCGACCTGCTGC
AGCGCGCCGGCCATTACCCGCCGCCGCCGGGTGCGCCGGAGACGCTGGGCCTGGAAGTGG
CCGGCGAGATCGTGGAGCCGGCTGGTCGCTGGAAGGTGGGCGACCGCGTCTGCGCCCTGC
TCGGCGGCGGTGGCTACGCGCAGTACGTGGTAGCCGATGCGCGCCATGTGCTGCCGATTC
CGGCGGGGATGGACTTCGTGCATGCCGCCGCCTTGCCGGAAACCGTCTTCACCGCCTACG
CGAACCTGTTCGAACACGGCCGGCTGGCAGCGGGCGAGTGGTTGTTGCTGCATGGTGCCA
CCTCCGGTATCGGGGTGACTGCGATCCAGATGGCCAAGGCCGCCGGTGCCCGAGTGCTGG
CGACCGCGCGCTCGGCCGGCAAGGCCGCGCAGGCGCGCGAGCTGGGCGCCGACGTGGCGA
TCGATTCCACCACCGCATCGTTCGTCGAGACAGCCAGGGCGCATGGCGGCGTGGACGTGG
CGCTGGACATGGTCGGTGCCGCCGTCTTCGCCGATACCCTGGAAGCGCTCAATCCGGGTG
GGCGCATCGTGTACATCGCCTCGCAGGCCGGCGCGAACATCCAGGTGCCGATCCCGCAGC
TGATGCGCAAGCAGGCCGTGCTCACCGGCTCCACCCTGCGTCCGCGCAGTGCCGACGAGA
AGGCGCGGCTGGCTGCGCAGGTGGAGCGCGTGGTCTGGCCCTGGATCGAACAGGGCAAGC
TCCGCGTGCTGCTGGACAAGCGCTTCGCGCTGGCCGACGCGGCTGCGGCGCATCGGTACC
TGGAACAGGGCAGTCACCTGGGCAAGGTGGTGCTGGAAATGTGATTGCCGCGGTGGGCTG
TCTCCAGAGCGATCAAGCACCGCATGCCGGTGTGCTGGCGATGGCGCTCGCTCGCTGTCG
CTGACACGCTCACATGCCGTGTTGGACCACCGCTTCGATGGGGTGTCCATCCGGATCGAT
GACGAACGCGGCGTAGTAACGATCGCCATAGTCGGGGCGCGGACCAGGCGCGCCGTTGCT
GCGGCCGCCGTGCCGTAGCGCGGCGGCATGGAAGGCATCCACGGCCGCCGCATCGGCGGC
CGAAAATGCCAGATGAAATCCCGACCCCGGTGCGCATCGCCCGGCAGGCCGTTGCTTCAA
GGCCAGGCAGTCCTCGCCGCCCGGTCTGCCATAACCGACCGCCTGATCGAGCGTGCCCGG
CGCCAGATCCGACCACACGCGCACGTAGCCGAGCGCACCGAGGACGGCGTCGTAGAACGC
GGCCGATGCCTCGATCGCGCGAACGCCCAGCGAAACGTGATGCAACATCGATGCAATCCT
GCATGGCGGGCACGCGCGGTGCCGGGGGTGCCAGTGTGCCCTCTGGGCACCGTGCGTCAA
TCGATGCGCAGCCGGCGTTGGTCCGGCCGCGTGCGGCTTGTCCCAGTGAGCGGGGTGCGT
AGCCAGATGCGGATCCTTGTCCATCATCGGCCACCAGTGGAGCGGCGACACGGATGCAGC
GATGCGTGGTTCGTCGCATGCAGGTATAGCAAAACAAGCAGGAGCGATGTCTCGCAGCGG
CCTGGGGGCGACCGTACACTGCGCCTTCGCATGCGACCGACGCCTGCCGCACCACCACTG
CGCCGTTGTGGTGCGTTGCGCAGGGCAGCGCGGGCAGGCGCGCGGACACCCTCCATCCTC
ATCAGCACGAAGGTTTCGATGAAGCACCCAGACGCATTGCGCATTGCCCTTGTCGGCATC
GGCAAGATCGCCCGTGACCAGCACGTGCCGACCATCGCCGCGCGCCCGGACGTGCAGTTG
GTCGCCACGGTGAGCCGGCACGGCACGGTGGAGGGCGTGCCGGCCTATCACACCCTGGAA
GAAGCCTTCGCTGCGCAACCGGAGATCGAGGCGGTGGCCTTGTGTACGCCGCCGGTAGGG
CGGCATGCGCTGGCGGCGGCCGCGTTGGCTGCCGGTCGCCACGTGTTCCTGGAGAAGCCG
CCAGCCGCCACCCTCGCGGAGATCGACGACCTGCGCACCGTGGCGCAACAGGCGCAACGC
AGTCTGTTCACCAGTTGGCATTCGCGCTGCGCTGCGGGCGTGGCGCCTGCGCGCGCGTGG
TTGGCCGACAAGCAGATCCTGCGTGCGCACATCACCTGGAAGGAAGACATCCGGCATTGG
CATCCGGGGCAGGACTGGATTCTGGAACCCGGCGGCATGGGGGTGTTCGATCCCGGCATC
AATGCACTGTCCATCGCCACCCATGTGCTGCCGCGCGCATTCGCCCTGCGCGAAGCCGAG
TTGCACACGCCCGCCAATCGCCAGGCGCCGCTGTATGCGCGGTTGGCGTTCGTCGATACC
GCCGGCGTGCCGGTGACGGCCGAATTCGATTTCCTGCAGACCGGACACCAGCGCTGGGAT
ATCGAGGTGGAGACCACTCAGGGCCAGCTGGTACTCGGCGAAGGCGGCGCAAGCCTGCGA
ATCGACGGCCAGGTGCAGGCCTTGCCGGCTTCCAGCGAGTACGACGGGCTGTACCAGCGT
TTCGTGGAGCTGGTGCGCGCCGGTGCCTCGGAGGTGGACACCACCCCCTTCGTGCACGTG
GCCGATGCCTTCCTGCTGGGCGCACGCAAGGTCGCCGCGCCGTTCGCCTGGTGAACCGCA
TCCCTGCACGGTGGCCCCAGGCGACCGTGCAGGGCATTGGTTGCGCGTTGCCGCGCTGTA
CTGACGCGCGAGTCATCGGTGTCGGGCGCGCCGGTTGCCGCGCCCGACACCGATGGTGTC
ATCTTCCATCCAGTGCGATATCGGCTTGCGCCGCTGCGGCTGCCGTGGGCGCACGCGCGG
GCATTGCCGGGTGTACCGCAAGGCGCCGCATCGCCGGTGCGATCTGCGCGCGGAAGCGCC
GCACCACCCAGGCCTCGTCCAGCAGCGCGAATGCGAAGAAGCCGAGCAGGGTACCCGCCA
CCAGCGTGGGCGCGTGCGCGAAGGTGCCGGGCAGCAACAGGCTCAGCCACAGGAAGATAT
TGGGCGAGGTCTGCAGCAGATGGATATCCGAAACGATGGCGGGATGGATGGCCCTGCCGC
TCACGCGTTGATAGGTGCGCAGATAGACCGTGCTGCCCAGCCGACATGCCAGCAGCAGGG
CGAACGGCAACAGTAACGCCGCCCACGCCTGCCATCCGCCGTGCGACAGGGCATCGGTCA
ATGCGCTGCCGCCCGCGCGCAGCGCGACCAGCAGCGCCATGGGCACCATCGTCAGCGAAC
CCACCCAGGCCCAGTTGGTGGCCAGCTTGCCGGCCGCGATCGGACGTGCGTGGCGCCAGC
CCTGGGCCAGCAGCGAAGGAAATCCGAGTGCGAGCAGCAACACCACAAAGAAGCGCTCCA
GCGCATGCGCGTTGCCCAGCACCTCGTGGTGATCCAGGAACAGCACCAGCAACGCCACCG
GCGCCAGGATCGACAGCACCAGGGTGTAGCGTGCGGCGAAGAAGTAATCGCCGCCGCGCG
CCAGCGAGAAGGACGGCACCGACAGCGCCGGCGGTACGATCAGCAGCAACCCCAGCACAT
GGACCCATGCGTTCTGGAACCGGGTCAGCAGGATCATCGCCAGCCCTGCCCGCGCCAGGC
TGAGCATGCTCAGTGCGATGTTCTCCGGCCCCCGCGTCAGTCGCAGCGCGCCCGGTGCGA
TGCGTACCGAAAGAAAGAACGCATTGACCGCCAACAGAGCGACGACGGCCGTGGAATTGA
TGGCATGCGGCAGTGTCACTCCGGCGCAGGCAAGGGCGAAGCCGGCCAGCGCGGCGATCA
GCATCCACTGCAGCAGGTGGATCTCGGTCAGCTCGCCAAGTGCGTTCAGGCGCGAGGAGC
TGTGTGCGGTCAGGCGTTTGAGTTCGTCCCACGACAAGGGGCGCGAATTGGGCAGCCGGA
AATCGATGTAGCGGTCGGGCGGAAGGCCGGAGGCGATCAATGCGAACACCTCGACGATGT
ACTTGTGCGCTACGACCAGGATCCGCTTGCCCTGGCGGTCCAGGGGCGCCAGAACGGTGT
CGTAGTAGTGCTTGCAGCGGGCATACATGTCCATCCAGTGCTCGCCGTCGGGCGGCGCGC
CATTGGCGTCGTGGAAACAGGCGTCGAACAGGCGGTGCCCGATCGACTTCTTGATCAGAG
TCTTGTTCCTGCCTGCGAAGATGCCGAAGTCGCGCTCCACCAATTCGGCGCTGGACACCA
TGTGCGGCATCTCGGCGCTGCCTTCCAGGATGATCGCCGCCGTGGCCTGGGCGCGTTCGA
GCGTGGAGACATGCACTTCGTCGAAGCGCAGTGCGCGTTGCCGGATGTAGTCGGCGGCCT
GCCTGGCCTGCCGTCTTCCGAGCGGAGTGAGTGGCGAGTTCTGCGCACCGGCAAAATAGT
TCTGTTCGTTGGCGAGCGATTCGCCATGACGGACGAAGTACAGAGGCATCGGGCTGCTCC
GGTTGGCTCCACTGTTCGATGCGATGAACGCGCGTGCCATCACGCGGCAACGATCGCCAT
CGCGGTCAACCGTTCCGCATGCCTGTCGCCGAGAGGGCAGAGCACGCGGCTGGTTGCGTG
GTAGGTCCGCTGTGCAGCGCCGTTTGTTGCATTGGGTGACTTTTTATTCTCGATCAGTTC
ATCGTGTGGCGAAACGATGAACCGTGGCAGCTGCGTATCCTGGCGACGACACACGGGTGC
ATGCAGCCTCCGCGCGCGTCGCGGGAGGCTGCATATGCATCGCCAGGTGATCACATGCCG
GGCAGGTGCGTGGCAGGTGACCTGGTTGGACTGGTGACGCCTGAACCAGGCGCCGGTCAC
CGGCGCTCGAAAGTCTTCAGCGGCGCCACATGCGCGCACCGCGCGCCGGCAGCGTGAAGG
TATAGGAGCTGCTGGAGATGCGTACCACGTTGCCCGAGCCCAGCGCATCCACGTAATCGG
CATTCCAATACAGCACGCTGTTGTTCATGCCCACCGTGGTGGTAACCGGATTGCCGCACT
TGTTTATGCCGACGATGCCCAGGCTGCCACGACGAAACAGGATGTGGCACGAGCTCGACG
ACAGCACCTGCATGTCGGTCCCCTGCACGCCATTATGGAAGCCGATCATGCGACGCAGAT
CGTCGCGCTGGTAGGCGTTGACCCAGCGGTTGTCGCCGCTTTCGTTGTTGTCGGTGTAGA
TCATCGGCGTGCCGCCGTTGCGTCCGATCAGGTAGGCATAGGCCAGGGTTTCATCCACCG
GATCGAGGATGGCGTAGCGGAAACCGGCATTGTTGGGGATGTCGTGGGTGATGGCGAAGG
TCACCGCGCGATTGCCCGGCAGCGCCTGCCCAGCCGCGGCCGGATCCACCAGTTGCTGCA
TGCTGGCGCCGATGGCGAAGGCGTTGCGCACTGCATTGAACAATGGGAAATCGTATGCAG
CATGCGGAGTGGACTGCAGATACGGTGCGAGGAACTGGTCGTAGTCGCTGTTGCCGCTGC
CGCCACCGGTGATTACCTCGCCGAACACATGCACGCCGGATCTGATGCCGGCATCGAAGA
CCCGGTTGAGGTGGTCGAAGCTCATGTGCTTGGCCGCATCCACGCGAAAGCCGGTCACGC
CCAGGCCCTTGAGCGCCTGCAGATAGGCGCGTTGCTGGTCGATCACCCAGGTGTTGCCGA
GCAGGTCGGGCAGGCCAGGGTCGCTGCCGCCGCCGCAGATACGGTAGTTGCGCACCTGGA
AGGCGTCGTTGTAATTGGTGATGCACTGCGCAGGACCGAAATCGCTGCCGCTGAGAAAGT
TCGACTGCAAGGTGCCGAACAGGCGCAGCGAGTCGTAGCGGCCAGGATTGGCGGCGTACT
GCGACAGCACGGCACTGCCGGGATAGTTGAGGTCCGGGCGCGTGGCCGCCTCGTTGGCCA
TATGGTTGAACACGATATCGGCATAGGTTGCCACGCCGTTGTTGGCCAGCGCCTGCACCA
TGCGTCGGAACGCGACGGTGTCGCCAAGCGGATTGTCGATCAGGCGGATGTCCTGCGGTT
GGTAGCGCGCCCACCAGGCGCTGCCCTGCGAACGATAGGCGGGTGCCACCAGCACTTTGC
GGTAGCCTGCGTCGGCAATCTGCTTGGCGCGTGCTTCGACGGTGGCATAAGGCCAGTTGA
AGGCGTGCAGGATGACATCGGCCTGCACGTTGGCGGTGACCAGCAGCAGCGTCAGCATGG
TCAGCAGCGCGCGGGCGCTGCGCCGCAGGAGTGAGCAGGGCGAGTGAGCAAGAGCGGTGC
GCATCGGTGGTTCTCCAATGGGTGGGCGCGGGCAGGCGAATGCATCGCGCTGCCCACAGC
AAGGCCTCCGGCCCCTGTTCCGGAAAGCGCGCGCACGGCGTGCAGCGCGCGGTGATGCTA
AGCGCGCATCGCGGCGCAGCATCGGTGGTGTGCATACGTATTCAATGCAACGCGCCGCTG
AAGTGCGTGCGATGTTCGGCAGTAATCGCGTGCCCGGTCGCACAATGCGACGTGGCTTGC
GGGTCTCGATGCGGGCGTCTGGTTGCTGTCTCTCTCAGCGACAAGCGTGTCTGAGATGCG
ACGCGGGAACTGGGCCGGCGCCTGATACGCACCGGTGGTACGGCAGACGCGGGTGCGCTG
CAACGTCAGGTGTCATCCAAACGAGGACAAGCCCGCGATCCGGCCAGGGCGACCGGTGCG
TGCCGGTCCGCTCATGTGGTGAAACGCACCTTCGATGTGTTGCCCGCAGCAGGCGTCGCC
TCATCCGTCGCCAGCGCAGCGTTTGCTACATGGGAGGCAGGCAGGTACTCAGCGATAGGC
GTGGCGGAGCTCATTGCCTGCGTGCAAGGACTGCAGTGTGGACAGCGGGACCTCGACCTG
CTCGTCGGTGTAGTACGCCGGCTGCCTGGCGCTGCTGCTGCCCGCGTCGCGTTCGGCACC
TTTCCACTTGTCGTAGCCCTTGTTCGGCAGCGCCAGGGTAATGGTCTGTCCGTTGACGCG
ATCGACCCGCACCACGCCATAGGCATGCCCTTCATAAGCGCCGGGGGCTACGGTCTGCAG
ATCGACGGTGTACAGGTCGCCTTGCGCTGGCCGGGCCAGCAATGCATCGTCGCGCTTGGA
TGTCTGCGCGGCGCTGAAGGCACCGAACACCACGACGACCGCGATCAGGCCCAGCAGAAC
CAGTCCACCGAAACGGCGGTAGGCGGGAATGGGAGGCTTGCCCCGCGTCTGTTCGAACGT
CCGGGTCTCCAGCGGGGTGGCCTGGTTGCAGCCGTCGCAGACGCGCAGGTACTGCTTCTT
GGTCACCCAGCTGAAGACGTACCACAGGTGCGCATAGCGGTAATGCAGGACATGCCGGAA
GCTGCGCTGCTGCGCGCACTGGTCGCAGTGCGCACCTTCTGCTGCGCCGAGCGCGATCGC
GTCGCCGCCTGATCCCCAGATGATCATCCTTCGTCCTTGAATGGTTGTGAGTGCCGCATG
ATAGTGCGTGTTCAGGCTTTTAGGCGGGATCCTGGCCGGAACCGCGACGTACGCTTGCGG
TCGATTGGCCGGCGGCGCAGGCCTGGCGCGCTAAACTGCCGGTCAGTTCATTGCCGATCC
CTCCCATGCGTAATCCATTGCAAGAACAGCTGCTCAAGGCCGGCCTGGTCAAGAAGGCCC
AGGTGGACAAGGTGGCGCGAGAGCAGGTCAAGCAGCGTCACGCCAAGGGCGGGGCGGCCG
TGCCGGCGGCGGCCGACAAGGTGGATGCTGCGCGTCTGCAGGCCGAGCGGGCCGAGCGCG
ACCGGGCCCTTGCCGAAGAGCGCAATGCGCAGCTGCGTAAACAGGAAGTGCTGGCCCAGG
TGCGGCAGATCGTGGAGACCAGCAAGGTCAAGCGCGAGGGCGAGATCGACTACCGGTTCA
ATGACGGCAGCGTCATTCGCAGCGTGTTGGTCAATCCCGCCTTGCGCAGCCAGCTGGCCA
GCGGCGCGTTGGTGATCGTGCGGCACGGCGAAGGTTTCGAACTGATTCCGCGCGTGGCGG
CCGAGAAGGTGTACAGCCGCGATGCGGCGACCGTGGTGCTCGATCACGGCCGCAGCACTG
CACCGGCTTCCAGTGACAGCGATGACGACTATTACAGCCAGTTCAAGGTGCCCGACGATC
TGATCTGGTGAGGCCGCAATGGCCCTGGCGTGGCCTATCGCTCGATGCCCGTAGCGGTGC
GCCGACAGCGGCGATGCATGTCGTGCATCGCCGCCTGTTCGCCGGCACAGGCCTGCGGTA
AGCACCACACGCAGGAGTTACCCTTGACGGCCTAGCCGCTGCCCGCACTGCCATGTCCAT
CGTTCTTACCGCGTTTGCCCGCCCCCGTCTTTTTCCGCGCGATGGCCGCCGCAATGCCAT
CCAGGACTGCACGCCCGAGCAGTTCATCCAGTATCTCAACGACACCTCACCGTTGCGCGT
GATCGAAGGCTACGCCCCGTTCTGCCAGCTGCACGTACATCGCAACTGGACCAGCACGCG
CTGCCTGACGGTGCCGATCACCGCCGACAACCGGCACCTGCTGCGTTCGGGCTATGAGGC
GCGCAATACGCAGGAGCTTCCCGTCCTGGTGCGCTGGTTCGAAGGCGTCGAGTCGCCGGT
TGCGCAGTACATGGTGCCGATCCTGTACAGCCGCGATCAGTTGGCCAAGGAAGGCGCGCC
GATCGATGCGGACTGGGGCGTGGTGGGTTGCCTGTACACCGCTGAGCCCGATGACATCCC
GATGGCGCCGATCACGATGTTGCGCAATGCGCTGGGCGTGGAAGAGGGCGGCTCCGGCGT
GCCGCTGGACCGCGAGGCCTACCGGCGCAGCGTGGCGTTCTGGGAGGCCAATGCGAACTG
GCGATAAAGCGTGGCCTTGCCTGTCAGGGGCGCCGCGCAGGCACTCAGTGGGCCGGGAGA
GATCGATGACACGGGCCTGTAAGGAGCGCCAAGTCGGCTGACGCAAGGTGATGGCCAGTC
AATGCCCGCCGCCGTCGACGTACATGGCGGAAAGGTGTTGCGCGTTGGGCCAATGTTGAC
CGAGGCGTCTTAGCCTGCACTTCTGTCGAAGCGGCGATGCTTGGAGAGGTCGTCGAAGTA
TCGGCCGTGGCTTTGCTTCAAGTCGGACATGTCATTAGCTTCAAGAACGACGATCTCATC
CCCATTGTGCTGTCCTGCCAATCCGATTTCGACTGCGAGTTTATCCTTTGAGGCGGATAT
GCCGTCGCGATACTCCGTCAGTCGTACCACGCTTCTTGATTTGCGGTTGTAGTGGACAAG
GTAAAACATCCTCATATCCCCCTCAAGATTTCGCTACCAATAAGAACTCTAGCGCGGGAC
ATTGCGGCTTCGAAGATCCGCTTTGCCTGTTGCTCCTCTTTTCTGATTGATGCCCATTCT
TCATTTGAAACCCTCTTTCTTTTCGCACGGGATAGTTCCAATTTTGCCCTGGCGTAGCGT
TCGTTTGCTAATTCAGTCGATTCGAGTGATGCGGCGAGTTCGAGCAGATGTCGCTGCAGG
TGGTTTGGCCCGCCACCATACTTGACTTCCTGTCCATGGAGGTCAGCCATTCTTTCAGAA
ATACTCGCCCAGTAGTTTTGTATCAGCGTTCGCACTTGAACTTCGACTGTCTTGCCTTCT
GTTCTGATCAGTACATGTGTCGCGCGATAACCGTTGCTTGTCTCAATCGTACGTTCTACG
ACGCGTGTATCATCGAACCATTGCCTCAGTCCGTCCACGACTTGAAGTTGCTCCGCAAGC
GACCGGGTGATGACCCTGCAGCCTGCAATATCTTGAATTTGAGAAAGCCGGGAGCTTCCG
CGGCGAAGTTTTTCAACGATAGAAATAGTCGATTTGAACCGCCCTGTCGCTGAGAGGAAA
AGCTTTTCCTTCAAAATCCGGAGTACATGGTTGTATGCGGGAATAAATCCAGATCGATAA
ACCTCAAGCTCGCTCAGTGCCGCTGCGTCGTCAACGCCGTCCCTGAGTCGTTCTCCGAGG
CGGGTGACTTGACTGTTGCTCAGCAATGCGATTCTCCAAGGTGCCGTGGGAGGGAGGGTT
TCTTCCGTCCCACGGCTGAAACTCAGTAGCGGTAATGATCCGGCTTGAACGGGCCTTCCA
CCGGCACGCCGAGGTAGTCGGCCTGGTCCTTGGTCAAGGTGGTCAGCTTCACGCCGATCT
TTTCCAGGTGCAGACGCGCAACTTCTTCATCCAGGTGCTTGGGCAGGATGTAGACCTTCT
TCTCGTAGCTGTCGCGCTTTTCCCACAGGTCGATCTGGGCCAGGGTCTGGTTGGCGAAGG
AGTTGGACATCACGAAGCTCGGGTGGCCGGTGGCACAACCCAGGTTGACCAGGCGGCCGT
CGGCCAGCAGGAAGATCGCATTGCCGTTGGGGAACACGTACTTGTCCACCTGCGGCTTGA
TGTTGATCGTCTGCACGTCCTTCAGCGCCTTGAGCGCATCGACCTGGATCTCGTTGTCGA
AGTGGCCGATGTTGCAGACGATGGCCTGGTCCTTCATCGCCTGCAGGTGGGCGACGGTGA
TGATGTCCTTGTTGCCGGTGGTGGTGACATAGATGTCGGCACGGCCCAGGGTGGATTCGA
TGGTGTTGACCTCGAAGCCTTCCATCGAGGCCTGCAGCGCGCAGATCGGGTCGATCTCGG
TCACGATCACGCGGGCGCCATAGGCGCGCAGCGAAGCGGCGCTGCCCTTGCCGACGTCGC
CGTAGCCGCAGACCACCGCGACCTTGCCGGCCAGCATCACGTCCATCGCGCGCTTGAGGC
CATCGGCCAGCGACTCGCGGCAGCCGTAGAGGTTGTCGAACTTGCTCTTGGTGACCGAGT
CGTTGACGTTGATGGCCGGGATCAGCAGCTTGCCGGCTTCGGCGATCTGGTAGAGGCGGT
GCACGCCGGTGGTGGTCTCTTCGGACACGCCCTTCCAGTCCTTGACCACACGGGCCCAGT
AGCCCGGGCGCTCCACCGCCACGCGCTTGAGCAGCGCCTTGATCACGCCTTCCTCGTGCG
AAGAGGCCGGCTCGTCGACCCAGGTGCTGCCATTTTCGAGCTCATAGCCCTTGTGGATCA
GCAAGGTGACGTCGCCGCCGTCGTCCACCACCAGTTCCGGGCCGGTGAGGGTGCCGTCGG
GCAGGGTGAAGGTCAGCGCGTCCAGCGTGCAGTCCCAGTATTCCTCCAGCGTTTCGCCCT
TCCAGGCGAACACGGGGGTGCCGGTCGCAGCGATCGCCGCAGCAGCGTGGTCCTGGGTGG
AGAAGATGTTGCACGAGGCCCAGCGCACATTGGCGCCGATGTCCTTGAGCGTTTCGATCA
GCACGGCGGTCTGGATGGTCATGTGCAGCGAGCCGGTGATGCGCACGTCCTTCAGCGGCT
TGGTCTGCGCATGCTTGCGGCGGATCGACATCAGGCCCGGCATCTCGTGCTCGGCGATAT
CCAGCTCCTTGCGGCCCCAGTCGGCCAGGGAGATGTCGGCGATCTTGTAATCGGCGTGCG
GGGTGATCTTTGTGACAGCGTTCATGCATGGCTCCGGTAGGCAAACGAATGTCTGCAATT
CCGGGCGCCGTTGAACGGTGACTGCTGGTCGAGCCTGGCCGTGTGCCTGCACCAATGGTG
CAGGCGGCGGATCAGTCCGCCCTACCGGTCGCAGCGCCCCTCGACGAGAGCGCCGATTAT
ATCGGCAGCACCCCCGAACGGGATGAATTGGTCCTGCCCCCCACCAACGGCAGGGGAGCC
GCCGCCGCGCGGCTGCTATGGTCCGGGGTCGATCATGACCGGGGAAGGACGATGCAGGCG
AGGCGGAACGCGAAGGGCGGGCGGCGGTACACCTGGGCGATGGCGGGAGCCCTGGTCTTG
AGCATGCCGTTGCTGGCCGCCACGGCTGCGCAGCCGGTCCCCGCAGCAGATGGCGGCTAT
CAGCTGCCCTCCAAGGCGTTGCAGGCGGTGGTGGATGCCCCGCGCGCGCCGTTGCTGCAG
CTGTCGCCGCAGCGCGACCTGGCGGCCATGCTGCAGTTGCCGGCGCTGCCGGACATCGCC
GAAGTGGCCCAGCCCGAACTGAAGCTGGCCGGCGTGCGCATCCATCCGAAGACCTTTGCC
GCCAGTCGCTTTTCGTTCGCCAGCAAGCTGTGGCTGTTGTCGACGGCCGATGGCAGCGAG
CGGCAGATCGCCGGGCTACCCACGCCACTGTCGCTGGCGGCCTTGAGCTGGTCGCCGGAT
CAGCGCTATCTGGCGTTCCGTCGCGAAGATGCCGCCAGCGGCGCCAACGAGTTGTGGCTG
GTGGATGTGGCCGCTGGCCGCGCACGGCGGCTGCTGACCGGCCTGAACACCAGTCTGGAC
GATGCATTGCGCTGGTTGCCCGACAGCAGTGGCCTGCTGCAGCAGCAGCGAGTGCCAGGG
CAGGGCGCGCCGCCGTCGCGCGATGCGACCCCGGCCGGCCCGGCCGTCCAGCAGACCACG
GCCGCTGCCGGCGTGCGCTCGCTGCCGACCTACCAGGACCTGTTGCGTAACGAAGCCGAT
GCGCGCGTGTTCGAGTACTACGCCACCGGCCAGCCGATCATCGTGGGCGTGGACGGGCAG
GTACGCCCGATCGCCACGCCCGGCATCTATCTCGATCTTGCGCTATCGCCGGATGGACGC
TACATCCTCAGCGAACGCAGCGAGCGGCCGTTCTCCTACCTGGTGCCGGTGAGCAGTTTC
GCCCGCCGCATCGAAGTGCTGGATCGACAGGGCAAGCGGGTGCGACAGATCGCCAGCCTG
CCGTTGGTGGAAGGCCTGCCGACCGGCAACGATGCGGTACCGACCGGGGTGCGCGAGATC
GCCTGGCGCAACGATGCTCCGGCCACATTGGTGTGGGCCGAAGCGCAGGACGGCGGCGAC
CCGGCGCGCGACAGCGCCATCCGCGACGCGGTGCTGATGCAGGCCGCCCCGTTCGACCGG
GCGCCGGTGACGCTGGCACGGCTGGGCAGCCGTTTCGATGGCGTGCAATGGGGGCGGGGC
GATCTGGCGATCCTGAGCGAGAGCTGGTGGAAGACGCGCCGCACCAAGCAATGGCGTATC
GCACCGGATCAGCCGCAACGCGCGCCCGAACTGCTGTGGGACCGCTCCTCGCAGGATCGC
TACAACGACCCCGGCACGCCGGCCACCCTCGTCGACCACAGGGGCCAGCCGGTGCTGCAG
ACCGGTGCCGATGGCAACAGCCTGTTCCTGCTGGGCAAGGGCGCTTCGCCGGAAGGCGAC
CGGCCGTTCGTGGATCGCTTCGATCTGCGCAGCAAGCAGGCCACCCGGCTGTTCCATTCG
CGCGCGCCCAGCTATGCCGCGCCCATCGCGTTGCTGGATGCGCCGGCCACGCAACTGCTG
CTCAGTCGCGAATCGCCGGAAGAGCCGGCCAACTACTTCGTGCAACAGCTGGGCGACGGC
GCGGGTGCTGCGCGCGCATTGACCCGTTTCGCGCATCCGTTGCCACAGTTGCGTGGCGTG
CGGAAGGAGCAGATCCGTTACAAGCGTGCCGATGGCGTGGACCTCACCGCCACGCTGCTG
TTGCCGCCAGGCTACGACCCCAAGCGCGATGGCCCGCGGCCGCTGCTGATGTGGGCGTAC
CCTGGCGAGTTCAAAAGCGCCGACACTGCCAGCCAGGTCACCGACTCGCCGTACCGTTTC
AATGCGATCAGCTACTGGGGGCCGCAGGCGTTCCTGGCGACCGGCTATGTGGTGCTCAAC
AATCCCACCATGCCGATCGTCGGCGAAGGCGATGCCGAGCCCAACGATACCTACGTGCCG
CAACTGATCGCCGATGCACAGGCCGCGGTGGACGAGGTGGTGCGACGCGGAGTCGCCGAC
CGCGAGCGCATCGCCATCGGTGGGCATTCCTACGGCGCCTTCATGACCGCCAACCTGCTC
GCGCACACGCGCCTGTTCAAGGCCGGCATCGCCCGCAGCGGCGCCTACAACCGCACGCTC
ACCCCGTTCGGTTTCCAGGCCGAAGAGCGCAACTACTGGCAGGCGCAGTCGGTGTACCAG
GCGATGTCGCCCTTCAACTATGCCGACAAGATCAAGGATCCGCTGCTGCTGATCCATGGC
CAGGACGACAACAACACCGGCACCTTCCCGATCCAGAGCGAGCGCATGTTCGCCGCGATC
AAGGGCCTTGGCGGCACCGCGCGGTTGGTGATGCTGCCCAACGAGTCGCACGCCTATCGC
GCACGGCAATCGATCATGCAGATGCTGGCCGAAAGCGAGCAATGGCTGAAGACCACCATC
GGCGATCCCTCCGTGCCGGCTGCGGCGCCGTCCAAATCATCCAAGCGGTGAGGCGCTGAT
CAGCGCCTGCAAGCTACACCCAGAAGCGCGCCCGGGCGCGGCGAGGCTCTATCGGTAAAG
CCTCGTCGCGCCAGGGTTCGCTCCTGCGTATCGATTGCCGGCGTCCGGCGACGCATTTCA
ATGACGCGCACGAACGCAACTGGAACTGGCGCGCGATGGTTCGCCCTGAAACCGTCTTGC
ACGACGCAACCCTCTAATCCTTTTGGGTTAGTCTTCGACGACTTTGCGCTTGAAGAGGGT
GTGCGTTTCCGATGAACGAGTACCGCAGCAGTCTTGTGTTCGCTACCCCCGATCTGCCCT
TGCGCGACGATGTGCGTCGGCTCGGTGCGCTGGTCGGCGACCTGCTCGCCGAGCAGGTGT
CTGCGGAATTCTTCGACGAGATCGAACGCGTCCGCACTGCGGCGATCTCGCGCCGTGAAA
GCGATGCACCGCCTTCCACGTTGAGCGAACAGCTCAGCAGCCGCGCACCGCGCGATGCCG
AATCGCTGGTGCGTGCTTTCAGCACGTATTTCCAGGTGGTCAACATCGCCGAGCGCGTGC
ACCGTATCCGCCGCCGCCGCGACTACCAGCGCAGCGGCACCGATACGCCGCAGCCGGACG
GCCTGCACGATGCAGTGCGCCGGCTCAAGGCGCAGGGCGTGACCCTGGACGAACTCAGCG
ACTGGTTGCCGCGCATCGATGTGGAGCCGGTGTTCACCGCGCACCCCACCGAGGCGGTCC
GCCGTGCGCTGCTGGAAAAAGAGCAGTTGATGGTCGCCAGCCTGGTCGACAACCTGGATG
GCATGCGCACACCCAACGAGCGCGCCAGCGATGCGGCGCGCTTCCGCATGGCCTTGACCG
CGTCCTGGCAGACCGCCGATTCCTCGCCGGTGCGCCCCACCGTGGACGACGAACGCGAGC
ACGTCGGCTTCTATCTCACCCAGGTGCTCTACCGCGTCATCCCGGTGATGTACGAAACCC
TGGAACACGCCATCGAAGAGACCTACGGCAGCGTGCCGGCCTTGCCGCGCCTGCTGCGCT
TCGGCACCTGGGTGGGCGGGGACATGGACGGCAATCCCAATGTGGATGCCGCCACCATCG
CCGCCACCCTGGATGCGCAGCGCCGCGCGGTGCTGGAGCGCTACCAGAAGGAGCTGTGGC
AGCTGGCCAGCCTGCTCAGTCAATCGACCACGCTGGTGGCGGTGAGCCCGGAGCTCACCG
CGCAGCTGGAACGCTATCGCGCGCTGCTGCCCGAGGCCGCCGCACGTTCGCGCCCGCGCC
ACGGCGACATGCCGTACCGCCTGCTCAATGACCTGATGCGTGCGCGTCTGCAGGCCACGC
TGGACGATGCGGACGGCGCCTACGCCGGCCCGACCGAGCTCGAACACGACCTGCAACTGA
TCCTGGACAGCCTGCAGGCCAACAAGGGCCTGCACGCCGGCTGGTTTGCGGTGCGCCGGC
TGCTGTGGCGCGTGCGCAGCTTCGGCTTCCACCTGGCGCGGTTGGATGTACGCCAGGAAT
CGAGCGTGCATGCGCGCGCAGTGGCCGATGCGCTGGGCCAGGGCGACTGGGAGGGGCAGG
ATGCGACCCAGCGCGCGGCCGTGCTCGGCCCGTACGCCGCCGGCGAGCAGGCGCTGCCGC
GCGTGGACGACGAAGGCAATGCACGGCTGGATGCGGTGTTCGCCGCGCTCGCCGATGCGC
GCACGCGTCACGGCGCCGATGCGCTGGGCAGCTACATCATCTCGATGGCACACAACCGCG
CCGATGTGCTCACCGTGCTGGCGCTGGCCCGCCGCGGTGGTCTGGTCGATGACGCCGGCG
CGGTGCCGCTGGATATCGTGCCGCTGTTCGAGACCGTAGACGATCTGCGCGGCGGCACCG
GCACCGTGCAGGACCTGTTGGCCGACCCGGTGTACCGCCAGCATCTGGCGGCGCGTGGCG
ACACCCAGATGGTGATGCTGGGCTATTCGGACAGCGGCAAGGACGGCGGCATTGCCGCCT
CGCGCTGGGGTCTGCAGCGCGCCCAGGTCGAATTGCTGGAAGCCGCCGCCGAACTCGGCG
TGCGGCTGACCTTCTTCCATGGTCGCGGCGGCTCGATCGTGCGCGGTGGCGGCAAGACCA
CGCGCGCGCTGGATGCCGCGCCGCGTGGCAGCGTGGATGGCCGCCTGCGCGTCACCGAGC
AGGGCGAGGTGATCCACCGCAAGTACGGCATCCGGGCACTGGCGTTGCGTTCGCTGGAGC
AGATGACCGGTGCGGTATTGCTCTCGAGCCTGCGTCCGCGCGCGCCCGAGCCGCGCGAGG
CGCATTGGCGGCCGGTGATGGATCTGGTGGCCGAACGCAGCAGCGTGGCCTACCGCGCCT
TCGTCGGCGCGCCGGACTTCATGCAGTATTTCCGTCTGGCCACGCCGATCGACGTGATCG
AACGCATGACGCTGGGCTCGCGCCCCTCGCGCCGGCTGGGCCAGGATGCCGCGTTGTCGA
ACCTGCGTGCGATTCCGTGGGTGTTCGCGTGGAGCCAGGCCCGTGCGGTGATTCCGGGCT
GGTATGGCGTGGGCAGTGGCCTGCAGGCGGCGGTGGATGCCGGGCACGAAGACACCTTGC
GCGAGATGGCGCAGGACTGGCCGTTCTTCCGCACCTTCCTGGACGACATCGCCATGGTGC
TGTCCAAGGGCGACCTCGCCATCGCCGAACTGTTTTCGCGGCTGTCGGGTGACCTGCACG
CCCGCTTCTTCCCGCAGATCCGCGACGAACTGGCGCTGACCAAGGGCTGGGTCAAGGCGC
TGCTGCAGCAGCAATCGTTGTTGCAGCACGACCCGCGGCTGGCCCTGTCGATCCGCCTGC
GCAACCCGTACATCGACCCGATCAGCGTGTTGCAGGTGGACCTGCTGCAGCGTTGGCGGG
CCACCGATGGCCAGGACGAGGAACTGCTGCGGGCGTTGGTGGCTTGCGTCAACGGCGTGG
CGCAGGGCGTGCAGAACACCGGCTGAGCGTACCGTCCGTCGGCGCAGTGACGCAGTGGCG
AAGCGGCCTCTGGCGCAACCGGACAAATCTGTCCGATAATGCCCGCATGATGACCTCCCG
CCCCGATGCCGCGCTGCGCCGCCGGCAGATACTCGATGCCGCCGACGAAGTGTTCAGCGA
ACACGGCGTCAATGCGCCGCTGGAACTGGTGGTGGAGCGCGCCGGCCTCGGCCGCGCCAC
CTTGTACCGCAACTTCCCGGACCGCCTCGCGCTGATGACCGCGCTGATGACGCGTGGACT
GGATGGCCTGGAGCGCCTGGCCGCCGACCTGGCCGACCGCCCGGACGGACTGGCGGTGCT
GCTGCACGATGTGGCCGAGCACATCGCCCAGTCGGCGCCGCTGGTGGACTTCTGGCGTTC
GATCGAACGCGCGCATCCGGCGGTGGAAGCCGCCGATCGCCGCGTGGTGGCGATCTTCCT
GCCGTTCGTGCGGCGTGCCCGCGATGCCGGTCTGTGCCGCGCGGATGTCGACGACGAACA
GCTGCTGCTGGTGATCGACATGCTGGGCAGTTGTCTGCGCGGCAACGACGAGTCCGAACG
CAAGCGCCTCGCGCACCGCTCGGCGGATCTGCTGATGCATGCCTTGGGCATGCAGGTACC
GGCTGGCGGCACGCGATGACGACGCGCGCGCCGACCCGCGCGGGCATCGGCCGTTGGGCG
CTGCGCGTGGCGCTGCTGCTGGCTGCCGCGTGGGGGGCGCTGGCGATCCATTTCGCGCTG
ACCGGCAATGCACTGGTGCGCATCGGTTGGGTGAGTTCGTGGTGCGCGATGGCACTGGCC
GCGCTCTGGGGGCTGCGCCGGGGCCGCGAAAACTGGGCCCTGGTGAGCATCTTCGGTGCG
GCCTGCGTGGCGCTGGCGGTGGCGTGGGCCATGATGCAGCCCAGCCAGGATCGCGACTGG
GCCGACGATGTCGCCCAGCGCCTGCAGCCGGAGGTGCACGGCAACAGCGTCACCCTGCGC
AACGTGCGCAATTTCGACTGGCGCAGCGAAACCGATCATGTCCCGCGCTGGGAGACCCGC
CAGTACGATCTTGATCGCCTGGTCAGCGCCGATCTGGCGTTGTCGTACTGGATGGGCCCG
GCGATCGCGCACACCCTGGTGTCGTTCGGCTTCGACGACGGCTCGCACGTGGTGTTCTCG
CTGGAGATCCGCAAGGAGCGCGGCGAATCCTTCTCCGCACTGGGCGGATTCTTCCGCAGC
TTCGAAGCAACCCTGGTCGCTGCCGACGAGCGCGACATCCTGCGCGTGCGCACCAATGTG
CGCGGCGAGGACATGTACCTGTACCGCCTGGCGATTCCGAAGGCAGGCTTGCGCCGCATG
TTCCTGGGTTATGTCGCGCTGGCCAAGGATCTCGATCGCGAACCCGCGTTCTACAACACG
CTCACCAGCAACTGCACCACGATCGTGTTCGCTCTGGTGCGGCAATTGCAGACCACCTTG
CCGCTGGATCACCGCCTGTTGTTGTCCGGCTATGCCGACGCCTATGCCTACGACCATCAT
GGCCTGATGCCGGGCTACGACTTCGCCACCCTGAAGCAGCGCGGGCATGTCACCGCGCGT
GCGATCGCAGCCGATACCGCCAGCGACTTCTCACGGCGCATTCGCATCGGCATGCCGCAG
GCACCCGCACCGGGCGCGTCACCACGCGCGGCGCAATGACGCTCCTGCGGCGAAGGCGCG
GCAGCGTCGCCATATTGCTGGCGGCGCTGATCAGCGTGTGGTCGAGCGGCTGCGCCATGG
TCACGGTGCAATCGCGCGACAGCGCCGGCTATATCGCGCAGACGCGCGGCGACGTGCTCA
GCACCGGTGCGCTGAGTCAGCCCGGTAACGAAACCCTCCAGGTGGCCGGTCTGCAGCCCA
AGGACTGCCACAGGCAAGCGCTGCCCTGCATCCAGCGCCTGGCCACGGTGGCCGGCATCG
GCGACGAGCGTCGCCTGGCCACCCTGGCCGAGTTGTGGACCGCGCAGGCGATCGCCCTGA
CCGGTCGCACCTCCGCGCAGATGAGCGATGCGGCCATGGAAGCCTGGCTGGAAGCGGCCC
GGCATGCCTATGCCTATCTGTTCTTCAGCGCGCGAACGCCCGCCGCGCGCGCGTTCGAGA
ACCGCCAGACGCAGGTGCGCGATTACTACAACTATGCCGTGCAGCAGCTGGTCGAGCAGC
TGTTCGCGCGTGCGCAGCAGAGCGGCCAGATCGCGCCCGCCGTCACGCCGATGGCGATAG
GGCGCTGGCAGGTTGCGGTAGACATGTCCGCGTATCGGCTGCCGGGCGGCGGCAATACGC
CGCGCGGGCTGTTCGCGGCCTCGGCACTGCGCTTCGATGGATTGCGCAGCACCTACCGAC
GCGACGGCTTCGGTGCCGAGCTGGTGGCCGAAGTCGACCCGCAACTGGTCGGCGACCCGG
CCGGTCTGGCGGCGCAGCCGGCGGCGCGTGCCGGCACCGCGCAGGAGCGCCCGCTGCCGA
CCTTCAGCGAGATGCCATACGCGCCGGCAACGCTGCTGGTGCGTTTTGCCGGCGACTCCC
TGGATGCAGTGTTGCGCACCGAGCTGGCGACCGTGGCGCCCTACGATCCGTACCGCCAGA
ACGAGGTGGTGCTACACGGTCAGCGCGTGCCGTTGGCGGCGAACTTCACCGCGGCCTATG
GGCTCTGGCTGGCGAAGTCGGGCTTTGCCGTGCAGTCGCTACGCTCCATGCTGGGCCGCG
CACGCGGCATCGATCGCCCGCATCTGTATCTGATGCAGCCCTACGATCCCGATCGGCGCG
TGCTGCTGATGCTGCACGGGCTGGCCAGCAGCCCGGAGGCCTGGGTCAATGTGGCCAACG
AAGTGATGGGCGATGAGACCCTGCGCCAGCGCTACCAGATCTGGCAGGTGTATTACCCGA
CCAACGCGCCGATCGCGGTCAATCGTGCGCAGATCCAGGCCTTGGTGCAGCGTAGCCTGC
AGCATTTCGACCCCGCCGGCACCGCGCCGGCCTCGCACGGCATGGTGTTGATCGGCCACA
GCATGGGCGGTGTGATCGGGCGCCTGCTGGTGTCCTCGTCGGGCGATCGGCTCTGGAACG
CCCTGTTGCGGGACTACCGGCTGGATGGAGAACGCGGTGCGCGCGTGCGCGCCAAGCTGG
CGCCCCTGTTGAATTTCGCGCCGATGCCGCAGATCGACCGCGCCATCTTCATCGCTGCGC
CGCATCGCGGGACGCCGCTGGCCGAGGGCGGCCTGGGACGCTTGGTCGGCCGCATGGTGC
GCCTGCCGCTCGCCTTGCTGGACCGCTTCGGCGACGTCCTGCAGGATCTCGCCGACAGCG
AGCAAGACGGGCAGGGCGGGCTGCCGCGTCGCAAGAGCCGGCTGCTGCCGCCGACCAGCA
TCGACAACCTCCGCGACACCGATCCGTTCGTGCGCGCCACGATGGATCTGCCGATCTCGC
CGCAGGTGCGCTATCACACCATCGTGGGCCGCGAAAAACCGCAGATACCGCTGGCCGAGT
CCGACGATGGCCTGGTGCCGTACCGCAGCGCACATCTGGACGGCGCCGCGTCCGAACTGG
TGGTGACCTCCTGGCACAGCGTGCAGGAAACCCCGCAGGCCATTCTGGAGATTCGGCGCA
TCCTGCATGCGCAGCTGCAGGCCGAAGACAGCGAAGCGCCTGCACCGACGCGATCGCCGG
AGCCTGCGCCCGCGTCTGTGCCCGCGAGCTTGTGAGTTGGCCTTGCGGCCAGGGTCGGTA
GATGTCCGGCCCTGTTAGCGCCGTGTTTACCCCGCTCGTGGTATCAGGCCATCTCTCGAA
CAGGCTCGAACAAGGAAGACGCGATGCGCAAGCGCTCGGCAGTGCTGTGGGTTCCGCTGT
TGTTGGTCGGTTGCGGTCGTGGCGAAGCGCCAAAGGATGCAGGTGCTGCCGGCACCGCAG
CTTCCGCACCGCAGGCTGCGGTGCGCGCGCCGCAGCCCGCAGCGGTTGCGGACGACGTGC
CGGAATTTCCGGCCATTCCCACCATCGTGGTGCCGGACATCGTCGGCGTGACTCCGGCGC
AGCGTGCGCTGGAAGCTTCGCTGCAAGACATACTGGACCCGGTCGCAGGCATCAGCGTGG
CCCCGGCACGCTGCGGCGATGGCGGCACGCTGATCACCGATGCTGGCATCACCAGCGTCG
ATGCCAACGGCAATCTGCTGCGCAACGGCAGTACCGGGCTCTTCGATCTCAAGGCCGATG
GCAGCGGCACCGCCAACTTCGACGGTGGCCTGGTCGTCGTCAATGCCGATGGCAGCGGCA
CCATCAATGGTGCCGGCCAGGATGGCGACGCTGCGCTGATCGACGTGCAGTCCAACGGTG
GCGGAACCTACAACGGCCCGGCTGGCCTGATCAGCCTGGACGGCAGGGGCGCCGGCACCT
GGAACAGCGACAAGAGCGGGTTGATCGACAATCGCGGCGATGGCAGCGGTACCTGGAATG
GACCGCGGGGCCTGGTCACCATCAATGCCGACGGCTCGGGCACCTGGAACGGCCCCGCTG
GGCTGGTGCAGAACCGGGGCGACGGCACCGGCACCGTCGGCACGCCGCCGCGCGAGGTAC
GCATGCCGCCGCTGCCCAAGGTGCCGCCGGCAGGTCGCTTCCCGCCCCTGCAGAAATTCG
CCCCACCCGGTGCGCCCTGCGGTTATCTGATCACCCTGAACGACCGCATCCTGTTCGACT
TCGACAAGTCCGACATCCGTCCGGATGCGGCACGCGTGCTCGATACGCTGGCCGTAGCGC
TCGGCAAGGTGACAGCCCGCGACATGGAGGTGCGTGGGCACACCGATGCCAAGGGGGAGG
ATGCCTACAACCAGTCGCTGTCCGAGCGCCGCGCCAATGCGGTGCTGGCGGCGCTGCGCA
CGCGCGGTGCCGCGCAGACGGCCGCCGCCAAGGGCTACGGAGAAACGCAGCCGGTGGCGC
CCAATACCGTCAACGGACAGGACAATCCCGGCGGGCGGCAACTCAACCGGCGCGTCGAGA
TCTTCTTGCGCACATGACTGAGGCCTGCAGGATCGAGTGCGCGCCATCGGGGGCGTATGC
GTGTTGCGTAGACGCTGGCCCTCGATGACGGTGACGCAGGTGACGGACACGGTCGCGCGC
GAGGTGTCGCCTTGCGATTGCCCTGACGGCCACGCGGCGGCGTGACACGTTGTGGCGTGA
ATGGCTTGCTGTCTTACGCAACCGATGTCGTGCAGTGCGGGTTTGCGCCGAACCCTCACC
CCAACCCCTCTCCCGCAGGGAGAGGGGCTTTGTTCCCTTCTCCCCGTGGGAGAAGGTGCC
CGCAGGGGCGGATGAGGGGGAGCACGTAACAGATAGACGTGCCGTGCCGTGCGGCTTTGC
CCCCAACTCTCACCCCGACTCCTTCCCCACGGGGGAGAGAGACCTCGAATCCCGTCCGGC
CTCGGTATGCCAATGAAGGCGCCAGGGCTTCAAAACACAATGGGCCGCGTCGGCGGCCCA
TTGCGATACACACCTGCGCTCCGAAGGGCGCGCGGTTTACTTCAGCTTCGCATCGGCGCG
CAGCGCGTCGGCGCGGTCGGTCTTTTCCCAGGAGAACGAGGTGGCGGTGTGCTTGGTGCC
GGTACCGTCGGTGTAGCTGAATTCCTTGGGCTTGCGGCCGAAGTGGCCGTAGGACGCGGT
CTGCTGGTACATCGGGTGGATCAGATCGAGCATCTGGATGATGCCGAACGGACGCAGGTC
GAAGTGCTTGCGGATCAGCTTCTCGATCTGTTCGTCGGCGATCTTGCCGGTGCCGAAGGT
GGTGACCGAAATCGAGGTCGGCTCGGCCACGCCGATGGCGTAGGAGACCTGCACTTCGCA
ACGGTCGGCCAGGCCGGCGGCCACCACGTTCTTGGCGACGTAACGCGCGGCATAGGCGGC
CGAACGGTCGACCTTGGACGGATCCTTGCCCGAGAACGCGCCACCACCGTGACGGGCCCA
GCCGCCGTAGGTGTCGACGATGATCTTGCGGCCGGTCAGGCCGCAGTCGCCCACCGGGCC
GCCGATCACGAACTTGCCGGTCGGGTTGATGTGGAACTTGGTGCCCTTGTGCAGCCACTT
GGCCGGCAGTACCGGCTTGAGGATTTCCTCGCGCACCGCCTCGATCAGATCCTTCTGCTT
CACGCCCGGATCGTGCTGGGTCGACAGCACTACCGCGTCGATCGCGGTCGCCACGCCGTC
TTCGTAGCGCAGGGTGACCTGCGACTTGGCGTCCGGACGCAGCCAGGCCAGCGCCGAGTT
CTTCTTCTTGCGGATCTTGGCCTGCTGCTCGACCAGACGGTGCGAGAGGTGGATGGCCGC
GGGCATGAAGCTGTCGGTCTCGTTGGTGGCATAGCCGAACATCAGGCCCTGGTCGCCAGC
GCCCTGTTCTTCGGGCTTCTTGCGGTCCACGCCCTGGTTGATGTCCGGCGACTGCTTGCC
GATCAGGTTGAGCACGCCGCAGGTCTCGCCGTCGAAGCCGACGTCGGAGCTGTTGTAGCC
GATGTCCAGGATCACCTTGCGGGTCAGCGCTTCCAGGTCGATCCAGGCGCTGGTGGTCAC
TTCGCCGGCCACGATCGCCACACCGGTCTTGACCATGGTTTCGCAGGCCACGCGGGCGCG
CTTGTCCTGGGCCAGGATGGCGTCCAGCACGGCGTCGGAAATCTGGTCGGCGATCTTGTC
CGGATGGCCTTCGGAGACCGATTCGGAGGTGAACAGGTAGCTGGACATCAGGCTTATATC
CCTTAATTCGGATGAAAAGATGGGTGCGGATGATACACGCCCACGGTGACCCTTGCATTG
TGCGCCTGAACGCGGTGCCGTGGGGATCAGCGGAGAGGGGCGCAATCCGGCGGATGCAGC
TGGGCCGGATGCGGCGTGTCGGCACCAGACCGCCGGGATGCTCCAGCCAGGCGGGCACGA
CGGCCGCGCCTGCCCGGGCGCGCCGGGGCCGGTGGTTGCCCGGAGGCGACCGCCGCTGCC
ATCGCGCAGTGGAGATGGCTCCCCCGGCCCGCTGGCGTGCGGCGATGTGGTCTGCGCGGG
TCCGCGACAGTCACGCGCGGTTGGTGGCTCCATGGTGCATGCAGCGCGTGCAGCCGTGTG
CCGCCTGTCGGCAGGCCCCACGGTCGGGTGGATGTCTCTCCAGCCTGCTAGCATCGGGCA
ATGGATTCACTGACCCAGATCGTTCTTGGCGGCGCGATTGCCGCTGCCATCGCGCCGCCC
GGACAGCGGCGTGCCGCCTTGCTGGCCGGCGCGGCCCTGGGCACCTTGCCCGACCTCGAC
TCGCTGGCGCTGCTGCCGCTGACCGACGATCCGGTCACCCTGATGACGGTGCACCGCAGC
GTCAGCCACTCGTTGTTCGTGCTGCCGCTGCTGGGCTGGTTGCTCTGGTGGCTGTTCCGC
CGCTACGGCAACGGGCGCGTGGCCGGCGCACCCACACGCTGGTTCTGGGCGATCCAGCTG
GCCTTGCTCACCCACCCGCTGCTGGACGCCTTCACCGTCTACGGCACTCAGCTCTGGTGG
CCGCTGCAACCGCATCCGACCATGTGGTCCAGCGTTTTCATCATCGACCCGGCCTATACG
CTGTGGCTGCTGGGCGCCTGCGCCGTGGCCTGGTTCGCGCGCGCGCGCCCGCTGGCGCAG
CGCGCGTTGGTGATCGGCCTGGTCGCCAGCTCGGCGTACCTGGGCTGGTCGCTGGTCGCC
AAGCATCTGGTCGATCAGCAGGCCGATCGCGCCCTGGCCGCGATGGGGCTGGCCGATGCG
CCGCGCTTCTCGGTGCCGATGCCGTTCAACACGCTGTTGTGGCGCGTGATAGCGATGACG
CCCGGTGGCTACGTCATCGGCGAACGCTCGCTGGTGGCCGACAGCGGACCGATGCAATTC
CGCGGGTTTTCCAGCAATACCCAGGCCCTGGGCGAGGTCGCCGCGTTCGATTCGGTGCGC
CGGCTGACCTGGTTCAATCGCGGCTTCATGCGCGCGCGGCTGGTGGACGACGAGCTGATG
CTCAGCGATCTGCGCATGGGCCTGGAACCGGATTACACCTTCAATTTCGTGATCGCCCGT
CGCGACGATGGCGCCTGGCAGCCGATCGTGCCGCGCCAGGTCCAGGCCGCCTACCGCGCG
CCGGTCGCACGCGACCAGATCGGCGCCGTGCTGGCGCAGATGTGGCACCGCATCTGGAAC
GCTCCGGTCGGCAAGGCACTGACCGGCGATCTGGAACACGAGGGCGCCCAGGCGACCGCG
CCGGTCTCGGCATCGGCGCCTCAGTAGACCGTGGCGCGCGCCTGCACGAACGAATAGAAA
AAAACCGCATCCGGGTCGCTTTGCACCTGGGCCAGTTCGCGGCGCATGCCGTCCACGGTC
TCGGCGTCGACCGCGCCGGCATGCAGCAACTGCTCGGCGGCCGATAGCAGCACCTCTTCC
CAGAAGCCGATCATGGTCTTGCGTCGGCCCGGCTCGCGGTTGTCCAGATGCAGGGTCTTG
ATCTGCGTGTGCACGTCGCGGAAGCCACCGGCCAACAGCAGGTTGCCCAGCTTGGCGCCC
ACGAACGGGTCGCCGCCCTGATCGTGCTGGAAATCGTTGAACGCCATCCAGTAACGCCAC
AGATTCGGCGAATACGGGTGCAGCAGGAACGAGGCGTTCATCACCTCGGTCACATACACC
GGCGAGCCGGGCAGCAGCACCCGCCGCACCTCGTTGAGCACGCGTGCCGGCGAGGGCACA
TGCTCCAGCACCCAGCACAGGAAGGCCGCATCGAACTGGCGCGCCTCGAAGGGCAGGTCG
CCCGCGTCGGCCTGCTGCAGCGTGTAGCGCTCGCGGCACCAGGCCAGCCGTTCCAGGTTG
GCGCGCGCCGCACCCAGCTGCGCCTCGCTCAGGTCCACCCCGGTGACGTGCAGTTCGGGA
AACCGCCGCAGCAGGACCTCGGTCTGCGCGCCCACACCGCAGCCGACTTCCAGCAGGCGC
CGCGCGCCGCTGTAGTCGACTGCGTTGAAGAGTGTGGCCTCCAGCAACCGTGCCTGCTTG
AGCAGGCGCGCCTGTTCGGTGGCCGAGAAGCCGTGCAGGTAAGCGTGGGTCTCGTGCGTT
GCGCTCATGATGCAGCTCCAACAGCTCGGGAAACTCAGGCGGCGTTCGGCAGCGACGGCG
GCAGGCCGGCGATCAGCGCGTCGAAGTAATCGCGGGTCAGCGCCAGTTGCGCCTCCGGCG
TTTCGGCGCGGTTGACCACCGCGCGGAAGTCCGCGCTCTGCGGGTGGTCCTTGGCGTACC
AGCCCAGGTGCTTGCGCGCGATGCGCACACCCTGCGGTTGGCCGTAGAACGCGTGCAGCG
CGTCCAGATGGCCGAGCAAGGTGTCACGCACGAACGCCAGCGATGGCGGCGGCAACGCCA
CGCCGGTGGCCAGGTAATGCGCCACCTCGCCGAAGATCCACGGCCGCCCCTGCGCGGCGC
GGCCGATCATCACTGCGTCCACGCCGGTCTCGTACAGCACCTGCGCGGCCTTGTGCGGCG
AATCGATATCGCCGTTGGCGATCACCGGAATCTGCAGCGCCGCCTTGATCTGCGCGATCG
TGGCGTACTCGGCGCTACCGGTGTAGTGCTGGTCGCGGGTACGCCCGTGCACCGCCAGCG
CGGCGATGCCGCAGTCCTGTGCGATGCGCGCGATGACCGGCCCGTTGCGGTGGTCGCAAT
CCCATCCGGTACGGATCTTCAGCGTCACCGGCACGTCCACTGCCTGCACCACCGCACGCA
GGATGCGCGCCACCAGATCCTCGTCGCGCATCAGCGCCGAGCCGGCCCAGGCGTTGCACA
CCTTCTTGGCCGGGCAGCCCATGTTGATGTCGATCAGCTGTGCACCGTGATCGACGTTGT
AGCGCGCCGCCTCGGCCAGCTGCTGCGGCTCGGTGCCGGCGATCTGCACACTGATCGGGT
CCGGTTCGCCGGCATGATCCATGCGGTGCAGCGACTTGCGCGTGCCCCAGAAGCGTGGAT
CGGAGATGGTCATCTCCGAGACTGCCAGCCCGGCGCCCAGCCGCTTGCACAACAGCCGGA
ACGGCTTGTCGGTCACGCCCGCCATGGGCGCGAGAATCACCTTGGGAGCGATGTTGTAGG
GGCCGATCTGCATGCGGGCATTGTAGCTGGGGTGGGGATTCGGGATTCGGGAGGGCGTTT
TTCGGCCTTCGGTCTTGTGCGGTTGCCGTGTGGGTCGCGTGACCAGTAGAGCGAGGGCAG
CGGCGAGATTGCTGGTTGACCGTACCCTCACCCCAACCCCTCTCCCGACGGGAGAGGGGC
TTCTATTCCTTCTCCCGTCGGGAGAAGGTGGCGCGTCAGCGTCGGATGAGGGTACGGGTG
CCCGACGCGGCATCACGCCAGGTTCCTCCGCCCAGATTGCTATCCGATGAAGATCGAAGT
TCCGGCGCAGCGGGCCTGGCAGCGTCCGTCGATGGACAGGCCTCGACATGCCGTTCGCGG
ATCGAAGCAGTCTCATGGGGATGCCGACGCCCTGAACGCAAAAGGCGACCGCATCGCTGC
GGTCGCCTTCGTTGCTTGCTTGAAGCGTGAGGATCACACGGCCGGTTCGGGCACCATGCG
CGGCATCGATGCGGCGGCGCCTTCCACTTCGGTGGAGCGCGCGGCGTAACGGGTGGCAAA
GCGCACGTGGGTGATGAAGCTGGCGGTGGGCGACTGCGCCAGCGAGGCCACCAGCGCACC
GTTGAAGGCATCGCCGGCGCCGGTGGTGTCCACCGTCTGCGCGCTTTCCGCGCCTACCCG
GTAATGTGCGGCACTGTCGCCACGCAGCTGCTCGTCGGCATGCGAGATGAAGGCGCCCAC
CGCGCCCAGCGTCACCACCACAGTACCGCCCGGCAGCAGCTTGCGGCACAGCGAGTGCAG
CGTATTGCCGTCCAGCGCCGCCACATCGTCGGCGTTGATGCGTTCGCCGACGTGGCGGCC
GAGCAGGGCGGCGAATTCGGTCTCGTTCGGAGTCAGCACGTCGGCCAGCTTGAGCAGGCC
GATCGAGGTCGGCGCATTGGCGGGCGCGGCGTTGAGCACGGTCAGCGCGCCGCATTCATG
CGCCAGGGCCAGCGCCGTTTCGACGGTCTCTGCCGGCGATTCCAGCTGCGCCAGCAGCAC
GCGCGCCGACGCCACCAGCGCACGCTGGTTCTCGACAAAACCCGAACTCAGCACCGAGTT
GGCGCCGGCGCCGATCACGATGGTGTTGCGGCCGTGGCCGTCCACATAAATGCCACCGGT
GCCGGTCGGTTCATTGCTGGGCTCGGCGATCAGCGTAAAGCCGTCGTGGGCGGCCAGCGA
GCGCGCCAGCGCACCGCCGGCATCGTCGCCCAGCGCGCACAGAAACTGCGTCTTGGCACC
GGCACGCGCCGAGGCCACCGCCTGATTGAAGCCCTTGCCGCCGGGGCCGGTGCTGTAGCG
ACCGGCAATGGTGGCGCCCGGCGCGGGCAGCACGTCGCAACGCCACACGTGATCGACATT
GAAAGACCCGACAACGACGACCGAACTCATAGATACCTGCTTGCTTGAATGACTTGAATG
AAACCTGGCGTAACGCGATTAGACCGTGGCGCCGATGAACCCGCGCCGCCTCAGCCGAAG
TGCGAGAGCACGCCGGCAATGGTAGCGGTCATGAAGGTGGCGATCGAACCGCCGAGCACC
GCGCGCAACCCGAATTTGGCCAGATCGTGACGACGTTCCGGTGCCAGCCCGCCGATGCCG
CCGATCTGGATCGCGATCGAGCTGAAATTGGCGAAGCCGCACAGCGCATACGTGGCGATC
AGCCGGCCTTCCTCGCTCAGGCTCACGCCGGCGACCTGGCCCTGCACGATCTGCGACAGC
TCGGTATAGGCCACGAATTCGTTGATCACCACCTTCTGCCCGATCAGCGAGCCCACGGTG
GTCGCGTCCGCCCAGGGCGTGCCGATCACCCAGGCCACCGGCGCCAGCAGGTAGCCGAAG
ATCGTCGACAGGTTGGTCGGCCGACCCAGTGCGGCGGCCGCGCCCGTCACTTCGCCCAGC
CAGGTCAGCGGTGCATTGATCAGCGCGATCAGCGCGATGAAGGCCAGCAGCATCGCGCCG
ATGTTCAGCGCCAGGCGCAGGCCGTCGCCGGCACCGGCCGCAGCCGCATCGATGATGTTG
CTGGTGGTCTTTTCCACTTCCATCTTGACCGTGCCGCGGGTCAGCGGCGTACCGGTTTCC
GGCACCAACAGCTTGGCCACCACCAGGGTGGCCGGCGCGGCCATGATGCTGGCGGCGAGC
AGGTGCTTGGCGTAGAACGCCTGCTGCACCGGATCGCTGCCGCCGAGCATGCCCACGTAG
GCGGCCAGCACGCCGCCGGCGATATGCGCCATGCCGCCGATCATCATCGTCAGCAATTCG
GACTGGGTCATCTTGGGGATGTACGGGCGCACCGTCAGCGGCGCCTCGGTCTGGCCGATG
AAGACGCTGGCGCAGACGCTGGTGGTTTCCGCCCCCGACACGCGCATCACCTTGGTGATG
GCCCAGGCCATCGCGCGCACCACCAGCTGCATCACGCCCAGGTGGTAGAGCACGCCCATC
AGTGCCGAGAAGAAGATGATGGTGGGCAGCACCTGGAACGCAAAGATGAAGCCATAGCTC
TCGATGTTCATCAGGCTGCCGAAAATGAAGGTGGAGCCTTCATTGACGAAGCTCAGCACC
TTCACGAAGCCCTTGCCCAGCGAATCGAACACGTCGCGCCCGCCCGGCACCAGCAGGACC
AGCGAGGCGAACGAGATCTGCAGCAGCAAGCCGGTGCCGACCAGCTTCCAATCCACGGCG
CGGCGGTTGCTGGAGAACAGCCAGGTGATGCCGATGAGCACCGCCAGACCGAACAGGCCG
AAACCGATCCTTCCCAAACCTTCGACCATTCCAATCCCCGGGGTTGCTGACGGCAAAACG
GGAAGCCTAGAGCAGGGGGTGTCGGCCGGCAAGGCGAGCGGTATTCAGACGGGCGCCACT
GGCTCGCGTCGGCGTCCCGCCCGCTAAACTGCGCAATCCGGTCCGGGGCAGGGGCCCCGG
GGGGCGCAGGAGTGTTTCGCCATGCATTACCGTCGTCTGGGTTCCACCGGGCTGCAGTTG
TCGGCCGTGTCGTTCGGTGCCTGGGTCACCTTCGGCAAGCAGATCGGGCGCAGCGAGGCG
CGTAACCTGATCGCTGCGGCCTGGGACAGCGGCATCAACTTCTTCGACAACGCCGAGGTC
TATGCCCGTGGTCGTGCCGAACAGGTGATGGGCGATGTGATCGCCGACCTGCGCCTGCCG
CGCGATGGCTACTGCGTGTCCAGCAAAGTGTTCTTCGGTGCGGTGGACAGCCCGCGTCCG
ACCCAGCGCGGGCTCTCGCGCAAGCATGTCACCGATGCCTGCCACGCCGCGCTCAAGCGC
CTGCGGGTGGACTATCTGGATCTGTATTTCTGCCATCGGCCCGACCCGGACACGCCCATC
CAGGAAACCGTGCGCGCCATGGATGCGCTGATCCGGCAGGGCAAGGTACTGTACTGGGGC
ACGTCGGAGTGGAGCGCCGAGCAGCTGCGCGCGGCCATCGCCATTGCCGAGCAGGAGCGC
CTGCATGGGCCGTCGATGGAGCAGCCGCAGTACAACCTGCTGCACCGACAGCGGCTGGAA
CACGAGTACGCGCCGCTGTGCGAGGCCGGGCTGGGCACCACCACCTGGTCGCCGCTGGCG
TCGGGGCTGCTGACCGGCAAGTACAACGCCGGGGTGGCCGCTGACAGCCGGCTGGGCCAA
CCCGGCAACGCCTGGCTGCAGGAAGAAGTGCTGGGGTCGGCCGACAGCCGTCGTGTCGAA
CGCGCCCGCGCGTTCTGCGCGGTGGCCGCCGAACTGGGCCAGGCGCCGGCGCCGCTGGCG
ATCGCCTGGTGCCTGCGCAACCCGCACGTGTCCACGGTGATCCTGGGCGCCAGCCGGGTG
GCTCAACTGGAGGAGAACCTGTCCGCACTGGAGGTGCTGGAACAGGTGGATGCCGCCGGC
TGGGCACAGGTGGAGGCGGCGACACGCTGAGCGCTCCCACCGCGCCTGCACGGGCGGATT
CACGGCGTGTGCGACGGGTGGTGAAGGCGGCGCATGCGCGACCGGCGGGGCCGTGTGGGT
AGGCGACACAAGGGGCGTGCCGGGTGCATGAGGCGTCACCAGACACGCCGGCGCTGACGT
GGTCGAAAGGTGCTTTCGATTGATTTAATCAATCGAAATTCAAGAGGTCATGCAAACTTC
CTGTGAAGCAAATGAGAATGGCTCTTGATCATTAAATGAGAATGGTTATTATTTGTCTGG
CCAACCGACTGGAGATCCAGATCATGACCGCTCATCCCGTGCTGCTTCGCTCCGAACCGG
TCAACCTGCGCGACCGCGCCGTGCCGCGCGTCGTTCCCGCTGAAGACCTCATCAGCAGCG
AGGCGCTGCTCAAGGGCCGCCGCGAAGTACTGATCCAGCATGGCGACCGTGTCTATCGCC
TGCGCCACACCAGCAACGACAAGCTCATCCTGACCAAGTAATCCAGCCCAGGGAACCGCT
GCACCCGGCAACGGGAGCAGACGCCGCCACGGCCGCAGTCGGTCGTCGCGGCACGCCCGC
ACCGCACGTCGCGAGCGAGGTGCCGGCAGGTTCTGCAGCCACCGCATTACCACTGGCGCC
CGTCCGCGCATGGGCGCCGCGTGTTCGCCCGGGCGTTGCCGCCGCCGCCCACCTCCCATC
TCTCCACCCTCTGTTGCCGCGCGCAGCCGCTTCGCTGTGCGCGCTGCCGGGGGCTCTTCC
ACAAAGGTTTCTTGATGATTCGCCTGCATCCGCTGGTGGTCGCGCTGTCGCTCGCGCTGC
CTGCCGTCTCGTTGTGTGCCCATGCCGCAGAACCAGAGGCCGGTGGCGCCTCCGCGCGTG
AGGTGCACGATTTCGATCGCCTGCAGGTCACCGCCACGCGCACCCAGCGTGCGCTGGTGG
ATGTGCCGGGCACGGTGGATGTGATCGACCGCGAGCAGTTGGACAACCAACTGGTGCGCG
AACTCAAGGACCTGTTCCGTTACACCCCCGGCGTATCGGTGACCAGCACCAATGGCCGCT
TCACCGGCGCCAACGGCATCCGCATCCGCGGCCTGGACGGCAACCGCGTGTCGATCCTGG
TGGACAACGTGCCGGTGTCGGACACCTTCGCATTCGGCAGCTATCTCAATGCCAATCGCA
ACTTCGTCGATCTGGAAACGCTCAAGCGTGTGGAAGTGGTGCGCGGGCCGGCCAGTTCGC
TGTATGGCTCCGATGCCCTGGGCGGCGTGGTGGCCTTCGTCACCAAGGACCCGGCCGATT
ATCTGAGCCAGGACAAGCACAGCTACGTGGGCCTGAAGTTCGGCTACGAAGGCGACTGGA
ACGGCTTGTTCGCCGGCGCCACCGGCGCCTTCGGCGGAGAGCGCTGGAGCGGCCTGGTGG
CGGTGGCGCATCGCCAGGGCCAGGAAACCCAGAACCAGGGCGACAACCGCAGCCGCAATT
TCAACCGCACCGCGGCCAATCCGCAAAACCTGGACGGGCGCAGCGTGCTGTCCAAACTGG
TCTACGCGCCCAGCGCGCAGCAGCGCTTCAAACTCACCGTGGAAGGCAACGAGGACTACG
GCAGCATCGAGGCCCTGAGCAGTATCGACACGCGCTCGCCGACAGCCTCGCTGCGCGTGC
TGTCCCAGCAGGGGCGCGACCACCAGACCCGCGCGCGGGTGTCGTTGCGGCACGAGCTGG
ATGCGCTGGACAGCGCACTGGCCGATGACCTGCAATGGCTGGCGTATCGCCAGGATAGCG
AAAGCCTGCAACGTACCAACGAGCTGCGTGGCAACAACACCCGCCGCCATAACGAACACA
GCTTCGACCAGCGGGTGTACGGGCTGCTGGTCAATGCGCACAAGGTCGTCGCTACCGAGA
CGATGCGCCACGACATCACCTACGGCCTGGATGGCACCTGGACCGACACGCGCGCCAAGC
GCGACGGCTATTCGCTGAATCTGGCCAATGGCGCGATCAGCAACCGCGTCGGCCAGGACG
TGTTTCCGGTGCGCGATTTCCCCAAGAGCGAGACCACCAAAGTCGGTCTGTATGCGCAGG
ACGAGATCGGGCTGCTGGATGGACGTCTGTCGCTGACGCCGGGCGTGCGTGTGGACTATT
TTCGCCTGTCGCCGCAGATCGACGGCATCTTCCGCGAGGACAATCCCGGGGTGGGTGTGG
CGACCATCGATCAAACCCAGGTCTCGCCCAAGTTCGGTGCGGTGTGGCGTTTCTCGGACG
CGTGGTCGGCGTACGCCAATTACGCGCACGGCTTCCGCGCTCCGCCGTACAACGACGTCA
ACATCGGGTTCACCAACCTGCAGGGGCGCTACACCGCCATCGCCAACCCGGATCTGAAGG
CCGAGACCAGCCGCGGCGGCGAACTGGGCGTGCGCTTCAACGATGCGGTCGGCTATCTCG
GCCTGGCGCTGTACTACACCGACTACCGCGATTTCATCGAATCCAATGCGCCAGCCGGCG
TCAACGCCGACGGTTTCATGGTGTTTCAGTCGCGCAACGTGAACGATGTGGTGATCAAGG
GCGCCGAGGCGCGCGCCGGAATCGACCTGGGCGTGCTGGCCGGCTGGCAGGGTTGGTCGG
TGAACAGCGCTGTGGCGTATTCCGAAGGCGACAACCTGACCGACAACATGCCGCTCAATT
CGGTGGACCCGCTGCGCGGCACCCTGGGCATGGCATTCGACGGGCAAGGCTGGGGCGCGG
AACTGATCGGTACCTTCGTCGCCCGCAAGCGTCGCCCGCAACTGGACACGTACTACACGC
CAGCCGGCTACGCCACGCTGGACCTGATGGGGCATTGGGAATTCGCGCCTGGCGCCAAGC
TCACTGCCGGCGTCTTCAATCTGGCCGACCGTCGCTATGTGGACTGGAATGCGCTGCCCA
ACGGCACGCTCGCCAGCAGCACGGTGGTGGACCGCTTCACCGCTGCCGGGCGCACCGCCT
CGGTCAGCCTGGCCGTGAACTGGTAGCGGCCATGCCCATCGCCCGCCCATTGCCGTTGTC
GTCGCGCGCACGTGCCACCCGCAGCACGCTGCCGCGCCCGGCGCAGTTGGCGGCGCTGGG
CACGGTGCTGTGCCTGTACCGCCCGGCGCTGGGCAATGAGCTCGATGGCTGGCAGTTGGC
GATCGAGGCGGCCGCCTCGCGGCAGCTGGACAGCGATGGCGTGCGCGAAGGCATCTGCTT
CTTCGATGCCGACGGCCAATGCTGCTGGCGCCTTTACCTGCTGCCGGACAGCGATTTCCT
GAACTGGGATCGGCTGGTGTCGCGTTTGCCATCCCTCTCCACCCACGCCCCGGGCCTGGG
GATCGGCGAGCGCCTGTGGCGCCGGCTGGCCGGGCGCATGCGCGGCGAAAGCTGGCGGCT
GAGCGCGCTGCGCCTGCACACCACCACCGCTGGCGATCGATCGCTTGCTGCCAGCCTGGC
CAATGTCTCTGCGCTGGGGGCCGAGGTTGCCGCGCGCCTGGCGCACGATGAGGGCATCGA
CGGGCGCGTGGCGATAGACGATTGCTGCTGCGCGCGCGCTGCGGCTCCGCCGCCCCGCCC
GATCGCAGCCGGGCGCAGCGATCCCGCCAGCATGACCACCGCAGTGTTGCGGCTACGCCG
CTGATGTTCCGACGACCACGACCGAGAGTTCCAATGAGCCGATTGTTGCCACGCTGTATC
GCACTCCCCCTGAGCCTGCTGCCCCTTCTCGCCACTGCTGCCGATCCCGAGCGCGATCGT
CAGAGCATCCTGGCGATGCAGGGCGAATACGCAGTGGACTTCGCCTTCGACGAAACCGTG
CTGCTCAAGCCCGGTTACGAGCGTGCCTCGGCGATGCGCAGCGGCGCCAGCGAAGTGGTC
ATCGTGGTGGAGGATTCGCCACGCAAGCTGGTGTTGCAGCACTTGCTGGTCGACGAAAAG
AGCAAGCATGTGACCAAGCATTGGCGACAGGACTGGGTGTACGAGGCGCCGCAGCGTTTC
GAATTCACCGCCGAGCAGACCTGGCAGGTGCGTGCGCTGCCGGCAGCGGCCACCCAGGGC
GCCTGGACGCAATGCGTGTTCGAGGTCAGCGATGCGCCGCGCTACTGCGGCACAGGGCGT
TGGGACTATGCCGATGGGCATCCGACCTGGACCAGCGATCTGAGCTGGCGTCCGTTGCCG
CGGCGCGAATACACCAAGCGCAGCGACTACAACGCGCTGTCGGTGATCAACCGGCACACG
CTCACGCCCGACGGCTGGACCCACGAGCAGTTCAACACCAAGGTGTTGCGCAAGTCCGAC
GGCAGCCAGGAGCCGATAGCGCGCGAGTTCGGCTTCAACGATTACCGCAAGACCACCGAC
GTGGACTTCGCCCCGGCCTATGCGTACTGGAAGGGCACGCAAGCCTACTGGGCGAAGGTG
CGCACACGCTGGGCCAGGTTCCTGGACACGCCGCCGGGCCTGCACCTGAAGACCAAGCCC
GACGGCATGGCGATGATCATGCCGATGTTCGAGCAGGCCGAAGCCGCGCAGAAGGGCAAG
CGGGTCAAGGATGCGCAGATCGATGCGGTGTTCGCGCAGTGGGTGGAAGCGGCGAACTGA
TCGCCGCGTGTCGCAGAAGCGCACCCGGGCGCGACGGGCGTTATCGGTAACGCCCGGTCG
CGCCCTGGGGCGTTCCTTCGGAATGGGCGGCCGTCACTCCTTGAACATCAAGAACGCCGC
GACCAGGATCAGGCCGAACGCGGCCCAGTGGTTCCACTTCAGCGACTGGCCCAGGTAGAA
GGTCGAGAAGCCGGCGAACACCAGCAGCGTGATCACTTCCTGCATGCCTTTGAGCTGCGG
AGCGGAATACACCGCGCTGCCCAGGCGATTGCCCGGCACCTGCAGGCAGTACTCGAAGAA
CGCAATGCCCCAGCTGACCAGGATCGCGATCATCAATGGCGTGCTCTTGTACTTCAGGTG
CCCGTACCAGGCGAAGGTCATGAACACGTTGCTGGCGATCAGCAAAAGGACCGGGTACAG
GTAGGCGGTGAAGGAGGCAGTGGGCATGATGGCGGCGGCAGGGAGCGGGCCGGCAGCATA
AGCCAGTGCCGTGAAGCGCACGCAACCGTGGCGGCCTGGGCCGCAACGCCCGTCAGCGCT
GCATGCCCCAGCGGCGCACGCTCAGCCGCTCGATCGCCTGGAAGACCACGCCTTCCACCA
GCAGACCGAGCACGATCACCATGGCCAGCCCGGCGAACACCTTGTCGGTATAGAGCTCGT
TGCGATTCTGGAAGATGTACCAACCCAGCCCGCCCTGGCCGGAGGTGGCGCCGAACACCA
GCTCGGCAGCGATCAGGGTGCGCCAGGCGAATGCCCAGCCGATCTTCAGACCCGACAGGA
TCGCCGGCAGCGCGGCTGGAATCAGCAACTGCATCACATAGCGCGGCCCGCGCAGGCCGT
AATTGCGCCCGGCCATGCGCAGCGTTTCCGGCACCGCCTGGAAGCCGGCGTAAGTGGTCA
ACGCCAGCGGCCACAGCACCGAGTGCACCAGTACGAACACCAGGCTGCCGGTGCCCAGCC
CGAACCACAGCAGGGCCAGCGGCAGCAGCGCGATGGCCGGCAGCGGGTTGAACATGGCCG
TCAGCGTGCCGAGCACATCGCGGCCCCAGCGGGTGGAGGCGGCCACCGCGGTCAGTACGA
ATGCGCCGACCACGCCCAGCAGATAGCCCTGTCCCAGCACCCGCAGCGAGGCAGCCACCC
GGCGCAGCAGTTCGCCCGACACCAGCCCCGCGTAGAACGCGCGCGCGGTCTGCGCGGCGC
CGGGCAGCATCAGATCGTCGCCGAGCATGCGTGCGGCGATCTCCCAGACCACCACCAGCA
CCGCCAGCACCACGGTCTTGCGCAACCACGTCGGCGCCTGCCGGCGCATCGGTGCGGCGA
CTGTCAGCAGGGCCGGGTCGACCGGTTGCAGCGCCAGTTCGTATTCGGGGCGCACCGGCG
GTAGTGCGGTCGTGTGCGAGCGGGTCATGGCAGCGCCTCGCGTTGCAGCTGGGCAGGGCG
ACGCAGTGGCGCCACCTTGGTGTCGGCCAGCGTGTCGTCCGGCAGGTCGAACAACAGGCG
GTGGATGCGCTGCACCGTCTGCTGGAAGGCCACGCTGCCGGCGCTATGCGGTCCGAAGGC
ATGCGCATTGAGTTCGGCACGCACCTGACCCGGATGCGGTGACAGCAGCAGCACCCGGTT
GCCGACCACCAGCGCTTCCTCGATGGAATGGGTCACGAACAACAGGGTGAAGCGCGCCTG
CTCCCACAGTTCCAGCACCTGCTCCTGCATGCGCGTGCGGGTCAACGCATCCAGTGCGGC
GAATGGCTCGTCCATCAACAGCACGCGTGGGCGCATCGCCAATGCACGTGCGATCGCCAC
GCGCTGCTTCATGCCGCCGGACAAGGTATGCGGGTAAGCCTCGGCAAACCCGCTCAGTCC
GACCTGCGCCAGACTTTCATCGGCACGCTCGCGTGCTTCTGCGCGGCCGAGCCTGCGCGC
CGCGCGCAGCCCGAACACCACGTTTTCGCGCACGGTCTTCCACGGCGCGAGTTGATCGAA
CTCCTGGAACACCACGACCCGGTCGGGCCCCGGCCCGGTCACCACCTGTCCATCCAGACG
GATCTGCCCTTCGCGCGGAGCGACGAAGCCGGCCACCGCCTTGAGCAGGGTGGACTTGCC
GCAGCCGGAGGGGCCCAGCAACACGAAGCGATCGGCTGCATGCACATCGAAGCGGACGCG
GTGGGTGGCCCGCACCACGCGTTGTGCGGAGGCATATTCCAGGCTGACGTGATCGACCTG
CAGCAAGGGGGCCGACATCGCTCAGCTCCCGCCCGCGACCAGCGGGTCGTCGAAGAAATA
GTCGCTCAGCCTGCCCGGCGCCTGCTTGATCGCACCGCTGTGCTGCATGAACTGGCCCAG
TTTCAGGGTGTTCTGCGGCGCCACGGTGAACTGCACCTTGGGATCCTTGAGGATCTGCAA
CACCAGTGCACGGTCGATGCCCGAGCCATTGCGGCGCAGGAAGATGTCGGCCGCCTGCTC
CGGATGCGCGGTGACGAACTTTGCCGCCTGGTCCAGTGCGGCGACGAAGGCACGATAGGT
CTTGGGGTTGTCGCGGCGGAACTTCTCGGTGGCGTAGAGCACCGTGGCCGACGACGGGCC
GCCTTCGATGTCATAGGAGCTGGTCACGATGTGCGCGCCTGGATTGCGTGTTAGTTCCTG
CTCCTGGAAGGGCGGGCTGGCGAAATGCGCGGTGATCTCGGTGCGGCCACGGATGATGGC
GGCAGCGGCGTCCGGATGCGGCAGCGCCACCTGCAGCGCGTCCAACTGGTGCGTGCCCTT
GTCGCCCCAGCGCTGCTGCGAGGCATGCTGCAGAAACCGCGATTGCACCGACACGCCGGT
GGCAGGCACGGCGATGCGGTCCTTCGGGGTGAAGTCGCCGATGCTCCGGATGCGTGGGTC
GTTGCTGATCAGGTAATACGGAAAATTGCCCAGCGAGGCCACGCCGCGCACGTTCTGCCG
GCCACGGGTACGGTCCCAGATGGTGAACAGCGGCCCGACGCCGGCGCCGGCGATATCGAT
CGAGCCGGTCAGCAACGCATCGTTGACTGCCGCGCCGCCGGACAGCTGCAGGAACTGCAC
ATCGATATCCACGCCGGCTTTCTTGCCCTGTTGTTGGATCAGCTGCTGCTCCTGCGCCAC
GTCCAGCAGCAGGTAGACGATGCCGAACTGTTTGGCGATGCGCAGCTTTCCTTCGGCCTG
CGCATGGGCGCTGTGCAGCAACGGCAATGCGGCCAGGAGCAGCAGCGCGACACGTCGGGA
GAAACGTCGGCGCTGCGGACGTGCGTGAGAGATGACGGTCGAACGCATGTGGCGCTCCAG
TCGAGTGGAGGAAGAAGACGCGTTTCCAGCGCATGACGTGCTGCGAAACGCGCGCGAGGC
AGCACCTGGGCTAGAACGGCGCATCGCCTTCGATGGTGGTGCGGTTGAGCCGACGACGCA
GGTGATCGGGCGTGCCGGCGGCCAGATGCATCACCGAGCGGTTGTCCCAGAACACCATGT
CGTGGGGCTGCCAGCGATGCCGATATACCAGGGCATCGGCGGTGCTGTGTTCAAACAGGG
CCTGCAGCAGCGCAGCACTTTCGTCGTCGGGCAAGCCGACGATGCGGGTGGTGAAATGCT
CGCTGACAAACAGCGCTTTGTGGCCGGTTTCCGGATGGGTGCGCACGATCGGGTGCTGCA
CGGGGTTCACCTCGGCGATCTGCTCAGGCGTCAGCGCCGGGCGCCACGGATTGCGTGCAC
GCAGCTCCTCGTACTTGGCCAGATAGCTGTGCTCGGCACGCAGGCCCTGCACTGCGTGCT
TGAGCGCGTCGGGCAGGGTCTGCCAGGCCAGATGCTGGTTGGCGAACAAGGTGTCGCCGC
CTTCGCTCGGCAGTTCCTGCGCATGCAGTAGCGATCCCAGGCTGGGGGTGTCCTTGTACG
ACAGGTCCGAGTGCCAGTAGTGGCCGGCATCGCCCAGGCCGATCGGCTGGCCGTTCTCCT
TGATGTTGGATACCACCAGCACCTCCGGGTGGCCGGGCAGCTGGAAATTGCGCAGCACGT
GGATCTGCAATGGGCCGAAGCGACGGCTGAAGGCGACCTGCTGCGCCGGGGTGATGCGCT
GATCGCGGAACACCAGCACATGGTGCTCCAGGTGCGCCCGGTGGATGCGCGCGAAGGTGT
CCGCATCCAGCGGCTGCGACAGATCCAGGCCGATCACTTCGGCGCCCAGCGGCGCATCGA
ACGGCACGATCCGCACGTCGGCACGCTTTGTGGCGACGGCATCCACGCGTGGCAGCTGCA
CGCGCGCTGCAGAACTGACATTGGCCACGAGCTTGCACCTCGACAACGGCAAAGGCCGCC
CACACGGCGACCGGACTGGTCACTCTAGGCAGTCAAGCCGTCGCTGCGAACGTACGATTG
GCACGGTGCTTATGCGCAGCAGGTATATGCCGGGACTCCAGCAGCCCAGACGAGCAGCGG
CCGAAGCTGGACGTTGCGCCCGGCATCGAATGATCGGCCAGATGGTCCTGGCGCGATCAC
AGCGGCCCTACTCGGCACGCAGCGCCAACGCCGGCGGCGTGGACAGGATGCGGCGGGTGC
CGGACCAGCCGGCCAGCAGGCTCAGTGCCAGCCCGAACGCACCGCCCAGCAGCAGACGCG
GCCAGTCCGGTGGCAGTGCGATCTCGAAGGCCTGCTGACCCACCACCGCACCGATCACTG
CCGCCGCAGTCACCGCAAGGCCGGCCGCCAGCAGCCCCAGCGCACCGAATTCCACCAGCA
CCGCACCGCGCAACTGCCCGCGGCGTGCGCCCAGCGTGCGCAGCACGGCGCTGTCGTAAC
GGCGCTCGCCGGCAGTGGCCTGCAGCGCCGCCAGCAGCACCAGCACACCGGCCAGCAGGC
TGAAGCCCATCACCAGTTGCACCGCCTGCGCCACCTGGTCGATCACCTCGCGCACCCGGC
CGAGGATGGCATCGATATCCAGCACCGAAATATTGGGGTAGTCGCGGCTCAGCGATGCCA
GCTTGGGCGCACTGCCGGGCGGCAGGTGGAAGGCGGAAATCAGGTTGTACGGCGCATCGC
CCACCGCGCCTTCGTTGAGTAACAGGAAGAAGTTGACCCGGAACGAATCCCAATCGGCCT
TGCGGATGCTGGTGACGGTGAAGCTGCGTTGTTGCTCGCCCAGCAGCAGGGTGATGCGGT
CGCCGAGCTTGAGCTGGTAGCGCTGTGCCCAGCCTTCTTCCACCGAGGCTTCGGCGGCGG
TGCTGTCGGCGCTCCAGAACCTGCCCTGCAGTAGCGTATTGGCCGGCGGGAATGCATGCC
GCCAGGAAAAATTGACCGGGCGGTTGTCGCCGTCGCCGTCGTCGGCCGGATCGCGGTCGC
CGCGTACCGGCGGCTTGTCGTTGATGGCGACCAGGCGGCCGGTGGAGAAGGGCTCCACCG
CCGCGGTGTCCACGCCCAGTCCGCGCAGCGTCTGCAAGACTGGCGCGGTCTGCTCGGGCT
GGATGTTCATCAGGAAGTAGTTGGGCGTATCCGCCGGCAGGCGGTCGCGCCACTGGCCCA
GCAGGCCGGGGCCGACCACCGCCAGCAGCAACAGCGCGCACAGCGACAGCGACAGGCCGA
CCAGTTGCACCACGCTCAGGCCGCGCCGGCGTGTCAGCGAGGCCAGGCCCAGTTTCCAGG
CGCCGCGCAGGCGGTGCTGGATCGGCCGCAGCAGGGCCAGCAATCCCAGCCCCAACAGCA
TCGCCACCAACGCCAGCGCGGCCAGGCCGCCCAGGACCCAGCCGGCCAAGACCAGATTGC
CGGTGGCATACACGGTGAGCGCCAGCGTCGCGGCCAGGGCGGCGCCGTAGACCAGCAACG
AACTGGGAGGCACGGCGGCGAAGCTGCGGTTGAGCACGCGCATCGGCGGCACGTTGCGCA
GCCGCAGCAGCGGCGGCAGGCCGAAGCCCAGCAGCAGCACCAGACCGATGCCCGCACCCG
CCAGGGCAGGGGTGGCCTGCGGCAGCGGCAGCCGGTTCGGAATCAGGCTGCCCAATGCCT
GCACCAGGCCTTCCTGCGCCAGCATGCCCAGCCCGATGCCGACCAGGCAGGCCGGGATGG
CGGTGAACAGCAATTGCAGCGCCAGCATCGCCAGCATGTCGCGCTGACGCGCGCCCAGGC
AGCGCAGCACCGCGACGGTATCGATGCGACGCATTGCGAAGCGATTGGCCGCCAGCGCGG
TCGCCACGCCCGACAGCAGCACCGCCAGCAAGGCCGACAGGGCCAGGAAGCGTCCCGCGC
GATCGAATGCTGAGCGCATGCCGCGCTGGGTGTCTTCGATACCCACCAGCCGGTACTCGC
TGGCACGCGGCTTCAGCCAGGCGCGCAGGTCGGTGATGACATCCGGCGCGCCAGCGAACA
TCAGCCGGTAGGACGCGCGGCTGCCGGGTCCGAGCAGTCCGGCGCCGTCGATATCTGCGC
GATTGACCAGCAGCGGCGGCGACAGCTGCATCAGCTCGCCGGAGGCATCCGGTTCGGCGC
GCAACACGCCGGCGATGGTCAGATGGCCGGCGCCGAATTCCAGTTGCTCGCCGACGCGCA
GGCCCAGCGCCTCCAGCAGGCGTGGGTCGGCATAGGCCTGGCCGGGCGGCGGCGCGGTGG
CAGGCGTGTCTTCGGCACCGCTGCCGTCCCTGGACACCAGCAACTGCCCGCGCAACGGAT
AGCCGGCGCCCACGCCACGGATGTTGGCCATCTGGCTGGCGTCGCCATGGAACAGCACGC
TGGGGAAGCTGACCATGCGCGTACTCTGCAGGCCGCGCCGTTGCGCTTCGGCGGCGAACT
CGGCCGGAATCTCCTGGCGCCCGGTCACGCCCAGGTCGCCGCCGAGCACCTCGGCTGCGC
TGGAGGTCAGCGCCAGCGTCACCCGATCCACCAGCGTGCCCACCGCCGTCATCACTGCCA
CGCCCAACACCAGGGCGGCAAACACGGTCAGCAGGTCGCCGGCCAGGAACTCGCGGCGGA
CTGCACGCGCCGCCTGTCTGACGACGTTCATGCCGCCGCGCCGGACGCTTGCGCGTGCAG
GCGCCCGCCGTCGATGCGGTAGAGGTGATGGCAGCGGCGGGCCAGGGTCATGTCGTGGGT
GACCAGCACCAGCGTGGTCTCGCTGGTGGCATTGAGCGCGAACAGCAGATCGCTGATCTG
CGCACCGGTGGCCTGGTCCAGGCTGCCGGTGGGTTCGTCCGCGAACAGGATGCGCGGGCG
GGCCACGAACGCGCGCGCCAGTGCCACGCGCTGCTGCTCGCCGCCGGAGAGCTGGCGCGG
ATAGTGGCGCGCGCGTGCGCCCAGGCCGACCGCCTCCAGCACCTCGCGCACCCGCGCCGG
ATCCTCGCGCCCGGCCAGTTCCAGCGGCAGCGCGATGTTCTCTTCGGCGGTCAGCGCCGG
CAGCAGGTGGAAGCTCTGGAACACGAAGCCGACCTCGCGCGCGCGCAGCGCGGCGCGGGC
TTCCTCGTCGAGCTGGCCCAGGTCCTGGCCCGCCAGCGCGATGCTGCCGCGGCTGGGCAG
GTCCAGCCCGGCCAACAGGCCGAGCAGGGTGGTCTTGCCGGAACCGGAGGCACCGACAAT
CGCGATACTGTCGCCTTCACTGACCGTCAAGCTGATGTTGTCGAGGATGTGGAGCGTTCC
CTCCGGGCCGCTGACGGATTTGCCGACCTCGCGAACGTCGATGGCGGTGCGGGTGCTGGA
GCGGGGGGCCAGACTGTCGATGAGGAATCTCCGAATGCGTGAAAGAACACTGCGTTATGG
CGCGCTGGTCCTGTGGCTGCTGACACTCTCCCTGCTTGCGCCGGGGATTGCCTCTGCCAG
AAGTCCGGCCGCCGCCGCGCCGATCCTGGTGGTGGGCGACAGCCTGAGCGCTGCGCACAA
CATCCCGGTGCAGTCCGGCTGGGTGACCCTGCTGGACCAGCGCCTGAAGCGTGACATGGC
GACGCCACCGCCGGTCGTCAATGCCAGTATCAGCGGCGAGACCACCTCCGGCGCGCTGAC
CCGGCTGCCGGGCCTGCTGCAGAAACACGCCCCGGGCGTGGTGGTGATCGAACTGGGCGG
CAACGATGCGCTGCGCGGGCTGACTCCGGCCCAGCTCAAGGGCAACCTGGAAAAGATGAT
CAAGCTCAGCCAGGCTGCCGGTGCCAAGGTGCTGTTGCTGGGCATCGATGTACCGCCCAA
TTACGGCCCGGCGTATCGGCAACGCCTGAAAGCCACCTATGCCGACCTCGCCAGGCAGTA
CGACACCGCCCTGGTGCCGTTCTTCCTGGAAAAGGTGGCACTGCAGCCGGGCCTGATGCA
GGCCGATGGCCTGCATCCCACCGCTGCCGCCCAGCCCAGGGTGCTGGACACCGTATGGCC
TGCGCTGCGGCCGTTGCTGGCACGCTGACCAAGCGGGCGCGACAGAACGTTAGTTTGGTC
TTCACGCTGTTTGCACCGCGCATCCGGCATGTTTCACAAAGCTGAAGACCGAGGAAAGTC
CATGCGTCAGACCAAGGAAACGTCCGGCCTCGTGCTGGTCGTGGAAGACAACCGCAATAT
CTCCGAAATGATCGGCGAATACCTGGAAGGCCGTGGCTTCGAGGTCGACTACGCGCAGGA
CGGACTGGACGGGTATCGTCTCGCCGCCGAGAACAGCTACGACGTGGTCGTGCTGGACCT
CATGCTGCCACGGTTGGATGGCATCGAAGTGTGTCGCCGCCTGCGTAACGACGCACGCAA
GTCCACGCCGGTGCTGATGCTGACCGCCCGCGACACGCTGGACGACAAGCTCACCGGGCT
GGGTTTCGGCGCCGACGACTACCTGACCAAGCCGTTCGCGATCCAGGAACTGGAAGCGCG
TCTGCGTGCGCTGATCCGCCGCGAGCGTCGCCAGGTGGGCTCGGAAGTACTCAAGGTCGC
CGACCTGGTGCTGGACCCGGTCAGCATGCGCGCCACCCGCGCCGGCACCGAGCTGCAGCT
CTCGCCGATCGGCCTGCGCCTGCTGACCATCCTGATGCGTGAATCGCCGCGGGTGGTGAC
CCGTCAGGAAATCGAGCGCGAGATCTGGGGCAACGGGCTCCCCGATTCGGACACCCTGCG
CAGCCATCTGTACAACCTGCGCAAGATCATCGACAAGCCATTCGACCGTCCACTGCTGCA
CACCGTGCAGAGCGCCGGCTACCGTATCGCCGATATCGCCCAGCCGATGACCTGATGTAC
CGGCCGGCCACCGCCCGGTGGCCGGCCGCCCCCGCAGGCGCCCCCGCGCCGCTCGCGCCC
CCGCGCTGCCGATTGGTTGCACGACGGGCTCACGGAAGCGTTGCCTATACTCCGGCGCTC
TCCCCTGGATGCAGCAATGCCACACGGGCTCCCGCGAAAAATACGTCTTGCCTTCCTGCT
GCAGGTGGCGCTGGCGAGCCTGGCCATCGTTCTCGGCGGGTACCTGATCTCGTTCGTCAT
CAAGTACAGCCTGGTGCGTGCGGTCCTGGCCGACGAGGCCGTGCACTTCTGGCAGATGCG
CAGGAGCGCGCCCGATACCCGGCCACCGGACACCCGCAATCTCCAGGGCTATTTCTCCCC
TGCCGGCGCCGGCGCCGGTGCCGATCCGGCGCCGGCTGCCCTGCGTCATTTGTCGCCGGG
CTTCAGCGAAGTGGCTGCCGCCGACGCGCTGGTCTACGTGGATCAACGCCCGCAGGGACG
CCTGTACCTGGTGTTTCCGCGCTCGCGCGCGGCGCATCTGACGCTGTGGTTCGGCGTCGT
GCCGGCCATCGTCGTGCTGCTGGGAATCTACGGTGTGTCCTGGTTCACCTACCGGTTCTC
CAAGCGTCTGGTGTCGCCGATCAGCTGGCTGGCGCGGCGGGTCTCGCACTGGGATCCGCG
CAACCCGGACGTGGACGAACTTGCGCCGGAACGGCTGCCTGCGGATCTGCAGGGCGAAAC
CCGGCAACTGGCGCTGGCCCTGCATGCGCTGGGGCAGCGGGTCAGCGAGCATGTGGCGCG
CGAACGCAATTTCACGCGCGACGCCAGTCACGAGCTGCGCACACCGCTGACGGTGATCCG
TGTGGCCAGCGACATGGCGCTGGCCGACGACGATCTGTCGCAACGCACGCAGCGTAGCCT
GCGCCGGATCCAGCGCGCAGGCCGCGACATGGAGGCGGTGATCGATGCCTTCCTGATCCT
GGCGCGCGAAGCGGAGATCGACCCGCAGAGCGAAAACTTCGATGCTGCCGAACTGGCCAG
CGAAGAGCTCGAAAGCGCACGCGAACTGCTGGGCGACAAACCCGTCTCCCTGCACATGGT
CGGCGATCGCCGCCTGCAGATGTTCGCACCGCCCCGGGTGCTGCGGGTGGTGCTCAGCAA
CCTGCTGCGCAACGCCTGTGCCTATACCGATGCCGGCAGCATCGAAGTGGAAGTGGCCCA
GGACCGGATCGTGGTGCGCGATACCGGCATCGGCATGAGCGACGAGGCGCGCGCGCGCGC
ATTCGAGCCGTTCTTTCGTGCCGATCCCACCCGTCCGCAGGGCACCGGTCTGGGGCTGTC
GATCGTGCGCCGGCTGTGCGACCGCTTCGGCTGGCGCATCGAACTGGAGAGCGAGGCGGG
TGTGGGGACGTCGGTGGCAGTGGTGGTGGCCTGAGGCGATCCGGCAGCGCTGTGCCGGAT
CGCATGGCCGCCCGGTTATTGTTCCAGGACCGGCGCCACGGCCTTGCGCCAGAGCGCATA
GCCATCGGCGGTCATGTGCAGCATGTCCTCGCGGAACAACTGCGGGCGCGGTTTGCCGCC
TGCATCGAGCATGGGGGTGTAGACATCCACATAGTCCGTCCGTGGCAGCGTCGCCAGTGC
GTCCTTGATCAGTCCATTGGCGGCGATCACCGATGGCAGCAGCTGCGCGCGTGCCGGGCT
GGGCTTGATCGACAGATAGCTGATGCGCGTGTCGGGCAGCTCCTGGCGAATCCGCGTCAC
GAAGGCCACGACGTCGTCGCGGACCTGCTCGGGTGTACGCCCGCTGTTGAGATCGTTGTC
GCCCGCATACAGCACCACCTGGCGCGGAGCGTAAGGAATCACGATGCGATCGGCGTACCA
GGTGCTGTCGCGCACTTCAGAGCCGCCGAAGCCGCGGTTGATCACCGGCTTGCCCGGGAA
ATCCTGGGCCAGTGTCTCCCAGAAGCGGATCGAGGAACTGCCGACGAACACGATGCCATG
CCTGGGTGGAGACTGACGCGCATCGCTGGCGGCGAAGCGCTGCATGTCCTGCTCCCATGC
GGCGTTGGATACCTGCGCCGGAATGGCGGGCGCGGCGCGCAGGGCGTCGGCGTGGGCCTG
GCTGGACGACAGCAGGAGCGCGCACACCACCGTGCGCAGAAGATGTCTGGTCATGCGGGA
GCCTGTTCGATCGGGCGGACCCGCATGGTGCAGCAGTCTGCGCGCTGACGGCAAACCGCA
GGCCGACTGGCGATGCGTCGTGTCACCGTGCAAGATTCGCACTCTCCTCACCAGCGACCA
TGCCATGCGTTCTGCCTGTTTCCCGCCCCGCGTCTGCGCCCGGACGCACTGACGCATGGC
CGATCAACTGGGACACCTGCCGCGCGGCCCGCGCCGCATGCTGAAGGCGGCGATCTGGTC
GTGGCAGGGGCTGCGCGCGGCGTGGTTGCACGAATCCTCGTTCCGGCTCGAGGTCTGCCT
GGCGCTGGTGATGGCGCCGTTGGGCGCGTGGTTGGGGCAGTCGCCGCTGGAGCGGATCGC
GTTGATCGCTCCGTTGCTGATCGTACTGGCGGCAGAGTTGCTCAATTCCGCGATCGAAGC
GGTGATCGAGCGTTATGGCCCGGAGCATCACGTGCTGGCCGGCCGTGCCAAGGACATGGG
CTCGGCCGCGGTGTTCCTGCTGCTGCTCAACGTAGTGCTGTGCTGGGGGCTGGTGCTGCT
GCCGCGCATGGTGTGAGCGATTCGCCGGCGGGCACGGGCAGGTGTCGCGCGTAGATGCCG
GCTTGACCTGGCGCATGGCATGCTGGCGCCCTCATTCGACGGAACCGCCTGCATGTCTGC
CCTGATGCGCGCCCTGATGTTGCTGATCCTGGTCGTCGGCCTGTCCGGTTGCGGCTACAA
CACGATCCAGCAGAAAGAGGAAGGTGTGAAGGCGGGGTGGTCGGAGGTCCTCAACCAATA
CCAGCGCCGTGCGGATCTGATTCCCAACCTGGTGCGCACCGTGCAGGGCTATGCACAGCA
GGAGCGCCAGGTCTTGACGGAGGTGACCAATGCGCGCGCACGCGTCGGTCAGATCCAGGT
CAATGCCGACGACGAAGCCTCGCTCAAGCAATTCCAGCAGGCGCAGGGCGAACTGGGTAG
CGCACTGTCGCGCTTGCTGGTGGTGAGCGAGAACTACCCGCAGCTCAAATCCGACCAGTC
GTTCCGCGACCTGCAGGTGCAGCTGGAAGGCACCGAGAATCGCATCACCGTCGCGCGCGG
ACGCTATATCCAGACCGTGCAGGACTACAACACCTACATCCGCTCGTTCCCGCAGCTGAT
CACCGCCAAGATCTTCGGTTACCAACCCAAGCCGAACTTCAGCGTGGAAAACGAAGCGCA
GATTTCGCGTGCACCGCAGGTGGATTTCGGCAACCAGCAGGCCCCGCAGCAACAGCCTGC
ACAACAGCCGCAACCGCAACCTGCGCAGTAATCAGGCGCGTTGCGTTAGCGGACCACGAG
CCCCTCTCCCCTCGGGAGAGGGGTTGGGGTGAGGGTACGGAGCGAAGCGCCGCAGTCCGC
CCGACAACGCGTGGCGCGTGCCCTTATTGGCCCTCGGAGGCTCTTCTTCCCATGAAGGGG
GTAGCCTGCCGCGGGGAAGCAACAGCGAAGCGCCCGTGCTGATCAACCATCAGTGTGCAT
CGGATAGGAGTGGGCAATGCGGCGAACGTCTTCGAGAATGGTGTGGCTAATGACGTTGCT
GCTGCTTCCAGCATTGCTGCTGGCGCAGGAAGTGGCGCCCATCCCACCGCTGCGCTCGCC
GGTGGTCGATGTCACCGGGACCCTGGATGCGGCGCAGACCCGGCAGCTGGAACGACAGGC
CCTGGCGCTGCAGCAACGCAAGGGCGCGCAACTGCAGGTGCTGATCGTCCCCAGCACGCA
GCCAGAGACGATCGAGCAATACACCCAGCGTGTCTTCGACCAATGGAAGATCGGGCGCAA
AGGCGTGGACGATGGCGTGCTGCTGCTGGTGGCCAAGGACGACCGCCGCGTTCGCATCCA
GCCCGGCTACGGCCTGGAGGGCGCCATCCCCGACATCGTGGCCAATCGCGTCATCCAGGA
ATATCTGGCGCCGCGCTTTCGCGCGGGCGACTACGGTGGCGGCATCGCCGACGCGACCGC
GACGCTGGCCGGGCTGATCGAAGGCGAGGCGCTGCCGGCGCCGGTCAGCGGGCACGCAAC
AGGCGTGGGCAACAGCGCCGGGGGCGGTGGCTGGATCATGGCGCTGTTCATTGGCTTCGT
GGTCGCAATGGTGGCGCGCGGCATCCTGGGCGCCTTGCCGCGCCCGGTACGTGCCCTGCT
GACCGGCATTGCGGCCGGCGGTGCGGCACTGCTGTTCACCTCCCTGCTGCTGGCCAGTGC
CGGTGCTGCGGTGATCGGCTTGCTGGCCGGATTGGTGTCCGGCTCGCCAGGCCGTTTCGT
CGGCGGCGGTGGCTGGGGCGGCGGCGTTGGCGGGTTCGGGGGATTTGGCGGCGGTGGCGG
TGGCTTCGGCGGCGGCTGGGGTGGTGGTGGCGGTTCATCGGGAGGCGGTGGCGCCTCGGG
GAGCTGGTGATGCGGTGGCTCAGACATGTCTTCGCACCTTCGGCGCAGCGCAGGTTTCCG
GCTGCCTGCATGCAGGTCATCGCGGCGGCCGTGGCCGACAGCGAGCGTTGCCACACCGGC
CAGGTGATGGTGGCGGTCGAGGCAGACCTGCCGATGACCGCGCTGTGGCGCAGGCAAGGT
GCACGGCAACGTGCCGAACAGGCCTTCGCGCAGCTGCGCACCTGGGACACCGAGGCCAAT
AACGGCGTGCTGATCTACCTGCTGCTGGCCGACCATGCCATTGAAGTGGTCGCCGACCGT
GGGCTGCGCAGCCGGGTGCCTGACGCGCAGTGGGCGGAAGTGTGCCGGCGCATGCAACAG
TTCCTGCGCGAGGGCCAGTACGAAGCCGCCGTGCTGGCGGGGATCGAAGCGGTGACCGAA
CTGCTGGTCGTGCATTTCCCACGCGGCGCGGATACCCCGCATGAAGACGAGCTGCCCAAC
CGACCGCAGCTTTTAGGCTGAAGGCGTTCGAAGTGTCAGAATAGCGGCCTCGCTCTACGT
GATCCGCGGTCCGCATGATCTATCTGCACGCCATCGACCCCATCGCCTTCTCGCTTGGCC
CAGTGCAGGTGCACTGGTATGGCCTGATGTATCTGGCGGCTTTCGCGTCCGCCTGGGCGC
TCGGGCGCTCGCGCATCCTGCGCGGCCGCCTGCCGGGTGTGGACATGGACGGATTCTCCG
ATCTGCTGTTCTACGGCATGCTCGGCGTGGTGCTGGGTGGCCGCATCGGCTACATGCTGT
TCTATGCGTTCGAGACCTTCCTGGCCAATCCGTTGATCCTGTTCAAGGTGTGGGAAGGCG
GCATGAGCTTCCATGGCGGCCTGCTCGGCGTGCTGCTCGCGTGCTGGCTATGGGCGCGCC
GCCACCGTCTGCACTTCTTCGACGTGATGGATTTCGTTGCGCCGCTGGTGCCATTGGGCC
TTGGCTTCGGGAGGCTGGGCAATTTCGTCGGCGGCGAGCTGTGGGGCAAGTTCACCCAGG
CCGGCTGGGGCGTGATCTTCCCGCACGCGCCGGAGCTGGCCAACCTGGCGCCGGCGCAGA
TCCAGGCGCAATACGCCGCCGGAGCACTGGATCGGTTCGCACGGCATCCCTCGCAGCTCT
ACGAAGCGGCGCTGGAAGGCGTAGTGATGTTCGTGGTGCTGTGGGCCTTCTCGATGAAGC
CGCGTGCGCGTTATGCGGTCTCGGGGCTGTTTGCGCTGCTGTATGGCGTGTTCCGCTTCA
TCGTGGAATTCGTGCGCGTGCCCGATGCGCCGATCGGCTATCTGGCCTTCAACTGGCTGA
CGATGGGGCAGATTCTGAGCCTGCCGTTGATTGCGGTGGGCCTGGTCCTGCTGGCGATGT
CGCGCCGCGCCCCGGTGCTGCAGCCGGTGCTGCCGGCGCCCGCCGGCGTGGAGGCGGCCA
AGTGAAGCCGTACCTGGAATTGCTGCAGCACGTGCTGGAGCACGGCGCCGAAAAGTCCGA
CCGCACCGGTACCGGTACGCGCAGCGTGTTCGGCTGGCAGATGCGCTTCGACCTCAATGC
CGGCTTTCCGCTGGTCACCACCAAGAAGCTGCACCTGCGCTCGATCATCCACGAGCTGCT
GTGGTTCCTGCAGGGCGACACCAACATCGGATATCTGAAGGACAACCAGGTCAGGATCTG
GGACGAATGGGCCGACGACAAGGGCGATCTCGGTCCGGTGTACGGCAAGCAATGGCGGCG
CTGGACCGGCCCGGACGGCGTGGAGATCGACCAGATGCAATGGCTGGTGGACGAGATCAA
GCGCAACCCGGATTCGCGGCGGCTGGTGATCAGCGCCTGGAACGTGGGCGAGCTGCCGCA
GATGGCCTTGATGCCCTGCCATAGCCTGTTCCAGTTCTACGTGGTCGACGGCAAGCTCAG
TTGCCAGCTCTATCAGCGCAGCGGCGATATCTTCCTGGGCGTGCCGTTCAACATCGCCAG
TTATGCCTTGCTGACGCATATGGTGGCGCAGGCCACCGGCCTGGGCGTGGGCGATTTCGT
GCACACGCTCGGCGACGCCCACCTGTATGCGAACCACTTCGAACAGGCGCGCAAGCAGCT
GACGCGCACCCCGCGCGCGCTGCCCACCCTGCGCCTGAATCCGCAGGTCACCGATCTGTT
CGCATTCCGCTTCGAGGACATCGCGATCGAGGGTTACGATCCGTATCCGGCGATCAAGGC
GCCGGTGGCGGTATGAAGGGCCGGGACCCGGGACCCGGGACCCGGGGCCCGGGAAGCAGA
TCCACGCAAAGCTCCAACGTTGCAGTTGCTGTTCCCGGGTCCCGGGTCCCGGGCCCCGGG
TCCCGGCTCTCCATCTCCCTGATCGTCGCCTTCGACCGCAACCACGCCATCGGCCGTGAC
AACGATCTGCCGTGGAAGTTGCCGGACGATCTCAAGCGCTTCAAGGCGCTGACGCTGGGC
AAGCCGATCCTGATGGGGCGCAAGACCGCGCAATCGCTGAGGCGTGCCTTACCTGGACGC
CTGAATCTGGTGCTGACGCGCTCCGGGCAGGTGCCGTTCGAGGGCATGCAGGCGGTTGCA
TCGGTCGATCAGGCGATCGAGCGCGCCGCGCAGGACGGCGCGCAGGAGTTGTGCGTGATC
GGCGGCGGCGAGGTGTATCGCCTGACCATGGACCGCGCCGATGTGCTGGCGGTGACCGAG
GTCGACACGGCGGTGGATGGCGCCGATACGCACTTCCCGCCGATCGACCCGGCGGTGTGG
GTTCCAGCGCATCGCCAGGCGCATGCGGCCGATGACCGCCATGCGTTCGCCTTTTCTTTC
GTGGATTACCTGCGGCGCTGAGCCGGCAAGGACGCGGCGCGTGACCGGCGCACCAGGGTC
AAGGCGACTTACTCGGGAGCGCCGCCAGCTTGCGGCTTGGCCGGCGCGGCGGCGCCGCTC
CCCGCATTTCCCGCAGTGTTGCCGCCATTGCCGCGCCCCCGGCCACGCCCGCGTGGGCGG
CCCTGGCCTTCGCGTGGACGCCGCGGCGCGTTCGTGGTGGGTGCGGCGGGTGCTGTGACT
TCGCGGCCCGGCACCTGCACCACGCGCAGCTCCTCGCTATCGAGCTGCAGGGCGGTGAGC
TTGCCGCCCCACACCGCGCCGGTATCGATGGCGTGCACGCCCTGGGTGATGGTGAGCCCC
AGCGCGGACCAGTGGCCGCACACGACCTTCAGATCGCGCTCGACCCGGCCCGGCACCTCG
AACCAGGGATACAACCCTTGCGCCTGCGTACCGGGCGTGCCCTTGTCGTCGGTGGCGATG
CGCCCGCGCGGTGTGCAATAGCGCATGCGCGTGAACAGGTTGATGATCGCGCGGCTGCGC
TCGTAGCCGCTCAGGCCCGGCGACCAGCCGGGCTGGTCGCCGTACATGTTGCGCAACAGT
TTGCGATAACCGCCGCCCTGCAACTGCTGCTCGACCTCGCGCGCATGCTTCTCGGCCATC
TGCGTGGTCCACTTCGGCGCCAGCCCGGCATGAATCATCATCCAGCCCAGTTCGCGGTCC
ACGTGCGCCAGCTTCTGCATGCGCAGCCAGTCCAGCAGCACGTCGCGGTCCTCGGCCAGC
ACGATGCGCTGCAGATCCGGATTGACCTTGCGCTGTTCCTCCTCCGAGCGCGCACCGATC
GCCAGCAGCGACAGGTCGTGATTGCCCAGCACCACCACGCTGTGTGCGCGCAGCGAATGC
ACCAGGCGCAGCGTTTCCAGCGATTGCCCGCCACGGTTGACCAGGTCGCCGCAGAACCAC
AGCGTGTCCTGCGCCGGGTCGAAGCGGATCTTTTCCAGCAGGCGCTGGGTGATGTCGTGG
CATCCCTGAAGGTCGCCAATCGCCCAGACGCTCATCGCGTGCACTCCATCGGTCCAGCGG
TCATCAGTGCAGCGTCCTGGGTACGCTCAGCACGAAGGCGGCGATCGGGGCGGTGAATTC
GGTGCCATCGTCGGCCACCATGTCGTAGTGGCCCTGCATCTGGCCCTGCTCGGTTTCCAG
CAGCACGCCGGAGGTGTAATGAAACGCTTCGCCCGGGCGTAGCCAGGGCTGCTCGCCGAC
CACGCCTTCGCCATCGACCTGCTCGGTGCGGCCGTTGGCGTCGGTGATCTTCCAGTGGCG
GGCGATCAGGCGCGCAGGCACGGCGCCCGCGTTGTGGATGCGGATGCTGTAGGCGAAGGC
ATAGCGGCCTTCTTCCGGGGTCGATTGATGGGCGAGGAAGCGTGGTGCCACCTCGACCTC
GACCCGATAGCGCGGATCATCGTGCATGCGAAAAGTCTAAATAAAACGGTGTGGGAGCGG
CGCTCACGCCAGCTCGACATTGGCCAGCCGGATGAAATCGGCGACCTCGAGTTGTTCTGC
ACGGGCATCCGGGCGCACACCGGCGGCCTCGAAATGCGCCGGCTCGCAGACGCCGGACAA
GGCGTTGCGCAGGGTCTTGCGGCGCTGGCCGAAACCGGCACGCACCACGTCGGCGAAGCG
GCGGCGGTCGGCAATGGCCACCGTGGCCTGGTCGCGCGGCACCAGCCGCACCACCGCCGA
ATCCACCTTCGGCGGCGGCCGGAACGCGCCTGGCGGCACCACGAACAGCGCGGTGACCTC
GCAATACGCCTGCAGCATCACGCTCAGCCGGCCGTAGACCTTGCTGCCCGGGCCGGCGGC
CATGCGGTCCACCACTTCCTTTTGCAGCATGAAGTGCATGTCGGCGATCGCCGCGGCGTG
GTCCAGCGCATGGAACAGGATCGGCGAGGAAATGTTGTAGGGCAGGTTGCCGACCAGGCG
AATCGGGTTGTCGTTGGCCAGCGTGGTGAAATCCACGCTGAGCACGTCGCGATGGATGAT
GCTCAGCGTGCCGATCGGCGCGGCGGCCTCGGTCAACGGGGCGATCAGGTCGCGATCGAA
TTCGATCACGGTCAACGCGCCGTGCCTGCGCAGCAGCGGGAAGGTGATGGCGCCCTGTCC
GGGACCGATTTCGACCAACTGCTGGCCGGCGCGCGGGTCCACCGCCTGCACGATCCGGTC
GATGTAGTCGCGATCGGCAAGAAAGTGCTGGCCGAGCGACTTCTTGGCCGGTGCGCTGAA
GGAAGAATTCATCCCCCCAGTTTAACGGAGCAGGCGGCTGCACGTGGTATCGGCGCTGCC
CCTCGCGCCGGGTGGGGCGTGTGTCGCGTACACGCAGCCGCTTGCCTGGCGTTCGCTCAG
CGGCGCGCCGCCAGACGCGCGCACAGGGCGGTCGCGGCCATCAGGCTGGAGGGGTCGGCA
ATGCCGCGCCCGGCCAGTTCCAGTGCGGTGCCATGATCGACCGCCACGCGCGGGTAGGGC
AGGCCCAGGGTGATGTTGACCGCCTGCTCGAAACCGCTGTATTTGAGCACCGGCAGGCCC
TGGTCGTGGTACATGGCCACCACCGCGTCGAAGCCGCCCAGTTTCTGCGGCAGGAAGGCA
GTGTCCGCCGGCAGCGGCCCGATCAGATGCAGGCCTTCGCCACGCAGGCGCTCCAGCAGC
GGAATGACGACGTCCAGTTCCTCGCGGCCCAGGTGCCCGTCCTCGCCGGCATGTGGGTTG
AGCCCGAGCACGGCAATACGCGGCGCGGGCAGCCCGAAGTCGCGCCGCAGCGCGGCGTGG
GTGATGCGCAGGCACTGTGCCAGCGCATCGGTGGTGATCGCGTCGGCCACCGCGCGCAAC
GGCAGGTGGGTGGTGACCAGCGCAACGCGCACGATGCTGTTGGCCAGCATCATCACCACC
GGGCAGCCGGCCTGCTCGGCGAGCAATTCGGTGGTGCCGGTGTACGCAATGCCGCCGGCG
TTGATCGCGGCCTTGTGCACCGGGCCGGTCACCATGCCCTGCAGGCGACCGGACAGGCAG
TCGCCGGCAGCGGTGCGCAGGCCGTCGATCACCGCCGTGGCATTGGCTGGATCGGGCGAG
CCGAAGCGGGTCGGGCTGACCTGGCGGATCGGGACCACCGGCAGGTCGCCCGGCGCCCGC
GCAGACTGGTCGGGATCGAGCAGCCGCACAGGCAAAGACAGCGCCTGGGCGGCGCTGTGC
AGGGTATCTGGATCGGCGTAGGCGACCAGACGTGCATCCGGGCGCGGCTGCTGGGCGAGC
CGGACGCAGAGTTCCGGCCCGATCCCGGCCGGCTCGCCTGGCACCAGCGCGAGCGACGGG
ACCTGCATCGCTTAGCGCGCCGGCTGTGCCGGCGGCGGGGTCGGGGTAGCCGGTTCTGCC
GGCTTGGCCGGCTCGGCGGTGGCATTGCCATCGGCGCGATCGCCGGTGCGATAGCTCACG
TAGGCTTCGCCGCGCAGCTCCTGCAGATACCGGTTGTATTCCTCTTCCAGCTTGCGGCGG
CCGATCGTTTCGCGGACCTGCGCACGCTGGTTGTCGGCGCTGACGTCGGTCTGGCGGCTG
CCCACGCGCTGCACGATATGCCAGCCGGCCTGGGTGCGGAACGGCTCGGAGACCGCGCCA
TCGGCCAGGCTCTCGACCTGCTTGCCGAAGTCCGGGCCGAACGCGTCGGCCGGGAACCAG
CCCAGATCACCGCCCTGGCCGCGGCTGTTGGCGTCTTCGGACGCTTCCTTGGCGGTGGCC
TGGAAATCGGCGCCGCCGACGATGCGCGCACGCAGGGTGTCGATCTTGGCCTTGGCCTGG
TCCTCGGTCTGGTTGTCGCCGATGCGGATCAGGATGTGCCGGGCGTTGTACTCGGTCACC
ATCTTCTTCTCGCCGCCGGCATTGGCGTCGCGCATTTCCACCAGCTTGAGCAACTGGAAG
CCGCTGGGGCCACGCAGCGGGCCGGCCACCTGGCCGGGCTGCATGTCGCGGATCAGCTGC
GCGAAGGCATTCGGAATCTCGTCCAGGCTACGCCAGCCCAGGTCGCCGCCTTCCAGCGCG
TTGGGGCTGTCCGAATAACGCACGGCCGCAGCGGAGAAATCCAGCTCGCCCTTGTCGATC
AGGGCCTTGACGCCATCGACCTTCTTCTGGCCAGTGGCGATCTGCTCGGCGGTGGCGCCT
TCCGGCAGCCCGACCAGGATATGCGCCAGGTGATACTGGCTGCCGGTCGTGGCCTGCTGG
GCCAGCGCGCTATCCACCTCGCCCTCGCTGACGCTGATGCGGCTCTGCGCGAAGCTCTGA
CGCAGCCGCTGCACGATGATCTCGTCGCGCACCGACGCGCGGAAATCGCCGTAGCCCATG
CCATCGGCGGCCAGCTTCTGGCGCAGCCCGTCGACACTGGTGCCGTTCTGCTGGGCGATG
CTGGCGATGGCGCGGTTGAGTTCCTCATCGCTGACCCGGATGCCGTTGCCTTCGGCACGG
CCCACCTGCAACTTGACCAGCACCAGGCGCTCGAGCACCTGACGCTGCAGCACATCGTCG
GGCGGCAACTGGTTTTCGCGGCCGGCATACTGCGACCTGACATTGCGTACGGCGCGATCG
AGCTCGCTCTGCAGCACCACGTCCTCGTCAACGATGGCGGCGATCCGATCCAGCGGCTGG
GACTGCTGCGCCGAGGCCAGCGGCGAGACCGTGCTGGCAACTGCCAGCAACGAGGCAAGA
ACAACGGAGAAAGGCTTGGTCATGGAATCAGGTTCGGATCGTAATCGTCCGGATTGGTCG
TGGTATTGCTGGGCGGGACCAGGTACAGGTCGTCGCGGTAATAGCCGAGAATAGCACGGC
GCAAAGTGCGGTCCGTGTTCTGGCCGAACGAGCTCAGACCCTTCAGCACGAATTCGAACT
GGATGGAATTGTCCATTTCGCCGTCGCGGTTGCGCACGAACCGGCGTACCAGCGCGCGTA
CCGCCAGGCAGCAGCTGTCCCACTGCACGCCGCCGATGATTTCCAGCGGTTTACGGTCCA
GCAACGAATAGTAGTAGCGGCCCACTGCGCTCCAGGTCGGATTGATCGGGTACAGGAACG
AGAAGTCGGCCTGCTTGAGCTGGTCGCTCTCGTCGATCAGATTGCGCCGGTAGCGATAGG
CCAGGTTGACGATGCCGTCGTTGCCCAGCAGGTAGCGGGTCCGCAGGCTGGCCAGATCTT
CCTTGCGCGAGTTCGGGTTCCACTGGTAGGTGGCACCCATCGACCAGCGGTCGTTGATCA
TGTAGTTGGCATCGGCCACCCACGCCGACTTGCCCTGCTCGATCGGCTGCTCACTGTTGG
CGGCGGAATTGTTGATCGTGACCAGCGAGTCGTTGAAGTACAGGATCTGGCCTGCGCTCA
GCGACAACTTTTCGCGCCCATCGTCCTGACGCAGCCAGCGCGAGGTCACCGCCAGGGTCA
GCTGGTTGGCATCGTTCTGGCGGTCTGCGCCGGTGTAGCGGCTGTCACGGAACAATTGCC
CGTAGCTGAAGGTGAACGGCCGGGTGTCGAACACCGGCAGGTCGTCCTGGTCGCGGTACG
GCACGTACAGGTAGTACATACGCGGTTCCAGGGTGTTCAGATAGTTGGTTCCAAACACCG
AGGTTTCGCGATCGAAGTACACCCCGGCATCCAGCGAGGCGATCGGCAGGCTGCGCGCGG
GCGTGCGGTTGCCGGTGAGTGGGGCGGTATTGGCGGTCGTGGAATCCAGCTGATACGCCG
TGTATCGCCAGGCCAAGGTCGGCGTCAGGAACCAGGACGCACCGGACAACGGCATCGAGA
CATACGGTTTGAGATCCAGGCGCGACCCGCTTCCGTAATCCCGGTTGCGGACGTTGGTGC
GTACGTACTGGTCGCCTCTGTTCGCTTCGTTGCCATTGTTCGGAATGAAGTCCACCCGGT
ACGAATCGTCGTGCGTGAACCGCACCGCCTCGGCATACACGCCGGCCTCGAAGATGCCGA
GGGGCTTCTCCCAGGTGAAATACGCACGCGGCTGGCGGTTGTAGGGCAGGGCCTGTTCGT
CCAGGGTGTAGTCGGTGAGCTGCCAGCGGTCGGCCATCAGGCCGGCGGTCCAGGTTTCGC
CGGTACCGTAGATGCCCACGGTGCTCTGCAGGCTGGAGGCCGACCCCATGCCGTTGACGC
GGCTGGTGAAATCTTCCACGTAGCGGGTATCGCTGACCCAGGCGATGCTGCTGCGCGCCT
GCCAGTGCGTGTCCACGTTGTGGAAGCCGCTGTAGAAGACGCTGCCGCGGTCCTTCCTGC
GCAGGTTGTCGTTGGGCAGGTAGTTGCCGGTGATCTCGCCGCGGCCGCCCTCGTACAGGT
AGCGGAATTCGGTGCCGAACATGAAACCTCGCCTGCTCATGTAGCGCGGCAGCAAGGTGG
CGTCGTAGTTCGGTGCCAGATTGAGGTAGATCGGCTGCAGGTAATCGAAGCCGTTACGCC
CGGACAGGCCGAATTGCGGGAACAGCAGGCCGGTCTGGCGGCGGTCGTCGATCGGGAACT
TGAACCAGGGGAAGTACAGCACCGGCACCTTGCCGACCTGCAGCACCGCGTTGCGCGCGG
TGCCGAAGCCTTCTTCGTTGTCCACGTCGATCTCCGGCGCGCGCACCCGCCAGATCGGTT
GCGACGGATCGCAGGTGGTATAGGTCGAACGGTGCATCTGGCCGACCTGGCCCTGCAGGT
CCACCGATTCGGCGCCGCCGTTGCCGCGCCGGTCCACCAACTGGTACTGGATGTTGGTGA
CCTTGTGGCTGTCGGTGTCCTGATTGCCTTCGGCACGGTCGGCGACCATGCGGAAGGACG
TGTCCTGGTAACGGACGTTGCCTTCGGCGATGTAGTTGCCGGTTTCGGTGTCCATGCGCA
GGCTGTCCGCACCCAGGAACTGGTCGCCGCGCTTGAGCGCCACGTTGCCCTGATACTGCG
GGGTGGTGCTGGTGCCGGACAGCTGGTCGCCTTCGATGTCGGTGGGCAGCTGCTGGCGGA
TCTCCGCTGCCTTGGGATCGGCGGCAGGCGCGCCGTCGAAGCCTGGTAGCGGGTCCACGG
CCGGGCACAGTCCCCAGTTCAACGGCTTGTCGGCGGCCATGGCCGGGAGGCAGATGGCGA
TGCTCAAGGGCAGGGGGAGCAGGCGGAGAGCTCGGCGCACGCGTGGTTCAACCAATAAAA
TGGCGACTAGCTTGCCGTATAGCCCGCATAGGGGCAATGAAGAGTCCCGGTCGCGACAGG
ACGGGGTTCATCGCCGTTCCCTGCACCGCGCATGCGCGCGCAGCGGTCACCGCAAGGCGG
CAACGTGGGCAACGCTGCTTTCGCGTAGTGCCTGCAGGTCGTAGCCGCCTTCCAGCAGGG
AGACCACCCGGCCGCCTGCATGCCGCTCGGCCAGGGTGCGCAGCGCGGCGGTCAGCCAGC
CGAAATCGGCGTCGTCCAGCATCAGATCGGCCAGCGGGTCGCGCAAATGGGCGTCGAACC
CGGCGGAAATCAGGATCAGTTGCGGACGAAACGCATCGATCAGCGGCAGCATCTCGTCTT
CCCACACGTTGCGGAAACGCAACCCGTCGCTGCCTGGTGGCAGCAGCAGGTTATGGATGT
TGCCGAGCCCGCGCTCGTGGACGCCGCCCGAATGCGGATAGAGCCCGGACTGATGGGTAC
TCAGATACTGCACGGCCGGGTCGCGCTCGAAGATCGCCTGGGTGCCGTTACCGTGGTGCA
CATCGAAATCCACGATGGTGATGCGCTCCAGTCCGTGCCGGTCGCGTGCGTGGGCGGCCG
CCACCGCGACGTTGTTGAACAGACAGAACCCCATCGACACCTGTGCGGTGGCGTGGTGGC
CGGGGGGGCGGACCGCGCAGAAGGCGGTGCGGGTGAGGTTCTGCATCACCGCATCCACTG
CCGCGATGCCGGCGCCTGCGGCGCGCAGCGCGGCCGCGCGCGAGGCCGGCACCATGCGCG
TATCCACGTCCAGTTGGCGGTAGCCGTCGAAAGCCGTTTCCAGCACTGCATCGATCTGTT
CGCGTTCGTGCACCCGGCACAGGTCGCCGAGCTTGGCCAGCGGTGCCTCGCGCCAGTCCA
GATCCGGAAAGGCGGTACGCAACGCATCGACCACCGCCTCCAGCCGGGCGGGGCTCTCGG
GATGCTCGGGGCCTGCGTCGTGGCCGAGACAGGCAGGATGGGTAAAGACCAGCATGGGTC
GACTCTAGAGCGTGTCAGATACGTTGTGGTGAGTACGAAGCGGCCCGCAGTGCCTCGAGT
CCGGCCCGGCCTGTCTGCCGGGGTGACGCGCACGACGCGCCAAGCCTGCCCCGTGCCGGA
GGACGTTCACCCGCGTCGGCGGTCGTGTCGCCACAGTACTTCCTGCTGGCCATCGACGCG
CGCCAGTACGCGCGCCAGCACGAACAGCAGATCGGACAGGCGGTTCAGGTAGCCGATCGC
TTCGCTGCGCACCTGCTCCTGGCGCGACAGCGCGACGGTTTCGCGCTCTGCACGGCGCAC
GATGGTGCGGGCCAGATGGCAGCGCGCGGCCGCTTCGCCTCCCGCCGGCAGGATGAATTC
CTGCAGTGGCGGCAAACCGTCGTTGAAATGGTCCAGCTGCCGTTCCAGGGCCTGGATGTC
GGCCGTGGCGATGGCCGCATGCCCGGGAATGCACAGCTCGCCGCCCAGATCGAACAGCTG
GTGCTGCACGGTGGTCAGCAGCTCGGTAACCGCGGCCGGGATGCCGGGTGCCGCCAGCAG
CACGCCGATGGCGGAATTGGCTTCGTCCACCGTGCCGTAGGCAGTCACCCGCAGGGCATC
CTTGCCGGTACGGCTGCCGTCGCCCAGGCCGGTCGTGCCGTCGTCGCCGGTACGCGTATA
GATACGTGAGAGCCGGTTGCCCATGGCTCAGCCGGCCCGGGCCTGGCTGCGCGGCGCGGC
CAGGCGTTCGGCGGCCACCTGGATCGCCGCTGCCGCCGCGACATACAGCGCGGCGCTGCG
CAGGTAGGGCCACAGCCAATCCGAGTAGTTCTTGAACCAACCGGCCGCGGTGGGTTCGCT
CACACTGGCGCTGATCCAGTAGAAGCTGCCCTGGGCGATCAGTTGGCATACCGCCACTGC
GATCAGCAGGGCCGGAACCAGGGCGACCAGCGCACTCCACTGCGCGCCGCGATAGCGCCG
GCGCAGCCAGACGCCGCCAGCCCACAGCGCGAAGTACGCCGGAATCAGGCACCAATAGGC
AGGCGATACGCAGTAGTGCTGCCAGAAGCTCAGGCCCTGCCGGGCGATCACCAGCCAGTC
CACGGCCACCGCAAGCGCCATCAATAGCGGGAACGCCAGCTTGCTGCGCGCGGCCAGATG
GAAGCCGCCGATGAAAAAGACCGCCCAGGAGGCATCCGGCACCGGCGCGAAGTGATTGAT
ACGCGTGGCCGCCATCAGCACGGCCAGCAGGCTCAGGATCAGGGTGTCGTGCGAGCGAGA
GGTCATGCGCAGGGATGGCGGGAACACAGGCCGTGAAGTGTAGCGTGGAACCTGGCGCAG
CCGCGCCATCGCGGCGTGGTCGGCGACGGGCGGCGCGGGTCCGGAGCGGCGCAGCGGACG
CGGCAACATGCCGCACGCAGCGGCGGCAACGCGCCTGGAGCGAGGGCTTATCATGTGGCG
ATGACACAACCACATGACGTTCTGATCGTTGGCGGCGGCCTGGTCGGCTCCAGCCTGGCG
ATCGCCCTGGATCGCCTCGGCCTGGATGTCGGGCTGGTGGAAGCCACCCCGGCCGGCAGC
CCGCCGGCGGTGTTCGATCAACGCAACTTGAGCTTCGCCGCGGCCACCGTCAACGCGCTC
GGCGTGCTGGGGGTGATGGCCAAGCTGCGCAGCCCGCCCGGGCCCATCCGGCGCATCCAC
GTCAGCCGTGCCGGCGACTTCGGCCGCGTGCAACTGGATGCGTCCGATTACGGACGCGAG
AGTTTCGGCCAGGTGGTGGTGGCGCGCGACTTCGGCGAAGCCTTGCAGGCCCGTCTGGAG
GAATTGCACCACCTGCGCCGCTACCGCCCGGCGCGCTGCATCGGTGTGGAGCCGGTGCGC
GATGGTTTGCGCGGCCTGCGGCTTGCCGGCGACGAGGGCGAACGGATCGTTTCCGCCCGG
CTGGTCGTGGGCGCCGATGGCAGTCACAGCGCGGTGCGCGAATTGCTGCATATCGGATCC
GAGCAGCACGATTTCCTGCAGACGCTGTTCGTGGCGCGCGTACGCGCCGCCAGGCCGCCG
GACGGCACTGCCTGGGAACGCTTCGGCGAACACGGCCCCACCGCCTTGCTGCCACGCGGC
GACCGCCATTACGGCGCCATCCACTGCGTGGCACGTGCCGATGCCGAGTCGGTGGCTGCG
CTCGACGAGGCCGGCTGGCTGGCACGGCTGCAGCGCGCGGCCGGCTGGCGGGCCGGGCGT
TTCGTCGCCAGCGGCGAACGTAGCGCCTATCCCCTGGTGCAGGTGCTGGCGAACGCCCTG
ATCGCCGAACGCGTGGTGCTGCTGGGCAATGCGGCGCAGACGCTGCACCCGATCGGCGCG
CAAGGGTTCAACCTGGGCCTGCGCGATGCGCTGACCTTGGCCGAACTGATCGAACACGAT
CGCAGCGATGCCGGTGCCGGCGCGCTGCTGGCCGACTACCTGGCGCGGCGCCGTGTGGAT
CGCGATCACACCATCGCGTTCTCCAGCGGCCTGGCGCGCCTCACCGGCAATCCGGCGCCA
TTGCTGCGGCCGCTGCGCAGCCTCGGGCTGCTGGCGACCTCGCAGGCGGCGCCACTGCAA
TCGATGCTGGTCGGCGGTGCGATGGGCTTCCGTGGCGAGGTGCCGCAGCTATGCCGGGGG
CACGCATGAATCGTCGCCCCATGCGCGATGCAGTGATCGTCGGCGGCGGCGTCGTGGGCG
CGGCGTGCGCGCTGGCGCTGGCCGATGCCGGCTTGAACGTGGCGCTGGTGGAAGGGCGCG
AGCCCACGCGCTGGCATGCCGACCGGGCCGACCTGCGCGTCTACGCCTTTGCCGCCGACA
ACGCCGCGTTGCTGGACAGCCTGGGCGTATGGGCGGCGGTGCGTGCCGCGCGCGTGCAGC
CGTACCGGCGCATGCGGGTGTGGGATGCCGGGGGTGGTGGCGAGCTGCGGTTCGATGCCG
ACACGCTGGGGCGCGAGCAGCTGGGCTGGATCGTCGAGCACGATCTGTTGGTCGATCGCC
TCTGGGCGGCCGTGCACGCGGCCGGGATCGATCTGCATTGCCCGGCGCGCGTGGTCGAGC
TGGAACAGGAAACCGCCAGCGTGCGCCTGCGCCTGGATGACGGCAGCCGCCTGGAGGCGG
CCATTGCCATCGCCGCCGATGGCGCGGCGTCCACCTTGCGCGAATTGAGCGGCATGCCGG
TAGTGCGGCATGCCTATGCGCAACGCGGCGTGGTGGCCTTCGTGGAGACCGAACAGCCGC
ACCAGGCCACTGCCTGGCAGCGCTTTCTGACCACCGGACCGCTGGCGCTGCTGCCGTTTG
CCGATGGCCGCAGTTCGATCGTGTGGACCCTGCCCGAGGCCGATGCCGAGCGTGTGCTGG
CATTGGACGATGCAGTGTTCTCGCGCGAGCTGACCCAGGCCTTCGCGGCGCGGCTGGGCC
ACGCGCGCGTGGTGTCCGCGCGCGCTGCATTTCCGTTGCAGCGACAACTGGTGCAGCGCT
ATGTCAGTGGCCGGGTGCTGACGTTGGGCGATGCGGCGCACGTGGTGCATCCGCTGGCCG
GTCAGGGCGTCAACCTGGGCCTGCGCGATGTCGCCGCACTGCGCGACAGCGTGCGCCAGG
CGCTGGCCAGGCGCGCCGACTGGGCCGCCCCGCACCGGCTGCAGCGTTGGGCACGGGCCC
GGCGCAGCGAGAACACGGTTGCCGCCTATGGCTTCGACACGATCAATCGCCTGTTTTCCA
ACGACGAAATGCACCTGACCCTGGTGCGTGGCGCCGCGCTCGGCCTGGCCGGCAGGCTGC
CGCCGCTGGTGGATGCGCTGTGGAGGCGGGCCTCCGGCACAGCTTGACGGGCTCGCGGAT
CGTTGCGAGCCCCCCGTTAGTCTGACCGGCTCTGGAGCAGCCAACAGAACGACTGCGCTC
ACCGCCAGGTGGCCGCAGCGGTTGCTCGGTGCGGCATGTGCCATGCGTGCTTTTCGGTCC
CGCGCGCGCGTCCACACCCATCTGACGACTGCTCGCGACGTTCTGTTGGCCGCTCCAACG
TATGACTTTTAGGTAATACCTTGAGCCGCATCTTCCATACGACGGATGTGACCGGCGTGG
CTACAGTCGACCCATGAGTCCGCTTGCCCCGTCCTCCATGCCCACCGTGCTGCTGCTCTG
CGGCCTGCTCTGCGATGCCGCGATCTGGGAACCGCAACGTGCCGCCCTGGGCGATCTGGG
CGACGTGCGGGTGATGGATTTCGCCGGTTTCGACAGCATTCCGCGCATGGCGGCGCACGT
GCTGGCAAGCGCGCCGGCGCAGTTCGCCGTTGCCGGCCATTCGATGGGTGGGCGGGTGGC
GCTGGAGATCGTGCGCCAGGCGCCGGAGCGGGTGTTGCGGCTCGGCTTGTTCGACACCGG
CATCGCACCGCGCCGCGATGGCGAGCAGGCAGAGCGTCAGGCGCTGCTGCAGCTGGCGCA
GACCCAGGGCATGGCGGCGCTCGCACAGCGCTGGCTTCCGCCGATGCTGCACCCGGCGCG
TGCGCACGACACAACGCTGATGGCGCAGCTGACGGCGATGGTGCGGCGCCAGAGCGCAGC
GAGTTTCGCCGGCCAGATCGCGGCCTTGCTGGAACGTCCCGACGCCACGCCGGTGCTGGC
GCAGATCCGCTGCCCGACTGTCCTGGGCGTAGGCCGACAGGACGCCTGGAGCCCGCTGGC
GCAACACCAGGACATGGCACGGCAGATCCCGCAGGCGCGCCTGGTGGTGTTCGAAGACAG
CGGACACATGGCGCCGCTGGAAGCGCCGGAGGCGGTCACCGCCGCCTTGCGCGGCTGGTT
GCGCGCGACATGAGTGCGCGCATCCCAGGCGACGGCCGGGCGCCAGCCGTCGCCGATCAC
GCAGATCGCTCTTGGCATGGCTACCGAGGAACTGGGATGCAGGACGATGCAGCGATCGTT
GTGGCCTGCGAGCAGGTGATCCGACGCTTCGCGCTGTACAACGATCGCCACGACCATGAC
CGTCTGGCCGCACTGTTCACCGCCGACGGCGTGTTTGCGCGCCCCAGCGCGCCGGACGTG
CCCGTGCATGGACGCGACGCGATCCTTGAATCCTTCCGTGCTCGCGCGCCACGCAGCACC
TGTCATTTGATGCTCAATACCCTGGTCAGCGTTCAATCAAGCACGCTCGCCCACGCGCAT
AGCCATGTGTTGCTGTATAGCGCGCCGCAAACCAATGCGGCTGTTCCCTGGACGGCACAG
GCACCCGCATTGATCGGCACTTTCGACGATGTGCTGGTGCACCAGGACAACCAATGGCTG
TTCAAGCAACGCATCGGTGCATTGCTGCTGCACGTCGAAGCGCACTGACCGAGATTGACC
GCTGTTTGCCCGTTCAACGATGCCGCCGACCATTGCAAGCGACATCTCGACACTGCTCTC
CCCCCAGTCGCGTTGCCTCAATCGCCCATCCTCGTTGGAGAATCGCCTAGTGGAACGCGC
ATGCTCGTCTGTTGGTCGTCGTCGCTCATCGCCCTGCTCGCATCGCCTGCGCGCCGGCAG
CTTGACTCTGCTGCTGGGTGCACTCGCGCCGGCGGCAGTCTTTGCACAGGCCGTGCCCGA
CACGGTTCCGGTGCCGCAGGGCATCAACCTGGGGGGCACCAGCTTTTTCGACGGTTTTGG
CTCCACCCAACCCGGCTGGACGGTGATCGAATATCTGCGCCATGCGAACCTGAATGCCGT
CCTGGATGCGCAAGGCAAAGATTCGCCGGCGTTTCGTGATCCGAAGATCAGTAGCTCGGC
AGCCCTGACCCAGCTCATCTATGTCACGCCCTATCAATGGTTGGGGGGCACGATTGCCAT
CGATGCCATCGTGCCGCTGGTCAACCAGAATGCCTCGTTTGCCGCCGACAGTCCGGTGCG
GTTGAGCGATAACGGATTCGGCATTGGCGATATTGCGGTCGGGGCGGCATTGCAGATGCC
GCCGGTGATGCGCAATGGCCGGATCCTGCTTTTTCAGCGCTTCGCCCTGGTGGCCTTTGC
ACCGGTGGGCAAGTTCGATCGCGACATCGCGATCAACCAGAGCACCGGTTACTGGTCGTT
CTCGCCGCATTGGGCATTCACGGTACAGCCCACCGATAACTGGGAGGTCAGCATGCGGCT
GCACTACATGTACAACTTCCGCACCGACCGTGCCGGTGGGGTGCCGCCAATCCCCGGCTT
CCAGTTCCGCAACGGCCAGGCAGGCGATCTGGCATGGCTGAATTTTGCCAGCTCTGTCAA
GGTGACCGAGCAGCTGCGGGTCGGTGTCAACGGCTTCTATCTGCAGCAGCTACAAGACAA
CCGGACCAACGACCAGCGCGTGCCCGACAGCAAGCGCACCCAGTTCTACATGGGGCCAGG
GCTTTCGTGGCGGTTGGACGCGAAGAACGTGCTCAATTTCAATGTCTACCTGCCGGTCGA
AGTCAAGAACTCGGTGGCCGGAAACACCTTCAACCTGATGTTCGTGCATTCGCTGTAGCG
CGCGAGCTGGCCCGCGCGCCACGGCATGGCGCGTATGGACCATGTCTGCTGCTCCGCAAC
GGGTGGCAGGCGCAGTGCGGCACGCGATGGAGTGCCCGCCACAAGAGAGGTGGCAGTGCT
GCGAGAGCCGGCGGCGAGTCACAGCCCCATGCTGTGCCGCTGCGTATTTGCATGTTCGCG
GAACAGCAACTCCGCACGCGCGCCATCGCGTTGTTCGATGGCCGCAACAATCGCGCCATG
CTGGCGGTGACCGTAATAGAGATCGTCGTAGGTAAGCGTGGCCGAGCGCTGACCAAACAC
CACATTGACCGGACTGACGAACGGCACCAGCGTGCAGCGGTCCACCGTTTCGGTGAGGAT
CGGTTTGTTGGCCGCCACCACGATGGCGCGATGAAAGCGCGCATTGATTGCGCCATAGGT
CTGCTCGTCGCCAGCACTGAGGCTGCGCTTGGCAAACAGCCGGTCGCCTTCGCACAGACA
ATCGTGCAGGGTGGAGAGCAGTGCGGCGGATGCGCCTTGTTCGGCCACGGTGCGCGCGGC
CATGCCTTCCATCAGCGCGCGCACTGCCAGTGCATCCAGGCTTTCCTGCTGGCTGAAACG
CCGTACCGCATAGCCACGGTTGCCGATCTGCACCAGCAGGCCCTCCTGGCACAGCGCCGG
TAACGCCTGGCGGATAGGCGTGCGCGAGATCGCCAGGCGTTCGGCCAGGGCCGCTTCGGT
GATGCGTTTGCCCGGGGCAAAGATCCGCACAGGATCAATTCGCGTAACCGCCGGACCGCC
TGCAATCGGTGGTTGTTCGCCATTGGCTCCAATCTCTCGCACCCCGGCAGCGCGCGGTCC
CGGGAAGGGGAAAACTGGCAATGACTTGTATAAAGACCTTGCGGATGAGCGCGCTTGATG
GCAATTTGGATCCTGAGGATACATTCTCGGTGATCCGAGGGGGTCGACCGTCCCTGTCGG
GATCGCATGCGTCGCTGGTCCCAACCTCATCAACGCGCCTGCTCCGATTGCGTCAGGCCG
CGTCTCAGGAGTGCAGCATGGCAAGCATCATCGGCGGCATCGGAACCTCGCACGTTCCCA
CCATCGGGGTGGCTTACGACAAGGGCAAACAACAGGACCCTGTGTGGAAGCCCTTGTTCG
ACGGCTATACGCCGGTCGCGGCCTGGTTGGCCGAGCGGCAGGCCGACGTGCTGGTGTTCT
TCTACAACGATCACTGCACGACCTTCTTCTTCGATCTCTACCCGACCTTCGCGCTCGGCG
TTGGCGAGCGCTTTCCGGTCGCCGACGAAGGGGCGGGGTTGCGCAACCTGCCGCCGATCC
GCGGCGATGTGCAATTGCAGGCGCATATCGCCGAATGCCTGGTCAACGACGAATTCGACC
TGACCGTTTTTCAGGACAAGCCGATCGATCACGGCTGCGCGGCGCCCTTGCCGCTGCTGT
GGCCGCATGTCCCGGACTGGCCGGGAACGGTGGTGCCGATCGCGATCAACGTGCTGCAAT
ACCCATTGCCCACTGCACGGCGGTGCTATCGCCTGGGCCAGGCGGTGCGCCGCGCGATCG
AGTCGTATCCGGAGGATCTCAAAGTGGTCGTGGTCGGCACCGGCGGCCTATCGCACCAGA
TCCACGGCGAGCGCACCGGCTTCAACAATACCGACTGGGACATGGAATTCCTCGATCGCT
TCCAGCACGCGCCGCAGTCGCTGACCGATCTCACCCATACCGACTACGTGCGACTGGGCG
GCGCCGAGAGCGTGGAGCAGATCATGTGGCTGGCCATGCGCGGCGCATTGGATGGCCCCA
TTCGCAAGCTGCATCAGAACTACTATCTGATGACCACCACTGCGATGACGGTGGTGCTGT
ACGAACCCGGCGAGGAAGCCGCCGACGCGCCGCGCTCGGCGGAATTGCTCGCGCGCAGCG
CACACGCGGCATGAGGGCCTGCCGATGAATCCGCAAGTACAAGGCATGGACAAGATCGCA
GGAACCTACCTGTTCGACCTGCGCACCAGCAACCGAGCACTGCGCCTCAACCGCTTCTTC
TGGCATATGATCCGCGCGCCGTGGCGCGATCGCTTCCTGCAGGACGCGGAGGTGCTGATG
CAGGAAGCGGAGCTGAGCGAGCACGAAAAGGCGCTGATCCGTGCACGCGACTGGCTCGGT
CTGGTCCAATACGGCGCCAATTTCTTCGTCATCGAAAAATTCGCCCGCGTCGTGAGGATG
ACCAATCTGCAGGTCTACGCGATCATGCGCGGTGAATCCTTCGAAGATTTCATGCAGACG
CGGCGGGTTCCCGAGGCGCGCTGAGCCTCACCCCGCGGCCTTGGCCGCATCACTGCATCC
CACTTTCCAACGCAAGGCCCACCTCCCATGACCATGTCCTCCGTGTTCTTCGAACACCGC
ATCAAGGTCCGGCATCTACGAGTCATCGAGGCGCTGGACCGACAGAAAAGCCTGCTGCGC
GCCTCGCGCGTGCTGAACGTGACCCAGCCCGCGCTCACGCGCGCGCTGCAGGAAATCGAA
GAAATCGTCGGCGCACCGTTGTTCGAGCGCCATTCGCGCGGCGTGCGTCCCAATGCCATG
GGCGAAGTCCTGGTGCAGACCGCGCACGTGGTGTTGGGACAGCTACGGCGTGCGCAGGAC
ACCTTCGAAGGTCTGCTGCAGGACGATGCGCTGACCATCACTGTCGGCGCATTGCCGGTC
GCGGCCAGCGGCTTGCTGCCGGCGGTATTGGCCGCCTTGTACCGTGCCGAGCCGACGCTG
CGCGTGCGCCTGTTGCACGGTCGCACAGACGAACTGCTGCCCAAGCTGGCTGGCAACGAG
ATCGATCTGGTGGTTGGCAGGTTGTATCCATTGGCCCGTTACGATGCGCTGATCCGCAAG
GTGCTGTACCATGATCCGATTGCCTTGGTGGCACGCAGCGACCATCCGCTGTTCTCGAAC
GGCCCGGTACGCATCGCCGACGCCGCGGCCTACCGACAGGTGTTGCCGACCTTGAGCCAG
CACGTGGAGCGCGATGTGGCGCAGGTGATGCGCGAACACGGGCTGGCCACGCGCGACCAT
CTGCGTTCCAGTTCGGCCAGTTTTACCCGCGAGATCCTGCTCGGTACCGACAGCATCGCG
GTGATGCCGAGCATGATGGTGTCCGGCGACATCGCTCGTGGCGAGCTGCGCGCCTTTCAG
CTGCAGCAGCCGGCGCAGGCGCGGGCCGGTGGCGTCATCTACCGCGATGGCAGCGCCATC
CACAAGCCCGGTGTGCGGCTACTGATGCGCGAACTCGAACACCAGCTGGCACTGATGGCC
GAGCAGGGCGCGGTGTGGGTGGATCGGCAGGTGGGCGAAGACGACCTGCTGCTGGACGCG
TCGGCGTAGGCGACCCTTACTGCCCAGGCGGCGTGCACGGCCGCTGTGCCGTTGCCCGGG
CATGCGATGGGCCCACGCACGGCTGCACGTGCGTTTGGCAGTGTGGCCGGACACGCAAGG
ATGCGATCTACTCGGTCAACGCCTGCTTCAGCCGTGCTTTCTGCAACTTGCCGGTGGCGG
TGCGCGGCAATGCCTCGACCACGCGCAGATGCTTGGGCACCTTGTACTTGGCGAGCCGCG
CGATCAGGTAATCGCGGAGCTGGTCCAGATCCAGCGCCGGCTCGGCCGGCACGATGGCCA
GGTATCCCACCTCACCCCATTGCGGGTCGGCGATGCCGACCACCGCGCATTCGCGAATCT
GCGGATGATCGGCCAGCACCGCTTCGATCTCGGCGGGGTAGACGTTCTCGCCGCCGGAAA
TGAACATGTCCTTCTTGCGGTCGACCACCCAGAAGAAGCCGTCGGCGTCGCGCCTGACGA
TGTCGCCGGTACGGAACCATCCTTGTGGGTCCAGGGCCTCAGCACTGGCCTGCGGGTCGC
GCCAATACCCTGGGCTGAGATTGGGGCCACGCAGCAGCAATTCGCCAGGCACCTCCGGCG
GACAGTCCCGACCCTGGGCGTCCACCACGCGGGTCTGCACCGCTGGCGTGGAGACGCCTG
CCGCGCCCAGCTTGGCGCGAATCACGGCGCAGTCCACCGACATGCCGAACACCGTACCCG
CTTCGCTCATGCCGTAGCCACAGACCATGGGAATGCCGTCCTGCAGCCAGCCGAGCAGGT
CCTCGCCGGCATGCGGCGCACCCCCGCTGACCAGGGCGGTGAGGTGGCGCAAGCCCGCAG
GGTCGAAGCCGGGCTGCTGGCGGAAGGCCTGCATCATCTGCGGGACGCCCACGTAATGGG
TGATTGCCTGCGCCCGATCGCAGAGCCAGTTCAGCGTGCGTGCCGGTTCGAACCCGTTGG
ACACCTGGATCGAGCCGCCCACTGCCAGTACCGGGCGCACATTGGTGACCAGGCCGATGA
TGTGAAACATTGGTGCTTCGCACAGGAAGCTGCTGCGTGCGTCCACCTGGGTGAGGACGC
CGAAGTTCTGCGCTGTCTGCTGCAGGTTGCCTTCGTTCAGCATCACCCCCTTGGGCTGAC
CGGAGGTGCCGGAGGTGAACAGGATCAGGCTGACGCGTTCGGGTGGAATGGCGGGAAGGT
CGGCTGCGGCAAGCGCGCTGGCGTCCTGGACGAAGTGCGCCAGCGCATCGACATGCGCAC
GCCCGGCCGCGACCTCGTCGCCAAGGACCAGGCGCGGCTCGGCACGTTGCAGCAGGGTGT
CCAGTTCGGTGGCGCTGAGCCGCCAGTTGAGCGGCACATAGATGGCGCCGACCCGGCCGC
AGGCGAAATGCAGCGCCACCTGCCAGACCGAGTTGCGCGCCAGCACCGCCAGGCGCTCGC
CGTCGACACAGCCGCGCACCTGCAGCAGGGCGGCGAGCCGGCCGACCAGCTCGTCGAGCT
CGGCGTAGGTCCATTGCTGATTCAATACCAGGTCGCGGGCGGCGAGCCGGTGCGGGGCGA
GGCGGGCGTGCAAGGCAATCGAGTCGATCGGCGGGTACATGGCGCTGTCTTCCGAATGCG
GGACTGAGAGGGAGGGGAGGCTGCAATGGGCGCAATGGCGAGAGGCGACACGCGCACGCA
GTGCCGGAACGCGCATCCGCACTGCCTGGCTGCAAGCGGCCAGGATGCGAAACAGGCGTC
TGCGTGGGCCGCACATCGCGTGCGGCCCTGGAATGCGGCAGCACGCTCTTACGGGCGCTG
CGCGTCAACTGAGATAGAGGGTCCGGGTCTCCAGAAAAGCCTGCAGCCCTTCGATGCCGC
CTTCGCGACCGATACCGGACTGTTTGAATCCGCCGAAGGGCATCTGGTAATCGACGCACA
TGCCGTTGATCGCGTGGCTGCCGCTGCGCACCCTGCGCGCGATGCGATACGCACGCTCGG
CATCTTCGCCGTAGACGGTGCCATGCAGGCCGTAGTCGGTGGCGTTGGCTTTGGCGATCA
GATCGGCCTCGTCGTGGTAGTCGATGAAACTCACCACCGGGCCGAAGATCTCTTCGCGTG
CGATGGTCATGTCCGCAGTGACCTCGGCGAACACGGTGGGTTCGACGAAGAAACCACGCG
GCAGTGCGGCCGGTCGGCCGCCCCCCATGACCAGCCGCGCGCCCTCGGCGCTGCCGCGGG
CGATATAGGACTGCACGCGCTCGAGCTGTCGCTCCAGCGCCAAGGGACCCATGCCGGTGT
CGGCAGCGAAGGGGTCGCCGAGTTTGACCGCGCCCAGTGCGGCGCAATAAGCCTGCAAAA
CGTCGTCGCGTCGCCTTGCCGGTACCAGTACACGGGTGAGCGAGAAGCAGACCTGGCCTG
CAATCGGCATGGAGTAGGGCACCAGGCTGGGCAAAACCTTGGCAATGTCCGCGTCATCGA
GCACGATCGCCGCGGACTTTCCGCCCAGTTCCAGCCCTACCCGCGCCATGCGCTCGGCGC
AGGCGATCCCGATCTGCCGTCCGGCCTGGGTCGAGCCGGTGAAGCTGACCTTGTCCACCT
GTGGGTGACGGATCAACTGTTCGCCGATCTCGCGGCCTGCCGGCAGCAGGTTGAAGACGC
CGTCCGGAACGCCGGCGGCGCTGATGCACTCGGCCAGGATGTAGGCATCGATCGGCGTCT
CCGGCGATGGCTTGGCCACCACCGTGCAGCCGGCGGCCAGCGCCGCGGCAACCTTGTAGC
AGAGCAGCACCAGCGGCGCGTTCCATGGCGTGATCGCCGCAACCACGCCCACCGGTTCCT
GGACCACATGCACGTGGCCCCCGTTGGAGCGCGCGCGCGGCTCCACGAACGCATAGCCGG
CGATCAAATCGGCGTAATAGTCGAACAGGCCGGGCGCCTGCAGCGAGGCGCGTTGGCTGA
AGCCGATGGTGGCGCCGACCTGGCCGGTCCAGGCTTCGGCCAGTTCGGGCATGCGCGCCT
GCAGCTGTTGCGCCACGCGCTTGAGCACGGCGCTACGCTCGGGCGGCGACAGCTGCGGCC
ATGGGCCGCTGTCGAAGGCGGCGCGGGCGGCCGCCACCGCGGCCTCGGCATCGGCGTGCG
ATGGTTCGACGTAGCGCAGCAGGCGTTCTTCGGTATGCGGTGCGATCACATCCATCTGCC
GATCGCCGCTGCTGGCACGCCACTGCCCGTCGATGTACAGCTGCAGGGGGCCACGCGCAG
CGATGCCGCGCAGCGTTGCGGATAAGGCTTCCATACTCCCTCCTCGGTGCAGAAAACCAC
TGGCGGCGCCGGTGCTGCGTGGGTGCACGCAGCACTCGGGCACCACAGGCTCGCTCAGGC
GCGGTGCTTGGTCAGGTCGTACTCGCCCAGGCCGGGCTTGTAGCTCTTCTCGTCGATGAA
CTGCCGGATGCCTTCCTTGCGGGCGTTGTTGTCGAAGGAATTGGCCGCTTCCTGCATGCG
GACCAGGTAGTCTTCGGCTTCGTCATAGGTCATGGTGCCGACGCGACGCACCGCATCCTT
GGCGTACTTGAGCGCAACCGGGTTCTTGCGCAGCAGCAGCTCGGCCACTTCGCGGGTGCG
TGCTTCCAGGCGCTCCAGCGGGACGCTTTCGTTGACCAGGCGCCACTCGGCCGCCTTCTT
GCCGTCCACCATCTCGCCGGTCAGCGTCATCCACATGGCATCGCGCATGGACAGCAGTTC
CACCGCCACCTTGGTCACGCCGCCGCCGGGCAGGATGCCCCAGTTGATCTCCGACAGGCC
GAACTGCGCTTCATCGGCGGCGATCGCCAGGTCGCAAGCGAACAACGGGCCGAAGCCGCC
GCCGAAGCACCAGCCGTTGACCATCGCGATGGTCGGCTTCTGGTACCAGCGCAGGCGGCG
GAACCAGCCATAGGATTCGCGTTGCGATCGGCGCACCCCACGCAACCCCTGCGCTTCGGT
CTCGCGGAAGTATTCCTTCAGATCCATGCCGGCCGACCACGCCGTCCCTTCGCCGCCCAG
GACCAGCACGCCGACGGCATCGTCGAATTCCAGCTCGTCCAGCACGTCCATCATGCGGCG
GTTGAGCGCAGGGCTCATCGCATTGCGCTTGTCCGGGCGCGCGAACTTGACCCAGGCAAT
GCGGTTCTCGATACGGACAGATACCACGTCATGCTCGTTCAAGCGGTGTCTCCTTCGAAT
CGGGGTGCGTGAAATCAGATGTCGTCGGCCAGCACAGGGTCTGGCGCGGCGGTGCGTTCC
AGCGTGGCGCTGGCGTTCAATTTGCAGAGCAGACGCAGCAGTGCCTGCTGCTCGTGGGGC
TGCAGGCCGGTGCAGGTGCGCTCGACCGCGCGCGCCAGGCAGCCTTGCGCCACCCCCAGC
GTGCGTTGGCCGGTGGCGGTGAGGTACAGCCCCTTGCTGCGCCGGTCGCGGCCGGCCAGG
CGTTCGATCAGGCCCTGGTCGGCCAGCGCGTTGGCGATTTTCATGCCGGCGGCGCGGTTG
ACCAGCAGGCGGTTGCCGAGTTCGGTCTGGTCGCAGCCGGGCTGGTCGCGGATGTGGATC
AAGGCGGTGACGCGCGCGGGGGTGAGCCGTAGTTCGGCCAGTTCCTGGCGGGCGGCATGA
CTGGACGCCAGGGCGGCCAGTTGCAGTTGATAGCCCAGATCTGCGGCAAGTGGCGAGCGA
GCGGTCATTGGTGAGCCAGATTGTATCCGTTAAATACAATCTAGCCGACCGCCGGACGCA
CCGCAAGAGGCGGTGCGATCGAAAGCCGGCGCGCCGGCGTTGCGCTCGCGGTGTGTTCGG
CGGCCGCTTAGCGGATCAGCCACCCGGCCAGCTGTTCGCGGGTCAGCAACCCGGTGCGCT
GCAGGTCGATCGCGTCGAACTCGTCGGCCAGGGCAGGGTTGGCCTGGGCTTCGGCACGGC
TGATGCGGCCGTCCGCGTCGACGTCCATGGCCTGGAAATCGATCCGATAGCGGCTGCCGA
CCACGCTGTCGGCCTGGATCGATCGCACGATCACGCTGGATTCGCCGCGCGGGCGTTCCA
GCTGGGTCTGGTGGGTGATTTCGCCGCTGGACAGCGGCTGGGTCCGGATGGCGACGGGGA
CGTCGACCAGCGGGACGCTGCTGGCGGGCGTAGGTGCCGGTGACTGCTGTGCGGCGGTGG
GCCCGCACGCAACGAGCAGTATGGCGGCAAGGGTGGCAACGCGGATGGTGGTCATCAGAT
CCCCTGGTGGTGAACAGCCGGCAAGCATAAACGTGCGGCGCCCAGGGGCGGCAGCGTCGC
GCTGCCGCGCGCGCGCTACCCCGGGATGAACGGAAACACGATCTTCAGCAAACCTTTGAG
GCCGCCCTCGGCCGTGCTGGCCACGGCCTTGGCGCCCAGACTGTTGAGCGCGCGCCGCAC
GTCCTCCCACCGCAGTTGCGCGATGTCCTTCTTCAGCAGGTCGGACACTTCCTCGGCAGT
CGGTGTGAGCTTGCGCAATTCGTGCACGATGGCGTGCGGATCGGGCTGCAGATACCCCCA
CCGTTCCGCGATCTTGAGCAGGGTGTCGAAGCGCACCGCGACCACTTCGCGGTTGCGTTC
GTACACCGGCAACGCGCCTACATCGAGAATGGCCTGCTCGAACTGCTGCGCGTCGTCGGG
GTGTTCGATGCGCACGGCCAGGAATCCTTCCTTGCGGCTGCGTTCGCTGACGTGCTTCGC
CCCGGAGCGCAGGTTGTCTTCGGTCAGCACGTTGGCCACGATGCGCTGCATCGCCGCGTC
GCCTTCCTCGGGGACCAACGCGCGCCAGCGCGCATAGCCGTCGCGGCGCAACGCCTTGAC
CTTGGCAGAGGTCACACGCAGCTGCAGCGCCACCGCCGCATTGGAACTGTTGCGCGAAAT
GGCGCCATCGCGTTCGAGCAGCACGAAGATCAGCAGCTCCAGGTCGCGTTTGGTCAGCGA
CTGGAAGCCTTGCAGCAAGGTCAGGCGCAGGAATTCGCTGCCGAAGGCGGCCGCGTCCTT
GAGTTCGATCGGTTGCATGGGGAGTCCTCCGCGGGTGACCTGCAGGATGCCAGCACCCCG
TTGCGCGGCCTGAGAAACGATGCGACGCGCACAGCAGTTTCAGCGTCCGGTTTCTCGGCC
GGGGCGGTCTGAGCTGAACGTTTCAACCGCGCCGCGATCCTGCAAGGTCACGAACACCTG
CCTGCCATCGGCGCCACCGAATGCCACGTTGCTGGCCTTGCGTCCCTTGAGCGCGACGGT
GCGCAGCAGTTTGCCGGTCGGCGACACCACCGCGATCTGTCCGGCATCGTAGCGGGCGAT
GTACAGATTGCCGTCGGCGTCGCAGCGCATGCCATCCATGCCGAAATCGGGAAACGCGAT
CAGCAGGCGTTTGTTGTGCACGCCGCCATCGTCGCTGCGGTCGTACACCCACACCTTGCG
CGACATGCTCTCGTTGACGTACAGGCGCTTGCCATCCGGGCTGACGTCCAGCCCGTTGGG
CGTGGTCATGCCGGTTTCCAGCAGGCGCACTGCGCCGCTGCGGCCGATGTGCCACAGGCG
CCCACCGTTGGTCTTCCAATCGGGATCGCTGGCGTAAAAAGTGCCGTCGGGTGCGAGCGC
CAGATCGTTGGGGCCGTCCGCGTCCGGCAGCGACGCAAACGTGCTGACGGCGCGCGTCTG
CATGTCCACGCGCAGGATCTTGTGGCCAGTGTAGTCGGCGACGTACATCGCGCCATCGCG
GAAGCGGATGCCGTTGCCGGTACTCCCCGCTGGCAGCGTCACGAACACATCTGCTTCCGC
GGTTCCGTCCGGTTGCGCAACGATGCGCGCGATGGTGCCGTCCTTGCCGATGTTCACCGC
ATACAGTGCGCCATCCGGTCCGGTCGCCGGGCCTTCGGCATTGCTGGTGAACACGCCGTC
GCCGATCAGATCGCGTGCCACGAACGGCGTATCGGTGGCACTGCAAAGCGAACTGGACAA
CAGCAGGCTCAGGGGCAGTAGCGTGCGGGCAATACACAGCATGGTGGGATTTCCTTGCAG
GAAGCGCTGGCAGTGTGCCAGAACGTGCGCAGCACGCATGGCGACGATCACACACGATCA
AGTAAGGTGCGCGGGCAGTCTTGTTTCGGCACCAGTCGTCACGTCCATGCAGGCGTTGGG
CGGCGAGCGTCGATACCGATGCCGTGCAGCCATCGACGCGATGCGATCGGACGCTGCCGG
GTGTTCGCTGTTCTCATCTCTCGAAGGAGGTTTGCATGTCCGTGGAATCCTTGACGCGCC
GCCGCTTGCTTGCCGCTTTCGGCGGCGCGGGCATCCTGCTCGGCGCGCCTGCATGGGCGT
TGCCCAAGAAGAAGCCCGGCAAGCCGCTCAACGTCGCCCTTGCAGGTCTTGGCAGCTACG
CCAGCGAACAGCTGGCGCCTGGCCTGGCGCTGACCAAGCATTGCAAACTGGCCGGTATCG
TCACCGGCACACCGTCGAAGATCGCGCAGTGGCAGTCCAAGTACGGCATCGCCGATCGCA
ATGTCTACTCTTACGAAAACTTCGACCGTATCGCCGATAACGACGACATCGATGTGGTGT
[truncated: 4,554,648 more chars]
