# Supplementary material for: Comparative genomics of the black rot pathogen Xanthomonas campestris pv. campestris and non-pathogenic co-inhabitant Xanthomonas melonis from Trinidad reveal unique pathogenicity determinants and secretion system profiles
Source: PeerJ. 2022 Jan 3;10:e12632. doi: 10.7717/peerj.12632 (PMC8734464; doi:10.7717/peerj.12632)
Supplement: Supplemental Information 2 [file peerj-10-12632-s002.zip › Cf3C.fasta]

>contig00001 len=424950 cov=30.3 corr=0 origname=NODE_1_length_424950_cov_30.257166_pilon sw=shovill-spades/1.1.0 date=20200917
GCCCGCACCCGGCATCAACACGAATGAACGTAGGAGCGCACTTGTGCGCGATGGGCGTTA
CCGGGCAAGCCTCATCGCGCGCGAGCGCGCTCCTACGACGCTGAGCGCTCACGCCTTGCC
GCGCACTGCGCCGGCGCAGGCGTCACGGCGAGGCCCGCACCCGGCATCAACACGAATGAA
CGTAGGAGCGCACTTGTGCGCGATGGGCGTTACCGGGCAAGCCTCATCGCGCGCGAGCGC
GCTCCTACGACGCTGAGCGCTCAGGCCTTGCTGCGCACGGCGCGGTGGCAGACTTCACGG
CGAGGCCCGCACCCGGCATCGACACGAATGAACGTAGGAGCGCACTTGTGCGCGATGGGG
CGTTACCGGGAAAGCCTCATCGCGCGCGAGCGCGCTCCTACGCTGCTGCAGGCTCAACCT
TCCTGTGCGACCAATTCGGCCAGCTGCACGGCATTGAGTGCGGCGCCCTTGCGGATATTG
TCGGAGACGATCCACAGATTCAGGCCGCGCGGGTGCGAGAGATCCTCGCGGATGCGGCCA
ACGAATACCGCATCCTGGCCGGAGGCATGCGTCACCGGGGTCGGGTAGCCGCCGGCCTTG
TGCTCGTCCACCACTTCCACGCCCGGCGAGGCTGCCAGCAATGCGCGGGCTTCGGCCACG
GTGATCTTTTCGCGGGTCTCGATGGCCACCGCTTCCGAATGCCCGTAGAACACCGGTACG
CGCACCGCAGTGGGATTCACCTGGATGTTTTCGTCGCCGAGGATCTTGCGGGTCTCCCAG
ACCAGCTTCATCTCTTCCTTGGTGTAACCGTTGTCCTGGAAATCGTCGATGTGCGGGATC
AGGTTGAAGGCGATCTGCACCGGGAAGCGCTGCGGGTCGATCTGCTGGAAGCTCAGCAAT
TCGCTGGTCTGCTTGCCCAGCTCCTCCATCGCCGAACGGCCGCCGCCGGACACCGACTGA
TAGGTCGCCACATTGATGCGCTCGATGCCGTACTTGCGGTGGATCGGGCCCAGCGCCACC
AGCATCTGCATGGTCGAGCAATTGGGGTTGGCAATGATCCCGCGCGGGCGCTGCTTCAGC
GCTTCCGGGTTGACCTCGGACACCACCAGCGGCACATCGTCGTCGTAGCGGAACGCCGAG
GAATTATCGATCACCACCGCACCGGCCGCAGCGAACTTGGGGCCGTATTCCTTGGAGACA
CTGCCGCCTGCGGAAAACAGCGCGATATCCACACCGGTGGGGTCGAACTCGGCCAGGTCC
AGCACGTCGACCTTGCCGCCGTTGAACTCGACCTGCCCGCCCGCCGAGCGCGCCGATGCC
AGTGCATACAAGGTGGCGACCGGGAACTGACGTTCGGCCAGGATGCTCAACATGGTTTCA
CCGACAGCGCCGGTGGCGCCCACGACGGCGACGTTGAAACGACGGGTTTCGTTGCTCATG
AGAATGTCTTTATCGAAAGGGGAAAGAAAGGGAGCACTGCGGGCTGGGTTCGGGGAACCT
CCAAAGCTGGCCGCGGAGGTTCCCTATCGTTTGGTCGCAGCGGTTTTGGTCGCGCCCACG
GTCGCGCCACCGCGTTTGGCAGCCGCCACCGCATCGGCGTTGAGTGCGCTCGGCGGATGC
CCAGCGTTGGCACCCACGCCCAGCGCAGCGATCAGGTTGTCCACCGCCAGCTGCACCATG
GCGCGGCGCGTGGCCAGGCTGGCACTGCCGATATGCGGGGTGAGCACCACGTTGTGCTGC
GCCAGCAGTTCCGGGCGCACCCGGGGCTCGCCCTCGTAGACATCGAGACCGGCACCGGCG
AGGCGGCCATTGGCCAACGCATCGGCCAGCGCGATCTCATCGACGATCCCGCCGCGCGCG
ATGTTCACCAGCGTGGCGGTGGGCCGCATCTTCGCCAGCGCGGCGGCATCGATGATGTGG
TGCGAGGCCTGGGTGTAGGGCAGCACCAGTACCAGGTGATCGGACTGCGCCAGCAAGGTG
TCGAGGCCGACATACTGCGCACCCACCGCCTGTTCGGTCTCGGCCGGCAGCTGGCTGCGG
TTGTGATAGAGCACGCGCATGCCGAAGCCATGCGCGCCACGCCGGGCGATGCCCTGCCCG
ATCCGGCCCATGCCCAGGATGCCCAGCGTGCTGCCATGGATATCGGCGCCGAGCATGGTC
TTGAACGACCACTGCCCCCACTGCCCGTCACGTAGCCAGCGTTCGGCCTCGGTGACGCGG
CGTGCGGTGGCCATCAGCAGGGCAAACCCCAGGTCGGCGGTGGTTTCGCTCAACACATCC
GGCGTGTTGCTGGCCAGGATGCCCGCCGCGCTCAGCGCATCGATGTCGAGGTTGTTGTAA
CCCACCCCGACATTGGCGATGGCACGCAGCTGCGGTGCTGCGGCGATTTCCGCTGCACCG
ATGCGCTCGTTGAGCGTGACCAGCGCGCCATCCAGCGGCGCGAGCCGCGCGGCCAGGTCG
GCCGACGAATACGCCGTGACCTGCGTGGTGGTGACCAGTTCGAAATGCGCGCCCAGCTGT
TCGACCACATCGTCGAACAACGGCTGGCTGACCCAGACCTTGGGGCGCGCGCTGTCAGAC
ATCGGCCTGACCGGGAATCAGCGGCGACACCTCGCCCACGTCGCCGCATTGGGCGCGATG
GCGCAAGGCCTGGTCCATCAACACCAGCGCCATCATGGCCTCGGCGATCGGCGTGGCACG
GATGCCCACGCACGGGTCGTGGCGCCCGGTGGTGATGACATCCACCACGGCGCCGTCGGC
ATCCACGGTGGCGCCGGGCAGCCGCAGACTGGAGGTCGGCTTGAGCACCATCGAGGCGGT
GACCGCCTGCCCGGTGGAAATACCGCCGAGAATGCCGCCAGCGTGATTGCTGAGGAAGCC
TTCCGGGGTGATCAAATCGCGGTGTTCGGTGCCCTTCTGCGCGGCACTGGCGAAGCCATC
GCCAATCTCCACACCCTTGACCGCATTGATGCTCATCAGCGCCGCGGCCAGTTCGGAATC
CAGCTTGCCGTAGATCGGCTCGCCCCATCCCGGCGGCACGCCACCGGCCACCACGTCCAC
GCGCGCACCGACCGAGTCACCTGACTTGCGCAGCGCATCCATATAGGTTTCCAGCTCCGG
CACCTGCGCCGCATGCGGCCAGAAGAACGGGTTGTCTTCCACCGCATCCCAATCGAACCC
GGTCGGGCGGATCTCGCCCAGCTGCGACAGGAAACCGCGCACCAGCACGCCGTAGCGCTG
CTTGAGCCACTTCTTGGCGATCACGCCGGCGGCCACGCGCATGGTGGTTTCGCGTGCAGA
TGAGCGCCCGCCACCGCGCGGGTCGCGGATGCCGTATTTCTGCCAATAGGTGTAATCGGC
ATGCCCGGGGCGGAACTGCTGGGCGATGTTGGTGTAGTCCTTGCTGCGCTGATCGGTGTT
GCGGATCAGCAGCCCGATCGGCGTGCCGGTGGTGCGGCCCTCGTAGACGCCGGAGAGGAT
CTCGATCTCGTCGGCCTCGCGGCGCGCGGAGGTATGCCGGCTCTTGCCGGTGGCACGCCG
CTGCAGGTCGTGGGTGAACTCTTCCGGCGCGATCTCCAGGCCGGGAGGGCAACCGTCGAT
GATGCAGCCGATCGCCGGCCCATGTGATTCGCCGAAAGTGGTGACCGTGAACAAGCGGCC
AAAACTGTTACTGCCCATGACGGCATCCTTTCAACATCTCTGCAGGCTGCCGCGCGTGCA
GCATGCGCGGCAGGTGACGTGCGGCGACCAGCAGTGGCGCCACTGCCAGCACACCACTTG
CCACGAGCAGGAACACGCCCAGCCGGGCGTGGCCGCTGAGCAACCAGTTGGCCAGCAAAT
GCACCGCCACACCGATTCCGACCAGCAGGCCAAAGGCCACGATCCCGCTGCGGCGCCGAT
GCGCACGTAATGTGGCATTCGAGCTGGTGGTCACGACCCAGGCACAGACGAGTCCGAAAA
ATGCCATGGACCCGAAGGTAATTTCTGCAGCGGCACTGGCCCAGCGCTGAAGTGCCGGGC
CGCCGTACATCGGGTCGAACAACCGAAACACCACATCAAGCAATCCGAACGGAATGCACA
TGCCAAGCACGGACACCGGCACCAGCAGCACGACATCGCTCAGATATGGCCGGTGCGTGC
GTGCCTCAGCGCGCACTGGCCAGCTCGGTGATGCGTGCGCTGTGTGCGATCAACTCGCGG
CATTCGACGGCGAAGATGCCCATCTGGCCGACCTTGAACTCGACCCAGGCAAAATCCACT
TCCGGCAGCAGCTTGATCAGGTGCTGCTCGGACTCGCCCACTTCACAGATCAGCAGGCCG
TCTTCGCTGAGGTGCTGCGGCGCATCGCGCAGGATCTTCAGCACCAGGTCCAGGCCATCG
TCGCCCGCACGCAGGCCGAGTTCCGGCTCATAGGAATATTCCTGCGGCAGCGCGTCGGTT
TCGTCGTTGGTGACATACGGCGGGTTGGTCACGATCAGGTCGTACTGCCGCCCGGCCAGG
CCGGTGAACAGATCGGATTTGAGCAGGCTGACGTTGTCGGCATGCAGGCGCGCCTTGTTC
TCGGCGGCCAGCGCCAGCGCGTCATCGCTGATGTCCACGCCGTCCACGTCCCAATGCGGG
TTGTAGTGGCCCATCGCGATGGCGATGCAGCCGGAGCCGGTGCACAGGTCCAGCGCGCGG
GTCACTTCGCGGCCGCCCAGCCAGGGCTCGAAGCCGGCTTCGATCAGCTCGGCGATCGGC
GAACGCGGCACCAGTGCGCGCGCATCGCTCTTGAAACTCAGCCCGGCAAACCAGGCCTCG
CCGGTGAGATATGCCGCCGGCACGCGCTCGTCGACGCGGCGCTGGAACAGTGCCAGCACG
CGCTCCTTTTCTGCGCGCAGCAGGCGTGCCTGGCCGTAGGCCGGGCCCAGATCGTGCGGC
AGGTGCAGGCTGTGCAGGACCAGCTGCGTGGCTTCGTCCAGCGCGTTGTCGTAGCTGTGG
CCGAAGGTGAGACCGGCCTCGTTGAAACGGCTGGTGCCGTAGCGGATCAGGTCGATGATG
GTGTGCAGTTCGTCGGCCGCGGCGGCAGTCATGGCAACAACTAAGAAGTGTTCGGCCCCC
GATTATAGAGGTCGGATCGGTATCATGAGCGTCCGTTGCACTGGAAACCGCCATGTTCAA
TCGCAATACCGGCATCGTGCTGCTGGTGGCGCTGGCCGCCGGGCTGGGCCTGTTGCTGGG
CCAGAAGTTCCTTGGCGGCACCCCGCGCTCGCCCTGGCCGCCCACCCAGACCATCACCTT
CTACCCACAGCCGCGCCCGCTGCCGCAGTTCAGCCTGCGCCAGTCAGATGGCACCCAGCT
GGTGCCCGGCGAATTGAACGGCCATTGGACGCTGGTGTTCCTGGGCTTCACCTTCTGCCC
GGATGTCTGCCCCACCACGCTGACCGATCTGGCGGTGGCCCAGCGGCAGTGGGAGAGCGT
TCCCGAGAGCCTGCGCCCGCGCGTGCTGTTCGTGTCGGTGGACCCGCAGCGCGACCCGCC
CGCACGCCTGGGCGAATACGCGCACGCCTTCCACAAGGACACGCTGGCGGCCACGGCCGA
TGAACCGTCGCTGGAGCGCTTCGCCACCGCGCTGGGGTTCGTGTTCCAGAAAGTGCCAGG
CAAGAATTTCGCGCAGAACCCCAACGACTACAGCATGGATCACTCGGCCGGCATCGCCGT
GCTCGATCCGCAGGGCCGGCTGGCTGGCCTGATCCGTCCCCCGCTCGACCCGAAGGCGAT
TGCCGCCGACCTCCAACAGCTGACCAAGGTAACCGCTCCGTGAGTCTTGTCACTTCCCTG
ACCTACGTGCTGCCGCATCGGCTGCTGTCCTCGCTGGCACGCGCCCTGGCGTATTCCAAG
ACGCCGGCGACCAAGCAGTGGCTGATCGACACGGTCACGCGCAAGTTTGGCGTGGATCTG
AGCGAAGCCCAGGAGCCGGATCCGCGCGTCTACCCCACCTTCAATGCGTTTTTCACCCGT
GCGCTGAAGCCCGGCGCGCGCGTGCCCGACGCCGACCCGCAGGCGCTGTTGATGCCGGCG
GACGGGCGCATCAGCCAGCTCGGGCCGATCGAGAACGGGCGCATCTTCCAGGCCAAGGGC
CAATCGTTCACGGCTGCGGAACTGCTCGGCGATGAGTCCGCCGCCGTGCCCTTCCACAAT
GGCCTGTTCGCCACGGTGTATCTGTCGCCCAAGGACTATCACCGCGTGCACATGCCGTGG
AGCGGCACCTTGCGCGAAACCGTGCATGTGCCTGGCCGGCTTTTCAGTGTTGGCCCCGAT
GCAGTGCGCAACGTGCCGCGGCTGTTCGCCCGCAACGAACGCCTGGTGTGCCACTTCGAT
ACCGACTTCGGCCCGATGGCCTCGGTGATGGTGGGCGCGCTGCTGGTGTCCGGCGTGGAA
ACCGTCTGGAGCGGTGTGGAGATCCCGCGCTACGGCGACCGCATCACGCGCAAGGATTAC
CGCGGCAAGGGGATCACGCTGGAGCGCTTTGCGGAGATGGCGCGCTTCAATTATGGATCG
ACGGTCATCGTCTTGCTGCCGCCGGGCGTTGCCGCGCTTGAAGGCGGGCTGGCTGCGGAA
TCGTCGGTGCGGCTGGGACAGGCGCTGGCACGACGCCAGGTGGCCTGACGCGCAGCGGCG
CGACAGGCGTTTAAACACTTCACTCGCGCGACGCTACGGTCATCGTGCTTTCGTCAGACG
TCGCCGCGCTCTGACACGCGCACGTGCCGCAGACTGCTGCGTGGTTGAGCAAGACGCAAC
GCGTCAGGCGTTTCGGCGCTTCGTTTGGCTACGCTTTAGAACCTGGCCAAACGCGCACAC
GCCGCTCCACTGACAGACAAGTGCGGCACCGGCTACGCCAACGCAGTACGCTGCCATGGC
GCACCGGACACTTCCCACCTAGGACCCTGCATGACCACACGGATGTTGCGATGGCCGCTG
GCCGTCGCCCTCGCCACGGTGCTGGCCGGCTGTGGCCAGCAGAGCGAGCAACAGCAGCTG
GATGCGCTGCGTTCGGGCCTGCAATACCGGGGCTACCGGCAGTTCAGTGAGCATGGGTTG
CCGGTCGCCTTTGCCGCCTACCAGCGCGGCGGCAGCCTGCTGGACACGCCGCCGGAACCA
CTGACTGCCGACGACATCTGCATGCTCCACGCGATGCTGTCCTACACCGCACTGTCCGCC
AACAAACTGCTGCCCGCGATCGCCGAAGCGGACCTGCTGGAGCGCGATTGCGGGTCGCAG
GGCGCGCTGATCGCCACGGCACTGCGCTCGGTGGCGTTCGAACGCAAGCACTGGCCGCAG
CTTGCGCAGCGCTCCAGCGACAGCCTGTGGAAACACGACGCCAATCCCGACGACACCCTC
ACCACCTTGCTCATGCTGCACGTGGTGATGGCTTATGCGGCCATCCAGGACAAGCGCTGG
GATGCGGCGGTGCTGCATGCGGATGCGATCGGCCTGGCGGTGCGTGCACCCTGGCTGGGC
GAGCTGGCGCGCGTGGGCCAGGATTTTGCCGAGCACCGGTTGCTGGAAGGCCTGCGCCGG
CTCAAACGCCTGAGCGAAAACCCGAAGGTGCCGCCGGACGTGCGCGCCGAACTGCAGGCA
TTGATCACCCGCATCGAAGCGGAGAGTGGCGACCTGGACTCGAGCTGGGCGATCGCCCGC
ATCCTCACCCGCTTCATGTGGCAGGCGATCGAACAGAACGCGGCGCCTGCCACCAGGGAT
CTGATGCGTTTTGCCGAGCAGCAGACCAGCAAACTGGGCCCCGACGCACTACGGCAGGGC
TGGCGTGCACGCTGGACACGCTGGTGGGCGAAGGCACAGACCTTCTGGCAGGACGCCGCG
CCCGCGTCGGACAAGAATGCGGATGCCGCTCCAGCAGCGCCCGCTCCCGCCACGCAGTGA
CTGCGTCCCGGCCGGTATCCGCGGCAGCACGCGGCCGACCGCGTGCTGGCCGACGCCTAC
GCCATGAGTCCCGTCGGGAAGCTGTAGCTCTCAGCGATCGCAACCAGCCAGCTTGATCGG
TTGCCCCGGCTTGAGCGCGTACGACGGCGCCTTCAGGCCGTTGGCCTTGGCCAGCTCCTT
GATCTCGCACTGGTACTTCTGCGCGACCCGGCCCAGGGTGTCGCCCTTGGCAATGGTGTA
GCTGCGCACCTGCTTGGCCTTGGGCTTGGCGACTGCCGGCTGGCCGGTGGCCACCGTGGT
CGGCACGCCGGCCATCGGGCTGACATCGCCCACCGCCACGCTGGGCACGTACTCCGGCGC
GCTGGTGCGCACGATCGCGCTATTGAGGTCGGCGGTGATCAGCGCGCGGGCCAGGTCGGC
GCGCGGGCCGCTCACGCAATAACGGGTGTACAGGCTGGCGATGCGGCTGGTGGCGTTGAT
GGTGGTCCCGGCCGGGATCCAACCATCGGGTTCGTAGCGCGGGTTGAGATTGCGCAGCGC
GCGCATGTAGCCGTCGCGCGTGCCCATGCTGCCCAGGCAGATGGTGAGTTCGTAAATGGT
GGTCGACTTGGCCAACTTGATGGTGGCCGACTGTGCATTGAGCTTGGGAAAGTCCACACC
GTACTGGCGCGGGTGCAGGAAGATCCAGGCCGCGGCGATCACCATCGGCACGTAGTCCTT
GGTTTCAGCCGGGAACTGGTTGTAGACGTCCTGCTCCCAGAACCCGCGGCCACCGGACTG
GGCAAAGACGCGTGCCGCGCGCCCTTCGCCACCGTTGTACGCCGCCAAGGCGAGTTCAAT
GCTGCGGTTGAGCCCCACCATGCGCTCGTTGAGATAGGCGGCGCTGGCCTCGGCAGCACT
GCGCGCATCGAAGCGGGTATCGAAACCGGTACCGTCCGGGCCCAGTCCGAAGCGGCGCCC
GGTGGCCGGCATGAACTGCATCAGCCCTGCGGCGCCCGCACGCGAACTGGCGTGCACCTT
GCCGTTGGATTCCTTGGCCATGATGCCGAACAGCAGCGCCTCCGGCAGCGCGCGTTTCTG
CCATTCCGGCCACATCACCGCCCGCAGGTTGGCGTAGTTCTCATAGCTGGTCAGCAGCGA
TGGACGCATGTCGGTCAGCCAGCGACGGATGCCGGCCTGCACCGCCGGGTTGTACTGCAC
CATCTTGTCGAAGTCGTGCTGCTGGTCGTTGAGCAGACTGGCCGTGCGGGCCGCAGCGGG
GACGTCGGTCGCCAGCGGGCCGATGTGGTCCGGGTCGGCCTGCAGCAGGGTGTCGTCGTC
TTCCGGCTCGTCGGACGCCGGCGCTTCCGCATCCGCGCGCGCCTTGAGCAGGCGCTTGTA
GGTCGACAGCTGATTGGCCACCAGGCAGCCACGCTGCTTGATGCAGGCGTCGATGACGTC
TTCCATGTCCTCCAGTGCGGCGTCGCCTTCGGCGGTGCCCTTGGGGTCGGAGTTGTTCAC
CAACACCAGGGCGTCGCGGTAGCGCTTCTCGGCGGCGGCCATGCGTGCATCCAGCGCGGC
GACCTTTTCGGTATCGCGCTTGGACAAGGCATGGGCGGTAGGAGCGAGGGACAACAACGC
CAGCACGGCCAACACGGGCCATGGGCGCAAACCAAAATGAGCGAGCGGCATCGTCGGCAG
TACAGCGGAAAGGCAGGCAGGGTAGCCGCCGGGGTGACACCGGGGCAAGGCGGCGGGCCC
GGCAGGGTCAGTGCGCCGTTAGGTTGGCTACCGCATCCAGCGCAAAGCGGCAGCCCGGCG
CCCGCACCGGGCCTGCCGCCGGCAGATGCCATTGGCGAATGGGCAAATACCCTGTGCCGG
CCAGGTTTGACGGCTAGAATCCGGCCTTTCCTACCGGATCTGCGCAATGGCCTCGTTCCT
GCTCGGCAAAGGCATTACCGACGGTATTCCGGTGGTTCTGGAGGGCCGCTTCGGCAACCG
GCACGGTCTGGTGGCCGGGGCTACCGGCACCGGCAAGACCGTCACCTTGATGACCCTGGC
CGAAGGCTTCTCGCGCCTGGGCGTGCCGGTGTTCCTGGCCGACGTCAAAGGCGACGTGGG
CGGCCTGGCGGTGGCCGGCGATGGCGCGCCTCGCGTGCTGCAGCGCGCAACGGAGATCGG
CATCGGCGATTACGCGCCGGCCGCCAACCCGGTGGTGTTCTGGGACCTGTACGGGCAGCT
CGGCCACCCGGTGCGCACGACCGTGAGCGAAATGGGCCCTACCTTGCTGGCGCGCATCCT
GGAGCTCAATGACACCCAGTCCGGCGTGCTGGACATCGTGTTCAAGCTGGCCGACGACCG
CGGCCTGCTGTTGCTGGACCTGGACGACCTGCGCGCCCAGCTGGCGTTGGTGGTGGAAGA
ACGCAAGGAGCTCTCCACCAGCTATGGCCTGGTGTCGGCGCAGTCGGTGGCGGCGATCCA
GCGCGCCTTGCTGCGGCTGTCGCAGGATGGTGGCGAACAGTTCTTCGGCGAGCCGGCGCT
GGAATTTGCCGACCTGATGCGGGTGGCACCGGATGGCCGCGGGGTGATCGGCATCCTGGC
CGCCAACCAGCTGGTGCTCAAGCCGCGGCTGTATTCCACCTTCCTGCTCTGGCTGCTGTC
GGAACTGTTCGAGCGCCTGCCGGAAGTGGGCGACCTGGAGCAGCCCAAGCTGGTGTTCGT
GTTCGACGAGGCGCACTTGCTGTTCGACGATGCGCCGCCTGCGCTGGTGCAGCGCATCGA
ACAGGTGGTGCGCCTGATCCGCTCCAAGGGCGTGGGCGTGTATTTCTGCTCGCAGTTCCC
CGACGATATCCCCGACAACATCCTCGGCCAGCTCGGCAACCGCGTGCAGCATGCGTTGCG
TGCATACACGCCGCGCGACCAGAAGGCGGTCAAGACCGCCGCACAGACGTTTGTCGCCAA
CCCGAAGCTCGACGTGGCCACCGCCATTTCCAGCCTTGGCACCGGCGAGGCACTGGTGTC
TCCACTGCAAGGCAAGGGCGTGCCGGCACCGGTGCAGCAGACCCTGATTGCGCCGCCGCG
CTGCCGCATGGGCGCTTTAGCCGACAACGAGCGGGCGCAGGTGCGTGCCGCCAGCCCGGT
GGGCACGCGCTACGACACCGCGATCAATCGCGAATCGGCCGCCGAGCTGTTGGCGCGGCG
AGTCGAACAGGTGGCCGAGCAGACCAACGCACCGCCGGCGCGCACCCGCGAAGAGGACGA
CGCGCAGGACAGCGGCTTCGGCCAGGCGATCAAGGACGCGGTGTTCGGCACCAAGCGCCG
CCAGGGCATGCTCGAGGCCATGGCCAAGCAGACCTCGCGCACCGTGGGCAACAAGATCGG
GCAACAGATCGTGCGCGGTATTTTCGGCAGTATTTTTGGTGGGAAGCGCTGAGTACGAAC
GACGAAAGGACTCATCCATGTTCAAGAACGCCTTAAAAAGCTTGTTGGTCTTTTCTTTTG
TCAGTGCAACTGTGACGGCCTTTCCAGGCATGGCCGCTGCTCAGCAGGCGCATCCAAGTG
ACCTCTGGCCCCTACAGCGGCAGTATCTGCTGATCGGCACCTACGTCGGAAAGCTGAACT
CGTACAAGGAAGACTGCCAGGTTGTCCATGCCGAGCTTTCTCTCTCGATGGCAACACCGA
GTAGCACCATCCAGCGATACACGTTGAAGACAACATGCATGGCCGGCGACAAACCCAATG
CTGCACCAGCAACCATTACCGGCTCGTGGGACATGGACCAGAAGATCGGTAGCTGCCTAA
TACTCAACTTCGTGGATTCGAATGATCCGATGATTGGACCTACCATCTATGGGTTCAGCG
TAGAACCAGACGCCGCCTCTGATGGCACCATGCGCACCAACTATATCCTTGCTCAGGACG
GCGATAGCTGCCACAGCGGCAGACCACCGGAAGACGGCGACAAGGTACTTAGAAAGCTGA
GCTTGTAGCGGCATGCGCTAAGGGCCGGACAGCATTTCCGCTTCGGCCTCTAGAGGGACG
CACCGCTTTGTCTTGCGGCTCGCCGCGCATCATCAGGAACCGGCAAGAAGGGACAAGGCC
CGTAATGTCAAAGCTTTTAGGGGCTCAGACCTGACGCACATCTAGGCTTAGCTTAAGACG
GCACTCCCGAATAAGACCGATCGGATCAGGCTAACAGGCCATGCAACTTGGCGTACTGCA
GCAACATGATGGTCTTGGCATCGGCAATTTCGCCGGTAGCAATCAACGCCAGCGCAGCGT
CGAGCGACAGTTCCAGCACCTCGATCTCTTCGCCGTCTTCTTCGACACCGCCGCCGGCGC
TCACCTTGTCGCCGTCGACATATTCACCGACGAAGAAATACAGACGTTCGGTCACCGAGC
CCGGGCTCATGAAGGCCTCGAAGACCTTACGCACGTTCTCGATGCGGTAGCCGGTTTCCT
CTTCGGTTTCCTTGCGGATACAGGCCTCGGGATCGTCCTGATCCAGCAGGCCGGCGCAGG
CTTCGATCAGCATGCCGTCGGGGTTGCCGTTGAGCAGGGTCGGCAGCCGGAACTGGCGGG
TGAGCATCACCGTTTGCCTGGCGCGGCTGTACAGCAGAATGGTGGCGCCATTTCCGCGAT
CGTAGGCCTCGCGCGACAAGGTCTGCCAGCGGCCATCCTTGCGCTGGAAATCGAAGGTGA
CCTTACGTAGCACATACCAGTTGTCCGAGAGCACATCGATGGACCGAACACGAACCTGCG
GGTTGCCGGTGGCGGTTGGAAGCAAGACGACACTCCTTGTGACATGACCGATCAACAGCG
CAACACCGTGCCCCGCCGTCTGGCCGGGGATTGCGCGGACTGCGCAGTTTACCCGGCGCA
AGGCAAGGGATGCGCCTTGCTGCATGAGGGCTGCCCTGTTTCGCGACGTGATGCCGATGA
GCGTGTTGACGCATGACCTAGATGCGCCTGACGCAGTCGCACGCCAACGACCCGGTACTC
ACGCTGATCGCCGCGCTGCATCCCGCAACAATCGGTGCACGCCTCCACTGGACGAAACAT
CGCACTCCCATGGGTCACCGTCATGCGCATTCGACACCCATGGTCATGCTGATATCGCGC
ACGCCCAACAGTGACAACAGCTCGACACGAAGCGCACGCACGACTAGCCAATCAACATGG
GACCGCCCTCCCCGCTCTCTACCGCGCACTCCCCACACTGCCCTGTCCCTCTCCAACTCA
GCTACCGAGCTCTTCCACTACCGAACAACCGGAACATCCAATTGCGCGCCGGCACGCGCC
GCCGCACAATCGCGCCACACCACACGCTTGGGGAGCGTCATGGAAGACCGTTTTCGCGCA
CGCAAGGTGGCGGCGCAGGCTGCGCCCGCACCGTTCTGGACCCGTATTCCGGCCATCGCC
ACCTATCCGCTGCGTGGCTCTGCGCTATATGCGCTCATCGCCTTGACCTTGTGCAGCGCG
CTGCTGGTCTTGCCGGGCATCCTGAAGCTTGTTGTGCTGGGCGTGCTCGGCATGGCCACC
TATACCTACGCCTTCGACATCCTGCGGCACAGCGCCAACGGCGAGCACGATGCGCCGCGG
CTGGGCTACAACAGCTTCGACAGCGCCGTACTGCGGCTGATCCTGCTGGCCTTTGCACTG
GGTATCGTGATCGTCGCCGCCGGCGTGATCGCCGGCAAACCTGGCTTGACCGTTGCGTAC
CTGGCCGTCCAGCTGTTGCTGCCCGGCATGATGATCGCCCTGGCCATCGACGGCAGCCTG
CGCCGCGCACTCAATCCGGCGGTCTCTATCGACATGGCGCTACGCATCGGCTGGCCGTAC
CTGGCCGCCTATGGCTTGCTCTACGTCATCCAGGGCAGCGGCACGGCGGCGATCTTCGTG
GCATTGAAGTACCTGCCGCCGGTGGTGCGCGAGCTGACCATCGTGGTGGCCTCGATCTGG
AGCCTGTTCGCCAGCTTCCATCTGATGGGCTATCTGGCCTACCAGTACCACGAGGAACTC
GGCTACGAGCCCAGCCGCGGCATTGCCCTGCAGCGCGAAGACCCCGACCAACGCCTGCTC
GACGAAGCAGAGCAGTTCGTGCGCGATGGGCATTCGGACGAAGCATTTCAGGCCTTGCGC
GGCGCGCTCGCGTGCGGTGAGCCTGGCGGTGCATGAGCTGTATCAGCGCCTGCTGCGCCA
GCACCACCGCAACGACGAACTGCGCGACCACACCCGCCAGTACATCAATCGCCTGCTGCA
GGAAAAACACGAGCGACGCGCACTGGCCCTGCAACGCGAAGCATTGGACACCGACCCCGC
CTTTGCGCCGCTATTGCCCGAGCAGGCGACGCTGCTGGCCGAGCGCGCGAAGATGGCCGG
GCAATACCAGCTGGCGACCGATGGCCTGTTGGCCGCGATCGGCGCGTGGCCGCGCGAGCG
CATGCTGCCGGCCTGGTCGCTGGACGCCGGCTTGCTGTTGGCCGAGCGTTTCGGGCGCGA
CGACGACGCGCGCATGGTGCTGCAGAACGCGCTGGACCACTGCGACGATGAAGCCCAGCA
CGCCAAGCTGGCAGCGGCATTGAAAGCGGTCGCGATTCAACCGGCGTAAGTGGCGGCTGC
GTGGCCTTTTCCGCAGCCGCTCTCACCCATTGTCCAGCAGGAACCGCGCCTTATTGGCCT
GGCCCTGCTCGGGGAATTGCTCCAGTAACTGACGCAGCACGCGCGTGCGCTGCTCACCCG
CCTGCAACTCGCCATGCCGCAGCGCCAGCACGAACCACTGCTGGGCAAGCTCCGCGCGCG
GAGTGCTCAGCGCACTGTCTTTCAACAGCCGTTCCGCGTCGGCCAGCAGGCCGGTGCGCA
GGCAATTGCCGATCAACGCCATCCGTGCCGATGGATCGCAGTCGAGGTGGTCCTTGGCTA
ATTCGGCCGCCACCGCCAGCTGCAGGCGCGTCTGTTCGGCGCTGTGCGCGTGCAGCCGCA
GCAGCGTGTCCGCGTGCTGCTGAAGTTCCTTGCGACGGCCCGCGTTACGGGCCACCCGAT
AGCGCGCCAAGGCAATCTCCGCGCTGCGTGGCTGCTCGCTTGCCAGCTCTGCCAGCAGGC
GCTCGGCCTCGGCATTTTCCATGCGCCCCAGATGCCGCTGTGCACGCTCCCAGCGGTCGT
CCGCCTGCGCCACCGCGTCGTCCTCCATGAAAGCCGGGCGGGTCTGCCGCACCAGCACCA
GCAGCACACCGAGCAGCGCGCCACTCACCAGCCCACCGGCATGCGCATCGAAGCCAATGC
CTTGATTATCGCGCCAGAGCAGGTTGTAGAGCTCCCAGCCCAACCACAGCGGCAGCAGCA
GAATCGCCGGACCCCGCACATAGTTGAACACCACGAAAAACCAGTAGAAAAAGCGCACCC
GCCGGCGGCCCCAGACCACGCAGAACGCGCCCATCAGCGCCGCGATTGCGCCAGAGGCGC
CCAGCCCGCCACCGGGCTGACCCCACCGCCACCACAGGCTCACCGCGCTCGCCCCAAACC
CGCCGAGCAGGTATAGCAGCAGGAACCAGCCACTGCCGATCGCCCCTTCCAGCAACGTGC
CCAGCGCCAGCAGGAACACCATGTTGCCCAGCAGATGGTCCAGGTCGCCGTGCAGGAAGG
TGGCCGACAGCATGCGCTGCGGCGACCATTCCGAACTGCGCTGGATGTGGCGCAAGGTGA
ACACCTTGGACAGCCGCGCATCGTAGGGCGCACGCAACGCGTACCAGTCGCGTCGTTGCG
CATCGTCGTCGAACAGGCGTCCGCTGCGCAGGGCATCGGTAAACGCCACATCGTTCATGG
TCAGCTGCGCCAGGTAGGCCACCCGTTGCCGCGCTGGCACCTTGTCCCATTGCGCCTGGC
GCGCCGCACGCACCTTCGCATCGCTCTGTGCCAGGTAGCGCGCGTGCGCCTTGCCCTCCA
GCGCGCCCAGGCCGGACTCCACGTAATAGCGCACCGCATTGGCGATGAGGCCGTCGTCCT
TGCGCTGGTACCCCACATGGATCACGACATTGAGCAGCACCAGCAGCAGCGTGACCCAGG
GAATGTTCTGGCGCGACCAGGGTTTATGCAGCGGCATGATCAGCATGGCAGGCGTCCGTG
TCCCAAGGCGCAAAGCTTCGCCGGGCGGATGCGGATGCGCAAGCGCGCCATGCGCGCTAG
CATCGCGCCCCCATCCTGCCCTGTTGGTCGCCCATGAGCCGCTGGCGTCCCCCTGCCGAA
AAAAGCACTGCGTTGATCACGCCGGAAGGCCATGCGCGGCTCAAGGCCGAACTGGACGAG
CTGTGGCGCCTGCGTCGGCCCGAGGTGGTGCGCGCGCTCGCGGCGGCCGCAGCCGAGGGC
GACCGCTCGGAAAACGCCGAGTACACCTATCGCAAGAAACAGCTGGGCGAGATCGATCGC
CGCGTGCGTTACCTCAGCAAGCGGCTGGAAGCGCTGCGCGTAGTGGATACCGCGCCGACG
GATCCGCAGGCGGTGTTCTTTGGTGCGCAGGTTGAGCTGGAGGATGCCGACAGCGGCGAG
CTGCTGCGTTACCGCATCGTGGGGCCGGATGAGACCGACGCCGGGCGCGGCTGGATCAGC
ATCGATTCGCCATTGGCGCGCGCACTGCTGAAAAAGCGCGTGGACGATGAGTTCGAGGCA
CAACTCCCGTCGGGCAAGCACACCTTTGTGGTGGTGGTGGTGGAGTACGCGGCAACTTAG
GTGGTGTGGGCGTGCGTGAGGCAATCCGGGTGGTTTGGATCCTTGCCTGCTGGTGCCGAT
GCGCGCGGTTGGAGGCGTGTGGTTCTGGGGTAACGCCTCATCGCGCGCTGGCGCGCTCCT
ACGCGGCTGGCCGTGTACGGTGGCAGTGCAGCGCACCTTGGACAGTCCAGCTGCGCTGCG
GAAGCCTTGTCGCGCGCGAGCACGCTCCTACGAGGCGGGGTGTACCGATTGCACGCTGAT
GTGCTGGATAGTTCGGCGCACACCAGTGTCATTGCACACACCAAGCGGCCAGCGGCGCTG
GCCGCTCGCTGGCACGCCGCTGCGGCTAGACCATCTGCAGGTTCAATGCGCGGGGCGGCT
GCGCCGCAGGATCAGACGGCAGCGCATCACCGAACAGGTCGTGCTCGTCGCTGTCGGTGA
TTTCCACATCGACCAGGTCGCCCACCTTCAACTTGAGCTCGCCGCCGTTCTGGATATGCA
CCAGGCCGTCGATCTCCGGCGCGTCTGCACGCGAACGGGCCACCGCGATATCGTCTTCGA
TCAGGTCGACCAGGCATTGCTGCACGCTGCCGATCTTGGCTTCCAGCCGCGCCGCGGAAA
TCTCCGCCTGCCTGGCCATGAAGCGCGCCAGACGCTCCTGCTTCAGTTCTTCCGGCACCG
GGTCCGGCAATGCGTTGGCGCTAGCGCCCTCCACCGGCGAATACGCAAACGCCCCGACGC
GATCCAACTGCGCCTGATCCAGAAACTCCAGCAGCGCTTCGAACTCGGCATCGGTCTCGC
CGGGGAAGCCGACGATGAAGGTCGAGCGCACCGTGATCTCCGGGCACATCGCCTTCCAGC
GCTGCACGCGCTCCAGGGTCTTTTCCACTGCGCCCGGCCGCTTCATCAGCTTGAGGATGC
GCGGGCTGGCGTGCTGGAACGGGATGTCCAGGTACGGCAGCAGCTTGCCTTCGGCCATCA
GCGGAATCACATCGTCCACGTGCGGGTACGGGTACACGTAATGCAGGCGCGTCCACACGC
CCAGTTCCGACAAGCCTTCGCACAGCGCCTTCATGCGGGTCTGGTACATGCGGTCGCGCC
ACGGGCGCTCGGCATACTTCAGGTCCACGCCGTAGGCCGAGGTGTCCTGCGAGACCACCA
GCAGCTCCTTGACGCCGCCGCGCACCAGCCGCTCGGCCTCACGCAGCACCTCGTCGACCG
GGCGCGAGGCCAGGTCGCCGCGCATGGAAGGAATGATGCAGAAACTGCAGCGGTGATTGC
AGCCTTCGGAAATCTTCAGGTATGCGTAGTGGCGCGGCGTCAGCTTGATGCCGTAGTCCG
GCACCAGATCCACGAACGGATCGTGGCGCGGCGGCAGCGCAGCGTGCACCGCCTCCATCA
CGCTCTGGTAGTCCTGCGGGCCGGAGACCGCCAGCACCTGCGGGTAGGCCTCGCGGATCT
GCTCCGGGCGCTTGCCCAGGCAGCCGGTGACGATCACCTTGCCGTTGGCGTTCATCGCCT
CGCCGATCGCATCCAGCGACTCGGTCACCGCCGAATCGATGAAGCCACAGGTATTGACCA
CCACCACGTCGGCGGCGTCGTAACTGGGCACGATGTCGTAGCCCTCCACGCGTAGCTGGG
TGAGGATGCGTTCGGAATCGACGAGCGCCTTCGGGCAGCCAAGGCTGACGAAGCCGACTT
TGGGGTTCAGCTGGGACATGGAAGCAGGAGCCTGGGAAACGGAGCGGCCTGGGGCCTGGG
CAAGGCCAATTATAGCGGCGTCCGGGCAGCGCTCTGTCGGCGTTTTTCGATTTCGTGGAA
TCCGAGGCACGGCGACATGGCTGCATGCTGGTGCGCGAGATGGCCGGCCACCGCACGTCA
GATTTCCCGCACGCCCTCTACGGACACCACAAGCCGACGCAAGCGAGCTTCGCGCCTGGC
GACGGCCTGTGGTGCTTGATTGAGATCCAGGTGCGGGGCCAACCAGCCGATCGGCGCGTT
CTTCGAAGGCCTGCTTGTGCGCGAAAGCGCGTGAAAATGCCGCGGCGACGCTCGCGTCTT
TCACTGCCCCTATGCATCCATAGCATCCCGCGAGAATAAAAACGCACAAGGAACAAGAAG
ACTCCGCATCACCTACAGCGGGAAGCGCAGTCGCTTGATCACCTGCCCATGGTCGAGTTA
TCCAGCTGGACGCGTAGCGGCAACATGGCGTCATTATCCTCGGCGGCCTTATCGCGACAT
ACCCCCCAGTTCACTTTGAAAGCCGAATCTTCGCAATTCTGTTTGATGCTCGATTTTGTT
TTCGATTACGTTTGATTAAACATAAAAACTAGTTCTTCATCGATGGATAAAAATCTTAAT
TTGTGGGATATGAGCACCTTCATCCAGCAGTATGGCGCTCTAACGGCAGATCATCCAACG
CACACACCCGAAGATAGCCCGCAAACCGTTCCGTCTCCGCGATCGTCCTCAGCACATTCG
CCGGAGATTCAGGAGCTAAGAAGCCTTCAGGAAACGCGGCCTGCCAGGCTTGGAGCGCGC
TCCCAATCACGCAGCAGTAAGCACGGCCTTCAGCAGTGCTCCTCCTCGCCCAGCGACGAA
AGTTTTCGTCTGCACGCTGAGTTGGCAGCCTGGTGCGAGCGCGTTGAGACTAAACCCTCA
CTACTTGCCAAACTGGGTTGTTGTGCTGCGCCCCCAGTAGTGGGCGATCATCGCGAACAG
CGCCGCGAAGCCATGGAGCGGATTATGCGTTGCTTAGATGCGGGACAAGCTGGAACGCAG
CTGACACTCAGGGACCTCAACCTGTCGCAGCTGCCGCCTGGACTGCACCGCCTTGCGCAC
CTACGAGACCTCGACGTGGCGGACAACGTGAACCTCACGCGTCTGCCAGAAGACTTGAGC
CTTTGCAAACACCTTGAGCGGATCAACGCTGACGGTTGCTCCATTGCGGCACTGCCATCG
AAAATCGGTGCACTCAAGAATCTAAGTGAGATTTCTCTCGCGTTCAATGAACTGAGAACC
CTTCCAGATTCGATTGGCCAATGCAGCAGCCTGACTACGATTGTGGTGCCCGGTTGCAAG
ATCAATAAATTGCCTGCAAGCCTTGCCAACTTGACGCAGCTGAAAAAGCTGGATGTTGCA
GCCAATATTGAACTGAGTGAGCTGTCGCCGCATATGAACCTGGACGATGTAGCTGTGCAC
AGCACACAGACGCGATTGGGATTGATGCACCGAATATTCAAGGCGCCGACGTTCGATCCA
GAGACCAGACAGAGGTTGTCCTACCAAGCTTCAGCGCTGCGCGACCGGTGGGCCGCGCTA
TCGCATCATCTATCGCCGCAAGCGCGAGCACGGGTTGATCAAATGCGTGAGGGTGCATCG
ACCACACTTTCCAGTCAAGATCACAAAGCCTCCGCCGCGTGGAAGACTGCCACAGAGAAG
GTCAGCAGTTGGGCAGAGGAAGGGGCACCGATCACACTTGATCGGATTTTCAAACTAAAC
CAACTGCTGCTCCCCGAGGGGGATGATGATAATGACCCAATTGGCGGCCAACTGCGCAAG
GTCGGCATACAAGCTGCCCCTAGCAATACATGGACGGAGTGTCGGTACCCTCCGCCCGAG
ACCCTGAAAGACGAAATGGCGAAGTTTTCCGGATGGCTCGAACATAGTGAACAGCAAGCG
CATGCGCGTGACGCGTTGGGACATATCGAGTTTGCCGCACAGCTTCACCAGCGCTTGGTC
AGTCTGCATCCTTTCGATGACGCAAATGGCCGGACAGCGCGTCTTGCGATGGATTGGGCG
CTGCAACGGCACGGTTTGCCGCCTGCCCCGCCCGTTGGTGAAGCAAGCCGCCTGCCAGCG
TCATTTCTTGGGGGAAAGCGCGTCAGTCCGGAGAAGGTTGTCTTGGAAACGCTGGAGGGT
ATTGCCACGGTTATGAACCAGGTTCACCAGTAGACCTACACGCCTCAATGCTCAGAACTG
CGGCAAGTGCGGCCCGCGGCTGTTCCAACGCGGACCACGGCTTCCGTTGGCTCAATTACG
CCAGCGGCGGCACCGGGCCGGCGTCCTGAACCGCGCTGGCCTGCGGCCGCCTGGTGGCAA
CATCTTCCTCACCTTTCGCGTCGCCGATTCGGCTGATAATGCGCGCTCCCCGTATTGCAG
CAGGATTTTCCATGGGTCACTGGACCACGCTCGACACCCCCGACGGCCAGGTCGCCGCCT
GGCACGCCACTCCGACCACCAGCCCGCGCGGCGGCCTGGTGGTGATTCAGGAGATCTTCG
GCGTCAACGAACATATCCGCGCGGTGGCCGACGACTATGCCGCGCGCGGCTACGAAGTCC
TGGCACCGGCCTTCTTCGACCTGGAAGAGAAGGACGTGCAGTTGCCCTACGACCAGCAAA
GCCTGCAGCGCGGCCTGGCACTGGCCAATGCAGTCGGCCTGGAGCGCGCGGTGGAGGTGG
TCAAATCCGCCGCTACCCTGCTCAGCCGAGCCGGCAAGGTCGGCACCGTGGGCTATTGCT
GGGGCGGCTCGGTGGCGCTGCTGTCGGCGATCCGCCTGGGGCTGCCCTCGGTGAGCTATT
ACGGCGGCCGCAATACGCAGCTGCTGGACGAAACGCCCAAGGCGCCGGTGATGTTCCACT
TCGGGGAGCAGGACAGCAGCATTCCGCCCGAAGCGATCCAGGCGCACCGCGAAAAGCTGC
CGCAGATGGAGACCTTCGTCTACCCGACCGGGCACGCCTTCAACCGCAGCATCGACCCGA
ACCACTACGACGCCGACAGCGCCGAGCGGGCGCTGGAGCGCACCCTGGGCTTCTTCGACG
CCCACCTGGGATGAGCGGACCCGTCTCGAATGCGCCCGCCACGGGCGCCTTTGAACTGGA
TGCGCGGCTGGCCGCCGACAGCGTCTTCGTCGCCGACGGCCCGCTGTCGCAGGTGCGGCT
GATGGACGACACCCGCTTCCCGTGGCTGGTGCTGGTGCCGCGGGTGGCCGAGGTCAGCGA
GTGGATCGACCTGGATGGCGGCCAGCAGCGTCTGTTGCTGGCCGAGATCAACCAGCTCTC
GCAGCTGCTGCGAGTCGAGCCGCAGGTGAGCAAGCTCAATATCGGCGCGCTGGGCAACAT
CGTGCGCCAGCTGCATGTGCACCTGGTCGGCCGCCATCCCGGCGATGCGGCCTGGCCCGG
GCCGGTGTGGGGCAGCGGCAGCGCGCACCGGTTTGCGCCCGACGCACTGCAGGAGCGTGT
CGCGGCATGGGCGCAACGGCTACGATAGGCGCCCGTCTTTCAACCAGCCTTCCGCATGAA
ATCCAATGTCGTTGCCGCGCTGATCCTGATCCTCGTCGGCCTGCTGTTCCTGGCCAATAA
CCTGGGCTGGACCAATCTCAGCCTGGGCAAGCTGATCGCCACCTGGTGGCCTGCCGCGCT
GGTCGCTTGCGGCGTGGGGATGTTGTTCGGGCGGGGCAAGTAGCCGGGAATTGGGAATGG
GGTGAGCAGTCAATCAGCCCCGTGCGTAATCAGAGCGCCAAGATCCCTTCTTCCATCGGG
AGAAGGTGCCCCGAAGGGGCGGTGAGGGTACGCGCGAAGCCTCATGTGCATTCGACTGCA
CCGTAGAAAAAACAGGGGTTCCGCACCCCTGAAGACGTCGACGACCTGATTGCCAGCGAT
CAACCGAAGGCGACATGGTTACCAATGCAGTCATGACCTTGCGGTCTTCGACATGACCTT
TGTCATCCGCAATTGTTGACTTCCGGCACCTGATCGGCGCGCGCATCGCGCGCAGCATGG
CCTCACACCTACCGAGGACATCGCCATGCGCTACCGCCTGATTCCTGCACTGTTTCTGAT
CACGCTGGGCAGCTTATTCCTGCTGGATAACCTCGGGCTGGCCCGTTTCGATCTTGGCAA
CCTGGTGTCGACCTGGTGGCCAGCGTTTCTGATCGCCGCTGGCGTGCGCCAACTGCTGCG
CTACCGGCAGCGCACGGCCGTGACCTGCTGAGGCAGGGTCACGGCCGCATCACTGCATCA
CGTGCGCGGCAGGGTCACGCCGGTCTGGCCCTGGTACTTGCCGCCTCGGTCCTTGTACGA
GGTTTCGCACACCTCATCGGACTGGAAAAACAGCATTTGCGCCACGCCTTCGTTGGCGTA
GATGCGCGCCGGCAGCGGCGTGGTGTTGCTGAATTCCAACGTGACGCGGCCTTCCCATTC
CGGCTCCAGCGGCGTCACGTTGACGATGATGCCGCAGCGCGCGTAGGTGCTCTTGCCCAG
GCACACCACCAGCGTGTCGCGCGGAATGCGGAAGTATTCGACCGTGCGTGCCAGCGCAAA
GCTGTTCGGCGGAATGATGCAGACGTCCGACTCGATATCGACGAAGCTGCCCGGGTCGAA
ATGCTTCGGGTCGACGATCGTCGAGTTGATGTTGGTGAAGATCTTGAACTCGCGCGAGCA
GCGCACGTCATAGCCGTAGCTGGAGGTGCCGAAGCTGACGATGCGCTGGCCGGCGGCGTC
GTGCTTGATCTGGCCGGGTTCGAACGGCTCGATCATGGCGTGCTGCTCGGCCATGCGCTT
GATCCAGCGGTCGCTCTTGATGCTCATGCGGTGTTCCTTGAAGACGGAAGGCGGCGGGCC
GAGCGGCCCGCGCGAAGACGGCGAATTCTACCAGCGGCCGGCACCGGAGGCCGGCCGACG
CATCAGAGCAGCGAGGCAGAAATCGGGATGCTGGCGCGCGGGCGCTTGGCCAGCTCCTCC
GACAGCCGCGCAGCCGCCGCCAGATAGGCCTGCGCGGCTGCCGATTCCGGCGCGGCGATC
ACAATCGGCTGGCCCGCATCGCCCTGCTCGCGGATGCCGATATCCAGCGGCAGCGACCCC
AGCAGCGGCACGCCGTACTGCGCGGCCATGCGCTCGCCGCCGCCTTCGCCGAACAGATGT
TCGCGATGCCCGCAGTTGGAGCAGGTGTGCACCGCCATGTTCTCGACGATGCCCAGCACC
GGCACTTCGACCTTTTCGAACATCTTCAAGGCCTTGCGCGCATCCAGCGTGGCGATGTCC
TGCGGCGTGGTGACGATCACCGCACCGGCCACCGGGATCTTCTGCGACAAGGTGAGCTGG
ATGTCGCCGGTGCCTGGCGGCAGATCGATCAGCAGGTAATCCAGGTCGTCCCACAGCGTG
TCGTTGAACAGCTGGGTCAACGCCGAGGTGGCCATCGGGCCGCGCCAGATCATCGGTGTG
TCCTGATCGACCAGCAGCCCGATCGACATCGCCTCGATGCCGAACGCGCGCAATGGCTCG
ATCGACTTGTTGTCCGGGCTGTCGGGCTTGCCGCTCAACCCCAGCATCGCCGGCACGCTC
GGCCCGTAGATGTCCGCGTCGAGCACACCAACCCGCGCGCCATGCTGCTGCAGCGCTAGC
GCCAGATTGACCGCGGTAGTGGACTTGCCCACCCCGCCCTTACCCGAGCCCACCGCAATC
ACGTTGCGGATGCGCGCGTGCGGCGCGAGGGCGCCCTGCACCGCGTGCGCGGCGATCCTG
CGCTCGGTACTCATGCGCGGCGTCCCGGCTGCGCAGCTGGCGCTGCGCGTGTGATTTTTC
TGCTCATTGCCTTACCCAACTGAAGTCGACGACGCCCAGCGGCAACAACGGCCGGCGCGA
TCCGCCATGGACCGCCAAGTGTACCGGCGCAGCCGCTGTTGCTTGAGCGATTGTGGTGCC
TTGCCCTGCTGAGCCAGCTGCCTCAACCGTGTCAACGCGCGACATATTTCACAAAGGTGG
ACACACGATTAAGGAATTGTCACGTTCGAAAATCAGTTCAGCCGGCGCTCAGCGAGCACG
GCTGTCGCATCAACCCAGCGAGGATCCGCAAGGCATGTCGAGTCGTTCTCTGCACCGTAC
CCGTCGTCACCGCTTGAGCGCGGCGTTGCTCGCCGTGCTGGTCGCCCCCGCAGGCCACGC
GCTTGCGCAGTCCGAAAATGGCGTTGCCCCGGACACCACCGATCTGGACAAGGTGACCGT
CACCGGCTCGCGCATCGCGCGTACCGGCTTTGTCACTCCCTCGCCGGTCACCGCGATCAC
CGCCGAAGAAATCCGCGCCACCGGTGCCACCACCATCAGCGACCTGATGGCGCGCATGCC
GGCGTTGGCGCCGAGCTACACGCTGGGCAACTCCACCCGCTTCATCGGCACCGCGGGCCT
GGGCCTGCTCGACCTGCGCGGCATGGGCGTGGATCGCACGCTGGTGCTGGTCAACGGCCG
TCGCCATGTGGGTTCCAGCCCGGGCTCTACCGCGGTCGACGTCAACACCATCCCGGTGGA
ATGGGTCGAGCGCGTGGAAGTCATCACCGGCGGCGCCTCGGCGGTGTACGGCGCTGACGC
GGTGGCGGGCGTGGTGAACTTCATCCTCAAGAAATCGTTCACCGGCTTCGAAACCCGCGC
GCAAACCGGCCTGGCCGACGAAGGCAACTACAACCGCTCCTTCGCCAGTTTCTCGGCAGG
CACCGACTTTGCCGGTGGGCGCGGCAACATCGCCGTTTCCGGCGAATACAGCAAGCAGGA
CCGCTTTGGCCGCGGCAACCGCGCCATCGGCCGCGAGTACCTGGTGACGGTGCCCAACCC
CGCCTACGACCCGACCCGTCCGCCAAGCGAACGCAATCCGCAGAACGTGCTCAGCGGCCC
CGGTGGTAACCATTCCACCAGCTATGGCGGCACCTTCAACCTGGGCACCTTCGATTTCCG
CAACCCGGCCAGCTACGGCAACCGCTACCTGTTCAATGAAGACGGCACGTTCCGCCGCAA
TCGTTATGACGGCACCGTGGTGAGCAACACCTCGTGCGTGGATTGCGACTTTGCCGACCT
CAACGCCGTGGCCGATTTGCAGCCCGGCTTCGATCGCAAGAGCGTCAACACGATGGTCAA
CTTCGAGCTCAGCGAGAATCATCGCCTGTTCTTCGAAGGCAAGTACAGCGAGACCGATTC
GGAATTCTTCGGCCAGCCCGCCTTCGACAGCTCGCTACGCGTGCGTCGGCAGAACCCGTA
TGTCAGTCCCGAACTCGGTGCGCTGATGGATTCACGCGGTGCCACGCAGATCCTGATGAA
TCGCTTCAACGTCGATGCCGGTCGGCGCGGCGAAAACATCGAACGCAAGACCTACCGTGC
AGTGCTCGGCGCCGAAGGCAACTTCACCGACAACTGGACCTACGACGTGTCGGCCAACTA
CGGCAAGACCACGGTTGACCGCCAGAACCTCAACAACCGCATCAACGAGCGCTGGCAGGC
CGGCATTGATGCGGCACGTGACGCCAGCGGCAATATCGTGTGCCGTACCACGCTCGATCC
GAATGCCATCAACCCCAATACCAATCGCGTGTATTCGGCGCTGGCCCGCGAAGGCTGCGT
GCCCTTCAGCGTGTTCGGCAACGGCGCGGTGAGCCCGGAAGCAGCAGCGTGGTTCAACAC
CACCGCCCGCTCGCAGGCCAAGATCCAGCAGACGGTCTTCAGCGCCTCGGTGGCCAACAG
CAACCTGCTGTCGCTGCCGGCCGGTGACATCGGCATCGCCGGTGGCGTGGAATACCGCAA
GGAACAGAGCGAAGAAATCACCGATCCGCTGGCCGCATCGGGCGTGACCTTCCTCAATGC
CATCCCGAACAGCGGCGGCGAGTACACCGTGCGGGAAGTGTTCGTGGAGAGCACCATTCC
GCTGCTGGCGGGTTTGCCCGGTGTGGATCGGCTCGCACTGGATCTGGCCGGCCGCTATTC
GGACTACAGCAGCATCGGCTCGACCAAGACCTGGAACATCGGCCTGGACTGGACCATCAT
CCCGTCGCTGCGTCTGCGCGGCACGCTGGCCCAGGCGGTGCGCGCGCCCAGCATCGGTGA
GCTGTACGACTCGCAGAGCGAAAACTTCGCCACCATCAACGACCCCTGCAATTACCTCTC
CAGCAACAGCAACCGCCCCGGCACCGCCGGCGATGTGGCGCTACGCCAGGCCAATTGCAG
TGCCTTGGGCGTTCCGGTGGGCTGGATCGATACCTACACCGCCAACCGCCCCGGCGTGAG
CGGCGGCAATCCGGAACTGAAGCCGGAACGCGCGCGCAGCCTGTCGTACGGCTTGGTGTG
GCAGCCGGAGTTCTTCGAAGGTTTCGGCATGTCGGTTGACTACTGGCGCATCGACCTGCA
GGACGCAATTGGCTCGGTGACGGCCGAAACCAATGCCACGCGTTGCGTGGACAACCCGGG
CGGCATCAACAACAGCTTCTGCGGCTTCGTGCAGCGCGCACCGCTGGGTGGCTTCACCGA
CCCGCAAGGCCGGATCTATCCCGAACACAGCATCATCGGGTGGCAGGCGCTCAACGAAAA
CCTGGCGCGCTCGCGGCGTGTCGGCGTGGATCTGGAAATGGATTACCGCTTCCAGCTGGG
CGAAGGCAACACCGTGTTGCGCCTGGTCGGCACGCGGCTGATCCAGTCACGCGAGTGGGT
GTTCCAGGATTTCCCGGAAGAGTACGACGAGTACGTGACCTACGTGACCGACCCGCGCTG
GCGTGCGCAGTTCCAGACCAAATACAACTGGAACGAATGGCGCGCCTCGTGGGACATGAA
CTATGTGGACGGCAACCTGCGCGTGACCCCGGAGAGCTACAACAGCAACCCGGGCTCGGC
CAGCCCGATCCGCAACGGTTCGTACACGTACCACAACTTCCAGTTCGGTTATCAGTTCCC
CGGCTCGAAGATCGATGTGTATCTCGGCATCGACAACGCCTTCGACAAGGACCCGCCGCG
TAACTACTTCGGTTCGGACTTTACTTCCGCGCTGTACGACAACGTGGGCCGGTTCTTCTA
CCTGGGGACGACTGTGAAGTTCTAAGTGCTGGCATCAGCCGCAGCACCGGAAGGCCCCGC
TTGTCGGGGCCTTTTTAGTTTCTTTCGAAACCTACTGCGGTGCTTATTGGTTTTTACTGA
AACTAATAGCTGATGGATTTCACATTAATCGGCTGTTATCTGAAGAAATTACGAAGATGA
ATTCACAGAGGCCAATCGTCATGCATTGTGCGAACTGGCAACAAATTGTGCTGACTTCCG
CACTTTCAACGCGGATGTCCGTCATTTCATTAATGAACCGTTGATTGCTATTGCAACGGC
GGGCACAGATTCATTACGTTCGGGTTAAGGCCATCTGACTCTTCGGTGACCGCCACTTCT
CCCGATTCCCCAGTTCAAAGGTCAGGAATGAGCAATCAATTTCGTCGCCAGGTCCTCAAG
CGCACCGCTCTCGCTGTCGTGCTCGGTGCGTGCCTAGCCAACGGCGCGGTGTATGCGCAG
AGCACCACCGGCAGCATCTACGGCAGCGCGCCCAGCGAAGCCGGCAGCACCATCGTTGTG
CAAAGCGATACAGGCCTCAGCCGCACCATCACCGTCGATGCGAATGGCCGTTACAACCTC
GGCTCGCTGCCTGTCGGTGCCTATACCGTTACCCTGAAGCGCGGCGATCAGGTCGTCGAT
ACCCGCAAAAACGTGCAGTTGCGCGTCGGTTCCGGCACCGAAGTGTCGTTTGCGGATGCC
GGCAGCTCAAGTACTGCCGACGCCACGACGCTCGGCGCAATCACGGTGACCGCCGCCAAT
GCGCCGAAGATCGATGTCAGCTCGACCAGTTCGCGCTCGGTCATTACCTCACAACAGCTT
GCAATTCTCCCCCTGGGGCGCAGCGCTGAGGCAATCGCATTGCTGGCACCGGGTGCCGTG
GCAGGCAGCGGTGCATTTGACAACGGCTCGCGTTCGGTTGTGTCGTTTGGCGGCGCAGGC
GTCACCGAAAATGCCTACTACATCAACGGATTCAATGTCAGTAATCCGCTCAGCAATCTT
GGCGGCGTGAGCCTGCCGTACGGTGCGATTGATCAGCAGGAGACCTACACCGGCGGCTAC
AGCGCCCGTTATGGTCGTTCCACCGGTGGCGTCATTAACCAAGTCGGCAAGCGCGGCACC
AACGAATGGCACTTCGGTGCCCAGGCAGTTTGGGAGCCAAAGTCGTTGGCGAGTTCGCCT
GAAAATGTACGCTTTCCCAACAACACCTTGCCAGACCGGTTTGAATACACCAATCCCGAT
CAGCCGGGCACGCTGTATCGCAGCCGCAAGGACGATGGCGCAACGCGTACCGTCTACAGC
GCATACGCTGGTGGCCCGTTGATCGAAGACAAATTGTTTGTGTTCGTTGCCGGTGAATCC
GACAAAACCGAAGGTGTGTCGACGAACTCCAGTGCGGCCAGCGTTCTGGGACGTAACAAC
TACGCGTACAGCGCGCCGAAGTTCTACGGCAAGATTGACTGGAATATCAACGACAGCAAT
ATCCTTGAATACACCCGTATCGAGAGTACGGACCGCCGCGCCGGTTATTACACGGACTTC
GATTACGACACCCTGTCAGGCGGCGGGCGTAGTGGCACATTTGCCGATACGTACAAGATC
AAAGATCGCTACGACATCTTCAAGTACACCGGCTATCTGACGGACGACCTTACGTTGAAT
GCCACTTGGGGGCGTAGCCGTCAGGACAACTTGCAGAGCAATCCGTACGTTTCCGCGCTT
CCCTATCTTCAGAACGTAACCAACCAGAACCCCGCACTGACGGGTGGCACACCGATCACG
AATGATCAGGCGAGCAATCGGACCAAGGCCAATCTCCCACAGAACAAGACCCGCAGCTTG
CGACTTGAACTGGAGTATCGGATCGGTGATCACGATTTGACTGCAGGCGTGGACAACATG
TACTTCAACGCCTCCAACGAAGGTGTCCGCACGACCGGCCCGGGCTACCAGTGGCTGTTT
GCACGTCAGTCCGATCCGACCGTCGACATTCGTCCAAGTCTCGGGGTTGGTCCATCGGGT
GGCGACGGCTACTATGCGCAGCGCCGCATCTTCACCACAACCACCAGCATGGCTGTCGAG
CAAAAGGCTTATTACCTGGAAGACCGCTGGCAAGTCAGCGATAACTGGCTGGTGCTGCTC
GGTATCCGCAACGACAAGTTCACCAACTTCAACAGCGCAGGTCAGCCGTATGTAGATAGC
GGAGACCAATGGGCCCCACGTCTGGGCGTCAGCTGGGACGTCTTTGGCGACTCGTCGCTG
AAGCTGTACGCAAATGCGGGCCGCTACTATCTGGCGCTGCCTAACAGTGTCGCGGTTCGC
GGCGCATCGGCCTCCACCTATACCGATGAATACTTCGCATATTCGGGACTGGACGCTAAC
GGCGAGCCGACCGGCCTGACGGCCCTCGGACCGGGCCCGGTGTCGTCAAACGGCGAGTAC
GGTCAGACACCAGATCCCAACTCCTTCGCGCCGAGCGATCTGAAGTCGCAGTACCAGGAC
GAGTTCCTAGTAGGCTTCGAAAAGACTTTGGGCCAAAGCTGGAATTCCGGTGCCAAGGTG
ACGTACCGCAAGTTGCAAACTGCAATCGATGACGTCTGTGATACCGGCCGGATGGCCGAC
AAGCTGGAGGCCAGCGGCGTCAGTGCGTCGAGCGTTGCGATTCCGGGTTGTGTCATGTTC
AACCCGGGCGAGACCAACACCTACAATCTGGCAAATGTTGATGGATCTGGCCGCACGCAG
GTACGCATGTCCCAGGAAGACTGGGGCTTTACGAGTGGTGCAAAGCGCAACTACGTGTCA
GTCGACCTATTCCTGGAGCATCCGTTTGACGAAAAGTGGTTTGCTCGGGTTGACTACACG
TGGTCGCATCTTTACGGCAATACCGAAGGCCAGGTGAAATCCGATCTCGGCCAGGCAGAC
GTGTCCAAGACGCAGGATTGGGATTCGGCAGAACTGATGTATTACGCAGGTGGCAACCTG
GCCAATGATCGCCGTCACCAGTTCAAGGCGTTTGGCGCTTATCAGTTCACTCCCGAGTGG
ATGGCATCGGCAACCCTTCGTGTCCTGTCGGGAACCCCAAAGTCATGCCTGGGCTATTTC
GGCCAGGGCGAGCAGGATCCGATCGGCTACGAGTCGGCATATCACTATTGCGCTGGTACT
CCCTCGCGGCCGGGTGACGCTGGCCGGACGCCTTGGCTGACCAATCTCGACCTGGGCGTT
ACCTACCGTCCTGCGTTTGCCGATCATAAGCTGGCCATCGGCCTGCAGGTGTTCAACGTC
ATCAACGACCGCGATGCAACGCGTGCCGAGGCAGTGTATGGAGACGACCGTTTCACCGTG
TCCAACACCTATGGCATGGGGACCTACTTCAACCCGCCGCGCTTTGTTCGCCTGTCTGCT
TCGTATGACTTCTAAGAGCGGCTAACAAAACAGAGCGAGCAGTCGTCAGGTGGGTGTGGA
CGGCGCGGAGGAACCGGAATGTACGGGGGTACACGAGATTCCGAGCACCGGCCGCGCCCG
CCTGGCGGCTGCGCAGTCGTTTTGATAGCTGCTCCAAGCCCCGGAAGCTGGCGTAAGAAG
TAACGGCTGTAATGCTCTCCACGGCCCCGCGAGGGGCCGTTTTTTTGTCCGAAGCCTGCT
AGAACGAGAGGCCACGTTGACCTGCGTGCCCCACCCATGACCTTCGACACCATGCGTGCT
GTCATACAGAAAGGTAGAGTGCCGCCACGGCTCCGCTGTGACGGGGCTTCCCAATTGACT
GTTGCTCCTGGAGCCCTTGTGATTCGTACCCCTCATCTATTGACGCTGTCCCTGGCCGTC
GCCGCCGCGCTGAGCGGCTGCAAGAAGCCCGAAGACGCCGCACCGGCCACCGCGCCTGAT
GCCGCTGCCAGCGCGGCCGCCGCACCCAAGACGCTGACCCTGGACCAAAGCAAGCTGCCG
GCGGTGAATCAGTTCACTGCTGCCGATCTGGCCCCCAACGGCAATGCCTGTACCGATCTG
AACGCCTACGCCAATGCCAAGTTCTTGGCCGCCAACCCGGTGCCGGGCGACCGCACCAGC
TGGGGCGCGTTCGAAATGCTCGACGAGCGCTCCAACGCGATCCAGCAGCAGCTGGCCGAA
CAGGCCGCTGCAGACACCGGTGCCACCGGCGTCGAAAAGATCGTCGGCGACCTGTGGTCC
ACCGGCATGGACGAAGCCAAGATCAACGCCCAGGGCATCGAGCCGCTGAAGCCGGACCTG
GCCGCCATCGACGCCATCAGCGACCAGGCCAAGCTGGTCGACTATCTGCGCAGCAGCGCG
GCGAAGGGCAACAACGAGCTCTTCAGCTTCGGCGCGGAAGCGGACTTCAAGAAGTCCAGC
CAGAACATCGCCTATGCGATGCAGGGCGGCCTGGGTCTGCCGGACCCGGAGTACTACACC
AGCGCCGGCAACAAGGCCAAGCTGGACGCCTACCAGGCGCACGTGGCCAAGGTGCTGGAA
CTGTCTGGCGTTGCCGCCGCCGATGCCACCGCGCAGGCCAAGCAGGTCGTCGCGTTCGAA
ACCCGCCTGGCCAAGGTCTCCAAGACCAGCACGCAGATGTCGCGCGATGCCTCGCTGGCC
TATAACCCGATCTCGCCGGCCGATGCCGACAAGCTGACCCCGAACTGGTCGTGGACCGAG
TTCTTCAAGTCGCAGGGCGTGGCCACGCCGGAGATGTTCTCGCTGGCAATCCCGGCCTTC
CATCAGGAAGTGAGCAAGATGATCGCCGACACCGACCCGGCCATCTGGCGCGCCTACCTG
CGCTTCCACACCGTCGACCGTGCCTCGCCGTACCTGAGCCAGCCGTTCGTGGATGAGAGC
TTCGCGTTCTACAACAAGACCATGCGCGGCCAGAAGGAAATCAAGCCGCGCTGGAAGCGC
GTGCTGGCCACCATCAACAGCCAGGCCGGCGAAACGCTGGGCCAGATGTACGTCAAGGTC
GCCTTCCCGGGCGATTCCAAGGCCAAGATGGAAACCCTGGTGACCAACCTGCGCACCGCA
CTGAAGGCGCGCATCGAAAAGCTCGACTGGATGAGCCCGGAGACCAAGACCAAGGCGATC
GCCAAGTGGGAAAGCTTCACGCCCAAGATCGGCTACCCGGAAAAGTGGCGTGAATGGAAC
GGCCTGAGCACCAGCCGTGACAGCTACCTGGGCAACGTGATGGCGGCATCCGAGTTCAAC
TACAAGTGGAACCTGTCCAAGATCGGCAAGCCGGTGGACAAGACCGAATGGGGCATGAGC
CCGCAGACCGTCAACGCCTACTACAACCCGCTGCAGAACGAGATCGTGTTCCCGGCCGCC
ATCCTGCAGCCGCCGTTCTTCGACCCGAATGCGCCGGAGGAAATGAACTACGGCGGCATC
GGTGCGGTGATCGGGCATGAGATGACCCACGGCTACGACGACCAGGGCAGCCGCTTCGGT
GCCGATGGCAACTTCATCGCCGATCCGGGTTGGTGGACGCAGAAGGATCTGGACGCGTTC
AAGGCACGCACCGGCAAGCTGGTGGCACAGTTCGACAGCTACCGCACGCCGGCAGGCGAC
AAGGTCAAGGGCGACCTGACCCTGGGCGAGAACATCGCCGACCTGGGCGGCCTCAACACC
GCCTATGACGCGATGAAGACCGCCACCGCCGGCAAGGACGACCCCAAGAGCGACGGCATC
ACCCGCGACCAGCGCTTCTTCCTCAACTGGGCGACGGTGTGGCGTCGCAACTTCACCCCG
GAAGAATTGGTGGTGCGCCTGAAGACCGACCCGCACGCGCCGGCCAACTTCCGCGCCATC
GGCGCGCCGTCGAACATGCCGGCATTTGCCGCCGCATTCTCGTGCAAGGCGGGCGATGCG
ATGGTGCGTCAAGGCGATCAGCAGGTTGTGATCTGGTAATCGTGCAACCGTGTTAAGAGA
AAGCGGCGATCTTCGGGTCGCCGCTTTTTTTTGTGCGTGCTGTGGCGCCGTTGGCGGGCG
TGCAACCTCGTTATTCCGCGCTGGCAGTGCAAATGCCTCAATTGAAAGTCGGCACGTCAC
TTCGGCAACCAATCTCGCTGCAACGCTCTCGGGAGTGCTTTACCAGGCACGCTCAAGACA
ACTGCTTGTGGAGCACTGGCATGGATTGCCATCGCAGCATCCAGTCACTGGATGCGCTTC
GTGAACCGCTATCGCCCGACCAAGCTCAACAAACCTCAATCCCGGCGTTCGCAAGGCCGA
GTCCGCTTATGCTCGGCATCCATCTCCTCGCCGATGCCAGACATGCCCTTGCTCAAGACC
TCCACCCTTGCCCTGGCCCTGCTGGTGGCCCTGCCCGGCTGCAAGCGCACCTCCGATGCA
GAGAGCGCCCCTGCATCAGCCGCCATTGCGGCGCCTGCCGCGCCGCCCACCACGGCAGCA
AACACACCCGCATTCGATATCAGCGAGCTGGGCCCTGCAGCCAGCGCGTGCCAAAACCTG
GACGAGTTCGTTAACGGCGCCTGGGCCAAGGCCAATCCGATTCCGGCCGACCACACCAGT
TGGGGCATCGACGAACTCCTGACCGAGAAAAGCCTGCTGATCCAACGCGAGCTGCTTGAA
GCCGCGGCGAGACAGGCCGGTACACAGGCCCCATCGCTGGAACAAAAGATCGGCGCGCTG
TATGCGTCCGGCATGGACGAGGCCGCAATCGAAGCCGCCGGTGCCAAGCCGATCCAGCCG
CAGCTGGATAAGATCGCCGCATTGCACTCCGGCAAGGATGTCGCTGCCTACATCATCAGC
CGGCATGGCGAAGGCGACGCACAGGTCTTTGCGTTCGGTGCCGGTGCAGATTTCCACAAT
GCCGACCAGCAGATTGCGTTTACACAGGAAGGTGGCCTTGGCCTGCCAACCAAGGACTAC
TACACCGGTGCGGAGCACGCGCCGATCCGCGCAGCCTACCTTGCCTACATCGCCAAATCG
TTCGAACTCACCGGCACCCCTGCCGCGCTGGCCAAGACACAGGCAAACGACGTGCTTGCG
CTCGAAACGCGCCTGGCTGCCGCATCGCTGGCCCCCGTGGACGCGCGTGAACCAAAGAAC
CAATACCGCCTGGTCACCCTCGCCGAGGCGGACAAGCTCACTCCGCACTTTCCGTGGGAG
GATTTTTTCGCCACCCAAGGCGTACCGGTCGGCAGCGGCTTCTCGCTCGCGCAGCCACGG
TTTTTTGCCGCGTTCGATCAGGCATTGGCTAGCGCGCCCATTGCGCAGTGGCAGGCCTAC
CTACGCTTCCATGCGATCGATGACGCATCCACGCGCTTGAGCAAGGCATTTGCCGATAAT
CGCTTTGCGTTCTATGGCAAGACGCTGTCCGGGCAGCCAGAGCAGCTGCCGCGCTGGAAG
CGCGTGCTGCGTTCGGTCAACGGCGCAATGGGCGAAGGCGTTGGGCAGCTCTATGTGGCC
AAGGTGTTCACGCCAGATGCCAAGCAACGCGCCAGCGAACTGGTCGACAACGTTCGCGCG
GCGCTCAAGACACGTATCGAACAGGTCGACTGGATGAGTGCCGAGACCAAGGCCAAAGCC
TTGGCCAAGTGGCAGACCTTCCTGCCCAAGATCGGCTATCCGGACACCTGGCGTGACTGG
TCGGGGTTGCAGATCACACCCGGCGACTATTACGGCAACCTGCAGGCGGCTGACACGTTC
AATTATCGCTACGACATTGCGCAGATCGGCAAACCCACCGATCGCGGCCGTTGGTCGATG
ACGCCGCAGACGGTCAACGCGTATTACGACCCGATGACCAATTCGATCAACTTTCCTGCG
GCGATCCTGCAGCCTCCGTATTTCGATGCCACTGCCGACGATGCGTTGAACTACGGCGGT
ATCGGCGCGGTGATCGGTCACGAGGCCACCCACGGGTTCGACGATCAGGGCAGCCAGTTC
GATGGTGCAGGCAACAACGTCAACTGGTGGACGGCAGACGATCGGCGCAAGTTCGACCAA
CGCAGCAACCAGTTGGTCAAACAGTTCGATGCGTATGCGCCCCTGCCCAGCCATCCGACC
CTGCACGTCAACGGCAAACTCACGCTGGGCGAGAACATCGCCGACCTGGGCGGCACCAAC
GTTGCCTATGACGCGTTGCAGACCGCCTTGCAGCAGCATCCGGAACGGGCCAAGGCCATC
GACGGCTACAGCCCCGACCAGCGCTTTTTCCTTGCCTTCGCCCGCAGCTGGCGTCAACGC
GTCCGTGATCAACAACAGCTGGTCTACCTGGCGTCGGACCCGCACGCGCCAGCCAAGCTA
CGCGCCATCGCATCACCATCGAACATGCCGCAGTTCGCCACCGCCTTCGCCTGCAAGCCG
GGCGATGCAATGGTGCGCCCGGAGAAAGACCGCGTGGTGATCTGGTAATTCGTTGCAGGC
GCCGCCTGCAATCGCTTCCAGTGCCAACGCACCACGCACAGGCCCGCACCCGCGGGCCTG
TCGCGTTCATGCCAGCGAGCGCTCGCACGGACGAACGGCCGCTGCGGCCTGCCTGCGCGA
GGCGCAGCCTTGCTAAACTCCGCCGACTTCAATCTGGCCACCCTTCGTCTCGATGCCCAC
CATTCGTCCGCTTGCCCTCGCTCTTGGCTTCAGCCTGATCACGCTGTTGTCCGCCCCTGA
CGCCGACGCCGCTCGCAAGAAGAAGGCAGCCCCCAAGGCCCCGGCTGTGCCGGCCGCCTG
CACCGATTTCTACGATTACGCCAATGCCGGTTGGCTCAAGAGCAACCCGGTGCCGCAGGC
TGGCGCGGTCACCGCGCTGGGCCAGCTGTCCGACCGCGCCCTGCAGCAGCAGCGCGAGCT
GCTGGATGCGGCGATGAACAGCCCGCAGGGCAATGTGCAGAAGCTGCTGGGCGATTTCTG
GGCCAGCGGCCTGGATGAGGCCGCCGTGGAAAAGGACGGTTCCAATCCCATCGCCCCGTT
GCTGTCGCGCATCGATGCGATCAAGAAAGCCAAGGATGTGCCCGCTTCGATCGCTGCGCT
GCACCAGGTCGGTATCCCGGTCGGCTTCAACTTCGGCCCGGACGTGGACCTGAAGGCGCT
CGACCGCCACATCGGTTACTTCATGCAGGGCGGCATGGGCATGCCGGATCCGGCGTTCTA
CACCCGCACCGACGCCGACACCCAGGCGCTGATGGGCCGCTACCGCGCCTACGTCAAGCA
GATCCTGGCGCTGACCGGCACCCCTGCCGACAAGCTCGATGCCGATGCGGCCTCCGTGTT
GCAGATCGAAACCGCACTGGCACGCAGCGCGCAGTCCGTGCAGGGCATCAACAACCCGTT
CAACAACTACGCGCCGATCGCCACCAAGGACCTGACCAAGCAGTACAAGAACCTGCGCCT
GGGCGACTTCCTCGAGGCCCAGGGCGTCAAGGACGATTTGGTGTCGATGGCCGACCCGGC
GATGTTCAAGCAGCTCGACAGCATGATCGTCAGCATCAAGCCCGAGCAGTGGAAGGCCTA
CCTGCGCTGGCGCGTGGGCGATGCCATGGCGCCGTATCTGTCCAAGAGCTTCCACGACGC
CGAATACCAGTTCCGCGGCCGCTTGCTGCGTGGCGACGCCTTGCCGCCGCAGCGCTGGCA
GCAGGTGCTCGATGCCATCAACGTGGCCGCCGGCCCGATGCTCGGCCGCGAGTACGTGAG
CCGTTACCTCAACAGCGACACCCGCCGCCAGGCCGAAGCCATCGCCGACCAGATCCGCGA
TGCGCAGCTGGCCGCGCTGGAGCGCACCGGCTGGGGCAATGGCGAGGTCATCGCCGAAGC
CAAGGCCAAGCTGAGCGCCATGAAGATCGAAGTGGGCGCACCGCGCCGCGACCTCGACTA
CACCGTGCAGCCGATGGGCCGTGGCAGCTTCGGCGGCAACATGCTGATCGCCTCCACCTG
GCGTCACCGGGAAGAAATGAAGCGCATCGGCAAGGGCAACGCCGACCGCCGTTGGGACGT
GCTGCCGCAGCAGCCGGCCCTGGCCTACGACATCGCACAGAACCGCCTGATCATCACCGC
TGCGGTGCTGCAGCCGCCGGTCTTGAGCACCGGCGCCACGCCGGCTGCGCAATACGGTGC
CTACGGCGCACTGGTCGCGCATGAAATGACGCGTGCCATCGATGCCAAGGGTGCACTGGT
CGATGCCAAGGGCGAACTGCGCAGCTGGTGGACGCCCGCCGAAAAGAGCAGCTGGACGCT
GCTGACCGGCAAGGTGGCCAACCAGTACGGTGCCTACGCGTACCCGGGCGTGCCCAATAC
CAAGGTCAATGGCGCGCAGACCGCCGAAGAAAACCTGGCCGATCTGGCCGGCGTGGAGCT
GGCATGGCAGGCCTTCGGCAAGGCGCAGCCGGCGGCAACGCAGGCCGACAAGCAGGCCTT
CTTCACCGCCTGGGCCGGCCTGTGGGCGCAGCAGCTGTCACCGAACGAAGCGGTGCAGCG
TGCCAGTGCGGACATCCGGGCACCTGGCCAGTGGCGCACTAACGGCCCGCTGTCCAACTT
GCCGGAGTTCGGCGCCACCTTCAGCTGCAAGCCGGGCCAGCCGATGCAGCGTGTGGATGC
AGACCAGTTGAAGATCTGGCGCTGAGTTAGCGCGAAGCATCATCGGCAGCAATGAAAAGA
GCGCGGAATCCGCGCTCTTTTTTTGTCTGGCGTTTGAACCGTCGCGTCGCTCACCACCGC
CAAGCACGCTTGGTAGGAGCGGCCTTGGCCGCGATGGGGCCTTACCGATAACAGGCCATC
GCGGCCAAGGCCGCTCCTACAGGTTCACAGCGCACCTGCCATAGCGTCGCTTGATTCAGC
GCACCACACGCAGCGGCGGCTTGCGCCCCTTGCCGCGCTTGCCACCGAAGGGCGGCTGGC
CGCGCCAGTGGCGGATCAACAACCACCCGAACAGCATGCCGCCCAGGTGTGCGAAGTGGG
CAACGCCCGGCTGCCAACCGGTTGCGCCAAGCAGCAGCTCGATCGCACCGAACACGATCA
CGAAGGTCCGTGCCTTCATCGGGATCGGCGGAAACAGCAGCATCACCCGCTGGTTCGGGA
ACAACATGCCGTAGGCGAGCAACAAGCCAAACACCCCCCCAGAGGCGCCCAGCACCGGTG
CCCCGCTCTGGGTGAACCAGGCCATCAGCAGCTGGCACACGCCGGCGCCGGCCACGCACA
CCAGGTAATACGTCAGGAATCGCTTCTGGCCCCAGGTCTGTTCCAGCGGCGCGCCGAACA
TGAAGAGCGCCAGCATGTTGAAGAACAGATGGTTGAACCCGCCATGCAGGAACGCATAGG
TCAGCAGCTGCCACGGCATGAAGCTGGCGCCCGGCGAGAACGCATCGAAGCCATTGGAGA
GCGGCCACAACATCAGCGGCGACAGCGCCGCATCGGACGGCAGCAGACCGGCACCCAGGT
CACCCAGCGCCCATTGCAGGATGAACATGCCGAGATTGGCGATCAGCAGGGCTTTGGTGA
CGGGCGGCAGTTGGGGCAGCATGGCGGCATCCTTCGGGACTGCCGCTCATCATAACGGCA
GGCTTATGAAGGACCCCACACGGCCGCATCCAGCCGTTGCGCTGCAGTGGCACGCCGTAC
CCTGCCCCGCTCCACTGGCACGCCTTCGGCACGCAGTCGCTGGCATTGCGCTTGGTAGCC
GGCAGAGCCCTCCGGTAGCGCGATGCGCCCGTCGCTGCGGAGCACCCGATGCCAGGGCAA
CGCTGCATCCTGGTTGCTGCTCAACAGCTTGGCCACCAGGCGCGCACGCCCTGGCAGGCC
CGCACGCATCGCCACTTCCCCGTAGCCTGCAACCTCGCCCGCGGGAATGGCGCGGATCAC
GTCCAGAATCCGCAGCCGAACCTGCTCGGCAGCGCGCGTGGCGGAGACGTCACCGGCATG
CGAGCCGGCGACACGAGTCTTGGAGGGGCGAGGTGACGGCATGCGCGGATGATGCCATTC
GGAGGCAATGCGCGTCAGGCCAGCTGCGCGCTCGTGTGATAAGGCACCACACACCATCGG
ACAACAACGCCTTGCTGGGCTGCTGAGAGACCTGCAGCTTTGCCAGAGCAACAACGTGCC
GGGACTGACCTCTGCGCTGATTGCCACGCGGCCACCGCAAACGCATGCGGCCAACATGCA
GTGCTCAATGCATCAACACAATTTCTTCCGATGAGGTGGGATGAATCGCCACGGTCTCGT
CGAAGTCGCGCTTGGTGGCGCCCATTTTGACCGCCACCGCAAAGCCCTGCAGCATCTCGT
CGGCGCTTTCGCCGAGCAGGTGCACGCCGACCACGCGCTCTTCCTCGCCCACGCACACCA
GCTTGAACACGCTGCGCTGCGGCGCATCGGCCAATGCGTGCAACATCGGGCGGAAGTTGC
TGCGGTACACGCGCACCGCACCGTCGTAGCGCTCACGCGCCTGCTCTTCGGTGAGGCCCA
CCGCTCCCAGCGGCGGGTGCGAAAACACCACGCTGGGCACGTTGTCGTAATCCATGCGCG
CATCCGGCTGACCACCGAACAGGCGATCCATCAACTTGCGCCCCGCCGCGATCGCCACCG
GCGTCAGCCCAACCTTGCCGTCCACATCGCCTACCGCATGGATGTTGGGCACGTTGGTGG
TCTGGCCGTCGTCCACGACGATTTCGCCCTTCTTGCCGAGTTCCACGCCGAGCGCTTCCA
GGCCCAGCCCGGCGGTGTTGGCACGGCGGCCAATCGCAAAGAAAACCTGGTCAAAGACAT
CGTTGCCCAACTCGCCCGGATGCGCACTGTGGCCACGCATGCGTAGCTTGCCCGTGTCAT
CGCGCTGCACACCGGTGGTGCGGAAACCGAAGTGCAGGCGCACGCCGAGATGGCGCAGGT
TATCGGCCAGCTGCAACGTGAGTTCGGCGTCGAAGCGTTCCAGCAACCGCTCGCCCTGCA
CGAACAGATGCACGCGGCTGCCAAGCGCCTGCAACAGCCCCGCAATCTCCACCGCGATGT
AGCCGCCTCCAACGATGGCCACATGGTCCGGCGCATGGCAGAGGTTGAAGAAGTCGTCGG
ACACATGACCATGCTCGGCGCCCTCCACGTGCGGGCGCAATGGATGCGCGCCCGTGGCGA
TGACGATGTGCTCGGCAGTGACGGGCACGCCGTCGGCGCCCATCAAGGTATGCCGGTCCT
GCAACACGCCACGCTGCGGGATCAGCACCACACCATCATCGTCGAGGCGGCGCCGGTAAC
TGGCGTGGATATTGCCGATGTAGCCCTGCCGGTGGGTGACCAATTCCTGCCAGGTCAAGG
TCGGGCGCACCACATCAAACCCGAGTGCACCGGCCAGTTCGATCTTGCTCGCCAGATCGG
CCGCCAACCACATCGCCTTCTTCGGCACGCAGCCGAGATTGACGCAGGTTCCGCCGAGCT
CGCCCGGCTCCATGATCGCCACGCGCGCGCCATGCTTGGCTGCGCGGAATGCCGCGGCAA
GACCACCGGAGCCACCGCCCAGCACCACCACGTCGTAGTCGTAACGTGCGCTCATGCAAA
ACGCTCTGCGCGGTAGGGATGCGGGTCCAGCGCGGGTGCGCGCCCGGTGATCAGGTCGGC
CATCAGTTGTCCACTTGCAGTACTCATGCTGATGCCGAGCATGCCATGGCCGGCCGCGAG
CCAGACGTGAGGACTGCGCGGCACCGCGCCCAACACCGGCACATCGTCCCAGGTCATCGG
GCGCCATCCATACCAGCGTTCGATTTCGACAGGGCCTTTCGGCGCATGCAGGAATTGCGC
TGCCGCGCGCTCCAGCGCTGCCAGGCGTGTCGCGTTGAGTTGGCTGTTGTGGCCGGAGAA
TTCCATGGTGCTGCCGATCCGCAGGCGGTCGCGCCATGGCACCACGAACACCCAACGATC
CTTCAGCACCACCGGGCGTTTTGGCATCTGCGCCGGCGCGCTATAGGTGATCGAATACCC
CTTGCCGGCCTGCACCGGCAGCCGTAGCCCCAGTTGTGCAGCAAGTTGCGGCGACCACGG
CCCGGTGGCGATCACCACCTCGCGCGCATGCAGTTGTCCGTGCGCGGTGTGCAGGCACAC
GCCCTGCGCATCCGGACGCACGGCGTGCACACGGCAGTGTTCCTGGATCACGCCGCCACG
TGCGCGCAGCACGCGTGCCAGCTCGGCGGTGTAGCGTTCGGGGCGCAGATGCGCATCGCC
GGGGAAGTGGATCGCGCCGGCAATCCCCTGGCGAAAGGCGGGGTCGTCCCGCACATAGTC
TTCGCCGTCGATGGCCTGTGCCTGGATACCCCACTGCGCCAACGCTGCGCATTCGGCACG
GTAATGTTCGAACCTGCGCGCATCGCCGAATACATAGTCCAAGCCATCGCTGCGGAATTC
GCAGTCCAGCCCGTCGCGTTCGATCCAGTGGGCAAGCCGCAGGCGTGCATCGTGTAGCAG
CGCAGCGCGCGCCTGCACGCTGGCCCGCCAATCGCGCCGGTTGCAGCGCCGTGCAAAGCG
CCATAACCAACGCCACAACGTGGGATCCAGCCGCGGCGGGATGTACAGCGGCGCATCCGG
CGTGAACATCCATTTCAGCGCCTGGCCAAGCATGCCCGGCGCTGCCAGCGGCGGCGCATG
GCTGGGCGTGATGGTGCCGCAGTTGCCATACGAGGTTGCCCCGCCGATCGCGCCGGCATC
AAGCACCTGCACCTGCCGGCCGGCACCGACCAACGCACGCGCGGTGGCCAGCCCGATTGC
ACCGGCGCCGATGACCACCACATCCACGCGTGCGTTGCTCATGCGTCAGCCCGCAGCGCC
AGCATGACGCCGCAGTGGCGGCACCTGCAGGTAGGTCACGCAGCGCCACAGCCACTCCAC
CGGACCGAAGCGGAACCAGCGCAACCACAAGTGGCTCAGTGCCACTTGCACTGCAAAGAC
CAGCAGCGCAAATGGCGGTTGCCAGGCACGTGGCAACTGTTCGAAATAGCCCAGGCCATA
GCCGTAGAAGATGCTCGTACACAGCAGCGACTGCAGCAGATAGTTGCTCAAGGCCATGCG
CCCGGCCGGTGCCAGCCAGCGCAGCTGCGCTGCAAAACGCATCACCCAGGCCGCATAGCC
CAGGCACATCATCGCCCCGCCCAGCAGTGCCAGCGCGAACGCCAACGACAGCCGCAGATC
CAGCCGGGCCGGATCCATCCACGGCTCCAGCCGGTAGCTCACCAGCATCAACGCCAGACC
CAGTGGCAACACGCCGTAACGCAGCCAACCGAACAGAGGCACAAAGCGCTCGGGCGCGGC
AATCGCCCCGCTGCGCACATACCAGCCACCCAGCAGGAACATCCCGAGCATGGCCGGGCC
GTTGATGGTCAGCGCGATCAAGGCCTCGCGCAGATCGTGCCAACGCTGCACGGTGGCCTG
CACATAGGTGCCGCTGCCCAGCGCACTGCGCTGCGCCTGCACATTGGCCACCGCCTGCTG
CGCCACCTCGCGCATCGCCGCGTTCCACTCGGCCGCGGCGGCGGGATCCGCCTGGGCCAG
CGCACCCACCGCGCCATAGAGCAGGATCAACCCCGGCGCACACAGGTACACCAACACCGC
AAACCACGGCAGCGTGGCCGTGGGCACGGAGCGGGTGGCCAGCAACAGCAGCGCCAGCAG
CGCATAGGTCACCAGCACATCGCCCGACCACAGCAGCACCGCATGGGCAAGACCGATCAC
CAGCAGGCCGGCACTGCGGCGCAGATACATGCCCAGGAACGGGCGCTGCGCCTGCTGGGC
GCGTTGCGCCATCACCGCGAACCCCATGCCGAACAACAGCGAGAACAAGGTGTAGAACTT
GCCCTGCACGAATACATAGGTCAGCGCATCGACCACGCGGCCCAGGCCATGCCAGTGCGG
ATCGACGCCAGTCACCGCCAGGTCCAGCGGGCCGACGAAGCCTTCGATGTTCATCAGCAA
GATGCCCAGCAGCGCGAAACCGCGCAGCACATCCAGCACCGCAATCCGCTCGGTCGCGGC
AATTGGCAACAATACAGAACGCTCGGTCATCGAAACCCGGGTAACGGCAGGCGACACAGC
AGGTCGCACAATGCAAACGGCCCGCCGAAGAGGCGGGCCGTCAGGATGCACAGCGGTGAC
TCAGTGGTGGTGACCACCGTCGCCGTGCACATGGCCGTGGTCACGCTCTTCCTGGGTGGC
TTCGCGCACTTCGATGATTTCCACGTCGAAGTGCAGGTCCTTGCCGGCCATCGGGTGGTT
GAGATCCACATCGACCACGCTCATGCCGACCTTCTGCACCGTCACCGCACGCGGGCCGAA
GTTGGTCTGCAGCACCACCTGCGTGCCCGGCACCAGCTTGGTGGCGCCGAAGTGCTTCTT
GGGCACGCGCTGGCTCAGGCCTTCGCGGTATTCGCCGTAAGCCTCGGTCGCCTTGACGTC
GACGCCGAAGCTCTCGCCGGCTTCCTTGTCCATCATGGCCGCTTCCAGGCCCGGGATGAT
GTTGCCGTGGCCGATCAGGATCGCCAACGGGTCGCGCTCCTTGGAGCTCTCGATCGGCTC
CTGGCCGAGCTCGGAAACGGTGTAATGGAAGCGGACGACGCTGTCTTTTTCGATCTTCAT
GCCTGGCTCTGAATGGGGCTGCCCGGTGGCAGACGGTTGAGGACGGCTTGTAGGCCGTCG
AGTGCGCCGCCATCATGGCGACCTTCGTAACCGCCCATTATCCCGGCTCGATGCCTATCA
CGCCAGTTGCTGCCGTTCGTCCCCGCACCGCCGCGGCCTGCCTGATGCTGGGTCTGTCGC
TGCTGGCCGCCTGCTCGCAGGCACCCGTACGCCGCCCGGCGCCAGCACCTGCCACCGCAC
GCGTCTGGCCTCAGGTACCGCCGGCCAACCCCGCTGCCGCCAACAACATCCTCATGCGCG
CCCTGGGCCTGGTCGGCACGCCGTACCGGTATGGCGGCAACACGCCGGAGAGCGGCTTCG
ACTGCAGCGGGCTTGTCACCTATGTCTACAAAGACGTGCTGGCGCTCTCATTGCCCAGGA
CCTCGCGTGACCTGGCCGCCGTGCAGGGGCCAAAAATTCCAGCGGAAAAATTGTCAACTG
GCGATCTGGTCTTTTTTGGCTCCAGTGGAAGCGTGAGCCACGTCGGCATTTACGTCGGTG
AAGGCCGCTTCGTGCACGCCCCAAGCAGCGGCGGTACCGTCCGCTTGGATTTCCTCGACG
GGGCTTACTGGCGTGACCATTATTCAGGTTCAAAGCGGGTTTTACATTGAAATGTGACGT
GCGTCACAAGTCATAAAACGGAAAGTTAACGGTTTTTGAACGTAACGAACCTTTCACCAA
GGCATCATCCCGCATCGACAGCAGAATTGTGATTCCCGCGTGACGAACGACGAACAGCTC
AACCCTGGCGCCGCACCGCATCCGCCCCGGAAACCGCTCCGCCTGTTGTGCGCCACCGCG
CTCTGGCTCGCAGCACTTCCCGCCCTGGCACAGACCGCCCCAATCCCCTCTTCCGTTCCG
CCTGCGACCGCATCTGAAAGCGCCGTCGCCGCTGAGAAAGCCGCCACCCGCAGCCGCGCC
GATGCCGCTGCCACTGCAACGCTGGCCGCCCTGCTTCCGCACCTGGCTGCCAACGACGCC
ATTCCCCTGATGGACCGCTCGGCGATGTTCGCTGGCGACCTCAGCCGCCTGCTCGCCAAC
TACGACGTCTCGCAGAGCGCCGCCAACGCGGCACAGAACGCCGTGGCCGACAGCAAGGTC
CAGGTGATCCTGCAGCGCGCAATGGCCCTGCTGGGCACGCCGTACGTCTGGGGTGGCGAG
TCCACCGAAGGCTTCGATTGCAGCGGCCTGGTCGGTTACGTGTTCAAGACTGCGCTGGGC
ATCGAACTGCCGCGCGTCTCCCGTGATATCGCCCGCGATGAAACCGCCGAACTGATCAAG
GACCCGCACGCGCTCAAGGCCGGCGACCTGGTGTTCTTCGGCCGCCGCGGCCGCATCGAT
CATGTCGGCCTAGTGGTCGGCGACGGCAAGTTCCTGCACGCGCCGAGCCGCGGCAAGGAC
GTGCGCGTGGATTCGCTGGCCAGCGGCTACTGGAGCGAAAAGTTCATCCAGGCGCGTCGC
GTGCTCTGATTGCCCGACCGGCTGCATAAACACGGAAAGCCGCGGCCTTGCCGCGGTTTT
TTTTCGCCCCGCCGACGTTTGCGCACGACCCAGGGCTCGACTTGGAAGGCCCAGGGAAGT
TGGTCAGCGACGTAACGCTAGCTGGGCTGCGCTTGTGCGCGGGATGATTGGACACGGCCA
AGTCATCCGCGCAGCGCATGCCTACAAAGCAACAGCCTGACCCATCGGCAAAGCCCTCGT
TCACGCATCTGCGTTGTCTGAGCGCATACCGAAGGCCTTGGCGCGAGAAGCGCTGGCTCC
TCGACACCTGCAAGGGACTCCGGCCAGGGTCGATACAGTGCACTCGTGATGCCCCGCACC
GCCCTGGGCTGCAGGCTTGCTGCTTCCAAGAACGCAGCCGCACGGGTAAGGCAGCCACGC
ACCCGACCAAGCAATGCCGTGGCGATTACCCGCCAGGGTGCATAGGCCACGATGTTGGCC
CAAGCGATGTACTGCGGCCGTGGTGTAAGACGCTCTGCATCCGTACCGGCTAGGCCTGCG
CCCGCACCCGACAACGGACCCAGACAGCACTGAGGTGTCCACGCTGTATGGAATCCAGAT
TCTGGACCAGTCTCTGGAATTAGTCGCGACGAAAGTAGTCGGCGGCGCACATGAGAAGAG
CGGCCACACCACCGCATCCCCCTGATTTTATTGTCTCTCAGGCCATCGCCTGACCTGTAC
AGCACGCTTGGCACGGGTTCTGCGTAGGTCACTCCGAACGCGGCATTTCGCCTCTATCGG
AGCAGGGCCTTGCTATCCACTTTCATACACACACCACTGTTTGAATTACTCGCGCGATTC
TGTATCGACATCGCAGCCGTGCTCGTGCTGATCTTCGGCATGTATTACCGGCGCCATCAG
GACAAAGAACTCGTCACCGCCGCGGCGCTCTTCAACATCTTTGTCTTCGCCGTCCTCACC
ATCTTGTCGAGCGTCGAATTCAGTGTCGCTGCAGGCTTCGGGCTGTTCGCGATTCTCGCT
TTGTTTACATTGCGATCCGAGCCGATCACCAAGATCGAGATCACCTACTTCTTCGGCAGT
GTGGCGGTCGCGGTGATCTGCTCCGTGCAAGGCACCACGCTTCCGCTCATTGCTGCAACG
GTGGTGCTGGTCTTGCTGGGCGCCTATGTCTTCGACCACCCGCGGATCGTGCATTCGGTC
GAGAACATCAAGATCACGTTCGATCAGATCCACGCTCACGCACTTTCCGACCCCAAGGTG
ATGAACGCCAACATTGCCGAGCGCCTTGGCGTTGAGGTGGTGACCTATGAAGTCCGCGCC
ATTGATTACCTCAATGACACGGTCAGCATGCGCGTCTTTTATCGCAAACGTTGAGGAGGC
CACCATGCACAGGCACATCAACAGCGCCGCACTTTCATACCGGTTCGCATCACCCATACC
GGTGATCACCCAGGCGAACGCCATACAGTACAACCCACAAGGCGACGGCGGCGACACGGC
CCTCCCTGATGTCAGCCAGGGCGGCGACTTTCGCGCCATTGGTCTGGCACGGCTCAACGA
AACTGCGTCGATGCTGGTGCGACGCGATAACAAATATGTCGTGCATCAGCATCGCCTCGC
GCCTGCCTGGCCGGAGCTGGCAAGGCAATTCGACATGCTGGAGATCGATGGCAAGCGCGA
CTTCCGCTACGACACCTGCTACTTCGACGACCCCGCCCACACCAGCTACTTCGATCACCA
CCGTGGCAGGCGCCAGCGCTGCAAGATCCGGATGCGTAACTATGTCGACGCACAGCTGTG
CTTTGCGGAAATCAAACTGAAAGGAAAACGCGGACAGACTGAAAAGCAGCGGATTGCCTG
CGCGCCAGACCAGTACGGCCGCCTTGATCCACAGACAGAGGCACGGATTCGTGCAGCCTA
CCGCGACCTCTACGCGCGCGAGCTCACACAAACGCTCGAGCCGATCGTATCGATGCGCTA
TCGCAGGATGACGCTGGTTGCCAAGGAAGGCGGCGAACGGATGACCATCGACCGCAGCAT
GGTGTTCATGGACGGGACCGGAACCTACCGCGTTGGCGAAGAATTGGTGATCGTCGAAAC
CAAATCGGGCAACGCCAATGGCATTGCCGACAAGATTCTCCGCGCCCTGCACCAGCACCC
CACCAACAGTGCCTCCAAGTACTGCGTCAGCCTGGCTGCGCTGCGCAAGGTCTCCAAGTA
CAACAAGCTGCTACCGGCACTGCGCAAGCTTGACGCGGTGCCAACGCGCGATACACCGCC
GACATGACCGCACAGCCGCCCGCCAGGCAAGTGCCTGCCCAACAAGCCTCTACTCTTCGA
AAGGTTTTGCGCATGCATCCTAAAACACTGCTGGCCATCATCCTGGCCGCCGGGGCCTTT
TTGACTGCGTGCAATCAGGACGCAGATGTGGCGACCGGTCATGCTGAGCGAGTACATCCG
CAACCCGGCCCGATGCAAGCCGCATCCACCCGTTTCACATTTCCTCCCACAGCGATGGTT
GGCGACATTCATCTGACCGAGCTTTCCGGCCTGGCCTGGGATGCCGACGAAGAGCTGCTG
TACGCGGTCTCCGACACGGGCTACGTGTTTCACTTCCGTCTCACGCTCGATGGCGATGCG
ATCGCCGACATCCAGCCAATTCGCGCTGCGCCCCTGGCGGACCCGCACCTTGCAGGTGGC
ACGCCCGAGGCATTCAACGCAGAGGGATTGACGCTGGTGAATGCCACAAACGGCATCCCT
GGCGATACAGAGCTCATTGCGTCGCTGGAAGGCACTCTGCCCAAGATTGTCCGCTTCAGT
CCAGATGGCACGGTGCTGGGCAATCTGCCCGTGCCACCACCAGCCGACGACCTCAACAAC
TATCGCAAAAAGGGACGCGGCCTGGAATCGTTGGCTATCCATCCAGCGCATGGCCTGATC
ACTGCGCCCGAGTCTCCACTGTTGCAGCAACCGCAGGATCAACACGCACTTTACGCAATT
GGCGGGCATTGGTCCTTCGTGCGCCAAGCGCCAGACAGCCGGCTTAAGGGAATGGACGTC
CTGCCCGATGGCTCGCTGCTTGTTCTTGAGCGAAGCCGACAAGGAGCGAAGGACGCGCTG
TCGGCGAGCGTGCGCCGCGTGGACCTTTCCAACTGCACGAGAGACCAACAATGTGCGAGC
CAGACGATTATCGTGCTGCCGGTCGGGCCGGACAATATTGAGGGCATGACGTTGCTGGAT
GCGCGGCATGTTCTGCTCGCAAGCGACAACGGCGGACTGGTCACTCACGGCACGACCTTT
GTGCTGCTCACACGGCCATGAGCATGGATCGTACGGAGCTCGTGCACCCATGAAAACCAC
TCTACTGGTCGCACTCATGGCCTGCCTGGGCGCCATGTCGGAGGCTGCGGCAGTGGAGGT
CACGGTTGGCGGGCGACTGCACCTGGACTATGCGCGGTACAACGCCGATGTCAGGCAGCT
GGACAATGGCATGCTGCTGCGGCGCGCTCGCCTGGATATGGACGGCAAGCTCACCAGTGA
CTGGTCGTTTGAACTGGCGTACGACTTCGCCAATGTCTATGCGCTGACAAACACCGGCAC
CGTCAAGGACGGCGACTTCAAGGAAGGCTTCACCGACATCGCGTTGCACTACGACGGCTG
GAAGCAAGCCGATCTCAACGTTGGCCAAACCAAGGTGCCGTTCGGGCTGGAGGAATTGAA
CAGTTCGAATGCCATCAGCTTCATTGAGCGCGCCTTGTCGACCGACGCGTTCGCGCCGTC
CCGGCGGCTCGGCGCGGAAGTGAGCAGAAACCGCGATCACTACTCGGTGTCTGTGATGGG
GTTCGGCTCCTCGTTCGATGGTCGCGAACGTGGACGCGGCCTTGCTGCGCGCGCGACCGT
CACACCGATTTATGCAGGCGGCGGCAACACCGTACTGCATCTTGGTATCGCTGCGGTGGT
CGAGCGCCCTACCGGTGAGGTCAAGTTCACCGCGCGTCCGGAATCTCGTGCACTGGACGT
CAGATTCTTGAATACGGGCAAGTTGGCCGACGTCACCCACGTGGGCAGGCTCGGGCTGGA
AGCTGCGGCGAAATCCGGCCCACTCTCCTTACAGGCAGAGTGGATGCAGACCGCGATCAA
ACGCGAAGGCATCGGCACGGATGCAACGCTGGAAGGCTGGTATGTGATGGGGAGTTGGGT
GCTCACAGGCGAGTCGCGTCAGTACAGCAGCGGCAGATTCAAAGGTGTCCCCGTCCAACG
GCCGGGCGGTGCCTGGGAAGTGACCGCGCGGTATAGCCATCTGGATCTGGACAACGCGAA
CGTACGGGGCGGCGAAGAAGACAATCTCACCCTGGGCGTGAACTACTACGCCAGCAAGCA
CCTGCGTATCATGCTCAACTACATCGACGTGCACAGCGAACGTCGGGGCAAGGCAGACAG
CCCGCAGATTCTGTTGATGCGTGCGCAGCTGGCGTTTTAAGCCCGTACCGCACAGCCCAC
CGTGGAGGCAACCTTGGCAAGAACCCGAATACTCATTGTCGATGACGAAGACAGCATTCG
TTTTGGCATGCGAGACTTCCTGGAGTCGCGGGGCTATGGCGTTGTAGATGCTGACAGTTG
CCAACGCGCGCGCGAACTCTTTCAAGCTTCGCCACCGGATGTTGCGGTCATTGATTACCG
TCTGCATGACGGCAGCGCCATCGACCTGCTCCGTGACTTTCGGCAAATCGATGCAGATGT
GCCGATGATTGTCTTGACGGCGTATGGGTCGATCGACCTGGCAGTGCAAGCCGTCAAGGA
GGGCGCAGAGCAGTTCTTGACCAAGCCCATCGAAATGCCTGCGCTGCATGTGATCCTCAA
GCGCCTGCTGGCCACACGACGGCTGCAGCGACAGCAGCAGGTGGTAGCGACCCGTGACAG
GCGGGAGCGGGTCAACCCACTGTCTGGCGGCAGCCCTGCAATCCGGGACCTGGCTGAGCA
GGCGAGCAAAGTAATGCACACCGACAGCCCGATCCTCATCCTGGGCGAAACCGGCACGGG
CAAGAGCCTGCTCGCCAAATGGCTGCACCATCATGGCATGCGCGCAGACGAGGCCTTCGT
TGATCTCAATTGCGCGGGCCTGTCGCCCGATTTTCTGGAGACGGAACTATTCGGCCACGA
GAAAGGCGCATTTACAGGTGCGACCGCGAGCAAGCAGGGAATGCTCGAGATCGCCGATGG
CGGCACAGTCTTCCTCGATGAGATCGGTGATGTCGACCCCCGCGTCCAACCCAAACTGCT
CAAGGTGCTGGAGGAAAAGCGCTTCCGTCGTCTGGGCGCAGTACGGGAACGCGAAGTCGA
CATCCGGCTGATTGCAGCCACGCATCATGATCTTGCCAGCAAGGTGAAAGAAGGCACATT
TCGGAGTGATCTGTACTTCCGCATCAGCAGCATTCCATTGACGATGCCTGCGTTGCGTGA
TCGCAAGGAAGATATCGTGCCGCTTGCACGCACGCTCCTCGCACGCTCGTTGGCCGACCC
CAGCCGTACGCCGCAGTTGACCGATGACGCCGCGCTGGCGCTGCGCGAGTATGCGTGGCC
CGGCAATATCCGTTAGCTCCGTAATGTGCTTGAGCGCGCAGCATTGCTCTGCAATGACAA
CACCATCACCCGGCGCGACCTTCGCTTTGAGTCGACATCGGCACAGGATGCACACGCAGG
CGATCTCAATCTCACCTTGCAACAGATTGAACGGCAACACATCAAGCGCGTCCTGCACGA
CGTGGGCGGCAAGGTCGAGCAGGCCTCGCTGCGGCTCGGCGTTCCACGCAGCACGCTTTA
CCAGAAGATCAAGTTGCATGGGATTGCGGCAGCGCCGGGTGATCCTGACTGATCCGGCTC
ACGCTGTCCTATGGCGCATCAGCACGGCAATGCCACCCGACGGGAGCAGGAGCGCCACAT
GGTCAAGGCAAGAATCTATGCGGGCATCACGGTCATCGTTCTTTTCGGCGTGATGTCGAT
GCTATACGTGTACCGCGGCCTGGCTGATGTCGTGGGCCATCTGACAAGGCTGGAGCAGGT
CGATGCGCCTTTCAGCATTGCAGCGCTCGAGATGGAAAAAAATGTTGGCGAATATGCCTT
CGGCGTACTGCAGTACGTCGCACAGCCGTTGCCGGATGTGCGCGCAGAAACCTCTAACGA
CAGCGCAGACTTTTCCCAGTACCACGCGAACTACATGCAGTTGAGTAGCACCAGGCGGGA
AATCGAATTGGGTCGTCACCTGGCAAGGGACTTCGACAATCTTACACGGATCGGCGCCAC
CTTGATGGATAAACGCGACGGTCTTGATGTCACGTTCGAGAAGGTCAACGGGCTACTGGG
AGACATCGATGCCCTCGTCAACCAGCAGATCCTGCACGTGGCCCCCACGCCCGAACCGAT
GCGACGCCGAACCCTTGCCGCACTTGCCAACGTGGAAGCAGAGGCGGCAAAGCTGGGCTT
CTGGCTGTCCGCCTATGAGCGTCGGCCAACAGCACTGACGACGCGCCAGTTACTGGAGAG
AGCCGCCAAGCTCGATCGGGCAATTGCAGGGTATCGCCAGCTGCCGTTGCAGGCACGGGA
GCGTCGCCTGGCCGGTGAGGTGGAAGCCTTGCACGTGCAGGTCAAGCGCGGAGTGGACGC
ACTGCTGACCGGCGAAGATGCCATGACCGCGCTTGCCAGCGACTTTGTTCGATTACAAAA
CCACATGGACGATGTCTCCGATGAAGAGATAGAGCCGCTTGCGGCGAAGGGGTTGACCGC
GCCACAGAAAGAGGCAGACCGCATCGCGGTACGGGTACTGAACATGCTGGGCTATGCAAT
CCCGCTGTATCTGATCGTCGCGCTACTGGTTGGCGCGCTGCTGATTCTGTCGATCGTCAG
ACCGTTACGAAAGCTGGCATCGGGAACCAAAGCCATCGGCGCGGGCGACCTTCACTACCG
TATCGTCGAACGAGGTAAAGACGAGTTCGATGACCTCGCACGGCAGTTCAACCTGATGGT
GACGCGGCTACAAGAGAGCACGGTCTCCAAGGCACTGTTGGAGGAAAGCGAGCAGAAACT
GAAGTTGACGGTCACCGACTTGCGGCAGGAAATTGCGGAACGCGAGCGCTCCGAGCGCGA
ACGCGGAAAGCTGCAGGCCGAACTGCGACGCAGCGAGGCGATGGCGGCGGTCGGTGCCTT
GATGGCAGGCGTCGCCCATGAGGTGCGCAACCCACTGTTCGGCATCTCATCGACCCTGGA
TGCAATGGAGGCGACTTTCAACACAGGCCGAAGCGGCGGGAGGCATCAGGAAGTGCTGCG
CCGCGAGGTCCGCAGGCTCAACAAGCTGATGACCGATCTCCTTGAGTACGGCAGGCCTCC
AACAGAGGAATTCAGCTCCGGGCGGCTGGGCAACGTCATCGCCGAAGCGACGCGCATCTG
CGCCCCAATTGCCGACGCCGGGAACGTTGTGATCGACAATCAGGCTGACTCCTATGACGG
CGTGCTGCTGCTCAATCACGGGCGGATGCTGCAGGTATTCGTCAATTTGATCGAAAACGC
CGTGCAGCATGCGCCGGCCGGTAGCCGCGTCGTTATCACCGCCCGAACGCTCGATGAGAA
TGGGCGCGCACCGGTCGAGTGTCGCGTGCAGGACGCGGGCAGCGGCTTCGCGCCTGACGA
CCTGCCGCTCATCTTCGACCCGTTTTTCACAAGGCGACGGAAGGGAACGGGCTTGGGCCT
GGCCATCGTTCAGCGCATCGTCGAGGAGCACAAGGGCACGATCGCTGGTCACAACAGCCC
GGAGGGCGGGGCCGTGATGGTCATGCGTTTACCCTTCATGGGCTGACCAATCGTCAGCAG
AAGAGCGGCTCTATATCACCCTCCGCGGGGGGCGCTTGCCCCTCCCCGGCGCAGCGAGAG
ATGAGTGCACGCGCCACTCATGCGCAGCGCAGAAATATCAGAGAGGTGACGCGAGGCCGC
ATAACCACCGCTGGTCAGCGTCCGCTATCAGCCTGGTAATGCGCCATCGTGTCTTCGATG
CCCTTGCTCAGCTCCATCACCTTGAGCGCGTATTCGGCCAGGCGTTGGTCTTCCGGTGTG
GACGGCCGCCATGACGGCACTTCCACCGGGCTGACGCCGTCTGGATCCATCGCCACGAAC
ACGATGATGCAGTGGGTGCACAAACGCGAGTCGCCGCCCATCGGGCTGCGCGCGCGTACG
TCGATGGCGAAATGCATGCTGCTGCGGCCGGTGTAGACCAGCTTGGCCGACACCGCGACC
AGATCGCCAATGCGCACCGGCGCCACGAAGCGGATGCCGCCCACCGCCACGGTGACGCAG
TAATGCCCGCTCCAGCCACTGGCGGCTGCAAAACCCACCTGGTCGATCCACTTCATGACC
ACGCCGCCGTGCACCTTGCCGCCGAAGTTGACGTCGCTGGGCTCGGCCAGGAAACGAAAT
GTCAGATCACGTTGTTGGCCAATCACCGGGGTCTCTCGCCAAAGGATGAGCTTGAAGTGT
GCCATGTGCGTGCGCGCAGGCGGGCATCGTGTGGCGTTCAATGCGCCGCGTCCCCGCCTG
GATTCCGGAGTCGTATCGACCGCAAGCTGCTTCTCTACGTACCAGCAGGCCAGCGCATTG
CGAGCGAATCCGTCATTCCTCCAGCAGGAGGCTGGACAAAGACCACTTGCAACGACGAAT
GCGCGCCGCGGATGCCTTTCCCGTTCTCGCCACCACGCAGGATCGATAGGCGCCTGCACA
TGCACGCACACGCGAAACTCCTTACGCTCCGCATTCCGGCACAGGCGTGCCTGCTGCAGG
ACGCACCGCGATGCCAGAACGGCACATCCACGACCTCCTGCAGACACGCCAGCGCCTGGA
ACGCGACGGCTGGCCACGGCTGCAGATGAGCGCCATCGTGATGATCACCGCCAGTGGCGG
GCTACTGAGCTCGCACCTGCTGCGCAATGGCGGCATCGACGCGATGGTGGTGCGCTATCC
GCTGGCCACACTCGCCGCCTATGGCCTGTTCTTGCTACTGATGTGGGCCTGGGTGCGTTG
GCGCAACGACATGGATGACGCGTACGAGGAGCTGCTGGATCACAGCATCGACCTTGACGG
CGGTAGCACACCAACAACGCCCGGCTGGACCAGCGGTGGCGGCTCCAGTGGTGCGGGCCG
TTCCGGCACAGGGGGCGCACGAGTCAGCTCGGGGCTTTCGGAGGGCGATGTACTTCCGGA
CCTCATCGATGGCGATGCGGGATTGCCTGTCCTGGCAATCGTGGCGCTACTGGCTGCGTC
CGTAGCCGCCTTGGTGGCTGCTGTCTGGGTGGTGTGGTCGGCACCGGTGCTGATGGCCGA
ACTCCTGGTGGACGCGGCATTGGCCGGCGGGCTGTACCGGCGGATGCGCGGCATCCAGGC
CCAGGGCTGGTGGTGGCTGTGCGTCCGCCACACGATCTGGCCGCTGCTGGGCGTGCTCGT
CTTCTTCATCGTGGTGGGCGCGGTTGCCCAGCACCAGGCCCCGGGGGCCACCACGCTGAT
GGAGGCCCTGCGAGCCCACTGACCCCGATCGATTGCCTGACCGTCAGTTGTCCTGCTTGC
GCAGACACAACCACGGAAAATGCGGCTGCCGCCGTTTGAACAGGCGCCCCAGCCGCGTGC
CCGCGCGCCGGGGGTCGAACAACCACTGCACGGTGAAGCCGTCGAAGCTGGCGTAGGTGT
GCTGATGATAGTGCGCAGCCAGCGCCGGGCATCCCAGGTCGGTGAAGTAACGCAAGCTGC
GTGCGGCGCTTTCCCGGCCGCGTTGCGGCGTGGCGTACAGGGGGCTGTCGAGGATGTGCA
GCTCGCCACCTTCGCGCAGACAACCGAGCAGGCGGCTGACGAGCGCGGCGGGATCGCTGA
AATACTGCACACAGGCGGGCAACACGATCACATCGAATACATCGCGCGGCAGCACCAGCG
TGTGGATGTCGGCAGCGACGAATGTCAGCCGCGCGTCATGGCCGAAGACGCGCGCGGCCT
GGGTCAATTCGGTGCGGTTGACGTCGACACCGCAGACCTCGCGCTGCAGGGACTGCGCAA
GCAGATGCGACAACCAGCCATTGCCGCAGCCCAGTTCGAGAATGGCGCCATGCCCGGTGT
GCGCTTGTAGATGCTGCACCAGCAGGCTGCTGGACAGCGCGCGCACCTGCCATTCAAGCG
TATTGCCCAGCGCGCCACCGGGGCGCGGCAGGCTGCGCACCTGCGCGTCGGTGTACAGCC
GGCCTTCCTTGCGCCGGATCTGCAGGTACTGCTGCTCGAACGGATCGTCGGGCAGGCCGT
CCTGCACCAGCACACCGTCGATGACATGCAACGGCGCAAGCGCCTGCAATTGCCCGCGCA
CGGTGGGAAACCCGTCTTCCATCACCGGCTCAGCGCAGCGGCGCGGCGCGATCGGTGGGC
GGATCCTCAAGCCCCACATTGGTGGACGCAGACTCGTAGATCGTCTTGTCCAGCAGACCG
GTCTCCTTGGCCACCAGCACCGGCACCAGCATCTGCCCGGTGACGTTGGTCATGGTGCGC
ATCATGTCGAGGATCCGGTCGATGGCGTACAGATAGCCGATCACTTCCAGCGGCAGGTTG
GCGGCGCTAAGCACCACCGTGGCCATCACCACCGCGGTGCCCGGCACGCCAGCGGTACCG
AAGCTGCCCAGCACCGAGGCGATCAGCACCACGAAATACTGGTTGGCGGTCAACGGCACG
CCGGTGTATTGCGCGATGAACACGGCGCACAACGCCGGGAAGATCGCGCCACAGCCGTCC
ATCTTGATGCTCGCGCCCAGCGGCACGGCGAAGGCGGCGTAGTCCTTGTTCACGCCGAGG
TTGTGGGTGATCGAGCGCATCGCCACTGGCATCGCGGCGAAGCTTGACGAGCTCACGAAC
GCCACTTGCATGCCAGGCGCCGCACCGCGGAAGAACTTCCACGGGTTCAGCCCGTGCAGC
AGCAACAGGCTGCTGTAGACCACCACGATGTGAAGCGCGCAGGCCACATACAGCGCCAGC
ACGAAATTGCCGAACGGCAGCAGCTTCGCAAAGCCGTAGCTGCCCACCAAACCGGCAATC
AGGCCGAAGGTGCCCAGCGGGGTCATCTCCAGCACGAAGCGGGTGACCTGAATCATGATG
TCGCTCATCTGCCCGGTGAGCTTGCGTGCCTCGGCCACGCGGTCACCCAGCTTGACCATC
GCAAAGCCGAGCAGCGCGGCAAAGAAGATCACCGGCAGGATCGAGCCACGCCCGGCGGCC
AGCACGGTTTCACCGGCGGCATTGGTCTTGGTGCCGATGCCTGTCAGCGCGTAGAACGGG
TTGGAAGGCACCACATCCAGCAGCACCTTGATCGGGCTGGGCACATCGCGCGGCTTCCAC
GCCGAGTCCACACTCAGGCTGAAATGGCCGGCGCCGGGCTGCATGATCGTGCCCACCGCC
AGGCCCACGCCCACTGCCAGTGCGGCGGTGATGACGAACCACAGGAAGGTGCGCCCGCCC
AAGGCCGCAACGGATTTTTGCCCGTGCAAGGACGAGATCGCGTTGATCACCGCAAAGAAC
ACCAGCGGCACCGCGATCATCTTGATCAGGGTGACGTACAGATCGCCCAGCGGCCCAAAC
CACACCTCGGCGGCCGGGCCCATGGCTGCGCCCGCGATCGCGCCCAGCACGAAGCCGGCC
ACCACGCGTTGCCAGAACGGAATGCGCAACCAGGCCGAGACCAATGTCATGCGTGAAATC
ATCCGGGGGGAGTGCATGCACCTTATCGCAGGGCCGCCCTGCCCGCGAGGCCACGACTGG
AACAGCGGCGTGTCATCAGTGCGACGGATGCATCCCGGCATAATGGGCATTGATTCAGTC
ACGAGTTCGATGCCGATGCGTTACCGCCTGCCTGCCCTCGCCGCCCTGACCACGCTATGC
GTGGCCGCCTGCGCTTCCACTGCCGGATCCACCACCGCGGCGCCCGCCTCGGTCAAGGTG
GACGTGCCACCGGTAACGCATCCGGCCGGCGAAACTCCGCAATGGTGGTACCGCTCCGGC
GCCGCACGTGCGGCCGGCAACGGCGCGATGGCCGGCAAGGCACGCAACGTGGTCCTGTTC
CTGGGCGATGGCATGAGCCTGACCACGGTGGCCGCCGCACGCATCCTGGACGGTCAGCGC
AAGGGCGGCCCGGGCGAAGAGAATTTGCTGTCGTGGGAGCAATTCCCCGCCACCGCCTTC
AGCAAGACCTACAACACCGATTCGCAGACCCCGGATTCGGCCGGCACCATGACCGCGATC
ACCACCGGGGTGAAGTCGCACATGGGCGCGATCGGGGTCAGCAGCGGCAACCGCAGCGAC
TGTGCCGACAGCCTGGGCAAGGGCCTGCTGAGCTGGCTGCAACTGGCCGACAGCGCCGGC
ATGGCCACCGGTGTGGTCACCACCACCCGTCTGACCCACGCCACGCCGGCGGCGACCTAC
GCGCATTCGCCGGACCGCAACTGGGAGAACGACACCGACCTGCCCGAGGCCGCCCGCATC
GCCGGCTGCCAGGACATCGCCCAGCAATTGCTCTCCACCGCACGCTTCGGGCGTGGCCCG
CAGGTGGTGCTCGGCGGCGGCCGCAGCCAGTTCCAGACCGTGCAGGAGCGCGACCCCGAG
TACGACGACAAGGTCGGCCTGCGCCTGGACGGGCGCGACCTGGTGGCCGAGTGGAAGCAG
TCCCACCCGCAAGGCGCCTACGTGTGGAACCAACAGCAATTGCAGGCCGCCGCTGGCGCA
CCGGCGCTGCTGGGCCTGTTCGAGCCCGATCACATGCAGTTCGACCATGACCGCAACCGC
ACGCCGCAAGGCGAGCCCAGCCTGACCGAGATGACCCGCACCGCGATCCAGTCGCTGTCG
CGCGACCCGAACGGTTTTGTGCTGATGGTCGAAGGCGGCCGTATCGATCACGCCAACCAC
GCCGGCAATGCCTACCGCGCGCTGGATGAAACGGTCTCGCTGTCGGATGCGGTGCGCACC
GCCGTGCAGACGGCGCCGCCGGACACGCTGATCATCGTCACCGCCGACCATTCGCACACG
CTCAACTTCGTGGGCTACCCGGTGCGTGGCAACCCGATCCTGGGCAAGGTGCGCGGCACC
GGCGGCGAAGAAGGCGACCGCACCCAGCTGGCCACCGATCTGGCCGGCCAGCCCTACACC
ACCCTCAGCTACGCCAATGGCCCCGGCCATACCGGCGCGACCAACGCACAGCCGGCCGGG
CCGAAAAAGTATCCGCACGAGCCCAGCAGCAGCGAGCCGGCCCACGGCCGCCCCGACCTC
ACCCATGTTGATACCGAGGCGCCCAGCTACATGCAGGAATCGCTGGTACCGACCAAGTCC
GAAAGCCACGGCGGCGAAGACGTCGGCATCTGGGCCACCGGCCCGGGCAGCGCGGCGTTC
CGCGGCACGCTGGAAGAAAACGTGATCTACCACGTCATCGTCCAGGCCACCCCGCGTCTA
CGTGCGCGCCTGTGCAAGGCCGGCACCTGCGACAGCGCCGGGGTGCCGGTAAACCTGCCC
GCACCCGCCACCTTCGAGCGCGCGACCCAGCGCTGATGGCCGAGCGCACCGCGCACAACC
GATGCGGTGCGCGGCCCGCAGCGGTCGGCGTCATGACGGGCGTGGCCTGACGTGGACGTG
ATGCAGGCAGCCGGGTTGATCCCCGCCACCCCACCGGCACCGGTGCTGGTGGCCTACAGC
GGTGGCATGGATTCGGCCGTGTTGCTGCATGCCCTGGCCGCCACCGACGGCTACCGCGAG
GCCGGCCTGCGCGCCGTGCATGTCCACCATGGCCTGCATGCGGATGCAGATGCCTGGGCG
CTGCACTGCCAACAGCAGTGCGCGGCCTTGGGGATTGCCCTGCAGGTCGTGCGCGTGCAG
GTGGCACGCGACAGCGGTAGCGGCCTGGAAGCGGCCGCACGCGCTGCGCGGCATGCGGCC
TTTGCAGCGACCCTGGCAGCGGGTGAGTGGCTGGCACTGGCGCATCACCGTGACGACCAG
GCCGAGACCTTCCTGCTGCGCGCGCTGCGCGCTTCCGGCCCTGACGGACTGGCGGCGATG
CGTCCGCAGCGCCCGTTCGGCCCGGGCACGCTGTGGCGCCCGTTGCTTGGCCACGCACGC
GCCGACCTGGCGGCCTATGCGCAGGCGCATGCAGTGCGCTGGATCGACGACCCCAGCAAT
ACCGATCCGCAGCACGACCGCAATTTCCTGCGCACGCAGGTTCTGCCGGCGCTGCAGCAG
CGCTGGCCGCTGGCGGCCGATGCACTGGCCCGCAGCGCGCAGCTGTGCGGCGATGCCAGC
ACCCTGCTGCACGACGACGACGTCAACCTGCTGCCCACCGTCTGCAACAGCGCCGGCGCT
CTGGAGCTGCAGCCGTTGCGCAGCCATTTCCCCGCGCGCCGCGCACGCCTGTTGCGCGCC
TGGGTGGCCGCCGCGCACGCGCCGCCGCTGCCGGCGCAGGGCGTGCACGCACTCGAACGC
GAGATCGCCACCACGCAGCCGGATCGGCAGACCTGCTTTGCCTGGCAACAGACAGAAATT
CGCCGCTGGCGTCAGCAGCTGTACCTGCTCAGTGCGCGCGCGACGTGGCCAGCGCAGTGG
CAGGCCGAGTGGAACGGCGACAGCACACTGTTATTGCCCGACGGCACGCAACTGCAACTG
CGCGGCACGCCGGGCTTGCGCTTCGAGCAGCCACTGCAGGTGCGCGCGCGCCAGGGGGGC
GAGCGCATCGTGCTGCCGGGCCGGACCCATTCGCATCAGCTCAAACATCTGCTGCAGCAA
TCAGACCTGCCGCCGTGGGAACGCACGCGCCTGCCCTTGTTGTGGGCCGGCGAGACATTG
CTGGCCGCCGGTGATCAGATCGTGTCTGCCACGCTGGACCAGTGGTTGCGTGCGCACGCC
GCGCGCCTGCAGTGGCGCAGCGCTGCACCCGCGAATTGACCCGCCTGCGCGCGCGCCGCA
CACTTTGTCGATGGCCAAGAAGTCTTTGAACGAATCCTCCCCCGTCGCCCGCTTCGAACA
GTCGCTGGAAGAACTCGAGCAACTGGTGCAGAAGATGGAAGTGGGCGAGATGAGCCTGGA
GCAGTCGCTCACCGCCTACGAGCGCGGCATCGGGCTGTACCGCGATTGCCAGCAGGCGCT
GGAACAGGCGGAATTGCGCGTGCGTCTGGTGACCGACCCCGCACGCCCCGAACAGGCAGA
AGCATTCGAGCCGCCGTCGCTGGATGGCGGCTGAGTGAGCGCGGCGTTGTTTGAGCGCTG
GCTTGCACGCACCGAACGGCAGCTGGACGCCTGCCTTCCCAGCCCCGCCCTCGCCCCGCA
GCGTTTGCACGCGGCCATGCGCCACGCCGTGCTTGGTGGCGGCAAGCGCATGCGTCCGCT
GCTGGTCTATGCAAGCGGCGCCTTGTTCGGCGCCGAAGAAGGCAGCCTGGACGCGCCGGC
GGTGGCGGTGGAACTGATCCACGCGTATTCGCTGGTGCACGATGACCTGCCGGCCATGGA
CGATGACGCGCTGCGTCGCGGCCGCCCCACGGTGCACATCGCCTTCGACGAAGCCACCGC
GATCCTGGCCGGCGATGCCTTGCAGGCACGCGCATTCGAACTGCTGGCCGAGGCACCGGC
AGATGCGGCACTGCGGGTGGGCTGGTTGCAGAGCCTGGCATCGGCCGCCGGTGCGGCCGG
CATGTGTGGCGGCCAAGCGCTGGATATCGACGCCACCGGGCAGGTGCAGGCACTGGACGC
ACTGCAGCGCATGCATGCACTCAAGACTGGCGCGCTGATCCGCGCCGCGGTGCGCATGGG
CGTGCTGACCGGCGGCGCGGGTATTGCCGACCAGCAGCGCCTGGATGCGTTTGCCGACGC
GCTGGGGCTCGCGTTCCAGGTGCGTGACGACATCCTGGATGTGGAATCAAGCTCCGCCCA
GCTCGGCAAGACCGCCGGCAAGGATGCGGCGCAGTCCAAGTCCACCTACCCCGCCTTGCT
GGGCATGGACGGCGCCAAAACCAAGCTGGCGGAACTGGCCAGCCATATGCACGCACTGTT
GCTGCCCTACGGCGAATCCGGCGCCACCTTGGCCAGCCTCGGCCGCTTCGCGGTCGACCG
CGCCCACTAGATACGGCTAACCAGGCCTCACGCGCGGCTGCCAAGCGCGTGTGATGGTGC
GTGGGTGTCTGGCGCGGCGACATCCGACGCATCGCTCCGCACATCACCGCCCCTGCTAGA
CCCCAACGCAATCACAGCGCTGGCGCGGGCATCACCTTCCCGGTGTTCGCGTTACGCGAC
ACGTTTGCGCATTCCGTGCGCCACCGCACGGTCGATCACGCGGGTCCATTCAGGCAACAG
GCGCGCCTGGTCACAAAACGGCACATTGGTCGCCAGCGTTTGTGTCAGCCGGCGACACAC
AGGCACCACAATTCCGTGACCGCCAGCAGGCTTTATCGCTGAATTATCTACACCAGTGAT
GTATCCGGATGCATAACCCATGCGCCACATCCAGAAATATCGCTAATTGAACGGCTTGTC
GCGTTCGCTCGCTCTGCCTAGGTTTGGCCTGCCCGCGCTTGCGGGCATCCCCCGACCAAG
GAGAGTCACTGGTGAAGAATGTTTTCTTGCATCGTTTGCAGCAGGCACGCTGGCCGTCGT
CGGCGTGCTCGGTTCGGCGCAGGCACAGTCCGTGCGCGGACCGGTTCCGTTGACCATCGA
ACTGGCGCCAGTGGCCGACCAGGCCGGGCGACATCAAGGCAAGATCGCGGTCACCGTCAC
CAACAACGGTAGCCAGGTTGCCCGCGTTCCGACCTATCAGCTGCCGCTGAAGTCGCTGGA
CAACGGCATCCTGGAGGTGAGCCGCGACGGCAAGCCGGTGGACTACACCGGGCGCCTGGT
CAAGCGCGGCCTGCCCAAGGCAGCCGACTTCACCATCCTGCAGCCGGGCCAGAGCGTCCA
GGGCGAGGTGGATCTGGCCGGCGCCTATGACCTGTCCACCAGCGGCAACTACACCATCCA
GGTGCGCTCGTCGCTGCAGTACGCCTCGCTGTCCGATGGCAGCCCGATGAAGGCCGCAAA
CGGCCTGCCGGCAGTGGCCACCAGCACCCCGCTCACCGTCTGGCTGGATGGCGCGCGACG
TGGCGTACAGCGCCAGCTCGCAATCGGCCCGACCGCCGTGGTCAACGGCATCAACTATCT
CAACTGCAGCACCACCCGCACCAACCAGGCCGCCAGTGGCGTCGCTGCCGCGCGTAATTA
CTCGCAGAACGCGCGTACCTACCTCAACGGCGGCAGCACCGGGGCGCGCTACACCACCTG
GTTCGGCACCTACAACGCCGCGCGCTACAGCCGGGTCAGCTCCAACTTCGTCAACATCGA
CAACGCGCTGGACCAGAACAATGGCCAGCTGACGATCAACTGCAGCTGCGAAGCGGATCT
GGCGGACGCCTTCGCTTACGTCTATCCGAACCAGCCGTACGAGATCCATGTCTGCAACGC
GTTCTGGAGCGCGTCGACAACCGGCACCGACTCCAAGGCCGGCACGCTGGTGCACGAGAC
CAGCCACTTCACCGTGGTGGCCGGCACCCAGGACCGCGTGTATGGTCAGTCCGGCGCACG
CAGCCTGGCGATCAGCAACCCGGCCCAGGCGATCACCAATGCCGACAGCCACGAGTACTT
TGCCGAGAACACCCCGGCGCAGAACTGATTGCGTGACTTTCTAAAAACGCCAAAGGCCCG
GCATGACTGCCGGGCCTTTGTTTTACGCGTAATCAAGAATTACTTGATCAGGCGCAGCGT
GAACGGATAGCGGTAGCTCTCGCCGCTGTTGGCCTTGACCGCCGCCAGGATGCAGAGCAC
CAGGTTGGCGACCCACACCAGCGTCGGCACGAAGAACAGGATGCCGAACGACACGATGGT
CAGGATCACCGCAGCCACGTAGGCGATGATCACGGTGATCTGGAAGTTCAGCGCTTCCTT
GGCCTGGTCGGTGGCAAACGGCTTGGACGGGCCGGCGTCCTTGCTGATCAGCCAGATCAC
CAGCGCGCCGATGAAGGACGTCAGGATGCCCAGCAGGTGCGCGGCCAGTGCCAACGTGCG
CTCTTCCGAGGGCGTGCCGGTGCTGATCGGCGGCGGTGGTGGCGCGGCGTGTGTGTCGAA
CTCGCTCATCATGTCTCCCCATGCATGGTTGTGGTGTGCGGCGGACTATAGCAACCAATC
CGCGCGCCACCAGTGCGGGAAGCCATGGGTCCGCCAGCGCCGGGACGCTGGCGGGCGCAG
TTACTGGGCGGGTGACTCAGCTGTCGCCGGCCACGGTCATGCGATTGATCAGCACCGAGC
CGATCTTGACGTGCGAGCGCGGGTCGACATCGCTGCCCACCGCTTCGATCCCGGCAAACA
TGTCGCGCAGGTTGCCGGCAATGGTCAGCCCGTCGACCGGATAGGCAATCTCGCCGTTCT
CGACCCAGAACCCGCCGGCACCGCGCGAATAGTCGCCGGTCACCGCGTTGACGCCGTTGC
CCATCAGCTCGGTGACCAGCAGCCCGCGCGACATGCCGGCGACCATCGATGCCAGGTCGC
CGGCATTGGCGGTCACCTGCAGGTTGTGCACCCCGCCGGCATTGGCGGTGGTCTGCAGCC
CGAGCTTGCGCGCCGAATAGCTGCCCAGCACATAACGCTGCAGCACGCCGCCGTCGACCA
AGGCCGAGCGGCGCGTGGCCACGCCTTCCCCGTCGAACGCGGCCGAGCGCAGGCCGCGCC
GCAGGTGCGGCAATTCCTCGATGCCGAACCAGTCGGGAAACAGCTGGGTGCCGACGCTAT
CGAGCAGGAAGCTGGCGCGGCGGTACAGCGCACCGCCGGACACTGCACCGAGCAGATGCC
CGACGAGCGAGCGTGCCACTTCTGGCGCAAACAACACTGGCAACTGGCCGGTCGGCAGCG
AGCGCGGCTGCAAGCGCGCCACGGTGCGCGCGGCGGCATGCCGGCCGATCGCGTCCGGCG
CTTCCAGGTCTTCGCGCGCCAGCGCACTGCTGTACCAACCATCGCGCTGCATGCCGTCGC
CCTGCCCGGCAATCAGCGCGCAGCTGATCGAATGGTGGGTGCCGCGCTCGCGCCCGATGA
ATCCGTGCGAGTTGGCGTACACCGACAGGCTGAGCCCGGTGCTGGCCGAGGCGCCGTCGG
AGTTACTGATCCGCGCATCGGCCTGCCGGCCGGCGTTTTCGCAGGCCAGCGCCAGGTCCA
CGGCGGTGTCGGCGTCCAGCGCCCATGGGTGCCAGCTGTCCAGCTCGGGAAAGTCGCGCG
CCATCAGCTCCGCATCGGCCAGGCCGGCGGCGGGGTCGTCTTCGGTGTAGCGGGCAATGG
CGCAGGCCTGCGCAACGGTGGCCTCCAGGCTGGATTCCTGCAGGTCGGCGGTGCTCGCAC
TGCCCTTGCGCTTGCCGAAGTACACCGTGACCGCAATACCGCGGTCGCGCGTGGACTCGA
CCGTTTCCACCTCGCCCAGCCGCACGTTCACGTCCAGACCGCGTTCTTCGCTGCAGCTCA
CTTCGGCCTGGGTCGCGCCGGCGGCGCGGGCGCGCTCGAGCAGCCGCTGAGAGATGTCGG
TGAGTGCCTCCAGGCGCTGCAGGCTGTCGTCGGTCACACGGGTTTCGGAGGAGAGTGCGT
TCAATGCTTTATCCTTTGGATGCGGATCCGTCCGCGAAAGCCCGGCCATCGTGGCCGGAC
TGTCTGAATTTGGATGCGGATCCTTCCGCAGAACGCTCGGCCATCCATGGCCGCAGTGTC
TGAATTTGGTGCGGAGTCTTCCGCCGGAGTCCGGCCGTTCATGGCCGGAAATTTAACTAA
ACACGTTTTGGGATGTAGTGGCATGCGCGGACGCGATGAAGATACCGGTGAATTTCGTGG
CGCCAGCCGCAGCCAGCAACGGCGCGAGGCGTTGGAAATTTTCGACCTGGGCGAAAAGCT
GGTGGCGCTCACCCCGGCGCAGCTGGCCAAGTTGCCGGTGCCCGAGTCGTTGATCCCGCA
TATCGAAGAGAGCAAGCGCATCACCTCGCATATCGCGCACAAGCGCCAGCTGGCGTTTCT
GGCCAAGCACATGCGCCGCGAGGACGACGAAACCCTGGATGCGATCCGCGATGCGCTGGA
TGCCAACAGCGATACCGCGCGCCGCGAAGTGGCGGCGATTCACCGCGTCGAACGCTGGCG
CGAGCGCCTGCTCGCCGAAGGCGACGTCGCGCTGGCCGAACTGCTGGAAGCCTACCCGGC
CGCCGACCGCCAGCAACTGCGTCAACTGGTGCGCAACGCGATCCACGAGCGGGCCAAGAA
CAAGCCGCCGCGCGCCTACCGCGAGCTGTTCCAGGTGCTGCGTGATCTGTCTCAGAAGCC
CGGATTGGAGAGTGGGGATGCGGGATTGGAAGACGAAGAGTCGGCGTCGGAAAACGACGA
ATAAGGCTCCGCCCGATCCATCCAGCCCCGCAACGGCCATCCCTGCCGTTGCAATTCCCC
ATTCCCGATTCCCAATTCCCCTCTGCTGAACCGGCAAACCGCAACCGCCCAACGCACCGC
TCTGCGCCCCTGCCGTTGCGATTCCCCACTCCCGATTCCCGATTCCCGGCATCTCAGGCC
TGCGTTCCGCCCACGGTGATGCCGTCGATCAGCAGCGACGGCTGACCCACGCCGACCGGC
ACGCTCTGCCCGTCCTTGCCGCAGACGCCCACGCCTTCGTCCAGGGCCAGATCGTTGCCG
ATCATGCGCACCTTCTGCATGGTTTCCGGGCCGTTGCCGATCAGGGTGGCGCCCTTCACG
GGCGCGGTGACCTTGCCGTCTTCGATCAGGTAGGCCTCGGTTGCGGAGAACACGTACTTG
CCGCTGGTGATGTCGACCTGGCCGCCACCGAAGTTGACCGCATAGATGCCCTTCTTGACC
GAGCGGATCATCTCTTGCGGGTCGTGCTCGCCGGCACGCATGTAGGTATTGGTCATGCGC
GGCATGGTCAGGTGCGCGAAGGATTCGCGGCGGCCATTGCCGGTGGGCGCCACGCCCATC
AGGCGCGCGTTGTGGGTGTCCTGCATGTAGCCGACCAGCACGCCGTCTTCGATCAGCGTG
GTGCACTGGCTGGGCGTGCCTTCGTCATCGATATTGAGCGAGCCGCGGCGTCCATCCAGG
GTGCCGTCATCGACGATGGTCACGCCCTTGGAGGCCACGCGCTCGCCAATGCGGCCGGCG
TAGACGCTGGTGCCCTTGCGATTGAAGTCGCCTTCCAGCCCATGGCCCACCGCTTCGTGC
AGCAGCACGCCCGGCCAGCCCGGCCCCAGCACCACCGGCATCACGCCGGCCGGCGCGGGA
ATCGCATCCAGGTTGACCAGCGCCTGGCGCAATGCTTCACGCGCAAAACCTTCCGGGCGG
CCATCGGCGAACAGCTCGGCATAGCCGTAACGGCCACCGCCACCGGAATAGCCGGACTCG
CGGCGGCCGCCGTGTTCGACGATCACCTGCACGTTCAAGCGCACCAGCGGGCGCACGTCG
GCGGCCAGCACACCGTCACTGCGCGCGATCAGTACCGTGTCCACGCCGCCGGACAAATTC
ACCATCACCTGCTTGACGCGCGCGTCCGCAGCGCGCAGGTACTGGTCGATGCGGCGCAGC
AGGTCCACCTTGGTGGCGCTGTCCATGTCGTCGATCGGGTCGGTGGCCGGATACAGCGCA
CGGCCGTTGCCGCGCACCAGCGTGCGGGTGGATTGCGCGCCGCCGTCGCGTGAGATCGCG
CGCGCCGACTGGGCCGCTTCCAGCAAGGCTTCGCGCTGGATGTCGTCGGAATAGGCAAAT
CCGGTTTTTTCGCCGGAGATGGCGCGCACGCCCACGCCTTGTTCGATGGAATGCGCACCG
TCCTTGACGATGCCGTCTTCCACACTCCAGCTCTCGCGTCGCGAATGCTGGAAGTACAGG
TCGCCGAAGTCGATGCCGGGGCCCAGCAGGGCGCCGAAGGTGCGGTCGAGGTGGCCGGTA
TCCAGGCCGGAAGGAAGCAGCAGCCGGGATTCGGCCAGAGTCAGGGCGGTGTCGGTCATG
TGGTCAGGATGGGGGTCTCGCGCCGGGGAGACAAGTCGCGCGGCTGAACGTGGCACGCGG
CTATCATCGCCAGCCCGCTGCCAGCCACCGCGCACGCATGAAGCTCACTGCCCACGTTCT
GGACGGACACACGCTGGATATTCGCCCCGCACCGCACGAACGCGCCTGGATGGATGCCAC
CGACCAACGCTACGCCTACCGTTGCCTGCCGCTGGCCATCGCCAATGCGCATGGCTGGGA
GCTGCTGTGCCAGGCCGGCTTCGAGGCGGTCTGGGATGGCGGCGATGGGCTGGGCGCGGT
GGTCATCACCGCCGATGCCGGCAACGCCGCGCCGGCGATCAGCCATTTTGGCTACGGCAT
GCTGACCTTCCACGTGCCCTGCCTGTTTCGGACCGACGCGGGCGTGGACCTGTTCGTCAC
CGGGCCGTTGAACTGTCCCAAGGACGGCATCGGTGCGCTGAGCGGCATCGTGGAAACCGA
CTGGAGCCCGTACACCTTCACCATGAACTGGCGTTTTACCCGGCCGGGGCGGGTGCGCTT
CGAGGCGGGTGAGCCGTTTTGCCATCTGTTCCCGCTACAGCGGCAGTTGATCGAACAGGT
GCAGCCGCAGTGGCAGCCGTTGTCCGAAACGCCGGCGCTGGCGCAGCAGCATGCCGACTG
GACCGACAGCCGCACCCGTTTCCTGGAAGCCTTGCCGGACGCGCAATCGGCGGCGGCGCG
CGAGAAATGGCAGCGCGGCTACTTTCGTGGCGTGACTGCGCCTGCGCAGACGCCGGTGGC
CGGGCACCGCACGCGGCTGCGCCTGCCGCTATTCACGCGTGCCGGCGCGTCGCTTGACCC
AGCCGGCGAGTGATCGACTGACTGCCTAGCGCGGCGCCTTGTCCGGCGCCGGCTTGGCGG
GCGCACGCTCGCGCGCATCGCGGTCCACCACGTCCACCTGCGGCTCTTTCCACGGCCCGG
TGACGTGATACGTCTTGGCACCAATCGCACCCAGCGGTTTGCCGAGCACCGCATTGGCGG
CCGCGCCGACCGCCGCGCCCACCGGGCCACCGGCCACCGCGCCCACCACCGTGAGTAGAT
TGCCGGCCTTGGGATTCACGTCCACGGTCTGGTCGAAGGTCTGCGCACGCAGGTCGGTCT
GCCCGCGGATGGCGATGTCGGCAGCCGGGCCTTCGATCCGGATTGCATCGGTGCGCGCAA
AGCCATCGCCAAAGCGCACCTCGCCAGCAAGCTTGTTGAACGCCAGGCCCTTGGAGAAGA
AGTCGCGGAAGTCGAACATCAACCGGCGCGGCAGCTGCGCCACGCTGAGCAGGCCAAGCA
CGCGGCCGGCGCCGGGGTCCACTTCCAGCAACTGGCCGTTGCGGGCGTCCACGGTGAGGT
TGCCCTCGAGCGAGCCGAGCGCAAACCCGGTCGGCGAGCCCTGCCAGCCGGCGTTGAGTT
CCAGCTGGCCTTCGCCGCCGCGCAGCTGCCCGCCCAGGGTGAGGTTCTGCAGCAGATTGC
CCAGGTTGCGGCTGTCCACGCGCGCAGACAGCCGCGTGCTGGCAGCCTCGCCCTTGCCGC
GCCAGGCGCCGGTCAGGCCGATGTTCTGGTCGTCCGAGCGCAGTTGCAGCTGGTCCACCT
GCATGCCGTCGGTGAGCCGGCTGCTGCGCAAGGTGGCCGCGCCCAGGGTCATCTTGCCCA
CGCGCAGGTCGTCGATATCCAGCGATAGCGGCGGGATCGACACCGGGTCGAACTCGGCCA
CCGCGCGCCGCGCCGGCTCCGGCAATGCGCCGGCGAGCGGGTCGCCGGGTTCGGGCGCGG
CCGGTTCCGGCGCAGCGGCCACCGGCTGCCAGCGCACCGTGCTGAGCTTGCCCTGCACTG
CGGCGCCATCGGCATTGGGCACGGTGAGCTGGCCGGCCAGCGACGGCCCATCCAATGTCA
CCGCCACCGCATCGCGAGTGGGGCGCAGGCGCAGGCGGGTCTGCGGAAAGACGCCGCCAA
TCATCAACAGTTTGTCGGCCTGCACATCCACCTGCAGCAGCGGCAGCTTTTCGCTTGGCT
GCGCCGGTTGGCCGGGTAGCGGCGGCGTGTCGGGCTCGGCACTGCCGCGTGCCAGGCTGA
TCCAGTCGATGGCATCCAGCGAGGCGGTGCGGCCATTGACCACCAGGCCATTGGCCGGCG
GCCGCTCGGTCACGGTGTCGGTGCCCATCACCACGCGCACGCCGGTCTGGGTGCCCTGGC
TGCTGGCCTTGACCGCCACCAGCTGGCCGAACGCCACGTCGATATCGCCATTGCCCACCG
GCAACGCCACCTTGACCCGCGTGTCCAGCGGCTGCGTGGCCGGCTTGTCCAGCGGTGCGG
GCAGATCCAGCGTGGTGCCGACCAACTGCGAGCGCAACGTGAGCTGTGCAGGCACATCGG
GCTGCCCCGGACGCGCCAGCGGCACATCCACGCCCACCTGCCATGGCGCGCTGCCATGCA
CATACGGACGCAGCCATTCCATCTGCGGCGCGCGGTCGAACAGCTCCTTCGCATCCAGCG
TGGCCCCGAAGCGCGCCTCGAACGCCTGCGCCGGGTCCTGCACAAAGCCGCCGGCACGCA
ACGCCAGCTCGCCGGTGCGGCCCTGATGCTGCACGCTCAGATGCTCGGCGCCGAAGCCGC
TGTCGCGGTACTCGGCCTGCCCGCTGACCTGATCGAAGGCCAGGTTCCAGCGCGCGTCGG
CCAGCTTGGCGCCCTGCAGCGCAACGGTGCCCTGCAGATGCCCGCCCACGCCCTTGGTGC
GTAACGGGCGCAGCAGATCGAAGGTGACCGCGGCCGGGCCGGAGGTGGTGAGGTTGCGCA
AGGTGTCGCCATAGCGGCGCTCCAGCGGGCTGCTGCGCAACATGCCCAGCAACTGCGCAG
TGTCAGCCTGAGTGGAGGCGCGCACATAGAGCTCGGAGGTGGCGAAATTGGGGATACCGG
CCCCGAACTGCGCCACCGGCGTGCCGGCCAGCGCGCCGCTGCCTTGCAGCGAGAAACCAT
TGCCGATGAAGCGCAGGTCGGCCTGCACCTGGGTCATCGCCGGCCAGTCCGGCTGGAAGC
GGATTTCGCCATCGCGAATCTGCCCGAAGGCTTCGAAGCGGCCATCGTTGTTGTCGAACG
GCCAGTCGTCCAGGTCGCCGCTGACCAGGCCGGTGCCGCCGGTAATCACGCCCCCGGCTA
CCGCCATGTCGAGCCAGTCGATGGCGGCCTTGCTCATCTTCGAACGGATCCAGAACTTGC
GCGCCACCGGCAGTGCGGCGTCATCCAGCTGCGCCGCCAGGGAGATGCGTGGCCGGGTGC
CATCGTTCTGAAACCACATCCCGCCGCGCAGGTTGGCGCCGTAGTCCTTGGCCTGCACCC
GCAGCGCCGGCGTGGCGACCTGCCAGCCGTCGCCGTCGCGCCAGCCAACGATGCTGCCGG
CCAGTTGCACCTCGTGCACCACACCAAAGCCGGTGGGCCAGTCGAAGCGCAGCGTGGCGT
CGGGCGCGGTTTGCAGCGCGATCGCCTGCGCATCGCCGTCGAAGTGCCCGCGCAGGCCGC
TGATGCCCGGCGATTTCCCGACCGGCTGGAATGCCAGTTCCTCGACCTGCCCCTGCGCGC
GCACCGCGCCGCCCTGCTCGCCCGCCAGCTGCAGCTTGCTCACGCGCAACTGCGGCCTGG
ACAACGCCAGCCAGCGGCGCAGGCCCGGCGACAGCTGGTCGCTCAGCGCAGCGGCGGCGA
TCAGCCCGGACACATCCAGCGCGTCGCCCACCACCGCATAACGGCGCCCGGCGGCGATGC
TCAGGCCGTCGAGATGCTGCAGCGTGTTCGCGCTGCCCAGGCGCAGCTGTGGTGCATCCA
GCCGCCAGCCACCCGCCACGGTCTGCCAGCGCGCACGCGCCTGCAGGCGTTCCCACTTGA
GCGTGCGGCGCGCCGATTCGCCAGCCAACGGTGCTCCCGACAATTGCACCTGGGTGAGAT
CGGCCACCACGGTGACCGCAGACACGCGGCGGGCACGCAGCTGCGCCCAGGCCTGCAGCC
GTCCGCTGCCGCCATCCACCCGCACACCGCCGGCCTGCAGCAGCGACGCCCACGCGGCCA
GGTCCGCCGGCGCGGCCTGCGCGTACGCGCTGCCATCGCCACTGTCGCGGTCGAACTCCA
GCACCGAGGTCAGCGGCGCGCGTGCCGGGTCGATCCAGCTGCGGCTGCCGACGCGCAGGG
TTGCGCCCTGCACGCGCAGCCGCAGATCGATCCGTGGCAGCGTGGTGTCCAGCCCGATCG
ACGGCGCATCGATATGCAGCCGCGCCTCCGACACCTGGATTTCGCCCAATCGGCGCAACG
CGTCCAGGGGATCGGCGTGCCGGCCACTGGGCAGCCCCTGCACCGACCACACCCCGTCGT
CGCCACGCTGCAGGGTCAAAGCGAGCCCGCGCAGGCGCACCTCGGTCAGCGCATGGCCCG
GCAGCAGGCCGGCGTACATCGCCAGCACCACTTCGGCCTGGCCCACACGCACGTCGCCGT
TGGGGCCGATGCGCAGCCCATCCAGACGCAACAACGGGCCGCGGCGGGTCCATTCGGTCT
GCAGGCGGTCGAAGCGGATCGGCTGGCCGGCACGCTGGCTCAGCCACGCGGCGATCTGTT
GCATATGCTGCTCGGCCAACGGCAGCGCCTGGCTGGCCGCGCCCACCAGCACGGCGAGCG
CCACCAGCGCGAGCGCACTGGCGGTGATCGCATAACGGCGAAACAGGCGGAGACGGCGGC
GCAGCGGAGTCGGCATTAACGGCGGGGAATCGGGAATCGGGAGTCGGGAGTCGGGAGTCG
GGAATCGTAAGAGCACGCAGCGCCCCGTACGCACGATCATCCGTTCGCGCACTCCCCCAT
TCTAAGGCCGTTAACAGTATCCCGCAGAGAGCCTTTCGCTCTTCCCCCATTCCCGATTCC
CGACTCTCCATTCCCTGCCTCACAGCAGCACCACGTCAAACTGCTCCTGCAGGTACTGGT
CGTCGGACTGGAAGCGGATGCTCTTGCCGAGGAATTCCTCCAGCTCGGCCACCGCCGCGG
ATTCTTCGTCGGTGATGCGCGCCACCACCTTGGACGAGGCGATCACCAGCAGCCGCGCCG
CATCGAACTGGCGCACCGCGCGGGTGATCTCGCGGAAGATTTCGTAGGTGACCGTTTCGG
CGGTCTTGATGGTGCCGCGCCCGCCGCACTGGCCGCAGGTTTCCGATAACTGCCGCTCCA
GGCTTTCCACGGTGCGCTTGCGGGTCATCTCCACCAGGCCCAGCGGCGAGAACTCGTACA
CGGTGGTCTTGGCGTGGTCGCGGGCCAATGCTTTTTCCAGCGTGCGCAACACCTGGCGCC
GATGCTCGGGATCATCCATGTCGATGAAGTCGATGATGATGATGCCGCCCAGGTTACGCA
GCCGCAGCTGCCGGGCCACCGCCTGCGCCGCCTCCAGATTGGTGCGGAAGACGGTTTCTT
CCAGATTGCGCTGGCCGACGAACGAACCGGTGTTGACGTCGATGGTGGTCATCGCTTCAG
TCTGGTCGATGACCAGGTAGCCGCCGGACTTGAGCGGCACCTGCTTGTCCAGCGCGCGGC
CGATTTCGTCTTCCACGCCATACAGATCGAAGATCGGGCGGTCGCCGGTGTACAGCTCCA
GCCGCTCGGCCAGCACCGGCATGTACTTGGCCACGAAGGCCTGCAGCTGCACGAACGTCT
CGTTGGAGTCGACCTTGACCTTCTCCACGTCCTTGCGGATCAGGTCGCGCACCGCACGCA
GGGGCAGGCTCAGGTCTTCGTAAATGATGCTGCACGCCGACGCCTCGCGGCCGCGCCGCT
CGACCACGTTCCACACCCGCGACAGATAGGCGATGCCTTCGGCCAGGGCTTCGGCCGGCT
GGCCCTCGGCATTGGTGCGGATGATGTAGCCGAAGCCGCCATGCTGGGCCGAGACCTCGC
TGACGATGGTCTTCAGGCGCAGGCGCTCGGCCTCGTCTTCGATTCGCGCCGAGACACCCA
CCACCTTGGACTGCGGCAACAGCACCAGATACCGCGAGGGAATGCTGATCTGCGTGGTCA
GCCGCGCGCCCTTGGTGCCGATCGGGTCCTTGACCACCTGCACCACGATGTCCTGGCCGT
CACGCAACAGCTCCACGATCGGCACCGAGGCGGCCGGCGGTGGCGGGATCGGGGTTTCTT
CGGTATCCACCACGCTCGCTGGCGCCGGGGCCGGGCGCACCACGTCGTTGGCATGCAGGA
ACGCGGCGCGCTCCAGGCCCACTTCCACGAACGCGGCCTGCATGCCGGGCATCACCCGCT
GCACCTTGCCCTTGTAGATATTGCCCACCACCCCGCGGCGCCAACCGCGTTCGATATGCA
GCTCTTGCAACATGCCGTTCTCGATCACGGCCACGCGGGTTTCGCGGGGGGTGACGTTGA
CCAGGATCTCTTCCGACATCTAATGCGCTCCGAAGGCTGTGAGCAATTGCGAAGTCTGGA
ACAGCGGCAATCCCATCACGCCGGAATAGCTGCCAGACAAATGGGTAATGAAGCGCTCCG
CACGCCCCTGGATCGCGTACGCGCCGGCCTTGCCCATGGGCTCGCCAGACGCCGCATAAG
CGGCGATCCGGGTCGCGTCGAGCGCATCGAAGGTGACCTCCGACACCACCAGCGCCTGCA
GCGGTGGCCGCTGTGCTCCGACCACCACCACCGCGGTGAGCACCTGGTGGGTGCGCCCCG
CCAGCACTGTGAGCATGGCGATCGCATCATCGACATCGACCGGCTTGCCGAACACGCGCT
CGCCCAGCACCACTTCGGTATCGGAGCCGAGCACGATGGCCTGGGCATCGTCGGCCTGTA
CCAGTGCCAGCCCCGCGCGCGCCTTGTCCAAGGCCACGCGGTGCACATAGTGCTCGGGCG
ATTCACCCGGCGCGCGCACTTCGGGCACGTCCAGTTCCAGGGTCTGGAACGGCACGTCGA
GGCGTTGCAGGAGTTCGTGTCGGCGCGGCGATCGGGAGGCAAGATAGAGCATCCACCCAG
CATACCTGTTGGCCGTCCCTGCACGCTTGCCTGTCGCGCCATCGCCGCGCACGATCGACT
CACAGCATATTCATCGGTCCCACAACACGCTGCGCGCACAGACAAGGAGACTCCATGCGT
ACCACCCTCAAGCCGTTGTTGCTGGCCCTGTCCATCGCTGCCGGAACCGCCATGACCGCC
CACGCCCAGACCGCTCCGAGCTACACCATTCCCAACGATGGCACCTTGCTCAATGTGTCG
GCCGAAGCAGAAGCCAAGCGCGTACCGGACATCGCCACGGTGTCGGCCGGTGTGGTGACC
CAGGCGGTGGATGGCAACGCCGCGATGCGCCAGAACGCAGAGCAGATGAGTAAGGTCATG
ACCGCGGTCAAGGCCGCCGGCATCGCCGACAAGGACGTGCAGACCAGCGGCATCAATCTC
AATCCGCAGTACAGCTACAAAGAAAACGAAGCGCCGAAGATCATCGGCTACCAGGCCAGC
AACACCGTCAGCCTGAAGGTGCGCGACATCGCCAAGCTGGGCAAGGTACTCGACGCCCTG
GTTGCGCAAGGCGCCAACGACATCAACGGCCCCAGCTTCTCGATCGACCAGCCCGAACCG
GTCTACGACGAAGCACGCGTGGCCGCGCTCAAGAAGGCGCAGGCCCGCGCCGAAACCTAC
GCCAAGTCACTGGGGCTCAAGGTGCGCCGCATCGTCAGCATCTCCGAAGGCCGCAGCGGC
GGTGGCGTGGTGCGCCCGATGATGATGGCCGCCTCGATGCGCTCGGCCAAGGCCGAGATG
GACACCCAGGTGGCTCCGGGCGAAAGCACCCTGTCGATCACCCTGGATGTGACGTTCGAA
CTGGGGCGCTGATGCGCTAGCACCGCAATAGCGCGCTCAAAAAGACTGCCCGTCATGGGC
AGTTTTTTTTGCCCGTTGATCCGCCAGCGTCGTAGCTTGGCTGCGTTCGCCGGTGAACGC
ATGCCCATCGCGCGGCTGCAACGTGCAGCCGTTTGCAAGATGAATAGGACAATTCTGACG
GTTGTGCTTAAAGACGCATGAAATTCAGAGAAATCTTTCTTTAAGCGAACGCGACCGCTC
TCTAGCATCGGATGTCAGCGCACCGTCACATTCGTTGGCGGCGCTCATCTGGAGAGAGAG
ATGACCCGCCATCCCGCTGTGCACCGTTCGTTGCAGCCCTCCCGCGCACGTTACCGCCGG
ATCAGTGTGCTCGCGCTGGCACTCAGCGGTGCCGTAGGCATCCTGGCGAGCGGTACTGCC
GCGGCGCAAAGCACCACCGCCGGTATTTACGGCACGGTGGCAGCCGGCGCCGGCGCCAGT
GTGACGGTGCAGAGCAATACCGGCTTCACCCGCACCGCAACGGTGGATGCGAACGGGCGC
TACACCATCGGCAACCTGCCAGTCGGCACCTACACCGTCACCTTGCAACGTGACGGAGCG
GCGGTGGAAACACGCAAGGACATCGCGCTGCGGGTCGGCGCCGGCACCGATGTGTCCTTC
GGCGGCAATCCGGCGTCCAGCGATGCCGCCACGCTGGGCACCATCACGGTGACCGGCAAG
AACATCTCGCCGGTGGATGTGTCCGCCACCGCGTCGCGGACGGTGATCACCGCCGAGCAA
CTGCAACGCCTGCCCCTGGCGCGCTCCGGCGAAGCGATTGCACTGCTGTCGCCCGGCGCC
GTCCAGGGCAGCGGCTATTTCGGCAACGCCATTTCCTTCGGTGGCGCAGGCGTCACCGAA
AACGCCTACTACCTCAACGGGTATCTCACCTCCAATCCGTTGACCAACATCGGCGGCGTC
ACCCTGCCGTTCGGTGCCATCGATCAACAGGAAACCTATACCGGTGGCTACAGCGCGCGT
TACGGGCGTTCGGCCGGCGGCGTGCTCAGCCAGGTCGGCAAGCGCGGCACCAACGAATGG
CATTTCGGTGCACAAGTGCTGTGGCGCCCGAAGTCGCTGTCCAGCGACAACAAGAACGTG
TTCTATCCCTCGACCACGCCGCCAGACGGGTATGAATACAGCGACCCAACGCTGCCGGGC
AGCTTGTACCGCAGCCGCAAGGACGACCAGTTCTGGAACACGGTGTACAGCGTGTATGCC
GGCGGCCCGCTGATCGAAGACCGCTTGTTCGTTTTCGTGGCCGCCGAGCAGGAGCGCAGC
GAAGGTGTGACGACGGCGCGCCGCGACGACCCGGTGATTGGCCGCAACAACTACCGCATC
GATGAGCCGAAGGTCTACGCCAAGGTCGACTGGAACATCAACGACAACAACATCCTCGAA
CTCACCGGCATCAAAAACAATTACCGCGAAGGCGGCGCCTACAGCGACTTTCTGGGCTAC
GAAGGCCTGGGTGGCGATGCCGCCGGCGCCTTCGCCGATACGGTCAAGGTCAACGACCGC
TACTACATCGGCAAGTACACCAGCTACATCACCGATGACCTGACCTTGAGCGCGACATAC
GGCAAGAGCAGGCAGACCGACTTCCGCAACAATCCCAGTACTGCAGCACGTCTTTCCGGG
ACGAACCTGCAGGATCCGGCGATCACTGGCGGCCAGGAAATCCGCAACAACCAGACCTCC
AGCCAGGCCCGGGATGGCGAAAACACCACGCGTGGTTTGCGGATCGATCTGGAGTATGTG
TTGGGTGCCCATACCCTGACCGCCGGTGTGGACAACATGCACTTCGATGCAAGCAACGAA
GGCGTGATCACCACCGGCCCTGGCTACACCTGGACGTATGGCCGCTCCTCGCGCCCGACC
TCGCCGATCAGGGCCGGGCTCGGCGTTGGCCCGGCAGGCGGCAATGGCTATTTCGTCAAT
CAGACCGTGTTCAACACAGCGACCAGCATGTCGGTGGAACAAAAAGCCTATTTCCTCGAA
GACAAATGGCAGATCACCGATACGCTGCTGCTGACGCTGGGCATTCGCAACGACAAGTTC
ACCAACTTCAATGATGCCGGTGTGGCCTACGTGTCCAGTGGTGATCAATGGGCGCCGCGT
TTGGGCGTGAGCTGGGACGTGTTCGGCGATTCGTCACTCAAGGTGTATGGCAATGCAGGC
CGCTACTACTTGGCACTGCCCAACAGCGTTGCGATCCGTGGCGCCTCGCCGTCCACGTTT
ACCAACGAGTATTTCACCTATAGCGGCATCGATGCCCAAGGCAATCCCACCGGGCTGACG
CCGGTGGCAGTCGACCCGTCCGCAGGATTCACCTGCTCCGGCAATATCGTGTCTGCCGGC
CTGGAATGCGGCCAGGCACCGGATGCCGCCGGCATCGCCGCCACCGACCTCAAATCGATG
TACCAGGACGAGTTCATGCTCGGCTTCGACAAGACGCTGGGCGAGAACTGGGTCACCGGC
GCCAAGGCTACCTACCGCACGCTGGGCGCCACCATCGACGACGTCTGCGATGCCGACCGG
ATGCGCACCAAACTCACGGCCTCGGGGATCGATCCGGACAGCGTCAACGTGCCCGGCTGC
ATCATCTTCAATCCGGGCGAAACCAATTCCTTCAGCCTGGCCAACCTGGATGGTTCCGGT
CGCACGTCGGTGTCGATGTCGCCATCGGACTGGGGCTTCGACAAGAAGGCCAAGCGCACC
TATCTGGCCGTGGACCTGTTCCTGCAGCATCCGTTCGACGGCAAATGGGAAGGCCGCATC
GACTACACCTGGTCGCGCAATTTCGGCAACACCGAAGGCCAGATCAAATCCGATATCGGC
CAGACCGATGTCTCCAAGACGCAGGACTGGGATGCCGCTGCATTGATGTGGTATTCCGGC
GGCTATCTGGCCAACGACCGTCGCCATCAGATCAAACTATACGGCTCGTATCAGATCGCA
CCGGAGTGGTTGATTGCCGGCAACATCCGCATTCTGTCGGGCACGCCGAAGTCATGCCTT
GGCTACGTCAGCATCAACGGCATCAGCGAAGATTCCGACGCTGGCGATCCAATCGGTTAC
GGCTCGGCCCACCACATCTGCAATGGGCAGCCCTCGCGTCCGGGCGATGCCGGCCGCTTG
CCGTGGACCAAGATCGTCGACCTGGGCCTGACCTATCGCCCCGCGTTCGCCGACAACAAG
CTCGCCATGACGCTGCAGGCCTTCAATATCTTCAATGAGCGCAAGCCGCTGCAGGTCGAT
TCCACCTGGGAGGACGGCGCCTTCACCCTCTCCAACACCTATGGCATGGGCGCGTTTTTC
ACCCAGCCCCGCTACGCCATGTTCTCGGTGTCGTACGACTACTGACGTCTCTCCCGTCAC
CGTCGTTTCCCCAGCCCCGGAAGGGGCTGGGCTTTTCTTGATCGCCACTGCTCGCGTCGG
TGTTTGCATGCGGGCAATGGATCGTTTTCAGCACGCGTCGTTGCAGCCAATCGACGGCGG
CGGCACGCTGACTACGCACCGCGGCTACTGATCATGAGGCCCGCGGGGCGCAAGCACGCC
CGCAGCCGCTCGCACCTTCCTGACGCATCGAGCAACACGGCGAAACCTCCCACGCTTCAC
GCAAGCGGGCATGGCGCCGATTGCCCACGCACCATTCCACCCACGATCGACCAAGCTGCT
TGCAGTCGCCACCACGCGTCGCTTGTGCAGCCGTGCGCGCTGCGGTAAACCTACGCTACC
GGATGGTGTAGTGCGTCCGGGCCGCGCTGGTCCTTTCCGCAGTTCCGTTTTGGAGGTGGA
TGATGGTTCGCACGCAATCGCAGGTTTCTTCCCGTCCCCTTGGCATCGACACCTCGCGCG
TCCTGGCGATGAGCACGGCCGTGGCGCTGCATCTGCTGGCCGGTGGCTTGTTGTTGATCC
CGTTGTCGCACCACCAGGTCATGCAACCGCCCACGCAGAAGGAGCGCTGGCTGATGCCGA
TCACCGTGCCGGCGACGCCCCCGCCGCCGACCATGTTTCCGGTCGAGGTGAAGTTCAAGA
CGCCCAGCACGCGCACGCCCGTCATTGCCGACCCGGTGGTGAAGCAGCCATCGGTGACGC
AGACAGCGGTGGTCGACACCGCGCACGTGGCGTTGGAGGCAGTGTCGGATACGGCGCCGA
CCATCAGCGCCCCGGCCGACACCGGCTCGAACGGGCCGGTGGACGCCGGGCAGTTGCACT
ATCTCAGCGCGCCCGCACCGAGCTATCCGGTGGCGGCACTGCGCGCCGGGCAACAGGGCA
CGGTGATGCTGCGCGTGCTGGTCGGTACCGACGGCCGCCCGGCCGAAGTGAGCGTGCAGA
CCAGCAGCGGTCACCGCGCGCTCGATCTGGCCGCGCGTAGCCAGGTACTGCGCAGCTGGC
GCTTCCAGCCGGCAATGCAGAACGGCCAGGCGGTGCAGGCCTACGGGTTGGTGCCGGTGA
GCTTTTCGTTGAATTGAAGCGTTGACCGACGCGGCGGCCTGCAACTGCAGCCGCCGCACT
GCTGCCAATCCCCACCTGCCGCCCCTCCTGCCGAGCAGGCATGCGTGCTCGGCAGCAAGC
GTAACCACGGACGCTGCCGTGTCGGTGGCCTTTTGCGTCATCCAGGGAAGGCCGGCGATG
ACCTGCCACATCAACAGGCTTGAAGCGACCAACACGGGGCCGGCTAGTGACCAGGCGTCA
TCCCCGCCGGCACGATCAAAATGGCAACGACGCGGGGGTACACGCTGGACGCGACTCCCG
AACGCCTCCCTCTGGACACAGCGCAATCGGCGACCAGGCACTCGATGAAGTTAGCTGCAC
GGCGCTCGCCATGACGCGCGATGGTGAGGACGCCCTGCCTGCTTGAAATAGCGACGACGC
GTGTACAAGCAGGCCGCAACTGCCGAGTGCATCAAGCTGGACGCTGCACAATCTGCGCTC
GGTTGCGCTGATCAGGCCAGCTGCACAGCACGTGCCATGACGCCACTACGCCCGGTGGTA
AGGATGATTGGCCAGCATTGCGGCCGCGCGATAGAGCTGCTCGGCGACGATCAGGCGCAC
CAGCATGTGCGGCAACGTTAGCGGGCCGATCGACCAGCTCTCGTTGGCGCTCTTCACCAC
GTCGGCGGCATGGCCCTCGGGCCCGCCGATCAAGAAGGCCAGATCGCGGCCCTGCCCGCG
CCAATGTTCCATGCGCTGGGCCAGCTGTTCGGAACTGAGCGGGCGCCCGGGCACATCGAG
CGCGACCACATGTGCATTCTTGGGCAGCGCCGCCAGCACGCGACGCCCTTCGTCGTCGAT
GGCGCGTTGCGCGTCGCGGCCCTTGCCGCGCAGGCCGGGTTCGATCTCGACCAGCTCCAG
CGGCATCCAGTGCGAGAGACGTTTCTGATATTCGGCAAAGCCCTGCGCCACCCAGGCCGG
TGCGCGCTCGCCGGTGGCGATGAGTCGGCATTTCATCTGTACATGATATCCGCGTCACAG
CCTGGGCAGTCCGTGGCGATTTGCCGTTGTGTGTCATGGCGTGGTTACAGGCGGCAATTA
GTGTCGCCCGACCACCCAGCCCGCAGGAGTCGTTCGATGCATGTTTTCGATCCCGCCCGT
CGCCAGGTCCTGAAAGGCAGCGCCGCCGTGATGGCCGCCGGTGCCCTTGGCAGCCTGAGC
GCATTGCAGTCGCGCCAGGCCCAGGCCGCCACCACGCCCTCCATGCGCCTGGCGCCGGTG
CCCAGCCGTTACGGCCCGCTCGCGCCGGTCGCCGACCAGAGCACCGGCCTGCCCTTGCTG
CAGCTGCCGCGCGGCTTCAGCTACCGCTCGTTCGGTTGGAGCGGCGACCGCATGGACGAT
GGCCAACCCTGCCCCGACCGGCATGACGGCATGGCCGTGGTCAGCCTGCGTCGGCCCGGC
TGGCGCCCCGGCACCGATGGCCTGCGCGGCCTGGAATACGTGCTGATCCGCAATCACGAG
CGTGGCGCCGCCAGCCAGTTCCGTGCGCCGGCGATGTACGACACCGGCATCGTCAGCGGC
ACCGCGCAGGCCGGCGGCGGCACCACCACGCTGAGCTATGGGCGGCGCGGCTGGGGCAGC
CTGGAACCGAGCCTGGGCGGCACCCTGGTCAATTGCGCCGGCGGTCCGACGCCCTGGGGC
ACCTGGCTGAGCTGCGAAGAGATCAAGACCAATGCGGTCTCCAGCACCGGGCGCAAGCAC
GGCTACGTGTTCGAAGTGGACCCGGACAGCCACCGCACCACCGGCCGGCCGCTGGTCGGG
CTGGGCCGCTTCAGCCATGAGGCGGTGGCGATCGACCCGCGCACCGGCATCGTCTATCTC
ACCGAAGACGACCGCAACAAGGCCGGGTTGTACCGCTTCATTCCCAACGACCGCCGCGGC
CGCAACGGCTCGCTGGAGAACGGCGGCCGGCTGCAGGCCGCGCGCGTGCGTGGCAAGCGC
AACGCCGACCTCACCGTGGCCAGCATCGGCCAGCAGTTCCAGCTGGAATGGGTCGACATC
GAAGAGCCGGATCTGGACAGCATCGCCGCACCGGCGGGCTTTGCCGACATCGGCGCCAAC
GACACCCTGAGCGGCCCGTTCGCGCAGGCCTGGGCCGATGGCGCGCTGCGCATGAGCCGC
GGCGAAGGTATCTGGTACAGCTACGGCAAGCTGTTCATTGTCGACACCAGCACCGGCGTG
GATGCACAGGGCCGGCGCGGCTACGGCAATGGCGCGGTGTGGGTGCTGGACCTGTTTACC
CAGCGGCTCAGCGCGCTGTTCGTCAGCGGCAACCAGCTGGCGGCGCATAACCCGGACAAC
GTCACCGTCAGCGCGCGCGGTGGCGTGGTGCTGTGCGAAGACGGCGGCGAGAGCCCGGAC
GAATACGGCCCGGGCGCGCGTCTGCTGGGCCTGACCCGCAATGGTGAGTCGTTCTATCTA
GCCAAGAACAACGTGCAGCTGACCTCGCAGCAGATCGCCGATGCCGGCAAGACCATTGCC
GAGGGCGACTACCGCGACACCGAGTTCTGCGGCGCCTGCTGGGATCCGCTGGCGCAGACG
CTGTTCGTCAACATCCAGACCCCGGGGATCACCCTGGCCATCACCGGTCCGTGGGAGCGC
GGGCCGCTATAAGCCGCCCGACCACGCGCAAACACGAACGGCGCCCGAGGGCGCCGTTCG
TTGGGGTGACGCAGCTGCGCAGACTTAAGCCTGCTCGTCGTCCGCCTCTTCCAGATCGGA
CGGACGCTGGTCGCCAACAGTCCACAAGCGCTCCAGCGCATAGAACTCGCGCACGCGCGG
CAGCATCACATGCACCACCACATCGCCCAGGTCCACCAGCACCCACTCTGCCTCGCGCTC
GCCTTCCACGCCCAGCGGCATCACGTCCAGACGCTTGGCGAACTTCACCACTTCTTCGGC
GATCGACTTCACGTGGCGGGTCGAGGTGCCCGATGCCACCACCATGTAATCGCAGACGCT
TGACTTGCCGCGCACGTCGATCTCGACCACGTCCTTGGCTTTCAGCTCCTCGACGGCCTC
ACGCACGGTGGCCAACAGGGCCGGCACGGACGGCGGCGGGTTCGGAATGGAGGTCTTGAT
GACTTGGGCTTGGCTGGTCAAAGCAGGCAACTCGATAGATTTGGGTGAATTATAGGCAAG
TCCGGCCGCCTGCGTGTTCAGCTAGCCGGCGGAACGCAGCCATACAGGCCTTCTTCGGCG
ATCAATGCGGCAACCACCTGCGGCACCAGCTCCTGCCATTGACCACCGGCGGCAATGCGG
CTGCGCACCGCGCTGGCCGATTCGCCGCGCAACGGATGCGGCAGCCGCCATAGCCGACCG
GCCGGCGCGGTGAGCAGGTCGCGCGCGTCGGTGGCCCACCGGCCCTGCACCGCCTGCGCC
AGCACCGGCGCATCGGCCAAGTCCAGCGCCGTGCCGGGGCGCGCAGCGATCACCAGATGC
GCCAGCCCGAAGAGTTCGGTCCACTCATGCCAGCCGGGCAGGCCAACGAAGGCATCGGCA
CCCAGCAGCCAGGCGATGGGCTTGGCGGGCCCAAGCTGGGCACGCACCTCGTGCAGGGTG
TCCACCGTGTAGGACGGCGCCCCGCCCTGCGCGGCGCGGCGCACCTCGCGGGTATCCAGC
AGCAGCCCGGGGAGATCGGCCAGGGCCAGTTCCAGCATGCGGGTGCGCTGCGCGGCGGTG
GCACCGGGCGCGGGGCGATGTGGCGGGTCTGCGGCCGGCACCAGATGCACCTGCGCGCCG
AGCGCATCGCGTGCGGCGCAGGCAATGGCCAGGTGGCCGCGATGGATCGGGTCGAAGGTG
CCGCCGTAGTAGAGGTGGAGCTTGGGGCGGGAATCGGGAATCGGGAATCGGGAGTCGGTA
TGGGACCGGGATTCGGGATTGTGGATTTGGGATTCGGAAAGAAGCGAGTCTGACGCGGCG
GCCTGCGCGTTGGTGGCTGGTGACGTTGGAGCGACGCCGGTGGGAGGTACCGGCCGTGCG
CCTTGCGCTGCGGTTGGAGGCTCTCGCTCTGCGGCGCCGGCGCCCCGCTCAGCAGTTCCG
GCCTGCCCCGCTGTCACGCCAGCAATCTCACCGCGCGGGCTTCGGCGACAGCGACCAGCA
GGCGTTCCAGCGCCACCCAGGGGTCACCCTCGGCGCGCCCCTTGGCCATGCGATCGACCA
GCCCGGCCTCGGCGACGAAGCGCTCCCATCGGCGCGGCTCGGGATGCCGTTGCAAGGCGC
GCTTGAACGGTGCCTGGCGGGATTCCCAGATGCCCTGGGCCTTCATTTCGGCGCCCAGGT
TGCCGCCGCCGGCCTGCACCTTGGCCAGGGAAGCGGTGCGCAGCAATTCCTTGATCAGGA
TGGGCATCAGCGCCGCGACTGCCTCGCCTTCGGCGCGCAGGCCGGCGAGCATGCGCACCA
CCGCGGCCGGCTGCCCGGAAAAAGTGGTTTCGGCCAGGCGGAAGACGTCGTAACGGGCGG
CATCGGCCACCAGCGATTCCATCGCCTCCAGATCCAGCACCTTGCCATCGGCCAGCAAGG
CGAGCTTGTCGATTTCCTGCGCGGCGGCCAGCAGGTTGCCTTCCACCCGCTCGCTCAGCC
GCTGCACTGCGGCCGCATCGGCGCGCAGGCCCTGGCTGCGCAGGCGGCGCTCGATCCAGT
CCGACAATTCATGCGGCTTGATCGCCCAGGCCACGGCGATGGTACCGATCCGTCCGACCG
CATCGGCCCATTTACCCTGGTGCGCCTTGCTCCAGTCGTTGGCGGTGATCAGTAGCACCA
CGTCCGGCGGCGGGTTGGCGCAGAACCGGGTGATGACCTCGGCGCCGTCCTTGCCTGGCT
TGCCGCTGGGCATGCGTACTTCGACCAGGCGGCGCGGGCTGAACAGGCTGGGCGCATTGA
AGCTGGCGTCCAGCAGGTTCCAGTCGAACTCACGCCCGTCGGCGTCGAACACTTCGCGCT
CACTGATGCCTTCGGCGCGCGCGCGGGCGCGCACCGCGTCGGCGGCCTCCAGCACACGCA
AGGTTTCCGGGCCGGCAATCAGATAGACCGGCTGCAACGGCTGGCTGGACTGGCCGGCCA
GCTGCTCTGGGCGTAGTTCCATGGACGAAAAGCGCGCGAGCGCTTAGTTGTTGTTCGACG
GCTGCGGTGCGGGCGGCAGCGACGCCGGCACGCTCGACTCCGGCGTGCCGGCCGGCTGCA
CCGGCGGCGTGGTGCTGGGCTGCAGCGGCGCGGTAGGCGTGCTTTCCAGCGATTCACCGC
GCTCCACGCGGGCGCGCACCACGCTGTCGATGCGGCGCAGGATCGAGGCGGACATATCCT
TGCGCAGCTCGTCGGCCAGGATCTCGCGCTCGGTCGCGGTACCGGTGGCATCCACCGGCG
GCGACACGTAATCACGCGACAGCTCGATCACCTGCTGCGGCACCAGGACTGCGCCGTTGG
CGGTGGTCACGGTGAAGATCGCCGCATAGCGCAGGCTGTATTCCTGCGCACGGCCCTGGC
TGTCGATGGCGATCGGCAGATCGCCCCAGCGCTCGGACAACACCTGCACCTGCGCAAAGC
CGCTCTTGGCGTCGTCGTCGGCCAGGGTGGCGCCGGCGGCCTTCAGGCCACGGCGCAGCA
GTTTGGCCAGTTCGCTGTACTGCACCGCCGACTGTACCTTGACCGCGGGCGTATCCGGCG
GCAGCGCCAACGAATTGCGCAGGTGGAAGCCGCAGGCGGTGAGGCTCGAGACAAGCACGA
GGGAGGCGGCGAAGGCAGTAGGAAATCGGATCATGGGCACAGTCTGGAGGAGCGCCCCGG
CGGCGGCAACAGGCGGCTAGCCTGCCCGAGACGGCGTGAACGGGGCTTGAGAGGGCGCCG
CACTACATTGCGGCGCCCGGAAATGAAAAACGCGTCGCCGCGCGCCAGTGAACTGAATCA
CCGGGAACACGGCACTAGATCTGACAAACGTCGCCACGCGCCAGTGCGATGATTGCCATG
AACCGCCTGAGCAATCCCCGCGCGCGTCACCACATACCAGTGGAGTTCCTCACGGGAACG
CGGCAACACCCGCAACGGCGCATTGCAACTGACCAACGCAATGCATCGCCAGCAACACAG
GTAAAACCTGAGCTACCGTCGCCAGGCGCCGATCCGACAAATCGGCCGGATCGGGCCTGG
CAACCCGGCACTGCGCAGCACTCAGCCCGCCACGATATTCACGATCTTGCCGGGCACGAT
GATGATCTTGCGCACGCTCAGGCCATCCAGGAACTTGGCCGCGTTCGGCTCGGCCAGCGC
CAGTGCTTCGATCTGCTCGCGCGCTGCGTCGGCGGCCACCTCGATGGTGCCACGCAACTT
GCCGTTGACCTGGATCGCCAGCGTCAGCGCATCACGCACCAGCGCCGCCGCGTCGACCTG
CGGGAACGGCACGTTTTCCAGCAGCGTTTCGCCACGGCCCAGCACCTGCCACAGCGCATG
GCTGGCATGCGGGGTGATCGGGTTGAGCAGCAGCACCATCGCTTCCAGCGCTTCCTGGCG
CACCGCGCGCCCCTGCGCACTGGCGTCGTCGAACTTGGCCAGCGCGTTGGATAACTCCAT
CACCGCGGCAATGGCGGTGTTGAAGCTGTGGCGGCGGCCGTAGTCGTCGTCCACCTTGCC
GATGGTCTCGTGGGTCTTGCGGCGAATCGCCTTCTGCTCGGCGCTTAAGGGGCCGCCTAG
CGCGACGATCTTGGTCAACTCGTCATCGATGCCCTCGCCCACATGCTTGTGCACCTGCAC
CCACAGCCGGCGCATGAAGCGCGCCATGCCGTCGACACCGGCCTCGTTCCATTCCAGCGA
CTGCTCGGGCGGTGCGGCGAACATCGAGAACAGGCGCACGGTGTCGGCGCCGTACTTGGC
CACCATGGCCTGCGGGTCCACGCCATTGTTCTTGGACTTGGACATCTTCTCGGTGCCACC
GATGTGAACCGGCTGGCCATCGGCGATCAGGCTGGCGCCGACCACGCGCCCACGCTCGTC
GCGCTGGATTTCCACATCGGCCGGGTTGATCCAGTCCTTGCCGCCGTTGTCGGCGTCGCG
ATAGAACGTCTCGGCGATGACCATGCCCTGGGTGAGCAGGTTGGTCACCGGCTCGTCGCT
ATCCACCAGCCGCGCGTCACGCATGAGCTTGTGATAGAAGCGGAAATACATCAGGTGCAG
GATCGCGTGCTCGATGCCGCCCACGTACAGGTCGGCCGGCATCCAGTAGTTGGCGCGGCG
GTCGACCATGTCGCGTGCGTTCGGGCTGGTGTAGCGCGCCACGTACCAGCTCGACTCCAT
AAAGGTGTCGAAGGTGTCGGTTTCGCGCTCGGCCGGGCCGCCGCACTCCGGGCAGGTGGT
CTGGCGCCAGGTCGGGTCGGTCTTGATCGGCGAACCGGTGCCGGCAAATTCCACGTTTTC
CGGCAGCACCACCGGCAGTTGGTCTTCCGGCACCGGCACCGCGCCGCACTTGGCGCAATA
GATCACCGGAATCGGGCAGCCCCAATAGCGCTGGCGGCTCACGCCCCAATCGCGCAGGCG
GTAATTGATGCGGCGCTGGCCCTGGCCCTTGCGCTCGAAGCGCTCGGCCAGCGCTTCGAA
AGCGCCGTGGTAATCCAGGCCATCGAACTCGGCAGAGTTGATCAACTCCAGCTCGCGGCT
CTTGTCGGTGTACCAGTCGCGCCACTGCGTGGCATCCCAGGCCTGTTCGTCATCGTTGCG
CGGCTCGCGCAGTTTGACCACCTGCACGATCGGCAGGCCGTACTTGTTGGCGAATTCGAA
ATCGCGCTGGTCGTGACCCGGCACTGCCATCACCGCGCCGGTGCCGTAGCCCATCAGCAC
GAAGTTGGCCACCCACACCGGCACTTCCTCGCCGCTGATCGGATGCACCGCGGTCAGGCC
AGTGGCCATGCCGCGCTTTTCCTGGGTTTCCAGTTCGGCTTCGGACACGCCGCCGTGCTT
GAGCGTCTCCAGCATGCTGGCCAGTTCCGGATTGGATTTGGCCGCGTGCTGCGCCAGCGG
GTGTTCGGCGGCGATGGACACAAAGGTCACGCCCATCAAGGTGTCCGGGCGGGTGGTGAA
CACGCGCAGCGGATCCAGCGCGGCACCGGTGGTGTCGCGCACGTCGAACTGGATTTCCAG
CCCTTCCGAACGGCCGATCCAGTTGCGCTGCATGGTCTTGACCGAATCCGGCCAGCCGTC
CAGCTGATCCAGGCCGTCGAGCAATTCCTGCGCGTAATCGGTGATGCGCAGGAACCACTG
CGGAATCTCGCGTTTTTCCACCAGCGCGCCAGAACGCCAGCCGCGGCCATCGATCACCTG
CTCGTTGGCCAGCACGGTCTGGTCGATCGGGTCCCAGTTCACCACCGCGTTGCGGCGATA
GGCCAGGCCCTTGCGCATCAGCCGGGTGAACATGCGCTGCTCGTGCACGTAATAGTCAGG
CGTGCAGGTAGCAAACTCGCGCGACCAGTCGATCGCATAGCCCAGCGATTTCAGCTGCGC
GCGCATGTGTTCGATGTTGGCGTAGGTCCACTTGGCCGGCGCGGTCTTGTTCTTGATCGC
GGCGTTTTCGGCCGGCAGGCCGAACGCATCCCACCCCATCGGCTGCAGCACGTTGTGCCC
GGTCATGCGCTTGTAGCGGCTGACCACGTCGGAGATGGTGTAGTTGCGCACATGCCCCAT
GTGCAGCGCACCGGAGGGGTACGGCAGCATCGACAGGCAATAGAACTTCGGTTTGTCCGA
GTTCTCGTCGACCTGGAAGGCGCGGGTGGCATCCCAGAACTGCTGGGCGGAGGTTTCGAC
CTGCTGGGGGTCGTAGGCGTTCGGTTCGACGGTGGACATTGGGAGCAGATGCTCGGGCGG
TGCAAAGCGGTACAGGGTACCGCAGTGCAGCAGGTGCTCCAAACCGCTGGCTCAGACCGG
GCGGCTACCCGGCCGCACCAGCGCCGGCCAGGACCAGCCCGCCACCGCCAGCCAGCTCAC
CCAGGCCAGGAACGCCACGCGCTGGGCCACGGCCTGGCGCAGCAACCCGGGCGGGCCGAA
CGACAGCACCGCCACCAGCAGGCCGGCGGCCAGGCTCAGCCACGCCAGCGCGCGCATGCC
GGGCTGGTTGAGCAACTGCGCGGCAATCAACAGCATGCCGGGGACGAAAGCCACCGCCCA
CAGCAGCCAGGCGGTGGCATGCGACTGGCTGGCGCGCCCGTCCAGGTCGGTGGGATCCAG
CGGCAACAGGCCCATGCCGATGAAGGCCAGGCCCGCCAGCACGATCAACTGCCCACCCAC
GCGCAGGCTCCAGCCGGCCTTGGGCGGCATGCGGGCGAGCAGGCTGATGCCGGTGGCCAT
GCCCAGCCCGCCCACCAGCACGAACGCCAGCAGATTGAAGCCCAGCGCATGCGGCACCCC
GGCCGCGCCCAGCAATGCCACCGGGTGGCTGCCCTGCAGGTAACCGGGAAGCGCGGCCCC
GAAGCCGGCCACTGCCAGCACAAAGGCAGTGGCGGCGATCAAGCCCAGATACCGCTGCAA
ACCCTCGATGATCGCCATTGCCTTGCTCCACGTCGCGGCGCGCAACGCGCCAGAGCACGG
CATTGTCGTGCGCGGCGGGCGCGGCGTGAACCCCTGGCGGCGGCAATGCTGGCCTTGTCT
GGGCCGGGTTTGCCACCATTACGGTCCACTGTTGCCGTCATTCTCCTGGAAACCCATGTC
CGACAAAGCGCATGTATTCGATGTCACCACCGACACCTTCGAGACCGAGGTCCTGCAGAA
ATCGTTGACGACACCGGTGCTGGTGGACTTCTGGGCCACCTGGTGCGGGCCGTGCAAATC
ACTGACCCCGATCCTTGAAAAGCTGGCAGCCGACTACAACGGCGCCTTCGAGCTGGCCAA
GGTCGACGTGGACAAGGAGCAGCAGATCGCTGCGGCCTTCCAGATCCGTTCGGTTCCCAC
CGTGTTCCTGGTCAAGGGTGGCGAACTGGTGGACGGCTTCCCGGGCGCCATGCCGGAAGG
CCAGATCCGCGAGTTCCTGACCCAGCACGGCGTGCTGCCGGCCGAGCCGCAGGTGGCCGA
AGAGGTTCCGCTGGCACCGCTGGACCCGCAGGCGCAGGTCGCCGCGCTACGCGAGGCAAT
CGCCGCCGAGCCGGACAAGGACGAACTCAAGCTGGACCTGGCGCTGGCGCTGCTCAAGAC
CGGCGACACGCTCGAGGCCGAGCAGTTGATCGACGCCCTGCCCGCCAACCTGGCCACCGA
CGACCGCGCCGTGCGCGCCAAGGCGCGACTGGGCTTTGCGAACGTGCTCAAGGATGCGCC
CGACGCCGCCGCTCTGCAGACTACGGTGGCCGCCGATGGCAGCGACCTGCACGCGCGCCA
TCTGCTCGGGGTCCGTCACCTGCTCGACGGCGACGACGAAGCGGCGCTGGAGCAGTTTCT
GGAAATGCTGCGCCAGAACCGCGGTTTCGAGGACAACCTGCCGCGCCGCAGCCTGATCGA
CGCGTTCCGCGTGATCGAGGACGAAGACCTGGTGGGCCGCTACCGCCGCAAGATGTCGGC
GCTGTTGTTCTGATCCCTGCGCGCTGCAGATGCCGGCCGGCGCGGCCGCATCTGCAGCGC
GACGTGCCTTCGGCATTACTCCATACGCATACGAATGTTATTCTCGGCGCTGGCCTGGAG
AGCTGACGTCGAGCATGCGCGCACCCTTGTTCAAATTCGGCCTCAACCTGTGGCCGCCGT
TCCTGTTCGCGGGCATCCACGTCACCGTGTTGTCGGCCGATTACCGCTACACGCGGGTCG
AGCTGCGCCAGCGGCCATGGAACCGCAACTACGTGGGCACGCATTTCGGCGGCAGCCTGT
TCGCCATGACCGACCCGTTCTGGATGCTGCTGGTAATGCAGAACCTGGGACGCGATTACT
ACGTCTGGGACAAGGCCGGCAGCATCGACTTCATCAAGCCCGGCCGTGGCACGGTGACCG
CGGACTTCGTGCTCGACAACGCCATCCTCGACACCTTGCGCAGCGCCACCGAGAGCGGCG
AAAAATACCTGCACTGGTTCGACACCGACGTGCACGACCTCAGCGGTGATGTGGTTGCAC
GCGTGCGTAAGCAGCTCTACATCAAGCGCAAACCGCAGCGCTGACGAGCGCAAGAAATAC
GCGTCACAGCAGGCCGTAGACGAGGTCGATTGCCGTCCTCACCACGTGAGTGATGCGTCT
TTGCAATGCAAAAAGAAGCGTTGAAACGCTCACGATGCATTTGCGCTGCGATGGTGAATC
TAGGCACTCCAAACCCACACACGGACTGCCTCCCATGAAAGCGATCAATGTCATCACCCT
GGTGCTTCTTATCGTCGGCGGATTGAACTGGGGCCTGGTCGGCCTGTTCCAATTCGATCT
GGTCGCCGCGCTGTTTGCCGGACAAAACGCGGCCCTGTCGCGCGTGGTGTACACACTGGT
CGGCCTGTCTGCGCTGTGGCAGCTGATCCCGCTGTTCCGCAACAACCATGCGCCGGCACA
GCACCACACCAGCCCGCACGTGCGTAACCACTAAGCGCAGCTAGCAACAACAACGCCGTT
TTTGTTAGCCGCTCCAACCTTGCATCGGCGGCGCGCTGAGCCGGTTGTGTCCAGACAGCT
GATTTATCGTGCCGCTGCTGCATTTGCATCGCCACAACGCCGGCCTTCGTGCCGGCGTTG
TGCTGCTGGCGTATGGCATGGGTAGCGCACCGCCCTTTGCGTTGGCGCGCCGCGTCGGCA
AGAATCAGTCACCTCCCCGCTGGCTGCCTTCATGCTTCTGCGCACCCTCGCTTCTGCCTG
CCTGCTCGCCCTGTTGGTGCCCACCGCTGCCAGCGCTGCCTACCGAAGCCCGCAGCAATT
GCTCGACGCCTCGCCCGCCTCCGCATGGCGCGTCCTGGACCCCGAGCGCACGCTGTATCT
GGAACTGGACAGCGGCCGGGTGATCATCGAATTGGCTCCGCAGTTCGCGCCGGCGCATGT
GGGCAACATCCGCACCCTGGCGCATGAGCGCTTCTGGGACGGGCTGAGCATCTATCGCTC
GCAGGACAATTTCGTGGTGCAGTTTGGCGACCCCGACGGCGAGACGCCGGCCAAGGCCAA
ATCGCTGGGATCGGCGAAAACGCATCTGCCGGCCGAATTCGAACGCGCCTCGCAGGGCCT
GGATTTCCAGCGCCTGCCCGACAGCGACGGCTGGGCACCGCAGGTCGGCTTTGTCGAGGG
TTTCCCGGTGGGCCGCGATCCGGCCAGCGGCAAGACCTGGCTGGCGCATTGCTACGGCAC
CCTGGGCGCGGGCCGCAATAACGATGAAGACAGCAGCATCGGCGCCGAGCTCTACGTGGT
CACCGGTCAATCGCCTCGTCAGCTGGACCGCAACATCACCGTGGTCGGCCGCGTGGTCAA
GGGCATGGAATTGTTGAGCGTGATTCCGCGCGGACCTGATCCAATGGGCTTTTACGAAGA
CGCCGCACAGCGCACCACGCTGCGCGCGATCCGGCTCGCCAGCGAGGTGCCGTTGCCCGA
GCGCACGCCGCTGCAATTACTGCGCACCGACAGCCAGACCTTTCGCGACGTGGCCGAAGC
ACGCCGCAACCGCAAGGACGATTTCTACAAGCGACCGGCCGGGCATATCGATCTGTGCAA
TGTGCCGTTGCCGGTGCGGACGCCGCCTGCGGCGTGAATGGGGAATTGGGAATGGGGAAT
CGCAAAAGCGGGTTCGCCTCATGACTCCCAGAAAAACTGCGCGTAGTTAACGTGCGCGTT
GGCTGAAGGCCACGCTGCCCAGGATCAATACCGCGGCCAGCAGCATGGTCCAGGTCAGTG
CCTCGCCCAATAGTGCCCAGGCCAGCAGCGCGCCGAATACCGGCACCAGATAGGTGACGG
TGGAGGCGCGCGCGGGGCCGATGCGCTGGATCAGGCGGTAATACATCAGGAAGGCCAGCC
CGGTGCACACCACGCCCAATGCACCGGCGCAGGCCCATGCGCTGGCCGGCACCGGCGCGC
TCGGCCACTGCCACCACGCCACCGGCGCCAGCAGCAGCGCACTGCACCCCAATGTGGAGG
CTGCCGACGCTGCCGGCGGCAGATCGCCCATGTGGCGTTTCACCAGGTTGTAGCCGATGC
CATACAGCAGCGACGCGGTGGCGCCGGCCAACGCGGCCGGCCCCACGCTGAGCCCGGCGG
ACTTGCCGGTGGCCAGTACCAGCACGCCGATAAAGCCGATCAACAGTGCCACCGCGCGGC
GCGTGCCGATGCGTTCGCCAAAGAACACGAACGCGATCAGGGCAGTGAACAACACCGTCA
TCGCGTTGCAGATGGCGCCCACCGCCGCGGGCGCATGCTGCGCGCCCCAGGCGAACAGCA
GGAACGGCAATGCCGAGTTGAGCACGCCGATGGCGGCCAGCATCGGCCAACGGTGTAGCG
GGAAGCGGCTGCGCGCCACCCACAAAAACGGCAACAACACCGTGGCACCCAGCGCGAGAC
GAATTTCCACCAATGCCGCGGCGCCGAAATGCGGCGCGGCCACACGCATGAACAGGAACG
AGCAGCCCCATACGATTCCCAGGAACACCAGTTCCAGCGGCGTGCGCCAATCGCGCACGC
CAAGCGCCGGTTGCAGTGACGGCTGTGCACTCATGCGCGCACCCTCCTGGCCTGCGATGC
GGCGGTGCACACGCGTGAAAGAACATCGGGCAGGCGAGCGGTCATGGCGCGGGATCGAGA
TGGGGAGCGACAAAGCATCCGCGCACATCGCAGGCGCGACAAGCGCGTAGTATCGGGGCG
AGCCACAAATCTCACTCATGCATCATGCATCTGCGTCCTACCTTGCTGCCTGCACTCGGC
GTCTTCGCCGCAGCCGCGCGCCACCAGAACTTCGCCCATGCGGCGGAAGAACTGCACCTC
ACCGCCAGCGCGGTGAGCCATCACGTGCGCAAGCTCGAGGCACTGCTCGGTGCAACCTTG
TTTCAGCGGCTGCCGCGCCGCGTAATGCTCACCGCCGAAGGACGCCAGCTGGCCGATGCC
GCCAGCGCGGCGCTGGCCGAGATCGCCGCGGTGGCGGGCAATCTGCACCCGCGCGAAGAC
GCCATCCCGCTGCGCGTGACCACGCTGCGCTCGCTGTCGTATTGCTGGTTGTTGCCGCGC
CTGCCGCGGTTCTGCCGCCTGCACCCGCATATCCGCCTGGACCTGCAATCGGACCCGGCA
TTCTCGCGCTTCGAGGAAGGCGGGCCGGAAGTGGGCATCCGCTACGGCCAAGGCGCCTGG
CCGGGGTTGACCTCGCACCACCTGATGGACGACGAACTGTTCCCGGTGGCCTCGCCCTCG
TTGCCCGAAGTGGCCGCGTTGCAGACGCCGGCGCAGATTGCGCAACTGCCGCTGTTGTCG
GACATGTCGCCGCAGGGCTGGCGCGACTGGTTCCGCGCGGCGCAGGTGCGCGGCACCACG
CTGCCGCCGATGCACACCTTCAACGACAGCACCGATGCGATGCGCGCGGCCGTGTACGGA
CTGGGCGCGGTGCTGGCACGCAAGCACATTGCCCAACCGTATCTGCAGCGCTATGAGCTG
GTACGCCTGCCCGGCCCGACCTTGAAGGCGCGCTACGCCTACTACATCGTGCACCCCAGC
CATCGCGCGCCCAGCCCGGCGGCCACCGTGTTCATCGACTGGCTCAAACGCGAAGCACTG
GACGAGCGCACGCCGATGCCGGCACTGCCCGCCGAACTGCTGGCATTGCCCACCGGCGAG
ACCGCGCACGCGCCGGACAGACGGCGGCGATCGCGCCGTGCGCCGGCAACCGAGTGAGCC
TTCGCCGCAGGTAGTGCATCGCCATCTGCAACTGCGCCGCGATGTCTCCCGTTGTGCAAG
CGATCCAATCAGTCTGCCGCCCAGTGGCGCGTCAGGCGGCTGCGAAAGCAACAGTAGACG
TGCACGCCAACACGGCCTTGCACCGCACTTCCGCCTCTCCAAACAGGGACGGGCGACGCT
CCCAGCTCGACCCGCCAGTAAAAATCGCTTGACACCTCGCACACCAAGCGAGTTAATTAG
CTAATTCGTTAATTAGCTAAGCCATCATGTCGATCGATCGCATTTTCGAAGCCCTGGCAT
CGCGGCCACGTCGCGAGATCCTGGCCTATCTGTCGGCGCAGGAACTGACCGCTGGCCAGA
TCGGCGAGCGCTTTGCGATGAGTGCGCCCGCCATTTCGCGGCATCTGTCGGTGTTGTCGG
CGGCTGGCCTGGTCAGCAGCGAACGGCGCGGCCAGTTCGTGGTGTACCGGCTGACCCCGG
ACAACATGGTCAACACGCTCAGCGGTTTCGCATTCGAGGTCTGCCCCAAGGCCGGTCCGT
TGCAACGCGAATCGCGCAAGCTGGCCAAGAAACCGCGCTGAATTCCGCTCTTCGTCATGA
CTGCAAGGATTGCCATGTACCCACAACAGGTTGTTGCCGAAGCGAGCTTCCCCCGCGTGT
TGCTGCCCTCCTGCAGCGGCGGGCGGCCGGTGGAAGTGATCCTGATCGCCCAGCTGGATC
CAGGCGCCGGCGACGGTCTGATCGCGCAGGCCGGCCTGCGGCAACAGCAGCACCCGGCCC
ATCACGCCGCACTGGACGAGCCATCGGCGCAGCTGTCGGCACCGGACTTCCAGCTGGGCG
ACCCGGCCTCGCTGTTCTCGTTTTCGGTCGGCCCGCAGGGGCACCCGTTCCACTGCCATG
CCGGCAACCGCGTGTTCACTGCGGTGACCGGCAGCGGCGGCGCGCAGTTGCGGTTCTCCA
CCGCTTCGGCGCAGCAGATTGCGCAGGATCCGCAGGCCTTCCTGCACGCGCTGCGCCATG
TGGACCTGCCCGGCGACAGCCTGTTCACGGTGCGCTTTGGCGGTGGCACCTGGCATCAGT
TCGCGCCGGCGCGCGGCAGCGCGAGCCATTCGGCGTTGTTCGCCCTGTCCTGCCATCCCG
ATGAAGCCGCGGGCGCGCTGGACAGCGCACAGCAGGCGTTGGTCAGCAGTGGCCAGGCCA
CCATCGCCAGCCTCACCGAGCTGCTGCCGGAGGCGGTCACCGCATTGCTGGAATCGGACC
AGTTCCGTGCCAGCGAGGTGCCGACCACCGCGCTGTCCTTCAACGTCAGACCACAGAGCT
GGCAGCAGCGTGCGTGCGCCCGTGCGCGGCGCTGGGCCGGTCGCCTGCGCCAGGCCCTGG
CGCTGACGCAACGTGGCGGCTTCGTGGCCACCAGTGCGCCGGCACCGCGTGTGCGCGCAC
TGCCCACCGTGGCCGACGATGCGCTGCTGCACGCGCACTTCAGCGCGCCGATGCACTACC
AGGACAGCCATCAGGTGCAACTGGATACGCGCCAGTTGCGCAGCGACAGGCTGCCGGAGC
TGATGTGCGACCTGCTGCAGGCCTTCATCGACCAGCCACCGAGCGGGGTGAGCGGATTGA
TGCGGCTGCGCAACCTGATGGTCAGACCGCTGGGGCTGCGCACCTCGCCGCTGGGTTGCC
CGGTGTCATCGTTACTGGACCCGCATGCAGCGCAGCGGTTCGCCGGCCGTTTCCCGGTGC
TGGCCCACCGCAGCGATGCCGATGGCCGGCAGGTGCAGGTGCTGCTGGGCGCGGACGACA
AACACGTGCGTTTCCGCTCGGCGATCAGCGTGCGCCGTACCGGTGAACACACGCTCGCGG
TGACCATGGCTACGCAGGTGCATTGCCGCAACCTGTTCGGGCACCTGTACATGGCGGCGA
TCCACCGCACCCATCGTCACTACATCATGCCGGCCATGCTCGGCAGCGCCGCACGGCAGG
TGCTGGAGACGGCGCAGCACGCGCAGGCAAGCTGGCGCCCGCAGCCGGCATGAAACGCAC
GACGCGGAGGCGGCAGGCCATCACCTTGCCTTTGCCTGCCACTACCTAGGCTTTGCGTTC
CCACCACTCAGGACCAACGCCCATGCCGACTCTTCGCATGCGTATCACCGGCACCGACGA
CGATGCCCGCGCCATTGGCAATCTGTTGCAGAGCATCGAAGGCATCGAGCACGTCGAGGA
AGTCGACGATCTGATGCCGCACCTGGACGATGACGACTCCAGTTCGGCAGGTCTGTCCGA
CGACGAAGGTCCGGGCACGCACGAATTCGAAGTGGAAGCCGGCAACGAATCCACCGCGCA
AAAGGTGCGCGACGCCGTGCAGGAACTGGCGCTGCAGCTGGATGTCTTCATTGAATTCGA
GGTCGACGAGGGCTAAGAGCGGCTAACAAAACGTAGCGAGCAGCCGTCAGGTGGGTGCGG
ACGGCGCGGAGAAACCGGAGTGTACGTGGGTACATGCCGATTCCGAGCACCGGCCGCGCC
CGCCTGGCGGCTGCGCAGTAGTTTTGATAGCTGCTCTAAGCCCGCATCGCACTGCCGCAT
CTGGGCAGGCCAGCGCTGTGCGTCGGCCTGCCTGACGCGTCACACCACCCGGCGGCGCCG
CGCCCGCCAGCGCCACGCCAGCCGCAGCAACCAGCCGACAATGGCCAGCACCACCACGAC
CGGCACCAGTGCCGCCACCGCACGGATGACGAAGGCTACGCTGGACGCAAACACCTGACC
GAACTCGGCAGCCGCTTCGGCAATCTCGCCGCGGCCCTGTTCGCCGCTTGTCCCGCGGAA
CTCGATGGTCAGCAACTGCGTGCGCACGCGGCGCTGCTGTTGCGCAGCCTGTTGCTGGGT
CTGCTGCGCTTCGGCTTCGATCTCGGCCAGCCGCTTGGACAAGGCCAACAGATCCGTCAC
CGCCAGATCATGCCGCTGTTGCAGCTGCAGCAGCCGGGCATGTTCGTTTTGCAGGCGCGC
TTGCGCCAGGCCGGTGTCGGCGATCTGCTGCGCCAGGTCTTCGGCATGCGTGGTGCGCGC
GGCCACATCGCCTTGCTGGCCAGCCAGCTGCACCAACGGGTCCACGCCGTCCGGCGCCAC
GCGCACGCGAATGCTGCCACTGGGCGCGCGCCCGCCTTCCTGCGACACCGCCAGCAACGC
GCAATCGCCGTACTGCGCCGACTGGCAGGCGGTGCGCACTGCGGTGATGCGTGGGCCGAT
CTGGTCGGCGGCCAAGTCGATCCGCACTTCGTGCTCATACGCCAGCAAATTGCCCTGGCC
GGACGGCGGCGCCGCCGGCGCAGCGGCTCCGCCGGCAAGCTCGCGCTGCTGTTTCGCGCA
GCCTGCCACAAGGCCACAGGACAACAACGCCAGCAGCACCGTGCGCAGCGCGGCGCTCAT
CGGCTGGCTCCTTCGGCCGCATGGCACGGCGAGCAATTGCAGCCGTCCACGCCACGGATG
GGGGTTTCGGTGTGCAGATCGAACGCGATGCGTCCGCAATCAAAACTGCCGGTGTCGTGC
ATGGTCCACCTCCTTGGAAGGTGGCCAGGGTAAACCAATGGCGGATGCGGCCGGCAGCCT
GGATGCCTATGCTGGGCGATTGCTACCACCCAGGACTCACGAATGCGTCAACGCCTGCTC
GTCCTCGCCCTGCTCGCCGGTCTCAGCGCCTGCCAGCAGCCCGAACCGCCGCGTGCCGGC
ACCGCCGCCGCCACTGCACAGGATGCGCAGAGCCCGGATGCGCGCTTTGCCGCGCTCTCC
AAGCACGCGCTGGACACCTGGATGCAACTGTCGCCGGTCAATGCCACCCAGGTCGGTGAC
CACCGCTTCGACAGCCAGCTCGATGATCTGAGCACCGCCGGCCGCCAGCGCAGCCTGGAC
GCCGGCAAGCAGCTGCTGACCGAGCTCGATGCGCTGGACGTCAGCAAGCTCTCGCGCGAA
AACCAGGTGGACGCGGCGATCCTGCGCAACCAGCTGCAATCGGAAATCTGGAACACCGAG
GTGCTGCAGAGCTGGGCCTGGGACCCGCAGGTCTACAACGGCCTGGCCGGCAGCGCGCTG
TACAGCCTGATGGCGCGTGAATTCGCACCGCTGCCCGAGCGCCTGGCCTCGGCCACCCAG
CGCATGGAAAAGATCCCCAGCCTGCTCGCACAGGCGCGCGAGAACCTGGATCCGGCGCGC
GTGCCGAAGATCCATGCCGAGACGGTAGCCAAGCAGAACAAGGGCATCCTCAGCATCGTC
GACACCTTCATCGCGCCCAACATCGGCCAGCTGTCCCCGCCCGATGCCGCGCGTGCGCAG
GCCGCCATCGACAACCTGAAGAAAGCGGTGACCGAGCAGCAGACCTGGCTGGACACGGTG
CTGGTGCCCAACGCCAAGGGCGACTTCCGCGTGGGCGCGGACAAGTACGACCAGAAGCTG
AAGTTCGCGCTGCTGTCGTCGCTGTCGCGTGCGGAGATCAAGCAGCGTGCCGAGTCCGAG
CTCACGCGCGTGCGCTCGGAGATGTATGGCATTGCGCGCACCGTGCTCAAGGACAAGCCC
GGCGCGCCGGCCCTGCCGGATGCGCCCAGCGATGCCCAGCAGCAGGCCGCGATCGAGGCG
GCGCTGGAGCTGGCCTACGCCGACAAGCCGGCACGCGACAAGGTGGTGGACGATGCCAAG
GCAGCGCTCGCGCAATCCACCGAATTCGTGCGCCAGAAAGATCTGATGACCCTGCCCGAT
TCGCCGGTGGACATCATCCTGATGCCGGAATTCCAGCGCGGCGTGGCGGTGGCCTACTGC
GATTCGCCCGGCCCGCTCGACAAGAACCTCAAGACGTTCTATGCGGTGTCGCCGATCCCC
GACGACTGGAATGCCAAGCAGGTCGATTCGTTCCTGCGCGAATACAACAGCCGCATGATC
CACCTGCTCAGCATCCACGAAGGCACCCCGGGCCATTACCTGGAAGGCTGGCACTCCGGC
AAGTTCCCCTCCACGCTGCGCGCGGTGCTGCGCTCGGGCATGTTTGCCGAAGGCTGGGCG
GTCTACACCGAACGCATGATGCAGGAACAGGGCTACCTGGATAACGACCCGTTATTCCAC
CTGGTGCAGCTCAAGTTCTATCTGCGCACGATCGCCAACGCGATCCTCGACCAGGGCGTA
CACGTGGACGGCTGGGATCGCGACAAGGCGATGCACCTGATGACCCACGACACCTTCCAG
CAGGAAAGCGAAGCGTCGGGCAAGTGGGTGCGTGCGCAGCTGTCGTCGGCCCAGTTGCCG
ACCTACTTCGTGGGCGTGCAGGAGCATCTGGATACGCGCAAGGCGGTGCAGGACAAGCTG
GGCAGCACCTTCAATCTGAAGGCCTACCACGACAAGATCCTGTCCTACGGCGCGCCGCCG
GTGCGCTTTGCACGCGAGTTGATGCTGGATCAGCCGATTCAGTGACCGCGTCCCTCTCCC
CTCGGGAGAAGGTGCCCCGCAGGGGCGGATGAGGGTGCGGGCGAAGCCTCGTGTAGTCCA
ACTAGCGAGTGGCTACGCCCCGTACCCTCACCCCAACCCCTCTCCCGAGGGGAGAGGGGC
TTGATGAAGAGCTGCCTGCATCCCTTCTCCCCTTCGGGAGAAGATGCCCCGCAGGGGCGA
ATGAGGGTGCGGGCGAAGCTTCGTGTAGTCCAACTAGCGAGTGGCTACGCGCCGTACCCT
CACCCCAACCCCTCTCCCGAGGGGAGAGGGGCTTGATGAAGAGCTGCCTGCATCCCTTCT
CCCACCGGGAGAAGGTGCCCCGCAGGGGCGGATGAGCGTGCGGGCGAAGCCTCGTGTGGT
CCAACTAGCGAGTGGCTACGCCCCGTACCCTCACCCCAACCCCTCTCCCGACGGGAGAGG
GGCTTGATGAAAAGCTGCCGGCGTCCCTTCTCCCCTCGGGAGAAGGTGCCCCGTAGGGGC
GGATGAGGGTACGGGCGAAGCCTCGTGTAGTCCAACTAGCCAGTGGCTACGCCCCCTACC
CTTACCCCAACCCCTCTCCCGAGGGGAGAGGGGCTTGGATGCTCGCTAATTTCCGTTGGC
AAGTTTTCAAGCCACACGAAGCCAATTGCGTGTCCTCACGCGTCGCTTTTCCGTCACGCA
TCCGCCGCAACAAACCCACCGGTCTGCCGCGCCCATAGCCGGGCGTAAAGGCCGCCGTGC
GCGATCAGTTCCGCATGCGTGCCTGTCTCGACGATGCGCCCACCATCCATCACCACCAGG
CGATCCATGCGCGCGATGGTCGAAAGCCGGTGCGCAATCGCAATGACGGTCTTGTCACTC
ATCAACGCATCCAGGCTGTCCTGGATGGCCGCTTCCACTTCCGAATCCAGCGCCGAGGTG
GCTTCGTCCAGGATCAGGATCGGCGCGTCTTTCAGTAGCACGCGTGCGATGGCGATGCGC
TGGCGCTGGCCACCCGACAACTTGACCCCGCGTTCGCCCACATGTGCATCGAAACCGCGG
CGGCCTTCGCCATCCACCAGCGTGTCGATAAAGCCATCCGCACGCGCCTTGTGCACTGCG
TCCAGCAGTTGCGCCTCGGTGGCCTGCGGGCGGCCGTACAGCAGATTGTCGCGAATGGAA
CGGTGCAGCAGCGAGGTGTCCTGCGTGACCAGACCAATCTGCCCGCGCAGGCTTTCCTGC
GTGACCTGGGCGATGTCCTGGCCATCGATCAGGATGCGCCCCTGCTCCAGGTCGTACAGG
CGCAGCAGCACGTTGACCAGTGTCGACTTGCCCGCGCCGGAGGGCCCCACCAGACCGATC
TTTTCCCCGGCGCGCACCTGCAGATCCAGCCCGGCAATCACCCCGCCGCGCTTGCCGTAA
TGGAAGTGGATCTGGTCGAAATGCACGGCGCCGCGTGTCACCTGCAGCGGCAGCGCGGTG
GGCTGGTCCTGCACCGTCAGTGGCTGGGCAATGGTCTGCATGCCGTCCTGCACGCTACCG
ATGTCTTCGAAAATGCCGTTCACCGTCCACATGATCCAGCCGGACATGTTGTGGATGCGG
ATCACCAGCCCGGTGGCCAGCGTAATGGCGCCCACGCTGATCTGGCCGCGGCTCCACAGC
CACAACGCCAGCCCGCAGGTGCCCACGATCAGGAAGCCGTTGGCGATGGCGATGGCGGTG
TCCATTGCGGTGGTCACGCGCGTCTGCAGGCGATGCTTGACCGCCAGCTCGTCGATCGCA
TCGCGCACGTAGGCCTCTTCGCTACGCGCATGAGAGAACAGCTTGAGCGTGGCGATATTG
GTGTAGCCATCCACGATGCGGCCGGTGGCCTTGGAGCGCGCGTCCGATGCCACCCACGCA
CGCGCCTTCATGCGCGGCACGAAGAACGCCATCAACCCCACATACACCACCAGCCAACAC
AGCAGCGGCACCATCAACCACGGGTCGGCCTGCGCGAACAACCACAGTGCGCTGCCGGTA
TAGACCACGATGTACCAGAGTGCATCGACCATCTGCACCGCCGATTCGCGCAGCGAGGTG
CCGGTCTGCATCACGCGGTTGGCGATACGCCCGGCAAAATCGTTGTGGAAGAACGCCAGA
CTCTGGCGCACCACGTAGTTGTGCATCAGCCAGCGCGAGCGGTTGCTCAGGCCCGGCACG
ATGGCCTGATTGACCAGCAGGTTATGCAGCCCGGTGAAGAACGGCCGCGCCACCAGCGTG
ATCGCCGCCATCCACACCAGCTCGCCAGCATGGCGACGGAAGAACTCCGGCCCCGGCTGC
TCGGCCAGCATGTCGACGATGCGGCCGAGGAAGTCGAACATCGCCACTTCCACCAGCGCC
AGCAGTAGTCCGGCGATCAAGGTCGCTAACAGAATTGGCCACAACGGCAGCAGATAATGC
AGGTAAAAGCGCCACACGCTGCGTGGCGGCATCTCTCGCTCGATGGGCGGAAAGGTGTCG
ATCAGGGATTCGAACCAGCGGAACATGGGGCGCACTTCGGGTCTATCGGGGCGTCAGGCT
AGCCGATCGGGCGTCAAGCCGCAGTGGCGCCGTGCGGTACAATGCGACGACGGCATGCGC
AGGCGTGTGATCACGGCCGTCGTGATCGCCGGCTTCAGCCTCCTTTTAGGGCATCCAGGT
CCCGCGCAATGCGTTCGCGATGGAAGCCGCGCAGTCCCTACCTCAGCGCAGATGTTGCTG
GCCACGCAAGGCGGCGGCCGCGCGTAACGCCGCCATCAAGCAACTTCACGATTGCATTCT
CTTGTGCCCGGTGCACGCTACGCGGCATGCACCAGCTGCCGGCTCAGCGGCCCTGCAGGC
TCGGCACCGCGTCGCTCACGTGGGCGTGGCAGCGCATGATCCAGTTGAATAGCGGCGTGG
CCATCAAGGTGGACAAAATCGCCATCAGCACCAGCACCGAGAACAGGCCTTGTTCGATCA
CCCCGGCCTGCAGGCCGATGTTGATGATGATCAGCTCCATCAGGCCACGCGCGTTCATCA
GCGAACCGATCGCCATCGCGTCGCGGTTGTTTTCGCCGGTGGCACGCGCCGCGGCCCAGC
AGGCCACGCCCTTGCCGATGAACGAGGCCGCCAGGATCACCACGCCAGCCAGCATGATCT
GCGGCTGCATCAGCACGCTGAGCTGGGTCTTGAGCCCCGAGTAAGTGAAGAACAGCGGCA
GCAGCAACACCACCACGAACGGCTGCATCATCGCGCGCAGCTTTTCGGTCAACGCCCCCT
TGGGCAGGCAGGCACCGAGCAGGAAGCCGCCGAACACCGCATGGATACCGATCGCATCCA
TCGCCCAGGCGCTGAGGCAGAACAGCATCAGGATGACCGCCAACACGCCGTTGCCGAGCG
GCTGATCGGGCACCACGTAATCAGACAACCGGCGCAGCAGGTGGCGCCCGACAAAAAGCA
TGAACAACGCGTAGGCCACGCCGCCGCCGATGGCCAGATATGCGCTGCCCCAGCTGCCGC
CGAAGCTCGCCAGCACCACGGCCAGGATGCACCACGCCGCCGCATCGTCGAACGCGCCGG
CGGTGAGCGCCAGCGTGCCCAACGGGCTGTTGGTGAGGCCGCGCTCGTGGATGATGCGCG
CCAGCATCGGGAAGGCAGTGATGGCGATGGCCGCACCCAGGAACAGCGAAGCCTCCATCA
GCTTGGCCTTTTCGGAGAACAGGCCCTGCACGTTGATCAACCACGGGCACAGCGCAAACG
CCAACGCAAACGGCACTGCGATGCCGGCCAACGACACGCTCATGGCACTGCGATAGCGCG
CCTTGAAGTGGTCGCCACGAAAGTCGGTGCCGACCAGGAACATGTACAGGCCCACGCCGA
ACTGCGCGAATACGTACAGCACGTCCATGGTTTGCTTGGGAAACAGCGCCGTCTGCAGAT
CCGGCAGCACCAGTCCGAACAGCGACGGCCCCAGCATCACGCCGGCAATCATCTCGCCCA
CCACCTGCGGTTGACCTATGCGCTTGGCCAGCAGACCGACCACACGGCACGCCAGCAGGA
TCGCGGCGGCCTGCAAAAAGAAATACACCGACATTTGCGGAGTGGTCATGCGTGGACGGC
GTCCCTGAGAGTTGCGCGGATCATAGCGAGCCAGGGCGGTGGGCGATAGCGCCGACGGGC
GGCGCGCGCATGGTGATCTGCACGCAGTTGCGTTCGTTACGCGACAGGCGGGCGCAACTG
CGAGATCCCATTGCGGTGGCGGTCGATGGGCCGCCACCGGTCGTTCAAAGGCCGCGCTCC
GTGGCCGCTGGTCAGCCACGCGACGCAGATGAGTTCGGCCGAAATCAGGTAGCCGCGGGT
TTGCTTGCGCTGCGCCCGGCAGCCCCTGCAGGGCCACCGGTGCGCGCCAGTTCACTCCTG
CGCTGCCGCCGCTGCCACCGGCGTCAACACCAGATCCTGGAAATCGAAACTGAAGTCGGT
CAATGGCGATACGGCCTCCATGCGCATCTCACGCACCTTGCCGTCTGGGGTCAGCGCGAA
GTTGACGAACGCATCGGCATTCAAGGAGCGGTCGTCCCAGCGCACGATGAAGCTGTCGTG
CTGCCAGTGCTCCAGCGTGCCTACCAGTTGCGCGGTCTTGGCGAACTGCAGGCGCAGCCG
CTTGCCCTCCTGGCGGATCACCACCTCGCCGTACCAGGGGTCGCGATAGGTCGCGGCGTA
CCCACTCAGCGGTAACGACGGCGCCGAGCGCTTGGCACGCGCCTGCTCATGGTGTTTCCA
ACTGGTATCGGCTTCGGCATCTGCCTTTTCCACGGCCTTGGCGTAGGCGGCGGTCCAGTC
GGTGGCGGGCAGCTGCAAGAACGCATCCAGCACCTGCAGCGTCACCGCGTTGAATGCCGC
GCCCACCTCCTGATTGGTCAGCACCACCACGCCGAGTTTTTGCTCCGGCACCAGGGTCAG
CCGCGACACCATGCCCGGCCAACCTCCGGTGTGCCACACCAGCCGATGGCCGCGGTAATC
GCTCAGGCTCCAACCTTCGCCGTAGCCGGCAAAGTTGGGGCGCGCCGCGGCCAGCTCGGG
CACCGCCGGCTCCGGCACACTGATCGGCGTGATCATCGACCACATCTCGCGCTGCCGCTT
GGCACTGAACAAGGGGGTGCCATCGGCCAGCGCGCCGCCGGCCAGTTGGACGTTCATCCA
CAACGCCATGTCGTGCGCACTGGAATACACCCCGCCGGCGCCGGAATTGTTGGACCAGGT
CAGCGGCGCCACCGTGCGCAGCTTGCTGAAGTCGTACTTGGCATAACCCACCGCCGCCGT
ATCGCCGGGTTGCAGGTGGTCGGCATTGAAGCGTGTATCGGCCATGCCCACCGGCGTGAA
AATGCGCTGTTGCAGGAACTCGGCATAGCTCTGCCCGGATACCTGCTCGATCACTTTCTG
AGCGACCGCGTACAAGATGTTGTCGTAGGCGTAGCGGTCGCGGAAGCCGCCCTTGAGCGG
CACCTTGGCCAAGCGCTGCACCACTTCTTCGGTGGTGTAACTGGTGGTGGGCCAGTACAG
CAGATCGCCTGCGCCCAGGCTCAAACCGCTGCGGTGCGCGAGCAGGTCGCGCACGCGCAT
TTCGTTGGTGACATACGGGTTGGACATGCGGAACCACGGCAGGTGCTCGATGACCCTGTC
GTCCAGCGAGAGCTTGCCCTCATCGGCCAGGATCGACAGCGATGCGGCGGTGAAGGCCTT
GGTGTTGGAAGCAATGGCGAACAGCGTGTCGGCCTGCACCGGCGCCGGCTTGCCCAGCTC
GCGCACGCCGTAGCCGCGCTCCAGCACGATCTGGCCATCCTTGACGATGGCCACCGCAAT
GCCGGGCACATCGAACTGCTTGCGCACCCGCTCCATCTGCGCATCGAACTGCTGCATGCC
GGCCGGCAATGCAGCCGTCTCAGCGGCCAAGGTGACACCACTCGCTGTCATGCCAGCCAT
CGCCATCGCTCCCACCATCATCCAGGTCATCGGCTTGCTGTGCTGCTGTGTGCTCATCGA
TCAATGCTCCATGCCGACGACTTCCAACGACAACGGCGCCGCTGCCACCACGACACCGTT
CGCATCGGCATACAGCCAGTGCCCGGGGACGAAGGCCACGCCGGCAAAATTCACCGGCAC
GTCCACATCGCCCAGGTCGCGGCGCTCGGTGCGGCGTGGGCACGCCGCCAACGCCAGCAC
GCCCAACGGCAAGCCGGCCAGGATCTCCACGTCGCGCACGCACCCGTGGATCAGCACGCC
GGCCCAGCCATTGGCCACCGCCTGTGCGCCGATCTGGTCACCGAACAAAGCATGCCGCAA
GGAGCCCTGCCCATCGACCACCAGCACGCGCCCGTCGCCAGGCGTGGAGGCCAGCTCGCG
TATGCGCGAGTTGTCCTCGACACAGCGCACCGTGGCGATCGGCCCGGAAAAGGTGGTGCG
CCCACCAAAGTGCCGAAACAGCGGTTCGGCGACCGCCACCTCGGGGAAGCGGTCGCAAAG
GTCGGGGGTGGTCCAGGTCATGACAACGCTCCGGCAAGGGGAGCCCGATGGTAGCCGGCT
GCCAGCGACAGAGCATCCTCAGGCGCTGGTTGCACGCCGCAAGGTATCCGCTGTCGCCAG
CGTCTTGCGGCGGCGTCGGTATCATCGGTCACTTGCAGCGATCACAGTTCCGGCGCATCG
CGGCATCCCCCCTCGCCACTGCGGAGCCCGCCATGACCGATCTGTTCGCTGCAGCGCCCC
CTGCCCTGGAAGGCATCCATGTCGGCATTGGCGGCTGGGTGTACGCACCGTGGCGCGCCG
GCATGTTCTACCCCGAGGGCCTGGTGCAGCGCCGGGAGCTGGAATACGCCAGCCGCCATG
TCACCGCCATCGAAATCAACGGCACGTACTACGGTGCGCAGAAACCGGCGACCTACGCAA
AGTGGCGCGACGAGGTGCCACCGGGCTTTGTGTTCTCGGCCAAGGCGCCGCGGCGCATTA
CCCAATCGCGCACGCTGGCTGGCACCGGCGCGCAGGTGGAGGACTTCATCGGTGGCATTG
CCGAGCTCGGCGACACACTCGGGCCGCTGGTGTGGCAATTCGAGCAAGGCCATCGCCTGC
AGCCCGATGACCTGGAGGGGTTCCTGTCGCTGTTGCCCAAGCGCGCCGGCAGCCGCGCGC
TACGGCACGTGCTGGAGATCCGCGACCACGCCGCCGTGGATGCCGCGCTCATCGCGCGGG
TGCGCCAACATGGCGTGGCCACCGTGTTCACTGATTCTGACGAACACCCCTCGTTTGCCG
ACCTTTCCACGGATTTTGTGTATGCACGGCTGATGCGCAGCCAGGCACGCTTGCACGCCG
GTTATCCGGCAGCGGCGCTGGCGCAGTGGGCCGAGCGCATCCAGGCCTGGCGCCGCGGCG
AAGACCCGGCCGATCTTCCGCATGTCGGCGATGCACCGGCAGCGGCCACTGCGCGCGAGG
TGTTCGTGTTCTTCATCAGCGCAGCCAAGGAGCGCAACCCGGCTGCGGCGATGGCGCTGC
TGCAGGCGCTAGGACGCTAGCGACGCGCGACGCGCTGCGGTGCAGCTCAGGCGTTACCGG
TGCGGTCGCTGTACCAGCGGCCGGCCCGCTACACGCGCGGCAACGGCAACGGCAACGGCC
ACTATGCGCGAGAGGCGCTGATCTTTCATCAGCTCGCCTGAGCAACGCAATCCGGGGGCG
ATGATGGTCCTTCCGCAGGTAATGGACCGCTAGCGGCGCGCGAGGCGCTGCGGCGCAGCT
CAGGCATTACGGGTGCGGTCAGTGTGCCAGCGGCCGGCCGCTACACGCCCGGCAACGGCA
ACGGCCACTGTGCGCGAGATGCGCTGGTCTTTCATCAGCTCGCCTGAGCAACGCAACCCG
GCGGTGATGATGGTCCTTCCGCAGGTAGTGGACCGCTAGCGGAACGCGAGCACAACCGCG
CAGGTCAGGCGCAACGGTCGCGCTCGGTGTGCCAGCGGCCGGCGCGCTACCGCTGTGGCG
GTGGCTACACATGCGATAGCTCCAGAGAAACCCGATGACGCTTCTGCAGTACCGCGCGCA
ACGCCTTGGGGCCGAAGACACATGCCGCTACAGGCTTGGCCGTGAATCAGCCTGCGCCGC
CTGTGGAGACAACCCGACGTCCGCTTCCGTAGTCCTGCGCACACCGCTTTGGAGCCAACA
ACACGTAGGCCAGCCCAGCGGTTTCGGCGACAATTGCGCATGCCCATGACCGACCTGCGC
AAGGCGCAACTGCAAATCCATTTCTGCGTGCTGCTCTGGGGCATCACCGCGATCCTCGGC
AAGCTGATCACGCTGCAGGCGCTGCCGTTGGTGTGGTGGCGGATGCTGATCGTGGTGGTG
GCGTTGTTGCTGCTGCCGCGCGTGTGGCGCGGGCTGCGCGCGATGTCGGCGCCGGTGATG
CTGGGCTATTGCGGCATCGGCGTGCTGGTGGCGCTGCACTGGCTGACCTTCTACGGCGCG
ATCAAGTTGGCGAACGCTTCGGTGGCGGCCACCTGTATCGCATTGGCGCCGGTGTTCACC
GCGGTGATCGAGCCCTGGGTGGCGCAGCGCCCGTTCCGGCCGCGCGAGCTGCTGTTCGGG
CTGGCGGTGTTGCCGGGCGTGGCGCTGGTGGTCGGTGGCGTGCCCGATGGCATGCGTGCG
GGCGTGGTGGTCGGCGCGGTCTCGGCGGTGTTCGTTGGCCTGTTCGGCTCGCTCAACAAA
CGCATGGTGGCGCACGCCGACCCGCTCACCGTCACCGCCCTGGAACTGGGTGCTGGCACG
CTGGCCCTGACGGTGCTGGCGCCTGCCTTGCCATTGGTGCTGCCAGCCCTGCATGGCGAC
CTGCTTGTGCTGCCCAGCCTGCACGATGGCATGTTGCTGCTCGGCCTCGCCCTGGCCTGC
ACGCTGCTGCCGTTTGCCTTGGCGCTGGTCGCGCTGCGGCACCTCAGCGCCTACTCGGTG
CAGTTGGTGACCAACCTGGAGCCGGTCTACGCGATCGTGCTGGCGATCGTGTTGCTGGGC
GAACAACGCGAACTGACGCCGCTGTTTTACCTCGGCGTGGCGATCATCCTGGGCGCGGTC
TTCCTGCATCCCGTGCTGGAGCGGCGCCGCAAAGTGGTACATCCCGAATTGCTCGGCACC
GCCGAGGCGAAGAACATCGTCGATTGATCGGCGACGCCGAACGGCCATGTTTTTCGTAGG
AGCGCGCTTGCGCGCGAGGGGCTTGACCGGGAACGCCCCATCGCGCGCAAGCGCGCTCCT
ACGGGCACCGAACCTTCTCGGGGCGCTTACGCCGCCCTGGTCGTCGCACGCGACAAAATC
AATGCGTACGCATGCCAAGCACTCGCTATGGCACCGCCATCCAAAGCATCGAATGCCCAG
CTGTTGTAGGAGCGCGCTTGCGCGCGAGGGGCTTTGCCGGGAACGCCCCATCGCGCGCAA
GCGCGCTCCTACGGGCACCGAACCTTCTGAGTGTCTGCGCCGCCAAAGTCATCGCAGTAC
CAATTCGCACAACAGGCTCAGCACGCGCTGCGCACCAGCGTCCTGATGCGTCAAACACCC
GGCCGTTGTAGGAGCGCGCTTGCGCGCGAGGAGCCTTACCGGGAACGCCCCATCGCGCGC
AAGCGCGCTCCTACGGGCACCAATCCTTCTGAGTGTCTGCGCCGCCAAGTCATCGCAGTA
CCAATTCGCACGACAGGCTCAGCACGCGCTGCGCACCAGCGTCCTAATGCGTCACAAGCA
CCCGGCCGTTGTAGGAGCGCGCTTGCGCGCGAGGGCTTTACCGGTAACGCCCCATCGCGC
GCAAGCGCGCTCCTACGATGAGCATTCCAGATGATGCATCGGGAAGCGTCCGAGGGACGA
TCAAACTGCGCCAAGCAACGACCGCCCCAACACACTGCCAAGCCACACTCACCAATCAGT
ACGCTGCGGCAATAACCCCTGCAATTCCTGGTCGGTGAGATTGCGCCACTGGCCGGGCTT
GAGCGCGGCCAGCTTGATGTTATCGATGCGCACGCGGCGCAGCTGGGTCACGCGGAAACC
GAACGCCGCGGCCATCAGGCGGATCTGCCGGTTCAAGCCCTGCTCCAGCACGATGCGGAA
GCCGAACTTGGCGATGCGCGCGGTACGGCACGGCAAGGTGGTTTCGTCGTGCAGGCGCAC
GCCGCGGGCCATGCCGCGCAGGAATTCGTCGGTGACCGGCTTGTTGACCGCCACCAGGTA
TTCCTTCTGGTGCCGATTTTCCGCGCGCAGGATCTCGTTGACGATGTTGCCGTTGCTGGT
CATCAGGATCAGCCCTTCGGAGTCCTTGTCCAGCCGGCCGATCGGGAAGATGCGCTGCTC
GTGGCCCACGAATTCCACGATGTTGCCCTTCACCGAACTCTCGGTGGTGCTGGTGATGCC
CACCGGTTTGTTGAGTGCGATGTACACGTGGCGGCGCGTACCAGGCTTTTTGGCCTCGCG
CACGCGCAGGGGCTGGCCGTCCACCAGCACGGTGTCGTCTTCGCCGACCACCGCGCCGGT
GCCGGCGATCACGCCATTGACGGTGACGCGGCGTTCGCCGATCAGGCGGTCCGCCTCGCG
GCGGGAGCAGAAGCCGGTTTCGGCGATATGTTTGTTGAGTCGGGTCGTCATCGGCGGATT
ATCGGCGATTGCGGCGCCGCGCGGGCCATTGCGTGCGTCAGGGCCGCTCAGGAGGCAGCC
AGGCTGGGTAGCGACACATGCAGCAGGTCGTCCAGCGGGCATGGCCTGTGCAGGCTAAAC
CCTTGCACCTGGCCGACCCCGGCCTCGCGCAGGCCGGCGATGTCGGCCTCCGATTCCACG
CCCTCGGCCACCACCTCGATCCCCAGCGCCAGCCCTACCTGCGCGATCGAATGCACGGTG
GCGCGGTCCACGGCGTCATGCGCGTAATTGCGCACGAAGCCGCAGTCGATCTTGAGCACA
TCCACCGTAAATTGCTTGAGATAACCGAACGAAGCCAGGCCGCTGCCAAAATCATCCAGC
GCCACATGGCAGCCGCGCGCACGCACGCTCTGCACGAACCGCTGCGCGTGCTCCAGATCG
CCGATCACTGCGGTTTCGGTGATTTCCAGGCACAGCTTGGCCACCAGCGCCGGGTAGCGT
TCGAACAAGGCGCAGACAAAATCCAGGAAGTCGCGTTGCGCGATCGACTGCGCGGACAGG
TTCACATGGCACAGGTCCAGGCTCGCCACATGCGCCGGATTGGCCGACAGCTGCGCACAG
AGGGTTTCCAGCACGTGCGCATCCACCATGCGGCCCAGGCCGTAACGTTCCACCGCCGGC
AGGAATTCGCCAGGGCTGAGCACGCGCCCGTCGCGCGTGCGCATGCGCACCAGCACTTCG
TATTGCACACGCCCCGGGTCGCTGAGCACCTGGATCTTCTGCGCGTACAGCAGCAGCCGG
TCCTCGGCGATCGCCTGCTGCACCGCGCTGATCCAGCCGCCGTCGTGGCGCCGCCGCGCC
ATCGCCAGATCGGTCTCGCCGAAACTGCGGATGCGGTTGCGGCCCTCTTCCTTGGCCGCA
TGGCAGGCCAGGTCGGCTGCGGTCATCAGCAGGTTGACGTCGTCGGCCCCCTGGCGGATC
TCCACCACGCCGAAACTGCAGCTGGGGGTCAGTGGCCGGCCGCCCTGGTGGCTCCACGGC
TGCCCAAGCACGCCATGCATCCGTTCCAGCAGTGTGTGCGCATGCGCCAGGTCGGTGTTG
ACCAGCAGGATCGCGAACTCGTCGCCGCCCAACCGCCCCAGCCAGTCGCCGGGGCGCAGC
TGCATGGTGATCACGTCGGCGAAGTGGCACAGGAACTTGTCGCCCACCGCATGCCCGAAG
GTGTCGTTGACCAGTTTGAAGTGATCCAGGTCCACGAAGCACAGCGCGTGGCACAGCTGC
GGTGACTGCGGCGGGTCGATCAGGCGTTGCAGGCGGCGCTCGATCTCGCGGCGATTGATC
AGCCCGGTGAGCGCGTCATGGCGCGCGTGATAGGCCACTTCGTCGGCCAGCTCGTGCGCC
TGCGAGACATCCTCGATCACCGCCAGCACCAGGCTTGGCTCCTGCGGCCCCGGCTCCACC
AGCGAGGCACTCCAGCGCCCCCACAGCACCCCGCCATCGGAGCGCAGAAAGCGTAGCTCG
CCAGCCTGCATCAGCCGCGGCCAGTCGATCAGCCCGCGGCTGTCCAGCACGATGTCGTCG
GGGTGCATCACCTCGGCCAGCGTGCAGGCCTGCAAGGCCTCTGGCGGGTACTGCAGGATA
TTCGCCAGGGAGGCGTTGGCATCGAGCACGCGCCCGCTCAGGTCGAACTTCACCATGCCC
AGCGCGGCATGCTGAAACGCGGTGCGGAAGCGGCCTTCGTGCGACATCAGGTAGTCGCGG
GTGCGCCGGATCGCCAGCACGCAGGTGCTCAGCACCAGCAGCAAGGTGGCCAGGCTGCAG
GTCACCATCACATCGTGCAGCATGCGCGCGCAGCGGGTCAGCAAGGTCAGGAACTGGGCG
GCATCGCGCCGCATGCGGCCATCCAGCAGATGCAGTTCGGCACGCAAGGACTGCAGTGCG
CGCGCGTCCGGCGTGCCGGTGGCCTGGGCGGAGGCCGCCCGGTCGGCCAGCAGGCTCAGA
TGCAGGATGTCGCCATCGGTGTGCTTCCACAGCGCAATTGCGCTGCCCAGGTACGGCAGG
CGCTGCCCATACCGGTACAGGCGCACCATCTGCGGCATGTCTTCACGGGCATTGCGGCCG
GCCGCCAGACCGGCATAGACCTCGGCCCAGTCGATTGGCGAGGCATCCACCGCCAACCGC
GCCGCGCGATCGCCCAACGGCACTTCCAGTGCGCGACAGGCCGCCTGCAGATCCGCCGGA
TCGGCGCTGCCGAGGTAGCGCTCCAGCCAGTACACCGATTCCTGCTGGGCCTTGGACCAG
TGGCTCTCGCCAATGATCCAGCTGGTGGCACCGGCCTGGACCTCGATCACCAGTGCCGAC
AGCACCGCCATGCAGCCGGTCAGCACGATCAACAGCGCCAACGGCAGCGTGAGCCAGCCA
CGCACCGTCTGCATGGTCCCGCCGCCACCTGTGCCTCGTGCCGCCTGCGCTTTCGCCATC
ACCGTCCACCGCTGCCCAATGCGTTTCAGGCGCCCAGTGGGCGCCTGAAGGCAGTAACGG
CAGCAATGGCAGAGTCTGTATGGCAGCGCCCGCTTGGCGGACGCTGCGCACAGGCATGCT
CAGGCGCGCTTACTCGCTGCGCGGGCCACGCGGCTTGGGCGGGCCCTTGCGGTGCGGCGC
GCCGGCGCGGTCCATCGGCCGGTTGGGCCGGCCCGCCGGCCTGGGGCCCCGCGGGAACTT
GGGCTTGGACGCCGCCGCAGCGGCCGCCTCGCCCTCTTCCAGCTTGCGCATGTTGAGCTG
CTGGCCCGACACCCAGACCTTCTTCAGGTGCGTCAGCAGTTCGCGCGGCATGTCGGCCGG
CAGGTCCAGGATCGAGTAATCATCCTGGATGTCGATGCGGCCGATGTAGCGGCTTTCCAG
GCCGGCTTCGTTGGCGATGGCACCGACAATGTTGGCCGGCTTCACGCCATGGGTGTGGCC
CACTTCGATGCGGTAGCTCTCCATGCCGAACTCCGGCTCACCGCGCGGTGCGCTCGGCTC
GCGGCGCGGACGCTCGGCGCCGGCGTCTTCACCATAGGCCGGGCGGTCCGGACGCGGCGG
ACGTGCACCACGCTCGCCGTCGGGCGCACGCGGGCCACGCTCGAACTTGGGCTCGAAGCG
CGGGCGCTCGCCACGGTCGGCGCGGTCGTTGCGCTCACGCGGTGCGAAGTCTTCGCGCGC
GCCACGCACCGGCGGAGTCAGCAGGAACGGGGCATCGCCCTGCAGCAGCTTGGCCATCGC
CGCGGCGATGTCGATCGCCGGCACGTTGTTCTCGCTCTCATAGCGCTGCAGCAGATCGCG
ATACATCTCGATCTGACCGCCGGCCAGGGTCTCGGTGATGCGGGTCATGAAACGCGCCAC
GCGGGTGTCGTTGACCGCGTCCACGCTCGGCAGCTGCATCTCTTCGATCGGCTGACGGGT
GGCGCGCTCGATCGCGCGCAGCATGCCCTTCTCGCGCGGGGTGACGAACAGGATCGCGTC
GCCGTTGCGGCCGGCACGGCCGGTACGGCCGATGCGGTGCACGTAGCTTTCGGTGTCGTA
CGGAATGTCATAGTTCAGCACGTGGCTGACGCGTTCCACATCCAGGCCGCGCGCGGCCAC
GTCGGTGGCGACCAGGATGTCGAGCTTGCCGTCCTTGAGCTGGGCAATGGTCTTCTCACG
GGCGGCCTGCTGCATGTCGCCATTGATGGCGGCCGCGGCCAGACCGCGCGCCTGCAGCTT
CTGCGCCAGCTCTTCGGTGGCGGCCTTGGTGCGCGCGAAGATGATCATGCCGTCGAACGG
CTCGACTTCCAGGATGCGGGTCAGCGCGTCCAGCTTGTGCAGGCCGCTCACCCACCAGTA
GCGCTGGCGGATATTGGCCGAGGTGGTGGTCTTGGCCGCGATGGTGACTTCGGCCGGGTC
CTTGAGATAGGTCTGCGCAATGCGGCGGATCGCCGGCGGCATGGTCGCGGAGAACAATGC
CACCTGGCGCTTTTCCGGCAGCTTCTTCAGTACCGCTTCGACGTCATCGATGAAGCCCAT
GCGCAGCATTTCGTCGGCTTCGTCCAGCACCAGCGTCTTCAGCTGCGACAGGTCCAGGGT
GCCGCGGTCCAGGTGATCGATCACCCGGCCCGGGGTGCCCACCACCACGTGCACGCCGCG
CTTGAGCGCGCTGAGCTGCTGGGCATACGGCTGGCCGCCGTACACCGGCAGCACGCGGAA
ACCGGGGATGGCTTCGGCATATTTCTGGAAGGCTTCAGCCACCTGGATGGCCAGTTCGCG
CGTCGGCGCCAGCACCAGCGCCTGCGGCTTGACCTGGTTCAGGTCGGCATTGGACAGCAC
CGGCAGCGCGAACGCGGCGGTCTTGCCGGTACCGGTCTGGGCCTGGCCAAGCACATCGCG
ACCGGCCAGCAGCGCCGGGATGGTGGCGGCCTGGATCGGCGAAGGGGTCTCGTAGCCGAC
GGCGGCAACCGCCTTCATCACAGCATCTGAGAGGCCGAGGTCTGCAAACAGCAGCGGCGC
GGAAGATTCTTGGGTCATGGGTAACTCCGGAGGCGCCGCACGGAGCCGGCAGGCGCAAAG
CAGCATAGTGTGCGCCCAGAAGGCCCCTGCTGTCGAAGGTTCGTGACAGTTTGTTCAGGT
TGTGAGGATTTTCACCTCCCGGCGAATCATTCAGACATGCCCTCCTCGCCCACCCACGCC
GCCGCTGCCATGCCCCAGCAAACAGACCTGCACGCCCGCTTCAATGCCCTATTGCAGCAG
CACCGCGGCATCGTGCTCAAGGTTGCGGCGAGCTATTGCCGGGATACCGATGACCGCGCC
GATCTGGTCCAGGACATCGCCACGCACCTGTGGCGGGCCTTCCCCAGCTACGACCCGCAC
CGCCGTTTTTCCACCTGGATGTACCGCATCGCGTTGAACGTGGCGGTCATTGGCGGCGTG
CTGCTGCAGGCCTGGTGCATGGCATTGGCGATCTCCGCGATGGTGCAGCTGCAGCTGCTG
ACACAGTTCAATGTCGCAGGGCCGCTGCTGCGCACGCAACACGCGCTCGCCAGGTTGCGA
CGCTGGCGCACGCGCGTGGCGCCGTGGCTGGGCGTGGCGTTTTGGGTGCTGTGGATTGCC
GTGGCCGACGCGCTCTGGCGCGCCCTCACCGGCCAAACCCTGCCGACCGATTGGCTGGTG
CTCAACCTGCTGGTCGGCGTGGCCGGCGGCATCGGCACCTGGCTCGGCTTTCGGCGGCTA
CAACGCGCACAACATCCCTGGCTGGAACGCATTGACCGCGCGCACGCCGGTACCGGCGTC
ATTCGCGCCGAACGCATGCTGGAAGAGATCGCACGCTTCCAGCGCGACTAGCGGGCGACG
GGCGACCTGCACCACGCACTATGCAGCGCCCACCGCGCCGCGACCTGCAGCCGTTGGGTG
ATCAAGCAACCTCACGCACAGAACGCCTCGCCAGTACACCCACGTCATTGCGCAGTGGTG
TTGCCAGCCGCTCCAGGCGGATAATCGCCCCCCTCCCTGTCACCGAGCACACCATGCAAT
TTCTGGAATTCGACCTGGACGGCGAGTACATCGAGCTCAACCAGCTACTCAAGCTGGCCG
GCATCGCCGACAGCGGTGGCCAGGGCAAGGCGATCGTCGCCAGTGGCGCGGTCAGCGTCG
ATGGTGTGCAGGAGCTGCGCAAGACCGCCAAGATCCGGCCGGGCCAACTGGTGCAGTTGG
ACGATGTGGAGATCCGGGTGCTGGCGATGGATCCAGAGGCGGACCCGGCGGACTGACAGT
GGGCAGGTGAGCTGGCGCACCATCGCGCCCTCGGCCGACGACCCGGAGCGCGATGTCTGC
AGTGTTTCGATTGCGGCCGATTCGGCCACACCGCTCTGGTTCGAACAGTCGCTTCGTGGT
GGTCACGCGGAGCGTGGCGGGGGCAGCATGCGTGCCTTGCATCCGCTGGAAGGCTGACGC
GGCGATTGGCGTGCGGACGTGACCAAGGCCAGCTACGCCTGGGTCATCCCACTGCTGGAA
GCGGCACTGCGCAGTGGCGATGCGCCAACCGCGATCAATGCGATCCCTGCACGCGTGAAC
GCACCCGCCTGACTGCAGTGCGGCTGATGTAAGCCGGCCTGATCGCAGTCCGCGCAATTG
CCGCGCCGGCATTCCCGACGCAGCGGATGCCGTCCTGCAACACCACGCATCGGACGCCGT
TGCAAGGTGACGCAGGACGATGACAGCGCAACGCTGCACGCGTTGCTTGCCGCTGCCACT
TCATCGCCTCAAACGCTCCGCTGGGTCAGATGCGCTGCAATCGCCTGCTTGAACGGCGCC
ACCGCATTGGCCGCACGCAAGGCGCCACGTCGCAGCAAGCGGGCCGGTGCACGATCGTCG
GTGTACAGCGCGGCCAGTGCATTGGTTGCTTCATACAGCGGGCGCGTCGCCAGACGATGC
GCGCGCGCATATCCCTGCACGACCGCTGCGGCGCCGATATCGCCACCGCGCGCGGCCGCG
GCCAGCACGCGCTCGGCCAGACGCGCCTGGCTTTGCAACCCGAAGTTGAAGCCGTGCGCG
GTGACCGGGTGCATGCCCACCGCCGCATCGCCGATCAACGCCGCACGCTCGCCGGCAAAC
TGTTGTGCATAGGTTGCGATCAACGGATACGCATGGCGGCTGCCGTCCTGCTGCATCGGG
CCGAGCCGGTGTTCGAAGGCGTCCGTCACCGCCGCGCCGAACGCGCGCGCGTCCATCGCC
AGCAAAGCCTCGACCTGGCGTGGCGGCAAGGTCAGCACGGCGCCAGCGCGGTTGCCCTTC
AGCGGCAGCAAGGCCAGCGTCTTGCCATAGCCAAACCACTCCCAGGCTGCATGGTGGTGC
GGCACTGCATGGCGCACGCGGCACACCAACATGGTCTTGCCGAAATCGCGCAGCTGCGCG
CCGATGCCAAGCAACCGCCGCGTGCTGGAAAACCGGCTGTCGGCTGCAACCAGCAGCCGC
GCCGACAGCCGCGCCCCATCGGCGAGTTCCACACACACACGCGTGGGCGTGTGCTGTAGC
GCGCGCACGCGATGGCCGCAGCGGATCTCCAGCCCCGGCTGCGCCTGCACGGCCTGCCAC
GCGGCGCGGCGGATCAGATGATTGGGTACCAGCCAGCCCAGGTCGCCGGCGTGCCGCGCG
GCGGATGCGAAAGTCAGCGCAAACGGTGAATGGCCGTCCATTACCCGCGCATCGCGCAGT
GGCGAGATCGCATCGGGCGACACGTGCTGCCAGAGGCCACCCGTTTCCAGCAGCGCGCGC
GATGCATACGTCAGCGCGATCTCGCGTCCATCGAAGGCCGGATCGGCAAGGTGTTCGCGC
GATTGCTGGTCGATCAACGTGACCGATAACCCGCTGCCGGCCAGCGTCCGTGCAAACGCC
AGGCCAACCGGCCCGGCACCGATCACCGCGATATCCACCGTCTGCATGCTGCACTCCGCG
CATTGCGAGGTGCACAGTCTACGAGCGGCCGTATTGCGCTGGCTTGATCAGGATCAACCC
GCGCACCGTGCCGCAGGACGCGGCACGGCGATCACGCCTTACCAGCCCAGCAGCGCGCGC
ACCAGCTTGACGATGCCCCAGAACGACACCACCCAGATCGCGCTGCGCAGGTAGGGAATG
CCCAGCGCATACACCGGCACGTAGGCCACCCGTGCCCACAGATACAGCTGCACGCCCAGC
GCGGTTTCGGCATTGGTGCGGCCGGCCACGGTGACCGCCAGCACTGCCGCGGCAAAGATC
GCGAACGTCTCCAGAAAATTGCGGAACGCACGATCCAGCCGTGCGGCCACGCCGGTCAGC
GGCTTGGTCTCGCCATCGCGGGCGCTGGCGTTCCACTTGGTGCCGCGCTGGGCGGTCATG
CTGGTCGATGCCGCCAGCAGCTGCACCAGGCCGAGCACCATGGCCCAGCCCAGCATCTGC
AGTTCGATGCTCAGTTGCATGCGTTGCTCCGCTCAAAGGCCACGATCACTTGGCCGACGC
CCGCAGGCTGTACCCGGCCAATCGCCAGGTCTTGTCTTCGTCCAGGCGGAACGACACCAG
CTCGCGTACCGGCTGCGGCGCCTTGGCAAACCGGGTCGGGAAACTGACGTTGATGTACAG
ACCTTCTGGCACCTGGGCCCCCGGGCCGTACTTCACCCGCGTCACCGCGCCCTGCCCGCG
CCCGACCACCGGCCCGAGCTGGGTGCGCTGGCTGCCGATCTGGCCGACGAACTGCTCGCG
CGTCACCGCCTTCTTGGCCACGCTGGAAGCGCCGTCCCACAACGGCCCGACCTGGGTGCC
GTCCACCATCTGCGCCACCCGCAGCGCGGCCTGGGTCATTTCGGTGTTCTGCTTGGTCAG
CTGCGCCTGCTGTGCGGCGTTGGGCGCGGTCGCAGCGGGTGCCGCGGCCGGGCGTGCAGT
GGGCGCGATGGCAGAGGGCGCTGCGGCCGGGCGTGCAGTCGGGGCCGGCTGTTGTGCGAA
GACCACGGAAGGCGCCACGGCCAGCGCGGCGAGCAGACAGGAACGAAGCATGTGCAAGGA
CCTTGTACGGAACGTCGGGGAATGAGGGCGCCGTCACAGTGCGTGCGGCGGGAGCAGTCT
AGGCCGGAGCACGCACAAGGCAAGCGCCGGCGGGGTGTTGCCGTCAGACGTCGCCGGGGG
GCACCGCAGCCACCGTGCGTGGGCGCCACAGCCGCCAGCTGATCCATAACGCGCGGGCCA
CTGCGGCACTGATCGCCACCAGGCTCAACCACACTGCCAGCGTGGCCGGCCACTGCACGC
GGTTGGCGGCGGCGATGACGCGCAACAGCTCGGCAATGCCGAAGCCGGCCAACACCAGCA
GCCCGGAGGGCAGGTAGGCCAGCGCAATTCCTTTGGATTTCCCAAGCATGTTGCCCCCCG
GCTCCGATCACATGCGGCGACGATAGGCAGCTGGCAGTGCGGTACGCGTGAAGCTCAGCC
TTCGGCCTGACCGGCGGCCGGCGCCTGCCGAGGATCGGAGGCCGCCTCCTGCGAGGGTGC
GGCCTCTGGCGTGGCATCGCGCGCGCTGGCGGGCGCTGCATTGGCCGGTGCCGGTGCCGC
GTCCGCCGGCGGCGTGGCTGCCGGCAGCGCGGCCGCGTCGGTTTCGGCCAGCGGGCTTTC
TTCGGGGCAGGCGGCATCGGGGAAGCCGAAGCGCTGCTTCAGCGCCAGGCCGCAGGCGTT
GACCGCATCCAGCTCGGCGCCCTCGCCTTTGCACTTCTGGTCGAACGCCATCAGAAATGC
ATCCTTGCGCCGCACGAACGCATCGCCGCACTTGCGCATCTGCCGGATGCGTTCCAGATC
ATCCTGCACGGCATTGGTGCCATCGAGGCCGTACTCGCGCAGCTCCTCCATCGTCAGCAG
CCGCAGGCTGCGATTGGGCACGGTCATCATCAGGTCGGCCACCGCCACCGCCACGCCGTT
ACGCTCCAGATAATCCTTGACGTTGCCGTACACCTCGCGCAATTCACGATTGAGTTCGGC
GCGTGAGGTGGCCTTGGAGCTGATTCGCATCATCCGGTGGATGCCGACCTTGCCGGCCAC
CAGCCGGTTGTCGCCGGCCGCCAGCACGAACACGCAGGCGCTGTGGCAGATGGAGCCTTC
GCGCACCCAGATGGTCCAGTTGGATTCGCCGATCACATCGCCGGCGCGGATCGCCGCCTC
GACCTGGCCACCGCTGGAATCCAGATCCAGGATGCGGTGCGGCAGGCGCAGTTGCTCGGC
CACCGTGGCCAGGCGCCACACCATGTCTGCAAAGCCGGCATTGATCTTGCCCGCGTAGCG
CACCCGCAGCAGGCCGGTCTCGCGGCAGGGCGCCAGGGCCGCTTCCACGCTGGCGCGGTC
CAGCGCCGCCAGCAGCGTGCCATCGCCGGCCTCGCGGCTGTAATCGGTGGCGCAGCTGAT
CCAGGCCTGCCCCAGCTCCAGCGCAGCAGGCGGCCAGCCGGCCTCGCCGGGTTGCGCGCG
CGGCCGCGGTGGCGGCGCCACCGGCTCGGGCGTATCCACCGACACCATGTGGTCGCCGTC
GGCCGCCTGCGCGCCACTGCTCTGCTGCCCCACATCGGCATCGGCGGAGGTCGCGCCGTT
GCGATCACAGGCGACCAGCGCAAGCGCGCACAACAGGGACAGGCAAAGCGATTTAAGCAT
CGGCGAGCAGGCAACGCGTGGCGGAAAGTCAGGCCAAGTCTATGGCTGAATGCGGCCAGC
AGTTGAACCCTGCCATGAACACGGCGGCCCTTCTGCAACCATGTCCGAAAACGGCCAGCC
GCATGCCCAGGCAGCGCATAGACTGGCGCCCATGCACACCGCCATGCCCGACCGGACCCA
TTGCGACTGCGCGCGACTGGCGCGCGATGCGCGCTTTGATGGGCTGTTTTTCACCGCGGT
GCGCAGTACCGGCATCTACTGCCGGCCGGTGTGCCCCGCGCCGCCGCCCAAACCGTCCAA
TATCAGCTACTACCCCACCGCTGCGGCGGCCACCGCGGCCGGTTATCGCCCGTGCCTGCG
CTGCCGGCCGGAGCTGTCACCGCAGGCGCAGCAGCACCTGGGCGAAGAGAGCGTGCAGCG
TGCGCTGGCGATGATTGCCGAAGGCGCGCTGCAGGAGCAGCCGGTGCAGACGCTGGCCGA
CGCGGTGGGCATGAGTGCGCGGCAACTGCAACGGCAGTTCGTGCAGCAGCTCGGCGCCAC
CCCGATCCAGGTGCACGGCACGCGCCGGCTGCTGCTGGCCAAGCAGCTACTCACCGAAAC
CGCCCTGCCGGTCACCGAAGTGGCACTGGCCGCCGGCTTCAATAGCCTGCGGCGTTTCAA
CGCGGCCTTTCTGCAAGGCTGTGGCATGCCGCCGTCGGCGTTGCGCAAGCAACGCAGCGA
CGTGCCCGGCGGCGACCTGTGTCTGCGGCTGGGCTACCGCCCGCCATTGGATTTGCCGGC
GATGCTCACGTTCCTGCAGCGCCGTGCCATTCCCGGCATCGAGCAAGTGGATGCCGATGG
ATACCGGCGCGTGATCGGCGCGCCTGGCCAGGCCACGTTGATCCATGTCAGCGCTGCACC
AACGCGCGACGAACTGCTGCTGCGGATCGGCGCCACCGACCCGCGCCAGATTCCGCAGAT
CGTGCGACGCGTGCGCCGGATCTTCGACCTGGATGCAGACCTGCACGCCGTGCATGCCAC
GCTCGCGCAGGACCCGCTGCTGGAACAGGCCATCACCCGCCGCCCGGGCTTGCGGGTGCC
CGGTGGCTGGGACGGGTTCGAAGTCGCGGTGCGCGCCGTGTTGGGGCAGCAGATCAGCGT
GGCCGGCGCGGCCACCCTGGCGGCGCGGTTGGTGGACCGGCATGGCGGCCATCTCCCCGA
CATGCCGCCCGGCCTGGACCGCAGTTTCCCCACGCCCGCACAGATGGCCGACGCGCCGCT
GGAACAGCTTGGGCTGCCACGCGCACGCGCAGCCACGTTGCGCGCACTGGCATCGGCCTG
CGCCCAAGGCCGGCTGCATTTCGGCGCGGGCCAGCGCCTGCCCGACTTTGTCGCCGCCTG
CACCGCGCTGCCCGGCATCGGGCCGTGGACCGCGCACTACATCGCCATGCGCACGTTGTC
GCATCCCGATGCGTTTCCGGCAGGAGATCTGATCCTGCAACAGGTGCTCGGTGCCCCCGA
GCGCCTGAGCGAACGTGCTACCGAAGCGCGCTCGCAGGCATGGCGGCCCTGGCGCGCCTA
CGCCGTGCTGCACCTGTGGCATCTTGCCGTCGACCGAAAGGACACCCGCTCATGAGCACG
CTGCACTACGACACCTTCCCCTCGCCGATTGGTGCGCTGACCGTGGCGGCCGACACCACC
GGCGTGCGCCACATCCTGTTCGCGCAGAATCGCCACGATGCCCCCGGGCGCGCACTCTGG
CAGCACGGTCCCGACGCGCCGCTGGTGCAGGCTGCACGCGAGCAGCTGCTGGATTATCTG
TATGGCGGGCGGCGCAGCTTCGACCTGCCACTGGCCCCGGCCGGCACGCCATTCCAGTTG
CAGGTCTGGCAGACGCTGGCCCGCATTCCGTTCGGTGAAACCTGGAGTTACGCGCAACTG
GCGCAGGCAGTGGGCCGGCCGGCTGCCAGCCGTGCGGTGGGCGCCGCAAACGGCCGCAAT
CCGCTGCCGATCGTGCTGCCCTGTCACCGCGTCATCGGTGCCAGTGGCGCACTGACCGGA
TTCGGTGGCGGGCTGCCGACCAAACAGGCCTTGCTGCAGCTGGAAGGCTGGTCGCCGCAG
GCGTCGGCGCGCCGGGTTGCAGCCGTGGTTGGCGAAGATCTGTTTGCCCGCTGAGCTGGG
CGAGTGCCGCCGCCGTTCGCGTACGCCGTGGGTGTGCATGTGGTCGCATCTGCGCGCGCG
CATTGCCACACACGAGCGCAACGTAGATCGCCTCATCAGGCCTTGGCATGCGCCGCGGAG
CACCGCCGCCAATGCCGTCGCGCGCACCGCGCCGGTGACCAGCCGCATGGACAATGCCAA
CAGGTAAGTGGCCTGCAGGAGCGTGAAACCCTGCGTGCCGAAGCCAGCGGCGCTGGCAAC
GATGGTCCGTTGCAGTGCTGGCAACGATTCGGCGGCCGCACGCCGCGCCCCCGTGTTGTC
CGCAATTTTTGGTGCACAGCGCAGGCTCGCGGATCACGCTTGCGCGGCTACCGCCCGAGT
CGGCCACCAAGCGCGCAGCATCTTCGACAACGCCAGTGCACCGATGACTTCGACACGTCA
CCGCGGCCACGTAAACTGACGCGATGATCGACCGACGTCTTCTGCTCGCCGCCGCCGTTG
CAGTGCTCACTGCCTGCACCGCTTCACGCCCCGCACCGCCGGCCACTGCCGCGCAAGCCG
CCATAGCGGCCGCCCCGCATACCCTGCTGCTGATCTCCATCGATGGCCTGCGCGCGGACA
TGCTCGACCGCGGCATCACCCCGGCCCTGTCGGAACTCGCACGCGACGGCGTGCGGGCGC
AGTGGATGACGCCGTCGTATCCCTCGCTCACCTTCCCCAACCATTACACGCTGGTCACCG
GCCTGCGCCCGGATCACCACGGCATCGTGCACAACAGCATGCGCGACCCGGCCCTGGGCG
GCTTCTGGCTGAGCAAGCAGGACGCGGTGAGCGATGCACGTTGGTGGGGCGGCGAGCCGC
TGTGGGTGGGCGCGGAAAACGCCGGCCTGCATGCGGCCACCTGGTCGTGGCCGGGCAGCG
AGGCGGCGATCCAGGGCGTGCGCCCCACGCAGTGGCGGCATTACGAAGAAGGCGTGAGCC
TGGAAGCGCGCGTGGACACCGTGCGCGGCTGGCTCGCCTCCTCGGGCACACAGCACAACA
CGCTGGTGACGCTGTATTTCGAACACGTGGACGAAGCTGGCCACGATCACGGGCCGGAGT
CGCAGGAATACGCCAACAGCGTGCGCGCCGTGGATGCGGCGATCGGCCGCCTGCTGGCCG
GCATGCAGCGCGACGGCACCCGCGCGCGCACCAACATCATCGTGGTCTCCGACCATGGCA
TGGCCGAGGTGCCACCCGGGCACGCGCTCAGCGTGGAAGCCATGGCGCCGCCCACGCTCG
CCACGGCCACCACCGACGGCCAGGTGATCGGTTTCGAGCCGCTGCCTGGTCAAACGGCAC
GCGCGGAAGCGCAGCTGCTCGGTGCGCACGCGCAGTACGACTGCTGGCGCAAGGGCGAAT
TGCCGGCGCGCTGGCACTACGGCAGCCATCCGCGCATCGCCCCGATCGTGTGCCAGATGC
ACGAAGGCTGGGACGCGCTGTTCCCGGCCAAGCTGGCCAAGCGCCCGCGGGAGGGCATGC
GCGGCTCGCACGGGTTCGACCCGGCGCTGCCGTCGATGCGTGCGGTGTTCCTGGCGCAGG
GTCCGGACATCGCGCACGGCAAGCAGCTGCCAGGCTTCGACAATGTCGACGTCTACCCGC
TGATGACCCGCCTGCTCGGCATCCCGGCCGCGCCCAATGACGGCAACCCGCAGCGCCTGC
TGCCGGCGCTGCGCACGCCACCGCCCGGCACCCCTTGAGCCATCGCGGCGGCCCGCGCGC
GCCGCAGCGGTGCGACAATAGGGCGATGTCTGCTCCCGATCCTTCCCCCCGGCGGCTGCG
GCCGCTGTTGTCCAGCGAAGGCTGGCGTCGTCGTGTCGCTCTGTGGGGCGGCGCCATTGC
GGTCGCGCTGGTGGCCATCGTATTCGCCAAAGCCAGCGACGCGGCCTTCCACCTGTTCCA
GCGCATCACTGCCCACTCCACCTGGTGGGCGCTGCTGCTCACCCCGGGCGTCTTCGCGCT
GCTGGCCTGGCTCACCTCCGGTGCGTTGCGGCCCACCCGCGGCAGCGGCATCCCGCAGGT
GATCGCCGCGCTGGAACACCCGGACCCGGCCTTTCGCGAAACCAATCTGTCGCTGCGCGT
GTCGGTGGGCAAACTGGCGCTCACCACCTTGTCGCTGCTGGGTGGTGCGTCAGTGGGCCG
CGAAGGCCCCACGGTGCATGTGGGCGCCAGCCTGATGCATGTGTTCGGGCGCTGGTTCGG
CTTCCGCGAGCCACGTGAGCTGTCGCACTTCCTGCTGGCCGGCGGCGCCGCCGGCATCGC
CGCCGCGTTCAACACGCCACTGGCCGGGGTGGTGTTTGCGATCGAGGAATTGAGCGGGCG
CTTCGAGCACCGTTTCTCCGGCACCTTGCTCACTGCGGTGATCGTGGGCGGCGTGGTGTC
GCTGGGCCTGCTCGGCAACTACACCTATTTCGGCAAGGTGGCCGTGGCCTTGCCGCTGGG
CAAGGCGTGGCTGGCGATCCTGTTATGCGGCAGCGTGGCCGGGCTGCTCGGTGGCCTGTT
CGCACGCATGGTGCTGGCCAGTGTGTCCGGCCGGCCGCGCTGGCTGGCGGCACTGCGGCA
ACGGCACCCGGTGCTGCTGGCCGCGCTGTGCGGGGTTGCGCTGGTGGGTCTGGCGCTGGT
GTTCGGGCAAGGTGCGTTCGGCACCGGCTACGAGCAGGCGCGCAGCCTGGTGCAAGGGCA
CGCGGTGGTCGGCCATGAGTTCGGGCTGATGAAGCTGGTGGCCAATCTGGTGTCGTACGT
GGCCGGCATCCCGGGCGGGTTGTTTTCGCCGGCGTTGGCGGTGGGCGCCGGGCTGGGGCA
CAACCTGTCGGTGTTGATGCCCAGCGTGGACCCGCGCACCTTCGTGCTGCTGGGCATGTG
CGCCTATCTCACCGGCGTGACCCAGGCCCCGCTGACCTCGGCGGTAATCTCGCTGGAACT
CACCGACACCAGCCAGATGCTGCTGCCGATCCTGGCCACGGTGCTGCTCGCACGCGCGGT
CTCCGGGCTGGTCTGCAAGACGCCGATCTATCGCGGCCTGGCCGAACAGTTGCTGGTGCC
GGCTGCAGGCACGCCCGCGCCGCCGTCCACGCCTACGCCCCCAACACCGCCGCCGCCAAG
CGCGCACTGACTGCTGACGGTGCGCCGCAGCCTGGCAGGCTATGGCGCATCGACCCACTG
GCACTGCCGCAGAAGACGACAGTTGCGCATCGGTGGCAGCCGCTCTGCTGCTGCGCGCAC
CCAAACAACAGGCATAAAAAAACGCGGCGCAAGCGCCGCGTTTCTGGTTGCGAAGCGGGC
TGGGATCAGCCGGCCTTGGCAACGCTCTTCTTGGCCACGGCCTTCTTGGCCGGCGCCTTG
ACTACGCCCTTCTTGGCAACCGGGGCAGCTGCACCCACGACAACCTTGCTCACCGCGTGC
GAACGCGAATTGCCGTAGCTGGAATTGTAGCGCTTGCCCTTGGCGGTCTTGCGGTCACCC
TTACCCATTTCGTCGACTCCTGAATGTGAATACAAATCCCCGCGCTGGCACGGGGTCTGG
CGAGGTTTACGCCGGCGGCGCCCTCGCGCAAGGCCGTCAAGCCTATCACGTCGCTCTCAG
TGCGCGCAGCTTGCGTCGTGGACGTGGCCATGACCGTGGTTCAGACGCAGGTTGACCAGG
TGCGCAATTCCCACCAGCGCGCCGCCCAGGGTCATCACTACCGCGTGCGGTACCACCGAG
TGGTGCAACGGGTCGTACAACAGGCCCAGCCACAACAATCCCAGGCCCGGCAGCAGCAAG
GCCAGGGCGTGCAGCGCCTTGTGGCGGCGGTATCCCAGCACCAGGCTGAACAGCCCGAGC
AGGGTCACGAACACCACGATGGCCAGCTCCACCCCGTCGCCGAGCCAGAACGACAAGCCG
AGCGATGGCGCCAGGGCCAGCACCAGCGGCAGCACTGCGCAGTGCACCGCACACAGCAAT
GAGCCGGTGGCACCGAAGCGATCGAGCAGATGGCGAAGCGTTGGCAGGGGCATGACTTTC
AGCAGGGGCTCGCGGCGACGTGGAATAATATAACATCTTCCTCGTTCCAGCCCCGCACCA
GTCCATCACGCAGGTGCGTTGTGTGCCGTCGGCGCAGCAGGCAAGCTGCGCCATTCCATT
GATACAAAGTAACAACCATAGAGTCCGGTCAGCCATGTCCCCCAGCCTTCCTTCCCCGCT
CCGCCGCTCCACCCTCACGCTGGCCCTGGCCAGTGTGCTGATCCCCGCCCTGGCCATGGC
AGACGACACCCCGGTGCCTGCCGACCCGCAGACCCCGCCCAGTTCCGATACCCGGCATGA
CGCGACGCCGTCCAGCGGTCGCCATATCAAGGACCTGGACAAGGTGGTGGTCACCGCCAG
CCCGCTGCGCGATGCCGCCGGCGAGCTGAGCCGCCCGGTCGAAGTGCTGGCCGGCGAGCG
TCTGGACGAAGTGCGCGCCTCCAGCCTAGGCGAGACGGTGGCCAGCCTGCCCGGCGTGCA
GAGCTCCAACTTCGGCCCCGGTGTGGGCCGGCCGATTATCCGCGGCCTGGATGGCCCACG
CGTGGCGGTGCTGCGCGATGGCCTCTCCACGCAGGACGTCTCCACCGTCAGCCAGGACCA
CTCGCCGGCGATCGAGCCGTTCCTGGCCAACCAGATCGAAGTGCTCAAGGGGCCCTCCAC
CCTGCTGTACGGCTCTGGTGCGATCGGCGGCGTGGTCAACGTGGTCGACGGCCGCATTGC
CGAGACGCCGGTGGACGGCTTCAGCGGGCGCGCCGAAGTGCGCTTCGACGGCGGCGACAA
GGACGGCAACACCGACATGTTCCGCGTCGATGCCGGTAACGGCAGCGGGCTGTCGATCCA
CGCCGACGGCGTGTACCGCAACCAGAACGACTACGACACCCCGCAAGGGCGCCAGGCCAA
TTCGTTCCTGGACTCCAAGGTGGGCTCGATCGGTGCCTCGCTGGCGGGCGACTGGGGCTT
TGTCGGCCTGTCTGCCTCGCGCTTCCGCGACAACTACGGCAATCCGGGCGAGCCGGGCGA
TCTGTCGATCGGCGAGCGCGGCGTTTCGCTGAAACTGCAGCAGGACCGCTACGACCTCAA
GGGCGGGCTGACCGATCCGTGGGGCGATGGCAGCGCATTGCGTTACAGCTTCGGCCATAC
CGACTACGCGCACACCGAATTCGAAGGCGCCGAAGTCGGCACCGTGTTCACCAAGCGCGC
CAACGAAGGCCGTGTGGAAGCGTCCTTCACCTTCGGCGGCGGCTGGCAGACTGCGTTCGG
CCTGCAGGGCAGCGACACCACCTTCCAGGCGGTGGGCGAAGAATCCTTCGTGCCCAAGAC
CGATACCCGTTCGCTCGGCCTGTTCGGCGTGGCCCGCAACAGCTGGGACCGCGTGACCGC
CGAAGTGGGCGCGCGCGTGGACAAGGTGAAGTACAGCACCGACATCGGCGTGGACCGCGA
CTTCACCCCGACCAGCTTCTCGGCCAGCGCCGGCTTCCGCTTCAACGAGCAGTGGCGCCT
CACCGCCAACCTCGACCATGCCGAACGCGCGCCGGCCGAGGAAGAACTGTTTGCCAACGG
GCCGCACATCGCCACGCTGGCCTTCGAAATCGGCGACGCCAATCTCAAGACCGAAAAGGC
CAACCAGGCCGAGCTGGGTCTGAATTTCCAGAACGACTGGGTGGATGCCAAGATCGCGGC
GTACTACAACCGCTACAACGACTTCGTCTATATCGTCGATACCGGCGGCCAGTGGTTCAA
CGAAGAAGACAACGACTTCCTGCCGATCCGCCAGTGGACGCAGGCCGACGCCATCTTCCA
CGGCTTTGAAGGCGAAGCCACCTTCCACCTGGCCAACAACGACACCGGCGCATGGGACCT
GCGCGTGTTCGGCGACACGGTGCAGGCGCGGCTGAAGGATGGCGGCAACCTGCCGCGCAT
CGCACCGGGCCGCGTGGGCGCGGAAATGCGCTGGAACGCCGATGCATGGCGCGCGTCGCT
GGGCGCGATCCGCACCATGAAGCAGGACAAGGTGGCGGTGAACGAAACCGCCACCGACGG
CTACACCATGGTGGACGCGCATCTGGCCTACCACGTGGATCGCGGCGCCAACGCGTGGGA
AGTGTTCCTGGATGGCAACAACCTCACCAACCAGGATGCGCGCGTGCACACCTCCTTCCT
CAAGGACGACGTGATGTTGCCCGGCCGCAACGCCTCCTTCGGCGTGCGCCTGTTCTTCTG
ACGGCGCTCTCTCTCCCGCCGTCACAAGCGAGGCCGCCTTCGGGCGGCCTCTTCTTTTTT
GAAGAGTGCATTCGCGTTGCGCCACTCCAATTGATAGCGGTGGCGCGCCGGCCGAGCGCA
CTACATCGCTCGCCAGACTGCGGGCGCAGAGACCGATGCACCGCTCCGCAGACAGCTTGC
AGAACAGTGCTCTGCAGCAGCGTGACATTCCTGGGCCGATGCTGCGATTGATCGCCGCAT
GACGCCGGCAGCGATTCATCCGTCGTCGGAGCCAGGTGGCGCGCAAACGATCCTCCTCAA
GCATGCCAGTTGCGACTAGGTGCATATGCACCCAGAATGCGGCAACCTCGTGGAGACACC
GCATGCTCAGCCTCTCCCACTGCACCTGCTTCCATCTGCGCCGCGCGGCGCGCCGGGTCT
CGCAGTTGTATGACCACGCGCTGGCGCCGGTCGGGCTAAGCCTCAATGAGTACTCGATCC
TGCGCCGGCTGGAGGCGGCGCAATCGCTGGGTACGTTGGCCAGCACGCTGGGTATGGACC
GCACCACCCTCACCCGCAACCTCAAACCGCTTCTGGCAGCGGGCTGGATCACGACCCAGC
GCGGCGAGGATGCCCGGCAAAAATGGGTGCGCCTGAGCCGCAGCGGCCGTGGACTGCTGT
TGCGCGCACGCCCGCATTGGCATGCGGCGCAGGTGCAGCTAGAGACGCTGTTCGGCGCAG
CCCCCACCGCCCAGCTGCATGCAACGCTGGAACGTCTGGATGTTGTGCTGGAGACACACG
CATGAGCACGTCTGCGGCGCCACGCGCGCGTGCGCACTGGGGTTTGCTGGTCACCGCCTC
GGCGATGCTGATGCTGACCATGGGCGCGCGCCAGACCACCGGATTGTTCGTGGAGCCGAT
CCATCGCCAGACCGGCATCGGGATCGCATCGATCAGTTTTGCGCTGGCGATCGGGCAATT
GGTCTGGGGCGCGGTGCAACCGGTGTTCGGTGCAATCGCCGATCAGCGCGGGCCGCTTCC
GGTGCTGATGTTCGGCGGCGTGCTGTTGGCAGCGGGATTGGGCCTGGCGCCGTGGTGGAC
CAGCGAATGGGGTTTGATCGTGTCGCTCGGCGTGCTGGCGGCAGCCGGTGCCGGCGCGGG
CAGTTTTTCGGTCCTGATCGGCGCCACTGCGCATCGCATTGCGCCTGAGCGGCGCTCGTT
CGCGGCGGGCCTGATCAACGCGGGCGGCTCGCTTGGCCAGTTCGTGTTCGCACCGCTGGT
CCAGCTCACGATCGGCGCGGCCGGCTGGGCCAAGGCGATGACCGGGCTGGCACTGGTGTC
GCTGCTGACCCTGCCGCTGGCCTGGCCGCTGCGGCGCGTGCCATCTGCAACCGGTGCGCA
CACGGCCGCAGTTGCGGGGGAGATCAGCTTGCGTGCGCAGTTGCAGCTGGCGCTGCGCGA
TCGCAGTTATTGGTGCCTGCATCTGGGCTTTTTCACCTGCGGCGTGCACATCGCCTTCCT
GGTCACGCACCTCCCTGGCGAGGTGGCGCTGTGTGGTTTGCCGGCCAGCGTGTCGGCGGT
GTCGATCGCGTTGATCGGCCTGTTCAACGTGGCCGGCAGCCTCACGATCGGCAAGCTGGG
CGAGCGCGTCCGCATGAAGTGGTTGCTCACCGCGATGTATGCCAGCCGCGCGGTGATGAT
CGGCCTGTACCTGATTGCGCCGCCTACACCACTGACGTTCTATCTGTTCGCCGCGGGATT
GGGATTCACCTGGCTGGCCACGGTGCCGCCCACGGCCGGCTTGATCGGCAAGCTGTTTGG
CCCGCGCTATCTGGGAACCTTGTTCGGACTGATGCTGCTGTCGCACCAGCTCGGCGGCTT
CTTCGGCGCGTGGCTGGGCGGCCTGGCGCTGGAACACTCCGGCAACTACCTGTGGATGTG
GTACGGCGACATCGTGCTGGCCGTTGCAGCGGCGTTGGTGAACCTGCCGATTCGTGAAGC
AGTTCCCGTGCGCCACGTTGCGGTGGCGTAAGGCGGGCGGTGGCAGTGGCAAAGCGGTGG
CTGGCGCCGTCTAGGCAAGACGCCGGATGCGACGCCTATCGAAGCGATGGCTTACATCGC
TGATTGCTCCAGGCACGCCTCACTCCGCCGCATGCCCGCGTGGCTTGACCTTGCCGCGGA
ACACGTAAAAGCCATAGCTGCTGTAGGCCAGCGTGCACGGCACCAGCACCGCGAACGCCA
ACAGCATCACGCCCTGGCTTGCCGGGGGCGATGCCGCCTGTGCGAGGGTGATGTCTGGCG
GCAGCACCATCGGATACACGATGGCCAGCACACCGGCGTATGTGGCCACGACCACGCCCA
GCACCGCAAACAAGGGCAGGAATGCGTGGCGGCTGCGCATCAGCAGATACATCGCCACCA
TCAGGCCGAGCACCGATGTACCCAGCGGCACGCTGATGTGCGCATCGCCCAGCCGCTGCG
CGTAGATCGGCGTCAGCCGTGCAAGCCAGACCACGCCCAGCGTGAGCAGCGCGACCAATA
CGATGCCCAGCACACGCGCCTGGTGCCGTGCACGCTGTTGCAGCTGCCCCTCGCTGCGCC
ACACCAGCCAACACGCCCCCAGCAGCAGGTAGCCCACCACCAACGCGACGCCGCAGAACA
GCGGGAACGGCTGCAGCCATTCCCGGCCGTTGCCGGCGTATTGCCCGGCACGGTGCGCAA
CGCCGGCCAGATACGTGCCCGCCACCACGCCCTGGCAAAAGGTGGCCAACAGCGATGCCA
CCATGAACACCACATCCAGCACGCGGCGACGGCGATCAGTGCCGAGCTGGTCACGGTATT
CGAGTGCGACCCCGCGACAGATCAGCGCCAGCAGCATGACAACCAGCGGCACATAGGTCG
CATTGAGAAAAATGGCGTATGCGCTGGGAAACATCGCCAATAGGCTGCCGCCGCCCAGCA
CCAGCCAGGTTTCGTTGCCGTCCCACACCGGCAGGATCGAATAGGCCATCAGGTGCCGAT
CCGCATCGCTGCGATTGGCCGCGAACAACATGCCCACCCCCAGGTCGGTGCCATCCAGCA
CCACATAGGTGACCACGGTGAAGGCCAGCGCGGCGGCGGACAGGTGTTGCATGAGTTCAA
CGGAGAGATGCACAAACACGCTCCACGAAATGCATCAGTTGCCGGTCTGATCGGCCAGGC
CCGGCGATGGCCCGCGCTCGCGCGCATGCGGCAGCCGACGCAGCACGCGCAGCAACAGGA
ACAGGCCGAGCCCGAAGACCAGCGGGTACAGCACCAGGATCGCCACGCTGGAGCTGGCAA
CCATCGGCAGCGACAGTGGCGAGGTGCTGTGCGCGGTGCGCAGTAGCCCATACACGGTGA
ACGGTTGCCGGCCGACCTCGGTCACCACCCAGCCGCACAGCATGGCGAGCATGCCCGATG
GCGCCATGACCACCACCACCCGTTGCAACCAGCGCGCCTCGTAAAGGCGCCCGCGCGCGC
GCAGCACCAGACTGAGCATGCCCACCGCAATCAGCAACAGGCCCAGCCCGACCATGGCCC
GGAAGGCGAAGAACACAATGGGCACCGGTGGCAGATCGCTGCGGGGAAATTCACGCAGAC
CGGCAATGGTGCCGGTCCAGTTGTGGCGCAAGTACAGCGAGCCCAGGCGCGGTATGGCCA
GCTCATGGCGATTGCGCTGCGCCTGCATATCGGGAATGGCGAACAGCCGCAGCGGTTCGC
CCTCGCCTGCCGGCGGCCGCTGCCAACTGCCTTCGATCGCGGCAAGTTTTTGCGGTTGAT
GTTCCAGCGTATTGCGCCCATGCAGGTCGCCGGCCAGCAACTGCAGGGGCGCGACAATGG
CGATCACCCACAGGCCCATCGAAAACATCAGCCGCGCGCCCGGATTGCGGGTATCGCGCA
ACACATGCCATGCGCCCACCGCTGCGATGATCGCTGCAGTGGCCAGCAACGCGGCCAGGC
TCATATGCAGCATGCGCCAGGGAAACGATGGGTTGAAGATGATGCGCAGCCAGTCCACTG
GCAGGAAGTTGCCATCGGCAGCACGTGCGAATCCGGCCGGCGTGTGCAACCACGAGTTGG
CGGACAGGATCCAGAACGCGCTCACCAACGAGCCCAGTGCCACCATGCAGGTGGCAAAGA
AATGCACACGGTGGCCGACCTTCTTCATGCCGAACAACATGATGCCCAAGAACCCGGCCT
CCAGGAAAAACGCCACCAGCACTTCGAAGAACATCAACGGGCCGATCACTGCACCGGCCG
CGCCGGACAGGCGCCCCCAGTGCAAGCCGAACACGAACTCCATCGGGATACCGGTCACCA
CGCCAGCGGCAGTGGTGAGCGAAAAGAGCTTCAACCAGTAGTTGTACACGTCCATGTACA
CACGCCTTCGCGTGCGCAGCCACAGCGCTTCCAGCACCACCAGGAAGTTCGCCAACCCCA
TGGTGAAGGCGGCCAGCACGATGTGCATGCCGATGGTGAAGGCGAACTGGCCGCGCACCA
GCAGCAAGGCGTGTTCGGAAGCCTGCATGGCGTGCCTGGCTCAGCTCTCGCTGGGCTTGC
CGCTGAAGGCGGAGATCGGCTTGTCGACCTGCTTGTCCAGGCCGGCGGCGAAGGCTTTCA
GGCCATCGAGCACTGGCGTGATCGCATTCCACACCGCCTCGTCCTGCAGCAGCCGATACG
CACCGCGCAGGCCGGGCGCCTCGCCCTGGGCTGCGGTCTGCGCACGGCTGCGCGCGATCT
GGTCCAGCGCGTCCTTGCCGGCAAACACCACCTTGTAGAACTGGCTGGGCGGAATGCGCG
ACACCGCCATCGCCAGGATCGAGACGTTCTGCAGGACATTGAGCGGCCCAGGCTGGTTGA
TGCCATCAACCAGCACCTTGGCCAGTTTGTCCTGCGCGCCGACCAGGTAGTTGGCCAGGC
GCAGTATCCCGCGCTGGTGCAGGGTCTCGAGCAGGCGGTCGAGTTCTTCGCGCGCGGTGG
GCCCGATCGGTGTGGGTTTGACGTCGTAGTCCAGGGGTTCGGCCATCAGAATCTCTCCGG
GTGCGGTGCGCGGGCCGGCGGCGCAACATAGTCTTCGCGTGCCCATTTCTGCTGTACCGG
CACGCCATCGTTGGGCGTGCGATGCCCGTGGCGAAAGTTATGCGCAGGCAGCGGCGGTTT
GCCGGTGCGGCCCAGCGGCTCCATGCGCACTGCCAACTCTTTGTAAGCCGGTGTGTTGAC
GTCGGGGTCGTGATGCTCGCCGGTGAGCAGATTGATGCCGGGCTTGCCCTGGTGGATGGG
CAGGAACAGCGTGTTGCCGGCAACGCGATCAGTGATCACCACCGGTACCTCCAGCGAACC
ACGCCGCGAACTGAGCTTGACCCAATCGCCTTCCTGCAGGCCGCGCTCGGCCGCCAGCTG
CGGGCTGACTTCGACAAACCAGTTCGGTGCCAGCGACCACAGCCGCGGCCCGCGGCCGGT
CTGATTCATGCCCTGGAACTGTTCGAGCATGCGGCCGTTGTCCAGCATCAGATCGAACTG
CGCATCGGCCTCCTCACCTGGGCGCTTCCATTGCAGCGGATGCAGGCGTGCCTTGCCGTC
GTCGGTGTGGAAGCGCTCGGTGTAGAGCAGCGGCGTATCGCGGCCATCGTCCTGCATCGG
CCAGAGCAGAGAGCGCCAGCCTTCCAGCCGCTGGTAGCTCACGCCTTTGAAAAGCGTAGC
GATGCGGGCCACCTCGTCCATGATCTGGCTGGGGTGGGTATAGCCCCAATCGTGGCCCAT
GCGCGCGGCGAGTTCAGTGAGGATCTGCCAATCCGGCCGGCTCTGGCCGAGCGGTGGAAA
CACCTGGTGGAAGCGTTGGATACGGCGTTCGGTGTTGACGAAGGTGCCGTCCTTCTCGAC
GCTGGGGCACGCCGGCAACACCACATCCGCAAATTCGGCGGTACGGCTGAAGAACAGGTC
CTGCACCACCATGAAGTCCAGCTTGGAGAAGCCACGGTGCACATTGCGCGCATCGGCGTC
GGAAAACGCGGTTTCCTCGCCGATCACGTACATGGCGCGGATCTCGCCCTTGTCGGCCTG
CTGCACCATCATGAAGTTGTCCGAGCCCACCTCCAGCGACAACTGCTCGGCCGGTACGTG
CCAGGCCTGTGCCCACTTGTTGCGCACGGCCGGGTCAGAGACGCTTTCGTAGCCGGGGTA
CATGTTCTTCAGGCAGCCGAAGTCGCTGGCGCCTTGCACATTGTTGTGGCCGCGCATCGG
GTAGCCGCCGGTGCCGGGGCGGCCGTAATTGCCGGTGACCAACAACAGGTTGGAGAGCGC
GGTGCTGGTATCGGCGCCGTGCGTGTGCTGGGTGATGCCCATGGCCCAGACGATGCAGAC
CGAGCGCGCGCGGCCAATCATCTCGCCCGCTTCCACCAACTGTTCGCGGCTCAGGCCGGT
GATCTGCGCCGCGTAGTCCAGCGTGAACGGTTCCAGCGACTGGCGGTATTCGTCCACCTG
ATTGACGCGCTGTGCAAGGAACTGCGTATCCGCGTAGCCGTTGTCGAACATGTAGCGCGA
CAGCGCCGACGCCCACACGATATCGGTGCTGGGCACGGGGCGCAGGAACAGGTCCGCGCG
CTCGGCCATCTCGTGCTTGCGCGGGTCTACCACGATGAGCTTCTGCCCGTGCAGCTTGCG
CGCCGCCTTGAGCTTGGAGGCGATCACCGGGTGGTTCTCGGCCAGGTTGCTGCCGACGAT
GACCACCAGTTCGGCCTGCTGCAGATCGGCGATGGTGCCGGCGTCGCCGCCGTAGCCGAC
GGTGCGGAACAAACCCTCGGTGGCCGGGTTCTGGCAATAGCGCGAGGAGTTGTCGACGCT
GTTGGTACCGATGATCAGGCGCGCGATCTTCTGGGTGAGGTAGGCCTCTTCATTGCTGGC
CTTGCTGGAGCCGATGAAGCCGATGCTCTGCGCGCCGTGGAGGTCGCGGATCTCCAGCAA
CCGGCGCGCCACCAGTGCCAAGGCCTCGTCCCAACTTGCCTCGCGGAAGCGGCCGTGCTC
GCGGATCAACGGCGTGGTGAGCCGCTTGGGGTCGTTGACGAAATCCCACGCAAACTTGCC
TTTGACGCAGGTGGAAATGCCGTTGGCGGGTGCGTCTACCACCGGTTGCACCTTGAGCAG
GTGGCGGTCGCGCGTCCACATCTCGAACGAGCACCCCACCCCGCAATAGGTGCATACCGT
CTTGGTGCGCTTGATCTCCGGCTGCCGCCAGTGCATGTCCAGCACCGACACACCGGTGAT
CGGCGGTGCGCCGATGGTGTTTTCCAGCGTCTTGACCATATCGATCATCGGCCGCTTCAA
CTCGTGCGGCAATGCGGTGAGCGGTCCGGCCCGGCTGCATGGTCTTTTCCAGCAACGCAT
TACACGGGCACACCGTCACGCAGTGGCCGCAACTGACGCAGCTGGACGCGTTGATGGGCT
TGCCGCCGTCCCACAGCACGCGCGGGTGCTCCATCGAAAAATCGATGGACAAGGTCTCGT
TGACCTCGACCTTCTGGCAGGCCTCTACGCAACGGCCGCACAGGATGCATTGGTCCGGAT
CGTAGGTGTAGAACGGATTACTGTGATCCTTTTCGTACGGCTTGCGCTGGAAGGCGTAAC
GCTGGATCGGCATCTTCATGTCGGCGAACGTGTTGTGCAGCGTGCAATCGCCGGTGTTGT
GCTCGCATAGCGTGCAGTAGAGCTCGTGCTTGGCCAGCACGCGGTCCATGCCTTCGTGGC
GCGCGGCATGCGCGCGCTCGACCGTACTGGACACTTCCAGCCCATCGTGGCTGCGCAGCG
TGCAGCCACGCACCAATTCGCCGCCCACTTCGACCCAACACACATCGCAGGTCTGCGGTG
CGCCCAACGCGGGGTGATAACAGATGTGGGACAGGTCGATGCCGTGCCCACTCAGAAACT
CGATCAGCGGAATATCCGCCTGGCCGTGCAGCGTCTTGCCGTCGTAGACCACGGTGCAGT
GACTGCCGTGTTGCATCAGGTGCCCTTGTCTGCGGCAGACAGCGCCGTGTTGGCACGCCA
TACCCTGCCGGGGGGTGGCAGGTCGCGCAACACTGCGCGCCTGTGCGACAGCAATGCCGC
ACGCCTCACGCTAAGCACGCGCTTGCAAAACACGTGTGAATGCATTGCACACGCTGCGTT
GATCTTCGGCGTGGCTGCAGGCGGTATTTGCGCGCATCGAAACGCTTGACGCGGCGCACA
ACAGCTTTTGCCGGCGACTCCGTTAGAACAGCAACGCAGCATGCGTTGGCATGTTGCAGG
CGCCAGTTCCGTCATGTGCGGCTGGTCACCTTTCAGGCGGCATGCCGGCCCCCGCCGCAC
TGCCTGCCTCTTTGCTGCCACCCAGGAGAGCACCCATGACCTCATCCATGCCCCGCTACG
CACTGTCGCTTGCAATCGGCGCCCTGCTTGCACCGCTCGCACACGCGCAGACCGCATCCC
CGGACGCAGGCAAGCAAGACGCCACTACGCTGGACGCGGTGATTGTCAGCGGCACGGCCC
GCTTCAAGGGCCTGGCCAAGCGCGATGCGAGTTTTTCGATCACCACCGCCAGCCCCGAAC
AGATCCAGCAAGCGGTGCCGCAAAGCACGGCGGATCTGCTGAAGATCGTGCCGGGCGTGT
GGGCCGAGCCCAGCGGTGGCGGCACCGGTGCAAACATCTTCGTGCGCGGCATGCCCTCCG
AAGGCGACGCGCCGTTCGTGACCATGCAACTGGACGGCTCGCCCCTGTTCCCGCCGCCGA
CCCTGTCGTTCCTGGAAAACTCCACGCTCTTTCGTGTCGATGACACAGTCGAGCGGATGG
AGGTGCTGCGCGGCGGCTCCAGCCCGATCTTCTCCAACGGCCAGCCCGGCCTCACCGTCA
ATTTTATCCAGAAAAAAGGCCAGGACGAACCCGAAGGCAGCGTGCGCCTGACCGGCGGCA
ACAACGCCCTGCGCCGCATCGATGTGTTCAACAGCGGGCCGATGGGCAACGGCTGGTACT
ACAGCATCGGCGGTTTCTTCCGTGAGACCGATGGCGTGCGCGACCCGCAGTTTTCCGCCG
ACAAGGGTGGCCAGTTCAGTGCCACCTTGAGCAAGCGCTGGGACAGCGGCGAGTTGTCGT
TCTATGCACGCCACACCGACGACAACAATGCCTTCTACACCGCGATTCCGCTGCTCTCGC
GCAACAACGGCAACGACTTGTCCAGCTTCCCCGGTTTGAACGCGCAGACCGGCACCCTGC
TCGGCCGCGACTTCCGCAATGTGGATCTAGTGGTCGGCCCGAACGGCGAAACCATCCAGC
GCGACCTGGCCGACGGGCGCGGCGTCAACATCGATGTATTCGGTGGCGAATTGAACTGGG
ATGTGGGCGGCTGGACTGTTGCTGATCGCTTCAACGTGATGGCGGGCACCGCGCCCACCT
ATGCCCTGTTCACCGGCGATGCACCGCAGCGGCTGGGCGACTTCATTGCCGGCTACGGCA
CCACCGGCAGTGGCAGATTCACCAACGGCGGCGGCGCGGTCGACCCCAACCAGCAAGTGC
TGGAAGCCGGCTGGTGGTCGGTGGACAAACGTTTGAACTCCTTCACCAACGATCTGCGCC
TGAGCCGCGAGTTGTTCGCCGGCAACACGCTCACCGTGGGCGCGTACTACGCCAAGTATT
CCTCCGCAGACACCTGGTACCTGGGCAACACCATGTTGCTCACCGCGCAAAACAACGCGC
GCCGCATCGATGTGGACCTGGCAGACGGGCGCCAGGCCACGCGTCAAGGATTTACCAGCA
CCGCGTTTCTCAATCTGCGCGCCAACTACGACGGCGAGAACATCGCCGCCTTTGTCGCCG
ACGAATGGGAACTCAGCGAGCGCCTGCGCCTGGACCTGGGTGCACGCTACGAGCGCCAGA
GCGTCACCGGCGATGTGCACGACACCGCCACGGTGGACCTGGATGGCAACCCGGCCACTG
TGTACGACAATGCCACCTCGCTGGCGTTGGCCAGCACCCGCCGCATCGACCAGGACGATG
AAGCCTTCTCGTGGACGGCCGGCCTGAACTTCAGACTCAACGACAACAACAGCCTGTTCG
CGCGCGCCAACTCCGGGGTCAAGTTTCCCGGCTTCGACAATCTGCGCGATGGCCAGACCC
GCGTGCAGGACGTGGACCAGTACGAGCTCGGACTGAAGTCCGGCGCCAGCAATTACGACC
TGTATCTCACCGCGTTCTACAACACGTTCAAGAATTCACCGTTCCAGGCGTTCCTGGCCA
ATGGCGAGAATTTCACCGCGGTGGGCGACTCGCGCGCACGCGGCCTGGAAGTGGAAGGCG
CCATCCGCCCGTTCGGCGGCTTCGAGCTGGCGGGCACCGGCGTGTGGCTGGATGCGAAAT
ACCGCAACTACCGCGAATTTACCGGCAACCAGGTGATGCGTCAGCCCAAGCGCCAGTTCC
GCGTGACGCCCAGCTATTACTGGATGCTGCCGTTCGGCGACCTCAAGGTGTTCGCCACCT
ATTCCTACATCGGTGATCGCTTCGCAGACCTGGCCAATAGCCAGCGCCTGCCGTCCTACG
ACATGGTGGACATCGGCGCCAACCTGCACGTGGGCGACCACTGGGAGGTCACGGCCAGCG
GCAGCAATGTGACCGACACCCTGGGCTTGACCGAAGGCAATGTGCGTGTGCCGGGCGCTG
CGACCGGCGGCGTGTTCATGGGCCGCCCGATTGCCGGGCGGCAGTACCAGATGTCGGTGG
CGTATCGCTGGTAGGCACCAAAGCGGCGTTTCACGCACGGCAGCTTAAGGCTGTTGCGCG
ATGAGTGCGCAGGCGCATACGACGCCTCTACAAGTGGCTTGCGAAACACAGGCGCTGGGC
ACGCCTGTGTTTTGCCTGCTGGTGAGTTGTGCCGTCGTCGCGCCAATTCCACACCGCCAC
TTGCTACACCAGCACACAGCGCTCGCAATGCGAAGTAAAACCGCGCATCGCCATTGCTTG
TACTTATCGCAACAGCACAAAGCAGCGCACACCAGGGCGATTTAACGCCTGCAAACTTCG
CATTGGCGACGCAACCCGACGTGACTGACATAAAGTGCATGGCCGGTCACGCGCGATGCA
GCATGCTCGCCGCTTGCAGCCAAAGTCTGACCCACTTTTAATCAAGGTGCTGCCGGTGCC
TTCGCATCGCCAGCGTCGGCTGCGCAACAGCGCACAGGGGAGCCGATCGAGGACCAGCCG
CATCCATCGTCAAGCACGCGGATGCGTTTTTCCGGCTCTTTCGGGACACATGGACATGAC
GCCTGTCGCTGCCTTCCTGCCTTCGCCCTATTCCAACAAACCCCACCGAATGCCCGGCGT
GCAGCCAGCACGCCCCCGCGCCGCATAGGCGCGGCTGCTGCCGCATGCGGTAAGCAACGC
AACCCCATGCCACAGACACAGGTTCCACAGCAGCAGGCCTGACGGCCCCGCCTGCGCGAT
GGAGTGTGAGCTGGCCGATTTTTGATCGGTCGGACGGATGTCTGTGCCACGTCGACTGTG
TCACCCCTCCACTGGAGTCAAACCGAATGCAATTACATCGCAGGCGATACCTCGCGCTGG
TGATCAGCGCCTTGGTGATCGGAACTCCCCCCATGCTGGCCACCGCCACACAGCCGGCAA
GCACTGCACGTGCCAGCGCCGCAGGCGACCCGCTCTATCGCTACCAATGGCATCTCTCCA
ACCAGGGGCAGCCGGTGATTGGCGACAGCCGCCCCGTGGCTGGCGTCGACATGGATGTAG
ATCTCCTGCATGCACTGGGCATTCGCGGCCGCGGCGTGCGCGTGGGCGTGGTGGATGACG
GCCTGGAGATTGGCCACGAAGATCTCGCCGGCAACATCATCCCGAATGGGTCGCACAATT
TCGGCAATGGCTCGCACGATCCCACGCCCAGTGACCCGGGCTTTGGTCACGGCACGTCGG
TGGCGGGCATCATCGCTGCGATTGGCTGGAATGGCCATGGCGGTCGCGGCGTTGCACCCG
AGGCCTTGCTGGCTGGATTCGATCTCCTGGGCAGCGACTCCGCCGGGAGCGACGCCCAGG
TCCGCTATTCCTGGGGTGATGGCCCGGAGGCACGCAGCCTCGATGTCTTCAACAACAGCT
GGGGCTCGGCGCCGGACTTCTACCGCGACGTTTCATTGGAAGAGGGGCAGTCCTGGGAAG
CGCTCATGCGCTCGACACGCGGCGGGCTGGGCGGCATCTACATCAAGTCAGCCGGGAACA
GCTTCAGGCGTGTCCGCGGCCGCGACGCCGAGGGCAGGATCGTCAATCTCTGCAGCGACC
TGTCACGCACCTTGAATGTCGGTTGCCTGCTCACTAACGTGGATCCACTCAGCAATCTGC
CCGCAACCATCGTGGTCGCCAGCGTGGACGCCACCGGCAAGCGGGCCTCGTACTCGTCAT
CCGGTTCGGCGTTGTGAATCTCCGGTCTGGGCGGTGAGTTCGGCTACCAGCGCAAGTTCT
ATCCCAATGCGGCCCAGGTTTTCGCTCCTGATACCGCGCCTTTCGCCTACGATCCGGCCA
TCGTCACCACCGATCTCAGCGGCTGCAGCGCTGGTGACAACGTGGATGGCACCACAGTGG
AAAACGCACTGACCGGCAGCACGTCAAGGATCGACGCGTCCTGCAACTACAGCGCGCTGA
TGAACGGCACATCTGCGGCGGCGCCAACCGTCTCCGGTGTTGCAGCGCTCATCCTCGGTG
CCAACCCCAGCCTGACTGCGCGCGATGTCAAATACATCCTGGCCAAGACCGCGCGCCAGA
TTGATCCCTGGCAGCCCGCATCGGTCTACCAGGGCAGCGTGATCGACCCTGGCTGGATCA
CCAACGCCGCCGGGCATCATTTCAGCAACTGGTATGGCTTCGGCCTGGCCGACGGCGCAG
CAGCCGTCTACGAAGCGACCTACTTCAAGCCGCTACCAGCGGTGCGTGATACGCAATGGG
TTGCCTCCACGGCGGCTGCAAGCCAGATCGGTGGACCGGCGCGACCGGCCAAGCAACGCA
TCCGCATCACCCAGGCAATGAAGGTGGAAGCGGTGCAACTGTCATTGGCCACCACCCACC
GCACGCCGGCCAATCTACGCGTGGTGCTGGAGTCGCCGAGCGGCACGCGAAGCTACGTGA
TGACGCCGTTCTCGCTGCTGGATGCCGATGCCTACGCGCAGACCGGCTTCTACATCGACC
TCACGTCCAGCAATGCGTTTCTGGATGAGAGAGCGCAAGGCGTGTGGACGCTGGAGATCA
CCGACATGAGCGAGCCGACCACCACGGCGGCGTTACAGAACTTCAAACTTCGTATCCTGG
GGCACTGACATGAAGACCACGCTTGTTCTTTCCGCACTCCTCGTTTCCTTCGGTGCGTGC
GGCATCACGCAGGCCGCGCAGTTCATGGACGCGCAGGCGCTCGGTGCCGCGGCAACCGGC
GAACGTTTTACCTCCGGTCCGGACACCTACCGCATGCTGCCGGGAACGGTGGTGCTTGAT
CCGCTACCGGCCGAGCTTGCAGATGGCGCGGTATCGCCGGCTGCGAAAAATCGTGCCACT
CCCTTTGCGGCGCGGCCCACTGGAAACGTGGCCGCGCGGATCGGCCCTTACGCGGCGGTC
CTGGACACGCCGGCCGGCGCTGCGCGCAGCGGGTTGCGAGCAGCCCCCAGCACGGAGCGG
CCACTCGCCGCAGCAGTGAACGAGCGCAACGGGCGCGTGGTGCTGGTGAGGCCTCAGCTA
AAACTCGCCGGCACCACACCAGCTCACGCCACCTCGCTGGCGCGCACCTCCGGGGGCACC
ATCGTCTATACATCGACCGTGGATAACAGCGCGGTAATCGCCTATTCCTCGGTAGAAAAG
GCGGAACAGGCGCTGGCTCGCCTGCAGGCCAACAGTGGCGGCGCGCAGCTCTCGCTCGTG
GTGGCGCAATCGATCATGCAACCGATGTGAGCGCAGGCTGGCTGCCGGCTGATGCCGGCG
GCCAGCACTTTCGGGCGCACAGGCTGCGCTGTTCGATCTGGCCTGCCTGACAGGTGCGAC
GCGCGATGTCAGCGGCCGTGTGTAGCACGCGCGCCCACGGATAACACCACCTGTCAAGGC
CATTCCGCTTCCAGTTGGAGATCATTGCAATGACCTTATTTGGTAGACGACATCTTGCAA
TATCAATGAGTACAACGCTGATCGCTTTGGCAGCTTTTGCAGCACACGCAGCCCCACCTG
GTAACACGGCCAGCGGCGTGGCAGGCGATCCACTACTGCGTTACCAGTGGCACGTGTTGA
TCCAGGGCCAGGCGGTCATCGGCGACAGCCACCCGGTTGCAGGCGTGGACATGGATGTGG
ACATCCTCCACGCGCCAGGTATCCGCGGCAAACACGTGCGCATCGGCGTGGTGGATAGCG
GTCTGGAGATCAGCCATGAAGACCTGGCGGCGAATGCCATCCCGAACGGCTCGTACAATT
TCATGGATGGCTCGACTGATCCCACGCCCTCAGGGCCGGGCTACGATCACGGCACGTAAG
TCGCAGGTATCGTCGCCGCGGTTGGTTGGAACGGGCGCGGCGGGCGCGGTATTGCACCGA
GGCCTCGCCTGCGGGGTTTGCGTTTGGCGAAGCATCTTCGGTGACAGACGCGGGCATTCG
TTACGCCTGGGGAGACGGGCCCCAGTCAAGGCCCCTGGACGTGTTCAACTTTTCCTGGGG
CAATATCGGCCCGTTCTATCGGGACTTCCCGCTGCAAGACCAGCAATCGTGGGATGCATT
GATGCAGTCCACCCGCAGTGGGCGCGGTGCGATTTATGTCAAATCGGCTGGCAACAGCTT
TCTCAATTTGCGCGGACGCGACCAGGACGGAAATGTGATCGATGCCTGCGGCGACGCTGC
GCGCGCGAACGGTGTAGTCGGTACGCAGGCGACGCAGCGAGGCATCCACCGCACGCAGCA
GGCGGAAGCGCGAGGCACCGGCATCGTTGGGCCCATCGCCCAGGCGCAGGCCGGTCTTGG
TCGACAGGATCACCTGCTCGCGGCGCCCTGCAGGGCCTGGCCGAGGATCTCCTCGGAGGC
ACCATCCGAATACACGTCGGCGGTGTCGAACAGATTCACACCCGCCTCCAGGCACAGGTC
GATCATGCGCTGCGCCTGCGCCACACCGGTATCGCCCCACGCCGAAAACAGCGGGCCTTT
ACCGCCAAACGTCCCGGCGCCGAATCCCAGCACAGGCACCTTGCAACCGGAACGACCGAG
AAAACGCGTTTCCATGCAGCACCTGCGGTGATGGATGTTTCAGCGCCCTTGCACGCAGCC
GGCCGGCAGCGCGGCCTGGCGGCGCTGCAGCTGCACGCTCCATAGCGCAATGCCCAAGCC
GAGCGCTGTGAGTACCGCCGCCACCCACGGCGTGGCGACCAGGCCGGCACCGGAGGCGAT
CACCACCCCGCCCAGCCAGGCGCCGAGCGCATTGCCCAGATTGAAGGCGGCGATATTCAA
GCTGGAGGCCAGGTTCTGCCCGGCGCCGTGGGCATGCTCGAGCACGCGCAATTGCAGCGG
CGCCACCGTGGCAAACGCCGCCACGCCGAGCAGGCCGACAAAGGCGATCATGGCCGGCTT
GCTGTGCAGCACCAGGCCCATGGCGCCCAGCACCACCACCAGCGCAGCCAACGTGCCCAA
CAAGGTCGCGGTCGGCCGGCGATCGGCCAGGCGCCCGCCCAGCAAGTTGCCCACGATCAT
GCCCACGCCAAACACCAGCAGCACCGGCGACACCGCCGCCTGCGCAAAGCCGGTCACCTG
CACCAGCAGCGGCTGGATATAGGTGAACACCGCGAACACGCCGGCATAGCCCACCACCGT
CATCGCCAGGGCCAGCAACACCTGGCCGCGCGCAAGCACGCGCACCTCCTGGCGCCACGG
CACCGGCGGCGCGGCCCCAGCCGCGGCAGGCACCCACAGCGCCACCGCAGCGGTGGCCAG
CACGCCGATCACCGCCACCGCCCAGAAGGTGGCGCGCCAGCCCAGCTGCAGGCCCAGCCA
CGCACCGGCCGGCACGCCGAGCAGGGTCGCCACGGTCAGGCCGGCGAACATCAACGAGAT
GGCCGAGGCGCGGCGTTCGGGCGCGACCAACGAGGTCGCCACCACCGCGCCAACACCGAA
GAAGGTGCCGTGCGCCAGCGAGGTCAGCACCCGCGCGATCATCAGGCTGGTGTAGTCCGG
CGCCAGCGCACAGGCAATATTGCCCAGCGTGAACACCAGCATCAGCGCCACCAGCACGGC
CTTGCGCGGCCAGCGGGCACTGGCCAACGTGAGTACCGGCGCGCCCACGAACACGCCCAG
CGCGTAGCCGCTGATCAACAGGCCCGCCGCGGTCAGCGACACGCCCAGGTCGGCAGCCAC
TTGCTGCAGCAACCCCATGATCACGAATTCGGTGGTGCCGATGCCGAACGCACCGATGGT
CAGGGCCAACAGTGCGGGCGGCAGGCGGGACGTAGCAGGAGCAGACATGGCAGGAACCCG
AAGAAACAGCGCACAGCCTGCGCCGGGTGATCCTCTGCAAAAACCCCTGTTATGCTGATT
CACTTTCAATGCAAAGTTGATAATGCATGGACCGTCTTGGCGACATCGCCCTGTTCCTGC
GCGTGCTCGACCTGGGCTCGATCACCGCGGCCGCGCACAGCCTGGACCTCTCGGTGGCGG
TGGCCAGCCAGCGCCTGAAGCGACTGGAACGCGACCTTGGCGTGCGCCTGCTGCACCGAA
CCACCCGCCGCATGCATCCCACCGCGGAGGGCCAGCAACTGGCCGCACGCGGCCGCGTGC
TGGTGGACGACCTGGACGCCCTGGCCGACGACCTGCGCGAGAGCGCACAGGATGTGGGCG
GCACCTTGCGGGTCACGCTGTCGGCCTCGTTCGGGCAGCAGTACATTTCGCCACTGCTGC
CTGAATTCCAGGCGCGGCATCCGCGCCTGCGCATCAGCGCGCATCTCAGCGACGATCTGG
TCGACCTGGTCAAGCAAGGCTTCGACCTGGCAATCCGGATCGGCCCGCTCGAAGATTCCG
GGTTGGTGGCCAGGCGGATCGCTCCCAACCGCCGCACCCTCAGCGCCTCGCCCGCCTACC
TGCAGCGCCACGGCACGCCACGCACGCCCGAAGAGCTGGCCCAGCATGCCGGCGTGCTGC
TGATGGGCCGCGATGGGCGCCAGGATGTCTGGACCCTGCAAACGCCGGAAGGTGGACAGG
TACGGGTGCGCATGCAGAGCCGTTTCGAAAGCAATTTTGGCGAACTGATGCGCGATGCGG
TGATCGCCGGGCAAGGCATCGCAGTGCATTCGTACTGGCACATTGCCGAGGACCTGCGCG
CCGGCCGCCTGGTCGAAGTGATGCCCGACTACCCGCCGCCCACCTCGCAGATCAGCGCGG
TCATGCCGGCGCGGCAATTGCAGCCGCCCCGCGTGCGTGCGTTTGTGGACTTTCTGCTCG
AACACTTCGGCGAGACGCCACCCTGGGAACTGCCTAGTGCTGCAAGAGGTGGTGAGTGAC
GCCACCGCAGCGTGCCATCAGTATCCTGGGTTCAGAGCACGCTTCAGCCTACGTCGGCCG
CTGAATAACTTCGCGTTGCGATTGATTGTTTGGATCGATCACGTCAAAAAAATCCCCATC
GCAAGCACATGCTGTGCCGTTATCCGCAGCAGTTGCGCATAGAACTACATGTCACTGCAA
AAATCGCTGCTGCATCACAGCCGGCGCCGCGTTCTGCGATTTGTCGTGCTGCATCGCTGC
AGTTACATCTGTGCCCAGTCGCTTGCAGATCACGCGACCGCGCCGAGCCGAGCATTCCCA
ATGCTCGCCGGCTGCACAGGATCGCCTGCGTCGTTGCATGACCCGGGCGCATGGATAGAT
ACCGACCGGACTCGATGAAGATGGATATGCCTTCGCTCCTGATGTACCCGTACGTGCCAC
GCCGGCCCCGCGATATTGCGTGGTCCGCTGCCGCCGTTCCACTGCGATATCGCACACAAC
ATCTGCGCTGATAGCCCGCATTAACCGCCCGAGTACTCCCCGCTCGGCGCACGACGCACG
ACGCCCTTGATGCATCACACACGACCATAGCGGCCGTGTACGCACGACGCATGCGCGCCA
TTGCGAGCGCCTGCATGCGCTACGCCGTCGATTACGGCAAATCTCCCGCTCGCACCCAAA
TGGGACTCTGTTGATGACTTCTTTTCCGCAACGGCAATTGCTGTTCTCCGCGCTCGTGCT
GGCGCTGTGTAGCGCGGCATCCTCGGCACCGGGTGTTGGCGCAAACCCCGGCAACATCAC
GCGCCCAACCCAGGCCACCAGAAGAAAGTGACCCGCTTTTCCGCTATCAATGGCATTTGC
TCAACGATGGGCAAGAGGTCATTGCCGACACTCGGCCACGCGCCGGAACGGATCTGAATG
TGGGCCCGCTGCATACGTTGGGGCTGCGTGGACAAGGCGTAACCGTCGCCGTCGTGGACG
ACGCACTCGAACTACGCCACCCGGATCTTGTTGCCAACGTGGTGCCCGGCGGTTCCAAGA
ACTTTGTCGATGGATCGAATGATCCAACGCCACGCAACGGCGCTTCCCACGGCACGATGG
TTGGCGGGATCATGGCGGCAGTGGGCTGGAACGGGCTTGGTGGTCGCGGCGTTGCGCCCG
ATGCGCGCCTGAAAGGTTTCAACATCCTTTCCTCAGAAGAAAGCCCGACCGACTTCGATA
CCAATCTACGCGCCTCCTGGGGCGATTCGGTGCAATCCCGGGATGTGGATGTATTCAATA
ACAGCTTTGGCTCAGATCTGACGTACTACCCGACAATCTCTCCAGCAGCAGAGCGCTCGC
TTGACCGCTTGATGCGTCGAGCAAGAAACGGCAAGGGGGGTCTGTATGTCCAGGCAGCAG
GGAACACGTTCGATAGTTTTACGGTTCTCGACGACCAGGGGAACTGGGTGGAGCGATGCC
CTGTGCTGGCCCGCACCTTGGGAGTCACTTGCTCCACGCCGGCTACCGATCCGTTGAGTA
ACCAACCCCTGATCATCGCGACGGGCGCAGTCAATGCACGCGGCCTGCGCTCGTCCTACT
CTTCAGCCGGCGCGGCGCTATGGGTCACCGGCTTCGGCGGGGAGTTCGGGCTGCAACGCC
GCTACTTTGGCGACCGGCCGCGGCCCGCGTTGTTCGATCCCGCCATCGTCACCACCGACC
TGACTGGCTGCGCCGTCGGTGACAACAGGGACATCGCCGGCCAGCCGCCGATCAATGCAT
TGGCTTCAAGCAGCTCACCGATCGACGCCTCTTGCAACTACTCCGCGGCAATGAACGGCA
CCTCCGCAGCGGCACCCACGGTTGCTGGGGTGGTTGCGCTGATCGTGCAGGCCAATCCGT
CGCTCACCGCGCGCGACCTTAAGTACATCCTGGCAACAAGCGCGCGCCAGATCGATCCTG
CGCAGCAGGTGATCCGCTACCAAGGCAGCGTGATCGAGCCGGGCTGGATCACCAATGCGG
CCGGCCATGCATTTAGCAACTGGTACGGTTTCGGCCTGGTGGACGCTGCCGAAGCGGTCT
ATCGCGCCTATGGGTTCCAGCCGCTTCCGCCCCAGCGCGATCTGGGCTGGAAAGCGGCAC
GCGCAGGCACATCGACGATTGGCGGACCAAATGCCGCGGCAACCTTGCGGTTGCGGCTCG
GGGACACGCTCAAGATCGACACCGTGCAGTGGTCGATGCAGACCACCCACAAGACACCGA
GCAATCTCCGGGTAGTGCTGATCTCGCCGAGTGGCACCCGCAGCTACGTGCTCACTCCCT
TCCAGGCCTTGGATACGATCACGCAGGGGGCCGGCTTTGAGATACCGCTTTCGACCAGCA
ATGCCTTCCTAGACGAAAACGTTGCCGGCACCTGGACGCTGGAAGTCACCGACATGACCG
GCTCGGACGTTCCGCCCAACTGACGGGCTTCAAACTGCGCATCCTGGGACATTGACATGA
ACCTCGCTCTCGGTACGACCCTCATCCTTTGCGCGCTTGCCAGCATGCCGGCCTCTGCGC
AAGACACCGACCGGCTCGCATTGCAGCGTGCCGCAACCGGGCAAGGCTTCACCATCGGCG
ATACCAACTTCAGGTTGGTACCCAACGCCAGAGTGCTACGCAATACAACGCCGCCGCCCC
GCGCAGATGTGCCTGCAATGCGCCGTAGCACCACTGCCGCTGCCGGCGTAACGCTGCAGC
ACATTGGCCCGTATGTCATCTCCAGCGGCAACTCACCGCGCTCACCGCGTACCACGCCCG
TCGGCGACGTGGAGGAGCCGTCGTTGATGGTGGCAATCAATCAGCGCAACGGCCAGCCAG
TGGTGGCGTCACCACGCCTGCAGGTGTATGCCGGCGATGCCGATGCCATCGTTCGCTTGG
CGCGGCAAACCAATGGTGCTGTCTTGGCAGCATCACAGGATGGCACGGGCGTGATCGGCT
ATCGTTCGGTCCCGGAAGCACTCGCAGCGCTACCAACCGTAAGGCGCGGCGGCGGCGTTG
ACGACGTTGTCCTTCAGGTGATCCAGGCAGTCCCACGCCTGCGCTAGTGCTAGCCGCCGC
CACCGTGTGGAACGATTCACACGGTGGCGGTGATGTACCGGGCACGACTGACGGAGGAGT
TAACCGGCCCGATCATGCGTCGCCCGCTGCGATCTCCGTGTTCGTCCTTCAGGGGAACAC
GCGTTTGCCGACGATCCAGTTCACTTAAGCGTACTCGTGCGGTACAGGCGCTTGCGCAAC
CCGCGCCGCTGCACCTCGCTGAGCAAATGCCCATGCGTGTGCAACAAGCCAAGGATCTGC
TGGTGCGCCAGCTGGGTGCGCCGTGCGAGCTCGGCCGTTGCCGCCAGCTCGATCGCTTTC
CAGTCGGCCGGGGTTGCGGGATCTGCGGGGAGTGAACGCTTTGCGGCCATGAGGGGACGG
GCACCAGGGATGCGCCGCATGATACGGGCTGCGTGTGAGCGCGCGATCACCGCTGTGCGC
CGCGTGCACTGCCGCTTGGTTGCGGTTGCGGCTGCCAGGTCTGGCAGACCGCACTACGCA
GGGTAGCAATACCCACCGCTGCTGCGCGCCTAACACCCGCTCTTGTACGATCGCGCCACC
GCGGCGCGGCCGCACAGCACCCCGCACGAGCGTTCCATATGGCCTCTTCCATCGCCCATC
TGATCGACGTGCTGCAACGTCATGCGCCGACCGATGGCACCTTCAGCACCGCCGTGCCCG
GGCTGCGGCTGATGCGCTGCTCCGCGCCCACCTACTCCATCCCCACGGTGTACACGCCCA
CCCTGTGCCTGGTCGCGCAGGGGCACAAGCAGGCCATGCTCGGTACCACCGCGTATCACT
ACCATCCGGCGATGTATCTGGTGGCCTCTGTGGACCTGCCGATCATCGGCTCGGTGATCG
AAGCGAGCCCGGCCCAGCCGTATCTGTGTTTTTGCCTGGATCTGGACGTGGCCGTGCTCA
GCGACCTTGCGATCCGTTACCCGGCCCTGGCCGAGCAGGCTGGCGACACGCCAGCGTCCG
GACTGTTGCTCAATCGCAGCACGCCGGAGTTGCACGACGCCGCCTTGCGGCTGGCGCGCC
TGCTCGACCAGCCGCGCGACATCGACGCGCTGGCGCCGCTGGTACTGCGCGAATTGCTGT
ACCGGCTGATGGCCGAACCGGGCAATGCCATCGTGCGCCAGATGGCCATTGCCGACAGCC
GCCTCAACCAGATTTCCAGGGCCATTGCCTGGCTGCGTGCGCACTACGCGGAGCGTTTCA
GCATCGAGCAGATCGCAGATCTGTCGGCAATGAGCCGCTCCACCTTCCACACCCATTTCA
AGGCAGTCACCTCGATGACGCCGCTGGAATTTCGCTCGCACCTACGCGTGCAGGAAGCAC
GCCGGCTGATGGTGGCCGAGGCACTCAGTGCCGCCGACGCCGGTTTCCGTGTCGGCTACG
AAAGCGCATCGCAGTTCAGTCGCGACTACGCCCGCATCCTCGGCACGCCGCCCGCACGCG
ATGCACAACAATTGCGTGCCAGCCGGCAGGACGCGATCGAAGTGGCGTGACGGCGTGGGC
CGCCTCGACAGCGGCCGGTGGGCGTGGTGCACGCGCGCAGTGATCACTCACCAACACGGC
GTGACGCAACACTCTGGTGTGTGCGGCTGCCAGCTGAGCGCGCGCGCAGCGATCTGCCAC
TGAACAACGCAGCGTTACGCGGCACTCTGGTGCGTGCGGATGCCACCTGCGTGCGCCCAC
ACCAGCCGCCAGCACACCTGCTCAGTTGCCCTGATACTGCGCGTCGCTGACCTGCTCCAG
CCAGGTCACCGGCGAGCCATCCACCGCCTCGGCGATGGCGATATGGCTCATCGCCACCGT
CGCGTTGGCGCCATGCCAGTGCTTGACGCCCGGCGGAATCCACACGATGTCGCCGGGGCG
GATCTCCTGCGCAGGCTTGCCCCACTCCTGCACGCGCCCGGCACCGGCGGTGACGATGAG
CGTCTGGCCCAGCGGATGGGTATGCCAGGCAGTGCGCGCGCCCGGCTCGAAGGTCACCGT
GGCACCGCCCACGCGTGCGGGCGCATCGCTCTGGAATGGCGCATCGATGCGCACGGTGCC
GGTGAAATAGCTGGCCGGGCCGGCGGCAGAGGCAGCGCTGCCGGCTTTGGTGACCTTGAT
CGGCGCGTGCTCGTCGGCACCGGGACCGGCGGCGGCCATCATCGACAAGGACATGGCGGT
GGCAAACAGGCTCATTGACGTGCTCCTCGCTACAAAGTGCAGCCACTGTAGCGCGCAGGT
GCGGCGCAACTGCCCACCTGGGGCCGCATGCTCCTAGAAACACAGCGCATCAATGCATCT
TGATTGAAGCCGGGAGGCGCCATCGCGCATGATGCAGCGGCATGGATTTCATGTTTGATG
TGTGGTGTCGGCAAGCATGGCTCGGGAAAACCTCAATGACCTGCAGGTGTTTGTCACCGT
GGCACGCGAAGGCAGCTTCACGCGCGCCGCAGCGCAGCTGGGAGTCTCGCAATCGGCGCT
GAGCCATACCGTGCGTGCGCTGGAAACCCGGCTGGGGATTCGCCTGCTCACCCGCACCAC
GCGCAGCGTCTCGATGACCGAGGCGGGCATGCGTTTGTTTGACACGGTGGCGCCACGGCT
GGAGGAGATCGACCAGGAGTTGTCGGCACTGACTGCGTTTCGCGACAAGCCTGCCGGCAC
CATCCGCATCACCACCGCCGGCCACGCCGCCGATGCGTATCTGTGGCCTGCGTTGTCGAA
GGTGCTGCCCGACTACCCCGACCTCAAGGTGGAAATCACCGTCGATTACGGCCTGGCCGA
CATCGTGGCCGAGCGCTACGACATCGGCGTCCGGCTCGGCGACCAGGTGGCCAAGGACAT
GATCGCGGTGCCGATCAGCCCACGCCAGCGCATGGCGGTGGTGGCGGCGCCCAGCTACTT
CGTGCATCACACCATTCCCGCAGTGCCGGCCGAGCTGGCGCAGCACAACTGCATCGGCTT
GCGCCTGCCCACGCATGGCGGCCTGCTGCCGTGGGATTTCGAAAAAGACGGACGCGAGCA
GAAAGTGCGCGTGGACGGGCAATGGACCTTCAACGGCAGCAGCGCCATGTTGCGCGCGGC
ACTGGCCGGCGCGGGCCTGGCCTTCCTGCCGGAAACCATGGTGCTGGACCACATCGCCGC
CGGCCGCCTGCGCCGCGTGCTGGACGACTGGTGCGACCCGTTCGATGGCTATTACGCCTA
TTACCCGAGCCGGCGCCAGTCTTCCGCCGCGCTCAAGGTGGTGATCGACGCGCTGCGGCA
TGACCTGGTGCGGTAGCCCATCGTAGGAGCGCGCTTGCGCGCGGTGGGGCTTTATCGGTA
ACGCCACATCGCGCGCGAGCGCGCTCCTACGGGACATGCCGTACTGCCGCTATGTTGCGT
TGCGTTGCGTTGCGTTGGGAAGCATGTGTGCCCATCGACCACAACTGTTCGAGGCGGTGA
CCTGTGTTCCCCCATGTGGAAACGAGACAGCATCGCTCCCGACTTCACGGAGCTTGGTAG
GAGCGCGCTTGCGCGCGATGAAGCGTTATCGGTACCGCCCCATCGCGCGCAAGCGCGCTC
CTACGGGACATGCAGTATTGCGACTGGGTTGCGTTGCATTGGGAAGCATGCGTTTGCCAT
CGAGCACGACTGTTCGAGGCTGCGACCTGTGTTCCCCATGTGGAAACGAGGCAGCAACGT
TCCCGACTTCACCAAGCTTGGTAGGAGCGCGATTGCGCGCGATGGGGCGTTATCGGTAAC
GCCACATCGCGCGCGAGCGCGCTCCTACGGGAGCTGCAGTACTGCTGCTATGTCGCGTTG
CGTTGCATTGGGAAGCATGTGTCTGCCCATCGACCACAACTGTTCGAGGCGGTGACCTGC
TGTGTTCCCCATGAGGGAATGAGACAGCATTGTTCCCGACTTCACCGAGCTTGGTAGGAG
CGCGCTTGCGCGCGATGAGGCGTTATCGGTAACGCCACATCGCGCGCGAGCGCGCTCCTA
CGACACATTTCTTGCAGATACCGTCACTGCGGTTACACCGCCGTGCTTACTTCCCTACCA
GCTTCTGCCGCTCCGGGCTGTAGCGCTCACCGACAATCTCCACCGCATCGAGTGCCTGTT
GAATACGGGCCAGCTCGTCGCTGCTCAAGACGAGCGCAGCGCCGCCGATGTTTTCGTCCA
GGCGATGCCGCTTGGTGGTGCCAGGAATCGGCACGATCCAGGGCTTGCGCGACAACAGCC
AGGCCAGCGCCACCTGTGCCGGCGTCGCGCCCTTGTCGTCCGCAATGGCTTGCAGGCGAT
GCACCAGCGCCTGATTGGCACGGCGCGCCTCCGCGGCAAAGCGCGGCACGCTGTTACGGA
AGTCGCTCTGGTCGAATTGCGTGTCGGGCTGGATCGCGCCCGTCAGAAATCCCTTGCCGA
GCGGGCTGAACGGCACGAAGCCAATCCCCAGTTCTTCCAGCGTGGGCAGCACGCTGGCTT
CCGGTTCGCGCCACCACAGCGAGTATTCGCTTTGCACCGCGGCCACCGGTTGCACCGCAT
GCGCGCGGCGGATGGTGTCCGCGCTGGCTTCGGACAGGCCGAAATGGCCCACCTTGCCTT
CGGCGATCAAATCCTTGACCGTGCCGGCCACTTCCTCGATCGGCACCGCGGGATCCACGC
GATGCTGATAGAACAGATCGATACGCTCGCGCTTCAACCGCAGCAGGCTGGCCTCGGCCA
CTGCGCGGATACGCGCGGGCCGGCTGTCCAGACCGGCATCGGCATGTCCATCGCGAAAGC
CGAACTTGGTGGCAACCACCACCTGCGCGCCGTACGGCGCAAGCGCCTCACCCAGCAATT
CCTCATTGGCGATCGGCCCGTACGCCTCTGCGGTGTCGAACAAGGTCACGCCCTGCTCCA
CCGCGGCGTGCAGCAGTGCCACCGCCTGTTTGCGCTCGGTGGCCGGCCCGTAGCCGTAGC
TCAACCCCATGCAGCCCAGGCCAAGTGCGGAGACCCGCAGCCCGCTGCGCCCTAGTGTGC
GTGTATGCATCGTGTGCTCCTGCGGCAGCGCCGCGTCGATCGATGGCGTCCCACGTGAGG
TGGCAGCGCCGAGCGCACACGTTAGCCGCCAAGGCCGGGTGGATTGCAGTGCGCGGCGCG
CACACGGTCATGAGTGCGCATCATCAATGCCGGCCCGCGTGGCGTTCGCTCATGCCCTGC
GGCAGCACCGCGTTGCTCGCCAGCGCACACGCGGATTGGACGGCACCAAGCGCACACGTC
AGCCGGCATACCGCGCGGAGTGCAGCGCACGGCGCGCATGCTCATGAATGTGCGTCGTCA
CTCTCCGCGCGCGATGCCGGCGCGCGCGGCGTTCGCCTGCCGGTCGCTGCGGGCGCCGCT
GGCACCGGGCGATACGCGCGCAAGAACGCTGCCACCGCGCCATCGATGTAGCGCTGCGCT
GGGGCTGCATCCGGTGGCATGCCAGGCGCTGGCACCTCGGTCGGCACTGCCGTGATCAGC
CCGAAGAACTGCACCGAGGCGTCGGGCAGGTTGTCGATGACCAAGGCGCCCTGCGCTACT
TCGCGTGCCAGCAGCGCACGCATCGTGCTGTCGTAGCGTTCGAAGCACAGCGTCCACATT
TCTTCGCGGATCTGGCTGGGCAGCGACGGCGGCCGCACCAGTCCGTAGGCGGCATCCTGC
CGCGCCGCATTGGTCCAGACCTGCAGCAGCACACTGGCAACCGCCGCCAAGCGTTGCGCC
ACCGGCCCGGGCAACGTCAGCAGACCATCCCAGCGATTGGACGCCGCATGCGCCATCGCT
TCCAACGTGGTGCGGAACAGCACCTCCTTGGACGCGAAGTACGCATACACCGTCGCCTTG
GACACGCCCGCGTCTTCGGCGATGCGGTCCATGCTGGTGCGCTCCAAGCCCTGCTGCGTA
AACAACTGCTGCGCGGCGGCCAGGATCGCGCCGCGCTTGGCATGCGGCACGCGCCGGCCC
GGCGCCGGCAAGGCCGGGCCTTGCGCCGGGGCCGTGTCAGCCACGGGGCGGCACCGTGTC
GGCGGCGGCCACGTCCGGCCCATCGGCCTGCAGCCAGCCGCCGCCCATCGCCTTGTAGAA
CGTCACCAGGTTGGTGATGCGCGACAACTGCGTGGTGATCAAGGTCTGCTGCGCGCCATA
CAGCGAGCGCTGCGCATCCAGCGCCTGCAGATAGCTGTCGATCCCGCGTTCGAAGCGCGC
CTGCGACAACCGGTAACTGTCTGCGGTGGCATCCACCAGGGCCTGCTGTGCCTGCAGCTG
GCGGCCCAGGGTGTCGCGCTGCGCGAGCGCATCGGACACCTCGCGGAACGCAGTCTGGAT
CGACTTTTCGTAGCGGGCCACTTCGATGTCGCGGTTGGCCTTGGCCATGTCCAGATTGGC
GCGGTTACGCCCGGCATTGAACAGTGGCAAGGTCAGCTGCGGCACGAAACTCCAGGCCCG
CGTGCCCGACTCGAACAGCCCGGACAGACTGCTGCTGGACGAGCCCAGCGTGGCGGTCAA
GCTGATGCTGGGAAAGAACGCCGCGCGCGCCGCGCCGATGTTGGCATTGGCCGCGCGCAG
GTTGCGCTCGGCCTCCAGGATGTCCGGGCGACGCTGCAACAGCTGCGACGGCACGCCCGC
CGGCACGGCGGCCAGCACATTGCCTTCCACGCTTGCGCCATCGGGCAACGCGCGTGGCAA
CAGACTCTCCGGCAACTGGGTGCCGACCAGCAGCACCAACGCGTTGCGGTCCTGCGCCAC
CTGCGCGGTGTAACGCTCCACATCCACACGCGCGCTTTCCACGGTGGTCTGTGCCTGCCG
CAAGGTGAGCTGCGAGGCCACGCCCAGCTCGAAACTGCGCTGCTGCAAGCGGTAGCTGTC
GCTTTGGCTGGTCAGCGTGGATTGCGCTAGCTGCAGCAGCTCCTGGTCAGCGGCCAGGGT
GAGATACGCGGTGGCCACATCGGCGACCAGACTGATGTGCGTGCTACGGCGGGCTTCGGC
AGTGGAGAGAAATTGCTGCAGCGCCTGTTCCTTGAGGCTGCGCACGCGCCCGAACAAATC
CAGCTCGTACGCGCTCACGCCCACATTGGCGCTGTAGGTGCGGAACACCGGCGGCTGCCC
GGGCACCGCCAGTTCGCTCGGGGTACGCGCGTTGTTGGCAGTGCCGGTGGCATCCACGCC
GGGCACCAGCGCTGCACGCTCCACCCGGTATTGCGCGCGTGCCACTTCGATATTGAGCGC
GGCCACACGCAGGTCGCGGTTATTGTCCAGCGCCAGCTGGATCACCTGTTGCAGCGCCGG
GTCGGTGAACACCTCCCGCCAGCCGATATCGGCGATGACGGGAGTTTCTGCGCTCGCTGC
CGCTTCGCTGGCAACGGTCGCCGCCGCGGTGGCACCGGCAAACTGCGCCGGCACCGGTGC
GTCGGGCCGCGCATAACGCGGCATCAGCGTGCAGCCAGACAACACGCTGGTCACCGCGAG
TGCGGCAAGCGTCATTCGGATCGGTGTCATGTCAGTGCCCTGCATGTTGCGGAACGGAGG
CATCAGGCTGCGCGCGGCGTTCGAACAGCCCACGCACCAGTACGAAGAACAACGGCACGA
AGAAGATGGCCAGCACCGTGCCGGAGATCATGCCGCCGATCACCGCAGTGCCCAGCGCGT
GCTGCGCGCCGGCGCCCGCGCCACTGGTCAGCACCAGCGGCACCACACCCAGGATGAAGG
CCAGCGATGTCATCAGAATCGGCCGCAAGCGCATACGCGCCGCTTCCAGCGCCGCCGCCA
CCAGGCTCTTGCCGCCTTCGTGCAATTCCTTGGCGAACTCCACGATCAGGATCGCGTTCT
TCGAGGCAAGGCCAATGGTGGTGAGCAGGCCCACCTGGAAGTACACATCGTTCATTTTCC
AGGTCAGCACGGCGGCCACCAGCGTGCCGAACACGCCCAACGGCACCACCAGAATCACCG
AGAACGGAATCGACCAGCTCTCATACAACGCGGCCAGACACAGGAACACGATCAGGATCG
ACAACCCGTACAACAACCCGGTCTGCCCGGTCGAGGCTTTTTCCTGCCGCGACAACCCGG
TCCACTCGAAGCCAATGCCGGCCGGCAACTTGGCCGCGGCCGCCTCCACGATCTGCATCG
CCTGGCCGCTGGACGCCGCACCTGGCAGCGCCATGCCCAGAATCTCCACCGACGGCAGGC
TGTTGTAGCGCTCCAGACGTGGCGAGCCCTGGGTCCAGCGTGCGGTGGCGAAGGCGTTGA
ACGGCACCATCGTGCCGGCGCTGTTACGCACGAACCAGCGGTCGATGTCCTGCGGGTTCA
TGCGGTACGGCGCATCGGCCTGCAGCATCACTTTCTTGACGCGGCCCTTGTCGATGAAGT
CGTTGACATAGGTACTGCCCCACGCGCTGGAGAAAGTGTTGTTGATGTCGGCAATCGACA
CCCCCATCGCTTCGGCCTTGTGCGGGTCGATCTCCAGCTTGAACTCCGGCGTGTCTTCCT
GCCCGTTGGGACGCACCGCCACCAGCCGCTTGTCCTGCGAAAGCTCGGCCAGCAACTGGT
TGCGTGCCTGCATCAGCGCGGCATGCCCCAGGTTGGCGCGGTCCTGAAGCATCAGATCGA
AGCCGGTGGCGTTGCCCAATTCCGACACGGCCGGCGGCGCCACCGCAAACACCTGCGCAT
CGCGCAAGGTGGCGAAGAACGCGCCCGCCTTGGCCGCCACATCGGTCACGCTCTGGCCCT
TGCCGGTGCGCTCGTCCCATGGCCGCAGCTTGACGAAGGCAAAGCCCACGTTCTGCCCGG
TACCGGCAAAGCTGAAACCGGAAACCGCAAAGATGCCGGCCACCGAGTCCTTCTGGTCGA
CCAGGAAGTGATGTTCCACCTGCTTGAGCACCGCACCGGTGCGCGCGTCGGTGGCACCGG
GCGGCAACTGCACCAGCACGAACAAGGTGCCCTGGTCTTCGTCCGGCAAGAAGCCCACCG
GCGTTTTCATGAAGCCCACCACCACCAGCGCCACGATCACCACATACGCAATCATGTAGC
GCCAGCCCTTGCCGAGCATGTGCCGCACCACGCCCTGGTAGCGGCCATTACTGCGGTCGA
ACACCCGGTTGAACCAGCCGAAGAACCCGGTGGTGGCCATGCCATGACCGGGCTTGAGCA
AGGTGGCGCACAGCGCCGGCGTCAGCACCATTGCCACCAGCACCGACAACGTCATCGCAG
AGACAATCGTGATCGAGAACTGCCGGTAGATCACACCGGTGGAACCGCCAAAAAACGCCA
TCGGCACGAACACCGCGGCCAGCACCAAGGCCACGCCCACCAGTGCGCCGGTGATCTGGT
CCATCGATTTGCGCGTGGCCTCCTTGGGCGAGAGCTGCTCTTCGGCCATCACCCGCTCGA
CGTTTTCCACCACCACGATGGCGTCATCCACCAGCAAGCCGATCGCCAGCACCATCGCGA
ACATGGTCAGCGTATTGATGGTGAAGCCGAACACCGCCAGCACGCCAAAGGTGCCCAGCA
ATACCACCGGCACGGCGATGGTGGGAATCAGCGTGGCGCGGAAATTCTGCAAGAACAGGT
ACATCACCAAAAACACCAGCACCACCGCTTCGACCAGCGTATGCACCACCTGCTCGATGG
AGATGCGCACGAACGGTGTGGTGTCGTAGGGCTTTTGCACCTTCATGCCGGGCGGGAAGA
ACTTCTCCTGCTCTTCCAGGCTCTTGTCGATGGCGCGCACGGTATCCAGCGCGTTCGCCC
CGGTGGCCAGCTTGATCGCCAGCCCCGCGGCCGGCTTGCCGTTGTAGCGGCCCACCGTGT
TGTAGCTCTCGCTGCCCAGCTCGATGCGCGCCACATCGCGCAGACGCACCTGCGAACCAT
CGGTGCGGGTACGCAGCAAAATGTTCTCGAACTCTTCGGCTGTCTTGAGCCGCGTCTGCG
CGGTGATGGTGGCATTGAGCTGCTGGTTGGCCACCGCCGGCAACGCACCAAGCTGGCCGG
CCGACACCTGCGCGTTTTGCGCCTGGATCGCGGCGCGTACATCCACGGGGGTGAGGTTGA
AGTTGTTGAGCTTGTCCGGATCCAGCCAGATGCGCATCGAATACTGCGAGCCGAACAACG
TGGTGTCGCCCACACCCTGCACGCGGCTGATGGTTTCCTGCACGTTGGCGGCAACGTAAT
CGGACAGATCCGAATCGCTCATGCTGCCGTCTTCGGAGGTGAAGGCCAGCACGTTGAGGA
AGTTGGTGGCCGACTTGGTGACCGTGACGCCCTGCTGCTGCACTTCTTGCGGCAACAACG
CGGTGGCCAGCGACAACTTGTTCTGCACCTGCACCTGCGCGGTGTCCGGGTCGGTGCCGT
TTTCGAAGGTCAGCGTAATGGTCACCGCACCGCTGGATTCGCTGGTGGAGGCCATGTAGC
TGAGGTTGTCCAGGCCCTTCATCTTCTGCTCGATGACCTGGGTGACGGTGTCTTCCAGGG
TCTGCGCAGACGCGCCGGGATAGTTGGCGGTGATCGCCACGGCGGGCGGCGCGATGCTGG
GGTATTGCGCGATCGGCAAGGTGGCGATGGACAGGATGCCGGCCAGCATCACGATGATGG
CCAGCACCCAGGCGAAGATCGGGCGGTCGATGAAGAAGCGTGCCATGAGCTGGAGTCCGC
CTTAGTTGGCCGCACGCGGTGCGGCTGGGGCGGAGGGGCTGCCGGCAACGGACGCCGACG
TCGGTTGCCACGGCACGGTCTTGACCTGGACACCGTCGCGGGCGCGCGACAGGCCATCCA
CCACCAGTTGGTCACCGGTCTTCAGGCCACTGCGCACCAGCCACTGGTCACCCACCGCAC
GGTCGGTCTCCAGCACGCGCAGCTGCAATTTATTGTCGGCACCGACTACGAAGGCGGTCG
GCTTGCCGGCGCCATTGCGCGTCACCGCCTGTTGCGGCACCAGCACACCCTGCGCCTTGA
CGCCTTCCTGCAGCACCGCGCGCACGTACATGCCCGGCAGCAGATCGGCATCCGGGTTGG
GGAACACCGCACGCAGGCTGATCGAGCCGGTGTTCTGGTCCACGGTCACATCGGAGAACG
CCAGCCGGCCCTGCAGCGGATAGGTGCTGCCGTCTTCCAGCACCAGGCTCACCTGCGCGG
CACCGTCGCCGGCACGCGCCAGATCGCCACGGGCCATCGCCTTCTTCAGCCGCAGCACGG
CGGCGCTGGGCTGGGTCACGTCCACGTAGATCGGATCCAGTTGCTGGATGGTGGTCAATG
CCGTGGCCTGGTTGGCGGTGACCAGCGCGCCGGGCGTCACGCTGGAGCGGCCGATCCGGC
CGGAGATCGGCGCATCCATGCGGGCGAACGCCAGATTGATGCGCGCGGTCTCCACGCTGG
CCTTGCCGGCCGCCACATCCGCTTCGGCCTGGCCGAGCGTGGCGGCGGTGTCGTCGCCCT
CCTGCTGGCTGATCGCCTTGATCTGCACCAGTTCCTTGTAGCGGTCGGCCTTGAGCCGTG
CGGTGCGCAGGTTGGCCTGCGCCTTGGCCAGGGTGGCCTGGGCGCTGGCGTAGCTGGCGC
GGTAGGTGGCCGGGTCGATCTGGTACAGGGTCTGCCCTGCCTTCACGTCGCCGCCCTCGG
TGAACTGCCGCGTCTGCACGATGCCGCCCACCTGGGGCCGTACTTCGGCGATCAGGTACG
GCACGGTGCGGCCGGGCAACTGGGTGGTCAGGGTGACCGGCTGGGGCCGGACGGTGATGA
CGCCGACCACCGGCGTGCCCTGCTGCGGGGGCGGCCCGCCCGGCGGGCTACCGCAGGCGC
TGATCAGGACGGAGGCGGCAACGGCGAGGAGCGGCAGGCGAAGCGAGGGGACAGGACGCA
CGGGGAAGGTCTCCGGGAAAACCGCGATGGATAAATCTAAACGGTACGGTTCGGTATCCT
AATAAGCTCATCCGTGGGCGTCAAGCATTTCTGCCCAGTTGGTATACTTAAGAGCCCCTA
GGAGCACCGCGATGCGGGTCAGAACCGAAGAAAAGCGCGACACCATCGTTCAGGCGGCCA
GCGAGGTCTTCCTCGAGCTGGGCTTCGAAGGCGCGTCGATGTCGCAGATCGCTGCCCGTG
TCGGCGGCTCAAAGCGCACGCTGTACGGCTATTTCGGCTCGAAGGAAGAGCTGTTTGTGG
CGGTGGCCAAGGACATGTCCGACCGCTATTTCGATCCGCTACTGGATGCACTTTCGCGGA
GCAGCGGCCCCATTGCCGACGCCCTGCAGCGCTTCGGAGAGGACGTCCTCACCTTCCTGT
GCGCACCGCCCAATATCACCAGTTGGCAGACCATCATCGGGGTATCCGGCAGATCAGACG
TCGGCGCGCTGTTTTTCAGCGCAGGTCAAGAAGAAGGCCTGAAGCGCTTCGCCGAATACC
TGCAGACACAGGTGGACTGCGGCCAGCTCCGTTGCGACGACACTATGCTTGCCGCCCAAC
AGTTCGCCGCCCTAGTCGAAGCCGAAACCCTGATGCCCTGCCTGTTCGGCGCACTCAAGA
ACCCATCGCCGGAGTATCTGCGCGACGCTACCCGGCGCGCGGTGGAACTGTTTCTGGTTG
GGTATGCGTGTAAGCCAGCGGCGGCTTGAATGTGGTTGCGGATGCGGGGAGGTGGTGTGG
TGACTGACGTGCTGCGGTGATGAGCGGCTTCGCAGGTGTTGGAACGCCCGACCACTGAAG
TGCGCTGGGCGGCGTCACTTGATCGAGCGCATCAACGACGGGTCGGTTCCGAGTTAGAGG
TGCGCACTCTTAGGTGCGTCATGCGCGCGCGAACGACGCAGCGTGCGCGCAAACAGCGCA
AACAATTTCGAGCAAACCGCGCGTGTTGGCAGTGTGTCGCATTAGCTGAAAGAGGCGGAG
CCGCACGCGTCGCTCAATGCAATGCCATGTGTGCTGCTGGCAGAGCTTCGCTGCATTGCT
GACGCACTACCGGAAGCGGTCGTTCGGGAACGAACGGCTGTGCGCTGTGACATTGGCGCG
CTACGTGGCAAGCCTTGTCGCGGCCAAGGCCGCTCCTACGAGGAGCTCGCAGTCCCTGCG
GACACTGAGTGGCGGCGCATGACGTATGTGCGAGTGAGTGCGCGCTATACGTACGAGCGC
CGAAATAACATCGGGAACGCCCCATCGCGGCCTAGGCCGCTCCTACGGTGAATCGCGATT
GTTTAGCGTCTTGCGCGGGCAACTGGAGCCACTAGCAGCGGCTCGATTCACGCAATCAAG
CCGCCGTGTTGCATTTGCGATGCACAACCGCCGACGTCAGTCGGGAAAGTCCATCGCGGC
CGAGGCCGCTCCTACGGTGAATCGCGATTGTTTAGCGTCTTGCGCGGGGCGATTGACCCG
AACCGCTTGCGTGCTAGGAGACGGGAGCAGCGGCGCGATTCACACCAATCAACCCGCAGC
CGCGCACTTGGCACACAGGCCGTGCACTTCCAGTGTCTGTGCCTGCGGTTGGAAGCCCAG
CGCCTTGGCGCGGGCTTCCAGTTGCGAGACCACATCGCGGTCTTCCAGCTCCACCGCGCT
ATGGCAGCGGTCGCAGATCAGGAACGGCACCGAGTGCTGGGCGCTGTTGGGGTGATGGCA
GGCGACGAAGGCATTGACCGATTCGAGCTTGTGCACGAAGCCATTGGCCATCAAAAAATC
CAGCGCGCGGTACACCGTTGGCGGGGCGTCGGCGCCCACACCCTTGCCTTCGCGCACCCA
GTCCAGCAGCTCGTAGGCCTTGACCGGTTTGCCGGCATCGGCGATCAGCCGCAGTACGTT
GGCGCGGATCGGCGTCAGCCGCAGGCCGCGTTCGCTGCAAGCGCGCTCTACCGCACGTAC
GAAGCTGTTGGCATCGTCCACGTGGTGGTGCGGGGCCGTGCAGGCGTGTTCCTGGTCGTG
CGTTTGGGTGTGCGTGTGCTTGGTCATACAGGCTCCGGCGTCAGGCCGCTCCAATCTTGA
TGAGTGCCGCATCGATGCGTTTCAAGGCACCCTCGCGCCCGGCCAGGTACACCGTCTGCG
AAATGTCCGGGCTGACCTGGGTGCCGGTGATGGCCACCCGCAGCGGCTGGGCCACCTTGC
CCATGCCCAGTTCCAGCGCCGCGGCAGCGGCATGCAGCGCCGCCGATACGTTCTCCACGC
TCCACTCGTTCAGCGCAGCGAGCATCTCGCGCGCCTTGCCCAGCGGCACTTCCGCGCCCA
GTTTCAGGTGCTTGATCACCGCGGCTTCGTCGTAGGTTTCCAGCGGCTGGTACCAGACCA
CGGCTTTTTCGGCCATTTCCTTGAGCGTCTGCACGCGCTCGCGCAGCGCCACCACCACAT
CGGCAGCGGCCGGGCCGGCGGCCACATCAATGCCCAGCTTGCGGAGCTGGTATTCCAGCT
GCGGCGCGATGCTGGCCGGGTCGTCGGTCTTCAAGTAATGCTGATTCACCCAGCCGAGCT
TGGCCATGTCCAGGCGCGCGGCCTTGGAATTGACGTCCTTGACGTCGAACAGGTCCAGCA
ACTCCTGCTGGCTGAACAGCTCCTGGTCGCCATGCGACCAACCTAGGCGGGCCAGGTAAT
TGATCAGCGCATGCGGCAGGTAGCCGGCGTCCTTGTACTGCATGACATCGGCCGCGCCAG
TGCGCTTGGAGAGCTTGGCGCCCTGCTCGTCCAGGATCATCGGCATGTGCGCGAACTTGG
GTACCGGTGCGCCCAGCGCTTCGTAGATGTTGATCTGGCGCGGGGTGTTGTTGATGTGGT
CGTCGCCGCGGATCACCTCGGTGATGCCCATGTCCCAGTCGTCCACCACCACCGCGAAGT
TGTAGGTGGGGTAGCCATCCGGGCGGAAGATCACCATGTCGTCGAGCTCGCTGTTGGCGA
TCTCGATGCGGCCCTTGATCAGGTCGTCGAACACCACCGTGCCCGCGAGCGGGTTCTTGA
AGCGGATCACCCGGTTCGGGTCGTCGCGATACGGCAGCTGCTGCTCGCGCGCGGCGCCGT
TGTAGCGCGGCTTTTCCTGCTTGGCCATCGCGGCCTCGCGCATCGCGTCGAGCTCCTCAC
GGGTCTCGTAGGCGTAATAGGCCTTGCCCTGCGCCAGCAGCTGCTCGGCCACCTCCTGGT
AACGGGCGATGCGCTGGGTCTGGTAGATCGGGCCTTCGTCGTAGCCCAGGCCCAGCCACT
CCATGGCTTCCAGGATGGCGTCGATGGCGACCTGGGTGCTGCGCTCACGGTCGGTGTCTT
CGATGCGCAGCACGAACTGCCCGCCGCGGTGACGTGCCTCCAGCCAGCAGTACAGGGCGG
TGCGTGCGCCGCCGATGTGCAGGTAACCGGTGGGGCTGGGGGCAAAACGGGTGCGGCAGG
TCATGGAGCGCTCGGCGGAACGGGAGTGGCCCGATTTTACCTTGCGCAGCCGTGCCCTGC
CCGGCCCGCCCGCTCAGGTGTTGCGCAACAGGTCGCCGTAAACCACGCAATCGCCGCCGC
TGCGCTTGGCGCCGGGGGCGTCGTAGAGCACCAGCCAGCTTGGCGTGTTGCCGGCCAACT
GGCGCGGCAGGTTGCAGATGGCTTCGGCGCGGTCGCTGTCTTCGCCGTGCGGCAGCACCA
CCGACGTGAGCAGCTCGCGCTGGAAGCGCACCGGCGCCTGGTTGGCGGCCAGCACGCTGC
GCGCATCCGGCCACTTGAACAGGCGGATCTCGCCATTGAGCACCATGGTGGGCCCGGCCA
GCAGATACAGGTCGTCACCGGAATAGTGCAGGTCACGCACGCCCAGCCCGCCCAGTTGCA
GGAAGTGCTTGCGCAGCAGCGTGCCCTCTTCATCCAGCGGGGCAAGGCGCAGATGATCGC
CATGCGCTTCCACCTGGATCTCCAGCAGCGCCGACCACCCACGCAACACCGGGCCACGCA
GGCCCAGTAGCAGGCGCTGGCCGTCCACCACGATGCCTTCGATGTCGAAGCCGTTGTCCT
TGCCGGGAATCTTCAAAAACGGCCCGAAATGCGGGTCGTCTTCCAGCAGCGCGGTGAGCT
GGTTGTGCTTGGCGTCGCCCTTGAGCCGCAGCGCGCGGCGGCCGTCGGCGGCTTCGCGCA
CCAGCGTGGGCGTGCCATCGGCAGCGCGCTCGATCGGCAGGCAGGCCAGCAGGCGGCGGT
TGGCATCGAGCTTGAGCTTGGTCAGCCGCTTGGCATTTTCGGCATCGTCGCGGCCAGGCT
TGGCGTTCTTGCGCTTGAGCCCATGCGAGCCGATCACCCACAAAAAGCCGTCGGAAAGTG
CCAGGCCTTCCAGGTCGGCTTCCTCGGCTGCTTCGCCGGGCAGATCCAGCAACTCCGCCA
GCGGAAAGCTCTGGCCTTCGCCAAAGCGCAGCGTCTCGCGCTGCAGCGGGGCGAGCGTGC
GCAGGCGGTCCACCGCACAGGCTTCATCGCCGGCCACCCACAGCCAATCGTCGGTGAAGG
CAGCGCCGGAAAGATTGCTGTGCACCAGCGCGCCAGGCGCAAATTCCAGGCGGACGCTAT
GCGGGATCAAGGTTTTCTTGGACATGGGTGACCTGGTCGGTGGCGGGCGGGAGTTGCCAG
GCGGCTGACTCCCACGGGCGCGTGGCCGGTGGCGCGGCGCGCATGGGAAGCGCTACGCAT
CCACCGGCCGGCAGCGCCCGGGGGCTATCGGTCGTCTTGGATCAATCGAACCCAACCAGC
TTCGCACGCGTCACGTGAGCAGCCAATTGACCGGGCCAATCGCGGTCATTGGCCACCTGG
GCCTGCGCACGGCTGCCCGCGAACGCGTCAAAATCCAGCTCCGCATACGCCCACACCTGC
GCGCCCTGGGTCTGCGCCAGCACGCCATCGGCCGGAAAGCCCACATCCATCGGCGCGAAC
ACCGCAGCCTCGCCGGTATTGACGTCCAGCGCCGGGCTCCACGGCGCCTCACCGGCGGTG
ACCGACTGCGCAACGAACACGCGGTTTTCCAGCGCACGCGCCAGGCAACCCACGCGCACG
CGCATCGCACCGGCGGCAGTGTCGGTGCAGCTGGGCACGATCAGCAAACGCGCACCGGCC
TCGTACTGCGCGCGCACCGGCAACGGGAATTCGCTGTCGTAGCAGATGGCGATCGCCGCA
CGCACGCCATCCAGCTCGAACACCTTCAGCGCATCGCCTGGGTCGATCACGCCGGTGGCC
TTTTCGAACCCGGTGAGCTGCAACTTGTCCTGCCAGCCATGCGTGCCGTCGGGGGTGAAC
CAATCGCTGCGGTTGCGGTAACGGCCGCTGCCAACCTCCAACAGGAAACTGCCGGCGATC
AAATGCACCGCATGCTGTCGGGCCAGCCCGGCGAACAACGCCATCCACTGCGGGCGCAGC
GCCTGGATCGCTGCCAGCGACTCCGGCAAACCGGCCGAAATCTGCGTACCGAACGTGGCG
CCCAGCTCCAGCGACAGATATTCCGGCAGCACCAGCACGCGTGCACCGGCTGCCGCGGCC
TCGCCCACCAACGCTGTCTGGCCTGCAGCGAAGGCAGCGAAATCGGCCGGCTTGCCGATC
GGGTATTTGGCAACGGCAATCTTCATCGGGTGAGCGTCCTGCGATGCGTACGTGGGGTGG
GTGATGCGGAGGTGGCGCAGCAGCCTTACGCCTGCAGCGCGCGCGTCCACACCTCCAAAC
TGTGGTCGATCTCCCCGTGTTGCAACTCCGCCCACTCCAGCCGCACCTGCATGCCGGGCT
GCGGCGCATAGCCGCGCTTGCGCCAGAACGCATCGTTGGGCCGGTAATCGGCCGGGCGGC
GCGTGTCGTGCGGGTCGCGCTGGACCGAGCAGAACGCGGTCAGGGCAAACCGCCCAAGCG
CACGCGCGTGCGCTTCACGCTGGTCGAAAAAGGCGTGCCCGATGCCCTGCCCACGATAGT
CCGGCAGCAGCACCGATTCGCCGAAATAGAACACGCTGGCCGGGTCGATGCCTGCCGCGC
GGAACGGCGCATGGAAGGCCGCGCTATCGTCCAGCAAAGGTAGGCCGGTGGAGGCGCCGA
TCACCGCATCGCCATCGCGCGCCAGCACGAACACGCTGTCTGGCGAGGCCGCATAGGCGG
CCAGGTAGTCGCGCTCGTAGGCGGGGTCGCCGTCGTAGAGATACGGCCAGGCGCCGAAGA
CCACACTGCGCAGCCGCGCCAGGTCGTCCAGAAACGGCGTGATGGCGTTGCCGCGCAGTG
CCGTGATGGTAGGAGTAGGCATGGGTGCATTCTAGCCATGGCTGCAGCGCGTGCGCTCAG
CCGGCCGTGCCGGCTCCACGCGCGGCCTGCCACGCCAGCATGCGCCGGCCCAACAGTCCC
AGGGGCGCTGCCAGGAGGCACGCGGCGTCCGCTGCCAACTGCAGGCAAATCGCAGCTTCC
ACCGCCACTGCCAACGCGAACGCATCCTGCCCGGCGCCGGGCTGCAGCATCAAGGTGCCG
AACAACAACACCGGCAAGAGCAGGCAGACACAGGCGACGCACCCACCGAACACCCGCCAG
CTGGCGCTGGCCACCAACGCCAGCGTCAGCACCGCAACCACAAAGATCACTACGGCCGCC
CAGATCACCGCAGGCGTCCTGTGACGCATGTGCCGCTGCACTGTAAGCGGGCGACACAGT
GCGCTGCCTGCTGCAGCCGCGCGTAACAGACAACTCGCCTGCAAACCGCGCCGCTCATCG
CAGCCAGCTCTGTGTGCAGGCCGCAGCGGCGGGCTGCTGCCACAGCAACCAAACGGCCGC
ATCTTCCACCGCCAACAGCGCGCCGAGTAATGCATCGCTACTGCGGGCCCAGTAGCTGCC
GTTGCTCAGCCGCTGCCATGGCAGGTACTGGCGCAGTGGCGGCCGTGGCGCAGCGCACTG
CAGCTGCTGTAGTGCGTTGGCGCCATCGCGGCGCACATCCTCGGCGGTGCGGGCGTGCAG
CGCCATGCCGATCCATCCGCGCCGCCCCGCTGCAGGCAGCGGCAAGGCGGACAGCGGTGA
GCATTCCCACTGGTGGGGTGGCGCTGCGGATAGCAGCGCCACCGTTTCGATCCCGGCGGG
CAGCAACCGCTGCGCCCGCCGGTGTAGCTGAGAGCGCATCAGCATGCCGACCTCAGCGCA
GGCTGTTGCCAAGCTCGTACCAATCGAGCTTGCGGGTTACCCACATGATGCAGGCCAGGA
TGCCGAACAGCAGCAACGATCCCATCAGCAACGCGTTGTCTTCGGAGATCAGAAGGCTGT
AAAGCACCCCGTACAGCGCGGTGAGCATCACCGAAAACCCGCCGGCCCGCGCCCAGCTGC
GCAACACACCAGACAGGTACACGCACTGCAGCCCGATACACGCCACCGCCGAGACCAGGT
ACGCCTGCCAGAAGGCGATGCGCTCGGACAGGCTGAGCAGCAGCAGGAAGAAAATCGCCA
GCGCCAGGCCCACCAGCAGGTATTGCACCGGGTGGATCGGCAACCGCTTGATCAGCTCGA
ACAACACAAACGCCACGAAGGTCAGCACCACGAACAGGATGCCGTACTTGCTGGCGCGAT
CGGCCTGGGTATACACGTCCACCGGGTCGACCAGCCGCACTTCCAGCATGTCCAGCGCGC
TCGCATCCGACTGCAGCTGCGTCTGTGCGCCGGTGGCCAGCGCCGACAACGACCAGGTGG
CATCGAAGCCCTTCGGCCCGATGCTCGGCGCATTCGGCAGGAACTGCCCGCCGAAGGACG
GGTGCTGCCAGCCCGAGCGCAGCGCGATGTCGTTGGTGTCGCCGATCGGCGCGATCGCCA
GCCGGCGCGTGCCATCCAGCACGAACTGCATGTCCACCACATTGCCGTCCTGCAGCGTCC
CGGCAGTTGCATCGCTCACCGGCTTGAGCGCGGCATGGATGCCCGAGGTCCGCCCGGCCA
GCGTGCCTGCACCGCCTTCCAGCGTCAGCGCCCGGCCATCCACGCGCAGGCTGGGCGTAC
CCACCAGCCCACGCACATCGGAAATGCCCACCGTCAGATACGGTTGGCCATACACGCGGG
TAGGCGCGGCGGCGTACTCGAACGGGTCGTATTCGGCGTGCAGCGTTGCCTTCCACGAAT
ACACCTGCACGCGGTAGATCCCCACCTCGCGCACCGAAGGCACCATCTCGCCGCTGATCT
TGAGCGTGCGCGGCGTCTGCAGCAGCGCCCCCTCCTGCGCGCGCCACACCTTGCGCTGGT
TGCCCTGCTCGTCCGGCTCGTTCACCTGCACCTGCTCGGTGTAGGGCAGCACACGCACCG
GCGCGATGAATTGCTGCTCGCCGGCCTTGCTTTTGGACACCCGCTCCACCGCCTCGTCGC
GGTAGCGCGCGCGGTCCTGCACCGCGCCGCGGATCAACAACAACGGGATCAGCAACAGCA
GGATCAACCCACCAACGGTGGCGAAGCGCAACAGCAGTTTCAGGGATTTCATCGACCATC
CTCAGTCTGGGAGGTGGTCAGGGTGAGCGCCCTCGGTGTCCAGGGTTTGAGGCGAATTTG
AAGCGAATGTGAAGTGGGTGGCGTTGCGGTGCAGATCAGCCTGCGGGCAATCGCAAGGTG
GCGATCGCACCGCCACCGTCGCGATTGCGCAGGCGCACGTCGCCGCCGTGCAGGCGGGCC
ACCTCACGCACGAACGGCAAGCCCAGGCCGGAACTGCGTTGCCCGGTCTGCGGGCGCGCC
AGCGAATAGAACCGCTCGAACACGCGTTCGATCGCGTAATCGGGCACGCCACTGCCGCGG
TCTTCGACCAACAGCTGCACCTGCCCGTCCTCCCGCTGCGTGCGCAGCTGCACGGTGCCG
CCGTCCGGCGAGAAGGCGATGGCGTTTTCCAGCAGGTTGATCACGGCCTGCCGCAGCAGG
AAGGCATCGCCGAGCACGGCCTGGTCGCTGGCGGCCATGCTTGCCGCATCGAGCTCCACC
AGCACGCCGGCGCCAGCGGCGCGCAGCAATACCGCGTCCACCGCAGCGTGCAACACGCCA
GGCACGGCCACGCGCGCACGGGTCTGCAGCCAGCCGTGTTGTTCGACCTCGGCCAGGGCG
AGCAGCTTGTCGATGGTTTCAGTCAGGCGCTGCTCCTGGGCGCGGATGCTGGCCACAAAA
TGCTGGCGGTCGGCCTCCGGCAATGACTCGGTCAACAGCTCCGAGGCGCCACGAATGGCC
GCCAGCGGGCTTTTCATCTCATGCGTCAGCGATTGCACGTAGTGCTCGACGTAGGCCTTG
CCCTCCAGCTTGCGGCGCATGGTTTCCAGTGCCTGGCCCAGGTCGCCGATTTCGTCGCCG
CGCGGCTTGGGCGGCGGCACCGGGATGCCCGCACTCACCGCCTGCGCGTAGCGATTCAAC
CGGCCGATGCCGCGCATCAGCCACCAGGTCATGCCGATGCCGATCAATGCGGAAATGCCG
ATCAACCAGGCGCCCCGTTGCAGGATGTTGCGCTGGCTGGCTTCGATGAAGGGGTCGATG
CTGCGATTGGGCTGCGCCAGTGTGAGCACGCCGATCAGTGTGCGCGGCGCGTCCGGCGCA
TAGATCGGTGCGGCCACATGCATCACCGTGGCGCCGGGGGTGCCATCCAGCTCCGGACTG
GAGCGCGCGCCGTATTCGCCGCGCAAGGTGCGGTAGACATCGTTCCAGCGCGAGTTGTCG
CGGCCGACGTCGCGACCCAGCGAATCGAACACCACCACACCACGCGCATCGGTCACGGTG
ACGCGGTAATCCACGTTGTTCTTGCGGAAGCGCCACACCCAGGCCTTGGGGTCGCGCTGC
TGGGCCTGTGCCAGGTGGCGCGCAAAGCGGCCGGTGGCGATCTGCCCGGCCGCAAGCTCG
GGGCTGGCCATCTCGGCCAGCACGTTGGCCGCGTCCACCAACGTGGATTCCATCGCCTGG
CGCACGCCCGGCTTGACCTCGTTGACGAACACCCGCATCACGAAGAAGGCGGCCAGCCCG
ACGATCAGAAAAAACCCGAGAAACAGCTTGAGGCCGAGCCGCATGTCAGCACCGAATCCC
GTTGGCCGCGCACGCAGGTGTGTGGTCGTTGGTCGACCACCGCGTGGTCAAGTAGCCGTC
AGCAGCCGACGCATTTGGCATGGATGCGGCCAGCGCCGTTTGCGTCTGTGCCAGGAGCGA
CGAACGCAAGGTGGGCGTGCATAGGGATCGCGCAATTGCGGCACTGCGGGGGCACGCAAC
GTCGATCTCCTCCGCACGCGCCTGATGATGGCCGACGCAAGACAGCGCGAACACATCGCG
CCCACCCGCCAGGCCGTCCACTTCAGTCAGCCCACGCCGACCATGCAAACCGGCACGCTC
GACCACCCCAACCGCCGGCGGCTGAAACACGGCATCCATCCTCAGACCTCCAGCGCGTAG
CCAAGGCCACGGTGGGTGCGGATCGGGTCGGCCGGCACGCCGGCCTGGCGCAGCTTGGCG
CGCAGCGTCTTGATATGGGTATCCACGGTGCGGTCGGCGCTGTCGGCACTGGCATCCCAG
CCGCGGTCCATCAGCTGGCTGCGGCTGAGGATGGCGCCGGGCCGCTGCAGCAGCGCGGCC
AGCAGCGCATATTCGTAGCGCGTCAGCGGCAACAGCGTCTCGCCGTAGCGGATGCGGCTG
CCGTCGCGATCGATCGCGAACGCGCCGTGCGGCTGCCAGCCCGGTTCGGCCTGAGCCACG
GCCACGCTGCGCCGGCGCAGCCGTGCGCGCACCCGCGCCACCAGCTCGCGTGGCGAAAAC
GGCTTGGCCATGTAGTCGTCGGCACCGAGTTCCAGACCCAGCACGCGGTCGATCTCGTCG
TTGCGTGCGGTCAGGAAGATCACCGGTACCTCGCTGAAACCGCGCAGCGTGCGGCAGACC
TCGAAGCCATTGATATCCGGCAGGCCCACGTCCAGCACCACCAGGTCGGCGGGATCGTTG
CGCAGCCGCTCCAGCGCCTCGCGCCCCAGCAGGCAGTGCTCGGGCACGTAGCCCTCGCTG
CGCAGGGCGTACAGCACGGTGTCGGCAATGGCGGTTTCGTCCTCGACGACAAGGACACGG
GCGGGGGTCTCGGACATGGCGCGCAGCATAGCCGCATGCCGGCGCGGCCAATAGCACGCG
GGCCACCGTGCACGGCCGCCGCGGGCCATCATCGACCACACCACGCTGGCTGCACCTTGC
GGCGCCGGCGCGTCGCAGACGCGCGCAGCCCGGTGCCCGGCCGCCTTGCTGCGCCCCACC
CGGCGTAAACCGCCACCGCACCTGGCACAGCGCAAACCACCGCGCACCCTCTACACTGCC
GCGATGAACTATCGCCACGCCTTCCATGCCGGCAACCACGCCGACGTGCTCAAGCACATC
GCCTTGCTGGCGCTGATCGACACCCTCAAGCGCAAGGACACCCCGTTCTTCGTGCTGGAC
ACCCACGCAGGCCGTGGCCGCTACCAGCTCGGTGGCGAAGAGAGCCGCAAGACCAACGAA
GCCGATGCCGGCGTCATGCGGTTGATGGCCGAAGCCACGCTGCCGGAGGTGGTGGAGCGC
TACCTGCGCGCGGTGCAGGCCGACAACGCCGCCGTCGCACGCCCCGCCGTGCCCGGCCAG
AAAGCGGCCCGGCCCACTGCCGGCATCCAGATCAATCACTACCCCGGCTCGCCGTTGCTG
GCGGCGCAGGCGCTGCGCGCGCAGGACCGCATGGCGTTCTGCGAACTGCAGCCCGACGAA
GCCCAGGCGCTGAAGACCCTGTTCGCCAACGACAGCCGCGTGCGTGTGCATGCCGGCGAT
GGCTATGCGGCGATCCGCGCCTTCCTGCCGCCGCGGGCCGGCGAGGCCAAGATCGGCCGC
GGCCTGGTCCTGATCGACCCACCCTATGAATCACAGGGTGCCGAATACCCGCAGGTGATC
GCCAGCGTGCGCGAAGCGCTGGCGCGTTGGCCGCAGGCGATCTGCATGGTGTGGTACCCG
ATCAAGCTGCGCCGCAGCCTGCAGCCGTTCATGCGCAAGGCCGCCGCGCTGCCGGCCAAG
TCGGTGCTGATGGCCGAACTGCAGGTGCATCCGGATGATTCACCGCTGCGCCTGACCGGC
AGCGGCCTGTTGATCGTCAATGCGCCGTGGCAGTTCGACCAGGTGCTGGCCCCGGCGCTG
CCCGCGCTCAAGGCGCACCTTGGCGAAGCCGGTGCCTCGACCCGGCTGGAGTGGCTGCGC
CAGGAGGGCTAGGCCGCGTTGGCGCCCGGCGTCACGACTGGCTCACGGCATCGCTCGGTA
GAGTGCCGTGGGAAGCACTGCCACCCCCGCATACGGCCCCCAGCGGCGCACCGGAATCAT
TCACGGTTGTGCGCTGGGCTGGTGCCAGAATCTTCCGATCTTCAAGGAACACCCGGTCAT
GGCCATCCGCAATCGCATGCCTCCCTGGCATGAAAATTTCAGTCTGCCCAATGGCCGCAC
GCTCCTGCTCCGCCCGATCCGTCCCGAGGACGGCCCGCCGCTGCAGGGAGCCTTCAGCCT
GTTGGGCCCGGAAGAGATCCGCGCCCGTTTCGTGCGCTCCTCGGCCGAAATCACCACCGA
AATGGTGCAACGCCTCACCCACCCCAACCCCAAGAGCGAGATCGTGCTGGTGGCGGCCGA
GCAGTTGCCGCCCGGCGAAGCGCTGGTGGGCGCCGTCGCACGTGCCGCGCTGGTGCCGGG
CACCCGCCAGGCCGAATACACCATCCTGGTCAGCAGCTTTGTGGCCGGCCAGGGGCTGGG
CCGCCAACTGATGCGCAAACTGGTGAAGTGGGCGCGCCGCAAATACCTCGATTGCCTGTA
CGGCGATGTGCTGCAAAGCAACCTGCCGATGCTGCAGCTGGCCGAATCGCTGGGCTTCAA
ACCGCAGCCCCACCCGGATTCCCCGGAACTGGTGCGCATGGTGCTGGAGCTGGATGCTTG
AGGGGCGGGGATTGGGGATTCGGGAGTTGGGATTTGTTTTGAAGCGGTGGCTGTGCGTGC
TGGGTGTTCGCATGGCATGCCCTGTATTGCGGGACAGCAAGTTAGTACCCCCGCCGGCCT
GAGCGCCGCCCAAGGTTTCGCAAAGGCGCCGCCACAAGCCGCCAATAACAGGTGACTTAG
AGCGGCTAACAAAAAGTCGCAAGCAGTCGTCGGGTGGGTGCGGACGGCGCGGAGGAACCG
GAATGTACGTGGGTACATGCCGATTCCGAGCACCGGCCGCGCCCGCCCGGTGGCTGCGCA
GTCGTTTTGATAGCTGCTCTTCGCCTGGCATCCCCCAAAGCCGCCTATACACCGTCAGGC
GCGGTGTCCTCGCCGCTTGCGGGACCATGTGGCGGCATGGATGCCGCCACTGAGGCTCCA
TGGACGGATTCACGGCGTGTCCCGCAAGCGGTGAGGGCACCGCGCCCTCGACCAACTAGG
CTGTTGACTGCCAAGACGAGCAATCCCGCCTACCTGGAAGCGCAGTAGAGAATGCGGATA
GGCCAGTCGCAGCCCCCCCAACTCTGGAACGTCGCAGCAAGGGCCCTTGCCCGCCCTCCC
CATCGCACGACGCCGAAGCCCGGCGGGCCAGGCCGGCCGCTTTCACGCCAGATGGACCGG
CCCCTGGCGGCGCTCTGATAAAATCGCCGGCTGATGCCGTCGCCTACCTTCCCTTCTCCG
CCGCTGCCCAAGTCCGGCCAGCTCCGCGCCTACTGGCGCGCTCCGTCGTCTCCGACGGCC
CTGGCCTGGTCGATTGCACGCGCTGCCGAAGCGCATGCCGGCCCGGTGCTGGTGATTGCC
CGCGACAACCAGAGCGCGCATCAGATCGAAGCCGATCTGCACGCCCTGCTGGGTGACGCG
TCCACGCTGCCAGTGGTGCCGTTTCCCGATTGGGAAACCCTGCCCTACGACCAGTTCAGC
CCGCACCCGGAAATCATCAGCCAGCGCCTGGCGGCCCTGCATCGCCTGCCCGGTCTGACC
CGTGGCGTGGTGATCGTGCCGGTGCAGACATTGCTGCAGCAGCTGGCACCGCTGAGCTAC
ATCGTCGGTGGCAGCTTTGATCTCACGGTTGGCCAGCGGCTGGATCTGGACGCGGAAAAA
CGCCGCCTGGAAAGCGCCGGCTACCGCAACGTGCCGCAGGTGATGGACCCGGGCGATTTC
GCGGTGCGCGGCGGCCTGCTGGACGTGTTCCCGATGGGCGCCGACACCCCGTTGCGCATC
GAGCTGCTGGACGAAGATATCGATTCCATCCGCGCCTTCGACCCGGAATCGCAGCGCTCG
CTGGACAAGGTGGACGCGGTCAAGATGCTGCCCGGCCGCGAAGTGCCGATGGACGATGCC
AGCGTGGAGCGTGTGCTCGCCTGCCTGCGCGAACGCTTCGACGTGGATACGCGGCGCAGC
GCGCTGTATCAGGATCTGAAGTCCGGCATCGCACCGTCGGGCGTCGAGTATTACCTGCCG
ATGTTCTTCAGCAAGACTGCCACGCTGTTTGATTATCTGGACACGCGCGTGCTGCCGCTG
ATCGCCACCGGCGTCTCCAATGCGGCCGATGCCTTCTGGCTGCAGGCGCAAAACCGCTAT
GAGCAGCGCCGCCACGATGTGGAACGCCCGCTATTGCCGCCCGATGAGCTGTACCAGTCA
CCGGATGCCTTGCGCGAGCGGCTCAACAAGCTGGCGCGCATCGAAGTGTGGCCGGCCGAC
CATCCGCGTATCGACGAGGCCGCGCCGCTGGGCGACCAGCCGTTGCCGCCGCTGCCGGTC
GCCGCCAAGGATGCGCCCGCCGGGCAGGCCCTGGCCTCGTTCCTGGGCCATTACCCGGGC
CGGGTGCTGGTGGCCGCCGATTCGGCCGGCCGCCGCGAAGCCTTGATGGAAGTGCTGGCC
GCCGCGCAGTTGAAGCCGGACGTCGTGGCCGACCTGCCCGCGTTCCTGGCCGCGACCAAA
CTGCGCTTCGGCATCACCGTGGCGCCGCTGGAAGACGGCTTTGCATTAGACACGCCGCAG
ATTGCGGTGCTGACCGAGCGCCAGTTGTTCCCGGAGCGGGCCAACCAACCGCGCCGCACG
CGCCGCGTGGGCCGCGAGCCGGAAGCGATCATCCGCGACCTGGGCGAGCTCTCCGAAGGC
GCGCCGATCGTGCATGAAGACCACGGCGTGGGCCGCTACCGCGGCCTCATCGTGCTCGAC
GCCGGCGGCATGCCTGGCGAGTTTCTGGAAATCGAATACGCCAAGGGCGACCGGCTGTAT
GTGCCGGTGGCGCAGCTGCACTTGATCAGCCGCTATTCCGGTGCCTCGGCCGACACAGCG
CCGCTGCATTCGCTGGGTGGCGAGCAGTGGACCAAGGCCAAGCGCAAGGCCGCGGAAAAG
GTGCGCGATGTCGCCGCCGAATTGCTGGAAATCCAGGCGCGCCGCCGCGCGCGCGCAGGC
CTGGCCCTGCAGGTGGACCGCGCGATGTACGAACCATTCGCGGCGGGCTTTCCGTTCGAG
GAAACCACTGACCAGTTGGCCGCGATCGATGCCACCTTGCGCGATCTGGGCAGCAGCCAG
CCGATGGACCGCGTGGTCTGCGGCGATGTCGGCTTCGGCAAGACCGAGGTCGCGGTGCGC
GCCGCGTTCGCCGCGGCCAGTGCCGGCAAGCAGGTCGCCGTGCTGGTGCCGACCACGCTG
CTGGCCGAACAGCATTACCGTAATTTCCGCGACCGCTTCGCCGACTACCCAATGAAGGTG
GAAGTGCTGTCGCGCTTCAAGAGCACCAAGGAGATCAAGGCCGAGCTGGAAAAAGTGGCC
AGCGGCGATATCGACGTGATCATCGGCACGCACCGGCTGCTGCAGCCGGACGTGAAGTTC
AAGGATCTCGGCCTGGTCGTGGTCGACGAAGAACAGCGCTTCGGCGTGCGTCAGAAGGAA
GCGCTCAAGGCGATGCGCGCCAACGTGCATCTACTCACGCTCACCGCCACGCCGATCCCG
CGCACGCTCAACATGGCCATGGCCGGGCTGCGCGATCTGTCGATCATCGCTACGCCGCCG
CCGAACCGGCTCGCGGTGCAGACCTTCATCACCGCCTGGGACAACACCCTGCTGCGCGAG
GCGTTCCAGCGCGAACTCAGCCGCGGTGGCCAGCTGTATTTCCTGCACAACGATGTGGAA
AGCATCGTGCGCATGCAGCGCGACCTCTCCGAGCTGGTGCCGGAAGCGCGCATCGGCATC
GCGCATGGGCAGATGCCCGAGCGCGAGTTGGAACGGGTGATGCTGGATTTCCAGAAGCAG
CGCTTCAACGTGCTGCTGTCGACCACGATCATCGAATCGGGCATCGACATTCCCAACGCC
AACACCATCATCATCAATCGTGCCGATCGCTTTGGCTTGGCACAGTTGCATCAGTTGCGT
GGCCGCGTCGGTCGCTCGCATCACCGCGCCTACGCATATCTGGTGGTGCCGGACCGCCGC
TCGATGACCTCCGATGCAGAAAAGCGCCTGGAAGCGATTGCCTCCATGGACGAACTGGGC
GCCGGCTTCACCCTGGCCACGCACGATCTGGAGATCCGTGGTGCCGGCGAGCTGCTGGGC
GAGGACCAGAGCGGGCAGATGGCCGAGGTGGGTTTCAGCCTGTACACCGAACTGCTGGAA
CGCGCGGTGCGCAGCATCCGCCAGGGCAAGCTGCCCGACCTGGATGCCGGCGAAGAAGTG
CGCGGCGCCGAGGTGGAACTGCACGTGGCCTCGCTGATTCCCGAGGACTACCTGCCGGAT
GTACACACGCGCCTGACGCTGTACAAGCGCATTTCCAGTGCCCGCGACAGCGATGCCTTG
CGCGAGTTGCAGGTGGAAATGATCGACCGCTTCGGCCTGCTGCCGGACCCGGTCAAGCAC
CTGTTCGCGATCGCCGAGCTCAAGTTGCAGGCCAATGCCTTGGGCGTGCGCAAGCTGGAT
CTTGGCGAGAATGGCGGCCGGCTGGTGTTCGAGGCAAAGCCGTCGATCGACCCGATGACC
GTGATCCAGATGATCCAGAAGCAGCCGAAGATCTACACCATGGACGGCCCGGACAAACTG
CGCATCAAGCTGCCGTTGCCCGAGGCTGCCGACCGCTTCAAGGCGGCACGTGGGCTGTTG
ACGGCCCTGGCACCGCGCTGAGGGGTTGCACCGTGCAATGCGCCCTGCTGGGGCGCACTG
CACGGGCACGCTGCAGCTGTGGTGTTGAAGGCCGCGCACGCACTGTGCAACGCGCCGACG
GTAATCAGCGATCTACCTTGGCCTGTTTTGGCGCATTGAATGCCCAGTGCAAGGCACTGC
CCGCCAGCATCGCAGGCACAAACCACGATTGAACCCAGCGCCTGATCGCGGTGCATCTGT
ACTGCGCGATCATGAAAGCGTGCAGCGGCAATCGCCTGCAGCAGAGCAGCGCAACCGAGC
AAGCTGCGTTTCGCAAAACCGCGCTGCGCGTTGGCCGCACTCTATACAGACGCAGACATG
GGCAATGAGTGCTGCTCGCCGCGGAACCTTGTGTCAGACATCCATGTCAGCCATCACTAG
CGTGCTCAACAGGCAGGCTTTTCGCATGCACAGCAATCACGCATGCCTTGAAACTGCATG
CGCCTTTGATGGCAACCAAAACACCATGCCGTCGCAGCGCTCGCTTAAAAGCAGACTCAG
CCGACAAGCAGCACGAATCACGTCATCGCAAACCTGAGCGGTTAACGCCCACGCAGTGAT
GCGCATCGCAAATCGGCCGCTTGGCTGAATTCGGCCTAAATATTTCTGTCACGCGCCGAT
ACCTGCATAGACCGACACGACTTGGGCTTACTTGGTAGCGCGTGAAGCCGATGTCGAGGT
GAGAACTTCTCCGCGTCATGCCACGCACGTGTCATCGCTTCACGAGGCCGCAATGGACAT
CTTTTCGTTGGATCTACCCGCCCCGCTCACGCTTGCCCTCGAAGGCGAGATGACCATCCG
TCGCGCTGCCGAGCTCAAGCCATTGCTGCAGCCGGCGCTGGCGCATCCGGGTGGCGTGCG
TCTGGACCTGGCTGCGGTCAGCGAGATCGACACCACTGGCCTGCAGCTGCTGCTCGCCAC
CAAGCAGGCGGTGCAGGCTGACGGACGCCCGCTTGTGTTGACCGACTCAAGCCGCGCCGT
GGTCGATGTGATCGAACTGCTGGGCCTGCTGGAAGCGCTGTACCCGCACGCCGCCACCGG
TCTGGGCGAACGAATTCATTAACACGGACAGGTGACGCGCATGGACATGAACCAGCTGAT
GCAGACCTTCCTGGCCGAGAGCCGGGATCTGCTCGAAGACATGGAACGTCACCTGTTACA
GGCCGAGCGTGGCGAGTCCTCGCCGGATGCGGTGAACGCGATCTTCCGTGCGGCGCACAC
CATCAAGGGCTCCGGCGGTCTGTTCGATCTGCCGCAGCTGGTGGGCTTCACCCATTTGGT
GGAAAGCGTGCTGGATCTGGTGCGCGAAGAATCGGTGGCGCTGCAGTCGGAACTGATCGC
CTTGCTGCTGGTGTGCTGCGACCACATCCATGCATTGGTGGAGACCGCCGCCGACCCCAG
CCATGCCGATCCCGCTGCATTGGCCGCCGAAGCCGAGCCCCTGCTGGCGCAATTGCAAAC
CTACCTGCAAGGCAGCGTTTGCGGCGCAACTGTCAGCGACGCGCAGCGCAGCACGCCGGA
AAAACAAAGCGGTTACTGGCGCGTCAACCTGACCCTGTTTGCCGATGCGCTGCGTTTTGG
CAACTCGCCATTGAAGTTGATCCGCAACCTGCGCGGGCTTGGCTCTGTGGAATCGATCAG
CACCGACTACAGCAAATTGCCGGTGTTCGAGGAGCTCGACCCTGAAGCCAACTACCTTGG
ATTCCAGATCCTGCTGCGCAGCGATGCCGACCGCGCGGCAATTGAAGACGTGTTCGAATT
CGTGCGCGAAGACTGCGACCTGGAGATCGTCGCGGTGCCCGCGCCACTGGACACCAGCGC
CGCGACCGCCGCCGTCACTGCGGAACCGGTACACGCACCGGCACCGGCCATTGCAGTGGT
GCCGACACCGCGCGCCGCTGCAACGACTGCCGACACTGCGCCACGTTCCAATGAAGCGCG
CTCCATCCGCGTGGACGCCGACAAGCTCGATCGCATGATCGACCTGGTGGGCGAGTTGAT
CATCGCGGTGGCCAGCACCGGCACCAATGCACAGCGCACCGGCGATGCGCAGCTGCTCGA
ATCCACGTCGATCCTGGCGGGCCTGGTGGAAGAGGTACGCGAAAGTGCACTGCAACTGCG
CATGGTCAAGATCGGTGGCACTTTCAGCCGCTTCCAGCGCGTGGTGCACGATGTGGCGCG
CGAGCTGGGCAAGGACATCGCGCTAGTGGTTGCCGGCGAAGACACCGAGCTGGACAAGTC
GGTGGTGGAAAAGATCGGCGACCCGCTCACCCACCTGGTGCGCAATGCGATGGACCACGG
CATCGAGCCGGCGGACGTGCGCGTGGCCAACGGCAAGCCGGCGCGTGGCACCGTGGGCCT
GAATGCCTTCCACGATTCCGGCAGCATCGTCATCCAGATCACCGATGACGGTGGCGGGCT
GAATCGCGACAAGATACTGGCCAAAGCGCTGGAACGCGGCCTGGTCGAACCCGGCCGCCA
GCTCAGTGATCGCGAAGTGTTCGCGATGATCTTCGAGCCCGGTTTTTCCACTGCCGAAAA
AGTCACCAACCTGTCCGGCCGCGGTGTGGGCATGGATGTGGTCAAGCGCAACATCACCGC
GCTGCGCGGCTGCGTGGATATCGACAGCACCGCCGGCGTGGGCACCACCATTTCGGTGCG
GCTGCCGCTGACGCTGGCGATCATCAACGGCTTCCAGGTGGGCATTGGCAAGTCGGTGTT
CGTGGTGCCACTGGATGTGGTGGAAGAGTGCGTGGAGTTCACGCCCGACTACACCAGCGA
CTACATCGACCTGCGCGGCAGCGTGCTGCCGTACGTGCGCCTGCGGGAATTGTTTGCGCT
GGGCGGCAAGCGGCCGGCCCGCGAAAGCATCGTGGTCATCCGCCAGGGCGCGCAGCGCTT
CGGGCTGGTCGTGGACACCTTGTTGGGCGAATGGCAGACCGTGATCAAGCCATTGTCCAA
GGTGTTTGCGCAGGTCAAGGGCATCAGTGGTTCGAGCATTCTCGGCAGCGGCGAGGTCGC
GCTGATTCTCGATGTGCCCAGTCTGATCCAGCAACTGCATCCGGGCCAGGACGCGCTGGC
CGCCTGACCGTTCAAACCGCCGCTCGTCTTCCCACGCCGCCGTTCTACGTCGTTCCCTGA
CTCCAGGAAGCTGCCACCATGTCGCACCGTCTCCCGATCGCCACCCAACTGTGGTTCACC
GCCGCTTTCGCCATTGCCCTGCCGGTTGTGGTGGTGGTTGCCGGCTTCGCACTCACGCTG
TCGCATGCTGCACTGCTGGCGGCGAGCGTGCTGGCCGCACTCGCCAGCGGTGTGCTGCTG
GCCTGGTCGATCCGCACCGCTACCGGCTCGCTGGAGATCGCCACCACCACGCTGGACGCC
TTCGCCCGCGGCAACTTCGATGTCGCCCTGCCGCAGGTGCGCGACGAGCAGGCCTGTGAA
GTGCTGCGCGGCCTGCGCAAGGTGCAGAGCGGCATCCGCCACGTCAACGACGAAATCAAC
CGTGTCTCGCACGAACACGACGCCGGCGAGATCGATGCGCGCATCGATGTGGCACGGTTT
GATGGTGACTTCCGCGCCATGGGCGACGGCATCAACCGCATGGTCGCCAGCCATATCGCG
GTAAAGAAGCAGGCCATGGCCTGCGTGGCCGAATTCGCCCGCGGCAATTTTTCCGCCGAG
CTGGAACGCCTGCCCGGCAAGAAGGCCTTCATCAACGAGGTCGTGGACCAGATCCGCGGC
AACCTCACCGGCCTGGTCGCCGAAGTCAACCGCATGGCAGTCGAACACGATGCCGGCGAT
ATCGACGTCGTGATCGACACGCAGCGCTTCACCGGCGATTTCCGTCGCATGGCCGAAGGC
ATCAATGCGATGGTGGCAGGACATATCGCGGTCAAGAAGCAGGCCATCGCCTGCGTGGCC
GAGTTCGGCCGCGGCAACTTCACCGCACAACTGCCGCAGCTGCCGGGCAAGAAGCGCTTC
ATCAACGAGACCATCGATCAGGTGCGCGGCAACCTCACCGGCTTGATCCGCGAGATCAAC
CACATGTCGGCCGAACACGAAGCCGGCGACATCGATGTGGTGATCGATACCGCGCGCTTC
GACGGTGACTTCCGCAGCATGGCCACCGGCATCAACGAAATGGTGGGTGCGCATATCGCG
GTCAAGAAGCTGGCAATGGGCGTGGTGGCAGAGTTCGGCCGCGGCAACTTCGACGCGCCG
CTGGCGCAGCTGCCCGGCAAGAAGGCCTTCATCAACGACACCGTAGAGCGTGCACGCGGC
AACCTGCGCAGCATCTCCGAGGTGATCCAGGTAATGGGCGCGATGGCCGAGGGCGACCTC
ACGCACACCGTGGAAGGCCGCTATGAAGGCGCGTTTGCCGACATGCAGCGCTACGTCAAC
ACCACCATGAGCCGCCTCACCGAGATCGTCGATGAGGTCAACCGTAACGCCGAGAACCTA
GCCAGCGCATCGGAACAAGTCAGTGCCACCGCGCAGGCACTGGCCCAGGCCGCCAGCGAA
CAGGCGGCCGGCGTGGAAGAAACCAGCGCCTCGCTTGAGCAGATGACTGCTTCCATTGCA
CAGAACACCGAAAACGCCCGCGTCACCGACAGCATGGCCGCCAAGGCTGCCAGCGAGGCG
GCCGACGGTGGCGACACCGTGCGCGCCACGGTGGTGGCGATGAAGGACATCGCCAAGAAG
ATCGGCATCATCGACGACATCGCCTACCAGACCAATCTGCTGGCGCTCAATGCCGCGATC
GAAGCCGCACGCGCCGGCGAACACGGCAAGGGCTTTGCGGTGGTGGCCGCAGAGGTACGC
AAGCTGGCCGAGCGCAGCCAGATCGCCGCGCAGGAAATCGGCGAAGTGGCTGGGTCCAGC
GTGGAACTGGCCGAAAGCGCCGGCCGCGTGCTGGGCGAGATGGTGCCTTCGATCCGCCGC
ACCTCCGATCTGGTGCAGGAGATTGCCGCAGCGTCCGAAGAACAGACCGCCGGCGTCAGC
CAGATCAACACCGCGGTGGGCCAGTTGAACCAGACCACCCAATCCGCCGCGGCCAATGCC
GAAGAACTGGCCGCCACCTCGGAAGAGATGAGCGCGCAGGCCGAGCAGTTGCAGCAGTTG
ATGGGCTTCTTCCGGCTGGGCAACGGTGGGCGTGGCAATGTGCCGGCGGCCAAGCCGGTG
CAACGTCGGGTTGCGCCTGCCGCCAGCCTGCCGCTGCGCCGTGCCAACGTGCGTCCGATC
AGCGCGGCGGTCGCCGCCGATGTGATCGACGAATCCCAGTTCGCCAGCTTCTGAGGAATC
GACGATGCAACAGCGCAGCGTAGAGACCGGTGGCGCGCCCGCCATGCCCGCACCCCAGCA
ATACCTCACCTTCCTGCTGGGCGGTGAGATGTTCGGCCTGGGCATCCTGGGCATCAAGGA
AATCATTGAATACCGAATTCCAACCGAAGTGCCGATGATGCCGCCGGCGCTGCGTGGAGT
GATCAACCTGCGTGGTGCGGTGGTGCCGGTGATGGACGTACAGCTGCGCTTTGGCCGCAG
TGCGAGCGCCATCACCAAACGCAGCTGCATCGTGATCGTGGAGATCGCACGCGCCGGTGA
GCAGCAGGTGTTGGGCTTGCTGGTGGACGCGGTCAGCGAAGTGGTGGAGATCGCGCCCGC
CGACATTGCCGATGCGCCCAGCTTCGGCGCCGGCATCCACCGCGATTTCATCCACGGCAT
GGCCAAGCGCGACGAGCGCTTCGTGATCCTGCTGGATGCCGACGCCGTGCTGGCCAACGA
CGCGCCGGCGCAGCTGCCCGACGCCGCGCTGGCGGCCTGACTCTTTCCGTGCACGCCAGG
ACTCTCATGCACTCTCCACTCCTTTCCTGCAACTGCGCACTGGCCGGCCCGGTCCTGGTG
GTCGACGACAGCGTGGTCCAGCGCGAACACGCCATGGCGCTGTGCCGCCAATTGGGCGCC
AGCGTGGTGGAAGGTGCCGGCGACGGCCATGCCGCGCTCGACTGGCTGAGCCGCGCCAGC
GCACCATCGCTGCTGTTGATCGACCTGGAAATGCCGGGAATGGACGGCGTGCAGCTGCTC
GATGCGCTGGCACGCGGCCAGCACAGCATTCCGGTGGTGGTGGTCTCGCAACGCGGCGGC
GCGCTGATCGATGCGGTGATGCAACTGAGCCGCAGCGCCGGTGTGCGCGTGCTCGCCGGC
CTGGAAAAACCGCTGCGCCTGCAGGACCTGGCCACCACGCTGGACTGCATTCCCGCACCG
CTCGCCGAGACACCCACCGCGCTGTCCACGCCGATCTCGCCGCTGCTCTCCAGTGGCGGC
GCGGCGGCCTCGCGGCTGGATCGCGCCATGCGGCGCGGCGAAATCCGCGTGGCCTACCAG
CCCAAGCTGGACCTGCGCGACGGCCGCCTGCGCGGCGTGGAAGCCCTTGCGCGTTGGCGC
CGCCCGCAAGGCGACATGATCGGCCCGGACCGCTTCATTCCCTTGGCCGAGCGCGAAGGC
CTGATCCACGCACTCACCCAGCAAGTGATCGACAAGGCGGTTGCGCAATTGGTGGACTGG
CGCGCCGAAGGCCTGCAACTCACGCTGGCCTTGAACCTGTCGCCCAATCTGCTGGGCGAG
CAGGATTTTCTCGAACACCTGTGCGCCAAGCTGGCCGACAACGGCCTGGCACCGGCCGAC
CTGGTGCTGGAGCTCACCGAAAGCGCCATCGTGGAGCCGGCCAATGCGCTGAGCATGCTG
GCGCGGCTGCGCCTGCATGGGTTCGGCCTGTCCATCGACGATTACGGCACCGGCTTTTCC
TCGTTGCAGCGGCTGGCCAGCATCCCGTTTACCGAGCTCAAACTCGACCGCAGCTTCGTG
CATGCCGCGCACCGCAGCCGCAGCCAGCGCACCGTGCTGGAATCCACGCTGGAGCTGGCC
CACCGGCTGGAACTCACTGCCGTGGCCGAGGGCGTGGAAACCCCGGAGGACTGGCGCCTG
CTCCGCGAACTCGGCTGCGACCTGGCCCAGGGCTACCTGATGGCCTCCCCGATGCCCGGC
CCGGTGTTGTCCGATTGGTGGCGCGAACACGCCAGCCGCATCGCCCGTCTCTGCAGCAGC
GAGCTTCCCACTGATGCCGACCTTGTCTGAGCCCATGAGCACGTCGACCGCGATCACCGA
ACAGGAATTCGGGCGCTTTCAGCGCTTCATTTTCGAAGCCGCCGGCATCAGCATTTCTTC
CGGCAAGAAAGCCATGTTGTGCGGACGGCTGGGCAAGCGCCTGCGCGAGCATCAGTTCGA
CAACTACACCCAATACCTGCAATTGCTGGAAAGCCGGCAGGACCGCGACGAGATCCAGAC
CGCGATCGACCTGCTCACCACCAACGAAACCTATTTCTTCCGCGAGCCCAAGCACTTCGA
CCTGCTGCGCCGCCTGGCTGGCGACCACCGTGGCGGGTTGCCGCTGCGCTGCTGGAGCGC
GGCCAGTTCCACCGGCGAAGAGGCCTACAGCATGGCGATGGTGCTCGACGACGCACTGCA
AGGCCGTGCGTTCGAGGTGGTCGGCACCGACATCAGCAGCCGCGTGGTGGCCAAGGCCCG
CACCGGCCACTACGCCCTGCAGCGCATCGACGGCATTCCACAGGCGTATCTCAAGCGCTA
CTGCCTGCGCGGCCAGGGCGAGTACGCCGGCACCTTGCTGGTGGAGCGCCGCCTGCGTGA
CCGGGTCAAGTTCGTGCACGCCAATCTCAACGCCGCCTTGCCCATGCTGGGCAGCTTCGA
TGTGATCTTCCTGCGCAACGTGATGATTTATTTCAATGGCCAGACCAAGCGCGAAGTGAT
CCTGCGCGTGCTGGCCAACCTCAAACCGGGCGGGCACTTCTGCATCGGCCATTCGGAAAG
CCTGAGCGAGCTCGACATCGATCTCATCCAGGTGGCACCGTCGATCTTCCGTAAAGCCTG
AGCCAGGGATCCACCGTGTCCACAGCGTTCAACCGCCCCATCCCGCAGTCCCAGACCATC
AAGGCAATGGTGGTCGATGATTCGGCGGTGGTACGCCAGGTGCTGGTGGGCGTGCTCAAC
GAAGCGCCCGGCATCGAGGTCATCGCCACCGCCGCCGACCCGTTGCTGGCCATCGAAAAA
ATGCGCCAGCAGTGGCCGGACGTGATCGTGCTGGATGTGGAAATGCCGCGCATGGATGGC
ATCACCTTCCTGCGCAAGATCATGAGCGAGCGTCCCACCCCGGTGGTGATCTGCTCCACG
CTCACCGAAAAAGGCGCGCGCGTCACCATGGATGCACTGGCCGCCGGCGCAGTGGCCGTG
GTCACCAAACCGCGACTGGGACTCAAGCAGTTCCTCACCGACTCGGCCGACGAGCTGGTG
GCCACCGTGCGCAGCGCCGCGCGCGCCAACGTCAAACGCCTGGCCGCACGCGTCACTGCC
GCGCCGCTGGAGGCCGAGGTCAAACACACTGCCGATGTGATCCTGCCTGCGCAAACCGGC
CGTGCGTTGGCGCAGACCACCGAGCGGATCGTGGCCATCGGCACCTCCACCGGCGGCACC
CAGGCGCTGGAAGAAGTGCTCACCGCCTTGCCGCGCGTGTGCCCGGGTATCGTGATCGTG
CAGCACATGCCGGAGAAGTTCACCGCCGCGTTTGCTGCACGCCTCAACGGCTTGTGCCAG
ATCGCAGTGAAAGAAGCCGCCAACAACGACCGCGTGATGCCGGGGCGTGCGTTGATCGCA
CCCGGCGGCAAGCATCTGCTGCTGCGCCGCAGTGGCGCGCAATATTTTGTCGAAGTACTG
GAAGGCCCGCCGGTGAACCGGCATCGCCCGTCGGTCGATGTGCTGTTCCGCTCGGCTGCG
CGCGCGGCCGGCAGCAATGCGCTGGGCATCATCATGACCGGCATGGGCGACGACGGTGCG
GCCGGGCTGCTGGAAATGCGCCAGGCCGGTGCACGCACAATCGCGCAGGACGAACACACC
AGCATCGTGTTCGGCATGCCCAAGGAAGCGATCAAACGCGGCGGTGCCGACCGCATCCTG
CCGCTTGGCGCGATGGCGCGGGAGATCGTGACGCAGCTGCAGTAGCGATGCATCGGCCTG
AGACAGGCAGCGGTGAAAGCTGGCGGTTGCGCCAAGTGCTTCGCGCAACGTCGTGGTCGG
CTCTTCGATCGCGACATCACTGTGCCGGCTTTACGGCACATCGCGTCACGCCTGCGCTCA
ACCAGCGAGGGACGCAATCAGTGCCGGCACGTCGCCTGTCAAAGTACGCACTTAATTGCG
ATCGCTACGCGCCAGCCAATACCACGTCGTCCAGGTCCAGCAGCCACGCAGCAAAGTGCA
CGCAGTCCTGCCCCCACCGCGACGCCAGCTGTTTCTCGCCGCAATTACAACTGCGAATCC
AGCGGCAACCAGCCCAACACCTTGGCCGCGCCGCGACGCCACACACTGGCGGCCGGTTCG
CGCGTCCACACCGCCGGCGGCTGCGCGGCATCGTCGTGCCAACGCAACCCGCCCTGCTCC
AGCGTCACCCGGTAACTCACCGGCGCGCTCACCTTGTGGTTGTACAGCCGCTCCAGCTCC
GCGGTGACAGTGCGGTCTTCGAACAGCAGGCCCATCTCGGTGTTGAGAGTCATCGAGCGC
GGGTCCAGGTTGAACGAGCCGATGAAACCGGCGCTGTCGTCCACCACAAAGGCCTTGGTA
TGCAGGCTCGCGCCACTGGAACCGAACAGGCTGCCATCCGGGCGCCCCATCGGCTTGAGC
TCGTGCAGGCGCACGCCTTGTTGAAGCAGCCGAATGCGGTAGTCCGCATAGCCGCTGTGC
ACAGCCACCACATCGTTGGCGGCCAGCGAATTGGTCAATACGCTGACGCGTACATCGCGC
TTGCGCAGGCCACTGATCCAGCGCATACCGTCGTCGCCGGGCACGAAATAAGGTGAGATC
AATTTCAGTTCGCGGCGTGCGTTGGCCATCTCACCGATCAGGATCGGCGTCATCCAGTCC
GGTTGCGATGGCGCGCCTTCGGCCTTTTCCGGCGGGTCGGCCACGATGCGCGCCTGCTGC
ACCCAATGCACCGGGCGATTGCCCTGCATCAAGGCATGCACGCTTGGCGATTGGCGCAGG
CGCTCCACGTACGGGTGCGCGCCCACCGACGCCATCCCCGCGTCCAGGCTGCCGCGCAGT
TGCTCCAGCGCCTGCGGCTTGGCGGTGACCAGCGCCGCCAGCGGCAACGCATTGGGACTG
TTCCAGTAGGCATCGAACACCTGCTCGGACTCACGCACCGTCGGGCCGATCAAGGCCGCG
TCCATGTCCATGAAGTTGGTGTCGCGTGCGGCGTCGAAATATTCGTCGCCCACATTGCGC
CCACCCACCACCGCGATGCGGCCATCGGCAATCCACGCCTTGTTGTGCATGCGTCGGTTG
ATGCTGAACATGCGCAGCACCATTTCCACGCCGCGCATCAGCGTGCCCTCGCGCGCACGG
GTGGGATTGAACAGGCGGATCTCGATCAGCGGATGGCTGTCCAACGCGGCCAGCACCGAG
TCGCTGCCATGGATGTTCATGTCGTCCAGCAACAGGCGCACGCGCACGCCACGGTCGGCC
GCACGCAGCAATTCGTTGTGCAACAGGTTGCCGGTGAAGTCGGCATGCCAGATGTAGTAC
TGCAGATCCAGGCTGCGGCCGGCTGCACGCGCGGTCAATGCGCGCACCGCAAACGCATCG
ATGTTGTCGGACAGGATCACCATGCCGGTCTTGCCGGCGTGCGCCTGCTGCAACGGAGCG
ACCACCTGGTCGATCGGCGTTGCCTGCGCCGCCACCGGCAAGGCATGGCTGGCAGGGCCG
CGCTCGCGATCGGCAAAGCGGCCGTAGCCATACAGCGACAGCACGCTGCCCAGCGCCAGC
ACCAGCACGCCGATGCCCGCCCACTTGAAGATCTTGCGTTTGGTCACTGCCGGTTCCGCG
TTGAAGTGCGCGGCAGTCTAGAGGCTCTGCGAGCAGGCGGGTGTGCAGACGCAGCGCATC
GCAGCGGGCTCATCCTTGCGCGCATGCCGCGCGCAACGCGTACAGGCGACTGTCGCCGCC
TGCACGCTGGTCCATCACGCTTACCAGATCGCTACGCGGTCCTTGTCGCCGCGCACCATC
GCATCGCCCGGCTTGCACTGGAAGGCCTGTGCGAACGCCGGCATGTTGGACGGCGCGCCG
TTGGCACGGAAGTTGGCCGGCGCATGCGGGTCGGTGTTGAGGCGCACGCGCAGCTCGCCG
TCGGTGAAGTTGCGGCGCCACACCGTGGCCCAGTTCATGAAGAAGCGCTGGTCCTGGCTA
TGGCCGTCGATCTCCTTGTTGGCGGCCGGCTGTTCCTGCAACGCCATCTGCAGCGCGTCG
TAGGCCACGGTGAGGCCGCCCAGGTCGCCGATGTTTTCGCCCAGGGTCAGCTTGCCTTTG
ACGTGCACGCCGGGGATCGCCTCATAGCCATCGAACTGCGCCACCAGCTGATCGGTGCGC
TGGGTGAACAGCTTGCGGTCGGCGTCGGTCCACCACGTGTCGAAGTTGCCCTTGGCATCG
AACTGGCTGCCGGAGTCGTCATAGCCATGCATCATCTCGTGCCCGATCACCGCACCGATG
CCGCCGTAATTGAGCGCCGGGTCGGCCTTGGGATCGAAGAACGGCGGCTGCAGAATCGCC
GCCGGGAACACGATCTCGTTGCGGGTGGCGTTGTAGTACGCGTTGACGGTCTGCGGCGTC
ATATGCCACTCGCGCTTGTCCACCGGCTTGCCGATCTTGTCGAGCATGTAGCGGTAATTG
AAAGCCTGCGCGGCCTGCATATTGGCCAGGAACCCGTCGCCGCGCGTTTCCAGCCCGCTC
CAATCACGCCACTGGTCCGGGTAGCCGATCTTGGGCGTGAAGCTGGCCCACTTTTCCAGT
GCACGCTGCTTGGTCTGCGCGCTCATCCAGTCCAGCTTCTCCAGCCGCGCCTTCAGCGCG
TTGGAGAGGTTCTGCACCAGCTGCTGCATCTGCGCTTTTGACTCGGCCGGGAATGCCGAT
TGCACGTAGAGCTGGCCCAGTGCCTCGCCCATGGCCTCGTTGACCGCGTTCAAGGTGCGC
TTCCAGCGCGGCAGCATGTCCTGCTGCCCGCGCAACGTCTTGGCATAGAAATCGAAGTTG
GCCTGCTCGAACGGCTTGGCCAGGTACGGCGCTGCCTCATCGATGCTGTGGAAGCGCAGA
TATGCCTTCCAGGTATCCGCCGGCGTGTTGACGAGCATGCCGTCCAGCGCGCGGAAATAC
TCCGGCTGGCTCAGCGAGAAGGTGCCGGCCGGCACCTTCAGTGCATTGAAGAACGCCTGC
CAATCGAAGTGCGGCGTGATGGCATTGGCGCCCGCCACATCGACCGGGTTGTAGCGCTTG
GCTGGGTCACGCAGCTCGATGCGCGAGAGCGAGGCATTGGCCAGCTGCGTCTCGAATGCC
ATCACCGCCTTGGCTTGTTCGGCCGCCTGCGCTGCCGGAATGCCGGACAGCTCCAGCACG
CGGGCGATATAGGCCACGTACTGTTCGCGGATCTTGGCCTGGGCCGGATCGGTGTAATAG
CCCTTCTCCGGCAGGCCCAGACCGCCCTGCCCCGCATACGCAATCATCTGCTCGGAATTC
TTGTAGTCGGCATTGGCGCCGAACGAGAACAAAAAGCCCTGGCCCTTGGCATAGCTGTCG
CGCAACCAGGCGGCAATCGCCGGCGCATCGCTAAGCACATCAATCGCCTTTAGCTGCGGC
TGCAGCGGGGTGATGCCGGCCTTGTCGATCGCCGCCTCGTCCGAGCCGGTCCGCCACAGG
TCGGCGATCTTGGCATCCACCGAACCTGCGGACAGATTACCGCGCGCCAGTTGTTCCACC
AGCGCGTGCTGGATGGTCAACGAGCGCTCGGCCAGCACTTCGAAACTGCCCCAGCTGGTG
CGGTCGGACGGCACCGGGTTGGCCTTGAGCCACTTGGCGTTGACGAACCCGTTGAGGTCC
TGGCATGCGGCAATGGCCGGATCCAGATCGCCGCTGCCGAAGGCCACGATCGGCGCATCC
AGCTTGGACACATCCACGCGCGTCGGCGCTGCAGGTGCGGCGGCGGCCGGCTTGCTGGTG
TCGTCGGAGGCGCCGCACGCGGACAGCGTCACGGCGATGGCCACCGCCAGGGACAGCGGG
GCGAACTTGCTGAGGATCATTGAATTCTCCAGGACAGGGGCCGCAGCGTGCGCGCGGCCG
AAAAGAGTAGGTAATCGGCGCACTGCGCTGATCCCCCAAAAGTCACACAACAGGCGAACG
CCCTAACGTCCGCCACCGCGCGCATCCAGCCGCTGCGGCATCGCACTCCAACGCGCCACT
GCGCGCTAGGAGTGTTTGTAGAACGGCTTCAACAGCAGGTACACCGGAAACGCCAGCACC
ATCAACACCAGTGCCACATCGTGACTGGACGTTGCTTCCGCCCAGGACTCCATCTGCCGC
GACGGACCAAACAGGCCAAAGGCCACCAGCAGCACACCGGCCAGGCACACCAGCAAGGCC
AGCCAGGTGGCTTCTGCAGAGACACTGCCGCCTGCCAGCGCGGCAAACGCACCGCTGACT
CCTGCCACCAGCACGCCCAATGTCGCCAGATAACTACGGCAGTACAGGGCACTCATCTGC
TGCGTTTTACGTTTGCCGGACATCATGTCTGGCAATGAAAGAAGCACCATTGGCAGTGCG
CACCAACAGGCACGCCGCTGCATCACGGCCAACGCCGCCACGCCTCATGCATGGCGGCAG
CACCGGCCAATCCGGCAGCGGGCGTGCTGCGTGCACGCCCGCTGCGCGGCTTACTTGGCC
TTGCCCTGGTTGGCCACGGCTTCGGCGGCGCGCTTGGCCGCTTCCGGGTCGCCCAGGTAG
CGGTAGCTTTGCACCTGCAGGTTGTCGTCCAGCTCGAACAACAGCGGGATGCCGGTGGGA
ATGTTGAGCTCCAGGATCTGCGCGTTGGAGATGTCGTTGAGGTACTTGTACAGCGCGCGC
AACGAGTTGCCGTGCGCGGTGACCAGCACGGTCTGGCCGGCCTTCAACTGCGGGGCGATC
GCGTCGTGCCAGTACGGCAACACGCGCACTAGCGTGGTCGCCAGCGACTCGGTGCCCGGC
AATGCATTGCGGTCCAGCGTGGCATAGCGGCGGTCATGCCCGGGATGGCCCGGATCGGTG
ACGTCCATGGCCGGCGGCGGGATGTCGTAGGAACGGCGCCAGATCTTGACCTGTTCCTCG
CCGTGCTTGGCCGCAGTTTCGGCCTTGTCCAGGCCCTGCAGGCCACCGTAGTGACGCTCG
TTGAGGCGCCAGCTCTTGTGCACCGGCAGCCAGTCCTGGTCGAGCTCCTTCAGCGCGCCC
TGCAGCGTGTGGATGGCGCGCTTGAGCACCGAGGTGTACGCCACATCGAACTGCAGCCCT
TCGTCCTTCATCAGCTTGCCGGCCGCGGCGGCTTCCTGGCGGCCCTGCTCGGTGAGATCC
ACGTCCACCCAGCCGGTGAAACGGTTGTCCAGGTTCCATTGGCTCTGGCCATGGCGCAGC
AGTACGAGTTTGCGGGTCACTACGGTTCTCCGATTGGGGGCCGATCAACCGCTGATTGTA
GCGGCAGCCGCTGCCTGCCTGGCGTGCACGGCATCGCCACGGCGTGCGCGCGATGCTGCG
GCCATGCAGACATCCATCGACCCCGTGTTCGCCGGTTGGGACGGCAGCGTCGCTCAGGCG
CGACAGTTGCAGCAGCAACTGGCCCAGCGCGTGGCGCTGCGCGATGAAGTTTCCGCCGCG
CCTGCGCTGCTGGCCGGCTTCGATGTGGGCTTCGAAGACGAGGGCCAGACCACGCGCGCG
GCGGCCGTATTGCTGGATGCGCAAACGCTGCTGCCGCTGGAAACCCACGTCGCGCGCGTG
CCGACCTCGATGCCGTATGTGCCCGGCCTGCTGAGTTTTCGCGAGCTACCCGCATTGCTG
CGCGCGCTTGCGCTGCTGTCGCGCACGCCGGATCTGGTGTTCATCGATGGCCAGGGCATC
GCGCATCCGCGCAGGTTCGGCATCGCCGCGCATTTCGGCGTGGTCACCGGCCTGCCCAGC
ATCGGCGTGGCCAAGCAACGCCTGGCCGGAACCTTCATCGAGCCCGGTGGCGAACGCGGC
GACCACAGCCCCATCCTGCTGGCCGGTGCGCAGATCGGCTGGGCACTGCGCAGCAAGCCG
CGCTGCAATCCGTTGATCGTCTCGCCCGGTCATCGCGTGTCGATGCAGGGCGCACTCGAC
TGGACCCTGCGCACGCTGCGCGCCTATCGCCTGCCCGAACCGACGCGTCTGGCCGACCGG
CTGGCTTCACGGCGTGGCGAGATCGAGCTGCAAGCACAGCCGACATTGCTATAGCCGCGT
TCGCTGCGGCGCATGCAGTCGAGTGCGTGTTCGTTGGATGTGGCTTGTCAGTTCTGGCGT
GTGGATTCTGACTTCTAGCTTCTCGCACGCAGCCCACGGCCGCGGCTGTCTTGCGGCTTG
GACAACGCGACCAGATCGACGTGCAGGTGCTTGTTGTTAGGCTTGAATGCGCGGCATTCA
CCAACGTGGCCACCTGCCGTAGCAGCACGCCACCAGCCACCAGCTCGTCCCCATCACCTC
ATCACGTGCCGCACGCACAGAACATTCCATCTTGCGTTGCAGCGCGTCCACGCCGCGGGC
TGCATGGCAAGCTGCCGCTCTGCCCACTGCACGAGCCGCCGCCATGACCACGTTGATCGC
TCCCCGTGTCCACGATATCGCGGCTTGCAGGTGCGCCGCGCCGTGCCGACCCTGCAGGCG
CGCAGCGTCGGCCCGTTCGTGTTCGTCGACCACATGGGCCCGGCAGTGCTGGAGCCCGAT
CACGGCATCGACGTCCGCCCGCATCCGCATATCGGCCTGGCCACCGTCACCTTCCTGTGG
TCGGGCGAGATCGGCCACCGCGACACGCTCGGCTCGGATCAGGTGATCCGCCCTGGTGAC
GTCAACTGGATGACCGCCGGCCGCGGCATCGCCCATTCCGAACGCACGCCGGGCCCCGAA
CGCGCACGCGAGCACGCCATGCACGGCATGCAGACCTGGATCGCGTTGCCGCGCTCGGCC
GAAGAGACCGCGCCCGCCTTCCATCACCACGCCGCCACCAGCCTGCCGCAACAGCGCCGC
AACGGCGTGTGGCTGCGGGTGATCGCTGGCCGCGCCTATGGCGAGGAATCGCCGGTGCAG
GTGTTCAGCGGCACGCTCAACGTGGCGCTGGATCTGGACGCCGATGCCGAGATCGATCTG
GACACCGGCCACGCCGAGCGCGCGCTCTACATCCTGGAGGGCGAGGCGCAACTGGATGGC
GCCGACGTGCCGGCGCGGCATCTGATCGTGCCCTCTGCCGGCACGCGCGGCCGGCTGCGT
GCCAAGACCCCCCTCAAGGCGATGCTGCTCGGCGGCGAGCCGCTGGATGGCCCGCGCCAC
CTGTGGTGGAACTTCGTCTCCAGCTCACAAGAGCGCATCGAACAGGCCAAGGACGATTGG
CAGGCCGGCCGCTTCGGCACCATCCCCGGCGACGATCAGGAATTCATTCCGTTACCGGAA
ACGCCGGCGCCCAAACCCGTCAATTACCCCTGAAACCATGCGCGGATTCGCACTGGCGAA
CACAACCGTGCCAGGTCTCGCAACGGGGGTGCCACGCCACACAAGCGATGCCAGACGCAA
CTGCGACCCATCTTGAGCACGCCCACAAAACTGTGGTAGTGATACCGGCGTAGTCGGAGC
GCGTTGCGTGGACGGCACGCTCAAGCGGGGAGCTTGAGACGGTGCAGCGGCACGAAAGAC
GACAGCGCCCCGCATTGTCATCCATCGCCGGGGAACACTTGAATGAAGTCCGCATCCTGC
CTAGTCGGCCTGTCATTGCTGTTGGCCGCCGTCACCGCCCACGCCCAGTCCGCGCCCGTC
TGCCCGCCATTGCCGCCGGCCTCCGGCCTGCAATGGACCCAGCTCGCCGGCGCCGATTAC
CTGGTCTGTAAAGCCACCACCGCCGATGGCCGCCAGGTCGTGGGCGTGATGCTGACCACC
CGCGACCCGGCCATGGCGCTGGCACGCGACCGCCGCGCGGAAAAAGGCCAGATCCAGGAA
GAGGAGTTCTACTGGTACAAGCTCGATCTGGGCGGCCGCGAGGTCCCGGGCATGGAATCA
CGCCGCGTCACCGTGGTGGAGCTGGGCAAGAAGCGCTATGCACAGCTGTGGATCGACGGC
GCCAGCACCGAAGAACTGGCCTCGATGCAGTCGCTGGTGCAGAACATGGACCTGCAGCCG
GCCAGCCTGGCACTGCAGCGCTAAACAACGCCCGCAGATGGCAAGACCGGCGGCGGCCGG
TCAGCCACATCGCTTCGCACTACGACTTGGAGCAGCCATCAAAACGACTGCGCAGCCGCC
AGGCGGGCGCGGCCGGTGCTCGGAATCGGCATGTACCTACGTACACTCCGGTTCCTCCGC
GCCGTCCGCACCCACCTGACGACTGCTCGCTACGTTTCCGCTCTTAATGCGCTAATGCAG
CTGCGCGCCGGCATCCGCCAGCGCGCGCTGAATGCGCATTAGCGCGTCGAACCGCCGGCA
GCATCCACCAGCGCGTGCGGCTGCAGTTCGGTGGCAATGCGCACCTCGCCGGTGAGCAGG
CGATGGATCGGGCACTTCTCCGCCACCTCCAGCAGACGTGCACGCTGGTCATCGTCCAGT
GCGCCGTCCAGCACGATCGCGCGCGTGATCGATGTGCCCGCGGCGCCGCGCTGGGTGTAA
TGCAGGTGCACGTGCACCGCGGCCAATGGCCATTGCTTGCGCGCGGCCACCATCGACACG
GTGATGGCGGTGCAGGCACCCAATGCGCCCAGCACCTGCGCCTCTGGATCCGGCCCCGCA
TCCTGGCCACCGTTGGCCGGCTGGGTGTCGCCGATCCAGCGGTGCTGGCCATCGTGGACG
TTGACCGTATAGGGCACCGCGCCGGTGACGACACTGACGGCGCGATCACTCATGTGCGCT
TCTCCCACGCGGCAACCCGCCCCGGTTCAAAACCGCCCCTCCTGGAAATCGACGAACGCC
TGCATCAATTCCTGCTTGGTGTTCATCACGAACGGGCCATGCCGCATCACCGGCTCGTTG
ATCGGCCGGCCGGCGACCAGGATCAAGCGCGCGCCGGCAGCACCGGCCTGCAGCCGCAGC
CGCTCGCCACCGCCCAGCACCGCCAGCTCCTGCGCCGGCAACGGGCGTGCGCCCTCGCCC
TCGCCGACCGTGGCCGCGCCTTCGAAGGCGTACGCGAACGCGTTGTGGCCGGCGGGCAGC
AGATAGTCCCAGGACGTGTCCGGCGCCAGTGCGATATCCAGGTACACCGGCTCGGTGGCC
GGCTGCACGATCGGCCCGTGCACATCGCCCACCGCGCCGGCAATCACCTTGACCGTGACG
CCCGCAGCCGGATACGCGACCGGGATCTTGTCCGGCGCGTATTCCTGATACTTGGGGTCG
CTCATCTTGTCGCGCGCAGGCAGATTCACCCACAGCTGGAAACCACGCATGCGCCCGGAT
TCCTGCTCGGGCATTTCCGAATGGATCAGGCCGCGCCCGGCGGTCATCCACTGCACGCTG
CCTGGGGTCAGCAGGCCTTCGTTGCCGTGGTTGTCCTTGTGCCGCATGCGTCCGTCGAGC
ATGTACGTGACGGTCTCGAAGCCGCGGTGCGGATGGCTCGGAAAGCCGGCGATGTAGTCT
TCGGCCTGTTCGGTGCCGAACTCATCCAGCATCAGGAACGGGTCCAGTGCCGGCAGCTGC
GGTGTGCCGATCACGCGGGTCAGCTTGACCCCGGCACCGTCGGAGGTGGGCATGCCGCGA
ATGGTCCGCAGCACGTGTGCCGCCGTGGAGGTGGTGGTGTCGCTCATCGAACGCTCCCTG
TGCGCAAGTGGATGCCTTGCATGATGGAGGCCGCTGGCATGGCGCCCAATCGCGACACGT
GCAACCGACCGTTCCAAAACGCCGCGGCGCGCAGGCGCAATGCCGCACTGCAATGCCAGA
CACCATACGACCAAAGGCTTACCCGATCCCCGGGCGGCACCATTGACCGCGGACAGCCGG
CGGGAGGACCCTTAGCGGGATCGTTCCTGAGGGGCATGCATGAAAGGTATCTCGAAGCTG
GCCTGGGGCGCGCTGGCGCTGCTGGCCGCGTTCTGCCTGGGCACCGTGGCGCTGCGGCGC
GGCGAACACATCAACGCGTTGTGGATCGTGGTGGCGGCGGTGTCGATCTATCTGATCGCC
TACCGCTTCTATGGCCTGTTCATCGCCGACAAGGTGATGCAGCTCGACCCCACCCGTGCC
ACCCCGGCGGTGACCAATAACGACGGCCTGGACTACGTGCCCACCAACAAGCACGTGCTG
TTCGGGCATCACTTCGCCGCGATCGCCGGCGCCGGGCCCTTGGTCGGCCCGGTGCTCGCC
GCGCAGATGGGCTACCTGCCCGGCCTGCTGTGGCTGGTGGTCGGCGTGGTGCTGGCCGGC
GCGGTGCAGGACTTCATGGTGCTGTTCCTGTCCACGCGCCGCAACGGCCGCTCGCTCGGC
GACCTGGTGCGCGAAGAGATGGGCCAGGTGCCCGGCACCATCGCGCTATTCGGCGCCTTT
CTGATCATGATCATCATCCTGGCGGTGCTGGCGATGGTGGTGGTCAAGGCCTTGGCCGAG
AGCCCGTGGGGCATGTTCACGGTGATCGCGACGATGCCTATCGCGATCATGATGGGCGTG
TACATGCGCTACATCCGCCCCGGCAAAATCGGCGAGATCTCGGTGGTGGGATTGATCCTG
CTACTGGGTGCGATCTGGCTGGGTGGCCAGGTGGCCGCCGACCCGACCTGGGGCCCGGCC
TTCACCTTCACCGCCAAGCAGATCACTTGGATGTTGATCGGCTACGGATTCATCGCCTCG
GTGCTGCCGGTATGGCTGCTGCTGGCACCGCGCGACTATCTGTCCACCTTCCTCAAGATC
GGCACCATCCTGGGCCTGGCGATCGGCATCCTGATCGTGATGCCCGACCTCAAGATGCCG
GCGCTCACGCAGTTCGCTGCCAGCGGCGATGGCCCGGTGTGGAAGGGCGGCATCTTCCCG
TTCCTGTTCATCACCATCGCCTGCGGTGCGGTATCCGGCTTCCATGCGTTGATCGCCTCC
GGCACCACGCCCAAGCTGCTCGCCAACGAAGCGCACATGCGCTACATCGGCTACGGCGGC
ATGTTGATGGAATCGTTCGTGGCGATCATGGCGCTGGTGGCCGCGTCGATCATCGAACCC
GGCATCTACTTCGCGATGAATAGCCCGGCCTCGTTGGTCGGCAGCGATCCCGTGGAAGTG
GCTGCCAAGGTCAGCGAATGGGGCTTTGCAATCACCCCGGAAGTGCTGGAAGCCACCGCG
CGCGACATCGGCGAGCACAGCATCCTGGCGCGCGCCGGTGGTGCACCCACGCTGGCGGTA
GGCATCGCGCAGATCCTGCACCACGTGCTGCCGGGCGAGAACACGATGGCGTTCTGGTAC
CACTTCGCGATCCTGTTCGAAGCGTTGTTCATCCTCACCGCAGTGGACGCGGGCACGCGT
GCCGGCCGCTTCATGCTGCAGGACCTGCTGGGCAACTTCATCCCGGCGCTGAAGAGGACC
GAATCGTGGACCGCCAACATCATCGCCACCGCCGGTTGCGTGGCGCTGTGGGGCTACCTG
CTCTACACCGGCGTGATCGATCCGTTCGGCGGTATCCAGACGCTGTGGCCGTTGTTCGGC
ATCTCCAACCAGATGCTGGCCGGCATCGCGTTGATGCTGGGCACAGTGGTGCTGTTCAAG
ATGAAGCGTGACCGCTACGCCTGGGTCACCATCGTGCCGGCGCTGTGGCTGCTGTTGTGC
ACCACCTACGCCGGGCTGATCAAGATCTTCGACAGCAACCCGGCGCAGGGTTTCCTGGCG
CAGGCGCACAAGTTCCAGGCCGCCATCGCCAGCAACACCATCACCGCACCGGCCAAGACC
GTGCCGCAGATGCAGCAGATCGTCACCAACGCCTACGTCAACACCGGGCTGACGGTGCTG
TTCCTGTTCGTGGTGGGCTCGATCCTGATCTACGCAGTCAAAACGATCGTGGTCGCCCGC
CGCAGCCCGCAGCGCAGCGATCGCGAAACCCCGTACGTGGCACTGCAGCCACACCAGATG
GCGGATCTGTAATGGGCACTCAACTCGTTCTTGCCAGCCAATACCAGGCCCATCGCCGCA
TCTGGCGCCGCCTGGTGCAGACCGCACGCCTGTGCTGCGGCATCCCGGACTACGACAACT
ACGTGCGCCACATGCTGGAGAAACATCCGGACAAACCGGTCATGGACTACCCGGCGTTTT
TCCGCGAACGCCAGGAAGCGCGTTACGGCGGCAAGGGCGGGTTCCGCTGCTGTTGATCGG
TAATCGTGATCGATAGATGCACACGCAACAGGGCGCGATGCGAATCGCGCCCTGTTGCGT
TGATGTGGACGCGAAATGCGGTTTTCTTTATGCGATTGGACGGTGCGGCAGATTGGCTGC
AGAGCGGTTGATCTGCGGCTTGGGTGGAGGCCCCCTTGCCCGCTCACCGTCGCGGGACAC
GCTGCAAGGTAGAGCGGCTGATCTGCGGCTTGGCTGCACAGCCTGCTCGCTCACCGTCGC
GGGACACGTCGCAAGCTGGACAGGCTGATCTGTGGCTTGGCTGCAGGGCCCTTGCCCGCT
CACCATCGCGGGACACGCTGCAAGTACGTCCTTGTAAGCTCTTACGCGGCATCCATGCCG
CGTAAGGTCCCGCGACGGTGAGCGGGCAAGGACCAGTCAGGCGTGTCGGTGTGCATGGTT
GCACGCAGCGCAATAAGCGCGTTTTTTGGATGACGGCGACTGACGGCGCGTCCGATCAGC
GTCGCAACGCGACGACTAACAGGCAGGCTTTCAACAAAGCGACCTACGAACGTTCTGGTG
CGGTGCCCTCACCGCTTGCGGGACCGTGTGGCGGCATGGATGCCGCCACCGAGCCTACAG
GGACGTACTTGCGGCGTGTCCCGCAAGCGGTGAGGGCACCGCACGCGCGACCGACCAGGC
TTTTGATCTAAGCATTAAATTGCAGCTAAACAATGCGACGACGCGACACCCTCAACCAGC
GCGCGTTTGCGCGAGCCGCTCGAACAACGCGCGCAAATCGCGCATATCGTCGAACACCTC
CAGCACGCCGATCCGTCGCAGGGTGTCGCCGTGCCCTTGCGGAATATGGCTGGCACCGGT
AAAGCCCAGCACCTGCATGCCGGCCGCCAGCGCAGCGGTCGCACCGGTGGGGCTGTCTTC
GATCACCAGGCAACGCTCCGGTGCTACACCGGCCGTGCGCGCGGCCAGCAGGTAAACATC
CGGTGCGGGCTTGGGCCGCTCCACCATGTCGGCGCTGAAGATCCGCCCTGCCGCACGCGC
CGTGAGCCCGGCACGCTCCACCGATGCAATCACGTTGTGGCGGCGGCTATTGGAGGCCAC
CGCCAGCGGCAGCGGGATCTGCTCCAGCGCCTGTCGCACGCCCGCAATCGGCTGCACCTC
GGCGGCGATCAAGGCTTCGCTGCGCGCCTGGATCTGCGCCAGCAAGGTTTCCGGCAACTG
CAGCGCAAAGTGTTCTTCCACCCGCCGCAATACCTCGCGCGTGGTCTGCCCGAACGTGGT
TTCCAGCAGATGTTCCAACGGCTCGGCCGGCACGAACGCTGCCAGCGCCTCACGCATTAC
CCGGTCGGCCAGGATTTCGCTGTCGACAAGAACCCCATCGCAGTCACTGATCAGTAGCTC
GTACGCCATTGCACCCATCTGCTTGCAAAGCGCCATTATGCCGACCCGGTCGTGACCGTC
GGCTGTGGCGCAGCGCCCGCACAGGGGACGAAGACGCCCGCGCGCCCGTCGGCAAGGTCC
GTCGCCAAGCAGACCCAGCCAGACGCCCGGTTACGCGCCTATGTCACGAAATCTTACCGC
TTGCGATTTTTACAGCTGGTAGGATCGGCCCCGCTGTGGCGGGACGTGCCGCAGCGTCAT
CAGGAATGCGATCAGGAGAAGGAGATTTCGATGCAGACGCGATTCCCCACCCTGCTCGTT
CTTGCGACCTCGTTCTTCGCGGTCTCATGCACCGCCTCGCCCGGTGCCAAGGAGCAAACC
ACCATGTCAGCTACGCTGCAGGACCATGCCGTCGCTTTCCGCGACCCCGGTCTGACCGAC
ATCGCCAACGCCATCGCGCACGGCGACATCGCACGGATCAAAACGCTCGCCCCCACCGTC
GATCTGGCCGCACATGGCGATCAGAACGTGACCTTGCTGGAATGGGCGATCTGGAACGAA
CAACCCCGCGCCCTGGACGCGCTGCTCGATGCAGGCGCGGACCCGGCGTTGCCGGGCATG
GACCAGGAAACGGTCGTGCACATGGCCGCCATGGCGCAGGACCCGCAATACTTGAAGATT
CTGCTGCAGCACAAGGCACCGATCGACGTGGTCAGCGCGCGTGCCGGCTGGACGCCGCTG
TTCCGCGCGGTGCAGAGCAAGCGCGATGCGCAGATCGGCCTGTTGCTCGACGCAGGCGCC
GACGTGCAGCGCGTCGACCATACCGGTAACAGCCTGCTGCATCTGGCCGCGCAGAGCGGC
GCCTCCAGCCCGACAGTGTTGCAATTGCTCAAGGCCGGTGTGAACCCCACGGTGCGCAAT
GCACAGCAGAAGACCTTCCAGGCGTATTTCTTCACCACGCCGGACCGTCTGCTCAATGCC
ACCGGACAACAGGTCAGATCGGATGTGCGCGCATGGTTGAGCGCTCACAACATTCCCGTG
GAAAGCAGCCGCTAAGCGCGCTTTCCGCACGACGCACGCAAGGAACCGCGCATGTCCCCG
TCAGAACCCACATCCTCCACCGCCGCATCCACTCCGTTCGCAGAGTCGATGCGCGGACAA
CAACCGCAGCCGCAGGACCGGCAATTTCCGGAGCTGCTGCAAGATCTCTATGCCACTGCC
AATCAACGCCGCGAAGGCGGTGCCGAAACCTTTGCGCCGCTGGCCAACGGCTGGTCGCGC
ATGGACGACAGTGCGCTGCAGCAGGCCGGCATCGATCCGGCACTGCTGCACGACGCAAAA
AGCGGCTTCGATGCCGCGTTCTATCGCAACGATCAAGGCCAGGTGGTACTCGGTTTTTGC
GGAACCGACGAAGGCAAGGACTGGAAGCACAACATCGGCCAGGGCCTGGGCTTCGACGAT
GCGCAATATGCATCGGCAATCCAGCTCGGCAGCCAGGCCAAACACGCCTTCGGCGACCAG
GTGGTGATCTCCGGCCATTCGTTGGGCGGTGGTCTGGCATCGGCATCGGCCATGGTCAAC
GACATTCCCGCGGTGACGTACAACGCGGCCGGCGTCAACGACCGTACCCTCGAACGCGAG
GGCCTGGATGCATCGGCAGCCAAGCAGTACGCCAGCGAGGAGTTGATTCGCGGCTACCAC
GTCAAGAACGAAATCCTCACCCATCTGCAGGAAGACAGCATTCCGCTGAAGTGGACGATG
CCCAATGCGGCTGGCCACCAGATCGAATTGCCGGAGCCGGACCCGCTGTCGTTCGGGCAG
CGGCTGGTACCCGGCATGATGCTCAAGCACCGCCTGGACCTGCACGGGGTGGACTCGGTG
ATCAAGGCGCAGGACATGCAATCGCCCGACCAGGCACGCGGCGCGTCGCTGCAGCCGGGC
AGCCAGCTGTTCAACGATGCCGTGGTGCAACTGGATGGCCAGCGCGAGCGGCTGGGGCTG
CGCGACGACACCGCGTTTCTCAACACTGCCGCCAGCGTGGCTGCGCGGGCAGGCAACGAC
GGCCTGCAGCGGATCGATCATCTGGTGCCCAACCGCGATGGCGATAGCCTGATCGCGGTG
CAGGGCCGCATGGACGACCCCACCCATCTGCGCAGCCATGTGCAGACGGCGGCCGCGGCC
AACGAACCGGCGCAGACCAATGTCGGCCAGCTGCAGCAGCACAACCAGCAGCACGCGCAT
CCGCAGGCCCAGCAGCAGGACGAGCAGCGCCGGGTGATCCAGCAATAAGCTGCTTGGCAA
ACCGTGCCGCATGCAATCCTCGTCAGGTGGACGCGTGCGGTGCGGGAAGGTCCAGCAAGT
GACCATCTGTTTACTGCGGTCAACCAAGCCCACCGCAGAGCTCATGGAGCTGTTGCAGGC
AATCGCTCCATGACGCCGGCAAGGCAGCGTTAACCTGCCCCGGCCATCGCCCGCAAGGTA
ATGCCGACCAGATACGCCAGGTAGGTGCCGGTGGCATAGCCCATGGTGCCCAGCAGCACA
CCCACGGGCGCCAACGCGGGATGGAAGGCCGCAGCGACCACCGGCGCGGAAGCCGGCCCG
CCGATATTGGATTGCGAGCCGATCGCAAAATAAAAGAACGGCACCCGCAGCAGACGGCCC
AGGCCCCACAACAACACGATGTGCACGGCAAGCCAGATCAGCCCGAGCACGAACAGCCAC
GGGCGATCGAGCAAGGCCAGCAGGTCCATCTGCATGCCGATGCAGGCGATCAGGAAATAC
AGCAGCAAGGTCCCGATCTTTGAAGCGCCCGCGCCTTCCAACGTGCGCGCGCGGGTGAAG
CTGAGCAGCAGGCCCAGGCTGGTCGCCAGCACCACGACCCACACGAACGGTGTGTCCAGA
CTGAACTGGCGCGCCCAGCTCAGGTGCGCCTTGCACCAGCCGGCCAAGGGGTTGGCGAAC
GCATGCGCCAGGCCCACCCCGCCGAACGCCACGGCCACGATCACCATCAGGTCTGACAGG
CTGGGAATGCGCGCGTGCTCGGCCTGGAAGCGTGCCATGCGCTCCTGCAAGGCATCCAGT
GCGCGGGTATCGGCACCACTGCGCGCATCGATGCTGCGGGCGCGCCCGGCCAGGAAAATC
AGCACCGCCATCCACACATAACCCACGCCAACATCGACCACGGCAAATTGCCCGAACGTG
GTGGCATTCACCGCGAATACTTCGCGCATCGCCAGCATGTTGGCGCCACCGCCGATCCAG
CTGCCGGCCAGCGCCGCCATGCCGGCCCAGGTATCGCCGGCCACGGTGGCTGGGTGCAGC
CAACGCATCACCCAGAACGCGACCACCGCGCCGAGCATGATGCTCAGCGATGCGCCCAGA
TACATCGCCACCAGCTTGGGGCCCAGGCGCAGGATGGCGCGCAGGTCGATGCTCAGGGTC
AGCAGGATCAGCGCGGCCGGCAGCAGCACGTCGCGGGCGATCGGGTTGTACAGCCGCGTG
TTGGCGCCATCGATCAACCCCACCGTGTTGTAGATGCCCGGCAGCAGGTAGCAGAGCAAC
AAGGCCGGCACCACCGCGTAGAACCGCTGCCAGGGGCCGCGTTTGCGGGCGGATGTCCAG
AACACGGCGCCGAGGGTGGCGGCGATCAGACCGAACACGACAATGTCGTTCTGGATCAGT
GCAACAGGGGGTGGGGTCACGAGCGGTGGAGATCCTGGCAGATGGCCGCGCAGTAGCGGA
TCGTCCAAGCGTGGCCGATCACCCGAATCTAGCCGACCGGCGTGCCTGCGCAAAGCGCGG
GGATGGATCGGGTTTTCCTGTGCGCACGCCTCGGACATGTGCGCACCGGTCTGTCAGGCA
ACCGGGCACCTGCGGGGACTTCTCCACCGACGGCTGATCTCAGGACAAGTTGGTTGCGCT
TGCCGCTGGAAGAAGCCGCCAGCTCCTGTCCGCGAGGTCGCAAGCTCAGCCGTAACGCCG
GACCAAACGATCGCCGTCGCCGGTATTGAGCACCACGCCGCTCGGCTCGCCGGTGGTCAG
GCAGTGCAGTTTCGCCATCAGTTCGGCCTGTGCCAGGGCGCCCTGCTCTCTCAGGTAGCG
CAGTGGCGACCACTGCGGGCGCGTGACCCACCAGCCGTTCTTTTCCGAATGGATACGTAC
GACGTAACGGGAGTCGTCCATCTGGCCCTCCGGCCGGTGATGCAGCGAAGCGAGACAACC
GGCCTGGAGCGGCGGTGCCTGCATGGGAATCGGTGTCTGGCGGGTGTGCCGGCGCGCCCT
TACTCAAGGGGCCGCGGGAGAGTGGCCCAAGGCCCCGCGTCCGGCATAGCCAGCATGTTC
CTGTGGCTATGGCTGGCGCCGTCAGGCGGACACTGGCTCGCCGGTAGGAAAATTCTTACG
TGACACACGTCACGCGCAGCGCTACATTCCGATACAGATAAGTGCCTCTGGGAGGGTTTG
CATGTATCTGCTGAGGAAGTTCCAATTCCCGGTCAAGACCGCCATGGTCGTTGGCTATGT
CCTGGTGATTCGCGAAGCCGTGGTGCTCTGGATCTGAGCGCTTCGACCGCACATTGAACT
GACTCGCAGAAGGTGCAGGGCGGCACCTTTTGCGTTGGTGTGGGCGCTTTGGAGCAGAGC
GCGACGGCACGCGGCGATGGTCACAAACTGCGCGTTGCCGCTAGATCGTGAAGTGTCTGG
TAGATGGTGCATGGCTGCACCGCCTGTGTTGGTTTGGCTGCTTTGCACCAACCGCGCGAC
TGGTCATGCCCGCGTCACGCATGCGATCGGTGCCGCGCCGTGAGCTGGGCGATGCAGCGG
TGCGACTAGGCGTCTCATAGCGATGCACTCGGCGATGCACTTGAACCACCGCGCACCGCA
ATTACAGCCGCTTACGCGCAGTGTGTTTTTCAGCGCAACGCGTTGTTGAGATGCTCGCCG
CGTGCCCCGCTGCCGTCGCGTGCTGGTGCAGTGTGTACGTCACCTCGCGTAGGTTGAGAT
AACGCACATCCGTGCGGCATAGCAAGGCATCGACACTGCACGCATTGGCGATGCAGCACT
TCGCGACGTGCCGCGGACACTTGCTAACCGGCCTATCTATACCAACAGCCACGCGCGGCT
CAATCTGCATCGATCCAGCCACGCGCTTGCGCAGCAAGCAGGTCGGCCGGGGTGTCCACG
TCCAGGGCGAGCGCCGGTGCGGTGACGCAACCCAGCGTCTGCGCATCCAGGCTGGCGAAC
AGCGCGCGCAGGCCGGTGTCGGCCAACAGCGGCACTTCGTTCCACACCGCGTGCGTGACT
ACCACCGGAATCCCGCGCACGCCTGCATAGCCGCTGGTGGCGCAACCCGATGCGGCCAGA
TCGGCTTCTTCCAGCAAGCTGCGCAGATGCGGCGTGTCCAGCGCGGGCTGGTCGCAGCCG
AGGATCAGGCTGCGGCGCAGCGTGGTGTCTTCGTGTACGTGCGCGTGCAACGCGGCAAGA
CTGGTGCCCATGCCGTCGGCCCAGCCGGCATGCCGCACGATTTCCACATCCAGGCCGCGC
AAGGCCTCCATCACCAAATCGGCATCGGCCCCCACCACCACCACACAGCGCCGCGGCGCG
GTCTGCAATGCAATGCGGGCTGCGCGCCGCACGAGGGGTTCGCCATCGCGCGTCAGCAAT
TGCTTGGAGCGACCGAGCCGCCGCGCCGCGCCTGCCGCCAACACCAACGCGGCATGGTCG
CTGGTCACGCGCTGCGCTCCGCACGCCATGCAGCAAGCACTGACGTATCAGCCGGCGCAC
TGCAATGCTGCACACATGATCGCGCTGCCACCACGGTGTGGCGCGCGTGCGCGGCGGTGC
GTGATGGCGCGGCGTGCGCTGGAAGCAAAGCGATCATGAGCGGGTTGTCTTGCGTGTAAG
GATGCCTGCAGCGTAGGGCCAAACATGTGCGCAGTGGGTGACCACACAGCAAAGCCGCGC
GCAGCGGCGGTGTGGATGCGCGACCACGGCGCTCGCTGGATCTTTATGCGCAATCGCACG
ACGGCGAGAGAAGTCTCATCTGCGTAGTGATTGATCGCGCCGCATAGCCGCGTGTAGCAG
ATGTGCAGACATGGCCACCAAGTTTTTCGCTGCTTTACGCACAACATTACGACTGCTGGA
GAGAACTCTTCGCGATGGCGCTATCGTCAAGCCGGGACACGCGCACCATAGCGACTAGCG
CGACCTGCAGTGCACTACGACGTTGCGCGTCACGCTCGGTGAGCGATGTCGGCACGAAGC
GAATCGATAAGTCCTGACGTACTGCGACCTAGAGAACGACCACCAAGAACAGCGTTTCGG
GGATGATGCCGAGGCAACGCCCGGCGATCACGCTGGCAGCAACCCAGGCTTGCGCATGCC
GCCCTACGCGCAATGCGCCCAGGGCTCGAAAAAAACGAAAGATCCTAAAGCGCTGCAGCC
TGGAGATCGGCCACTGCTTGCGTGGCTTCGGCGATGATGCCAAGCGCGATGCCATGCGGC
GACGACGGCCCCAGGCGGATGCCGGCCGGCAGGCGCACGCGTTCCAGTGCGGCATCGTCA
TGACCGAGCGCGCGCAGGGCCTGCAATCGTGCCTGCCGTTTATTGCGACTACCCAGGATG
CCGATGCAGGCCACCTGAGACGACAGGCCGTGATGGGCAACCTGCAAATCGATGTCGCCG
TCGTGGGCAAGGCTGTACAACGCGCAGTGTGCGTCCAGTTCCACCTCTGCCAACGCCTGC
GCAAGACCACGGCGATCGTAGTGCTCTGGGGCCAGCCCCGATGGCGGTTCGACCGGGCCA
TGCGGGCGCAGTACGCGCACTTCGATCCCGGCCTGCGTCGCCAGCGCGACCAGCGCCAGT
ACCGACGGATCCGCACCCACCAGCACCAGCCGCAGCGGCGGCGGCCGCGAGATCACGAAT
TCGCCGGGAGTGGCATCACTCGGTGTAGCCAGGTAACGCAGCGTGCCGTGCATGCGATCC
AGCGCAACATGAAACGCGCGACGGTGCTGGCGCGCATTGCGCCAACGCGCGAGATACCCG
CCCAGATCCTGCACCGCACACACCAGCACGCCGATGCGCCCACCGCAGCTCAGCTGGATA
TCGAGCACCTCGCTGCCTTCGCCGTAATCGAGCAAGCGCGGGCAGCCATCCTGCAGGACC
GCCAGGGCTTCATGCGCGACCGCCGCTTCAACGCAACCGCCCGACACATACCCGGCCACC
TGTCCGCTGCTGCTGATCGCCATCTGGCTGCCGAGCGGGCGCGGCGAGGAGCCGCGCACC
TCCACCAGCGTGGCCAGCGCCACGCGCTGGCCGGCGCGGTGCCAGGCGGACAACGTCGGC
AACAGATCATCGTGCAGGGCGTACTCCGGCCAGGCCGGCCACGCGGTGGCAGCCGGCATA
CCGTGGCTGACAGGAGCCGCCACTGCATTCACGCGCGCAGCGGCTCAGGCAGGTGTGGCA
GCAGCTTGTCCAGCGTCACCGGGTAGTCGCGTACGCGCACGCCGGTGGCGTTGTAGACCG
CATTGGCGATTGCCGCGGCGACCCCGCAGATGCCCAGCTCGCCCACGCCCTTGGCCTTCA
TCGGCGAGGACATCGGGTCGGTTTCTTCCAGGAACACCACGTCCTGATGCGGGATGTCCG
CATGCACCGGCACTTCATAGCCGGCCAGGTCGTGGTTGACGAAAAAGCCCAACCGCTTGT
CGACCACCAACTCTTCCATCAACGCCGAGCCGGCACCCATGGTCATCGCGCCAATCACCT
GGCTGCGTGCGGTCTTGGGGTTGAGGATGCGCCCGGCCGCACACACGGCCAGCATGCGCC
GGATGCGCACTTCGGCGGTCACCACGTCCACGCCGACCTCGACAAAATGCGCGCCGAAGG
TGGACAACTGCTGCTTCTTGGCCAGGTCGCCAAACTCGATCTTGTCCTCGACCACCAGCG
GCCCCTGGGCAGCGGCATCACCCAAGGCGATGCGCTTGCCGCCGGCACGCACGTGCCCGT
CGGCAAATTCGGCCTTGCTTGGATCCAGGCCCAGTTGCGTGGCGATGGCCTCGCGCAGTT
TCACCGCCGCCGCATACACGCCGGCGGTGGAACTGTTGGCGCCCCACTGCCCGCCGGAAC
CGGCCGAGACAGGAAAGCTCGAATCGCCCAGGCGCACGTCTACCCAGTCCAGCGGCACGC
CGAGCATCTCGGCGGCCGTCTGCGCAATGATGGTGTAAGAGCCGGTACCGATATCGGTCA
TGTCGGTTTCCACCACCACGCGGCCGCCTTGCTCCAGGCGCATGCGCGCACCGGAAGTAG
TGGCGATCGCATTGCGGAACGCCGATGCCACACCCATGCCCACCAGCCAGCGCCCATCAC
GGGTGCTGCCGGGTCTGGCCTTGCGCTTGGACCAGCCAAATTGTTTTGCCCCGTCTTCCA
GGCACTTGACCAGCTGCCGCTGCGAAAACGGCCGCTGCGGATTTTCGGGATCCACCTGGG
TGTCGTTGACGACGCGGAACTTCACCGGGTCCATGGCCAGCTTCTCGGCCATTTCGTCCA
TGGCCACTTCCAACGCCATCAATCCCGGTGCCTCGCCAGGCGCGCGCATGGCGTTGCCTT
CGGGAAGGTCCAGCACGGCCAGGCGTGTGGTGATCAGGCGATTGGCACCGGCATACAACA
ACTGCGTCTGTGAGGCAGCAATTTCCGGTGCACCGCCAGGCAGATCGCCCGACCAGCTCT
CATGCGCAATGGCAGTGATCTTCCCGTCGCGCTGCGCACCGATGCGGATGCGTTGCACGG
TCGCCGGGCGATGGGTGGTGTTGTTGGCAATCAACGGCCGCGGCAGCATCACCTTCACCG
GCCGCTTCACCTGGCGCGCGGCCAGTGCAGCAAGCACGGCGTCGGCACGCAGGAACAACT
TGCCGCCGAACCCACCCCCGATATACGGCGACATCAGGCGCACGTTTTCCGGCGGAAGAC
CGAGCGTGCGTGCCAGATCGCCGGCACCCCAGTTGATCATCTGGTTGGAGGTCCAGACAT
TGAGCTTGTCGCCTTCCCACATGGCGATGGAGGCATGCGGCTCCATCATCGCGTGGGAAT
GATCGGGCGTGGTGTATTCGGCATCCAGCTGCACCGGTGCGGCCGCAAACGCACCGGCAA
AATCGCCGACAGTGCTGTTCGGTGCACCGCCTTCCTTGGTGACCTCGGCCTTGGGACGTG
CGCGTGCCAGATCGTATTCGCCCACGTGGCGGCCGTAGTCCACCTTGATCAACTGTCCGG
CCGCGCGTGCCTGCTCAAATGTCTCCGCCACCACCACCGCAATTGCCTGGTGATAGTGCT
GAATCTCCGGGCCACCCAACAACTTGGCCGTATTGAGCTTGCCCTTTTGCAGCTTGCCGG
CGTTTTGCGCGGTGACGATGCCGAGCACGCCGGGCGCATTGCGCGCAGCGCTCAAATCAA
TACTGCGAATCGTGCCCTTGGCAATGCCGGCGCCGACCACGTGGCCATAGGCCGCCTTGC
CGGGCAGATCATGATGCTCATACGCGTACGGCGCCATGCCGGTGGTCTTGAGCGGGCCGT
CGATGCGGTCGACCGGCTTGCCGACGATCTTGCCCTGGTCGATGGGATTGGTACCGGCGG
GAGTGTCGAATTTCATGTCAGGCCCTCGTGTCCGCCAGGATGGCGCTCAAGGTGCGTTCC
ACCAGCGGCACCTTGAATGCGTTGTGTTCGGTGGGCTGTGCGCCCTCCAGCAGGATGGCC
GTGATGGCACGCCCGCCTTGGCGGGTCTGTGCTTCGGCGACCTCGTTCCGCCATGGCTTG
TGCGCCACGCCGCCAATCGCCACCTGCGCATTGCCACTGCGCGGCACGATCGCCGCCACC
GAGATCAATGCGAAGGCGTAGGACGCACGGTCGCGCACCTTGCGGTAGACGTGCGCGCCT
TCCACCGGCTTGGGCAGGGTCACGGCCGTGATCAGTTCGCCACGCTCCAGCACGGTTTCG
ATATGCGGCGTCTTGCCCGGTGCGCGATAGAACTCGGCGATCGGGATGGCGCGGGTCTGC
CCATCCGGGCGCACGGTTTCCACCACCGCATCCAGCGCGCGCATGGCCACCGCCATATCG
CTGGGATGGGTGGCGATGCAATCTTCGCTGGCGCCGATCACCGCCAGCTGGCGGTTGAAG
CCGCCGATTGCCGCACAGCCACTGCCCGGCAGCCGCTTGTTGCACGGCTGGTTGGTGTCA
TAGAAATACGGGCAGCGCGTGCGCTGCAGCAAATTGCCCGCAGTGGTGGCGCGGTTGCGC
AGTTGCCCGGACGCGCCGGCCAGCAATGCGCGTGAGAGCACTGCGTAATCGCGGCGCACA
CGTGCATCCGCGGCCAGATCGGTATTGCGTACCAGCGCGCCGATACGCAGGCCGCCCTCG
GGCGTCGCGTCGATGGTATCCAGCGTGAGGCCGTTGACATCGATCAGATGCGAGGGGGTT
TCGATCTGCAGCTTCATCAGATCCAGCAGGTTGGTGCCGCCGGCGATGAACTTGGCGCCG
GGCTGACGCGCGGCCTTGGCTGCGGCATCTGCCGGGGAGGTGGCGCGCTCGTAACTGAAA
GCCTTCATGCGCGGTCTCCGGCAACTTCGGTGATCGCCTCGACGATGTTGGAGTACGCAC
CGCAGCGGCAGATGTTGCCGCTCATGCGCTCCTGCAACTCCACCGTGGTGAGCCGCGTCT
TGGCAGTGAGATCGTCGGTGACATGGCTGGGGATGCCGCGCTTGACCTCATCCAGCACCG
CCACCGCCGAGCAGATCTGCCCCGGTGTGCAATAGCCGCACTGGTAGCCATCATGTTTGA
CGAAGGCCGCCTGCATTGGATGCAGCTTGTCGGGCGTACCGAGCCCTTCGATGGTGGTGA
CCTTGGCGCCCTGATGCATCACCGCCAGCGACAGGCAGGAATTCATGCGCTGCCCGTCGA
CGATGACGGTGCAGGCACCGCATTGGCCGTGGTCGCAGCCCTTCTTGGTGCCGGTCAGAT
GCAGATGCTCGCGCAGCGCATCCAGCAAGGTGGTGCGGTTGTCCAGCGTCAGCGTCACCG
GCTTGCCGTTGACTTCAAAGGCCACCTCGCTGGATGCGTTGGCGGGTTCGGCGGCCTGGC
GCTGCGACAGCGCGTTGGCGGCGCCTGCAGCCATGGACTGACTGGCAGCGACGCTGGCGG
CAGACGCCGTGCCAGCGATCAACACCTCGCGTCGGGTCATCTTGATATCTCTCATGGCTG
GCATCTCCAACAATGCTGGCTTATACAGTTCTTAAATAATGTGCAGCGCTGCCGGTCACA
AGCGCGTGAGCGCGGCTGTGCGCGATGGCGGCAATGCAGTAGGTTGTCCCGATTCTAAGG
CGCGGTTCTGCCGGCATTAGCTGCTGTAGCCGCATGCGTCTATGAAACACACTCATCACT
GCCACGCCCGAATTAGACGGCCCCTTCACTCAGTGATGCGCTGTGCGTGCCGCCACCTCT
GTCGAGATCGCTGACACCCTCTGCCGCCACGCCGCACATCAGCAGCGCTATCGCATGACG
CGCCGCAGGCAGGTGTTGGACCCTGCCCGCGCGCGCCGCGCCAGGCTCAGAATTCCAGCA
CGATCTTGCCCAGGTGACCACCGGCGTGTTGCAACGCAAACGCCTCGGCGATGTCCTCCA
GCGCAAACGAACGATCGATCACCGGCCGCAACGGCAAACCGTCCAGTGCCCGCACCAACT
CCTGCTGATGCCGGCGGCTACCCACCACCAAGCCTTGCAGCCGTTGCTGGCGTCCCATCA
TCTCGGCGGTGGGCACCGGGCCCGCGGCGCCGGTGAGCACACCGATCAAGGCGATGTGCC
CGCCCACGCGCGCAGCCTTGATGGACTGCGCCAGCGTGCCCGGGCCGCCGACTTCCACCA
CGTGGTCCACACCGCGCCCGTTGGTGATCTCCAGCACCTGCGCCGCCCATTCGGTGTGCT
GGCGATAATTGATGCAGTGGTCGGCACCGAGCGTACGCGCCGTCTCCAGCTTCTGGTCCG
ACGACGAGGTGACGATCACCATGGCGCCCATCGCCTTGGCGAACTGCAGCGCGAAGATCG
ACACGCCGCCGGTGCCAAGCACCAGCACGGTGTCGCCGGCCTTGATCCGGCCATTGACCA
CCAGGGCGCGCCACGCCGTGACGCCGGCGGTGGTCAAGGTGGCAGCTTCGGCATGGCTAT
AGCCGCGCGGCGCATGCGTGAAAGCCTGCGCAGCCGCGACCACGGCCGAGCGTGCATAGC
CGTCTACGCCGTCGCCAGGCGTGGTGGCAAAGCCGGCATGCAACGGCTCGCCATCCAGCC
ACTGCGGGAAGAACGTAGACACCACGTGGTCGCCCACGGCGAAATCGCTGACGGCCTCGC
CCACCGCCTCTACCACGCCAGCACCGTCGGACATCGGGATGCGGCCATCGGCGGTTGGCA
TCTGTCCGCTGACAATGCCCAGGTCATGGAAATTCAGCGAACTGGCATGCAGCCGCACGC
GGATCTGGCCTGCCGCGGGCTGGCCGGGATCGGGCAACGCGACGGAGCTCAGTGACGCCA
GGCCTGCTGGTTGCTGCAAACGAATGCCACGCATCGTGGTCTCCTCATACTGATGGGCCG
CCCGGGATACCACGCGCGCCGTTACGCGCATGCGGTCGCGTCTGCTGTGTGCACTTGCCA
CGCCGTGAACAATTGCAGCGGACCTGCGTGACGCAGTGCATCGCCAACGCCAACGCCAAC
AGGCAAGCGGGCTATACCGCGACATCAGAAACTGCGGCCGCGATGGGCTGAGCGGTCAGT
CACAAATCCGGATTGCACGCGCGGCGCGCCTGGCTGGCATCGGGCGCCACCACGTACGCT
GGCATGGCGGTTGCATCGGCTCTGCGTCCTGGACAAGGAAACACAGTGGTGTCGACAAGC
AAGCAGTGGCGGCAACGTGCACAGCGCATCGCGCTGCATTTCGTGTTGACCGCATCCTGG
ATACTTCTGCTCGGTTCCGAATACTGGTCGATTCATGAGGAGCGCGACAGCGCCTTGCGG
GCCGCGCAGACGCAGTCGTTGAACCTGGCCGACTCGCTGGCGCAGCACGCCAGCGACACC
ATGACCATCGCCGATGCGGTGTTGTCGGGGCTGGTTGCACGCCTGCAACAGGACCGCGGC
TCGGCAAACGAACATGCTGCGATGCATGCGTTTTTGGTCAGTGAGGCCCGCCGCTCGGAG
CGCCTACATGGCATTTTCATCTACGCCGCCGATGGCCACTGGGTGAACTCGTCGCTGGGC
AGCCTGCCGCGCACGCACAACAATGCCGACCGCGCGTATTTCAAGTACCACCGCGACCAC
CGCGACGCTCTGGTGTTCGTCGGGCCGCCGGTGCAGAGCCGCTCGGACGGGCGCTGGGTG
ATCACATTGAGCCGCCGCCTCACGACGCCGAGCGGCGAGTTCGACGGCGTGGCGCTGGTG
ACGCTGCGGCTGAAGTATTTCCAGGACTACTACAGCCGCTTCCAGGTTGGGGATCACGGC
ACCATCGGCCTGTTCAACGACGATGGCGTCGTAATCGTGCGGCGGCCGGAGCGCGACGAC
CAGACCGCCAGCTCGATCGCGGGCACGTCGCTGTACGTGACCATGCGCAACGAGCGCCGC
GGCACGCTCACCTACCGCTCGCCGCTGGATGGGGTGCAACGCATTTCCAGTTTTGTGCCG
GCCCGGCCCTACCCACTCACCGTGCTCACCGGCGTGGCAGTGGACGATGCGCTGGCCAAT
TGGCGCGCATCCGCACGCCAACGCATCATCATTGCCGTGCTCGGCTTCGTGCTGCTGCTG
GCGGTGGGCATCTGGCTGGACCTGCAGCTGCGCCGCATGCATCGCAATGAAGCGCGGCTC
AGCTCGGAGGTCTGGGTGGATGCCTTGACCGGTATCGCCAACCGGCGCGCCTTCGACCAC
CGCCTGTCTGAGGCCTTGCAGGATGCTGTACACACGCAGGCGCCGCTGTCGGTGCTGATG
ATCGATGTCGACCACTTCAAGCTCTACAACGACACCTACGGGCACGTCAACGGCGATGCC
TGCCTGCGCCTGATCGCGGGCACGATTGCCGGCTGTGCCCGGCGCAGCGACGACATCGCC
GCGCGCTACGGCGGCGAGGAATTCGGCATGATCCTGCCGCACACCGACGTTGCCGGCGCG
CTGCGCCTGGCCGATGCCATTCGCACGGCGGTGGCGGAGCTGGGGTTGATGCATCTGACC
AGCCCGACCAGTGCACATGTGACCGTCAGCGTTGGCGCTGCCACCTTTGAACCGGGCGAA
ACACCGCTGACACCCGATGCGATCGTGCGCGACGCGGATGGAGCGCTGTATCGGGCTAAA
CAGGGCGGCCGGGACCGGACGTCTGCCTGAGCCGCCACGTTGTTTGAGGTGGTCGTCGTT
TGCGCTGCAGGTGGCGTGATGTTGGCCAGGGCTGTTTGAAAATCGCCAGAGAGATCGCTG
TGGCTGCCCTTCGCTGTCAGCGTTGGCAAATCGCGGCGACTACGGCTGGAAGTCGATCAC
CGCAAGCGTGCCCTGCGCCGCAGAGGATTCCAGATGCAGGCGCCAACCGAAGCGTTCGCA
GATGCGCCGGGTGAGGAACAGCCCCAGTCCCGCACCGCCGCCTTGCTTGACCGATTGCTT
CAATGAGGCGGTGTAGCGTTGCGCCGCCAGCGCGGTATCGAAGCCGTCGCCGGAGTCGCG
GATGCTCAACCGGTGCGCGTGCAGGCTCACCTCGATCTGCCCCACGTAGGTGTGATCGGC
CGCGTTGCGCAGCAGGTTGCCCACCGCAATGCGCACCATCGATTCCGGTGCGTGCAGCGT
GAGTGGCTCCAGCGCGGTGACCACCACCTCCACCGGTTTTTCCGAAAGCAGATACAGGTG
GTCCTGCACCAGTTCGGGCAGTAGCGCGTGCAGGATGGTCACCTGCTGCCGCTCGGCCGG
GGTGGATTCGCGCGAGAGGTAGAGCAGCGCTTCCATGATGCGGGTGAGGTTGTCCACTGC
CTCGTCGATCCGGTGCAACGGCCCCTGCGCCCGCTCCGGCAGTTGCTGCTTGTGCAGCAC
ATCGGCCGCGCCGGAAATCACCGCCAAGGGCGTGCGGAACTCATGATTGGCCTGATCCAG
CAGACTGCGTTCGCGCTCGATCGCGCGCTCCACGCGTTCCAGATGCGCGTTCGCCTCGCG
CGGGATGGTGTTGAGTTCGCTCTTGCCGTAGTCGGTGGGCAGCCGCTGCGCCGGCTGCAA
CGGATCCAGCCGGCGCATGCGCCTGGCAAGGTCCTGCACCGGCCGCGCAAAGCCAAGGAA
CAGCCACCAGATCACCAGCCCGATCATCGCCAGATTGCAGATAAAGAACAGCACGCTGAG
CTGTACGCTGCCATTTTGTTTGTCCTCCAGCGCGGTGATGTCGATGCTCATGATCAGCCG
CCCTTGCGGTAGCGCGGTGACCAGCGCCGAATAGCTGCGATCGAGTCGCGTGCCATCTGC
ATCGTTGGCGAACGGCCCCCAGTGCGGCCGAATGATGGACAGGAATTTTGCCGCGATAGA
GGGGTCGCCCTGCGTGTCCAGCTGGCCTTCGCCGTAGTAACCGGGTGCCAGCTCGGCGAA
GAAGGGCGGCATGCTCGCCGGCAACGGCGCACCGTCGCGCAGCAGCCAGCCTTTCACGGG
GCCAGTGCTGGGCAAGGCCTGCTGCAGGCGCTCGGGCGGCACGCGCGTGACGTTCTGCGT
ACTTGCGGTGAGCAGCTGCCGCCAGATCGGATCTTCGATCAGTTCCTGGCTCAAAAAGCC
CTGCACCGACAACCCCAACGCCAGCACCGCGCACGACATCAGCAGGCTGGCGCTGATCAA
CCACTGCAGGCTGCGCAGGCGGCCGTCTCGGCTCATTCGGCCGGCCCGCCCAGCCGATAA
CCGACGCCGGTGACGGTCTGCAGCAGCTTCTGCTCGCCGTCGTGATCCAGCGCGCGCCGC
AGCACATGCATATGCGAGCGCAACAGGTCGCCTTCGGGCACCGCATCGCCCCAGATCAGT
TGCTCCAACCGGTCACGCCGCACCACACGCGGTGATTCCCGCATCAGCAGTTCCAGCACC
GTGCGCAAGGTACCGGACAGCACCACCGCGCGGGTGCCGCGCGACACCGCCAGGCGGTCC
AGGTCGTAGCGCAGGTCATGCACCTGCAGCACGTTGCCCGCCGCCGCGCTGGCGCGGGCA
CGGCTCACCATCACGCGCACGCGGATTTCCAGTTCCGGCAACGCCACCGGCTTGACCAGG
TAGTCGTCGGCCCCGTTCTCGAAACCCAGCAGCTTGCCTTCCAGCTGGTCCTTGGCGGTA
AGCATGATGATCGGCGTACGGCAGGCGTGTTCTTCGCGCAACCTGCGCAGCACGCTCATG
CCGTCCATGCGCGGCAACATCCAGTCCAGGATGATCGCGTCGTAGCGGTTGCTGATCGCC
AGGTTCAAGCCCGACTGCCCGTCCGGCGCCGCATCCGGGCGGTGGCCGCAGGCTTCCAGG
TAATCGAAGATATTGGCTGCCAGGGCGCGGTTGTCCTCGATGATGAGGACCTGCAGAACC
TGCGCCTGGGCGACCGGATGCGTCATCGACATGGCAATTCTCGGGAATGGAAACATCATA
CGCAGCGCGCGCTCCATGGCCTGGGCCGATGCCCGCAGGCCGCACCACCAGCGCACCGCC
CAACGGTGCCTGCGCTCAGCCATGCAGCAACCATCGCAGCACACCAACCCCGGCAGCAAG
CAGTGCAAGCATGGCGCCCAGCAGACTCAGATTGATCGTCCACTTGAGCAAGGCATATAG
CGGGCGGTGCTGCGCGCGCAGGCGCCTTCCGTAGGCCATCAGCGGTGCGACAGCCGCATA
CAACGCGCTCACCGGGCCGCGCCGGTCGCGCGCGTCATTGGGCGTCCGCGCCGCACGTGC
GAGCTGCGTATAGACCAGGTTGAACCACCGCCCTGGCCAGCGCATCGGCCGCTCCACATC
GCACATCAGGATCAGCCGCGGCGCATCGGTATCGTTACGCACGAAGTGCAGATAGGTCTC
GTCGAACACGAACGCGTCGCCGTCCTGCCAGGCACGGTTGCGTCCGTCCACATTGATGAA
GCACTGCGCCGCATTGGGCGTGGCCAGGCCCAGGTGATAGCGCAACGAGCAGCCCAACGG
GTCGGCATGCGGCGTCAGCACCGAACGTGGCGGCAACACGGCGAACATCGCCGCATGGAT
CTCCGGGTAGCCGGCCAACAGGTCCAGCGTGCGCGGGCAGCTGGCACGTGCGGAGGCATG
CGGCGCGCCATACCAGCGCAGGTAGTAGCGACTCCACCCGTATTTGTAGAAGGTGCGGAA
GCCCACATCGAACGCGGCCGGTGAGCCGTCGCGCCGCACCTCGTCAAAGCTGCCATCTCC
CAGCAAGGCCATCGCTTCGTCGCGGATGCACTCCCAGTGCTGCGCCAAGGCCGGAAGCTT
GCGATATAGCTCCAGCGGCACGAACGGCCCGCGCGCCGCCGTGCGGGTGAAGGCATACAG
GATGACGTTCGGCAGCGCGAACACCGGCCAACTCTTGCGCAGGTACTGGCGCAGGCTGGC
GTAGCGCGCCTGGCCGCGGAAACGGTAGAAGTAGGTCATCGCTGCAATCCAGCTGGCGAT
CACACACAGCAGCGTGGCGGCGATCATGTGCGGACTACCCTGGCCGCGCGGCTTGTGGCG
CCGGGCATCACTTGAGTGCGGCCCATCAAAAGCCCCGCGAGAACCCGATCAACACCGAGC
CGACTCCGTCGCTATCCGGCGCGAGCAGCGGGCTGTCACTCAGCGCATCGGGCAACACGC
TGTACTGCAGCCGGGTCAGGAACTGCCAGCGTTTGCCGATCGGCCGCATATAGGTCAGCC
CCACTGTCGGCACGGTCGCCGCGCCCGGCTTGTAGTCCACGACGCCGCGAGCGACCTCGG
CATCGAGCGTGCCGTAGTAATAGTTGGCCATGTCCTTGGACAGGTGACTGACACTGATGC
TCGGAGTCAGCTGGCCACGCCCGACAGCGAAGGCGTAGCCGTAACGGGCGGTCAGTTCAT
AGCCTTCGCTGGTACCGGTGACATCGGCCTTGGCAGTGAGTTCCAGCTCGCCGGCGGCAC
CGCGCCACGCACCGACCAGGCCCATGTCCAGGCTGTCGTCGCGGTCGTCCAGCAGGGCAC
GGTCGATGCCATTGCGGGCCAGTTCGGCCACGCCCAGATCGTCCGCAGCCACGCCGTCCA
GGCGCAGCGCCACGATAGCGTCCAGGCCGAAGCTCTCGCCCTGCATCAGATGCGCGCCGC
CGGTGATGCCGCGGAAGAAGAAGCGCTCACCTTCGAACAGGATCAGCGGGATCGGATTGG
TGCGCGTTCCCTCGCCGGCAAACGGGCTGTCCGACGCCACCACGCCCACGCCGATGCCCC
AACGATACGGGCCTTGTTCGGACAACGATGGATCGGTCTGCGGGGTGGTCTGGGCGACGG
CAATGGCGGGCAGTGCGAACAGCGCAGCGAACGCAAGGCGGGAGCAAGTCATAGGCGGGC
GTCTCGAGGGGAAGGAGTGCCGCGCTGTCGTGGCCGACCGGATTGGCGCCTATCGCAGCG
GTGCGGCGGCAGCGTGCCGCAGCGATGTCGGCCAAATGTCGTCGTGGCAGACAACGCCGC
CGCTGCGCGCTGACGACATGTCACCGACATCGGCCTGCCACGGTCAGTGCCGCCCCCTGG
ACGCCAGATACCACCCGATGCCAGCGAACCTCGCGCCACCGCCCTGCCCCGACACCGCAT
TCCTTCAGCTGGCCGGCCTGCTCGTACCCGCGCACGAAGCCAGCCGCTGGTTCCATCACG
ACCCCATCGACGAACTCGGCGGCTGGACCGCCGCGCAGCTGAGCTGGATGCAGCGACAGC
CGCAGGTCATCGCGTTCCTGCAGTCGGTGTTATGCGGCGAGCGCGGCTGAGGGACGTTGC
GATCACTGCATTGCGCTGGGCTGCAATGCATTGCATTGCCATGAATTGCATCGGCAAGTA
TTGACGACGCAATGGCGAAGGCTCGCGCAGAAGTCACTCTGCCGCGTCGCTCGCCACGCC
GTTCCGCCAACGAAAAGGCCCGCGCAAGCGGGCCTTTCGAGTGTGCAAGCAACGATCGCC
GGGATCAGAACGGGATATCGTCGTCCGCAAAATCGTCCATCGGCGGCGCCGACTGCTGCT
GGGCCGGCTGCTGACGGCGCGGTGCGTAGTCCTGACCGCCACCACCACCGCCGCCACCCT
GCTGCTGGCGCGGGGCCTGCGTGCGCTGCGGGCGATCGCCGCCCATGCCGCCGCCACCGC
CGCCTTCACCGCGGCCGCCGAGCATCTGCATCTCGTTGGCGACGATGTCGGTGCTGTACT
TCTCCACGCCGTCCTGGCCGGTGTACTTGTCGTAGCGCAGCTCGCCTTCGACATACACCT
GCGAGCCCTTGCGCAGGTACTCACCGGCGATCTCGCCCAATTTTCCAAAAAACACCACGC
GGTGCCACTCGGTGCGTTCCTGGTTATTGCCTTCGCGGTCCTTGCGCATGCTGGTGGTGG
CCAGGCTCACGCGGGTGATCGCCATGCCGGCCTGGGTGTACTTGGTGTCGGGATCGTTGC
CGAGGTTGCCGACGAGGATGACTTTGTTGATGCCGCGGGCCATAGGTGCTTCCGAGATGG
TGCGCCGGCGCCGTGGGGCGCGAGGCGATGAATGTCTGTTCTTGGGCCAATGTTACCGCA
CCTGCCCACCACCGCACCTGACGCATTCCCTTGTCGGCAGGCCGGACAACCGCGCGTGGC
GGGGTCGGGATCCTGCGCACCGGCAGCCGCGAAATGCCCGCCACAGCTGGTTCCGGGGCC
ACCGCGCAAGGGCTGGAACAGGCGCGGCGGGACGGATCTGGCCCGGGCACCTATAATCGG
CCGACATCTCGATTTGCCTGCGCATGACCATCGCCCAAGACCTCCCCACCGTACTGGGCC
TGCCCCAGATCCAGTCCCTCGCCGCGCCCGACATGGCGGCGGTCGATGCCTTGATCCGCC
GCCGTCTGGCGTCGGACGTCGTGCTGATCAACCAGATTGCCGATCACATCATCTCCGCCG
GCGGCAAACGCCTGCGCCCGATGCTGGTGATGCTGGCCGGCCACGCCGCGGGCGGCTCCG
GGCCGGAGCACCACCAGCTCGCGGCGATCATCGAGTTCATCCATACCTCCACGCTGCTGC
ATGACGACGTGGTGGACGAATCAGACCTGCGCCGCGGCCGCAGCACCGCCAATGCGCTAT
GGGGCAACGCGCCCAGCGTGCTGGTGGGCGATTTCCTGTATTCGCGCAGCTTCCAACTGA
TGGTCGAACTGGACCGCATGGAAGTAATGCAGATCCTGGCCGACACCACCAACCGCATCG
CCGAAGGCGAAGTGCTGCAGCTCTTGCATGTACACAACCCCGACACCGATGAAGCCGCGT
ACCTGCGCGTGATCGAGCGCAAGACCGCGGTGCTGTTTGCCGCCGGCACGCGCCTGGGCG
CACTGGCCTCGGGCGCGGATGCGCAGGTGCAGCAGTGCCTGTACGACTACGGCATGCAGC
TGGGCTTTGCGTTCCAGATCGCCGACGACGTGCTCGACTACGCCGCCGATGCCACCGACC
TGGGCAAGAACCTGGGCGACGACCTGGCCGAGGGCAAGGCCACCCTGCCGCTGATCCACG
CCATTGCGCATTCCGATGCCGCCACCCAGCAGCGCCTGCGGCAGATCGTCGAACAGGGCG
ATGCCGAGGCGATGCCGGAGGTGTTGACGGCCATCCGCGCGACCGGCGGGCTCGATTACA
GCCGCCAGCGCGCCGCCGAATACGCCGCCGCCGCCGAACAGGCCCTGGACGGCTTGCCGC
CGAGCCCGGCAGTGGCCGCATTACGCGGTCTGGCGCGTTATGCGGTGGAACGGACGCACT
GATCGCAGCACGCGGCGCTGGGCGAGTGTCCGGCGCCGCCACCGAGCGAAGTGTCCCGCA
AAGCGCTTGTGGTTGTCAGTCCGGCACCGCCCTGCAGGGCCGTCCTGCAGGCCACAACAG
CTGACAACGCTCATCCAAACGACACGCGCCACTGCGTTTCAACAACGGCGCGCTGAAACA
CGGCCGCTGCAGCCGGCCACTTAGAAACGCTGGCGCGCAGGACACGCCGCACGCCAGCGC
CCCTCACTTACCGAAACGTTCGTCGAAGAACCCGTGCAGCATGCCGAACGCACGCTTGGC
CGCACGCGCGTTGTACAGGCAGCCCGGCGGGCTGTTGGCATCGGCTTCGGCGAAGCAATG
CACCGCGCCGCTGAAATTCACGAACTGCCAGTCCGCGCCGGCGCCGTTCATTTCGGTTTC
GAACGCGGCGATGTCGGTCTGGGTCACGCTCTTGTCATCGGCGCCGTTGAGCACCAGCAC
CGGCGTCTTTGCGGAGTTGGCGGCCGCCGGCGCGGGTGTGGAAATACCGCCGTGCAGGCT
AACCACGCCGGCCAGCTGCGCGCCCGCGCGCACCAGTTCCAGCACCGTAGTGCCGCCAAA
ACAGAAACCCACCGCACCGATGCGTGCTGCATCCAGCGGTGCGCTGCCGGCCTGCGCCTT
GAGCACATCCACCGCCTTGAGTGCACGCGCCTGCAGCGTGGGCCGGTCATCGCGCAGCGT
CTTGGCCTGCGCACCGGCTTCGGTGTCGTTCTTGGGCCGGATGCCCTTGCCGTAGACGTC
CGCCACCAGCACTACGTAGTCGTCGCCGGCCAGCTGCTTGGCCTTGGTCACCGCCGAGTC
GTTGACCCCGCGCCAGTTGGGCACCATCACCAGGCCCGGGCGCTTGGCAGGGCCGGCATC
GTCATACACCAGCACGCCGCTGAAGCTGTCCTTGCCGATGGTCCATTCCAGCGGCTTGGC
TTGCATCGCCGCCATGGCTGGACCGGCCATCAACGCCAACAGGCCGGCCAGACCGGCGCG
TTTCCATTTCGATTGCGTCTGCATGCACATGCTCCCGGGGATGTGCAGCGAGTCTAGGCG
TTTGCGTGGTGCCTGCATGGTGACGGCGCGCAGCGCGTAGCCGGCCCGCCATCCATTCCG
ACAAAACAGACCGAAGGCTTGCAACCCGAAACGCGCAACGTGAAAGACAGCTTGGAGCTA
CTGCACACCCAGGCCGGGAATCGCACTGATCGCCGCAGGATCGAACCCCGCCAGCTGCGC
AAAGTGGCGGCCACGCGCCACGTAATCGCTGTACACGCCAAAGCTGGGCGCGCCGGGCGA
CAGCAGCAGCACCCCGCCCTGTGCACCGAGCGCGCTGCGTGCCAGCTGCATCGCATGCGC
CAGGTCATCGGCGGCATGCAGGCCAAAGCCGGCGCTCTGCGCCAGTGGTGCCAGCAACGC
ATGGATGCGCGGGCCGTTGGCGCCCATGGTGACGATTTCCAGCGGCGCCTGCTGCGCCAT
GTGCGCGGCGAATTCCTGCCAGTCCAGCCCACGGTCGTGCCCACCCACCAGCAACGCCAC
GCGCTGCTGCGCGAAGCAGGCCAAGGCCGCCAGCGAGGCATGCGGTGTGGTGCTGATGGA
ATCGTTGACGTATGCGATGCCGTCCACGCTGCCGAGCCACTGCAGCCGGTTGGGCAACGG
ACGAAAGGTCAGTGCCGCCGGCGCCAGTGCCGCCGCATCCAGGCCCAGGGCCTCCACTGC
CGCCAGCACGGCGCACAGGTTGCGCCGGTTGTGTTCCCCCGGCAGCGGCACGTTGGCGGT
ATCGAAGATCGGTTGTTGGCCGCGATAGACCACGTCGCCACGCAGGTGCCAGCCGTCGGG
ATGATTGAACCAGCGCACCTCGCTCTCAGGCAGCTGCAGCTGCGCCAGATGCGGGTCTGC
GGCATTGAGCAGCGCGATGCGCGGGCGGCCGTCAGTCACCAGCGCCAGCTTGTCGCGCAC
ATACGCCGCTTCGCTGCCGTGCCAGTCCAGATGCTCGGGAAACAGGTTCAGCACCAGCGC
CAACTCCGGACGTGCGCCACTGCGCCCCACCTCACCGGTCTGGTAGCTGGACAGCTCGAT
CGCCCAGTACGCAGGCGGCGGCTGTGGGGAGAGCACTTCCAGCAACGGCTGGCCGATATT
GCCGACCAGCGCGGTGCGATGGCCGTCGGCGCGCAACAGATGCGCCAGCAGCGCGGTGGT
GGTGCTCTTGCCCTTGGTGCCGGTCACGCAGATCGCGCCCGGCACGTAGCCGTCCGGCTG
CGCGTGTTCGGCAAACCACAGCGCGGTGCCGCCGATGAAGCGCGCGCCCTGCGCGGCGGC
GGCGCGTGCCTCCTCACGGTACGGGCTGATGCCCGGTGACTTGATCACGACCTCGAACGC
GGCCAGCGCCTGTGCGCTCGCTTCGGTCTGCACCTGCAACGCGGGGTCTGCCAATGCGGC
AACGTCGCGTGCCTCTTCGGCGTTACAAAAGACCGTCAGCGGCTGCGCAGGCAGCTGTTG
GCGCAGCGCGCGGTAGGCGGCGCGCCCTTCGCGCGCCCATCCCCACAACGCAACCGCCTT
GCCCTCAAGCTGCGAAATTCGCACGCACGCGCTCCCACAGCGCCGAAGGAACGCGGTGCT
CGCCATCGATGGTCATCAGGGGCTGCAGCTGCAGTGCGTCCTGCTCCAGCTGCGGTTGGA
TCTCGCGGATAAACCGCTTCACCAGCGCGTCTTCCTTCCATTCCGCACGGGTGGCCAGCA
CCGCCATCGCGGCACGCGACTCGCGCCCCTCGCCCACGCATTCGAACGGCTTGTGGTCCT
GGAATTCCAGCAACGCATCGTAGCCGCCGGCCTGGGCGGCATCGTCGAGCAGGTTGCGCC
CGAAGATCTTGACCAGGCGCGTCTTGGGCATGAACGGCGCCAACGCCAGAAACACGAAAT
GGCATTTGGGGCACACCCCGCACCAGCGATGCACCGGCCGCTCGCCCATGATGTGGAAAT
TGCGGTTGCAGCTGGAAAAATGCGCGTCGTAGTGATCGGTCTTGGCGAATTGCCGTGCCA
CCGCAAGTTCGGAAAGTGGGCGCAGCAGCGAGTAATAACGCAGGTCCGCGGCAACATGCT
GCTGCACGTACTCCCCAAAGGCTTGCTCGAACGCCCAGCCCTTAGACCACTGGTGATTGA
CCTCGCCGGTGCCAGGAATCTCGCTGCCATAGCTGGCCGAACGCTCGTTGGAAAACACCA
CCTGGTCCACGCCGGTGAGCAGCGCCGATAACACCAAAATGGCCGAATTCACCGCCGTCA
CCGGGATGTGCCCGTTCCAGGCACCCTGACGATTGAGCTCGAACAACTCCGGCGCCAGCA
CGCGGCCGATATTGAGCACCGGCAGCCCGGTCCGCTCGGCGCAGGCGCGGATCAATTGCG
AACCGCCGATCCAGCTGACGGTCTGATCCACCCCGGCCTGCCGCAATGCTTCAATACTGA
CCAGCGAATCCTTGCCGCCCCCGATGGCCACCAGCGCATGCTCGCGCAGCCCTGCGGCCG
GTGCCTGGTCGGCCGCCGGCGCGGTCACCGGGAAGTGGATCTTGCCGTGCAGGTTCAAGC
CATTGCGGTAAGCGAATTCGCCCAGGCCGTGCAAATAAACGCTTTCCATCAGTGCGGCGG
TCTCCGCATCGATGGCGTAGTCCTCGATCTGGATAGTCGGCGGCACCGCCGCCTTGTAGT
AGCTGACACCGGCGATCAGGTGCAGCAAGCGCAAGGCCTGTTGCACGGCCGCCGCACGCG
TGGCGTCCAGCACGAACGGTGCACCGGGCACCGCCACGGTCTCCACCAGTTCCGGCCCCT
GGTCGAAGGCATACACCAGCGTCGCCACGCCGGTCTGCGCATCCAGCGCGCAGCGGACAA
AGCGGAACGTGGACACCTGATGTTTGTCGAAAGCGCTCATACACACCCTGCAGGCACACG
TGCGCGACGCAGATAACGCCGGCACAGGAAATATTCGATGATGGAAAACGGCACAGCGGC
CCACAGCAGCGGCAGGCAACCGATGAGGAACACCAGCAGCAGTGCCTCCGAGCCAATGAC
TTCTGCGCTGCCAGTGACTGCCAACGCGATCACCAGATACAACAACAACAGCGGCGGATA
GCTGAGTGCGTTCAACACCAGCGTGCGCAACGCCATGCCGCCGGCATGCTGCGCCGGCGC
GCGACGCTGGCGCCAACGCTGCCAGCGCGCCGCACCCCATGCGCCTACGCCGGCAGCGAC
CAGCGCGGGCAGCGCCCACTTTAGGCTATCGGTCCACGGCATCGCCTGGCCGGCCATGTC
GATGGCGGTGGACACCACCATCGACACACCACCGGCCAGCGTGCTCAGCGCGATGAACTC
AGCCAGCGGCCGCATCGATCACCTCTTCGCGCGGCAACTCCCGCTGGTTGTAGGTGCTGG
CCATGGAATACCCATACGCGCCGGCATCAGCGATCAGCATCACATTGCCCGGTGCGGTCG
CCGCGGGCAGGCGGCGGCGCTTGCCGAACACATCGGAGGATTCGCAGATCGGCCCCACCA
CATCGAAGCTGCCATCGGCAGGCGCACCGAGCTGGCTGAGGTTTTCGATGTCGTGCCAGG
CGTCGTACAGCGCCGGGCGGATCAGGCTATTCATGCCGGCATCCAGGCCAACGCGATGGA
CGCCGTCCTTTTCGATCACCTGGGTCGCCTGGGCCAGCAACACGCCGGCCTCGGCCACCA
GATAACGGCCAGGCTCGATCGCCAGGCGGAAGCCCGGATGCACGGCCTTGACCTCGGCCA
GGCCCTTGGCCCACAGCTCCAGGTCGAACGGCTCGTCTTCGGCGCTGTAGGGAATCGGCA
GCCCACCGCCGATGTCGATGGTCTCCACGGTGCCGATGCGGCGCGCGAAGCCGGCCAGTT
CGTCGTACATCATCCGCCAGTGTTCGCCGGTCTCCACGCCGCTGCCCAGATGCGCATGCA
CGCCGGTGATGGTGACTTCCAGCGTGCGTGCCAACTCGACGAACTCATCCACGCGCGTGG
ACGACAGCCCGAACTTGGACGCCTTGCCACCGGTGTTGACCTTCTCGTGGTGGCCATCGC
CGTGGCCCAGGTCGATGCGCAGCCACACGTTGCGGCCGCGGAACAACTCCGGCCAGCGCT
TGAGCGCTTCGACGTTGTCCACGGTGACGGTTACGCCCAGCGCAAACGCGGCCTCGTATT
CGCTACGCGGCGCGAAGCTCGGCGTGAACAACACGCGGCGTGGCGACAGCTCAGGCAACG
TGTCGAACACGCGGCGCAATTCGCCGTGCGAGACGCATTCCAGGCCGAATCCAGCCTGTT
CCAGCGCCATCAGGATGGCCGGATGCGAGTTGGCCTTGATCGCGTAATAGCGCTGATCCA
CTGCGGCAATCTGCGCCAGCGCTTGCGCGCGCGCGCGCACCGTGGGCAGGTGGTACACGT
AACGCGGCGTGCCGGCCTTGGACAGCGTCAGCAGATGCGCGCGCTCGGCATGCCACCACG
GCGTGGGCCGCGGCCGCACCGAACCGATGATGTCACGCCAGCGTGGGCCAAACACCTCAC
CTTCGCTGACCGGCATGGCGCCGCTATCGATCAATTCCGCATGCAAAATCGGCAACAGGC
CGTCGGCATCGGATTCGTCGATGACGAAGGTCAGGTTCAAGTCGTTGGACGACTGCGAAA
TCATGTGCACGCGCTCCTGACCGAACGTGGCCCACACGTCGGACAGCTTGTGCAGCAGCG
AGCGCATGCCGCGCCCGACCAGCGTGATCGCCGCGCACGGCACGATGATCTTGACCTTGC
AGATCTGCGACAGGTCTGCCGACAACGCCGCCAGCACATCGGTGTTGACCAGGTTTTCGG
ACGGGTCCAGCGAGACGGTGACGTTGGTTTCGGCCGAGCCGATCAGATCCACCGACAAGC
CATGCTTCTTGAACAGCGTGAACACATCGGCCAGGAAGCCGACCTGCTGCCACATGCCGA
TGCCTTCCATCGACACCAGCACGATGCCGTTGCGGCGGCTGATCGCCTTGACGCCGAGTA
CTGGTTCGGCGCTGCCATCGATGCTGGTGCCTGGCAGATCCGGGCGTTCGGTATCCAGAA
TCGCCATCGGCACGCCGGAATCGCGGCAGGGCTTGATCGAGCGCGGATGCAGCACCTTGG
CGCCGGTGGTGGCGATTTCCTGCGCTTCGTAATAGTCCAGGCGGGTCAGCAGACGCGCGT
CCGGTACTTCCTTCGGGTTGGCGCTGAACATGCCGGGCACGTCGGTCCAGATTTCCACCC
GGCTGGCGCCGAGCAATGCACCGAAATACGCCGCCGAGGTGTCCGAGCCGCCACGGCCCA
GGATCGCGGTGCCGCCATCGGCGTGTCGCGAAATAAAGCCCTGCGTGATCAGCAGCCGCG
TGGGCTGCGCATCGAAACGCGCCCGCCATGCGGCATCGGATTGCCACTGGCACGACACCG
ACAAGCGCTTGGACCACTCGCTCTGGTTGGGCTGCGGCGGCAACGCCGACAACCACTCCC
GCGCATCCAGCCAACCCATGTCCAGGCCGTTGGCATGCAAATAGGCCGCACCGATGGTGG
AAGACAGCAGTTCGCCCTGCCCCAGCACCTCGGCCTGCCAGTCGAGCGTGCGGCTGGCAG
CGCGTGCATCGCCCACCAACGCGTGCAACGCGGCAAGCCGCGCACCTAGCACTGCGTCGG
CATCGAGCTCGAGCTCGGCAAGGAATTCGCGATGCCGCAGTTCCAGTGCCGCCACGCGCT
GCGCGCTGTCGGCAGCACCATCGGCAATGGCAGTGAGCTCGTTGGTGACGCCCGACAACG
CAGACACCACCACCAGCACGCGGCCGCCGGTTTCGTTCGCCCGTTTGCTCGCCAGTTTTC
CAATCGTGTCCCAGCGATGACGACGCGACACCGAGGTGCCGCCGAACTTGAGGACGATCC
AACGATCGGTAGAAAGGGAAGCTGACATTAGATGTGGGCGTTTAGGATGGGGGGAGTTGC
CCGGTACGCCGGGCGGAACCTCCGATTCTACTGCCAATATCCCAGCCATGACCCCTCCTC
GCGTCACAGCCGCGCTGCCAGGCACCATCGCGCCCATGCACCCCGCGCGGCTGCAGCCAT
CGCTATCTGCGCGCACTGTCCTTTCACTGTAACGGCCGCCCTGATGCGCACATTTCGCTA
CCTGCAACTGGATGTTTTCTCCAACCGCCCTGGCGCTGGCAACCCACTGGGCGTGGTCGT
CGATGCCGGCGCACTGTCAGCGCAACAGATGCAGCAGATTGCCGCCTGGCTGAACCTGTC
GGAGACGGTGTTTTTCCTGCCGGTCAGCGCGCCGGGCGCGGATTACCACATCCGCATTTT
CACCCCGCGCGCGGAGCTGCCGTTTGCCGGGCACCCCAGCGTGGGCGCTGCCTGGGTTGC
CAGGACGCACGGCCTGGTGGGATACCGCCAGGACAACCGGCTGTACCAGCAATGCGCCGC
CGGCGTGCTGCCGGTGGATGTATTCGACCGTCACGACGTGGTGCTGGTGCGTCTGCGCGC
GCCGCGCGCGCAGTGCAGCGACACCGGCACGCACCACGCCGCTGCGCTGGCGCAGGTCAC
CCGAGCGTTCGCCATGAGCGCGCAGGCGCCTGCCCTGTGGAACAACGGGCCCAGCTGGTG
GTTGCTGGAGCTGGCCGACGAGGCCGCGGTGCGGACGGCCGTGCCCGACCTGGCCGCCAT
CGCCGCACTCACCGCGGCCAGCGGGGCGGTCGGGCTGGCCATCTACGCCGCCGCGGCCAG
CGATGCGGAAGATCTGGTGGTGCGTGCATTCTGCCCGGGCGACGGCATCCCCGAAGACCC
CGTCACCGGCAGCGCCAATGCCTGCATCGCCGCGCGCCTGCTGGCCGAGGATCGGCTGCC
GGGCAGGCAGGGACGCTACGTCGCCAGCCAGGGCCGCGAGGTCGGCCGCGATGGCCGCGT
GGAGGTGGAAGTCGACGCCGCCGGCGATGTATGGATCGGTGGCGCAACGCAGCAAGTGAT
CGAAGGCCGCATCGCTTGGTAAGCTGCCGCGCCCTGCTCGCGGACCCGCTCCCATGACCA
CGCGTCGATTCCTGCAACTGGATGTGTTCTCGGCCCGCCCCGGCAGCGGCAACCCGTTGG
CGGTGGTGCTCGACGCGGAAGGCCTAGACGATGCCGCGATGCAGGCCATTGCGCGCTGGA
CCAAGTTGCCGGAAACCACCTTCGTGTTTCCGGCCCCCGACGCCGCCAGCAGTTATCGCC
TGCGCATGTTTTCGCCGCAAAAAGAGGTGCCGTTCGCCGGCCACCCCAGTGTCGGCACCG
CGCATGCAGTGCTCGACGCCGGCCTGGCCACGCCGCGCGACGGCGTGCTGGTGCAGGACG
GCATCGCCGGGCAATTGCCGCTGCGCGTGGAGCAGATCGCCGGCCACCGCAGCATCGCCA
TCCGCACGCCGCGTGCGCGCGTCACCGAACAGCTGCAGTCCGACGACCCACGCCTGAGCG
ACAGCCTGCGCGGTTGGCCGCTGGGCGCCTTGCCGCCGGCCCTGATGGACGGCGGACGTA
CCTGGTGGGTGGTGGAACTGGCCAGCGAGGCCGCCTTGCGCAGCCTGGACCCGGATTGGA
ACGCGATTGCGGCATTGGCCGAATCCACCGGCAGCATGGGCGTGTTCGCCTACGCGCGTG
CAGCGGCAACCGGCGCCTACGATCTGGCGGTGCGCGCCTTCGTCGGCAATGGCCGCCGCT
TCGAAGACGCGGCCTCCGGCGCCGCCAACGCCGTGCTTGCGGCCTGGCTGGATAGCAAGG
ATGCCTTGCCCGGCACCGACGGCCGCTACGTGGTCAGCCAGGGCCGCGAAATCGGCTTCG
ACGCGCTGCTGGAGCTGCGCATCGATGCCAACGGCGAGGTCTGGTCGGGTGGACAGGTGC
AGACGGTGATTCGCGGCACGCTGGATTGGGAGTGATTGGACTTCCCTTGCCCATCGCCGG
CACGAGAGACGGGATAGCTGACCGTGATCGGTCATTGGAACGTCGGACGTAAGAAACACC
AGGGCCGGATAGTGCGGCAACTCTGACGCTGAAGCCTTCGCGTACAACGCGCACCGGGCG
CGAGATAAAAAAACGCTGCGGTCTCCCGCAGCGTTTTGTCTATTCGAACTGCCAAGACCA
AGAGCCCACATCGTAGGAGCGCGCTCGCGCGCGAGGGCGTTATCGGGAATGCCTCATCGC
GCGCAAGCGCGCTCCTACACAGCCTATGTTGTTCTAGGCACCACTCCAAAAAACATCTGC
ACCACCCGCACGTGCCATGCACCCACCGCTGTATCCGCACTCCGGATGCAGCGCCCACCA
TCGACACTCAGTCGGGGCGTACATCCACGCGCACGCGGATGCGGTCACCGGGGTTGTAGT
CGCTGCGGGTGTGGTACATCCGGCCGCCGTATTCGTAGGTCACGTCATAGCCGTCGACAC
GGTCGCGCTCACGGCGGTAGGACACCGGCTCGCAGACGCTGACATTGCCCTGGTAAGAGC
GGTGATTGGCTTCGTAGATCGAGCGGCCCGCAGCGACGCCGGCCATGGTGCCGACCGCAG
TGCCGACAAGGCGTCCATTGCCGCCACCGACCTGGCTGCCCAGCACTGCACCGGCGATGC
CGCCGATCACGCTGGCAACCCCACGGTTGGAGGGATTCGCCCCGCCATAACCACCGTCAT
TGCGGTAGTAGCCGTCGTTGCTGGTGTAGTACCCGTCGGAGGGGCGGTTGTAGCAGCGCT
CGCTGGTGCGCTCTGTGTACGCGTCCGAGACGATGATCGGATCCACGCGCACCACGCGGG
CGTATTCGTAGCGCCCATCCTCGTAGCCGCCGCGGCCATTGTCGCGGTAGCCATTGTCGA
ACCGCTGCGCCGTCGCGTTGCCCGCAACAGCCAGACCCATCACCAGCGCACCAAGCAGAA
GAGTTTTCATTGCGGCAGCTTCACAGGGAGGACACGCTGCCGATCCTCGACTTGCTGCAG
TGAAACCGCCCTGAACCGAACGGCCCGCGCAAAGCCCTATTCAGCAAGCCGCCAGCTGCG
TACATCGACGCCTTGCGCTGATGTACGCAGCCAGCACCGCGGTCAGCTGGAAAACTCGGT
TTCCAGACTGATCGGCACAGCGCTCAGCGCCTTGGACACCGGGCAATTCTTCTTGGCGGT
GTCGGCCAGCTCGCGGAACTTGGCTTCATCGATGCCCGGCACCACGGCCTTGAGCTTCAA
CCGGATCTGCGACAGCTGCGGGCCGCCTTCCATCGACAGATCGACATCGGCGCGGGTGTC
CAGCGAGGTGGGCGGAAAGCCGGCTTCGGTCAACTGCGCGGACAGTGCCATGGTGAAGCA
GCCGGCATGCGCGGCAGCGATCAACTCTTCGGGGTTGGTGCCCTTTTCGTCGCCGAAGCG
GCTGCTGAAGGCATACCGGGTGTTCTCCATCAACCCGCTCTGCGGAGTGCTGAGCTGGCC
CTTGCCGGTCTTGAGGTCGCCTTCCCAGTGTGCGGTGGCGTGACGCGAAATGCCCATTGC
GGTCTCCTGCGATTGAAAGGGACCGTTACCTTAGGCGAGCGGGTGTTATGGCGTTGAGAG
GTGGAATTGGGAATTGGGAATTGGGAATTGGGAATTGGGAATTGGGAATTGGGAATTGGG
AATTGGGAATCGGGAATCGGGAATCGGGAATCGGGAATCGGGAATCGGGAATCGGGAATC
GTAAGAGCGTGCGGCGTTGCGGGGGTGTTGTCACGCTGGACGAATGGAGTTAGTTCGAAT
GCTGGGCTTGGCCATGCTGCGTGCTTACCTGGCGGGAAAGCAGCCAAGCACGAAACAAAA
CGGGCGTCGCGATGATTGTCGCGACGCCCGTGAGAAGGCAGTCTTTTTGCATTCACTACG
ATCGCGCTGTCACGCAATTGCAGCAGCGTATGCGGGCCATCAGCCCAGCAGGGTTTCCAG
GACCGCCATGCGCACGGCCACGCCGTTGGCCACCTGGCGCAGCACGCAGGACTGCGCGCC
ATCGGCCACCTCGTCGGTGATCTCCACGCCGCGATTGATCGGGCCCGGATGCAGCACTGC
CGCGTCGCGTCCCGCGCGTGCCAGGCGCTCGCGGGTCAGGCCATAGTCGGCGTGGTACTG
CTCCAGCGATGGCACCAGGCCTTCTTCCATGCGCTCGCGCTGCAGGCGCAGCATCATCAG
CGCATCGGCGCCTTCCAGCATCGCGTCGAAGTCCTCGCCGACCACGCAGCCGTCCAGCAT
GTCGTCGTCGGGCAGCAGGCTGGCCGGGCCGCACACGCGGATCTCGCCGGCACCCAGCGT
GCGCAAGGCGTGCAGGTCCGAGCGCGCCACACGCGAGTGCTTCACGTCACCGACGATCAC
CACCTTGAGCTTGGAGAAATCCGTGCCCTTGGCCTGACGCAGGGTGAGCATGTCCAGCAG
GCCCTGGGTGGGATGCGCACTGCGCCCATCACCGGCATTGATCAGGGCGGTACCCTCGCC
GGCGGCTTCGGCCAGTCGCTCCACCGCGCCATCTTCGGGATGGCGCACCACGAAGCCACG
CACGCCCATCGCCTCGAGATTCTTCAAGGTATCGCGTGCAGTTTCGCCCTTGCGGGTGGA
CGAGGTGGACGCGTCGAAATTGAGCACGTCTGCGCCCAGCCGCTGCGCGGCCAGGTGGAA
CGAACTGCGGGTGCGCGTGGAGGGTTCGAAGAACAGCGTGCACACCGCGGTGCCCGCGAG
CACGCTGCGCTTGCCCACGCGCCCCACTGCCGCATCGCGGATCTGGCCGGCGCGATCGAG
CAGCTGCAGCAAGGTGGCGCGCGGCAGTCCTTCCAGGGTGAGCAGGTGGCGCAGGCGTCC
GTCCGAATCGAGTTGCATGGTGGTCATCGCAGGTCGGGAGAATCAGGGAAGAAGAGTGGC
TTGCTCGGGCGCCGACAACCAGCGCTCGACGATCACCGCCGCGGCCATCGCGTCCAGCGC
GTCGGCGTCGCGGCGGCGCTTGCGCCCATCGGCGCGCTCGCGCGCGAAGCGCTGCGCAGC
CTCAACCGAGCTGGAGCGCTCATCGATCAGCACCACCGGCAGCGCATAGCGCTCGCGCAG
TTCGCGTGCGAAGGCGTGCGCGCGCTTGCGTGCGGGCTGGTCCTTGTCGTCCAGGGTGAG
CGGGTCGCCGACCACCAGGCCGGCGGGGCGCCATTCCTTGTGCACACGATCCAGCGCCAC
CCAATCCGGGCCGTTGGCATGCACGTTGATCACGGCCACGGCGCGGGCACCCGCGCCAAG
CGCGGTTCCCACGGCCACGCCGATCCGGCGCGACCCCACGTCGAAACCCAGCACCGTCGC
GTCGGGGCGGATCGCGCCCGCCTCAGGCATGCCCGGAGTAATCCGTGAGCCGGAACAGAT
CCACGCCGATGCGGCCGGCGGCGGTCTGCCAGCGGTCTTCCAGCGCGGTATCGAACAGCA
CGTTGGCGTCCGAGGGCGCGGTGAGCCAGCTGTTTTCGCCGAGCTCGAATTCCAGCTGCC
CGGCGCCCCAGCCCGCGCAGCCCAGCGCCACCAGCGCATTGCGCGGGCCGTCGCCGGCGG
CCATGGCCTCGAGGATGTCGCGCGAGGTGGTCAGGTAGACGCCCTGGCCCACTTCCAGGC
TGGAATCCCATGCGCGCGCATCGTCGTGAATGACGAAACCACGTTCGGGGTGCACCGGCC
CGCCGCTAAGCACCGGTTGCTCGCGCAGGCGCTCGTCGCTGGTGTCGATCCCCATCTGCG
ACAGCACTTCGCCCAGGGTGTACTCGGACGGGCGGTTGACCAGCACACCCATGGCGCCGT
TCTCGTCGTGCTGACAGATCAGCGCGACGCTGCGCGAAAAGGTAGGGTCGGACAGCGCCG
GAAGCGCAATCAGCAGTTGGTTGGCCAGAGGCGTGGGCAAAACAGACATGCGGCCATTCT
AGCGGTTCGTTTCGAACCGCGCTGGGGCGCTGCCATACTGGCCGCTTGCCTCAGCCATGG
ACTGCCGATGCTGCCCACATCTGCGCTGCACCCCGCCCCCGACGATCTGCCCCTACCCCG
CCAGACCCGCGCGTTCATCGTGCTGGTGGCCCTGCTGCAAGGCGGCCTGCTGTATCTGGC
CGAATGGGGCGCAGACCACGGCGTGGCGCCGTTCGCTGCGCTGGGTGGGCGCGTGTGCTG
GTACACCCTGGTGCTCACCGTTCCCAGCATGCTGCTGTTGAGCGTGCAGACCCTGCACGA
CCGTCGCCTGTGGCAGCAGTTGGCCGTGGTGGCGGCCGTGTTCGCCGCACTTGCCGGCTG
GGCGGCGTGGAGCGCAACCGGCGCACCCGGCCTGGAAAGCAACAAGGTGCTGACCCCGTT
CGGCCTGAGCGTGGCGGCCGCGCTGTTGATCGCCCTGCCCTGGCTGCAGTTCCGTCAGCA
CCATGGCAGCTGGCGTGCCAGCTATCACGCGCTGTTCGAACACGCCTGGCAGAACACGCT
CACGCTTGCGTTGGCACTGGTGTTCATCGGCGTGTGCTGGGGCGTGCTGACGTTATGGGC
CGAGTTGTTCGCATTGGTGAAGATCGATCTCTTCCGCACGCTGTTTCGCGAGGATGCCTT
CATCTACCTGGCCACCGGCACGATGGCCGGCCTGGGCATCCTGATCGGGCGCACCCGCCA
GCGTGCGGTGCAGGTGATGCGGCAGATCGTGTTCGCCCTGTGCACCGGCCTGGTGCCCTT
GCTGGCCAGTATCGCGCTGCTGTTCATCCTCACCCTGCCGCTGACCGGCCTGCAGCCGCT
GTGGCAGACCCGCGCGGCGGCGGCGATCCTGCTGTGCATGGTGTTCGGGCTGGTGCTGTT
CACCAATGCGGTGTATCAGGATGGCGCGACACCGCCGGCGTATCCCGGCTGGTTGCGGCG
CGTTGTCGAGGCCGGGCTACTCACACTGCCGCTCTATGCAGGCCTGGCCTTTTACGCGGT
GGGCGTGCGCATTGCCCAGTACGGCTGGACCGGCGAACGCTTCTGGGGCGTGGTGCTGGC
CGCGGTGGCCAGCGCCTATGCAGTGGGATACGCCATTGCAGTGCTGCGGCCACGCCCGGG
GCAGTGGCTGGCGCCGCTGGCGCGCAGCAACAAGATGCTGTCGTGGGTGGTCATCGCCCT
GCTGCTATTGGTCAATACGCCTGTGCTGGATCCGTATCGGATTGTGGTGGCCAGCCAGCT
GCAGCAGTTGGCACAGCGCGGCGGCACTGCAAACCCGGACCTGCTGCAGGACGATCTGGA
ATTCCTGCGGTTTGCCAACGGCCGCCGTGGTTATCACGCGGTGCAAGCGCTGCGGGACAC
CCCCGTCTTTGCCAACGATGCCAGGCGCAGCCGGCAGCTCACTCTGCTGCTCGCGCGGAC
GCAACGTTGGCAGGAACCGCAGTCGGATGACGCACTGCGACGCACGCGCATGCACGACGT
GGCCGAGCTGCAGGCACACCTGCTGCTCGCTGCAGGCAGCAGCAGCCCGGACCCAACCTG
GTGGAGCGCCCTGGCGCAGGGCAGCTTGCACAACGACAGCTGCCTGCAACGCGATGCGGA
CTGCGTGATCATCCGCCGCGACCTGGATCAGGACGGCCAGGACGAGGTGATGCTGTGCGA
TCTTTCAGGGAAGTTTGGTATCACCTGCACGCTGTACACCCGCGATGCGCAGGGCTGGTA
TCGGGTGGACACATTGAACAGCTTCCCGCAGCGCAGCCAGCAACAAGAAGCCCTGCGTGA
GGCCGTGCGCCAAGGCAAACTCGCCACGCTGCCACGCCGTTGGCCTGACTTGCTGTTTCC
CGGCGGTAAACCGATGCGCATCAACTCATCCGCCAACGCACGCAAGACAACGGAGACCCC
ATGAGCGGTTATTGCAGCATCGCGCCCGGCCACCCGGTGCATGGCCACTATCACGACCAC
GAATACGGCTTCCCGCAGCGCGACGAACGCGAGCTGTTCGAACGCCTGGTGCTGGAGATC
AACCAGGCCGGCCTGAGTTGGGAAACCATCCTGCGCAAGCGCGGCAACTTCCAGCGTGCC
TATGACGGGTTCGACGTGGACACCGTGGCCGCGTACGGCGAGGCGGAGATTGCCAGGCTG
ATGCAGGATGCCGGCATCATTCGCAATCGCCTGAAGGTGCTGGCCGCCATCCACAATGCG
CAGGTGATCCAGCGCCTGCGCGCAACGCACGGCAGCTTTGCCAACTGGCTGGATGCACAA
CATCCCCTCGACAAGCCGGCCTGGGTGAAAGTGTTCAAGAAGACCTTCCGTTTCACTGGC
GGCGAAATCACCGGCGAATTCCTGATGAGCCTGGGCTACCTGCGCGGCGCGCACCATGCC
AACTGCCCGGTATTTGCGGACATTCAGGCACTGTCGCCGCCATGGATGCGCAGCGCGTGA
GCGACACCTTGCGTGCCGCGTGCGAGGCGCCTGTACTCAGCGCTGCGATCACACCGCATC
GCACATTTCGCATGCGGCGCTTGCTGGGCATTGCTGGGTTACTGATTGCCTCCGCCGCGG
CAGTGCCGCAGGCAGACGCGCACAAGGTGCCTAGGCTGTCGCTGACGCAGGTGCTGGACC
AGTTGCGCCGCGACATTGCCGCCGTGCCGGCCAGCGACCCCACGCCGATCGACACGGTGA
TGAAGCGCTATGCCGATACCCACGGGCAAAGCTTCGACATCGCAAGCCCGGATCCGGAGG
AAGACCCATCCGAGGCTGTGCCGCCCACGCAGCCGGCCGACGTCACCGATGCCGAGTGGC
ACGCGCTGCAGGCCTACGGCGCGCACGCCACCAGCGAAGCAGACGATATCTCCGAGAACC
GCAGCCACCACTACACCCTGATCGACCTGGACGAGGACGGCCAACGCGACCTGCTGGATG
AGGCCTATGTCGGCGGCACTGGTTTGTTTACGCAGATCACGGTGCTGCAAGGCCATACCG
ATGGCTTCCGCGCCCCCACCGCCACGCCCACAGGTACGCCAGCGGATAGAGAAGCGGACG
CTGGATTCAGCATCAACGGCCGCGGCGGCGACCAGGCGCTGTACTGGCTACGCATCGACG
GACGCAGCTACGCGGCCTACCGCGACGGCGACTATTTCCAGGACACGCTGACTCTCTCGC
GCCCGTTGTCGCCGCTGCCCGCCGAACGCCACCCAACCAAGGCACTGCAGATCCGCTATC
GCTACCAGCACACGCTGGCGCCGCGGCGAAAAGATGCTGCCGAGCGCTTGCTAGAGGAAC
AGCAGGCGGACGACTGGCTGGCGCAACACCCGGCGATGCGTGCCGCGGTAGACACCCAGT
TGCAGCACCTGCGCCTGGATGCACAAGGCCGGCAGCGTTCGCCTGATCCGGAGGCACGCT
GCCCGAGTCCCGCCGAAAGCAGCGACCCCGAGCTGGAGGCGCAATGGCCATGGCATGACG
CCGGGCATTACACGTTCGACTTTGTCGCCAATCTTCGCGTGCGCCACGGCAGCGAGTGCT
ACAGCGCCAGCGTGGTGGCGTTCCGCAGCAGCTTTCAAAGCGCCAATACCGCGTGCTGCG
TGCTGTGGCTCTACGAGGCGCCCGGCAACCAGGTTGCGAACCTGCCGCTACTGTCAAAGC
GCACGCGCAGCGGCATTGCATTGATCACGGCAGCGCCTGTGGATGCCTCGCAAGACTGAC
CGCACGTAGCGAGCCGCCAGCCAGACAGTGATGGCACCACAGTCGGGTGCTGGGTGCGCG
CTCCATGCCCACTCCACGCACCGGCTGCGCCCACCTCGCGCGGCGCGATCCTTTCGAGAA
TGCCGCCCCGCTTATCCACTCGCACGCACCGGCGCACCAGATGACGCGGCCTTGCCACAG
CATCCACGACCACTGCACACCTGCCGCGGCATGGTCGGCACATGAGCATCCGCATCGGCA
TTTCGGGCTGGCGTTATGCACGCTGGCGCGGCACGTTCTACCCGACCGGCCTGGCCCAGC
GGCGCGAGTTGGCCTATGCCGGGCGCTGTTTTCCCAGCGTGGAAATCAATGGCTCGTTTT
ATTCGCTGCAACGCCCGGAGAGCTACCAGAGCTGGCATGACGAGACGCCGGACGACTTCG
TCTTCGCGGTCAAAGGCCCGCGTTTTGTCACGCATATGAAGCGGCTGCGCGATTGCGAAC
AGGCGCTGGCCAACTTCTTTGCATCCGGCGTGCTGCGGCTGGGCCCGAAGCTGGGGCCGA
TCCTGTGGCAATTGCCGCCAAGCCTGCGCTTCGATGACGCGGTGTTGGATGCATTTCTCA
CCAGCCTGCCGCGCGATACCGAGGCAGCACTCGCCCTGGCGCGCAAACGCGACACCACCT
TGATGCATGGGCGTACGGCCCTGAGCATCGATCGCAAGCGCCCGCTACGGCATGCGCTGG
AGATGCGCCACCCCAGCTTCTGCGACCCGTCCTGCATGAAGCTGCTGCGCAAGCACAAGG
TGGGCGTGGTGGTGGCCGATACCGCTGGCAAATTTCCGTATCTCGAAGATGTCACCGCTG
ACTTCGTCTACCTGCGGCTGCATGGCGACGCGCAACTCTATGCCAGCGGCTACAGCGACC
ACGCCCTGGACCGCTGGGGCGAGCGGATTGCGGCCTGGGCCGCAGGTGGTGAGCCCTCCG
ATGCACAGCGTATAGGGCCGCGCGCCAGCAAGCGCGCACGGCGCGACGTGTACTGCTACT
TCGACAACGACATGAAAGTGCACGCACCGTTCGATGCGCGCGGCCTGATGCAGCGGCTGG
ACCTGCCCACCGACTGCCCGGCGCGCGAGGAGGTCGTGTAAGTCCGCTGCGCGCTCACAC
GCCCATGTAGCGGTGCGGCCGGTGGTTGAACATCAGCACCAGGCTCAGCATCAGCGCGCC
AATGGCCGAATACAGCACCTTGTCCGGCGTCAGCACGAAAAACGCGACCAGCATCAGCAT
CGCGTCGAAACTCATCTGCACCTTGCCCGCGCTCCAGCCCCGCTCGCGCTGCAGATACAC
CGCCAGGATGCCGATGCCGCCGAGGCTGCCGCGGTGGCGAATGAAGAACAAAATGCCCAG
CCCGGCCAGCGCCCCGCCCACCACTGCCGCAAACAACGTGCTCATGTGCGCGTAGTCGGC
CCAGCGCGGCAGCAGGTCGGTCAAGGCCCCGCAGGCGCCCACCGCGGCGAAGGTTTTCAG
GGTGAATTCCCAGCCCATGCGGCGCACGCTCAACCAATAGAACGGCAGGTTGACCAGCAC
GAAGACCAAGCCGAAATTCCAGTGCAGCGCGTAGTGCAGCAGGAACGCCACCCCGGCCAT
GCCACCGATCATCAGGCCGCCCTTGGCAAAGATCGCCAGCCCCAGCGAGGCCACCAACGT
GGCTAGCACCATGCCTTGCGCATCTTCGGCCACCGAGTGGTGATAGGCGTGGTCATCGGC
GCTGGTACCGGCCGAATCCGGTGGCGGCGTCAGCGGGCCGGAGGTGAACACGGCGCCATC
GTCGGGCAACGGCTCTTGCTCCGGACGGAGATCGGAATCGGGAAGGCTCACGGGTCTGGG
AACTGCGGTGGGGTGCGGATATTAGACACTATCGGCCACCCTGGTTACATCTGAAACGTC
AGCCGTGCATCGCTGCTGGATGTACGGCTGCACTGGCTTGGCGCCGCACTGCACTCAATC
GCTGGCGTTGGCTGAAAAGCGCGACGCGCCCAGACTGACCGCAGCGCGTCGTTGGTGCAC
GGAGCGTTGGTCGCAACGCCGCCGCATCATGGAGCGCGGCCATGCGCCTCACCGAACCTC
GGCAATCTCCACGCCATCCAGCCCCTGCGACAGCGTCTTGGCATCGCCGCCTTGCGAGAG
CTTGATGCGCAGGCGCACCTCGTTCTGCGAGTCGGCGTAGCGCAGTGCGTCTTCGTAGCT
GATCTCGCCCGCCTGATACAGCTCGAACAGGCTCTGATCGAAGGTGCGCATGCCCAGGTT
GGTGGACTCCTTCATGATCTCCTTGAGCTTGTGGATCTCGCCGTCGCGGATGTAGTCCTG
CACCAGCGGCGTGCCGAGCATGATCTCCATCGCCACGCGGCGGCCGCGGCCATCCGGGGT
CGGGATCAACTGCTGCGCCACCACACCCTTGAGGTTGAGCGACAGGTCCATCAGCAGCTG
ATTGCGGCGATCTTCCGGGAAGAAGTTAATGATGCGGTCCATCGCCTGGTTGGCGTTGTT
GGCGTGCAGCGTACACAGCACCAGGTGCCCGGTTTCGGCGAAGGCGATGGCATGGTCCAT
GCCTTCGCGGGTCCGCACTTCGCCGATCATGATCACGTCCGGCGCCTGGCGCAGGGTGTT
TTTCAGCGCATTTTCCCAGCTATCGGTATCGATGCCGACTTCGCGCTGGGTGATGATGCA
ACCCTCGTGCTTGTGCACGAACTCGATCGGGTCTTCGATGGTGATGATGTGCCCGGTGGA
ATTCTGGTTGCGGTAGCCGATCATCGCCGCCAGCGATGTCGACTTGCCGGTGCCGGTGGC
GCCGACAAAGATGATGATGCCGCGCTTGGTCATCGCCAGTGTCTTGATCACCGGCGGCAG
GCTCAGCTCTTCCACGGTGGGAATGCGCGTCTCGATCCGCCGCAGCACCATGCCCACCTG
GTTGCGCTGATAGAAGCAGCTCACACGGAACCGCCCCACCCCGGACACGCCGATGGCGAA
GTTGCACTCGTGGGTCTTTTCGAATTCCTCGCGCTGCGAGGGCGTCATCACGTTCAACAC
CAGGTCGCGACTCTGCTGCGCGGTCAGCGGCGTCTGGGTGATCGGGCTGATCTTGCCATG
CACCTTGATCGCCGGCGGCATGCCAGAGGTGATGAACAGATCCGACGCCTTCTGGTGCGC
CATCAGCTTGAGGAAGGAGGTGAAGTCGATGGTGCTCATGGCGTGCTCCCTCGGAGCAGG
GAATAGGGAATCGAGAATCGGGAATTGGAGAAGCTGGAAACCGGGACCGGTCAGGGAAAC
GTGCTTTTGCAATTCCCCATTCCCGATTCCCTATTCCCGAGTCACTCGAATATCCGCTTG
TCCTTGGCGTACTCGCGCGCCTGGTTGCGCGTGATCAGGCTGCGCTTGACCAGGTCCTGC
AGATGCTGGTCCAGCGTCTGCATGCCGTATTGCTGGCCGGTCTGGATCGAGGAATACATC
TGCGCCACCTTGTCCTCGCGGATCAGGTTGCGGATGGCCGGGGTGCCGACCATGATTTCC
CACGCTGCGGTACGCCCGCCGCCCACTTTCTTGAGCAATGCCTGCGAAATCACCGCACGC
AGCGATTCGGACAGCATCGAGCGCACCATCGGCTTTTCGCCGGCCGGGAACACGTCGATG
ATGCGGTCGATGGTCTTGGCCGCCGAGCTGGTGTGCAAGGTGCCGAACACCAGATGGCCG
GTTTCCGCGGCGGTGAGCGCCAGGCGGATGGTTTCCAGATCGCGCAACTCGCCGACCAGG
ATGATGTCCGGGTCTTCGCGCAAGGCCGAACGCAGCGCCTCGTTGAAGCCGTGCGTGTCG
CGGTGCACTTCGCGCTGATTGATCAGGCACTTCTGCGAGGTGTGCACGAATTCGATCGGA
TCCTCGACGGTGAGGATGTGGCCGTATTCGTTCTTGTTGATGTAGTCGATCATGCCGGCA
AGCGTGGTCGACTTGCCCGAACCGGTCGGGCCGGTCACCAGTATCAGACCCTGCGGTTGG
TCGATCAACTGGCGAAAGATCGGCGGGCAGCCCAGGTCTTCCAGCGTCAGCACTTCGGAC
GGAATGGTACGGAACACCGCACCGGCGCCACGGTTCTGATTGAACGCATTGACGCGGAAA
CGCGCCAGCGACGGAATCTCGAACGAGAAGTCGACCTCGAGGAATTCCTCGTAATCGCGG
CGCTGCTTGTCCGACATGATGTCGTAGACCAGCGCGTGCACCTGCTTATGGTCCAAGGCC
GGAATATTGATGCGGCGGACATCGCCATCGACACGGATCATCGGCGGCAAGCCTGCAGAC
AGGTGCAGGTCCGATGCCTTGTTCTTGACAGAAAACGCCAATAGTTCAGCGATATCCATG
CGCTGCTTTTCCCCTAGGCTGCGATTGGAAGATACTCCCCGGCCGGCAGTATAGCGTTCT
GGCAGCGCCCTGGAAGCGCGCCGTGCGTCGGTTCAGCCCGCCAGCATGAATGCCGATGGC
CGGCGTTTCCGATGTCCGGGGCGGCGGTATCGTTTGCCGCAGCGCGCCTTTATCCACCCC
ACCTCGCCGCGAGGAAGATCCGCCGCGCCCGGCGCGCACCGGCACAACTGGAAGGAAAGG
CACGGGCGCGGCACTATGGCCGCCTTGCTTACCCGTTGGCTGACCTGTGCCCGCTTCCTC
GTTGCACCAGATGCTGGCCGCCATCCAGGCGGCAGCCCCTCCCAACGCCGCGCCCGCGCG
CCTGCTGGCGGTGTCCAAGACCCAGCCGGCCGACGCCGTGGCCGGGTTAGCCGCGCAAGG
CCAGCAGGCCTTCGGCGAGAACTATGTGCAGGAAGCGGCCACCAAGATCGCGCAGCTTCA
AGCGCTGCAGCTGGAGTGGCACCTGATCGGCCACCTGCAATCCAACAAGGCCGACATGGC
CAGCCAGTGTTTCGATTGGGTGCAGACCGTGGACCGCGCCAAGCTGATCGCACTGCTCGC
CCGGCATCGCCCGGACGGCCGCGCACCCTTGAATGTGCTGATCCAGGTCAATATCGACGA
CGAGGACAGCAAGCACGGCTGCGCGCCCGAGGCAATCGACGCCCTGGCCGCGGAGATTGC
CACCCATCCCCAACTGCAGCTGCGCGGATTGATGGCGATTCCCGCGCCGTTTCCCGAGGT
CACGCGCCGGCACCAGGCATTCGCGCGCATGCAGGCCTTGTTCGCGACACTGCGCAGCCA
GTATCCGCAGGCAGATACCTTGTCGATGGGCATGAGCGCGGACTTCGCCGATGCCATTGC
GGCCGGCGCCACCATGGTGCGCGTGGGCACGGCGCTATTTGGCCAGCGCAACGCGCCACC
GGCCGCCTGACACGTCGGCCGTTTCCTTCCTCCTTCTTGATGGTGCTGCAATGACCCAGC
CTTCCTCCTCCACAGCTGTGGTTGCACACGGCGATGCTCCGGTGGTTGCCTTTGTCGGGG
GCGGCAACATGGCGCGCAGCCTGATCGCCGGGCTGCTGCGCCAGGGCGCGCCGGCCAGCG
CCATCCGCGTCGCCGAGCCGGTCGCCGAATTGCGCCAGGCACTGTCCGCTGACTTCGGCG
TGCAGGTGTTCGACGACGCGCGCAGCGCCGTGGAGGGCGCCGCACTCTGGGTACTGGCGG
TCAAGCCGCAGGTCATGCCCAGCGTGTGCACGCAGCTGGCCGATCTCGCGCAGCAACAGC
ACCCGCTGCTGCTGTCGATCGCCGCGGGCATCACCGCAACGCAACTGGAGCGCTGGTGCG
GCGGCACGGCCGCCGTGGTGCGCGCCATGCCCAACACGCCGGCCCTGCTCGGCGCCGGCG
TGACCGGCCTGTACGCCAATGCACGCGTCAGCGCGGCGCAGCGCGCGCAGGCAACCCGGC
TGCTGGAAAGCGCCGGCGTCACCGTCTGGCTCGACGACGAGGCACAGATGGATGCGGTCA
CTGCGGTGTCCGGCAGCGGCCCTGCCTATGTCTTTCTGCTCGCCGAAGCGATGGAGGCCG
CCGGACGCGCGCAAGGCCTGCCCGCCGAGACCGCCCGCACGCTGGTGCTGCACACCCTGC
TCGGCGCAGCCCGCATGCTGACCGAATCCGGCGAAGCACCGGAGGTGTTGCGGCGGCGCG
TGACCTCCCCCAACGGCACCACGCAGGCCGCGATCGAGGCATTCCAGGCCGGCGGTTTCG
AAGCGTTGACCGCCAACGCGATTGCCGCGGCGACCGAACGCGGCCGCAGTTTGTCGGCAG
CCAACGACTGATCCGCGGGAGCGATGCGGCGTCGCTGGCTGGATCGCTCGCTTGCCTGGA
GACGCGCTATCGGCGCATCGCTGTCCGAATGCGGAATGATGCGAGCCCCGGCTTCATCGA
ATGCGCTTCGTTTTGGCGCCTGCAATCGATTGGCAGGCAGCACGCACGCCATTCTTCGCA
ACATTGGCATGCGCCCTTTGCGCGACCACGGCGCCCTGGCTCGGTAGAGGCATGCCTCGC
TAAGCGAATGCATTGATCGACATGCGCCTGTGCAGCAGCTGCCCAGATTGCGCCAATCCG
CGATTCATGCCGCATCATCTTGATCTGCTGCTGTGCGTCAGAGCGCGCGCAGCATCCCAC
GCCAAGCGAACCCAGAGCGCTTTTTTCTCGTGTTTTTTGGCGTCCAGTGAACGAATGCCC
GTGCCAAGTCGGTCTTTTCGTGTTGTTTCATCGATTCCCTATTGGCGGGGCGCTGCAGTT
GCCCTACATTTCGCGTTGCCGACTGGGTCGGCAGACCCAAACACCACCAACGAATACGGA
ACACATAACTCATGGCAAAAACCGCCGCTAAGAAGGCTGCCCCCAAGAAGGCAGTGAAAA
AGGTCGCCGCCTCCAAGACCGCAAAGCCGGCCAAGGCCGCTAGCAAGACCGCCGCGCCGA
AGCCGATCAAGGAAGCCCTGAGCAAGACCGGCCTGGTCGCGCACATCGCCGAAACCACCC
AGCTGGCTCCGAAGGACGTCCGCGCCGTGCTGGCGTCGCTGGAAGCCACCGCGCACGCGT
CGCTGAGCAAGAAGGGCGTCGGCTCGTTCGTCCTGCCGGGCATGCTGAAGATCACCTCGG
TCAACGTGCCGGCCAAGCCGAAGCGCAAGGGCATCAACCCGTTCACCAAGGAAGAGCAGG
TGTTTGCTGCCAGGCCTGCGACCTGCAAGCTGAAGGTCCGTGCGATGAAGCGTCTGAAGG
ACGCCGCGCTGTAATCGCGCTGCATCCGGTTTGATCGAGACGGCCTTAGGGCCGTCTTTT
TTTTGCGCGTCTGCCGCGTCTTCTTCGCCTCCTGACAGGCACACCACATCGCACTCATCG
CCGCTGCCCTACCCTGGCGGTGAGTTCGCAACCAAGAGTGCCCGTGACCGCGCCATCGCC
CACCCGCAGCCCAGCCAGACGCGTGCGCCACCTGCTGGTATCGATCGTGATGCTGTGCGC
GCTGGGTGTTGCCGCGCGCTGGGCCTGGCTGTCACCGATGGCCGAACGCCTGCGCACCAG
CTGGGAGTTGTCGCAGATGCCGGCACCCACGCAGTTGCACATCCCGGTAGACGGTGTGCG
TGGTCGCCAGATTGCCGACACCTTCGGCGCCCCACGCGGACGCGACCGCAGCCATGCCGG
CGTCGATATCTTCGCGCCGCGCGGCACAGCGGTGGTGGCTGCCACCCGTGGCGTGGTCAG
TTCCATTCGCGACACAGGGCTGGGTGGCAAACAGGTGTGGGTGCTCGGCCCGGCGATGGA
ACGGCACTACTACGCGCACCTGGACGACTGGGCGCCCGGACTGGCGGTTGGCGATGTCGT
CGAGCCCGGCACTGCACTGGGCATGGTCGGCACCACCGGCAACGCGCGCGGTACGCCGCC
GCATCTTCATTACGGGATCTATGCGCGCAACGGTGCGTACGATCCGCTGCCACTGCTCCG
GCAACCCGCGCCACAGCAGGCACCCTGAGCGCGCTGGAACACTGCGTCATGGCCCGGCCT
ATCGAGACCCGGCGCGTGCGCGCCTATGGTGGAGCCAGCCCCACAGTGACGCGACCTTCC
ATGTCCCGCAAACGCTACCGCATTACGGTCACGCCCATCGAAAAGGACGGCAGCCCCTGC
CATGACCGCTGCACCATCGAATTCGAACAGCGCTCGCGCGCCGACTGGATGCGGCTGTTC
GAAGAGCTGCACCTGCGCCGCGACCTGAGCAGTGACGAGTGCGCCGCGCTCACCGTCGGT
TCGCAATTGCTCAAGGACCTGGCGGCGCGCCCACGCGCGCGGCCCAGCAATGCCCTGGAC
GCGCTACGGCCGAAATTGCAGCTATTGCTGGAGCGCCTGCAACGCGTGCATCCCGCTGCC
GGGCGCTGATCCGCGCGGTGCCAACTGCCGCTACACTGCGCCGATCGTGACGGGGAGCGG
CGATGCGCCAACTGATCAGTGTCTTTTCGCTACTGCTGCTGGCCGGCTGTAGCTGCCAGC
GCACGCCCGAACCACAGGCCGCCAACGGCTCGCCTGCATCGGCGACTGTCGCCGCAACTG
CGGCATCGCCCGTGGCCAGCGAGCGTCCCGGCGCTGCATCGACCGCCACCGATCCCAAAC
AGGCGCTTGCAAGTGCGAACTACGCGCAAGCAAGCGCAACCGTGCACCGTTATCTGGGCG
CACTGCCCGGTGCTGCACGTGCCGATGCGGATGCCCTGTGGACCGGCGGCCATCCCGCAC
CCGTGCCGGACGATGCGGTGCTGCGCAACATCGGGCAGATCATCAGCCTGCGCATCAACA
ACGATCCGCCGATCGCGCTGGACCAACAGCACCCGCCGCGCTTGATCGAAGTGCCGGTGC
AGCTGACCGTGCGCACCACGACCGGCACCGAACGGCTGGTCGGTGCTTACCGTCTGCAGC
CACGCGTTGGCAGCGACACCTGGGAAATCTATTCGGCCACCCTGCAGCCGGTGCTGCGTT
AAAGCCGCCGTCCACGCAACTGGACATTCGTAGTCAGAAGTGGCGATACGCGAGATCCGC
AGTCGACGCCCACAACACCGAAGCGCATTCGCTGCGAGCACCCCAACCACCGCGGCACGC
AGTGTCGTACTCATCCCGCCACACCGCAGCACGCTAACCCGTGGTTCACCGGCGCTGGCT
AAGGTGATGCCATCCACCGCCGGAGTTGCCCGATGAAACTGCGTTTAGTTGCCGGATCCC
TGCTTGCCCTCGCCCTGGCGATGCCACCGTCCGCAGCGTGGGCGGCGCCTCAAATCCAGG
GGCGGCAGATCAGCGTGCAGGCCGCCGACGTGCAGCAGTACCTGGGCGGGCGCTTCCCGC
AGACGCACGATGCGCTGGGTGGGCTGATCGAAATGACGGTCAGCAACCCGGCACTGTCGT
TGCCACCTGGCGACCGCTTGAAGATGGCGTTCGACCTTGCATTGGCCACGGCCGGCGGCG
CGCCGGCGCCGGTGGGCAACGTCACCTTGAGCAGCGCGCTGCGTTACGACACGGCAAAGC
AGGGGTTTTATCTCGACCAGCCAACGGTCGATGATTTCCGCCCCGCCAACGCCGGTGCCA
AGTTGGACAGCAGCACGCGCCAGTTGCTCAACGCGTGGTTGGCCGACTACGCACGCAAGG
AGCCGATCTACAAGATCGATCCCGCCATTGCGGCCGTGATGGGCAATGTGCAGGTGGAGT
CGGTGGCGATCCAGAACGGCCGGCTGGCGGTGAACTTCAACCAGGATATCGAGCAGCAGG
TACCGGCCGGCGCCATGCCAGGCAAGTAACCCATCGGCGCTGCGAGCGCACCGCGCATCT
GCCAACGTGAAATTAAAAGAGCCCGGCGCAGCGATGCACCGGGCTCTCTTTTATAGCTGC
TGCGTGACCTCAGGCAGCCAGTGCCTTGGCAACCGCATCGGTGAATGCAGGAATATCGTC
CGGCTTGCGGCTGGTGATCAGCTGGCCATCCACTACCACCTCGGCATCCTCCCAGCGGCC
GCCCGCGTTGCTCAGATCGGTCTTGACCGACGGCCACGACGTCACCTTGCGGTCGCGCAC
CAGCCCACTTTCCACCAGCAACCACGGCCCGTGGCAGATTGCAGCCACCGGCTTGCCGCT
GGCCGCAACGCTGCGGATGAAGTCAATCGCCTGCGCGTTGGTGCGCAGGTTGTCCGGGTT
GATCACACCGCCTGGCAGCACGAGCGCGTCGTAGCGGTCGGGTTTGGCCTGCGCGAGGGG
CGTGTCCACCGGCACGCTGTCGCCCCAGTCGGTGTGGTTCCAGCCACGGATCTGTGCATC
GTCGCCGGGCGCGATCACCTCGACGGTGGCGCCCCAGGATTCCAGCAAGCGCTTGGGCTC
CTGCAGCTCGGATTGTTCGAAGCCGCTGGTCGCGAGCACGGCAACGGTCTTGCCGGAGAG
CGAATGAGTCATGAGGAACTCCTCAATCTGCAAAGGAGCCCGCACCCTAGGAATGCGCGT
GTTGCGCATCCGTGTACCGATGTGCGCGCCGCGTCATGCCGACCGCCGCGCGCCGTCGCT
CAGCGCTTGGGCTGCAACATGGTGCCGGTGCAATTCTTCGAGCCGCAGCGGCATTCCCAG
ATCTTCTTCAAGCGCGGCGTGTGCCGCTCGCCCAGGGTAATGCCGTAGTTATAGGTCAGC
TCCTGGCCCGGCTTGATTGCGCGCTTGGCTTCGATGAAGACCTTGTCCTTGCTGCGGTCC
TCGCCTTCAGCCTCTTCGATCACCGCTTCGCAATTGGGATTGCAGCTGTGGTTGATCCAG
CGCGCGATGTTGCCTTCGTAGTTGGCGTCGAGCACGTAGTCATCGCTCAGCGTAAACAGA
AAGGTGTGCCCGCTTTCCACATCGCCGGTGTCGTCGGCATCCACTTCGGCATGCGTCCGC
AGGCGCCCCTTGTACTGGATGATGCGTTCGCCCTTGCTGAGCGCAGCGACGGCGAACACG
CCATTGCCATGGATACGTGACTTGCGGGCGGCAACTTTACGCGACATGAAAGGGTCCGGT
GATGGGGCCGCTCATTGTGACCGCAGCGCGCCCACGCGCCAAGCACAAGCGCACCTGCCA
CCGCAACGGGCTGGCCTTTCCGGCGGCTGAACCACGCGGTTGGACTGAGCGGAGCAAAAG
AGTACAATTTCGGTCCGCTTTAGGGGTTCACCGTCCTCGCATGTTGCGCGTCACCAAATT
GACCGATTACGCCACCGTCGTCTTGACGGTGCTGGCTGCACGGAGCGACCAGGTGCTCAG
CGCGAGCGAACTGGCCGAACAGGCCGGCCTGGAAGCACCCACCGTCAGCAAGATCCTCAA
GCCGTTGTCGCAGGCTGGCCTGGTGGAAGGATTGCGCGGCGTGCATGGCGGCTACCGGCT
TGCACGTGCGGCGAGCGCGATCACCCTGGTGGAGATCGTCGAAGCCATGGAAGGACCGCT
GGCCATCACCGAATGCAGCCAGGACCACAGTCAATGCGGGATCGCCCACCAATGCGGTGT
GCGCTCCAACTGGCGCCTGATCAACGATGTGGTGGGCGATGCCCTGCGTCGCGTGACACT
GGCGCAGATGCTGCACCCCCTCTCCCTCCCTGGCGACAACCGTCGGCGTTCCATCGCCGC
GCGCGTCGCGACCACCTGACCCAGTAGGCAGCCGATGGCCACCGAACTTGCCCCCCCGCA
GAATGCGCAGATCCTCGAACGGTTGGGCCGACGTTACGACGCCGGTTTCATCACCGAGAT
CGAATCCGATTCGCTCCCGCCCGGTCTGGACGAAGACATCATCCGTGCACTGTCGGCCAA
GAAAGAAGAGCCGCAATGGATGACCGACTGGCGCCTGGAGGCCTACCGTCACTGGCTGAA
AATGCCGATGCCGGAGTGGGCCAAGCTGAAGATCGCGCCGATCGATTTCCAGGCGTTGAG
CTATTACTCCGCGCCCAAGGGCCCGAAGTACGCCTCGCTGGATGACGTGCCCAAGGAGCT
GCTCGACACCTACGACAAGCTCGGCGTGCCGCTGCACGAGCGCGCGCGGCTGGCCGGCGT
TGCGGTGGATGCAGTGTTCGACTCGGTCTCGGTCGGCACCACGTTCCGCAAGGAACTGGC
CGAAAAGGGCGTGATCTTCTGCTCGATGTCCGAAGCGATCAAGGAACATCCGGAGATCGT
CAAGCAGCACCTCGGCAGCGTGGTGCCGGTGGGCGACAACTATTTTGCCGCGCTGAACTC
GGCCGTGTTCTCCGATGGCAGCTTCGTGTTCATTCCCAAGGGCGTGCGTTGCCCGATGGA
ACTGAGCACCTACTTCCGCATCAACGCCGGCCACACCGGCCAGTTCGAGCGCACCTTGAT
CGTGTGCGAAGACAAGGCCTACGTGTCGTACCTGGAAGGCTGCACCGCGCCAATGCGCGA
CGAAAACCAGCTGCATGCGGCCGTGGTGGAACTGGTGACGCTGGAAGATGCGGAAATCAA
GTATTCGACCGTGCAGAACTGGTATCCGGGCGATGAAGAAGGCCGCGGCGGCATCTACAA
CTTCGTCACCAAGCGTGCCGAATGCCGTGGCGACCGCAGCAAAGTAACCTGGACCCAGGT
CGAAACCGGTTCGGCGATCACCTGGAAGTATCCGTCGTGTGTGCTGCTCGGCGACGATTC
GGTGGGCGAGTTCCACTCGGTAGCCCTCACCCATCATCGTCAGCAGGCCGATACCGGCAC
CAAGATGATACACATCGGCAAGCGCACCAAGAGCAAGATCGTCAGCAAGGGCATCAGCGC
GGGCCGCGGCCAGAACACCTACCGCGGCCTGGTCAAGGTGGATCGCAACGCCGATGGCGC
GCGCAATTACACCCAGTGCGATTCGCTGTTGATCGGCAAGCAGTGCGGCGCCCACACCTT
CCCTTATATCGAGGTGAAGAACCCCGGCGCCACGGTCGAGCACGAAGCCACCACTTCCAA
GATCAGCGACGACCAGCTGTTCTACTGCCGCGCACGCGGCATCAGTCAGGAGGACGCGGT
GTCGTTGATCGTGGATGGGTTCTGCAAGCAGGTATTCCGCGAACTGCCGATGGAATTTGC
GGTGGAAGCCAAGAAGCTGCTGGAAGTTTCCTTAGAAGGCAGCGTCGGCTGACACCTTTC
CCCTTCTCCCCTCGGGAGAAGGTGCCGCGCAGCGCCGGATGAGGGTACGGGCGAAGGCAA
GTGCACCCAAACGGCACGATGCTTCGCACGAACCCTCACCCCAACCCCTCTCCCGGCGGG
AGAGGGGCTACATACGAATTCTGACGGACCATCAGCATGCTCAACATTCAAAATCTCCAC
GCCAGCATCGCCGGCAAAGACATCCTCAAGGGCCTGTCGCTGGACATCCAGCCCGGCCAG
GTGCACGCCATCATGGGGCCCAACGGCGCCGGCAAATCGACCCTGGGCAATGTGCTCGCC
GGTCGCGACGGCTACGAAGTCACTGCCGGCACCGTGCAGTTCGAAGGCGCCGACCTGCTC
GACCTGCAGCCGGAAGAACGCGCTGCGGCCGGCTTGTTCCTGGCGTTCCAGTACCCGGTG
GAAATCCCCGGCGTAAACAACACCTACTTCCTGCGTGCCGCGCTCAATGCGCAGCGCAAG
GCGCGTGGCGAAGAAGAGCTGGATTCCATGCAGTTCCTCAAGCTGGTGCGGCAGAAGCTG
GCGGTGCTGCATCTGAAGGACGAGCTGCTGCACCGTGGCGTCAACGAAGGGTTCTCCGGC
GGCGAAAAGAAGCGCAACGAGATCTTCCAGCTGGCCGTACTCGAGCCGAAGTTGGCGATC
CTGGACGAAACCGACTCCGGCCTGGATATCGATGCACTCAAGAGCGTGGCCGACGGCGTC
AATGCGCTGCGCTCGACCGAGCGTTCGTTCCTGGTGATCACCCATTACCAGCGCCTGCTC
GACTACATCAAGCCGGACGTGGTGCATGTGCTGTCCGATGGGCGCATCGTGCAGAGTGGC
GGCCCGGAGCTGGCGCTGGAGTTGGAAAAACACGGCTACCACTTCCTGAAGGACCGTGTG
GTGCCGGAGGCCGCCGCCTGATGAGTGCCTTGTTGGAATCCCTTGCCAGCGGGTTTAGCG
GCAATGCTGCACGGCGCGCCGAACTCGACGCGGCCTTGCAGACCGGCCTGCCCGGCCCGC
GTGCCGAAGCCTGGAAATACACCTCGCTGCGCCAGCTGGAACGCCGCAGCTTCCAGCCTG
CACCGTTGGTGCCGGCGCTGATCGATGCCGCGGTGCTGGATGAGATCCCCACCCCGCGCC
TGGTGTTCGTCAATGGCCGTGCGTCGGATGCGCTGAGCGATCTGTCCGAACTTCCGGCAG
GCGTGCAGGTGCAGACGCTGTCGTCCGCACTAGTTGGCGATGAATCGGCGCAGCAGCTGC
TTGGCCGCCGCTTCGAGCGCAGCGATGAAATTTTCGCGCGTCTGAATGCCGCGCTGGCCG
ATGAAGGCGCGCTGGTGCGCGTGGACGCAGGCGTCAAGGTGGCGCTGCCGCTGCAGCTGG
TGTTCGTTAGCGTGGGCGGCGAGCACGACCTGGCCTGGCACCACCGCCATCTGATCGAAT
TGCGTGCCGACGCCGCGCTCGGCGTGGTCGAGCACCACCTGCACGTAGGCGATGCAGCGC
ATCTGGACAACAGCGTGATGCATGTCCATCTGGCCCAGGACGCCGTGCTTTCGCACGCAC
GCGTGCAGGCCGATAGCGCACGCGCCACCGCGTTCGCGCGGACCGATGCGGTGCTGGCGC
GCAATGCGCAGTACCAGCGTGTGGACCTGGAGCTGGGCGCAGGCCTGTCCCGGCACGAAC
TCAATGCGCGGCTGGAAGGCGACAATGCACGGCTCACCGCCAATGGCGTGCTGCTGGGCA
ATGGCCGCCGGCATGTGGATACCCGCCTGGGCATCGAGCACATCGCCCGCGACACCGCCT
GCGAGCTGGTCTGGCGCGGCGTCGGCGCCGACCGCAGCCGCGTGGTGTTCCACGGCGGCA
TCCATATCCGCCAGGGCGCCGATGGCACCGATGCACGTTTGTCGAACAAGAACCTGTTGC
TCTCGGACAACGCCGAAATCGACACCCAGCCGGTGCTGGTGATCGACGCGGACGAAGTGC
AGGCCGCGCACGGTGCCACCGTGGGTCAGCTCGACGACAACGCGCTGTTCTACCTGCGCT
CGCGCGGGTTGCCGCAGCAGCAGGCGCAGCGCTTGCTCAGCGCCGCGTTCTGCCATGAGC
CGTTGCGCGCACTGCCGTCGCCATTGCGCGATCTGCTGGCCGTGCAGCTGGACCGCGCCC
TGAATTCGGCGGGCGTGGCATGAACGCCTCCGTCGCCGCCACTCCGGCACCGGACTGGGA
GCGCGTACGCTCCGATTTCCCGCTGCTGATGCGGCAGGTGCACGGCAAGCCGCTGATCTA
TTTCGACAACGCCAACACCGGGCAGAAGCCGCTGCAGGTGATCGCTGCCACCGACGAGTT
CTATCGCCGGCAGAACGCCAATGTCAGCCGCGCGGTGCATGCACTGGGCACCGAAGCCAC
CGACGCGTTCGAGGGCGCACGCAGCAAGCTGGCGCGTTTTCTCAACGTGCGCGCCGACGA
GCTGGTGCTGTGCAGCGGCACCACCTTCGCGATCAATCTGGTGGCCTATTCCTGGGCGCT
GCCGCGCCTGGGGCCGAGCGATGTGATCCTGGTATCGCGCATGGAGCACCACGCCAATAT
CGTGCCGTGGCAGTTGGTGGCCCAGCGCACCGGCGCCACCATCCGCGTGGCCGAGATCAC
GCCTGAGGGCGCGCTGGATCTGGATGCACTGCGTAAGGCGATGACCCCCGAGGTCAAGCT
GCTGGCGATCACCCACGTGTCCAACGTGCTGGGCACAGTGAACCCGGTGCGCGAGATCTG
CCGTGAGGCACGCAAGCGCGGCATCGTCACCGTAGTGGACGGCTCGCAAGCCGCACCGCA
CCGCCGCGTCGACGTGGCCGGCATCGGCTGCGATTTCTACGCCATCACCGGCCACAAGAT
GTGCGGCCCCACCGGCACCGGAGCATTGTGGGCGCGCCGCGAACATCTGCAGGCCATGCC
GCCGTTTTTGGGCGGCGGCGAGATGATCAAGGAAGTGAGCTTCGAAGGCACCGTATTCAA
CGACGGCCCGCACAAGTTCGAAGCCGGCACGCCGAATATCGCTGGCTTCATCGGCTTGGG
CGCGGCGGTTGACTATCTGGACGCAGTCGGCCTGGCGCACGTGGAAGCGCGCGAGACCGA
GCTGCTCGCGCACTTCACCGAAGAGCTGCAGCGCATCGACGGCCTACGCATCTTCGGCAC
CACGCCGGACAAGGCGGCGGTGGTGTCGTTCCTGATCGAAGGCGCACATGCGCACGATCT
GGCCACCCTGCTCGACCTGGAAGGCGTGGCCGTCCGCTCCGGCCAGCACTGCGCACACCC
GCTGCTGCAGTACTACGGCGTGGCCGCCACCTGCCGCGCCTCGCTGGCGTTCTACAACAC
GCATGACGAGATCGAGCGTTTTGTTGCCGCGTTGGTGAAGGTGCGTCAGCTTTTGGGCTG
ATTGACTGCGGGAATCGGGAATGGAGAATCGAACAAGCGGGTCTCCCACATGCTGTCGCT
GGTCGACAGAGGGGGAGTAGCTCATTGAGCGGCGCAACGCTTTTCCCGATTCCCGATTCC
CGATTCCCGATTCCCGATTCCCGATAAACTGTTCCACATGCAGACCACCACCTTCCGCAC
CGCCACCGTCGACGATATCGATGCCATCGTCGCGCTCGTCACCTCCGCCTATCGCGGCGA
CAGCAGCCGCGTCGGCTGGACCACCGAAGCCGACATCCTGGACGGTGCGCGCATCGACCC
GGCGGTGTTGCGGCAGGACATCCTGCGCGACCGCAGCCTGGTGCTACTGGTGGAACAGGA
CGGCGCCCTGGTGGCCTGCGCGCATGTTGCCGACGAAGACGGCGCCGGTTACTTCGGCAT
GTTCTCGGTCAGCCCCACCCTGCAGGGCGGCGGTATCGGCAAGGCCGTGCTCGCCGAGGC
CGAACGCATCGCCGCCACCGAGTGGGCCCTGCCGCTGATGCGCATGACCGTGATCGACGT
GCGCAACGAACTCATCGCCTTCTACGAACGCCGCGGGTATCGCCGCACCGGCGTGTCCAA
GCCTTTCCCCTATGGCGACGAGCGCTTCGGCGTGCCGTTGCGCCAGGACCTGCGCTTCGA
AGTGCTGGAGAAGCCGCTCGGCGAGGCCGCGTTGTGAGCGACAACTGGACCTTTGTCTGC
GCCAGCAGCGAATTGCTGCCGGGCGAGCTGAAGACCGTGTGGGATGAAGTGACCGATGCG
CCGATCGTGGTGTTCAACCTCGACGGCGCGCTGTACGCGCTGGAAGACCGCTGCAGCCAC
GAAGACTACGAACTCTCGCCCGGCACCTTCGACGCGGCTGCCGGCACCATCGAGTGCCTG
CTGCACAGCGCGCGCTTCGATATCCGCGATGGGCGTCCTCTGTGCGCCCCGGCCTACTCC
GCAGTGCCCAAGTTCCCGGTGAAGCAGGAACACGGCGGTATCTGGACCCGCGACGACCGC
TGAGCGCGGCGCCCAGCCGCCGCTGGCAGCGCACTGCAGAGCCCCAATCTTTCGGCCGTA
TGCCATCCATCGGCAAAGATTGCAAAGAAGAATGATTTGCATTTAAGATCGCAGCCCTTC
AGGCCTTCTTAACAACTGGCCTTCCTGCGATCCCATGCGCCTGCCCCTGTCCATGCCTTT
TTCTTCTTGGTGTTCGTTCGCCCTATGCCGTCTGGCGCAGCGCTGCCGCGTGCCCGGACG
CCGGGCCTGGCAGCAGGCGGCATCGGGCTGACAGGCGCGCATTCCCCTTCCCGCATTCGC
CGAGCCATCGCCAGGCCGAAGCATCGCTTCCCTCTTCGAGACGTCCCATGACTCCCAGGA
TTTCCCCGCTCACTTCGGCCGTGTTGCTGACGCTGTCCGCTCCTGCCTTCGCCCAGCCTG
GCGACGCGCCGGCACCTCCGGGCGCAGTGGATCTGGATGCGATCCGGGTGCAGCAGGAAC
GTGCGCAGAAGCCGTCCTCGCCCAAGTACACCGAGGCGCTGCGCGACACCCCGCAGACCA
TCACCGTGGTCACCAAGCAGACCATGGACCAGCAGAACCTGCTGTCGCTGCGTGATGTGC
TCAGCACCCTGCCCGGCATCACCTTTGGCGCGGGCGAAGGCGGCGGCGGCTATGGCGACA
GCATCAACCTGCGCGGCTTTACCGCCAGCAGCGACATCACCACCGATGGCGTGCGCGACA
GCGCGCAGTACAGCCGCAGCGACACCTTCAACCTGGAAGCGGTGGAGCTGATCAACGGCG
CCAACTCGGCCATGTCCGGCGCCGGCTCGGTGGGCGGCAACATCAACTTGGTGACCAAGA
CCGCCGGCCAAGGCGACTTCACCAACGTGCTGATCGGCGGCGGCAGCGACCGTTACGGCC
GCCTCACCGTCGACAGCAACTACGACTTCGAAAACGGCACCGCGGTGCGCTTGAACGCCA
TGGGTCACACCCAGGACGTGCCGGGCCGCGATGAGGAATTCCGTCATCGCTGGGGTTTTG
CGCCGTCGGTGGCGTTCGGCCTGGGCTCGGACACGCGCTTCACGCTGAGCTACCTGCACC
AGCACGACAACAACCTGCCGCAGTACGGCGTGCCGTTCGCGCTCAGCCCGTTCAACGATG
GCCCGCTGCCGGGCGTGGACCGCGAAACCTATTACGGCTATCGCAATGTGTCGCGTCAGG
AAATCGACGTGGACATGCTGACCGGCGTGCTGGAAATGGACTTCGACGACAACGTCAAAC
TGCGCAGCCTGGCGCGTGTGCAGCGCGTGGACCAGACCACCACGGCCACCGCGCCGGAAG
GCACCTGGTGCCTGCCCAACAACACCAACGCCTACACCGGCCGCGCCTGCGTCGGCCAGC
CGCCGTCCACCTGGAACCCGAATAGCGGCCCGCGCGGGCTGGTGCGCGAGACCGAAAACT
TCATCGCCCACAGCCAGACCGACCTGACCGCCACCCTGCACACCGGCGCCATCGAGCACC
GCGTGGTCGCTGGCGTGGCCTTCAGCAAGGAAGATTTCGAACTCGATAGCGGAAGCATCT
TCCGCAATGCCGACGGCTCCACCACCGGCATCACCTACCCGCTGCAGACCTTCGACAATC
CGTACAACATCTGGACCGGCCCGCAGAACTATTTCCGCACCGGACGCAGCAAGGGCAGCC
TGACCAATCAGGCGGTGTACCTGTTCGACACGCTGCAGTTCAACGAGCAATGGATGCTCA
ACCTGGGCGGCCGTTACGAACACAACGAAGGCGACAGCACCACCTACACCGTCAATGCCA
CCGGCGGCGTAACCGGCGTGACTCCGGGGTTCCCGGCAGGCAGCGAAGAGGATCTGTTCT
CCTACCGCGCCGGCCTGGTATTCAAGCCGGTCGACAACGCCAGCCTGTATCTGTCCTACG
CCAACAGCAAGACCCCGTCCAAGGCGTCGGTCAATGGCTCGTGCACGCCGATAGCCACTG
CCACCGTCGGCGCCAACTGCAATGTGGAGCCGGAAAGCGCGGTCAATATCGAACTCGGCG
GTAAGTGGGACGTGTTGAACGAGCGTCTGGCACTGACGGCGGCGGTGTTCCGCAACGAGC
GCGAAAACTACAAGGTCAACAGCGGCGACCCGCTGATTCCCGAGCAGGTGCTCGACGGCA
AGGCGCGCGTGGATGGCATTGCGCTGGGCGCGGCCGGCTACCTGACCGAGCGTTGGTCGG
TCTTCGCCAACTACACCTTCCTGGACAGCGAAGTGCTGCAGAGCGTTTCCAACCGCACCG
CCAGCCTCACCGGCGACCCGATTGCCGGGCGCGAACTGGTGCAGACCCCGCGCAACGCCG
GCAATCTCTGGACCACGTATCAGCTCAACGAGTGGACGTTCGGTTACGGGGTCAATTACC
AGGGCAGCTTCTATCCGAACAACACCTCGACCGCGGTCTACCGCAAGACCGACGCATACT
GGGTGCACCGTGTGATGGTCGGCCTGCGCGTCAACGACTGGCTCAGCCTGCAGTTGAACG
TCAACAACCTGTTCGACAAGGAGTACTACACCAGCATCCGCAACAACCTCACCGTCAACG
CCGCGGGCACCGTCACCGCCGGCAGTGGCTGGGCGTTGCCGGGCGATGGCCGCTCGGCGG
TGTTGAACGCGACCTTCAGTTTCTGATCCATCAACGCGCCGTCCGCAGTCCGCGGACGGC
GTGGAGACCACTGCATGTTGTTGCCCATTCCCGACGTCCTGACGCCCGCCCAGCTGAGCC
AGCTGCGTGAGCGCCTGGACGCGGCCGACTGGGCCGATGGCCGCATCACCGCCGGCCATC
AGTCCGCGCAGGCCAAGGACAACGCGCAATTGCCCGAAGACAGCCCGATCGCACGCGAGG
CCAGTGCGCTGGTGCTCGACGCACTGTCGCGCAGCAGCACGTTTTTTTCTGCCGCGCTGC
CGCGCCGGATCTATCCACCGCTGTTCAATCGCTACAGCGGCGGGCAGTCGTTCGGCTACC
ACGTCGACAACGCGGTGCGTTACGACCGCAGCCGCGGTGGCGCCGATCCGGTGCGCACCG
ACGTCTCCGCCACGCTGTTCCTCAGCGACCCCGAAAGCTACGACGGCGGCGAGCTGGTGA
TCGAAGACACCTACGGCACGCAGTCGGTGAAATTGCCGGCCGGGCATCTGGTGATCTACC
CCGGCACCAGCCTGCATAAAGTGATGCCGGTGACGCGTGGCACGCGTGTCGCCTCGTTCT
TCTGGATACAAAGCATGCTGCGCAACGATGCACAGCGCCGCCTGCTGTTCGAATTGGACG
TGTCGATCCGTCGTTTGACCCAGGACACGCCCGGGCATCCGTCGCTGATCCAGCTCACCG
GCGTGTATCACAACCTGCTGCGGCAATGGGCCGATGTCTGAGCCGGTGCTGGACACCGCG
CAGGTGATCGCCGCACTGCGCACGCAGCCCGCGCAGGCGGTGGCGTTGCTACGCAAGGCG
GCCGATCGCCAGGATGTGGCCGCACAGCTTCTGCTCGCACAACTCTACGCAGAAGGCCGC
GGCGTCGCGGCCGATCCGATCCAGGCGATGCTGTGGTACGAAGTGGCCGCCAATGCAGGG
CACCCGGAAGCGATGAACCAGCTCGGGCGCTGCCACGAACTGGGCTTCGGCACGCCCTGC
AATCTGGAGCTGGCGGCGCTGTGGTTTCGCCGCGCCGCCGCGCATGGCCTGGACTGGGGC
ATGTACAACCTGGCCCACCTGTACGCCTCCGGCCGCGGCGTCGCGCAGGACCACACCCAG
GCGTTGGCGCTGTATCGCCGCGCTGCCGAACACGGGCACGCCAAGTCGATGAATTTCGTG
GCGCGCTATCTGGAGCAAGGCCTGGCCGGCGCTGCAGATCCGCACGCCGCCCGCGCCTGG
TACCGCCGCTCCGCCGAGGCCGGCGATTTCCGCGGGCAAGCCGGTTTTGCGACGGTGCTG
GCCGACGACGGCGACATCGATCAGGCCGAAGCCTGGATGCGCCGCGCCATCGCTGGCGGG
CATGCCGGGTTCCTGCGCCAACTCACCCCGCTGCTGGCCGCCGCTCCACAGCCCCGCCTG
CGCGCATTGCTGAGCGAAGTGCGTGCGCGGCAGTCGCCTGCGCCGCCCGCTGCCACCACG
GCGGCGGCCTGACCCACATGGCGCCCGCCTCCTCCACCGATCAGCTCGGCGCCGCGCAAC
AACGGCGCGGCTTCTGGCTGCGCATGCTGCATCAATGGCACTGGATCAGTTCGGCGGTGT
GCCTGATCGGCATGCTGCTGTTTACCGTCACCGGCCTCACCTTGAATCACGCCGCGCGCA
TCGAAGCCACTCCTTCGACCGAGCACCGCACGCTCACGCTGCCTACCGCGCTGCTACGGA
CTCTGGGCACGCGCCAGGAAGGCAATGCGCCACTGCCGCCACGCGTCGCCCAGTGGCTGG
GCCGCGAACTGGACATCAGCGTCGGCACGCGCGAGGGCGAATGGTCGCCGGAGGAAATCT
ATCTCGCACTGCCGCGCCCCGGTGGCGATGCCTGGCTGAGCCTGGACCGCAGCACCGGCG
CGGTGGAATACGAACGCACCGGGCGCGGCGCGATTGCCTACCTCAACGATCTGCACAAGG
GCCGCAACGCCGGGCCAGCCTGGGGCTGGTTCATCGACGTGTTCGCCATCGCCTGCCTGG
TGTTTTGCATCACCGGCCTGTGTTTACTGCACCTGCACGCGCGTCAGCGGCGCATGACCT
GGCCGTTGGTTGGCCTGGGTTTGCTGATTCCGCTGTTGCTTGCCCTGTTGCTGATCCACT
GACCCTCGCCTCCGGAGACGACCATGCGCGCCACCTTGACCATCGCCCTGAGCGGCCTGC
TCGCCATCCCAGCGTATGCGGCCACGCTCGATATCAACGTCGAGATCCCCAAGCTCAACG
TCGCCGAATACCATCGCCCGTACGTGGCGATCTGGGTCGAAGGCGCCGACCAGAAGGCCG
CTGCCAACCTGGCGGTCTGGTACCAGTCCAAGGACACCGCCGAAGGCCATGGCACCAAGT
GGCTGCCGGACTTGCGCCAGTGGTGGCGCAAGAGCGGGCGCACCCTGGAGGTGCCGGTCG
ACGGCGTCACCGGCCCGACCCGCCCCGCCGGCGCGCACGCGTTGTCGTTCACCGATACCA
AGGGTGCGCTGAAGTCGCTGCCGGCCGGTCAATACACGCTGGTGGTGGAGGCCGCGCGCG
AAGTGGGCGGCCGCGAGTTGGTCAAGGTGCCTTTCACCTGGCCGGCCACCGCTGCACAGA
CGGCCAAGGCCAGCGGCATCAGCGAACTGGGCACGGTCAGCCTGGTCGCCAAGCCCTGAC
CGTGCGCTGCGCCCGGTCGCTCGCACGCGCCGAGTGCGATGCGAGTCCCCGACACGCACG
GCGTTATTCGATCGTCCACGCATCCACGCGGCGCAGCTGTGCGCTGACCAGACACGCGAC
CACCGCCCTCATCTTCTGCAAGGAGTTGCCATGAAACGTCCTCTCGTCCTGATCGCCCTG
CTCGCCGCACTGCCGGTCACCGCCCTCGCGCACAAGGCCTGGTTGCTGCCTTCGCAAACC
GTCCTCGCCGGCGAAGCACCATGGATCACCGTCGATGCCGCGGTGTCCAACGACCTGTTC
TACTTCAACCACGTGCCGCTGCGGCTGGACAACCTGAGCATCACTGCGCCCGATGGCAGC
GCGCTCAAGCCGGAGAACCCGGCCACCGGCAAGTACCGCAGCGTGTTCGATCTGCAGCTC
ACCCAGCCCGGCACCTACAAGCTCAGCATCACCAACGCCGGCCTGTTCGCCAGCTGGAAG
GAAGACGGCAAGCCCAAGCGCTGGCGCGGCAACGAAACCAGCTTCGCCACCGAAGTGCCG
AAGAACGCGCAGGAACTGCAGGTCTCCCAGTCGCTCAATCGCGTGGAAACCTTCGTGACC
CGCGGCGCGCCCACCACCACCGTGTTCAAGCCCAGCGGCAAGGGCATCGAGCTGATTCCG
GTCACTCACCCCAACGACCTGGTCGCTGGTGAAGCCGCGCAGTTCACCCTGCAACTGGAT
GGCAAACCAGCGGCCGGCCTGGAGATCGAAATCGTGCGTGGCGGTACCCGCTACCGCGAT
GCCCAGAACGAGATCAAGCTCAAGACCGACGCCAAGGGCGGCTTCAGCGTGACCTGGCCG
GAGCCGGGCATGTACTGGCTGGAAACCACCACCGAAGACACCAAAACCTCGCTGCCACAG
GCCAAGCAGCGCCGCCTCGGCTATGTCGCCACACTGGAAGTGTTGCCGCAGTAATCGCCG
CACGCACGCCACTGCATTGATCCTTTGATCAATGCAGTGGCGCTGTTGAGGCGGCACATG
CTATCGGCGTGTACGGTCTACCGCGTGCGCAGCGCACGCTGCACCAACCGACGCATCCTC
TGCTGCTTCAAAAGCACGCCGCGTGATGCAAACGGCACGTTTGCGCGTCACCATGGCTGC
CTCAAGGCAGCGCCTGCTCGACCGGTCCACACATGCACCCAGTTTCTTCCGCAGATGACG
CCGTTGCCACCCTGGGCGGCCGCAGCATGGGCACCACCTGGAGCGTGAAGCTGGTGGCGC
CGCGCGGCCGCGACCTGCATCCGTTGCATGCGGTGATCCAGGGTGCGCTCGATCGCGTAG
TCGCGCAGATGAGCACCTGGGACGCAGACTCGGACATCACCCGCTTCAACCGTGCTGCCG
CCGGCACCTGGCAGCGGTTGCCGGACGCATTCCACCGCGTGCTGACCACGGCGCTGGAGA
TTGCGCGTGCCAGCGATGGCGCGTTCGATCCAACCGTCGGCCCGATGGTAGACCTGTGGG
GCTTCGGTGCCGCCGGTGGGCCGCGCAAGGTGCCCAGTGCCGAGCAGATCGCCCTGGCCC
GGCAGCGCTGTGGCTGGCAGCGCCTGCAACTGGACGCAGACAGAGCACTGCAACCCGGCG
CGCTTGCATTGGATTTGTCGGGCATCGCCAAGGGCTTCGGTGTGGACTGCGTGCAGCGCG
CGTTGGCGCAGGCGGGCATCGCCAGCGCGTTGATCGATGTCGGCGGCGAGCTGTTTGGAT
ACGGCCGCAAACCCGATGGCAGCGCATGGCGTGTCCTGGTGGAATCAGCGCCCGACGAAG
ACGCAGGCACCGCACTGCCCGCGCGCGTGCTGGCACTGGATGGACTGGCCGTGGCCACCT
CCGGCGACCGCTGGCACCGCTTCGAGGCCGGCGGCGTACGTTACGCGCATACCTTCGACC
CACGCCTGGGCGCGCCGGTTGCGCAGGCAGCGGCCGCGGTCACCGTGCTGGCGCACGATG
CGATGCATGCCGATGCCTGGGCAACCGCAATGACCGTGCTCGGTGTTGACGCGGGCCTGG
CTTATGCGACGAACGCAGGGCTTGCGGTGCGCTTTTTGCAGCGCCGCGGCGCGGATTTGC
AGGAATCCATGAGCCCGGCGTTTGAAACGCATCTGGCTGCCGCATGAGCCTCGCCTCCCC
ACGCGTGTGGCTTGGCAACGGCGTCATCCTGCTGGCCTTGGCGGTACTGGCCGCCTGGTT
GGGCAGCCTGCATGCGGGCCCGTGGTGGAGCGCCCCCGCCCCACACCGTTGGCAATGGGC
GGGCCTCAGCCTGGCGGCTTACGCCATCGTCTGTTTCGGCCTGTGGCTGCGCGGGCGTCC
ACGCGTTGCGGCTGCGCGCGGCGATGACAGCAACCTGCTGATCGCCTGGGCGAGCCAGAC
CGGGTTCGCGCGTGAATTGGCCGAACGCAGCGCCACTGCCCTGCAGCAGGCCGGCGTCGG
TGCGCATGCATTGCCGCTGGACGCGTTGGATGCCAATCAACTATCGCGCGTGCCGCGCCT
GCTCTGCATCGTCAGCACCACCGGCGAAGGCGATGCACCCGATCACGTACAAGCAGCCGA
GCGCACCTGGCTCGCCGGCAGCGATACCGATCTGGCCGCGCTGCGTTACGCGGTCGTGGC
GCTGGGCGACCGCCGTTACGCGCAGTTCTGCGCATTTGGGCGGCGCCTGGATGCACGCTT
GCAGGCGCAAGGTGCAACCCCCTTGTTCGCACGCATCGAGGTCGACAACGCCGAGCCGCA
GTCCCTGCAGCAGTGGCAGCAAAGGCTGGCTGAACTGGCACCGGCACTGGCGACGCAAGC
GGATTGGAGTGTGCCCAGTTATGCCGACTGGCAGCTGCAGCAGCGCGTGCATATCAATCC
GGGCAGCGCGGGCGCCGCGGTGTATCGCTTGCGCCTGATCCCGTGCGACGGTCATTTGCC
GCAGTGGAGCGCGGGCGACATTGCCGAAATCCGCCCGCAGCATTCGCCACAAGTGGTGGA
GACCTGGCTGCAGCGGCATCTGCTGGACGGCACCCAACAGGTGCAGGGGCGTTCGTTGCA
CGCCTGGCTCAGCGGCGCGACCCTGCCTGACGACAGCCCCGACATCACTTCGCTGGATGC
ATGGGTACACACGCTGGCAGCGCTGCCACACCGCGACTACTCGCTGGCCTCGCTCCCCGA
CGAAGGCCATGCCGAACTGCTGATCCGTCAACACCTGCATGCCGATGGCACGCCCGGCCT
GGGAAGCGGCTGGCTTTGCCGGGCGGCTCCAATCGGCGCGCGCATCGCGCTACGCGTGCG
GACCAATCCCGGCTTCCACCCGCCCGCCGCCGCGCAACCGATGCTGCTGATCGGCAATGG
CACCGGGATCGCCGGCTTGCGTGCACACCTGCGCGCGCGCATCGCCGCCGGTGCGCGCCG
CAACTGGCTGTTGTTCGGCGAACGCAACGCAGCCTACGACACGCTCTATGGCGATGAACT
CGAACACTGGCAGCGCGACGGCTGGATCGAACGACTGGACCGCGTCTATTCCCGCGACAG
TAGCCAGCCGCATCGCTACGTTCAACACGCCTTGGCCGCCGCGGCGGCGGACGTGCGCGC
ATGGGTGGCGCAAGGCGCCTGCGTGTACGTCTGCGGCAGCCTGCGCGGCATGGCCCCGGA
GGTCGATGCCACCCTCGACAGCATTCTGGGAACCGACCTCAAACAGGCACTACTCAGCAG
CGGGCGGTATCGTCGCGACGTGTACTGATGGTCGTTATTGCAAGCGAAACTCCACTGCTG
TGAACGGATATGTTGCGCTTCACTTGTTAGCCGCAGTGCAGCGGCTTGCATGGATCTGCA
CATGCAACGGCCCCGTGAAGCTGCACCTGCACCTGCACCTGCATCTGAAAGTCCACCACC
TCAGCCAGCCGGACTCACCCGGATCGCCAGCAGTTCGCCGCCGCCATCCAGCACGAAGCG
GCTGCGCGTTCGCGCCGACAACCACGCGGTGTCACCGGCCAGCAACGGCGGCAACCCGCT
ATCGCGGCCAAAACTTGCCTGCCCGGCAAGCAGATGGATCGCCCAGGCACTGCCGGGGTC
GGCAAAGAACAGCATCGTGCCCACCAGCGGGCGGTGCAGCAGCTCGGTCTGCAACACAGC
GCGCCGCCACATCAGGTTGAAGTCCTGCGTCGGCCCGTCGCCCAGCACCGCGGTGACCGC
CTCCTCGCCCGCGAACCGCAGCCGCTGATACGGCGGCAGCAAGCTGTGCTGCCGCCCGTC
GCCAAACTGCAGCTGCATGCCATTGCCACGCAGCAACACCAGCTCGCGGTCGATCCCGGG
AAACGCGGAGAACGCCGCGTCCTGCTCGATCTCGGCAATCGACAGGCGCAGCGCCCAGGC
ATCGTCGGGCTCTCCCAGCCGCAGGATCTCGCGGGTCCAGCCCAACTGGTTGCGCCACCG
CTCACGGCGGTACTCGGTGGCCGGGATCACCCGGCTGCTCAGGTCTGTCAGCTGCATCGG
CGCATTGTGCCGCAAGCGTGCATGTGTGCCTGCATGAGTGTGTTTGCCTGCCTACTTGCC
CATGTCCAGACGAGCGCACGCGCGCAATTGCCATCGCGTACGTCCATACCGAAAGTGCCA
TCATCAAGATGCCGAGACATCAGCATCAGTCTCCGGCGTACTGATGCGTACCGCAGAACA
CATGGCAGTGCGGAACACGTATGCAAGGTCGCGCGCGTACACCACGCAGCCCACCGTCAA
GCCAGAGATCAGCGTCACGCCCATACCGGATCCGGCACTACAGCCACCTAACCCGGGCTG
CGCAGCTGGCTGCTATGAAGCACCCAAACGAAAAACGCCCGGCTGCACATCCAAGTGCAA
CACCGGGCGATTTCACGTCCTTGTCGGCTTCCAGCCATCCCCCAGACATCCTGTCCAGTT
AGGTTGCGGCCACGCATCCTCGCGTCGAACCGTATCTCGGATCCCTTCCCCTTAACGCCG
TCCCACCGGTTTCACCGCCGCCCCCTTGGCAGCCTTCTTGGCGGGAGCCATCGTGGCGCC
CACTTCGATCAGGTCTCGATTCCGTTCGACCGTCTTGAGTCCGATGCCCTTGACCAGTGC
CAGTTCCTCGGCACTTTTGAAGGGACCGTTTGCCTGACGGTGCTCGACGATTGCCTCGGC
TTTTGATCGCCCGACATTCATCAGCACCTTGTCCAATTCCTCAGCAGACGCGGTGTTGAT
ATCGACCTTATCGAGTGCATACGCATTCGAGGACAACAACAACGCCAGTAGCAGGGACTT
CAGGACTACGGTAAATGACTTCATTGCAACGCTCCTTGTGGCTTGGGTGATGGTCCTAGC
CAGCATTCCTGCCGGCGGAGCCAGTGTCCCGCGCCACATGCAGCAATCCTATCGCCAACG
AACTTTTCACACAGCCGGTGAACTGCGCGGTGCCTTGTAGGGAAATCCCTACCCCCTGGC
TGCGGCGTAGAATGTGCCATTACGTCACGCATTCGGAGCCCGTATGGATAGCGCCAAGAT
CGACCAATTCGCCAGCGACACGTGGGATCGCGAGATCGTCCCGCAACTGGTCGATTACAT
CCGCATCCCCAACAAGTCGCCGATGTTCGATGCCGACTGGGTCGCGCATGGCTATATGGA
ACAGGCCGTCACCCTGATGGAAACCTGGGCACGCGCCCAGGCCATCGACGGCATGCAGGT
CGAGGTGGTGCGCCTGGAAGGCCGCACGCCGTTGATCTTCATCGAGATCCCGGCCACCGG
GCCGGAGTCTGGCGAGGACACCGTGCTGTTGTACGGCCACCTGGACAAGCAGCCGGAAAT
GACCGGCTGGGATGCCGATCTCGGCCCCTGGGAGCCGGTACTGCGCGACGACAAACTGTA
TGGGCGCGGCGGCGCGGACGATGGCTACGCCATCTTCGGATCGCTGGCTGCGGTAATGGC
GCTGCGTGCGCAAGGCTTGCCGCATGCGCGCTGCGTGGTACTGATCGAGGCCTGCGAGGA
ATCGGGTAGCTACGACCTGCCCGCCTATGTGGACCACCTGGCCGAGCGCATTGGCAAGCC
ATCGTTGGTGGTGTGCCTGGATTCGGGTTGCGGCAACTACGAGCAGCTGTGGTGCACGAC
CTCGCTGCGGGGGCTGACCGGCGGCAACCTGACCGTGAAGGTGCTGGAGGAAGGCGTGCA
CTCGGGCGACGCGTCCGGCGTGGTGCCGTCCAGCTTCCGCCTGCTGCGCCAGCTGCTGTC
GCGGATCGAGGACGAAACCAGCGGACGCATCCTGCTCGATGGCCTGCACGTGGACGTGCC
CGCCGAGCGACTGGCACAGGCCCGCAGTGCGGCGGCAACGCTGGACACGGCCATCTTCGA
CAAGTTTCCGATGGTGGACGGGCTGGTGCCGATGCACGAGGACCTCACCGAGCTGGTGTT
GAACCGGACCTGGCGCCCGGCCTTGTCGGTCACGGGTGTGGATGGCATGCCGCCGCTGGC
CTCGGCCGGCAACGTGCTGCGTCCGCAGACCGCGGTGAAGCTGTCGCTGCGCCTGCCGCC
CACCGCCGACGGCAAGGTCTGCGGCGAGCTGCTCAAGCAGGCCTTGCTGCGCGACCCGCC
GAACGGCGCGCAGGTCACGCTGGAACTGGAAAAGGCCTCCTCCGGCTGGAACGCGCCGGG
CATGGCGCCGTGGCTGGAGAAAGCCATCGACGACGCCAGCCGCGCCTTCTTCGACAAGCC
GGCGATGTACATGGGCGAAGGCGGCTCGATCCCGTTCATGGGCATGCTGGGCGAGAAATT
CCCCGGTGCGCAGTTCATGATCACCGGCGTGCTCGGCCCGCATTCCAATGCGCATGGCCC
GAACGAATTCCTGCACATCCCGATGGGCAAGCGCGTCACCGCCTGCGTTTCCAAGGTGAT
CACCGAGCACCACGCCGCCTGCCTGCGTGGCGAAACCAGCGGCTCGCCGGTGGCAGCGGA
CAGCGGTACCCGACATGGTGGACATGGCTGCTGCTGAGGCAGCGCACTGCGACGATCGGC
CAGCCTGGCGCACTGCGGGCCGGCCGGCTGTCTTGACCGCACGGCTGCAAGCACTCCGTG
CAACCACCCGCGTCGATCTGCACATGGCGTCGGTAACGCGCAATGCTAGTCTGCCGCTCT
TCTTCCCGCTGGTGCTGCAATGAACAACCTGTTTGGTAGCGACAGTTGGCTGTACATCAT
CCTGGTCGGCTTCGTGGTCGGTCTGCTGGCACGTTTCATCACGCCCGGCACGCAACGGTT
GGGCTGCCTGCTGACCATCGTGCTGGGCATCGCCGGTGCCTTGCTGGCCAGTTGGTTCGG
CCGCTACATGGGCTGGTACCACGCCGGCGAACCGGCGGGTTTCCTGGGCGCGTTGCTGGG
CGCCATCGCCATCCTGGCACTGCTGCGCCTGTTCAGCGGCAGCAAGCGCTAAGACATCCC
TCCTTTCTGCGGCGTGCGTTGTGCGCCGTTTTACTGTGCGCTTTGCCATGACTTCATCAC
TTTCTTCCGATACCTCGCGTGACAGCCAGCGCCTGCAGTGGGCGCGGCAGGCGCTGGGCG
ATCCACAGGCCACGCTGCAGCGTGCGTCGGTGGATGCCGGTTTTCGCAGTTACTGGCGCA
GCCAGGGCGCCGGGCCGGATCGCATCGTGATGGATTCGCCGCCGGATCTGGAAAATGTGG
CGCCGTGGCTGCGCATGCGCGACCTGCTCGAGCAGCACGGCGTGCGCGTGCCGCAGGTGC
TGGCGCGCGACCTGGACGCAGGCTTGCTGTTGCTCGAAGACCTGGGGGTGCCGACGCTGG
CACAGGCGCTCACCGATTCCACGGCTGATGCTCTGCTTGAGGCGGCGATCAGCCAACTGC
TGTTGCTGCAGCACATCCCGCCGCCCGACGGCAGCGGCGTGTTTGGCGAAGCGCTGCTGC
AACGCGATGCCGGCCTGTTCGAGGAATGGTTTCTTGGCCGCCACCTGGGCTTGCAGCTCG
ACTGCGCGCACGCAGAGCAATTGCAGCTGGTGCAACGCCGTCTGATGGATAACGCGCTGG
CGCAAGCTCGCGTGTTCACCCATCGCGACTTCATGCCGCGCAACCTGATGCCGGTCGCTG
ACGGCCCGGCGGTGCTGGACTTCCAGGACTGCGTGGTCGGCCCGATCGCCTACGACCCGA
TCAGCCTGTTCAAGGACACCTCGGTGAGCTGGCCACTAGCGCGTGTGGACGCGTGGCTGG
CGCAATACCACGCACGTGCGCAGGTGGCCGGCTTGCCGGTGCCGGCGTGGCCGCAGTTCC
TGCGCGATGCGGACTGGATGGGCGTGCAGCGGCATCTGAAAAACCTCGGCATTTTTTCGC
GATTGAGTTACCGCGATGGCAAGCACTGGTACCTGGACAACGTGCCGCGCTTCATCACCT
ACCTGGACGAAGTGTTGCCGCGCCATGCCGAATTGGCACCCTTGATCGACTTGCTCGACC
AGCAGATCAAACCCGCACTGGCCGCACGCATGGCACACGGCAACGCCAATGGAACCGCCG
CATGAAGGCGTTGATCTTTGCTGCCGGATTCGGTGAGCGCATGCGTCCGTTGACCGAACA
CACGCCCAAGCCGCTGTTGTCGGTGGGCGGCACGCCGTTGATCGTCTGGCATCTGCGCAA
GTTGGCTGCACTGGGCGTGGACGAGGTGGTCATCAATACGTCGTGGCTGGCTGCGCAGTT
TCCGCAGGTGCTGGGCGATGGCAGCGCCTTCGGGCTGCGTCTGACCTATTCCTACGAAGG
CAGCACCCCGCTGGAAACCGGCGGCGGCATGCTGCACGCGCTGCCGTTGCTGGGCGATGC
GCCCTTCCTGCTGGTCAATGGCGACATCTGGAGCGACATCGACTTCGCCACGCTCGACAT
CGCAGCCGACAGCCTGGCAACGCTGGTGCTGGTCGACGCGCCAGCCTATGCGGCACGCGC
GGATTTTGCGTTGACTCACGAGGGCAAGATCAGCAGCACGGCGATGCCGACGCTCACCTA
TGCCGGCATCGGTCTGTATCGCCCGGCCTTACTGCACGCGTGGGAACGTGTGATCGGGCC
GCTTCCCAGCACCGGTGAGGCCCCGCCGCGCTTCCCGTTGGCGCCGATCCTGCGCGCGCA
AATGGCGGCTGGCCGGATCGATGGCGTGCACCACCGTGGTCGCTGGACCGATGTAGGCAC
ACCACAGCGGCTGGCCGAGCTGGATGCACAACTGACTCAGCGCCGCGACTGAGCGCGGCA
GCGCCGTCGTCAGGACGTGCGGTCGCCGAGCACGCGGCGCAGGAACGGCACCGTCACCCG
CCGCTGCGCAGCCAGGGATTCACGGTCCAACCGGTCCAGCAAGGCCACCAACCCGGCCAG
CTCACGCTCGCTGTGGGTCAGCAGCCAATCGATCGCAGCCTCGTCCAGCGCGAGCCCGCG
CCGCTGCGCGCGGTCGCGTAAGACCGCCGCGCGTGCAACGTCGTCCAGCACCGGCAAACT
GATGCGGACGCATTGCGACAGGCGTGAGCGCAGGTCGGGCAATACCAGCGCCAGGCCGTC
AGGCATCTGGCGGGCGGTGTACAACAAGGTGATCCCGGCAGCGCGCGCACGGTTGTGGAA
ATCGAACAGCGCCACTTCGTCCTCGCACTGGCCGGCAATGCTGTCCACGCCGTCCAGCGC
CACCAGGCTGCGCCCTTCCAACGCTTCGAGCGCATCGCGCAAGCGGCCAGCCGCCGCCTG
CAACGGCAGGTAGGCCGAGCTGCGCCCGGCCTGCTCGGCCGCCGCGCAGACCGACAAGGC
CAGATGGGTCTTGCCGGTGCCGCTTGGGCCGGCCAGATACAGCCAGTCGCTCAGCTGGCC
GGCGGCGAAGGCCTGCAGTTGCGCGATCAAACCGTCCGGTGCGGCGATATAGCTGTCCAG
TCGCTGGTCGGAAGGCGCACGCAACGCCAACGGCAATTGCGGCACGCTCACGACCGATCC
GCGTCCTTGCTGGCGTCGATGATCACGCTGCGCTCGGGCCCGGATTGCAACACGATGCCG
GCACGCTCGCCGGCATACAGATCGCTTTGGGTGTAGCGCTCATGCGCATAGCGCAACAGC
ACGTTGGCCACCGCCGCCACCGGCAGCGCCAGCAGCATGCCGAGGAAGCCGAACAGCTGG
CCGCCGGCCATCACCGCAAAGATCACCGCCACCGGGTGCAGGCCGATCTTGTCGCCGACA
ATGCGCGGGGTCAGCACGTAACTTTCCAGCAACTGGCCGACGGTGAACACCACGCCCACG
CCGATCAGCAATTTCAGGTCGAACCCCTGCGCTTGCACGATCGCTGCCAGCAACGCGAGC
ACGATGCCGGTGGTGGCGCCCAGGTACGGAATGAAGCTGATGAAGCCGGCGATGATGCCG
ATCAGCAAGCCCAAGTTGAGCCCGATGATGGACAGGCCGGTGGCATAGATGGCGCCCAGC
GCCAGCATCACCAGGAACTGGCCGCGAATGAAACCGCCCAGCACGTCGTTGGACTCCAGC
GCGAGCCGGCTCACGGTGCCGATGTAGGCACGCGGAATCACCGCCGCCACGCGCTCCACC
ATGCGGTCCCAGTCGCGCAGGAAATAGAACGCCAGGATGGGCAACAAGGCCAGGTTGATC
ACCCAGGTGACCATTGCAAAGCCCGAGCGTGAGACATAGCCGAAGAAGGTCTTGGCAACG
CCGCCCGCCTGCTCCCAGTGGCTGCGGATCCACTCGATCAGGCGTTCCGGGTCCAGCCAG
CCCATCAACTCCACGCCGGTGCGGCGCTGCAGCCAGGGAATGGCGGTGCCGATCGCCCAG
TCGCGCATCTGCGGCAGCGCATCGATCAGGGTCATGATCTGGCGCTCCATCATCGGCACC
AGGATCATCAGCGCCAGCACCACCAGCAGCACCATGAGAATGAAGACCAGGGTGACCGCC
ATGTTGCGCGAGCGCCCGGCACGTTCGATGCGGTCTACCAGCGGGTCGCCCAGCCAGGCC
AGCAGCAGCGCCAGCACGAACGGGGTGAGGATCGGCGACAGCAGCGATACCACCCACAGC
ACGCCGACGATCACCGCCGCCCATTTGAGGCGGCGCAGGAACTGGGCGATTTCCGCCTCG
GGGGTCAGGATCATTTGAGGCGGTACTCGGCGTGCTCGTTTTCGAGAATGATGGGGCCTT
CGGTCGGCACGGAAACCGAGATCAGCGGGCTGTTGTCGCCGAGCATACGGTTGAGCCCGG
AAATGCCCGTGAGCAGCTCCAGGTCTAGCTCCATGCGATCGCCATTTGCGCTCACCGGGC
GGATGCTGCGCACCACCGACACGCCCTGCAGCGCGGCGGACACACGCAGATAGTCGTCGG
CGCTGCTGATGCCGGTGATCACCACGCGGTAGACCCCGGGTACGCCCGAGTCCACCCGCT
TGGCGTAGCGCTTGACCAGTGCATCGGCGGCGCCGTCGGCACCGGCGGCCATCGCGCGGC
GGGCATCGCCGTCGCTGCTGGTCCAGCTGGAGAGCACGTTGCCGTTGTCAACGAACACCC
AGTCGGCGGTCCAGCCGCTATCGGTGCGGTAGAGCTTGCCGATCAATTGCATCGGCGGGC
TGTACTTGGCCGACGCGCGCGCAACGGCGGCGGTGTCCTTGCGCCAGATGGCGCCGGCCA
GGGCCTGTTCGGCGGCCGCGCCACCCGGCAGGCCGAGCCGGTAACCACGCTCGATCGCAC
GGTCGAGCACGCTGCGCGCGGCGTTGGCCTGCGCCACGCCGACCAGGCGCGGGCCGCTGC
CGTCGTCGATGGCCAGCCACAGCACGGGTTTCGGGCGCGGCTGCGGCCACACCGGCAGGC
CCAGCGCGGCGATCAGGCCATCGACGTCGGATTGCCGGAAACGCGCCACCAGCACGGTGC
GGAAGGTCGGCGCGCCACTGCGCGAGGTGCCCTGATCCTGGCGGTAGTCGTAGTGATCGA
CGTAGTTGGGCGCATTGCGCAGCGCCTGCGGCACGCCGGGGCGGCTCATGACGCTGCGGT
CGCCGGACACCTTGCCCAGCACCGCCCCCAGAGCACGCGCCAACGCGCCGGGGCGATCGG
ACTCGCTCTGGCTGTTGACCGGCACTTCGGCATCGTAGGCGCCCTGCGCCTTGGCGACGT
CGCCTTCGGTGCGCAGATCGGCCTGGGCGTAGGCCGGCAACACGGGCATGGCGACCACGA
GGGCGAGAAAGAAAGCGAGACTGCGGCGCATCGACGGTTCCATGACGTAAGCGTATCCGG
GTGAATTGTTGCCCGAATGGGACGCTAGCGCCAACGTGGCTGTTAAAATCGCCGCCTTTA
CCGCCGAGCCACCCCACCCGTGACCAGCCCAACGCCTTCCAATCCCTCGCCCATGACCTA
CCGTGACGCGGGCGTCGACATCGATGCCGGCAATGCGTTGGTCGAACGCATCAAACCCCT
GGTCAAGCGCAGCTTTCGACCGGAGGTGATGGGCGGCCTGGGCGGCTTCGGTGCCTTGTT
CGACCTGTCCGGCAAGTACAAGGAGCCGGTGCTGGTCTCCGGCACCGACGGGGTGGGCAC
CAAGCTCAAACTCGCCCAGCAACTCGGCCGCCACGACACCATCGGCATCGACCTGGTCGG
CATGTGCGTCAACGACGTGCTGGTGCAAGGCGCCGAACCACTGTTCTTTCTGGACTACTT
CGCCACCGGCAAGCTGGATATCGACACCGCCGCGGCGGTGGTCGGCGGCATCGCGCGCGG
CTGCGAGCTCTCCGGCTGCGCGCTGATTGGTGGCGAAACCGCGGAGATGCCCGACATGTA
CCCGCCGGGCGAATACGACCTGGCCGGCTTCACCGTTGGCGCGGTGGAAAAATCGCAGCT
GCTGGACGGCGCGCAGGTGCGCGAGGGTGACGTGCTGATCGGCATCGCCTCCTCCGGACC
GCATTCCAATGGGTATTCGCTGATCCGCAAGATCTACGAGCGTGCCGGCTCGCCGGCCGA
TCTGGTGCTGGACGACGGCGTGGCGCTGATCGATGCGCTGATGGCGCCGACCGCGCTGTA
CGTCAAGCCGATCCTGGCGCTGCTCAAGTCGCACGGCGAGGCGATCCACGCCATGGCGCA
TGTCACCGGTGGCGGGCTGACCGAGAACATCATCCGGGTGATCCCGGACGGCCTGGGCCT
GGACATCGATGCCACGGCATGGATCTTGCCGCCGGTGTTCGCCTGGCTGCAGCGCGAAGG
CGCGGTGGCCGATGCCGAAATGTGGCGCACCTTCAATTGCGGCATCGGCTTCGTGCTGGT
CGCCGCACCAGCGCAGGCCGCCGCGCTGGAACAGGCGCTGGACGCGCAGTCGCTGGCGCA
TTGGCGCATTGGCCAGGTGGTGACGGCACAGGGCGACGAACGCGTCCGGATTGGTTGACC
CAAGGAGCACCCGCATGGAAGCCGCGCCCGTTTACGTCTCTACAACTGCCACCGCCGAGG
ATCTGCAGCAGCTGAAGTTGCTGTCGATCTTCCATTACGTGCTGGCCGGCATCACCGGGC
TGTTTTCGTTATTCCCGTTGATCCACCTGTTCATGGGGCTGGCGATCGTCACCGGCCACC
TGCCGATGACCACGACCAATGCCGACGCGCCAGAGATGGATCCCCGCTGGTTCGGCTGGT
TCTTCGTGGTGTTCGCGGCAGGCTTCATCGCCTGCGGCCTGACATTGGCCGGCTTCATGG
CGTATGCGGGTCGCTGCATCGCCCAGCGCAGACGGCATCTGCTTTGCCTGATCGTCGCCG
GCATTTCCTGCTCGTTCATGCCGTTCGGCACCGTGGTCGGCGTGTTTACGCTGGTGGTTC
TGCTGCGGCCGCAGGTCAAGGCGTTGTTTGTCACCAACGCGGCAGCCGCTTGAGCTGCGT
CTCCGATATAACGATGGGCGTGATTGTATGAGCCTGCGCCTTGCAGTCCTGGCCTCCGGG
CGCGGCAGTAATCTGCAGGCCATCCTCGATGCGATTGCCGCCGGGCAGTTGGCGGCCGAG
GTGGCCGGTGTGTTTTCCGACCGGGAACAGGCGCCGGCCTTGCAGAAAGTGGATGCGTCG
CGACGCTGGAGCGCCAGCCCACGCGCGTTCGCCGACCGCGCGGCGTTCGACAGTGCATTG
GGCGACGCCATCGCCGCAGTGCAGCCGGATTGGGTGATCTGCGCCGGCTACATGCGCATC
CTGGGCGAGCCTCTGGTGCGCCGCTTCACCGGCCGCATGCTCAACATCCATCCCTCGCTG
CTGCCCAAATACCGCGGCTTGCACACGCATGCGCGGGCGCTGGAGGCCGGCGATGCCGAG
CACGGTGCCAGCGTGCATCTGGTGGTGCCGGAACTGGATGCCGGCCCGGTGATCGCCCAG
GCCCATGTGCCGGTGTTGCCGGACGACACCGCCGAGTCACTGGCGGCGCGGGTGCTGGAC
CGCGAACACCCGCTGCTGCTGGCCACGCTGCGGTTACTGGCCAGCGGCCGGGTCACCACG
CCCGACGGGCGCGTGCATATCGACGGTCAGTGCCTGTTTACACCACTGCGACTAGAGTCC
GCTGGCATCGCGCTCGTTTAGCGCGGACACGCGCCCCTCATTCCCTCTCGGACATCCTTG
CGGCCCCGTGCCTCGCTCCCGCGCATGAAAGTCCTGCCCTTCGCTGTCGCGTTGTTCACC
ACGGCCCTGCTTTGCCAGGCCGGTATCGGCCGTGCGCAACAGGCCCCGGCCGCCGCGCCC
GTGCCCGCGCAACCAGCCGCTCCGGCCTTGCCGGCCAGTAGCTGGACGCCGCCCGCGCTG
GAGCCATTCGTGGCGACCTACCAGGCGTTCTACCGCGGCAAGGAAGCCGGCGACGCCACC
ATGCAGGTCAGTCACGGCGACGGCAACCAATGGCGTATCGACATGGCCGTGCGCGGGCGC
AAGGGCTTTGCCAGCATCCTGGGACTGAACCTGGAGCAGAGCACCGTGTTCCGTGTCGAT
GGCGACACCTACGTGCCGCTGACCCAGAGCACCGTGCGCAAGGCGATGTTCTTCGGCAAG
AAGGTCACCGGCGTCTACAACTGGCAGGCCGGCACTGCGCAGTGGGACGGCGACCTGAAG
AAAGAGCGTCAGCAGCCGATTCCGCTGCAGCGCGGCGACCAGAGCGCGCTGTCGCTCAAT
CTGTCGCTGATGCGCGACGCACAACCCGGCCGCAGCCTGAGCTACCGCTACGTCGATGTC
GGCCGGGTGCGCCAATACGATTACCGCGCCGCCGATGCCACCGAAGTGGTGCAGGTGGGC
GACCTCAGCTACGACGCGTTGCGCGTATACCGCGTCAACAGCGGCGACAACGAAACCATC
CTCTGGATTGCCAACGGCGTACCTACGCCGGTCCGCATCCTGCAACGTGACAAAGGTGAG
GATCAGGTCGATCTGCGCCTGGTCGAATACCAAGGAGCCTGACCCATGAAGACGTTCACC
CGTACCAGTTCGTTGATTGCCGCAGCGGCCCTGGCGGTTGCCAGCCTGCCCGCGCTGGCC
GTGCAGCCGTTCCAGGCCGATTACTCGGCCAATTACATGGGCATGCAGGCCAACGGCACC
ATGACCCTGGCCGCGGCCGGCGCCAACCAGTGGCGCTACACGCTCACCATCCAGAACCAG
CTGGCCAACCTGACCCAGAGCACGGTGTTCGAAGAGGCCAATGGCCAGCTGCGCCCGGTC
AGCAGCAATGACACCTCTTCGATGATGGTCAAGCGGCGCAACGTCACCGCCAACTACGAC
TGGAAGACCAGCCAGGCCACCTGGAGCGGCGACATCAAGCCGGACCGCCGCGGCCCGGTC
AAGCTGCAGCCGGGCGATATGGATGCGCTGTTGATCAATCTGGCCATCACCCGCGACCTG
GCCGCTGGCAAGCCGCTGAACTACCGCATGGTGGACGAAGGCCGCATCAAGCCGATGAGT
TACAAGGTGGTGGGCAAGGAAACCATCACCGTCAACGGCAAGCAGGAACAGGCCACCAAG
GTGTCGCGTGTGGACGGCGACAAGGAATTGATCGCATGGGTGGTCAAGGACCTGCCGGTA
CCTGCGCGCTTGCTGCAGAAGGAAAAAGGCCAGGACGCGCTGGATCTGACCATCAAGGCG
CTGCGCTGACGACTCGCCAGGCCGTCGCCTGATCTCGGGTGTGCGGCCGGACGTAGGAGC
GCGCTTGCGCGCGATGAGGCGTTATCGATAAAGCCCCATCGCGCGCGAGCGCGCTCCTAC
GAATGAAGATGGTGCATCTGCGGGTTCATTGCGCTGCGCATCGACCATCAAAAAGCCCGG
CAGCGTGCCGGGCTTTTTTGTGTCTGCATGTGTCTCGCCGCGGCTCGCACCTGGCACGAC
CCACCTCGCAGATCGAGGCACATGCAAGACGCGTAAGGCTCTCAACGTCCTCACGCACTC
ACCTCACGGCTTGGCCGCAGCCTTGTCATCGCCGGTATTGAACACCGTGCGGCAATCCAC
GCGAATCTGCGCTTCGGTTGAGCGCCAATAAAACAGGTCGCAGTGGCGCTTGCCTTCGAC
GGTCTTCTTGACCGCCACCGCGTAGAACGATTGCGCGATTTCCTCGCGGCTGGCCGTGCC
GTCGCCGTTCCAGTCCATGTCCTTGAACTCGACGCCCTGCGTGATGGCCATGCCGACCGA
CCAGGCGTAGACCAGCCACGCCAGGATCAGCACGATCACCCCCAGCAGCACCTTGCGGCG
GGTGGTGAATTGGCCGCGCAGGATCATGCGATGCGCCGGATGGTCGCGCCCAGCGCCCCC
AGCTTCTCCTCGATGTTTTCGTAGCCACGGTCCAGGTGGTAGATGCGATCGATGGTGGTG
TCGCCGTCGGCGACCAGGCCGGCCAGGATCAGCGAGGCTGACGCACGCAGGTCGGTGGCC
ATCACCGGCGCGCCGCTGAGGCGTTCGGCGCCGCGCACGATCGCGGTATGCCCTTCCACC
TGGATATCCGCACCCAGGCGCAGCAGCTCGTTGACGTGCATGAAGCGGTTTTCGAAGATC
GTCTCGTTGATCACGCCTACGCCGTCGGCCACACAGTTGAGCGCCATGAATTGCGCCTGC
ATATCGGTGGGAAACGCCGGGTACGGCGCAGTGGTCAGGTTGACCGCGCGCGGGCGCTTG
CCGTGCATGTCCAGGGTGACGCTGTCGGCGGTGGTGGTGATCGTCGCGCCGGCTTCGGTG
AGCTTGTCCAGCACCGCGTCCAGGGTGTCCGGGCGCGCGCGACGCACGGTGACGCTGCCG
CCGGTCATCGCTGCGGCCACCAAAAAGGTACCGGTCTCGATGCGGTCCGGCAGCACCGCA
TGGTGGCCGCCGCCCAGGCGCTCGACGCCCTGCACCGTGATGCGCGGCGTGCCCGCGCCT
TCGATCTGTGCGCCCAGCGCGATCAGGCAGTCGGCCAGGTCGGTGACTTCCGGCTCCATT
GCCGCGTTTTCCAGCACGGTGGTGCCTTCGGCCAGCACGGCGGCCATCAGCACGTTCTCG
GTGCCGGTGACGCTGACCATGTCGAACACGTAACGCCCGCCCTTGAGCCGCCCGTTGCTG
GTGGCCTTGATGTAGCCGTTTTCCACGCTGATGTCGGCACCCAGCGCCTGCAGGCCCTTG
ATGTGCTGGTCCACCGGCCGCGAGCCGATTGCGCAACCGCCGGGCAGCGACACTTCGGCC
GTGCCATAGCGCGCCAGCAGCGGGCCCAGCACCAGGATCGAGGCGCGCATGGTCTTGACC
AGCTCGTACGGCGCGATCTGGTGGGTGACCGAACGCGGGTCGACCAGGATCGAGCGCCCC
TTGGCCAGCGTGCCTTCATCGATGGTGACCTCGGCGCCCAGCTCGCTGAGCAGCTTCACC
GTGGTGATCACATCGTGCAGGTGCGGCACGTTGCTGATCTCCACCGGCGCATCGGCCAGC
AGGGTCGCGCACAGGATCGGCAGCACCGCGTTCTTGGCGCCGGAAATATGGACCTCACCG
TGCAGCGCTTGGCCGCCGGTCACTACGATTTTTGCCATGGGAATTCAGGGAATCCGAAAT
GAAGTCAGGGGAATGCGGAGGCGGTCAGGCGCGCGCTGGAGCTTGGCGGTCAACGCGCAG
GGGCGCGCGTCCAGCCAGGTGCTACCAAAGGCTCAGGCCTCGTCGGGGGTCAGCGTCTTG
AGCTGCAGCGCGTGGATCGCCCCGCCCATCAGCTCGCCCAGGGTGGCGTAGACCATGCGG
TGGCGGGCCAGCGGCGCTTTCCCCACAAAGGCCGGGCTGACCACGGTCGCCTCGAAATGC
ACGCCATCCTCGCCCTGCACGTCGACGCGGGCTTCAGGCAAGCCGGATTCGATGAGTTTA
CGGATGGTTTCGGCGTCCAAAGGGCGTTTCCTCATAAAATGAGCGCACATTCTACTCTTC
ACCCGAGCCCTGCATGGCCGTCTCGCACCTGCCCTCCGCCACCGTCAGCGACGCCAGCCT
GGTCGCCAGCGGGCAGCGCGTGCTCGAGATCGAGCAGGCGGCCCTGGCCGCGCTGGGCGC
ACGCATCGGTGCGCCGTTTGCCGCCGCCTGCCGGCTGGTGCTGGCCTCGCGCGGGCGGGT
GGTCGCCACCGGCATGGGCAAATCCGGGCATATCGCGCGCAAGATCGCCGCCACCCTGGC
CTCCACCGGCACCCCGGCGTTCTTCGTGCACCCGGGCGAGGCCGGGCATGGCGACCTGGG
CATGATCACCGAGGCCGACATCGTGCTGGCGTTGTCGTATTCGGGCGAATCGGACGAAGT
CCGCATGCTGCTGCCGGTGCTCAAGCGCCAGGGCAACCCGATCATCGCGATGACCGGCCG
CCCCGCCTCCACCCTGGCGCAGGCCGCCGACGTGCACCTGGATGTCAGCGTGTCTGCCGA
AGCCTGCCCCCTGCACCTGGCGCCGACCTCCAGCACCACCGCCTCATTGGCGATGGGCGA
TGCGTTGGCGGTGGCCCTGCTGGACGCGCGCGGCTTCACCGCAGACGACTTCGCCCGCTC
GCATCCGGCCGGTAGCCTGGGGCGCCGCCTGCTGCTGCACATCACCGATGTGATGCACGG
CGGCGACGAGCTGCCGCGCGTGCGCGAGGACGCCAGCCTGAGCGAGGCGCTGATGGAGAT
GAGCCGCAAGCGCCTGGGCATGACCGCCGTGGTGGACGCGCAAGAGCGGCTGATCGGCCT
GTTCACCGACGGCGATCTGCGCCGCGCGCTGGACAGCGACATCGACGTGCGCAGCGCCGG
CATTGCCGAGGTGATGACCCGCAACCCCAAGACCATCGGTGCCGACCAGCTGGCCGCCGA
GGCCGCGCGGCTGATGGAGGACTACAAGATCAATGGCCTGATCGTGGTCGATGCGCAGCA
GCGCGCGGTCGGCGCATTGAACATTCACGACCTGTTGCGCGCCAAGGTGGTTTAACAGGT
TCAGTTTTCAACCGCCGGACCCCGTTCTCACCGATTCGTGCCGATGCCCTATTCCCCCCT
GCAAGACCTTCCTGCCGACCTCATCGACCGTGCCGCCCGCGTGCGCCTGGCGTGTTTCGA
CGTCGACGGCACCCTGACCGACGGCCGCCTGTACTACGACCACGCCGGCAACGAGAGCAA
GGCCTTCAATGTGCTCGACGGCCAGGGCCTGAAGCAGCTGGAGCATGCCGGCATCCACGT
GGCGCTGATCACTGCACGCGCCAGCTTGTCGGCGGAAAAACGTGGCCAGGATCTGGGCCT
GCATGTGCAGATCGGGGTCAAGAACAAGCGCCTGGCAGTGCTGGCGCTATGCCAGGAGCA
CGGGCTCTCGCTGGACCAGGTGTTGTTCATGGGCGATGACCTGCCCGACCTGCCGGCGTT
GCTGGCGGTCGGCTTGCCGGTCGCGCCCGCCAACGCGCACCCGTGGATTGCCGAACGCGT
GCAGTGGCACACCCGCGCACGTGGCGGCGAAGGCGCCGCGCGCGAAGTCTGCGACGTGGT
GCTGGCCGCTCAGGGCCAGGTCGACAGCATCATCGCGAGGTTCTCGGCATGACCTGGAAC
TGGCGCACCACGCTCGGCGCGGTGCTGCTGGCGGCGGCGATCATCAGCGGCTGGTCAGCC
TGGCAGCAGCGCGCGCGTCCGGTTGCCGCGGCGGTGGACGATTCCAAGGCCGACTACGTG
CTGCGCGACTTCGAGTTGATTGCCCTGGACAAGGAGAGCGGCAAGGAGTCGATGACGCTG
CGCGCGCCGGAAATGCACCGCAACCGCGCCGACCAGACCTCGGAGATCACCACGCCGGTG
TTCCTGCTGCCCGACAACGCCAACAATCCGTGGACGCTGCGCTCCAAGACCGGCTGGATC
AGCCCCAAGGGCGATGAAATGCGCCTGCGCGGTGATGTGTCCGGCGACAGCCCCACCACC
GGCAACACCCCGCCCACCACTTTCCGCACCGAGAGCCTGGACGTGTTTCCGCAGCAGAAC
CTGGCCAAGACCGCCGCGCCGGTCACCATGCGCCGGCCGGGTATCATGCAAAGCGGGGTC
GGCTTCGAGGCCGATCTCAAGACACGCCAGTACAAGCTCCTTTCCCAGGTCAAGACCCGC
TATGAACCGAATGCTGCCCGCTAAACTGGCGTTTGCCGCACTGCTGCTGCCCGCATTGGC
GATGGCCAAGACCAGCGATCGCAATCAGCCGATGACGATCGACTCCAACAGCAACGATTG
CAACATGCTCGATGACAGCGGCAAGTGCCGTTTCAGCGGCAAGGTGGTGATCACCCAGGG
CACGCTGGAAATCCACGCCGACACCGCCGACATCTTTCAGAAGAACGGCCAGACCGATCG
CGTGGTGCTCAACGGCAAGCAGGCCACGCTGAAGCAGGAGATGGACGACGGCGCGATGAT
GAACGGCCAGGCCGACAACATCGAATACAAGGTCGCCGACGAAATCATCATCCTCACCGG
CAATTACAAGGTGGATTCGCCCAAGGGCACCAACGCTGGTCAGCGTATGGTCTACAACAC
CAAGACCGGCAACATGCAGAGCGGCGGCGACGGCAGCCGCGTGCGCACCATCATCCAGCC
CAAGACTGCCGCGCCCGCCGCGGCGCCCGCACCGGCCAAGCCGCAGGGGAAGAAGTAATG
CTGGTCGCCACCGGTCTGCGCAAGAAGTACAAGCAGCGCGAAGTGGTCAAGGAGTTCGGC
CTGACCCTGGAGGCCGGCGAAGTGGTCGGCCTGCTCGGCCCCAACGGCGCCGGCAAGACC
ACGTGCTTCTACATGATCGTCGGGCTGGTCGAGGCCGATGCCGGGCGTATCGAACTGGAC
GGCCGCGACCTCACCGCCGAGCCGATGTACGCGCGCGCCAAGCTCGGCGTGGGCTACCTG
CCGCAGGAGCCGTCGGTGTTCCGCAAGCTCAGCGTGGCCGACAACATCCGCCTGGTGCTG
GAACTGCGCGACGACCTCGACGGGCCCGGCCAGGAGAAAGAACTGGCCTCGCTGCTGGAA
GAGCTGCAGATCACCCACGTGGCCGACCAGCTGGGCGCCAGCCTGTCCGGTGGCGAGCGG
CGCCGTTGCGAGATTGCCCGCGCGCTGGCCGCCAAACCGCGCATGATGCTGCTCGATGAA
CCGTTCGCTGGCGTGGACCCGATTTCGGTCGGCGAGATCCAGCGCATCGTCATCCACCTC
AAGGAACGCGGCATCGGCGTGTTGATCACCGATCACAACGTGCGCGAGACCTTGGGAATC
TGCGACCGCGCGTATATCCTCGCCGAGGGGGGCGTGCTGGCGCAGGGGGCACCGGACGCT
TTGCTCAACAATCCCGACGTGCGGCGCGTCTATCTGGGGGACACCTTCCGCCTTTGAGCG
CGTCGCCGCGCCATAGGTCATCCAGCTAGTGTCCGCATGAAAGCCCGGCTCCAGACATCG
TTAGGACAGCAGTTGGTCATGACGCCGCAATTGCGTCAGGCGATCAAACTATTGCAGATG
TCCACCACCGAGCTGGAAGTGGAAATCGCCGAAGCGGTGGAGACCAATCCACTGCTGGAG
TGGGCCGACGAAGCCGCGCACGCGGCCAGCGAGGCGCCGGCCGAACCGTCGCCCTCCGCC
TCCAACGAAGAACGCCAACGCGACGAGCCGGCGCCTGCCGAGCGCGACGACGACTGGTCG
CAGGACGAGCTGCAGTGGACCGGCACTGGCAGTGGCGGCAGCTTCGACGATGACGACAAC
GGCGACGCCGCCGAACGCGTGGCCGAGTCCGAAACCCTGGCCGACCACCTGTTGTGGCAG
TTGCATTTGTCACCGCTGTCGCCAAGGGACCGCCAGATCGGCGCGATCCTGATCGATGCC
CTGGACGAAGACGGCTACCTACGCGAGCCGCTCAGCGCGATTCTGGAGACGCTCAACCTC
GGCAACGTGGACGAGGCCGAAGTACTGACAGTGCTGCACCAGATCCAGCGCTTCGACCCG
GTGGGCATCGGTGCGCGCTCGCTGGGCGAATGTCTGGCGCTGCAACTGCAGGTGCTCGAT
GCGGCGACGCCGGCGCGCGAGCTGGCGCTGCAGATCGTGGCCGGGCCGCTGGAGCGGCTG
CCGCGCAGCGGCATTGCCGGCCTGGCCCACGAACTCAAGCGCTCTGCCGCCGATGTCGAG
CAGGCCGTGCAGCTGGTGCGCTCGCTGGACCCGCGCCCGGGCAAGCAGATCAGCGCGCTG
TCGCAGGACACCTATGTAGTGCCGGACTGTGTGATCTGGCGCCAGCGTGGCGTCTGGCGC
GCCGCCCTGGCTGGCCGCGCGCAACCGAAGGTGACCATCCACCGCGGCTACGAGCAACTG
ATCCGCAGCTGCGGCGAATCCGACGCCGGCTACCTGCGCGGCCAGCTACAGGAAGCGCGC
TGGCTGCTCAAGAGCCTGGAGGCGCGCGGCGAGACCCTGCTGCGGGTGGTGCGCTGCCTG
CTGCAGCACCAGGCCGGGTTCCTGGAGTTCGGCGCGCAAGCGCTGCGCCCGCTGACCCTG
CGCGAGATCGCCGGTGAGCTGGGCCTGCACGAATCGACGATTTCGCGTGCCATTGCCCGC
AAGTACGTGCGCACGCCGCGCGGCACCATCCCGCTGCGCTCGTTCTTTGCCTCCGGCATC
GACACCGACAGCGGCGGCGAGGCTTCCAGCACGGCGATCCAGGCGATGATCCGGCGCCTG
ATCGATGCGGAAAACCCGCGCAAACCCTTGTCGGACGCCAAGTTGGCAGATCTGTTGAAA
ACTTCCGGCGTACCAGTAGCGCGCCGCACCGTTGCGAAGTATCGTGAGGCCATGAACATT
TCCGCCTCCCACGAACGCGTGCGCATCGCCTGACGTTGCAACCACCGCAACGCCGGCCTA
TGCCGGGTTCGCCGGACCACCGGAAAGGTTCATTGGCCCACCGACCAATGGAGGTATCCG
ATGCGTATCGAGACGTATGGCCACCAGCTTGAAGTGACCCCCGCCCTGCGGGACTACGTG
GCAAGCAAGCTGCAGCGCCTGCAGCGCCACTTCGACCAGCACTGTGAAGTCCGAACCCAG
TTGGCCGTCCGCAAGCCAGACCACCATGTGGTTGCCACCGTCAACCTCCCCGGCCGCACC
CTGCACGCCGATGCCAGCGGTTCCACCATGTATGCCGCCATCGACCTGCTGGTCGACAAG
CTCGACCGCCTGGTGCTCAAGCACAAAGAGAAGAAATGTAACCACCACGCCCGCGAGGTG
CGCGACAATCCTGCATGACGCTTCTCGCTTGATGCCCTCATGCCTTTAACCGATCTGATG
GCGGCCGTGCGCACCATGGTGTCGCCGGCCGCCGATCGCGACACCGTCCTGCATACCGCC
GCCGAGCTGCTGTCCTGCCGCCAGGCCGGTACCGACGAACTATTTGCCAACCTGTGCGAG
CGCGAAGCCCTTGGCAGCACCGCCATCGGCCACGGCATTGCCATTCCGCACGGGCGCTGC
CCCAACCTCACCGAACCGCGCGGCGCCTTGCTGCGGCTGCAGACGCCGGTGGAGTTCGGC
GCCGAAGAAGCTGTGGACCTGGTGTTTGCGATGGCGGTGCCCGCGCATTACACGCATCAG
CACCTGATGCTGTTGTCGGAACTGGCCGAGCGCTTTTCTGACAGCCAATTTCGCCAGCAG
CTGCGCGCCGCGCCCGATGCGCAAGCGCTGATGGCGCTGCTGACCGAGGTACCGCCCCCA
CACGCGAGCGCCGCATGAATACCAGCATCACCGCACGTGAGCTGTTCGACCAGCAGCGTG
ACAAGCTGGCGCTGCGCTGGGTTGCCGGGCAAAAGGGCGAGCACCGCGAAATCGAAGCCG
GCAGCAATAATGCGCGCCGCCCCTCGCTGGCCGGCTACCTCAATGTGATCTACCCAAACA
AGGTGCAGATTCTCGGCACCGAGGAGCTGGCGTGGCTCGATTCACTGGATGCGCGGCAAC
GCTGGGAGACGATCGAAAAGATCATCCAGGTGCAGCCGCTGGCACTGGCGATCAGCAAGA
ACCAGTCCTGCCCGGAAGACTTGCGCGCGGCGGCGGATGAATCCAATACCCCGCTGTGGA
TCTCGCCCAAGCGCGGCCATGAGCTGCTCAACCACCTTTCCTACCATCTGGCGCGCACGC
TGGCACCGCGGGTCACGCTGCATGGCGTGTTCATGGAGATCTATTCGATCGGCGTATTGA
TCACCGGCGAAGCCGGCTCGGGCAAGAGCGAACTGGCGCTGGAACTGCTCAGCCGCGGGC
ACCGCCTGGTGGCCGACGACGCACCGGAATTCACCCAGATCGCGCCGGACGTACTCGACG
GCACCTGCCCCGAGCTGTTGCAGGATCTGCTGGAAGTGCGCGGCCTGGGCGTGTTGAACG
TGCGCGACATGTTCGGCGACACCGCGGTGAAGAAGAACAAGTACCTGCGCCTGATCGTGC
ACCTGACCCGGCCGATGACCGAGCCCACGCCTTCCGGCTATGAGCGCCTGACCGGTGATT
CCGGCAGCCGCCACGTGCTGGATCTGGACGTGCCGCTGATCACCCTGCCGGTGATGCCCG
GCCGCAACCTGGCCGTGCTGACCGAGGCGGCCACCCGCCTGCACATCCTGCGCACCAAGG
GCATCGACCCGGCGGCGATGTTCATCGCCCGCCACAGCAACCTGCTGGAGCGACGCACCC
CATGAGCATTGCCGCGTCCACCTTGATGATCGTCAGCGGGTTGTCCGGCTCCGGCAAGTC
GGTGGCGCTGAAGACCTTCGAAGACCTCGACTATTACTGTTCGGACAATCTGCCGGTCGA
GTTGCTGCCGGACTTTGTGCGCAGCCGGCTGCGGGGCAACCCGCTCGGCGACCAGCGCCT
GGCAGTGGGCATCGATGTGCGCAGCCGCAGCGACCTGACCCAGCTGGCGCAGTGGCGGCA
GGCCGCGCAGGAATACGGCATCGAGGCACGCCTGCTGTTTTTCGAAGCCAGCGACGAAGC
CCTGCTCAAGCGTTACGCCGATACCCGCCGCCGCCATCCGCTCAGCCAGCTCGGCCTGGC
GTTGCCGGAAGCGATCACCCGCGAGCGCGAATTGACCGCGCCGCTGCGTGCGCAGGCCGA
TGCCATCATCGATACCAGCGCGCTCAACGTGCACCAACTGCGCCGACGCGTTGTCACCGA
GTTCGCGCTGGGCAACAGCGACCGCTTGTCGCTGCTGTTCGAATCCTTCGCCTACAAGCG
CGGCGTGCCGGCCGAGGCCGACTTCGTGTTCGATGCGCGTGTGCTGCCCAACCCGCACTG
GGACCCGGAGCTGCGCCCACTCACCGGCCGCGATGCCGGCGTGCGCGATTACCTGGACAA
GGAGCCGGACGTGATCCGCTATTCGGCGCAGATCGTGGACCTGCTCGATACCTGGCTGCC
GCGCCTGCGCAACGACACCCGCAGCTACGTCACCATCGCGTTCGGCTGCACCGGCGGCAA
GCACCGCTCGGTGTATCTGGCCGAACGCATGGCCCGGCATGCGCGCGAACAGGGCTGGCC
GGAAGTGGCGACGTTTCATCGCGAGCAGGATTGAATCTCGGAATTGGGGAATCGGGATTT
GGGAATCGTTGAAGCGGTGTGATGCGGTCTGCAGCGTGGCTGGTCAGCTGGAGGGAGCCT
TGCGTTTGCCTGATGCGGCTACTGTGCGCGCTTGATGTGATTGGGCGTCGCGGAGCAGAG
CGTGCGCCCGACGCATTTATTGCATTGCTCCATCTCCACGCGGTCGACCGCGCTGACCCA
AGCGATAGGGGTCGGCACGCATGGCGAATTGGAAACACGGCAAAGGCATCGCCAAGTAGC
GCAGGCTACGAGCATCGCCGCTGATCAACCCACTGCAGCGCTCGCTTGCCGCAATACCGG
TGCAGACGCAACGGACGTCACATCGTCACGCTGTCAGCGGAGCGCGCATCGCCTGCAATC
CACGCCCAATTGCAGCAGGCTAAACGCCCATTCATTTCGCAACACATCGGTGCCCGGCAA
ACGCTATCGCGTGGTCATGCTGACCTGTTAACGTTTCGGCATGGCCTGTGGCATTCTCCT
CATTACTCATCCCGGCATCGGCGCAGCGTTCTTGGACGTGGCGACGGGGCTGTTGCGGCA
TTTGCCGTTGAAGACCGAATCCTTCGAGGTTCCGCTCGATGCAGACCTGGACGCGTTATT
GCCCCAGGCCTCGGCAGCGATGCGTCGGGTCGACAGCGGCGACGGCGTGTTGGTCATGAC
CGACCTGTACGGCGCCAGCCCCAGCAATCTCGCCAGTCGGCTGGCCAAGCTGGGCACCCC
GGTTCGCCGTGTGTCTGCGCTCAGCCTGCCCATGCTGCTGCGGGTGATGAACTACCCCGA
ACAAGGTTTGCAGGAGCTGCCCGCCACCGCGGCGGCCGGTACCCGCAACGGAGCGATCAT
CGACGATGCTTGAACGCGAACTCATAGTTTCCAATCGACTGGGACTGCATGCGCGGGCAA
CCGCCAAGCTGGTGCAGACGCTGTCGTCCTTCCGCGCCAACGCCACGCTGGCGGCCAAGG
GCCGCGAAGTGAATGCCAAGAGCATCATGGGCGTAATGCTACTGGCTGCCGGCCAGGGCA
CCAGCGTAATGGTGCGCCTGGATGGCGAAGACGAGGCCGAGGCGCTGCAGGCGTTGGTGG
ACCTGTTCGAGCGCCGATTCGACGAGGACAGCTGAGCATGCGCTGCGTCGGTGCCGTGCT
GACCGACACGGCGCGGCTGCGCCAAGGCCGCGCATGAGTCTGCGCTTGCGCGGACATGCC
GCCTCGCGCGGTAACGCATTGGGGCGCGCCCGCGTCCGCCAGAGCCACACACTGGAGGTG
GCCGAGCAACGCGTGCCGGCCAACCAGGTCGAAACGCAGCTGCAGCGTCTGCACGCGGCC
ATTGCCGCCGCACGCACCGAGATGCAGCAACTGCGCGACCGCCTGCATGGCGCGCTGGCC
CGCGAAGTGGGCGAATTCCTCGAACTGCACGCGCTGTTACTGGACGACCCGGAACTGCTG
CAGGGGCTAGACGATCTGATTCGCACGCACCGCTACAGCGCCGACTACGCGCTGCGCGTG
CAACGCGATCGTCTGGCGGCGGTGTTCGACGGCATGGAAGATGCCTACCTGCGCAGCCGC
ATGGACGATCTGGACCATGTGATCGGCCGCATCCATGCGTTTTTGCACAAGCGCGCGCCG
GACCTCAAGGGCGTGGCCGGCGAGATCCTGGTGTGCGACAACGTGGCACCGTCGGAGCTG
GCGCAGCTGCAGGCGCAAGGCGTGGTCGGCATCGTCACCACTGCCGGCAGTGCGCTCTCG
CATAGCGCGATCCTGGCGCGCAGCCTGCACCTGCCCTTGGTGGTCGGCGTGGCCGACGCG
GTGCAGCGGGTCAACGATGGCGACGTGCTGATCGTCGATGCCGGCTCCGGCCAGGTGATC
GTCGACCCCACGCCCGAGCATCTGCGCGACTACCGCGAACGCCTGCGCACGCTGGCCAAG
GAACAACGCGAACTGGGCCGGTTGCGCTCCAAGCCGACCCGCACGCGCGACAACGTCGAC
ATCACCCTGCTGGCCAATGCCGAGTCGCTGGAAGACGTGGCCAAGGCGCATGCGCTGGGC
GCGAGCGGACTGGGGCTGTACCGCACCGAATTCCTGTTCCTGCAGCGCAACGAGCTGCCG
GACGAAGACGAGCAGTTCCACACTTACCGCGACACCGTGCTGGGCATGAGCGGCCGGCCG
GTGACGATCCGTACGCTGGATCTGGGCGCGGACAAGGCAGACCGCACCGGGCTCACCCTG
AGCGATGAGGACAACCCGGCGCTGGGCCTGCGCGGGGTGCGCCTGTCGCTTGCCCGGCCG
GCGGTGGCCCAGGCACAGCTGCGCGCGATCCTGCGCGCGTCCGGCTACGGCCCGGTGCGC
ATCCTGGTGCCGATGGTCAGCGGGCGCGAGGAAATCCTGTTGGTGCGCAAACAGCTGAAA
AAGCTCACCGCGCAGCTGCGCGACGAAGGCCACGAGATCGCCGAGCACATTCCGCTCGGC
GCGATGATCGAGGTACCGGCGGCGGCATTGGCGCTGGACTGTTTCATCGACGACATCGAC
TTTTTGTCGATCGGCACCAACGACCTGGTGCAATACCTGCTGGCGGTGGACCGCAACAAC
GAGGCGCTGGGCGAGCTGTATTCGCCGTTGCATCCGGCGGTGCTGCGATTGATTGCGCAG
GTCATCGCCACCGGGCGGGCGCACAACAAGCCGGTGGCCGTGTGTGGCGAAATCGCCGGC
GACCCGCGCTTCGTGGCGATGCTGCTGGCGTTGGGCCTCACCGAGTTCAGCCTGCATCCG
GCCACCTTGCTGGAGGTGCGCCGCGCGGTGCGCGACCTGCATCTGGGCCAGCTGCGCGTG
CACGGCGAAAAACTGCTGCGCGCGCGCGACCGCAAGGGCATCGAAAAATGGCTGGCAAGC
GTGGCGCAAGGCCTGCTGCACTGAGTTGCGCCACACCCGCGCCCACAGCGCGCGGGCACC
GCTGCACATGCACTGTATGTTTCGTCACCGTGCGCAAGCGATAATGCCCTGCTGATCCAG
CACCGCGGCCTCTGAAGAGACGCGTTCACTCCACCAGGGAGCCGCGCATGGCCGAAGCCG
TCCGCCACGACAAGACCGCGCGCCAGCTACGCCTGCTGTCCGACGCGCTGGACAGCGGGC
GTCTCGGGCCGGTGCGCCGGCTGGTCAATACGTTGGCGCCGGCGGAGATCGGCAACCTGC
TGGAATCGCTGCCGCCGGGCAAGCGCGAAGTGGTGTGGGGGCTGGTCGACCCGGAAGACG
ATGGCGAGGTGCTGCTGCACGTCGGCGATGAAGTACGCGAGAGCCTGCTCGCCGACATGG
ACCCGGACGAAATCGTCGCCGCGGTCGAAGACCTGGACATCGACGACCTGGCCAACCTGG
TCGAGGACCTGCCCGACACCGTCATCGATGAAGTGCTCAAGTCGATGGACCGCGAGAACC
GCGAGCGGCTGGAGCAGGTGCTTTCGTATCCGGAAGACACCGCCGGGCGCCTGATGAACC
CGGACGTGGTGACGGTACGCGCCGACGTCAACGTGGACGTGGTGCTGCGCTACCTGCGCC
TACGCGGCGAGCTGCCCGACCACACCGATCACCTGTACGTGGTGAGCCGGCGCCACCAGT
ATCTGGGCCGGGTGCCGTTGGCGGCGCTGGTCACGCATGAAGACAGCACGCCGGTCAATC
GGCTGATCGACGACGAGCAGCCGGCGATCGATGTCGGCGATGGGTCGGACGAAGTGGCGC
GCCGCTTCTCCGACCACGACTGGATCTCCGCCCCGGTGGTGGACGACAACAACATCCTGC
TCGGCCGCATCACCATCGATGACGTGGTCGACATCATCCGCGAGCAGGCCGAGCACCAGG
CGTTGAGCGCCGCCGGCCTGGACGAGGACGAGGACATGTTCAGCCCGGCGCGGCGCGCGT
TCCGCCGCCGCCTGATCTGGCTGGGCATCAACCTGTGCACCGCGTTCCTGGCCTCCAGCG
TGGTCAGCCAGTTCGAAGGCACCATCGAAAAACTGGTCGCGCTGGCGGCGTTGATGCCGA
TCGTGGCCGGCATGGGCGGCAATGCCGGTACCCAGGTCCTGGCACTGATGGTGCGCGGCC
TGGCGCTGGGGCAGATCGGCTCGTCCAACGTGATGACCTTGCTCAAGAAGGAACTGACCG
TGGCGCTGATCAACGGCATGGTGCTGGGCATCGGGCTGGGCGTGATTGTGCTGGTGTGGT
TCCGCCAACCAATGCTGTCGCTGGTGATCGGCACCGCATTGACCTTGAACATGCTCACCG
CCGCGTTTGGTGGCGTGCTGGTGCCGGTGACGCTGAAGCGGCTGGGCTTCGACCCTGCGC
TGGCGGGCGGCGTGATCCTGACCACGCTGACCGATGTGATGGGCTTTTTGAGCTTCCTCG
GCCTGGCCACCTTGATCCTGCTGCGCTGAGCCAATGACGCGCGCCGCGCCCTCGCCGCAA
CGCGACGTGCCGCAACACGCGTTGGCGGCGATACTGCAGGCCTGTCTTTGCCAGGGAGTG
CTGCGTGATGCGTCGTTGTCTTTTGCTGGTGGTGCTCGCGCTGCTGCTGGCCGGCTGTTC
CAGCTTGGTTGACCGGCACCAGGACACCCGCCGCGGTCACTTCGTGACGCGCTCGCTGGA
GATCGAAGGCCGGCACTACCAGTACCAGGTGTTCGTGCCGGTGGGCACGTCGCCGCAGCC
GCGGCCGATCGTGCTGTTCCTGCATGGCTCGGGCGAGCGTGGCGACAATGGCCGTAACCA
GGCCGAGGTGGGCGTTGGCCCGTACCTGAGCGAACATACCGCCGACTTTCCCGCGCTGGT
GGTGTTGCCGCAGGTGCCGGACGACGAGGAATGGCTGGGGATCAATGCGCGCATGGCGAT
TGCCGCGCTGGATGCCACCAGTGCCGAATTTTCCGCCGACCCGCAGCGCACCTATCTCAC
CGGCATTTCGATGGGCGGCTATGGCGCCTGGGAAATCGGCCTGATGCAGCCGCAGCGCTT
TGCCGCCATCGTGCCGATCTGCGGCGCGCTCAAGGCCCCGCGCGATGAGCGCCGCACCTT
GTACGTGAGCCTGGTGGCACAGGAAGCCGACCCGTATACCGCGGCGGTCACGCGCCTGAA
GCACGTGCCGATCTGGATGTTCCATGGCGCCAAGGACGAGGCGGTCCCGCCGCACGACGA
CCGCGCGCTGTACCGCGCCGCCAAGGGCGTGGGCGCCAACGTGCGTTACAGCGAATACCC
CAACGGCAACCACAACGCCTGGGACGCCACCTACGCCGATCCGGCGATGTGGGACTGGAT
GTTCAAGCAGCGCCTGCGCTAGCTGGTTGGGAAGACCTCGACTTGGCCATCGCTGGCAAG
GGCGCGGCTGGCATCTCCTGCGTGAACGTGCTGGTCTCGCTCGATCTGCCGTTGTAGCGC
AACAGATCGCGCTGCGGCCCACTGGTCACCACAGCGGCAAGGCCGTTGTGGCGACTCGGC
GCTGCACCCAGCCGCCCCCGCCCTAGCTTGGCTTCCCCGCGCAGCCCTGCCGTCGCTGTT
CGTGCTCGCAGCGCGCTACGCGCACACGGCGCGCTCGGCTGCGCACGCCCGCAGCCTTCA
GTGGTGATAGCCAGTCTCGGCGGTGATCTTGCCGCGGAACACGCGGTACGACCACACCGT
GTAGCCCAGGATCAGCGGGAGCAGCAGCACCAGGCCGACCAGCGCAAACAGCTGCGAAGA
CGGTGGCGCGGCCGCCTGCCAGATCGTGTAGACCGGCGGCACCAGGTAGGGCCACATGCC
CAGCACCAGCCCGAGGAAGCCGAGCACAAACAAGGCCATCGCCAGCAGGAACGGCGGCGT
GTCCGGCTGGCCGGCGTCGGTGGCGCGCCACAACGCCACGCCAACCACCGCCACCAGCAC
CGGGATCGGCATCAGCCACAGGTAGTGCGCGCCTTCGAACCAGCGCTCCATCACGTGCGA
TTGCAGCGAGGGCAGCCACGCACTGACCAGGCCGATGAACACCAGCACCGTCAACGCGAG
TGGCCGAGATAGCTGGCGCGCCAGTTGCTGCACGTGGCCGTCGGTCTTGAGGATCAGCCA
GGTGCTGCCGAGCAGTGCATAGCCGGCCACCAATGCCGCGCCGGTGAGCATCGCGAACGG
GCTGAACCAGCCCCAGATGCCGCCGACGTACCGGTCGTTCTCGATCGGCAAGCCCTGTAC
CAACGCCCCCAGGATCACGCCCTGCGCAAAGGTCGCCAGGATCGAACCGGCGGCAAACGC
GTTACTCCACAGCCGCCGCGAGCGATGCGCCTTGAAGCGGAATTCAAACGCCACCCCGCG
AAACACCAGCGCCATCACCATCAGCAGCACCGGTAGATACAGCGCCGACAGAATCACCGC
ATACGCCTTGGGAAACGCGGCGAGCAGCCCTGCCCCGCCCAGCACCAGCCAGGTTTCGTT
GCCGTCCCAGATCGGCGCGGCAGTGTTCATCATCAGGTCCAGCTGCGCTTCGTCCTTGCG
AAACGGCGCCAGGATGCCGATGCCGAGCACGAAGCCATCCAGCACCACGTACATCAACAC
GCCGAAACCGATCACCGCAAACCACGCCACCGGCAGGAAGGTCGTCATGTCCATCAGGCA
GCTCCATCGATCGGTTCGTCGGCGGCCGACAGCGGCCGTGCGGGCGTGTGTTCGCCGTGA
TCCAGTTGCGGCGCATCGTGCGGGGTGGGCCCGAGCTTGCCGATCTTGACCAGGTACCAG
ATGCCCCAGCCGAACACGAAGGCGTAGCCGGCCACATACACCGCCAGCGAGATGGCGGTC
ATCAACGTCGACTGCGGGCCCACCGCATCGGCGGTGCGCAGCAACCCATACACCACGTAC
GGCTGCCGCCCCATCTCGGTCACGAACCAGCCCGACACCAGCGCGATGAAGCCGCTCGGC
AGCATCCAGCGCCAGGTGGCCAGCAACCAACGCCACTGCACCAGCTTGCCGCGCCACCAG
GCAAACGCCGACACCCAGGCCACCACCAGCATCAGGCTGCCCAGCCCCACCATGATGCGG
AACGCAAAAAACACCGGCAGCACGGGCGGGCGATCGGCGGCCGGCACCGTGGTCAGCGGC
GCGATGCGGCCGTCCAGGCGATGGGTGAGGATCAAACTGCCCAGCCGCGGAATGGCGATC
TCGTAATCGTTGCGCTCTTTCGCCGCGTTGGGCACCGCGAACACCACCAGCGGGAAGCCC
TCCCCCGGCGCTTCGTCGTGCCAGTGCGCTTCCACCGCGGCGATCTTCATCGGCTGGTGC
TCGAGCGTGTTCAAGCCATGCATGTCGCCAACAAAGATCTGCAGGGGCACGGTGATCGCC
GCAAACGCCACCGCCAGCTTGAGCATGCGCAGGCCTGCCTCGCGGTGCACGCCACGATGC
AGATACCACGCACCCACCGCGCCCACCACGAAGCAGGTGGTGATGAACGAACCCAGCGCC
ATGTGCGCCAACCGGTACGGGAACGACGGGTTGAAGATGATCTTCAGCCAGTCCACCGGA
TGCACGATGCCGTTGACCACCTCGTAGCCGGCCGGCGTCTGCAGCCAGCTGTTGGACGAC
AGGATCCAGAACGTGGAAAACAGCGTGCCCAGCGCCACCATGCAGGTGGCGAAGAAATGC
AGGCGCTCGGAAATCCGGCCCCAGCCGAACATCATCACGCCCAGGAAGCTGGCTTCCAGA
AAGAACGCGGTGAGCACTTCATAGCTGAGCAACGGACCGATCACGCTGCCGGCAATGCGA
CTCAGCTCCGGCCAGTTCGCACCGAACTGGAAGGCCATGACGATGCCGCTGACCACGCCC
ATGCCAAAGGACACGGCGAAGATCTTCTGCCAGAAGAAATATAGCTCGCGCCAGACCGGC
AGGCGGGTGCGCAACCAGCGCCATTCCAGAAATGCCAACAGGCTGGACAAGCCGATGGTG
AACGCGGGAAACAACACGTGGAACGCGATGACGAACCCGAACTGGATCCGTGACAACAGC
AGGGCGTCCATGGAGAAAGCTCCAGGAAAGTGGGGATGACCGCCAGCGCGCAGGCTGCGG
ATCGATCGCCGAGGAATCCCTGTGATGTGCGAGCAGATCCTTCGTGCGACAGGATCATGA
TAGGGACGCGTGCGCCCGTTCCCGATGCGACACGGCGTCGCACTGCGTCAACGTGTCGCG
TCGCAATTGCGTTGAATCAAGGCATCTGGCTGCGTTGCGGCGCCGTACCGCGCGATTGCG
AACGCGCGGCATCGCGCTATCGCGCAGATATCACGCGTCTGCCATTGACTGCCGACACAC
ACGGCCACGTGAGCGCCGTTCGCCACGCTGCTGCTAGCGGCGCACGTGGGCGCCGCCTGT
CAGCCAATACGGTCTAGCGCTTGCGCATCCGCCGCGCCAGCTCGCTCACCAGCGCGATGC
CGGCGGTGAGCCCCACCATCGACAGGAACTGCGCGCGGGTGTCTGCCGAAAATGCCAGCA
GCACGAAGATCACCGCCAGGATCGCCAACGCCAGCAGCGTCAGCACCGGGTAGCCACGCA
TGCGGAACGGCAAGGCGATGCCGGCGCTGTCGGCGCGTGCACGCAGGATCAACTGCGACA
GCAACGAGATCGTCCACACCAGCAAACAGGTGGCACCGACGATATTCAGCAGCATCGGCA
GCACCTTGCCGGGATACAGCAACTCCAGCACCGCGGCGGCAAAGCCGAACAACACGCTGG
CGATCACCGCCACCAGCGGCACCTGCTGGCGGCTGGTGTTGCCCAGCCAACGCGGCGCTT
CACCGCGCTGGGCCAGCGAGAAGATCATGCGCGAGGCACCATAGAGATTGGCATTGAGCG
CCGACAACAACGCCACCACCGCCACCAGCGTGATGCCGGTTGCCGCACCAGGAATGCGCG
CCACTTCCAGCACAGCGGCAAACGGCGAACTCAGTGCATCACTGGTCCAGGGCACCACCG
CGACGATGACGCTGATCGAGCCGATATAGAACACCAGAATGCGCCAGGCCACCGTGCGGA
TGGTGCGCGCCAGGCTGCGCCCGGGGTCGGCGGTTTCCGCTGCCGCCACCGCCACGATCT
CGGTACCGCCGAAGGCGAACACCACCACCAGCAGTGCGGTGCCGATGCCGGCCAGGCCCT
TGGGCGCGAACCCGCCGTGCTGGGTGAAATTGGAGAGCCCCGGCGACGCCACGCCCGGCA
GCAACCCGGCCAGCAGTGCACCGCCAATCATCAGGAAGATCAGGATCGCCACCACCTTGA
GGATGGCGAACCAGAATTCGAACTCACCGAAATTGCGCACGCCCAGCAGGTTGATCACGG
TGAAGGTGGCCATGAACACCGACGCCAGCATCGGCACCGGCAAGGCCGGCCACACCGTGG
CCAGCAGACTTGCCGCGCCCACTGCTTCGGCGGCGATCACCACCACGATCTGCAGCCACC
ATAACCAGCCGACGGTTGCGCCGGCGGTCGGCCCCATGGCATCGGCCGCGTAGACCGAAA
ACGCGCCGCTGGCCGGCTTGGCCGCGGCCATTTCACCGAGCGCGTTCATCACGATGATCA
CCAGCGCGCCGGCGATCAGATAGGACACGAGCACGGCCGGGCCGGCCGCGTGGATGCCGA
CCCCCGAGCCGAGAAACAGGCCTGCGCCGATCGCCGTGCCCAGGCCCATCATCATCAATT
GCCGGGGTTTGAGCGCATGACGCAGCGCAGGCGCAGCGGACGAAGCAGTCTCAGCAACAG
GATCGGTCGGAAGCGGCATGGACAGGATCGACGATGACGGGAACGCGACACGATACCGCG
TCGCGGGCTCCGCCGCGCCTCTTGACGGCGGCACCGCCACCGCCTCCGGCCGCGAGCCCT
GTAGCGGCGTGCGCGGTGCAACGGCGGCCACGCACGTGCAGGCCGTGCGCTGCCCGTGCG
CTCCTTGCTGCAGCCGTGCGGACATCGCCACGGGCACGCATGACATGCTGAACCACGCAC
CTGGCAGGCGGCGACGGAACAGGCCGCACGCCATGCGGTGAGCACCGCGTCGTCCTCGCC
CCCCTCGCCCACGCCGCATCGCCCTCGGTTAGCGCCTCGTAGGCCCAGCGATGCCGGTGG
GTGCAACGGGCACTTCGCTTGGCGAACCGCTTGAAAAAGAAACCCCGACCAAGGCCGGGG
TTTCAGTCATACAGGGTAGCGCCACGCCATCACTCGGCCAGGTTCTTGCCCGCCCCTGCG
GTGGCGATCACCTTGGCCTTGACCTGCGCAGCCGGCGTGACCGTGTAGATGTAGCCCAGC
GATTCGGGGAACACCTTGGTGCTGATCCAGTTGGTGGCATTGGCGTAGGGCTTGCTGCCA
TCGGGCGTGCCCCAGGTGATGCCGCTGCCGACGTAGTTGTTGATCAGGTCCCAGTAGCCG
ATCTCGCTGCTGTCGCGCGAGGTCACCGGGTTCTTGATGTTCTCGAAGTAATTGGACTCG
ATCTTGGCAATGCCGCCCATGCGTACATTGATGCCGGAGGTGGTGACGTTGTTGAAGTAG
TTGTTGTAGATGTGGCTCGAGCCACGGCGCTGCAGCGGCACGCGCGATTCCACATTCTCG
AAGCGGTTGTGGTGGTAGGTGGTACGCGCGGCCGAGTTCTTGGTGTCACTGTCGCTGTAA
CCGTTCAACGCCACCTTCTGGTAGTTGTAGACGTAGTTGTAGGACACGGTGACGTGATGC
ACGCCCTTCTTCATGTCGATGCCGCCATCGAAGGAGGCATCACCGGCGCCGGAGCACTTG
GTGAGCGAGGCGAATACCGTGTTGTGGTCGACCCAGATCTTGGACGGCTCGCCACTGGAG
TTGCCTTCCAGCGAAATCGAATCGGCATCTTCGCCGCCCTGCAACAGACCGATGGTCATG
TTCTGGATGATCACGTTGTGCGCATTGCCCACCACGCGAATACCGAAGTTGGCAGCCGAG
CCGTTGGCACCCTTGATGGTGACATCGCTCTTGTTCTTGATCTGCACGGTCTTGGCGGGC
AGCTTCCACTGCGCGCAGACATCCTTGATGGTGCCGAAGTCGAACTTGCCGGTGTAGTTC
AGCACCAGGCCGCCGCTGCCGGAGTAGCTGTCGATGGCCGACTGCATCGCCTCGAACGTG
GCCACATTCACCGGAACCTTATTGCCGCCGCCGGTGGTGGCGGCACCGTAGCCGACCGGA
CCTGCGATCGCGCCCGCAGCGCAAGGGGACAGTGCAAGCGCGAGTGCGCCCTGAAGCGTT
TTGCTAGTCATGCAGCCTCTCCCAATGGAATTCGAAAACGCTGCAGGGCGTCAGCGAGTG
CATGACGACGGCAACGCGGTGCGTGGGGGCGTGCATTCTTCGCGCGTCTTGAAACAGAAA
ACAATTATCCAGTTGTGGAAATTTGACAGACCGCGGCATTCGCGCAGAGAGACACGCAAA
AGAGACAGCAATGGACAGCGGAGACAGGACACCGTGCCACTGCGCTGCAACATGTCTTGT
GCGTGTGATTGCTGCATGCTGCGATGGCATGCCGTTGTGCATGCGCTACTGCGCGATGCA
GCGCGCCGCGCGGCAATGCAGCGAAGCGAGCAACACTTCAACGCGACGCGTCACGGCCGC
GCTTGATCACCACGCAGCCACAGCGCGCCGATGATCAGCAGCTCAGTTTGGTTGGAATTT
CAGGCCTAATGCGCGGCTGCCGCATCAATCACGCGCGCGCGTGCATCACCGCTAGGAGAT
CCATCGCGTCGTGTTTGCAAGCTCTTCCAAACCGATCATCGATACAGGTTGCAGATGCGC
GCCTGCAGCAGCAGCGCGATCGCCCAGAGTCTTACGGATGGCGCATGGGTCAATGCTGCG
CACGCGATGATCGGCTGAGTCGGCCAGGCGAAGGCGAGCACTGCCGAGCGTGCGCGAGTG
GCGCGTTCGCGCGCATCGGATGGTGCTATCGAGCGCGGCGGCGAATGCTGCGTACAGTTA
TGGGGATGAAGCGCAACGTAGTGCGCAGCACTACCAGACAAGGCCGCAGCACGATGCTGT
ACGCATGCTCGGCACGACGGTGCGGGCTTGGCTGGCCGGACAGGCGGCGGCGATCAAGAC
GGCTCGAAGGCGCGCATGGCTCAACGCCGCAACGTGCATGTAGGAGCCAAGGCAGAGCTG
CGCATCACTCCCGTCTCCTGTGCGTGGCCATGAACACGCTGCCACGCCCGCGCGATGCTG
GTGCGGCTCGGCACCCGATGACGTCTAACTAAGAGCGGCCATCAAAAAGACTGCGCAGCC
GCCAGGCGGCCGCGGCCGGTGCTCGAAATCGGCATGTACCCCCACACACGCCGGTTCCTC
CGCGCCGCACGCACCCACCTGGCGACTGCTCGCTACTTTGTTAGCCAGCTCTAAGTGTCC
AAGCGCGCTCGTCTGCGGAACCGCGCGGTCTTCGGCATATCTACCAAGGCCAGCAAGCCG
CAGCCCTGCCGGGTTACACCCTGCTCAGACGGCGCGATTGGCCAGCGCCGAGGGACGCGT
CAGTTGCCCGCCTGGCCACGGGCTGTGGTCGTCGAGGAAGTTGCCGACCAGGCGCATGCA
GGCCTCGCGCTCTTCCACATGCGGCATGTGGCTGGAGTTGGGGAAGACATGCCAGCGCGC
ATCGGGAATCAACCGTGCGTAAGGCTCCACGGTTTCCGGCGTGGCTTCATCGTATTTGCC
GGACAGCACCAGCGTCGGCGCGGTGATGCGGTGCAGGCGTTCGATGATGCTCCAGTTGCG
CAGGCTGCCCACCACGTGGAATTCGGTGGGGCCGTTCATCGCGTGGTAGACGGTGGGATC
GGCATCGATCGCGGCAAAGGTGAGCGCCACCTCCGCAGGCCACGGCAGCACGCGGCACAC
GTGCTGTGCGTAGAACGCCTGCGTGGCGGCGCGGTAGGCGGGCGAATCCAGGGTGCCGGC
GGCTTCATGTTCGTCCAGGGCGGCCTGTACGGGCTCGGGCAGGCGCGCGCGCAGGCGCAG
CGCGGCGGCCCGCCACAAGCCCATCGACGCGGGCGAGTTGGCGATGACCAGTGCGCGCAG
TCCGGCAGGGCGGCGCACCGCGTGTTCGGCGGCCAGCATGCCGCCCCACGACTGGCCCAG
CAGCGCGTACTGTGCCAGTCCGAGATGGCTGATCAGCGCCTGCAGCTCATCCAGGAACAG
GCCCACCGTCCAGAAGCTGGGGTCGGCATTGGGCAGATGGGTGGAATGGCCGTTGCCCAA
TTGGTCGTAGTGAATGACCGCGCGGCCGCTGCCGGCCAGATCGGTAAAGCTGTCGACGTA
GTCGTGCGTGCAGCCCGGGCCGCCATGCAGCACGATCAGCGGGCACGCATCGCTGTGCAG
GTCGCCGGTGATGCGGTACCAGGTGCGATAGCCGCGAAATTCGACGAAACCCTCGGTGCA
CTGCATGACCTGCGCCCACTTACGGCAATGAGAGCGGCGAGCCTACCCAGCGCAGCGGGT
CGGGATAACTGGCAAATTTGCCAGGTTAGCCATGCATCTTGAGGCATAACAGATCCTCGG
ACGCCGTCGCGCTGCGAATGCCCGCGCCCTTGGTGCCTGGGCTAAACAGCTTGATGCGTG
CTTGGCCAGTTGCGCTGATTGCCTGCGCCAATCGTGGACACCACGACTCGTTCAATCTGA
CGATGGAGACCGCGTGCCGTCAGCGTCCACGTTAAGTGCGATGACACCGGTTGGCAATTG
CGAAACGCGCGAATTGCGACACCGTCGTGCGTGCGAGGTGCCATGAGGCCGGCATGCGAA
CACCGGTCTGCCAGCGCTCCCCGAACATGAGCAACCACGCCCGCGCCAACGACGCGGCCG
ACAAACCCGACCAACTGAGCCTTCCTACAACTCCAGCAGCCGGTAATGCATGCCGCGTAC
CACCGCTTCCACGCGATTGCGTGCGCCCAGTTTGCGGGCCGCCGAATTCAGATGCAGGTT
CACGGTGGCCGTGGAGCGGTTGAGCGTGGCGGCAATGCTCTTGGCAGTCATGCCCTTGGC
CGAGTACTGCAGGCATTCGCGCTCGCGGCGGGTCAAGGCGATGTGGTGGCAGCGGCGCTC
CTGCGGATCGAGCAGTTCCTGCGCGCGTGCCTGAAAGGCATGCGCCAGCAGCAGGAACGG
CGGCAGCTGGGCTTCGGCCAGGCGTGGGGCCTCGGCCTGGGTGGCATTGACTGCCGCGCT
GAAGGTCGCAAACGCGCCGCCGGGCAGGTGCAGTGGCACGGTGACACCGGTGCCCATATC
GCTGTCGCACAGGTAGCGGGTGACTTGCCGATGCTGGTCGCCCACGTATTCCACGCCCTC
GGTGCGGCCTTCGGTGCGGCCTTCGGTGCGGTACGACCACACGAACGGCGTGGTGCGGCG
GGTGGCGCGCTGCTGCACCGGGTCGTTCTGGTAATAGCCGTGTTCGCACCAGACGTTGTG
CATGTCGTCGGGCGCATTGCGCTGCAGGAACACCGACGGGGTGATCAACGCGCCCTCCAT
GCTCAGCGGCACCGGCGCGTAGTCGTACACCAGCGACTGGAATCCCAGCGCGCAGACATC
GCGAAACACCCGGTCCAGGCAGGCATTGAGCGTCTCGCGGGCCTGGAGATCGCGGCCCAG
GCTGGCCAATGTGTCAAACATGGTGCATGTCCTTCGGTGCCGGCGACTGCCACTGGATGA
CATCCAGCATGGAAAACCTAGCATTTTTACCAATGGATGGGCTCGCCGGGCGCTTTATGT
TCACAATGCCGGGCAACACCCGCCCCACGGCACTGGCCGCGCGCCAGCGCCGCCAGGCAC
CGCCCGGCCCTCCCCTCAGCGGATATCTGCATGACCGACACCCCAGGCCGCAGCGACGCG
GCCACGCTGGAACGCTTCGGCTACGCCCAGGAACTCAAGCGGCAGCTCAGCCTGAAGGAC
CTGCTGATCTATGGCCTGGTGTTCATGGTGCCGACCGCGCCGTTCTCGATCTTCGGCGGG
GTATTCGACATCAGCGCGGGAATGGTGCCGCTGACCTATCTGGTGGGCTTCGTGGCAATG
CTGTTCACCGCACTGAGCTACCAGCAGATGTCGCAGGCGTTTCCGGTGGCCGGTTCGGTG
TATGCGTATGTGGGGCGCGGCTTGAGCGGCGGCATGGGATTTCTGGCCGGCTGGGCCATC
CTGCTGGACTATCTACTGGTACCCACCCTGATCTACGTGGTCGGCGCCAACGCCATGCAC
AACGTGCTGCCCCAGGTGCCGCAGCCCGCGTGGATCGCCTTCTTCGTGGTGCTCAACACG
GTGGTCAATCTGCGCGGCATCGAGACCACTGCGCGTGCCAACCGCTTCTTCCTGTATGCG
CAGCTCATCGTGCTGGCGCTGTTCGTGGTGCTGGCGACACTGGCCATCCAGCGCGGCGTC
AACGGTGCGCAGTGGACCCTGCGCCCGTTCTACAACCCGCAGGCATTTTCGCCGCAGTTG
ATTTTCAGTGCACTGTCGGTGGCGGTGGTGTCGTTCCTGGGCTTCGATGCGATCTCCACG
CTGTCGGAGGAAGCCCGCGGCGGCAACCGGGTGGTCGGACGCGCGACGCTGTTGGCGTTG
GTGCTGGTGGCCGGCCTGTTCGTGCTGCAGACCTGGCTGGCAGCGTTGCTGCAGCCGCAC
TTGCAGCGCTACCCCAGCGCGCAAGCGTCCAACGATGCGTTCTTCGAGATCGGGCGGCTG
ATTGCCGGGCCGTGGATGCAGATTGTGATTGCGCTGACGGTGGCCATCAGTGCGGCGATT
GCCAATTCGTTGGTGGCACAGGCGGCCACCTCGCGGCTACTGTTCGCAATGGCACGCGAC
CGCCAATTGCCCGCGTTCCTCCGCTATATCCATCCGCGCACTGGCGTGCCGCAGCGCGCG
ATCCTGCTGGTGGCGGCCCTGAGCATGGTGCTGGGGGAAGTGTTCGTCGGGCAGATCGCG
TTGCTGTCCTCGCTATGCAATGTGGGTGCGCTTACCGCCTTCGTGCTGCTGCATGTGGCG
GTGCTTTGGCACTTTCGCGCGCATGGCCGCAAGGTGCTGCACGGAGTGGTGCCAGTGATC
GGCATCGTGATCCTGGCCTATGTGCTGATCAATGCCGACCTGCATGCGCAGCTGGGCGGC
AGCGCCTGGATGGTGGTCGGCCTGGCCGTGCTGGCCTTCCTCAAGTTCAGCGGGCGCTCG
ACCGAATTCCGCGCTACTGACGCGTTGTAAATTCCAATGCTGCGTGCGTGCCTGCGCGTG
TGCGCGTGCATGCGTACGTGCGGTGAGCGCACGTCGAAGCTACCGCGCCATCTTCGACGT
TGAATGCAGCGCATGGACTGCGCCATGCGTCTCCATGCGGATGCCGCACGCAATGCGTAC
AGATCATGTCATGCGTGCTGCTCAGTGCTGCGCACGCCACCGCCTGCAGATGCCGCTACG
CCGTCGCGCAGCATGGCGACACTCAATGTTGCGTCGCGCAATTGCATACGTTCGCGTGCC
GCGCTGCGCTCAAGCATTCAACCGAGCACCGGTAAGGACTGCCGTTTGAAGCGGCAACCA
TCGATACAACGCGCCAGATCGCACATTTTCGTGAAAGCCACTTCATGAAAGAGATTTTAA
GCACATATTCAGCGTTGAACTTTCGCTAGTCTCGTGACGCGCCATCGATGGCGCACGCGG
ACCACGGCCCCCGCCGTTGCCCAGCGTTCCCTGACGAGAAGGACTATCCATGAATCGCAA
GAATGCGTTGTATCTCGCGTTGTTCTCCGCACTTTCCGGCACGGCGCTGGCAGCGCCGCC
GACCGAAATGGACGCCGCGCCGGTGACCACGGCGCCGCAAGCCGCCAAGTTGGGTGCCGC
ACAGCTGCAGTCGGCCAGTTTGCGTGGTGGCGTGCTGCCAACCCGTGTTGCGCAATTGGC
GGCACCCGGCAGCAGCGAACTGGCACGCGTGCGCGAGCGTCGCATTGCGCAGGTCAAGCA
CGGGCTGCCGTTGCAGATCGGTTTCTCGCGCGCGGTGACGCAACCTCTGGTCAACCTGTC
CAAGCTGGATTGGCAGATGACCAGCGATGGCGGCCGCGTGGCAACGCTGACGCTCAGCTC
CGCGCAGGCTGCTGCATTGCGCGCCTCGCTGGTGCTGCGGGGGGGCCGGCGCAACGCCGG
GCGATCCGTCCAAGGTGACGCTGCGTTTTGCCGGCAACGATGGCCGCGTGTTCGAGCAAT
CCGGTACCAGCTTCAGCACCAGTGGCAGTGACATCGGCTGGTCGCCGACGGTCAACGGCG
ACACCTTGCTGGTCGAGCTGTCGCTGCCGGCTGGGCAATACCCGCAGAACTTCAGCCTGT
CGGTGCCGCAGTTGTCGCACCTGGACATCAGCCCCACCGCCAGCCCGCGCGACATGATGA
CCATTGCCATTGGCGAGAGCGATTCCTGCCAGAACGACGTCGTTTGCCGCGCCAACCCCA
CCGCCGGTTTCACCAGTGCGTCCAAGGCCGTGGCGCGCATGGTGTTCACCACCAGCCAGG
GCTCGTTCCTGTGCACGGGCACCTTGCTCAACAACACCAACACGCCCAAGCGCAATCTGT
TCTGGACCGCCGCACACTGCATCAGCACGCAGACGGTGGCCAATTCGCTGCAGACCTATT
GGTTCTACGATGCGGCCAGCTGCAACGGCAATACCGCCAGTGCGCAGGCCACCACGTTGA
CCGGCGGTGCGTTCCTGCGCCATGCCAACACCACGCGTGACACCGCATTGCTGGAGCTCA
AGACCGCACCGCCCAGCGGCGCGTTCTACGCGGCGTGGAATAGCGCAGCCATCGGGGCCA
CCGGCACATCGATCATCGGCATCCATCACCCCTCTGGCGACGTGAAGAAGTACTCGCTGG
GCTCGGTCACCGGGCTGAACACCTCCATCGACGGCAAGACCCCGCTGTACCGCGTGGTCT
GGAACGATGGTGTAACCGAGGGCGGCTCGTCGGGCTCGGCCTTGTTCACCGTCGCCAGTG
GTGGCGCCTACCAGCTGCGGGGCGGCCTGTATGGTGGGTATTCGTACTGCACCGCGCAGA
GCGATCCGGATTATTACTCGCGGTTCTCGGATGTGTATTCCACCATCTCCAGCTTCCTGG
GCCCGTAAGGCCTGATGGAGAGTCAAGCGACTGTGTAGCAGTGCTGCGTGCGCGACCCTT
GTGGTCGCGTACGCGTTTATCTGAAGCGTGCACCTTTGCGTGGCTCGGTGTCTTGCCAGG
CGATGCATAAGTGGTTGTTAGGCATGTCGTGCAACGCGAAGCCAGCTGTTACCGCTAATG
CGGGCTCACTCTGAGAGTTCCACCGCCGCAGCGAGCGGCGATTTGCGCAGCAACGCCTTG
CGCAAGGTGTCCGCATAACCGCGGTATTCGTCCGCGCGATGGCGGTACATCGCTGCGGTA
TTCGGTTGCGCACGGGTGTTGGAATCGGCCATCCGCGCCACCAAGGTGGCCCGCTCGTCG
ATGATGCGCAGGGCAATGCGCAGGGCCTCGTCCACCGACCCTTCGGTGGCCGACAGCAGA
CTCTCGCCTGTGTAGGCATGCCCGACCTGGCAGCGGAACCGCAGCACAGAACTCTCCGAT
ATTTGCGACAGCACGCCGCCACATGCCGGGCAACTCATCGCAACCGGCGTGGCGATCCGC
GCGGTGTCGTCGGTCGTGGTCAATGCACCGCGTGCGATCGCCACTTCCAGACGCAAGGCA
TCGGTGATCACCCGCGCCGGCCCTGCCGCTGTCTGCGCCAGTTCCGCAATCAGGCCGCCC
AACTCGGCGCTGCTGCGAACGGCATCGGCAGGCACGCGCTGCAGCGCACTCAGCGGCATG
TCGCTGGCCACCGCCTCGCCAGGATCCTGCACCAGTACCGTGCCGCCGCAGGCGTGAATC
GCGTCAAGACCTGCGGTGCCATCGTTGAGCATCCCCGATAGCAGCACCCCCACCGTTCTG
GGCCCGAAGGCCACCGCTGCCGAGCGGAACAAGGCATCGATCGAAGGCCGCGACATGTTT
TCGCGCGGGCCGGTGCCCAGCACGATTCGCCCGTCGGCCACCATCAGGTGACGGTCGGCC
ACCGCGACATAGAGCGTGTGCGGTTCGATGCGCATGCCATCGGCGGCCTCGACCACGGTA
ATGCCGTTGGCACCGGCACTGACCGTGCGCATGATGCCGTGACCATGCGCCGACATGTGC
AGCACCACCAGGATGGCGGCAGGCGTCTGCGCTGGCAGCGCACCCAACAAGCGCCGCAAC
GCCTCGCCGGCGCCAGCCGATCCACCGATCACGATGACATCGCGGTGCTGCTGGGGATGC
AGGTCGTTGTCGACCATGGGCGACTCCAGTGATGAGCCGGTTTCACCATCGCGTGGGCCG
TGTTGGCGCAGTGCGTAGAGCCGTGTAAACGGCGACGAAAGAAGACGGTCTCTTCGCATC
GGTGAAGCGGGCAGCGGGCAGCGGGCAGCGACCTCATGCAGCACAGTGCACACACTTCGC
ATCTGAATGCGTGATGGCACGCCTGCAGGCACCCTTCGGTATCGGCGCCGATCCGCGGCG
GTGCTAGGCTCAGCGCTCCATTGCGTGGCGAGAGCCGGCATGACGGACACAACAGGATGT
CGAGACCTGGCGCACGCGCTTGCCGAGCTCTGGCGTTTGAGCGAGCTGCATCGTGCAAAC
GAAAGCGCCTTCTGGGACGGTTTTGCCGCCTTGATCAGCACGCTGGAGATCAGTGGCATG
ACCGCGCGCGAAGTACGCACTGCGCTGTGCAGCGAAATCATGGCATTACGCACACTAGGC
ACGCGCACCTATCGCCCTGGCATGCTGCGTTACGCGGTACCGGTCATCGTGCAGCGCTGA
AGCGCGGTGCGATTCGTCACTGAGAGGTACATGCGGCCTGTGGCGGCTGGCGAAGCAGCC
ATCACCCCACACCATCCCGCTTTCTTTTCCGCATGGTTGCGCTGCCGAGACAGCGCGTCC
TAACCCATCGGCGGCACGGGGTAGGCGCACCCGTGCCGCTGCCAGCAGTGCCGACTCAGC
GGTTGCCGCCGCCGCTGTTCTCGCCACCCTTGCGGCCGATGTCGGCCATGTGCTCGCGGT
CCTGGCTCACCGACTCACCGCCCTTGCGGCCGGCTTCCCTGGCTTCTTCGGAGTCGAACT
CGTGTGCATTGCCGCTGGCGTGTGCGGCCTTGCCGCCCTTGCTCGCAATCTCGCGTTGCT
TGTCTTCGTCCATCGATGCGAAACCACGGTTGCTGGTGTTTTGATCAGCCATTGGTGTAC
TCCTCAACTGTGTGGAACACGGCAGAAATACCGTAGGCGTAGTGTTGATCCGGGCCGATT
AAACCCACGTCCAGCCGATGCCACGAGCACGTAGACGAGGCTGCCGCGCACGGGCGGCAC
CATCGCGGCGCGCTAACGTGGTCTTGTGTTTCGGCATGGCCTGCCACGTGCGTGCAACGG
CCTGCACACTCCACGTGTGTGTGCCGATCATGCACACTGTTGGCCCCGCTCAGCCAAGGA
CGCGTATGCGCCACTCTTCCCCTTTCTCTGCCGTTGCCACGCTGGTGCTGGTCTTGGGCG
CAACCGCTGCGCCGGCCATGGCCGCAGCCAAGCCCGCCAACAGCGAGGACGTCAAGGCCT
ATGCCCTGCAGCTGTGCCTGGATGCCAATTACCAACGCGCAGGCAAATATGCCGAAGACC
AGTTGCGCGACCGCTCGTTCCTGACCACCACTTACGCGCTCGACAACGCACGGGCCGGGG
CCACTGCGCGCTTGCACGAGTTCGTCGCAAAACAGACGGCCGACTTCCACCGCGCCGAGG
TGCCAATGAAGGACGAGCAGCGGCTGGGGCCGTACAACCGGATCTTTGCGCAGTGCATGG
CCTTCTATCGGTCAGCGCCACTGAGCGAGTTTGTGCAACGCCTGCGTTGAGCATCCCGAG
TAGACGCGACTGCGACCTTGCTGTGCAGGCGCGCGTTCCGTTGCAGTCGCTTGATCAGCT
GCGTGCGGCGGGCGTCGTGCCGGCACGTCCCGTCCCGGTGCGTCGCTGCATGTCGCGGCA
CCGCAGTTATTCACGCACGGCGGCGATTACGCCGTGACCGGCATCGTGGTGCGCGAGGGG
CCTATCGGTACCGACACCAGCGCAACGGAACTGCGGGTGCACCTACAGCTGCTGCCCCCG
GCTTCACCGAAGTCCCCAGGCTCACCGAGCCCGCCCTGCTGGCGGCATCGATGCTGACCA
CCTTCCCGCGCTTGCAGGCAACCGTGGCGCAGGCGCAGGTGAGGCGGTCTGTCCGCTTCT
CGCCCTGGTATGGCCGTGGATGGATTGAAGTACCGCCGCACCTGTACCCGGATGCCGAGG
CAAGTGCGTGTGTGTAAGAGCAGGACCGCGTCATGGACGCACGCCTGGATAGCGTCCACG
CCGCATGCCAGACAGCCGCTGCCCACGCCCAGACCTGCGCCACCATCGGTGCGCGGTTGG
CCGCTGAACGCGATGACCTGCAACGCTGCCTCAGCGAATAACCGAAACAGCGACAGCGGC
GCTGGCTGGCCGCTCCGCTGCGTGACGGCTTTACAGCGTAACGACCCTGCTGTCCGTCAG
CCCCAGGTGCTTTGATCCACCTTGCAGTAGCTGTCGATAAACGCCTGCTGGGTCGGCAGC
TGTGTCACCACGTGCTGCAGTGGCTGGCGGATGCCATCCAGCAACTGCTGCAGATGCTGG
TCGGGCAAGGCGCGCGTCAACGGATGATGCTGCGCGGGCGCAACGCGCTGGCCGAGCAGC
ACATGCGTCCAGGAATCGACACGGAACAGTTCGTCGCCATCCTGCCAAGCATGGGCGCCC
TCGCGCCATGCACGCAGGCGCAGCTGCAGCGATTCCGGCAATTCCATCGCGCGGCATTGC
CGCCACAGCGCCTCCTCGCGCTGGGTGGCGTGGTAATGCAGGATCACGAAATCGCGCACG
TGCTCGGCTTCGGCGCGGCTGATGCGGTTGAACAGGTCCACCTGCGGTTGCGCGATGCCA
TCGGCGGGGAACAGCGTGATCAGGCGCATCACCGCCACGATCGCCAGATGGATGCTGGTG
GATTCCAGTGGCTCCACGAAACCGCTCGCCAGGCCCAGCGCCACCACGTTCTTGTTCCAG
GTCTGCAGCCGGCGGCCGGTGACGAACGGCACCAGCATCGGGTCGCGCCGTGGCGTGCCT
TGCACCGCTGCCAACAGCATGGCGCTGGCTTCATCGTCGGAGAGGTGCGCCCGTGCGTAG
ACCAGCCCGTTGCCCACGCGATGCTGCAGCGGAATCTGCCAGCGCCAGCCGGCCGCATGC
GCAATCGCGCGTGTATACGGCACCGGCGGCTCCACCGATTCGGTCTGCACCGCAACTGCA
CGGTCGCAGGGCAGCCAATGGCTCCAGTCTTCATAGCCGGTGTGCAGGGTCTGCTCGATC
AGCAGCCCGCGAAAACCGGTGCAATCGATGAACAGGTCGCCCTCGACCACTTGCCCGTCT
TCCAGCACCAGCGCCTCGACGAAGCCGCTATCGGCATGCTGGCGCACCTGCTGGATCTTG
CCCTCGATGCGGGTGGCGCCATAGCGCTGCGCGTGGGTGCGCAGAAAGCGCGCATACAGG
CCGGCATCCAGATGGTAGGCATAGTTCACCGCGGGCTGCTGCAGCACCGCGAAGCGGTCC
GCACGCGCGGCCTGCGCTTCCAGGCAGTACTCGTCGAAGCCGCTGTGCATGCCACGCCGC
TGCGCCTCCAGCCAGAAGTGGTGGAAGGCGCACACCAGCGTGCCCTGCCCGGTGCTGCCA
AACGGGTGGATGTAGCGATCACCCTGGCCTTGCCAGTCCTCAAAAGAGATGGCCAGCTTG
AAGGTGCCGGCTACCGCACGCAGGAATTCCTGCTCGTCGATCTGCAGGAAGCGATGAAAC
GCGCGGATCGGCGGCACGGTGGATTCGCCCACGCCAATCGTGCCGATCTGCTCGGATTCC
ACCAGCACGATCTCCAGCAGCCCGCGAAACTGATGCGCCAGCGCGGCGGCGGCAACCCAC
CCGGCGGTGCCACCGCCGGCAATGACAACCTTGCGAATGCGTGCCTGCGTCACTGCGCGT
TCCTCGAAGAAGGGTGAAAAGTGAACCTGATCAGCGATTGAGCCGGGCGATCAGCAGTGC
GCGCAGTTGCCGCGCGAGCGCCGGGTCGATGGTGCCCAGCACCTGCCGCGCGGCCTCGGG
CAGATGTGCGCCAGCCTGCTCGGCTGGACCGAATACGTAGTAATCGAACACTGCGCGCCA
GGCGGCTTTTTCCGCGGCGGGCCGGTCGCGGATGGACCACAGCGCGTGATACAGCGCCGG
CATCGGTGCGGGCACGTGCGCGGGCATGCTGCCCCACCAGTAATTGACCAGCACGTTGAA
GGGCTGCAGCGCCATCACGTGGTGCCACCACATGCTGGGAATGAACACCGCATCGCCCGG
CTGCAACACGGCGGTACGCGCATGCGGCAACGCCTGCGCAAAGCGCGGATAGCGCTGCAG
ATCGGGCGCGGCCAGGTCCACCATGCTCACCACCTGCCCGCCCGGCGTCGGCTCCAACGG
CCCGGGATACAGGTTGGCAATCTGCTCTGGCGGAAACAGCGTGAAGCGCCGCTGCCCCAC
CGCGCAGCAGGCGAGATTATTCGGCACGTCGTAATGGCACGAGGCGACCACGCGGTTGCC
GATCCAGATGCTCGGCTGCACGTTGCTGCCGCTGGCGCGCATGTCCAGGTCGTTGCCCGC
ACGCAGCCCGGGCAGGTAGTCATCGACCGGCAGCGAGGCCAGGTAATAGGTGGGCGGCTG
CGCATCGTTGCGATGCGCTTCAATCGCCTCCAGCACACTGCCCAAGCTGCCACGGCGCAC
TTCGAAGTTGAGGTCGGTGACGTCATCGGTGTAGAACGGGCGCCCGGCAATCTCCGGGCC
GCCATACGAATATTGCAGCGGCTGCGCACGGTCGAACCTGCGCAACACAGCCATTGCCTC
GGCATCGCCACGCTGGCCGGCCTGCACCAGCTGCCAGTCGCGTGCCACCCCGCGCAACAC
CACCGGCTGCGCTGCGGCACAGAGCGCGGCCAGCGGCAGCGCATCGGCCGTGCAATCGCT
GCGCTCGGCAATTGGTGCCATGGCGTCGAACGGCGTGGTCATCTGCGTGGGCTCACGCGT
GCGCGGCGGCGGGTGTGGTGGTGGCCTGCTGCAGACGACGCTGTTTTTCAGCCATCAAGC
GGCGCAGATTGTGCTGCGAGGCCAGCATCAGGAAGGCACCTTCCAGGTAACCGGCCTGAT
GCAGCTGATGCAGTGCATGCGCGTCGAGGGATGCCAGGCGTTCGCGGTCGATGGCATACA
GCCCGTCCAGATGCGCGCCGTGGTTGGCGTCCAGCGTGATGTCCAGCCGCACCGGCTGGA
TCAACCCGAGCGCATCGAACGCCGCGCACATCGGCTGCCCGGCATCCATGCCATCACGGA
TGCCGCGCAACACATCGATGATGTGCTGCAGATACGGGCTATGACCGCCCTGCGGCAAGA
ACACCGGCTCGCCGTCCGTGCGGCTCAGGCGCGGATGCTCCAGGTCGACATGGATCACCG
GCTCCTGTACCAGCGCGCCATCGATGCGCTGCTCCTGGAAGCCGATCAAAAATGGCCCTT
TGGCAATGATTCCCGGCAGGTAGCTGGCATTCCAGCGCTGGTCCTGCAGGAAGAGGTTCT
CGTCGTGCGCAAAGCCCAGCACCGCCACAGCCTGGTATGCGCCGCTGGCGGGATCCTTGC
GAAAGAACAGAGGGTATTCGCGCTGCAACTCGGCAAATTCGGTGACGAAGGCCGGCACCA
GGCCAACCGCATCGCCAAACTGCGCCCCGAACTGCAGGATGACGCGCACATCGTGATGCG
CCACATTGTTGAGCACTGCGTATCGCGTCATCGAAACTCCGGCGGGTAAGTGGCCTGCCC
GGCCCTCTCCGCTGCAAGGCGGCGATGGAGCGGCCGCTGCATCAAGCGTCTGCTGCAGGC
GAGCATTGCGAAAAAGCGCGCCGCCGGCAAGCCGCACAGCACCATGCAACTGCAGACGTG
CACGCACGGCATCCGCGTGCGACACGCGCAGCACGTTCGCCAGGCGAGGCGCATCGACGC
ACCGACCTCAAGCGGTGCGTCAAGCGGAGCGCGCAGCTGCCGTAGAGCCGGCAGCTGCGC
CCCATCCGCGGTTAGAACGCGTAGCGCACGCCCAGCGTATAGCGCGGCTGCTGGTCGATC
AGGCGGATGATCTGCTTGTCCGATCGCCCGTGCCAGCGCACGTCCTCGCCCGTCAGGTTG
ATGGCTTCAAAGCCGATCGACAGCTGTTTGCTGAAGGCGTAGCTCACGCTGAGGTCCCAC
TGCTGGTACGCCTCGACGTAGTACGGGTTGCGGTTGGAATTGTCCTGGTTGGCGGCGATC
AGATACTCGTCGCGCCAGTTCCATGCCAGACGCGCGCTGAAGCCGTACTTTTCGTACATC
AGCATGGCATTGGCGGTGTCGCTCAAGCCCAGCAAGGCGAACTGGTCGCGGTCGATCACG
GTGTTGTCGAAGCCGACATCGCCTTCCACGATGGTGTAGTTGGCGTAGATGCCGAAGCCA
CTGCTGCCGAAGAAGTACTGCCCGCCCAGCTCCCAACCATGGATATTGGCCTTGTTCTGG
TTGATCGGCCGCGAGACATCGAACTGATACAGCGGGTCGCTACTGTTGCCGGTGATGTCG
TAGGCGTTCTCCAGCGCCAGGCTCTGCGCGGAGCTGCCGTTGTAGGCACCCAGGCCGCCG
GTGGCCGCGGCGTTGCGCAACAACGCCATGGCTGCGAACAGCGAGGTGTCGTTGGCCGAG
CACGCCGCGGCGACGTCATTGCCGGACGCACCCACCTGGGCCGCGCAGGCACCGCTTTGC
AGGAAGGCCAAGGCCGCCTGCGCGTCCGGCCCGGAGGTGGGATCGGTCAGCCCGTACAGC
GATTCGCGCGACACCGTGTTGCCGATGAAGTTGCTGACGCGCTTGTTCCAGAACGTGGCC
GACACATAGCTGGCGTCGGCGAAGTACCACTCCAGCGCCAGGTCGAGGTTGTCCGATTCC
AGCGGATCGAGCTGCGGGTTCTGCGAGTCGCCACCGGCACGGTTGGAGGGGTTGATCAGG
ATCGAACCGTTGGGCGTGTTGGGCGTGGGCCCGGCAATCAGGTTGTTGTAGGGTGCGCGC
GCAATGGTCTGGCCGAACGAGGCACGCCCCTTCAGCTGGTCGGTGATGTCGATGCTGAAA
TCGAGATTGGGCAGGATGTAGTTGTAGCTGGTCTTTTCACTGAAGGGCTGCAGCTCTGCC
GAACGGACCAGCTGGAAGTCGTTGTTGGACTGCCACAGCAAACCGGTTGGCGTGGCCACC
TGCGACACCGATTCCACATCGGTGCGCTCGTAGCGCAGGCCCAGCCGCGTATTGGTGGTC
ATGCCGGCGATATCGCCCTGCAATTCCAGCTGCACGTACGCCGCGCGGGTCTTCTCTTCC
ACCTGGTTATCGGCGCTGTATTGCGGGTTGTAGCGCGTGGTGGCGCCGTACTGGCTGCCA
CCCCACAACGCGAGTTGGTCGGCATCGCCACGCCAGGCGCTGGGCGCCGCGCCATTGGCA
TTGAAGTCCTTGAACATGCCGGTGATGCTGACCGGCTGCAGCAACGCCACCATGCCCGGC
TCATTGCCGGCATTGGCCACGCTCCAGTCACCGAGCGTGGAGTTGGTGTCGCTGGTGAGC
CGGTTCATCTTGGTATTGGCCGAGCTCACGCCGAACTGGAAGCGGCCGTCGTCGAAGTCG
AACGTGCCGTCCACACGCCCTTCCTTGATCTCGGTCACCTGCGATTGGTAGTAGATGCGC
AGCACCTGCGAACCCAGATTGCCCGCGGTGAAGTCCGGGTTGACCACGCCATTGGTGCCG
GCCAGCGAATCGGCGGCGGTGGGGTACCAGGTGCGTGCGCCGATCGGCAGCGAATTGTTG
AACCACAACTCCTGGCCCCACTGCCCGCCGCACAGCGGGCCGCTGGCGCAGTTGTTGGTG
CCGGCAAGGCTGAAATAGGTGGCGCTGCCGCCGGTGACCGGGTCGTTGGGCAGGCTCTTG
GTCTTGGAGTTGTGCGCATCGAAACTCAGCTGGAAGCGGTCGCTCACCTGCCAGTCCGCG
TTGAAGCCGAGCGAGCCGAGCGTGTACTTCTGCTCGTTGCGCTGCTGCTCCATGCCGAAG
TCCTTGGCACCACTGGGCACATCGCGCAGATACACCGGCGTGGCCACGGCCTGGCCGGTA
TCGAAGGTCAGGTCGGTGAGGCTGTTGGCGCGCTGCAGCCAGATGCCCTGCTCGCCACGC
TCCTCGCGGATTTCATTGGACGAATAGGTGTAGTCCAGGGTCAACGTCAGGCTGTCGGTG
GGCGCAAACTGCATCACCGCCTGGCCATTCATGCGCTCGCGCTGGAAGTCGGCGAACGCG
TAGCGGAGGTCGTTGGGCATGCCGTACAACTGGCCGATCGCCGGTGCGTTGGTCACCACC
GCATCCGGACGCAGCGCGGGGTCGGTGCCGGTCCAGCGCTGGATATTCCAGGTGTTTTCG
GTGGCCTGTACCGAGCCGCCATGACGCTTCTGGTAGCTGGCGCTCAGGCCGATACCGAAG
GTCTTGTCGGGGTTGGTGTAGCTGAAGATGCCCGACACTTCGGGGGTGAGCGAATCGCCG
AATGGCTGCGAGCGGTCAGACACCATCTTGGCGCCGGCATTGGCCACCACGCCGGAATGG
TTGAACGGCTTGTCGGTCTGGATATTGATGGTGGCGCCGATGCCGCCGCTGGGCGCCGTG
GCGCGGCTGGTCTTGTAGACCTCGATGCCGGTGATCGCTTCAGAGGCCAGCTGCGCGAAG
TTGAACGCGCGCGTGCCCACGTCTACGCCGCCGATTGGCGTTTGGCCCGGTGCGCCGAAG
GCGTCCGCACCCGGGATCAAGCGCCCGTTGAGCGTGACCGTATTGAACTGCGGGCCGAAG
CCACGCGCGGTGACCTGCGCGCCCTCGCCATCGCGGCGTTCGATCGAGATACCGGTGATG
CGTTGCAGCGACTCGGCCAGATTGGTATCCGGGAATTTGCCGATGTCTTCAGCGCTGATC
GCATCCACCACGCCGGCGGCGTCGCGCTTGATGCCCATCGACTGGTCCAGGCTGCTGCGG
ATGCCGGTGACGTTGACAGTGTCGAGCGTGGTGGCAGCGTCGCTGCTGGATTGTGGCGGC
GGTGCTTGCGGCGTCGTGTGCTGCGCAAAGGCGGGATTGATGACCAGCAAACCGCCAACG
AAGGTGAACATGGCCTTCGACTTGAAGCTCTTCAACGTACGACGCATCGATGTGTCCTCG
GGTGGTGTGCAACTGCCCACGGCCGTGCGCGCGACATGCGACACCGCCACTGTCTTTGCC
GGCATCCCTGCGGATGCCTGGCGAACTGCCTGCAGCAAGTCCTGTGATCCCCTGCGGTGC
AACTCAACGACGGATCCCCCGAGCCAGTCGTGTCCTGCCCGTCGCGTACGACGGCGACTT
CCTCTGATCCGTTCCAGCTGATGACTGCGCCAGTGGCCCTGCTCTGCAATGGCCGCCAGC
GTGATAGCGCTAACACGCGGCGCAGCCTAGTCACCGGCCACAGCGCTTGTCACCGTGCGT
TGCAGCAAATCTTTAACAACCCGACCGGGCCTGCAAAAGGCGCTGCGCTTGAGCCCGCAG
CGCAGCTTCAACAACGGCGTGGCTGCAAGCGTTACCAAGCACGCCTCGAAAACACACCGC
CAAAACGCGCTGAAAACAGGCCGCATAACCGTTGCAGGCGTGACCATGCCGACACTTGCG
CAAGCGCCCTGCCAACGCGGCCGGATGTGGATCGCTTATCGAAGAACGATGCGACGGTGC
GGGCCGCAACCCGCGTGCGCAGTGCTGCGTGCAAACGGTGGCGTTGCTGCAAGGCGCGCA
CGACAACGGCGCAATCGCTGCAATCGATTGCGCCGTTGTGGCCTTGCTCAACAGTGCGTG
CCGTCAGGAAAAAGCGCGCAGCAATGCGCGCGACGGCGGCGGTGCTGGCGCCTAGCGGGC
AAGCTCCAGCGTGTTGTCGGCACGTGCCGCATCCGGCAGTGCATGGTCTGGGTCCAGGCG
CACGCGCAGTACTTTCTGCGTAGTCGCCAGCGTGAGCTTGGGTGCGGTCTGCTGCAGCCA
GGCTTCCACCGGTACCCGCCGGTCCAGATGGCTGCCGTCTGCCAGGTCCGCGCGCAGCGT
GACCGGCATCACCAGCCGCTGCCGGCTGCGCAGGGTGACCTGCACGCCCTTCGCCGGGTC
CTGGTCCACGTAGTGCGCCTCGCTGATGCCCATGTCCAGCTGCCAGTTGTTGAAGTACCA
GCCCCGCCACCACCAGCTCAGGTCCTCGCCGCTTTCGCTTTCCATCAAACGAAAGAAATC
CGAGGGTGTCGGATGCTTGAACGCCCAGCTGGCGATGTATTTGCGAAAGGCCGGATCAAA
GCGCGCAGGCCCCAGGATTTGTTCGCGCAACAACACCAGGCCCAGCGCACCCTTGAAGTA
GGTCAAGGGGTGGCGGTAGGTCTCGCTGGTGGCATCGGCGGTGTCCATCAAGGTCGGTGC
GTTGGCGTCGGCCAGCAACGGCAAGATTTCGTCCACCGGGTTGCCGCCCTTGGGCGCATA
TTCCGAGTCGCGCTTGGGGGCGTATTCGCCCTTGTTGAAGGCATCCGATGCGTAGACGTC
GATGAAGGTGTTGAACCCTTCGTCCATGAAGGCATGCCGGCGCTCGTTGGAACCGACAAT
CATCGGGAACCAGGTGTGGCCGATCTCGTGTGCGGTGATCCAGAACAGGTCCTTGCCGCC
ATCGTCGAACCCGTCGAACACGATGCCCGGATACTCCATACCCGCGCCGTAGCCACCCAG
GTTGATCGCGGCCGGCCACGGGTATGGGTACCACTGCGAAAAATGCTCGATCGCACCTTT
GACGTACTCGGTGGAGCGGTTCCATTTCGCCTCGCCCACGCCTTCCACCGGATACACCGA
CATCGCCAGCGACTGCTTGCCATCGGGCAGATTGATACGCGCGGCATCCCACACGAAGGC
CGGCGACGCGGCGAAGGCCACATCGCGGGTGGTGTCCATGTGGAACCGCCAGGTACGCGT
GCGCGTGCTTGCCGGCGCCGCAGCACGCGCGGCTACCTCGGCGGGCGTGCGAATCAGCAC
GGTACGATCGCTGCCGCGTGCCTGGGCCAGGCGTTGCTGTTCGGTACGGCTGAGCACCTC
ATCGGGATTGGTCAGCGCGCCGGAGCCGGCCACCAGAAATCCGTCGGGCACCGTCACCGC
GTAGTCGAAGCTGCCGTATTCCAGATAGAACTCCGAGCCCAGATACGGCTGCGTGTCCCA
GCCACGCAGGTCGTCGTACACGGCCATGCGCGGGTACCACTGCGCAATCTCGTAGATCTC
GCCCTGCTTGCTGTTGCTCACCGCCGTGCGCCCACCCCAGGTGCCGGGAATGCGGTAGCG
GTAGCGGATATGCACGGTGAGCGCCTTGCCCTGCCCGGCCAGTGGCTGCGGCAGGTCCAC
GCGCAGGCGCGTGTCGTCCACCAAGAACGGTACCGCCTGTCGGCGTCCGCCGCTGTCCAC
CTCGACGCTGGCGATCTGCATGCCCTCGGTGGTCTGGGAGCGGCGCGATGGCCGGCTGGC
GGCAGCACGCGCGTCGGCACGGTAGCGGTTCTGGTCCAGCTGCAGCCACAGCACGTCGAG
CGTGTCCGGGCTGTGGTTGGTGTAGCGGATCGCCGCTTCCCCGGTGAGGGTGTGGGTGGC
CGGGTCGATCTACGCGCTGAGGTCGTAGTCGGCCCGGTTCTGCCAGAACAGCGGCCCCGG
CTTACCGCTGCCGCCGCGATACGCGTTGGGCGCATCGGGCAGCTGCAAGGGCGCGAACAG
CGCCAGCGGGTCGAACGGGCTGGCCGCTGCAGGAGCGGCCGCTGGCGGGGCCGCCAGTGC
AGTGAACGAAAGACACGCGAGTGCAAGCGCAACAGCCAGCGAGCGGCGCACGGTGGGGAA
CATGCGAAGTCCTGCGACGAGGGGGGACAACCATCCTACGGCGGCCCACCTCATCCAGGC
ACTGCCATTGGTCCCGGTGCGCGCTCAGCCGCCGACAGTGCCCGACAGGCGCACTGCGCC
GTCACCGCTCTCGGCCAGAGTGTCGCCGGGGTTGCTCAGGCGGCAGCGCCGCAGCGACAG
GCAGCCGCAGCCGATGCAGTCGGTGAGCTGATCGCGCAGCGCCTGCAGCTCGGCAATGCG
TGCGTCCAATTGGCCACGCCAACGTGCCGACATGCGCGCCCATTCCGCGCGCGTGGGAGT
GCGCTGGTCCGGCAACACCGAGAACGCATCCAGCATCTGCTGCAACGGGACGCCGAGCCG
CTGCGCCACGCGGATCACTGCGAGCCGCCGCAGCACATCACGCGCATAGCGGCGCTGATT
GCCGGCAGTGCGCAGGCTACGGATCAACCCCTTGCGCTCGTAGAAATGCAACGCCGACAC
CGCCACGCCACTGCGCTTGGCCACATCTCCCACGGACAACTCACGCTGCATTGCCTTGAC
CTCAACCTTGGTTGAGGCAGGATGCTGCGCGGCCATGGCGGGATGCAAGCCCTGCCCGCG
CTGCCGTTTCACGCTTTGCTTTCTTGGATGTTCAATGACGACCCACACCGCTCTGCCCAC
TGCATCGCCCACCGATGCGCGCGCCACCTCCATTCTCGCTGCGCCGTACCGTGCCACCAC
GCTGGGCATGGTGGCGTTGGTGGCGCTCAACGCGTTTGAATCGCTGGCAGTGGCCGCGGC
CATGCCCACGGTGGCGCGCGAATTGAATGGCCTGCCGCTGTACGCACTGGCTTTCGGCGG
CACCTTGGCGACCAGCGTGGTGGGCATGACCGCCGCCGGGCGCTGGAGCGACCGGCGCGG
GCCGGCAGGCGCACTGGGCGCCGGGTTGCTGTGCTTCGTACTGGGGCTTGTCATCGCCGG
GCTGGCACCGAACATGCCGCTGCTGATCGCTGGGCGGCTGCTGCAGGGCCTGGGTGCAGG
CGGTTACTCGGTAGCGCTTTACGTCATTGTGGGCCGCCTGTATCCGGAGGCCCTGCGCCC
GCGCGTGTTTGCCGCGTTCTCTGCGGGCTGGGTGGTGCCGTCGTTGATCGGGCCCGGCAT
CAGTGGCCTGATCGTGCAGCACGCCGGCTGGCGCTGGGTATTCCTGTCGGTGCCGCTGCT
GGCGATCCCGGCCGGCCTGATGCTGCTGCCGGCGCTGCGTGGGCGCGACTGGAGCACGCA
GGCCGCGCTGCCCGGCAAGGACGTGCTGGGCTGGGCGATTGGCGCGGCGCTGGGTGTGCT
GGGCGTGTATGTCGGTGGCCAATTGCACGGCCTGCCCGCCGTGCTGGCAATGGCGCCGGC
GTTGGCAGTCACCGGCGTGTGCGCCTGGCATCTGCTGCCGGCCGGCACCTTGCGGCTGGC
ACGCGGCCTGCCCAGCGTGATCGCGTTGCGCGGGATCGCGGCGGCAGCGTTCTTCGGCTT
CGAAGCGTTTCTGCCGCTGCTGTTGTCGCGCGAACGTGGCCTCTCGCCGCTGCTGGCCGG
CATTGCGCTGAGCGTGGGCGCCTTGGGCTGGTTCAGCGGTTCGTGGTACCAGGGCCACAG
TACCGGCGGCTGGTCGCGGCCACGGCTGCTCAAGACCGGCGCGGTGCTGATGTCGGCGGG
CATCGTGATCAGTGCGGGCGCAATCTGGCCGACCATGCCTGTGCCGGCCGCCATCGCCGG
CTGGGCCGTGACCGGGTTGGGCATGGGCCTGTTGTATCCGAGCCTGTCGGTGCTGACCTT
GTCGCTGTCGCCACCCGCCGAGCAAGGTGCCAACAGTTCGGCCTTGCAGCTCAGCGAGGC
GATTGCGGTGGCGGGCGTCCTTGCGGTGGCCGGCGCGCTGTTTGCCGCGCTATTGGGCTC
GGCCACGCCCTTGGCCTATGCCAGCGTCTTTGCGCTGGCGTGGGTGCTGGCGCTGAGCAG
TTTCTGGGTGGCGCACCGGGTGTGAGGGTGGCGGTGGCGAACGTCACTGCGTCGCGTTGC
TGCGAGCAGATGGCCCGGAGCCACTCCGCGGCGTGCTGCGCGCGCGTGGGCCTGGCTGCT
GACCCGGCGTAATTGGAGGGCGTGGTTGGCACGTCAGGATTCGTGGACGGTGCAGCGCGC
GTGTCAGAGACGCACCCGACCGAACCGGTCCACAGCCGCACGATCACTTTGCTGAGTCTG
CCGGGTTCGCGCCGATCACAGGTGCAGACACACACCTGCAACCGACTGGTCATTTTTTCG
CCACCCATCTTGACAGCGTGACGGGCCGGGGCCTGCGCCCACTTGTCCACAGCCTTGTGC
AGTCTTCATCCACAGGGGATGTGGAAAACCCGATCAACGCAGTGCGCGCGGCACGGCTTG
CGTGCCGTTGCCGGTGTGTGCAAGGCGGCTTGATGCGATGTGCTGCATGCAGGGCCGCGC
GCTGCGATGGAGGCGCATGGCGACAGCAACCATCTACTGCCGGTTCCAAACGCGTGGAGT
GCACGCCGAGATTGAGCCCAAGCGATTGGCGCGCAGCAACTCAGCAGAGAGCCGGCCGTC
GCCGCGCGTCAGTACGCAGACCACTGATGTAGCTGCTCGAAACCAGACCCGCGCATGCAG
CGCACACCGCCACCTCGCAGTGGCGGTGCACGCATAGCAGCGTCTCAATCCACGATCACG
TGCGGCACGAACCGCGAGGTATCGCGGGTGATCGGGCCGTCGTCATCGCGCATGCCCAGG
CCCGCCGGGCGATCGGCCACTACCCAGCTGCCGACCAGCGCATGCCGGCCGTCGAACACC
GGCAGCGGATGATGCGCCTGCAGAATGGCCAGGCCATCCAGGTACGGCCCATCGGTGTGC
GCCATCTCGCCCTGCGCGGTAACCAGCGCGATGTTGGCGCCCTCGCGCGACAGCAACGGC
TTGCGCACCCACCCGGCAGTAGGCGCCTCGCCGGCCTGTGCAAAGCGCGCGGCGAGCAGA
TTGGGGTGGCCCTGATGGCGCTCCCACAACAGCGGCAGGATGCCCTTGTTGCTCAGCACT
GCCTTCCATGCCGGTTCGATCAGACGCACGCGGTTGGCGATCAACGCCGGGCCGAATCGC
TCTTCCATCATGAATTCCAGCGGGTACAGCTTGAACAGCGTGTGGATCACCCGGTCCTGC
TCATCGGTGAACCAGCCATCTGCGCTGAGGCCGATGTCTTCGATCGCCACTTCCTCGGTG
CTGATGCCCACCTGGTGCGCGCAATCGCGCAGGTAGCGCACGGTGGCGCGGTCTTCCAGC
GAATCACGCACTGCAGAAAAATGCATCTGCGGGCCAACCGCTCCATCCACTGCCAGCGCA
CCCAGGGTTTCGCACAGCAGGTCCTGGATCAGGTTGTACTGGTCGGTGCCCTTGGGCAGC
GCGCCGCTGGCAATCTGCTGTTCCAGCCACAGCCACTGGAAATACGCCGCCTCGTACAAC
GAGGTCGGTGTGTCGTAATTGAGCTCGTACAACTTGGCCGGGCCATTGCCGGCATAGGCC
AGATCCATGCGGCCGTACAGATGCGGGTCGCGGTTCTTCCAGGAGGTGGCGATCCAGTCC
CAGTAGAACGGCGGCAGTGCCAGCTGCGTCATCAACGCTTCGGAGCCGACCACCTCGTCG
ACCAACTGCATCGCCATGTCGTGCAGCTCCTGCGTCGGCGTCTCGATGTCGTCTTCGATC
TGCCGCAACGAAAACGCGTAGTACGCGCTTTCGTCCCAATACGGTTCGCCGTCGATGGTG
TGGAACTGGAAGCCGAGCGATTCGGCCTGGGTGCGCCAATCCGGGCGCTCGGCGATGGCA
ATACGTTGCATGTCAGCCGCCAAACCCGGAGCTGCGCCCGCCACTGCCGAACGAGCTGCG
CGCCGCGGCGCTGGAGCCAAAACCCGAGCGCGACACGGTGATGGCGCGGGTTGGCATGTC
CACGCTGCCGGCGCGGCCGCGCACGGTGCCGATGCGGTTGCTGGCCAGATCGCCGTTGGG
CTTGTAGTAGCCGCCGCTGCGGTAATCGCGGTATAGCGGCATCGCGCCGCCATAGCGATA
CCCGCCGCCGCTCATGTTGCCCAGCGCGTAGCCGAGCAGAAAGCCGCCCATCGGCGGGAT
CCAGCTCTGCTGCCCCTGGGTCTGGCCAGGCACTTCGGTGCAGCTGCCAAATTGCGCATC
GCACTCGTAGCGCGAAGTGAAGCGCGGCGCGGCCTGCTGGTGCTTGGCCACGGCCTCGTC
ATACGCCTTCAGACACTGCTGGATGTCGCCCTGTTCCTGCTTGATCTGGTAGCAGTCCGA
GGCCGACTGCAACACCACGCCGGTTTCCGGCTCCGAGCCGCAACCGGTGACGAAGGCGGC
CGGCAGCGCGGCCATCAGGGTGAGCTTGAGATTGCGTGATCGCTTCATGCCTGCGCTCCG
TTACGGCGTGATCGCCGCGGCGTTGATCAGGCCAACCGCGATCGACACGCCGGCCGAAAA
AATACCGGCGGCGGCGACGTTGTCGGTGATTTGCCGCGAGATGCGCCCGGCCACCAGGTT
GGCCAGCAGATACGCCACCACCTGGATACCGCAGGCCACCACGCCCCAGATCAAGGCATC
CACCAGGCTCACCGAATGGGTGATGGCCGAATGCAGCGGCAGCGCCACGCCGATCAGGTT
GCCGGCCAGCGCGGTGGCGGCCGCCACGTTGCCCTGGCGCAGCAGGGTGAAATCCTTGTG
CGGGGTGACCAGGGTCACCAGCACCACCGCGACGATCAACACGCCCAGGCCGGTGCCGAA
GTAGGAAAGAAACGCGAGGAAACTCTGCAGATTGATCGGGTTCATGACAGGACCAGGGTG
GTGGAAGACGGGTGAGCGCTCAGGTGATGTCCAGATCGGCGACGGTGACGTCGATGCCGA
CCGCGTAGGTGACGCAGAATTCGTTGGGGCCGGAATCCTCGCCGGTGACCAGCAGGAATT
CTTCGCGCTGCAACTCCGGCACCGGCCGGCTGTAGAGCATCGCGTAGTGGGTCAGATCGC
CATCGCGGCGCGGCGGCTGATAGCGGTACAGCACCTCGTCGTAGGCAATCGGCGGAATGC
GCGCGGCATCGTCGGTGGATTGGGTGGCACGGTTCCAGCGCTTGCCGGCGTACTCGATCT
GCGCCGCACCCAGGTGCGGATGCTGCATCACGAATTCCTGGAAGGCCTGCTTGCTCGGCG
GATTCACCGTCTCGCAATACACGAAGGCCTTCATCGCCTCCAGATCGCCGCCCACGGTGG
TGATCTGCAGAAACGCGTCATCGTCCAGATAGAACCGGTGCAGCGCATAGCCATCGCCCA
GATTGACGTGGCCATAGCACGGGATGCCCTGATGCCCACCGGGCAATTCGGCGGTCATCG
CCTCGGGCGCCATGCGGTACAGCGTGGTGTCGATCTCGAGCTGGCCACCCACGCGCAGCC
CCAACGGCAGCGCATGGCCGATCGCGCCGGTGCCGGTGGTCGGCAGCGGTGTTGGCTGGG
ATTGGCCGAACAACTTGCTGAAAAAACTCATCGTCATGCACCTCGTGGCGATGGGGAAGC
GGAAACGGCCGCAGCGCGCAGGGTCTGCCACGCGATGGACTGCGCAGGCACGCGCTGCTC
GGCCAGGTAATACAGCATGGCACCGGCCGGGACAGCGGTCTGTGCGGGCGGGTTCAACCG
CAACGCGCCATCGGGCGCGCGCAGGCCCAGCAACAAGGCACCGCGCTGGCTGAAGTCAGC
CGCCAGCAGGCTGTAGTCCAGCGCCTCCAGCTGTGCCGGCACGGCCAGGCTGAACTGCGT
GGGGCCATCGTCCACCGACAACAGCTCGGCGGTGATCGCCGCACTGCCCGGATCCTGCGC
GGCGCGGGCCAGGATCTCGGCAGTCATCGGGCGCGTGCATTCGATCGCCGGGTAATGGCA
GGCCACCAGCCGTGCGGCGCTGGCCGAATCGAAATGCGCCACGATGTGCGCGCGCGGCGC
ATGCGCCATCAGTGCGAAGACTGCGGCCAGGGTCTGGTCGTCGGACGGCGGATTGACGAT
TACCCGCGCTGCACCGGCGATGCCCGCACGCAGGTAGACATCGGTGTGGGTGTACGACTC
GGCAGCCACGAAACGCATGTGGTCGGGCATCGGGTTTTCGGCCACGCCCTCGGCCACCAG
CACCACGCCTTCGTCGTCGGTGGCGGTGTCGGACAACAGCAACTCCAGCAAGCGTACCGA
GGCCGCGCCTTGCCAGCCGATCAGGATGGTGTGCCCGCTCAACTGCGCGTAGGCCATCTT
GCCCATGTGGTGGCGCCTCCAGAAGGTGATGAGCACGCCGCTGGTCTTGGCCAGCACCGT
GGCGAACAGCGCCACCGCGCCCGGCATCAGCACGCACGCGGCGATATAGCGCCCGGCCAC
CGAGCCCGGCGACAGGTCGCCATAGCCGATGGTGGTGGCGGTGGTCATGTAGTAGTACGG
AAACGCGTCCAGGCCGACGAGCTTGTGCTCACCGGCCAGGACGAACAGCACCCAGCTCAA
CCCCATGTGCGCCAGCAGGGCCAGCGCCACCATGCCCCAGCTCACGCGGCGCACGTGGCG
CCGCAAGACCCGGTACAGCCGTCCGACGATGATCATGGCGCGTCCTGTGCCGGGGGGGTG
CGGTCAGCTGTCGCTGCGCGGAACCTGCTGCACGTCGCGGACCTGGCCGATCAGCGGCGC
GGTGCCGCTGGCGGTGTCGTGCCCGAGCTGAGCGGCCGGCTTCTTGAAGCGCGCCAGCAC
TGCAGCGGCGTTGGACTCGCCTTCCATCAGGCCGGCCGCGGCCAGGCGCCGATTCAGATC
GCCATCGCCGGTGGACGATTCGAGCTCCTCGGCTGATTCGATGCGTGCGGAGGTTTCGGC
CTGGCGCGCCTTGATGCGCTCCAGCGATTCCAGCGCCGACCCCATCTTGCTGCTCGCACC
GGAATGCCGCGCGGCAATCGCGGCCTGCGCTTTCTGCACCGCATCGGTGGCCTTGACGGT
GTCGATCTGCTGGCGCATGCCGCGCAGCTGGTTTTCGGTTTTCTGGATGGTGGCCTTGAG
CGTCACCACCGACTGATCCAGCGCGGTCTTGGAGGCCTTGTCGCCGGCGTCCTCGCTTTC
CAGCGCCGCCAGCTTGACCGCCACATCGTGCGCCAGCGCTTCATCGTTCTTGGCCAGCGC
GCCTTCGATATAGCGCGTGTACTCGGCCATCTTGCCGGCGCGCGCGTCGATCTTCTGCTG
CGCCAGCTTGCTCTGCGCCATCAGCTTGGTGAGCTCTTCGCGCGAACGCGTGAGCTGGGC
GCCGGCATCGCGCATTTCCTGGTCCAGGATGCGCAGGGCGTTGGCGTCCACGGCCTTCTG
GCCGGTTTCGTGTGCGGTGCCACGCAGCAGCGTGATCAGCTTGGAAAAGATACTCATGAC
AACACGCCTTTAGGAAAAGAACGGCTTGAGGGATTCGGCGGCATCCAGCGTATTGGCCGC
CAGGGTCTGGATTTCCTCGTCGATCTGGTCGAGCGTCGAGGAGGCCGACAATTCGCCGAA
CACCACGTAGGCGTCCTTGCCGTCGACCTGCACCAGACCGAGATTGGAGAGCGGATTGAG
CGGGTTAAGCCGCAGGCACGCGTCGTTGAACGCGGCGCGGTCGCTGACCTGGTCGGCGTT
GGCCAGCAGCGTGGACACGAACACCTGCGAACCGGACGCGGCCACCTGGATCTGCATGTC
GCCGTGATCGGCCAGGGTGAGGTTGATGGCCGGCTCCAGCCCGTCGATCAGTTCGACCTC
GATCGGCTGGTCGCGGTAGCGCTCGGCCAGCAGGCCGTGCAGTTCAACAGTGGTGTACTG
CGTCATGGGATGTCCTGTCCTTTGGTCATTCGGCGGCGGAGTGCGGCGGCGGTGAGGCCG
CAACGGTCAAGCAATGGGCGGACATACTACAGAGACTTGGTGAACAGCAGAACGGCCGTC
AGGCAGGGGGCATTCAGGGCCACTTCGCTGCCATCAAGCACGGCCGGCGCTGCGGCCCGG
CAGGGCCGTGGCCTTACGGATACAGCATCCGCTTGCTCCAGCGGCTGGCCGCGTCCGCCT
CGTAGCGCCAGCGCTCGTGCAGTCGGAATTTGGCGCCGTACCAGAACTCGAACGCCTGCG
GCACCACGCGGAATCCGCCCCAGCCATCCGGGCGCGGCACGTCGCGGCCGTCGAAGGTGG
CTTCGACCTTGGCAATGGCCGCCTCGAACTCCTCGCGCGAGCCCAGCGTCTGCGATTGCA
GCGACGCCCAGGCACCGATCTGGCTCATGCGCGGCCGCGAGGCAAAATAGGCGTCCGATT
CGTCGGCACTCACCAGTTGCACGCCGCCTTCGATCCGCACCTGGATGCCGGCTTCGCGCA
GGCTGCGCCACAGGAACAGCAGCGCCGCCTGCGGGTGGGTCTGCAGGTCGCGGCCCTTGG
CGCTGTCCAGATGCGTGTAGAAGACGAACCCGCGTGCATCGAACGCCTTCAGCAACACCG
TGCGCGCGCTTGGCCGGCCGTCCAGGTTGGCGGTGGCCACGGTCATGGCGCTGGCCTCGA
TTTCGGCACTGTTCTGCGCCTCGGCATACAGCGTGGCGAAGGTGGCGAGGGCTTCTGCGT
ACAGATCGGTCATGGCAGGCAAGGGAAGCGAAACAGACGCCTATTGTGGGCGCATCGCCG
CCGCTGCGCCTATGGCCCTGGTGTCGCAGTGGCGGCTGCGGCCAAGGCCGGCAGCGCAGG
ATCTGCAGCGACAGCCCACGCCGCCGGGAGGATCACGCATGGCGCACGCGGCCCTGGGCC
GCAATGCCAATGTTACGATCCGGGCGCATGAACCCCGCTCCCAATCTCGTGATGATCGGC
CCGATGGGCGCCGGTAAAAGCTGCATCGGCCGCCGCCTGGCCGAGCGCTTCGGGCTGGAT
TTCGTGGATGTGGACCAGGCCATCGTCGAGCAGGTCGGCAGCAGCATCCCCGCGATCTTC
GAACAGCACGGCGAAGCGCGCTTTCGCCAGCACGAAGCCGAGGCCCTGCACGGCCTGCTC
GCGCAGAGCAACAAACTGGTCTCCACCGGCGGCGGCGCGATCCTGGATGCGGGCAATCGC
CAGCGCATCCGCAAGCGCGGCTTCGTGGTGTACCTGCATGTGAGCGTGCCGGCCCAGCTG
ACCCGGCTGGCGCGCGACCGCAATCGCCCGCTGCTGCAGCGCCCGGACCGCGAACAGGTG
CTGCACGGCATGGCCGCGCTGCGCACCCCGCTGTACCAGGAAGTGGCCGACCTCACCCTG
GAAACCGATCACCTTTCCCCCGCCGAGGCCACCGCGCAGCTGGTGCTGCGCCTGGCCGCG
CAATGGCGCATGTCGAGTACCCCTGCATGACTCTTCCCCCCTCCTTGCGCAGCGTCGAAG
TCGACGGCGCGCAGCCGTACACCATCTCCATTGCGCCGGGCCTGCTGGCCGACGGCGCGC
GCCTGGCCCGCCACGTGCGCGGCCGCCACGTGCTGCTACTCAGCGACACCCAGGTGGCGC
CGCACTATGCCGCCGGCGTGCGCGCTGCACTGTTGCAGGCGCGCCCGGACCTGCAGCTTG
GCGAACTGGTCATCGCCGCCGGCGAAGCCTCCAAGACCCTGGACAACTTCTCCCTGGCGA
TCACCGCACTGGCCGAACTGGGCGCCACCCGCGATGCCTGCGTGTTCGCGCTCGGCGGCG
GCGTAGTGGGGGATCTGGCCGGCTTTGCTGCCGCCTGCTGGATGCGCGGGGTGGATTGCG
TGCAACTGCCCACCAGCCTGCTGGCGATGGTGGATTCCTCGGTCGGTGGCAAGACCGCGG
TGGACATCCCGCAGGGCAAGAACCTGGTGGGGGCATTCCACCCGCCACGCGCGGTGATTG
CCGATACCGACACCTTGCGCACCCTGCCCACGCGCGAGCTGCGCGCCGGCCTGGCGGAGG
TAATCAAGTACGGCGCCATCGGCGACCCGTTGTTCTTCCAGTGGCTGCATGCCGAACGCC
GCGCGCTGCTGGACGGCGACCCGGCCGCGCTGGCGCAGGCGATTGCACGCAGCTGCGAGC
ACAAGGCCGACATCGTGGCGCGCGACCCGCTGGAAAAAGGCGAGCGCGCCCTGCTCAACC
TGGGCCACACCTTCGGCCACGCCATCGAGACCGAACAGGGCTACGGCGCGCCGGGTAACG
ACAACCTCAACCATGGCGAAGCGGTGGCAGTGGGCATGGTGCTGGCAGCGCGGCTCTCGG
CCGCACTGGGCATGGCCGACGCCCAGGACACCGAGGCACTGCGCACCCTGCTGCATGAAT
TCGGCCTGCCCACCCAGATCCCGACCGGCCTGGCACCGGAAGCCCTGCTCGGCCGCATGC
GGCTGGACAAGAAAAACATCGCCGGCCGCCTGCGCCTGGTGCTGTGGCGCGGGATCGGCA
AGGCCGAAGTCGTCCCCGACGTGGATGAAGCTGAGGTGCTGGAGATTCTGGCCGGCTGAG
GTTTGCGCTGGCCGGCTGGAGGTTTGCGCTAGCCGGCTTAGGTTTGGCGCTGGCCAGGTG
AGGTCGGGCGCGGGCCCGGTGCGCCTCGCGTGGAGCGCCGGCTGCGGTGGTCACGTGTGG
CTGGCGCGGAATGCTGGGTGCCGCGTTACGCCCGCAAGCGGCCGCGTCGACATGCCCGCC
CTCGTAGGAGCGCGCTTGCGCGCGAGACGCCTTCTCGGGAACGCCCCTCGCACGCGACGC
CTTCCCGTTCCCGGTAAAGCCCGTCGCGCGCAAGCGCGCTCCTACACGCAGCTATCGCCC
TGATCAGCCACGTTGCCCAGGCACCTAACGAAGGTGCTCTGCCGGCCGCCAGACCGCCGC
CACACATCTGCAGCAATAGCCAGACAATCCCAGCGCAGATACCCCGAACTTGTAGGAGCG
CGCTTGCGCGCGATAGGGCTTCCCCGGTAAAGCCCATCGCGCGCAAGCGCGCTCCTACGC
GTAGCCATCGCCCTGATCGACCGCGTTGCCCAGGCACCTAACGAATCTGCTCGCCGGCTG
CACGCAGGCCACCACACATCTGCAGGCACCACTACGCAATCGCAGCGCCAATATCCCGTC
TTTGTAGGAGCGCGCTTGCGCGCGATGGGGCCTTCCCGGTAACGCCCCTCGCGCGCAAGC
GCGCTCCTACAGAGCACCATCGATCTGATGGGTCATGCCCTGCCCGGCCCGCCAGGCAAC
TCAACAAGACGCTGCGCGTTCACTGCACGCGCTCGCAAAGGCACTGCCATTACGCGGCGC
CGTCCTCTGCCCTTGTAGCTGACAACCCGCCGCTCATCCGCCAGCCGCCCCTGCCAGCCG
CCCGCCGCCCCCACACGCAAGGCCTTCGCGATCACGGCAATCGCCCCGCACCCAGCCAAC
GCAGCCTTCAGCAGCGCCCGGCTACAATTGGCCCATGCGCATCCTCCTGCAACACGATCC
GGGCGGCAACGAGCCGCTTCGCTACGTCCAGCTGACCCTGCAACCGGATCTGTTCGGTGG
CTGGGAACTGCTGCGCGAGAGCGGCCAGATTGGCGGGCGCACGCAACTGCGACGCGACCA
ATACCTGCTGCAGGACGAGGCGGACCGGGCCTTCGAAAAGGCCCGCGACACCCAACTCAA
ACGCGGCTTCCATGTCATCACCGGCGGCGCCGACGCGCCGCGCTGAGGAATCACCTCCAT
GCTCAAGAACGACCGTCTGTTGCGTGCCCTGCGCCGCCAGCCCGTGGACCGCACCCCCGT
CTGGCTGATGCGCCAGGCAGGCCGCTATTTGCCGGAATACCGCGCCACCCGCGCGCGCGC
CGGCAGTTTCCTGGGCATGGCCAAGAACCCGGACATCGCCTGCGAAGTCACCCTGCAACC
GCTGGAACGCTTTCCGCTGGATGCGGCGATCCTGTTCTCCGACATCCTGACCATCCCCGA
TGCGATGGGGCTGGAGCTGTATTTCGTCGAAGGCGAAGGCCCCAAGTTCCGCCACCCGGT
GCGCGACGCCGACGCCATCCATCGCCTCGGCGTGCCGGACATGGAAACCGAGCTGCGCTA
CGTGATGGACGCGGTGCGCTTGATCCGCCGCGAGCTGGATGGCGCGGTGCCGTTGATCGG
CTTCTCCGGCAGCCCGTGGACGCTGGCCTGCTACATGATCGAAGGCGGCGGCAGCAAGGA
ATACGCGCGCATCAAGGCCATGGCCTTCAACGCGCCGCAGCTGCTGCACCACCTGCTCAG
CACAGTCACCGATGCGGTGATCGCCTACCTGTCCGCACAGCGCGCGGCCGGTGCGCAGGC
GCTGCAGGTGTTCGATACCTGGGGTGGCGTGTTGTCGCCGGCGATGTACCGCGAATTCTC
GTTGCCCTACCTCACCCGCATCGCCCAGGAACTGGAGCGCGGCAGCGGCGAAGAGCGCAC
CCCGCTGGTGCTGTTCGGCAAGGGCAATGGCGCCTATGTGTCCGAGCTGGCGGCCAGCGG
CGCCGAAGCGGTGGGTGTGGACTGGACGATCTCGCTGGCCGACGCCGCCGAGCGCGCCGG
CGGCCGTGTTGCCCTGCAGGGCAACCTGGACCCGGCCACGCTGTACGGCTCGCCCGACGC
AATCCGCAGCGAAGTTGGCAAGACCCTGGACAGCTACGCGTACGGCAACGGCGGCTCGCG
CGAAGGCCATGTCTTCAACCTCGGCCACGGCATGTCGCCGGACATGAATCCGGATCACGT
TGGCGTGCTGGTGGAAGCGGTGCAGACGCTGAGCAAGCGGTGAAGTAGCAAGCGATCGAC
AGCCACTGCTGTCGATCGTGCACGATGTCGGTCTGAGCCGATGGTGGCGACCGATGCCGT
GTGATGGGTGCTGTCCGCGCGATGCGACAGCGACTGACAAGGCACGCGCTAACCCATCGA
CCTCGTGGACGTGGTGCTCAAGCAAGCCTTCTGACATGCGCCAAGCTGGCGGCGAACGTG
CCGCCCTGCGTTTGCCATCCCAGCCGCAATCCAGCGCCAGCCGCACGCGTGTGCTACCAG
GGCCGCCAGGCGTGCCAACTGGTTGGTATCGGGCCCCGACAATGCCACTGCGGGTACCGG
GGTCAAGCCTTGATCGAAACGGGTGATCCCAGTGTGCGGTCGCGCCTGCAGAAAGGCGTG
CGCGGCTTGCAACAGATCCATCGTGGACACGGCTGGGCGCAAAGAGCACCGGCGTAAACG
CCGAACGCTTGGCCTCGGTGCAGCGTTCAACAGCACAACCAAGCCATCACCCGATGCAGC
CCCGCACGACCTTCGGGGACACCAAGACACGGGCAAGCGTCGAACGTCGGCGCGGCACTG
CGCGATCGACAGCACCACCAACTCATCGATTGGTCACGCTCCGCACAAACGTTGAGCACG
CAAGGTTGAGGCGCAGACGCCGAACACCTGGACTGCCCGCCGCGATGGACGGCACAACCA
AGACGCCGATCAATGAAGCCCTGCGCAACCGTTGAGCGCATAAGGCAACGACGCAGACGC
CAAAAAGTTTGCTACCGCACGGCACTGCGCGATCGGCGGCAAATCAAGTCGACGATCAAT
GCAGCCTTGCGCAACCGCTGGGCCCACCAGACAGGGAGATAGACACCGAACACCGGCCCC
GGTGCGGCGCAGTCGAGAGCACAACCAACCCATCGCTCGATAAAGCCCCGCAAATGCGCA
CACCCTTCTGAGTTCCTGCACAGCGCGGCGGAGATAATGCCCCGTCCTCTCGACGGAGCC
CCCATGTCTCAGCCCGTTCCCGTCATGCGCGCCTATGCCACCATCAAGCCGCTGTTGTGG
CTGGTGTCGCTGGCCATCTTCATGCAGATGCTGGATGCGACCATCGTCAATACGGCGCTG
CCGTCGATGGCGCGCAGCTTGCGCGAGAGCCCGCTGCAGATGCAGTCGGTGGTCTTCAGC
TATGCGTTGGCGGTGGCGATGTTCATCCCGGCCTCGGGATGGATCGCCGACCGTTTCGGC
ACGCGCCGCACCTTCCTCGCCGCGATCATCGTGTTCACGCTGGGCTCGTTGCTGTGCGCC
GCCGCACAGCAGTTGCCGCAGTTGGTGGCCGCGCGCGTGGTGCAAGGCATTGGCGGTGCG
ATGTTGCTGCCGGTCGGCCGGCTGGCGGTGCTCAAGACCGTGGCGCGCGCCGACTTCCTG
CGGGCGATGAGCTTCATCGCGATCCCGGCGCTGATCGGGCCGCTGATCGGGCCGACGCTG
GGCGGCTGGCTGGTGGAGATCGCCTCCTGGCATTGGGTGTTTCTGATCAATCTGCCGATC
GGCGTGATCGGATTCATCGCCGCACTGAAGATCATGCCGGACCATTACGGCGACGCACGC
AAGCGCTTCGATCTGGTCGGCTATCTGATGCTGGCGTTCGGCATGGTGGCGCTCTCGCTG
GCGTTGGACGGCATTGCCGAGCTCGGCCTGCGGCATGCGTTCGTGATGTTGCTGGCGATC
GGCGGGCTGGCCGCACTGGCCGGCTATTGGCTGCATGCGGCCAGTGCACCGGCGGCGCTG
TTCCCCTTGGCGTTGTTCAAGGTGGCCAGTTACCGCATCGGCATTCTGGGCAATCTGTTC
GCGCGCGTGGGCAGCGGCTCGATGCCGTTCCTGATCCCGCTGCTGCTGCAGGTGGGCCTG
GGCATGAGCCCGATGAATGCCGGGCTGATGATGGTGCCGGTGGCACTGGCCGGCATGGCC
GCCAAGCGCGCTGCGGTGAAGCTGGTCGGCCGCTTCGGCTACCGCCGCATCCTGATGCTC
AACACCGTGCTGGTGGGCCTGGCGATGGCCAGCTTCGCGCTGATCAGTGCGGGCCAGCCG
CTATGGCTACGGGTGCTGCAGCTGGCCTGCTTCGGCGCAGTGAACTCGCTGCAATTTACC
GTCATGAACACGGTGACCTTGCGCGACCTGGATCGCGACCAAGCCAGCCCCGGCAACAGC
CTGTTGTCGATGGTGATGATGCTGGCCACCGGGTTTGGCGCGGCGGCGGCAGGCAGCTTG
CTGGCGGCGTTCAACACGCATCTTGGCGACAGCCACGGCGCTACTGCGGCGTTGCACGCC
ACCTTCCTGTGCGTCGGCGCGATCACCTTGTCGTCGACGCTGATCTTCTGGCAGCTGGCC
GAAACGCTGCCGCATCCCAAGCAAGTGGAAGAAGTTGCCGAGTGAGCGGGCTTGGGTGAT
GCGGGTGGCGGCGCGCTGATGGCAGTTGATTGGCTGCCGCGGCATGCACGTGCGGTGCTC
GTCACGGCAGTTACGTGACTGCAGTGGGCGCCCATAGTTTCGGCGCGTTGCGCATACCGT
CATCACGACGCCGGCTATCAGTCACGCTGCCGCGTTCTGATGCGCGCGGCATCGCGGACA
CGTGCACTAGCGCCTCACCACCTAATGCACAGAAGGCATGCTTCCCAACCGAGACGCCCC
GGCAACGGATGCAGGAGGCATGCTGCTTCAGCACTTGGACAAGCGAACGTCGCTGCCGCT
TTTCTCATGCACGGCATGCCCTGCGGAGCCGACGGCAATCTCTGCATTGCCCACCAAGCC
CGCGCTACAACTCCTCGCGCGGACGCACTCGCCGTAACGCCTCGGCAATCGTATCGGCCA
GCATGTCGCCGGTAAGTGGCTTGCGCAGGAAACTGTCGAAGCCTGCCTGCTGCGCGGTGG
GTTCGGCGGCTTCGTCGGAGCGCGCGGTCACCGCGATCAGCGGCATGTCATAGCCAAAGA
CGCGCAACTGCCGCGCCAGTGCGAACCCGTCCAGCCCGGGCAGATCCAGATCCAGCAGTG
CCAGATCGAATGCGTTATCCGCGGCCTCGGTGAGTGCGGCCAACCCGTGCGGTGCGTGCA
CCACCGAGTGCCCTTGCGCGCGCAGCAGGCCCACGATGACCTCGGCGATGGTGGGTTCGT
CTTCCACCAGCAGGATGCGCAAGGGCGCCACGTTTGCCCTGTCGCGTGCCACCTCGCCGG
CCAGCACGGCATTGGAGGCAACCCAGCGCAGCGGCAGGTCGACGACAAAGCGCGTACCTG
CGCCCAGGCGGCTGATCACTTCGATATGCCCGCCCATCGCCATCGCCAACTCCTGGCAGA
TGGCCAGGCCCAGGCCGCTGCCGCCGTAGCGCGAGGTGGTCTTGGCGCCATCGCCCTGCT
CGAAGCGCTGGAACAGGCGCACCTTCTGGTCGGCATTGATGCCCGGCCCGGTATCGGCCA
CCTCGAAGCGCAGCCCCTGGTAGGAACCAAGCGTGCTGAGCTTGAGCCCGACCACGCCGC
GCTCGGTGAACTTGATCGCGTTGCTGAGCAGGTTGAGCAGGATCTGGCGAATACGGGTAG
GGTCACCGCTGGCGGTGATGTCGCCAAGCAAGCCGACTTCCAGGCTGAAACGCAGCCCGC
GCTCCTGCGCCAGCGGCGCCATCAGCGCTTCCACTTCGGCCACCAGCTGGCGCACCGAGA
ACGGCTGCAGATCCAGCTCCAGACGACCGGACTCGATGCGCGCCAGATCCAGCGCATCGT
TGACCAGCCGCAGCAGATGCGAGCCGGCGCGCCGGATCGATTCGGTATAGCTGCGCTGCT
TGTGGTCCAGCTGGGTCTTCAGCAACAGCTCGCTCATGCCCAGCACACCGGTCATCGGCG
TGCGGACCTCATGGCCGAGCGTAGCCAGGAAGCGTGTCTTGGCCAGCGACGCCTGCTCGG
CCAGCTCCTGCTTGTGCACGGCCAGCTGCCAGGCGTTGAGGCGGCGCAGGCGGCGCCGAT
ACAGCAGCACCACCGCCACCACGACACACAACGCCAGCAGGGTGAGCAGCACCAGTCCCC
ACGGACTACGCCACCACGGCGGCAGCACCTGGAAGGTCAGCGTCTGGCTGGCCGACCAGA
TGCCGTCGGCAGTGCGGCCCTGCACTTCCAGCGTGTAGTCGCCCGGTGGCAGGCGCGAGA
ACAGGCGCTCGCCGCTGGGGCCGACATCGATCCAGTCCGGGTCGTAGCCACTGAGGCGGA
AGCGGTAACTGGACGAATCCGGATGCGTAAAGGTGGGCATGCGCGCAACGATGTGCAGGT
CGCGGTCGTCGTCAAGAATGGTGAGCGGCTCCTGCCCGGTGATGTCGAGACCACGCTCGC
CACGCCGTACGCCAACGCGCTCGATGAGCAGTGGTGGCCTGCGGGTATTGGGATGCATCG
CGGTGGGATCGAACACCACCACCCCATCCGGCGCCGCACCGACAATCTGCCCGCCAGTGG
CCTGCACCAGTGTCCGGTTGATCATCAGCGGATTAGGCAGCCCGTCGTGCACACCGTACA
CGCGCACCAATTTGCTGCCGGGGTCGATCCGGATCAGCCCACGCTGGCTCGACACCCAGG
CCACCCCACCGGCATGGACCACCAACCCGTTGGGCGCCACCATCGGGAATTCCTGGTCCT
TGCCAATGGTGTCCAGCAGCTTGAGCTGGGTGCCGTCCCACAGATACCGGCGTATTTCGC
CGACCACTCCCAGCCAGACCACGCCGCCTTCGGCGAACCGAAACACATAGGTGGCCTGGG
ACGGCGCACCGGGAACCGGCACAAACCGATCCGCACGCGGGTCCCAGCGCCGCAGACCGG
CGTTATTGGACAGCCAGACCTGGCCGTCCGGGCCGGTGCCGATGTCCAAGATGGTCAGCG
GCTCCAGCCCATGCGTGCCGTTGACGATGGTCCGCACCAGGCTGCCCTGTGCATCGCGCA
GCTGCAGGCCGTATTCGAGCACCGACACCCACAGCTGCCCCTGCCCATCCTCTGCCATCC
ACAGGGGGCGATCGGCGGCCCCCTCGGCATCAGGTGCCACATCTGCACGGATGGGCAACC
GTTTGACCTGCCGGGTCCGCGGGTCGTAGCGCACCAGCGTGCCTTCGACGCCAATCCAGA
CCACCCCACGTGTGTCCTCGAAGACCGAGTCGGGCGGATGCAGCGGGTCGATGTGCTCCA
GATGCGTCTGCAAACGGCCGGTGGCAGGGTCGAGCCGTTCCAGCACACCTTTGCTGCCGA
CCAGCCACACCCCGCCCGAGGCCGAGGCGACAGTCGCCAGAACGGACGTATTGGCCAGCG
AGTGAGGCTCCTTGGGGCGATGCGCCAACACCGCAAAAGTGTCCCAATGCGGCAGCAGGT
GCCACAGGCCACCTTCCAGCGCGGCAAACCACAGCCCGCCTTCCCGATCTTCGTAGGAGT
CGATCCAGTTGCGATTTACCAAACTGTGGGCAGTGAAACTGTAGATCGGCACGCGGACCA
CGTCGGTGCCGGTCTCAGACAGCGCCATGCCGGCGTTGGTATCGAGCCAATAGCGCCCAC
GACGATCGCGCAACAAGACGTTGTAGACACGCTGGTTCGCGGGCATGTTTTGCCACGGAT
GGGGACTGAAACGCCCCTCGGCATCCAGGCGAAACAGCTCGCCTGCTCCATCGGTCACCC
ACAACGTATTGCCATCGCGCTCCAGACGCAGCCGGCCCACCGTCTGACTGCTTCCCGGCA
GCGCCACACGCGTGAACTGCTTGCCGTCCCAGCGCACCAGCCCGCCCGGCGTTGCAATCC
ACAGCGTCCCGTTGGGCGCCACGCGGAGTGCGTTCACCGCGTCGGCGGGCAGGCTGGCCG
AGTCGCCGGGCACGTTCAAGAACTGCTGCATGCTGCCATCGGGGCGGCGGCGATACAGCC
CGTTCGCTGCAGTGCCGAGCCAGATGTCGCCGTTCGGGGTCTGCGCCAGCGACCACACCG
TGATCTGGCGCAATTCGGGGAACTGCGCATTCTCCAGGGGCTTGAAAGTGCGTGTCTTGG
CTTCGAGAAACCCGGCACCGCCATTTTCAAAGCCCATCCAGACCCGGTTGTCCTGATCGA
CGCAGATGGTCCAGATCGCGTTACCGGTCAGCCCCTCTTCCATCCGCCAGATGCGGTAAT
TACGCCCATCGAAGCGGGCCAGCCCGTCGTCGCTGGCCAGCCATAGGTAGCCCTGCTTGT
CTTCGGCCAGTTCACCAATGACGTCCGATGGCAACCCGTCTGCAACCGTGACCTGATTGG
GCACCGGCATCACCGGCGCACGCGTGGCCAGTGCCGGTGACACGGTCACGCACAGGCCCA
GCAGCAACAAGGCGACAACCCAATGGAGAACAGACGGAAAAAGGCGCACTGGACACGTTT
CACGACAAGTCGCCGCATAGTGCTTGCCACGCGCTGCGCCGGCAAGCGCGAGCAACCTCA
AGCGTTCACGCTGGCAATCCGCGACGGGTTGCGCGCTGCACTGCTTCGGTGAGCCATCGG
CTGCATGCTTGGAGTATCTGCAGAGCAGCACCAGCAGCGAGGCATCTGTAGTTGCAAACG
CATAGCGTTGCGTTAGCGTCAACCGGCTTGCCCGGATCAGGCCGGCAGCGTGTGGCAGCC
CACGGCCGAGCAGCGCGCATGTAGTTACCGACGCGGGGCGCATCACATCAGGCCGGGGCG
GGTCGCAGCTCTACCACTACTCAGGATCAACTACTGCCAGGCGCGATCGGCGCCATGCAT
TGCTGGGCGAATCGAAGCGCTGCACGCCCGCTTGGCGCGGCGTTGAACAGCGCTGCGCCG
GGTTTCGCATCCGCTCGCCAGTAGAAGATCGCCATTGACCGACGTCGCCAAGTCACCCAA
GCAGCGGCGTTGCCCGGTCACGCTCGCGTGCCACAGCCTGCACGGCGGCGATCGCCTCGA
CCAGCATGTCGGCAGTGACCGGCTTGCGCAGGAACCCATCGAATCCGGCGGCCTGTGCCT
GGGTTTGTGCGTCGCCATCGGCGCGTGCGGTCACCGCCAGCAGTGGGAATGCGTGCCCGA
GCCGACGCAGTTGCGCCGCCAGCGCAAAGCCATCCAGCCCGGGCAGATCCAGGTCCAGCA
GCGCCACATCGAACTCGCCGTCGACCGCTTCGGACAAGGCCGCCAAACCGTGTGCGGCAT
GCACCACCCGATGGCCGCGCCCGGCCAACAGGCCGCTGATCACCTCGGCAACAGTGGGGT
CGTCTTCCACCAGCAGGATGCGCAGCGGTGCGCCGGCTGGTATACGCGCCTCGCCGGCGA
CCGGACGCAAGGGCGAGCGGTCGATCGGCAACGGCAGATCCACGGTGAACTGGGTGCCGA
CCCCGAGCCGGCTGCGCACGCGAATCTTGCCCTTCATCGCCACGGTGAGTTCCTGCGAAA
TGGCCAGCCCCAATCCGCTGCCCCCATAGCGCGCATTGGTGCGCGCGCCCTCGCCCTGTT
CGAAGCGCTGGAATAGGCGTTTTTGTTGCTCCGGCCCGATGCCCGGCCCGGAATCGCGCA
CCTTGAAACGCAGGCAGTCGCCATGCTGGCTGACGGTGAGCCCCACCTCGCCGCGCTCGG
CGAACTTGATCGCATTACCCAGCAGGTTGATCAGGATCTGGCGCACGCGCGTGGCATCGC
CCACCACCACCAGCGCGGCGGGCAGCTGATTTCGATAGTGAAAGCGCAGGCCGCGTGCCT
CAACGATGGGATGCATGAAATCGGCCAGTTCCTGGGTCAGCTGCGACGGTTCGAACGGCT
GTTGCACCAGTTCCAGCTTGCCGGCCTCGATGCGCGCCAGATCGAGCGCGTCGTTGACCA
GCCGCAGCAGATGCGCACCCGCCTTGCGGATCGCATCGACATGGCCGCGCTGTTTTGCGT
CCAGCGGCGTGGCCAGCAGCAACTCGCTCATGCCCAGCACGCCGGTCATGGGCGTGCGCA
CTTCATGCCCCAGCGTTGCCAGGAAGTTCGACTTGGCAATCGATGCCTGCTCGGCAAGCT
GCTGACGCTGCCGCGCCAGCACCCATTCCTGCTGACGCCGCACCCGCCGCCGCCACGCCC
ACACACCCAGGCCGAACAACAACAGGCACACCGCCACTGCGACCATCTGCGCCGCCGGAC
TCATCCACCACGGTGGCTGCACCTGCAGCGTCAGCGCTGGCGCAGCGACCCAGTCGCCGG
TGCCTGCGCGTGCCTGTACCTGCACCTGGTAGTCGCCCGGCGGCAACCGCGAGATGACAC
GCTCGCCGGTTGCGCCCTGCTCCACCCAACGCTCGTCGTAGCCGTCCACGCGATAGCGAT
AACGGGCAAGTCCCGGATCCACGAACGACAGCAGCCGTGCGCTGATGCGCAGGTCGCGGT
CACGGGCCTGCAGCACGATCGGCCGCTTGTGTGGCACCTGCTGCGGGCGTTCGGCATCGT
TGCGGCGTACCTGTACCGACTGGATCACCAACTGCGCCTGCGGCACCGGGGCGAACGGCC
GCGTGGGATCGAACAACACGATGCCGCTGGTGGTCAGCGCCAACACCTGCCCGCTGGGGC
CGGTCACTGGCGGACGCATCGAAAATTCGCTGTCCGGCAGGCCGTCGCGTTGACCGAACA
TGCGCACCTGCGGTTGGCCGCGTCGGTAGGCGAACAAGCCACGCGAGGTGGTGGCCCACA
CCGTGTCAGTGCCCCCTAGCGCCAGGCCACGGATCTCGGTGGCCGGCATCCCCTGCGCAT
GGCCCACGCGCTCAAGCAGCGTGGCCTTGTGGCCATCCCAGCCATATCGCTCCAGCGCCC
CGGGGCGCCCGGTCCAGAACTCGCGTGGCGACACGAATGCCAGTGCATAGACCTCGTGCT
CGGCATCGTCGATCACCCGGCGGAAGCGCTCGCCCTGCCAGACCCACGGGTCATCGCCAG
CCGCTACCCAGGCCGAGCCGTCTGGCCGGATGGTGAGCTGCTGCACCATGCCGCCGGGTT
CGCTGAGATCGGTCCCGAAGCGGAACTCCGCCAGCAGGCGCCCGTCTGCGGCACGCCGTT
GCACGCCACCTCCCACAATCGACAGCCAGAACTCGCCATCGATCCCGCGCGCCATCAACT
CCGGTCGCTGGCTCTTGTCCTGGTCAACTTGCAGCCCAAGCCGGCGCTTTTTGCCAGTCG
CAGGGACGTAGTGGGTGACGTCATCCCGCAGCGCAATCCACAGGCTACCGTCGGCGTTGG
GCAAGACCGATTGCACGGTGTCCCCGCCCAGCGCCGCGCTGTGCACCACCGGCACCACGT
CACCCTGCGCACCAAGCCGATACACCCCGTCGCCGGTTGTCACCAGAAAGCTGTCGCCAT
CGGCAGCGGCATTGACCAGGTACAGGCTTTCCAGCGGTTTGCCCTGGGTCTGCAAGATGG
TGGAAAAGCGTTGCCAGTCCGGCGGCAGATACGCCAGGCCCTGTGAAATCAGCCCCAGCC
ACAGCCCGCCCTGGCGATCCTGCAGCAGATCAAGCACGCCACTTTCTGCGGTGAGAAACC
CGCTGCCACGGTCACCGTCCATGACCCGCAACGCGGTCTCTCCGGGGGCCACGCGAAAGA
ACCCATCGGCGGCAGCGACCCAGTAGCCCCCGTGGACGTCGTGCACCACGGTCCCGGCGC
GCACGTTCTCCGCGCCCTTCCACGGCGCAGGCTCCAGCACGCCAGCGGGCGTGACCCGGT
ACTGGCCCTTGCTGCTGCCCACCCACAACGTGCCATCCGGATCCTTGCTGAGCTTGAAGA
CCGTGGCACTCAGGCGCTCGGGTGCAATGCGCACGAAACGCTCGCCATCGCGCATCACCA
GCCCGCTGCCGGTGCCGATCCACAACCGGCCGCGTGCGTCGGTCAGCATGCTCATGATGG
TGTCGCTGGGCAGCCCGTCCGGCGCATCGGGCGTGGCACGGAACACCGTGAGCCGGCCAT
CTTCTTCGCGCCGGCACAGGCCACCGTTGCTGGTTCCGATCCAGAGTGCGCCCTGCGCCT
GTGCCAGCGCCCATACCTGACCGGCGCAGGCGTTGCTGACGGCGGGAAAGCTGACAAAGC
CCTCGCGCTCGGCATCGAACATGGCCAGCGGCGAGCCATTGATGCCCAGCCAAACCCTGT
CGCGGTCATCGACCAACAGCGTTTCCACTTCGTTGCCGGGGATCGAGCGCGCGCTCAGTG
GGTCGTGCTGCCACACCTGCAAGCCGATGCCGTCATAGCGCGCCAGCCCATCGCTGGTCG
CGGCCCAGACATACCCCTGCCGGTCCTGTGCCAAAGCCAGCACCATGCGCGAGGGCAAGC
CATCGCCCGGACCGAACCGGCGCATGCGTGGTGTTTCGATCTGCTCTGCCGCCAGCGCAC
TGGCGCCCATCAGCAGCAGCACCGCCGCCAGCACCCAGCTGGCATGTTTCCGCATCTGCA
CTGTGATCCCCATCGTCCCTGCATTCCCCAATGCCATCCGCCAGTCGCACTGTACCCGCA
CGCTGGCGTTCAGGACTCAGACCGGCGTCTCCGGCGGCGCCTTGTCCATCGCATCGTCGG
CCAGGACCTGGGCCAAGGCCTGTGCCAGCAGGTCGCCGGTGAGCGGTTTGCGCAAGAACC
CATTGCATCCGGCGGCCAACGCCTGGGGCTCGGCATCGGCATCGGCGCGCGCGGTCACCG
CCACGATCGGGAAGCACACGCCGCGTGCGCGCAGCTGCGCCACCAGCGCCGCGCCATCGA
GCCCCGGCAGGTCCAGGTCGCACAGGCCCGCGTCGAAGCTGCGCGCGCTCACCTCGGCCA
GCGCCGCCAGGCCATGCAACACGTGCGTGACGTGATGCCCGCGCCCCTGCAGCAGGCCAA
CGATCACCTGCGCCACGGTCACGTCGTCTTCGACCAGCAACAACTGCAGCGGCGCCTGGT
GCACCGGCGGAACCGCACGTGCCACCGCGGTGGTCGAAGGCGCCGGCGTGCTCACCCAGC
GCAGCGGCAGCTCCACCACGAAACAAGCGCCCTGGCCCAACGCGCTACTGACGCCCACCG
ACCCGCCCATCGCCGCTGCCAACTCGCGACAGATCGCCAAGCCCAGCCCGCTGCCGCCAT
GCCGCGTGGTCGTGCGCCCTCCTTCGGCCTGTTCGAAGCGCTGGAACAGCCGCCCACGCT
GCTCTTCACTCATGCCCGGCCCGGTGTCGCTGACCTCCACGCGGATACCGCCGCCGCCCG
CCTGCAGGGGCAACACGCGCAGACGCACCTGCCCGCGCTCGGTGAACTTGACCGCGTTGA
ACAACAGGTTGAGCAGGATCTGCTGGACCCGGTTCGCATCGCCATGCAGCGCGCGCGGCA
GGCTCTCATCCAGGTGGCACTCGAACGCAAGCTGCTTCTGTTCGGCACTGGGCCGCACCA
GGTCGACCACCTGCCGGATCAACTGACGCAGATCGAAATCGCGATCGTCCAACGCCAGCT
TGCCCGCCTCGATACGCGCCAGATCCAGCGCATCGTTGACCAGCCGCAGCAAGTGCTTGC
CCGCCGACTGGATCGCACTGGCATAGCCTTGCTGACGCCCATCCAACGGCGTTTGCAACA
ACAACTCGCTCATGCCCAGCACACCGGTCATGGGGGTGCGCACTTCATGCCCAAGCGTCG
CCAGAAAACGCGTCTTGGCCTGCGAGGCCTGTTCGGCGAGCTCACGCTTGTGCTGCGCCA
GTTGCCATTGCGCACGCATACGCACGCGCCGGCGATAAGCGGCGGCGAGCAAGACACCCA
ACATCATGCCGACCAAGACCATCACGGCGATGCCGAAACGGCTGCGCCACCAGGGGGGAT
TGACGATGAATTCAAGCGTCTGCACCTTGGAGGCGTTACCCAGCGGGTCGATCCCCTGCA
TTTCCAGCACGTAGTCGCCAGGTGGCAAGGACGAGAATTCGCGCATCCCGCTGGCATCGT
GATCCACCCAGCCGGTGTCGAAGCCACTGAGGCGGGTGCGATACCGGTTGGCCATAGGGT
CCACGAACGACAGTAGCCGCATGTTGATGCGCAATTGGCGATCATCTGGCGAGAGCGAAA
AACCACCCCTGATCGGCAGCATGCGGCGCCGATCGGCAAGCTGCACGCTGACCGTTTCCA
GGCGCATTGCCGGGGTGAACGAGGGCACGTCCGGCGCCTGCGTGTCGATCAGCACCGTGT
AGCCATCGGCCGTTCCGCCGACGAGCACACCGTTGCGGGCCATCATCAGACAGCGGTGGC
TGAACTCCAGACTGGTCAATCCGTCGCGCACGCCGAAACTGCGGATGCGTGCCTGCGGCG
TGCGCGGATCGATGCGCCACAGGCCGCGAGGCCCGGACATCCAGAGCCGGCCGACGCCGT
CGCGCTCCAGTCCGTAGGCGTCCATCGCCGGAAAACCCTCGGCAGAACGGATGCGGCGCT
CCCGTTTCCAGACTGCGCCATCACTGGACCAACGCTCAAGACTGCCTGCGCGATACAGCC
ACAGGTGCGTTGCATCTTCGACCACGAAGGCCTGAAGCGTCTCGTCCGTCTTCAGCCCTG
GCACCGAGACGAAGCGCCGCGTTGCGGCCTGCCACGCATACATGCCGCCGAAGGCGCTCA
ACCACATCCGCCCATCCGGCCCCTTGCGGATCTGCGGCGACACCACTTCCGTCAGCCCAT
GCGGATGCTGTTGATCGATCGTCTCCAACAGGCGTCCGGTGGCCAGATCGCGCTGCTGGA
TGACTTGCTCGTAAGCGGCCCATACCGTGCCGTCGCCCGGTTCACCGATCCACAGTGCCG
CTTCGGCCGGGCCTTCGTCGCTGAAGTGCTCCAGCGCGCCGGTGCGCAGGTCCAGGCGCG
ACAATCCATATTCACCGCTGGCCAACCAGAGCTTGCCGCGGCTGTCTTCCAGCGCGGTGG
TGATCTGCATCGTGCCCAGATCCGCAGCCTGGATGCCGGTCTGAATCAGGGCGCCGGATG
ATGTGTCGTAGCGCAGCAGACGCCCGTTGCCATCGAACTGCCATAGCCCGCCGGATCGCG
CTGCCGGTGCAAGACTGCAGGACAGCCCCTTGCCCTGATCGTTGACCTGTTTGAAGGCCG
CAGTACGACGCCAGTCTTCACGCAGATAGGCCAGACCACGCCCATGCAGCGGCACCCAGA
TGCCGCCATGCGGGCTGCGCCAGATGGTAGTGACGTGCCGGTTGGACACCAACGGGGAAT
CACCATTGTTGACGGGGACCGGTGGCTGCCCGGGCCGTGTATGCCAGAGACCTTGCTCGG
TCCCTAGCCAGAACTCGCCATCGCCTGCGTCGGCAACGGTCCACACTCGGTTGCCCGCCG
CAAACATCGGCGCCCACGACGGTGTGTGCCAGACGCCGGAGGGATCCATGTAACGCAATC
CGGTGTCGGTGGCGGCCCACAACCGTTGCCCCACCCACTGCAGCGCATTGATGCCGCTGT
CGTCGCCATCCGGGTGTACGCGGTGCGCGGCCAGACCATCGTGATACGCCAGGCCGCCGA
GCGTGCCGATCCACATCCGGTCGCGATCATCCAGCGCCAGCGCGTACACCGCGCTGGGCG
CCAGCGGGTCGTCCATCTTGGCCAGATCGAGCGAGGTGAACGTCCCCTTTGCATCCAGGC
GCAGCACGTTGCCGGTGGACATGCCGAACCAGATTTCGTCGCCGCGCCCTGCAATCGCGT
AGACGTCACCGAACGACAACTCCGGCACCTTCTCAGGCAGGTAAGCGGTCAAGGTGGCGC
GATCGGCGCTCAACATCGCCACACCGGCTCCGCCCAGCGCCAGCCAGATGCGATCCTGCG
CGTCGATGTAGATCGCCTGCAGCAGATTGCTTCTGAGCGAGCGTGGGTCGGCTGGGTCGT
TGCGCCACACCTTGAACCCGGCGCCGTCGTAGCGGATCAACCCGTCGCCGGTAGTCATCC
ACAAATAACCGGCGCGATCCTGCGCAATGGCGGTGATCATGGTCGACGGCAGCCCATCGG
CCGGGCCCACGATGCGGAACCTCGGAATGGCCGGCACCTCTGCCAACGCAGGAACCCCTG
CCAGGACAGCAAGCACGACGAACAACAGCAAACGCATGTGGGCATCCTTTCCACGTCCAG
TCCGCATGCTCGCAACGGATCGTTGCGAACGCAAGCCAAGCGCGCGCTGCCGGGATGTGT
CTAGAATCCGCCCATGACGCCTCTCGCCCGCCTGCTGGCCTTCCCTGCCCTGGTCCTGAC
CAGCCTCGCCGCCACCGCCGCGCCGGTGCGCTACGCGCTGGATCCGGTCCACACCCGGGT
GCTGTTCGCGGTGGAACATGCCGGGTTTTCCAAGGCGTTGGGCACCGTGTCCGGCAGCAG
CGGCACCCTGGTGTTCGATCCGGACGACTGGGCGGCGGCAACGCTCGAGGTCACCGTGCC
GCTGCGCCGCGCGGACCTGGGCGATGCGAAATGGAACGAGGCCACCCTGGCACGCAACCT
ACTCGACGCCGAGCGCTTTCCTGACGCGCATTTCGTCTCCACCAAGGTCGAGGCCAGCGA
TGCGACCCACGCCAAGGTCACCGGCAACCTCACCCTGCACGGGGTCACCCGGCCGGTCAC
GCTGGACGTCACCCTCAACGCGCTCAAGCGGCATCCGTTACCGCCATTCCGCCGCACCGC
CGGCTTCTCGGCCACGGCCACGCTCAGCCGCGCCGCGTTCGGCGTGGATGCCTGGAAGTC
GATGATCGGCGACACCGTCGAGCTGCGCATCGAAGCCGAGGCCGTCCGCGAAGGGCGCGC
CGACAGCGACGACGATGCCGGCAAGACCACCGAGCCCGCCGCGCCGGAGCAACCCGCACC
AGCGACCACCGATACGGAGAGCGGCCGATGAGCCTGAAGAATGTCGAGCGCTGGGGCGGC
GTCAGCCAGACCCTGCACTGGTTGATCGCGCTGCTGATCCTGGTGCTGGGCATCGTGGGC
CTGACCATGGGCGAGCTGCCCAAGACGCCCAAGTATTTCTGGGTCTACACCGCGCACAAA
TCCGTGGGCCTGACCGTGCTGGCCCTGGTCATCGCCCGCCTGGGCTGGCGGCTGTATGCC
GGCGCCCCGCCACCGGTGCCGGGCACGCCAAGCTGGCAGGAACGCATCGCCGGGTTCACC
CACTGGCTGCTGTACGCGATGATCTTTGCGATGCCGCTGTCCGGGTGGCTGTACGACTCC
ACCAGCGGGCTGCGCCCGTTCCGCTGGTTCGGCCTGTTCAACGTGCCCAAGCTCAGCGCA
CCGGACGAGCAGCTGCGCGCGGTGTCCCACACCGTGCACGAATGGGGCTTCTGGCTGTTG
ATTGCCGTGGTCCTGGCGCACGCCGGCGCCGCGCTCTACCACCATCTCTTCCAACGCGAT
GCCACGCTGACGCGCATGCTGCCGCGTGGCTGGCTCTCCCCCAAACCGTAAAGGATGTCG
CATGTCTTCCAGGCTGTTTGCCTCCCCCCTGCTGGTAGCGTCCGCGCTGGTCGCCACCTT
CGCCGCCGCCCCGGTGCTGGCCGCCGACTATGTCCAGGCGCCCGGCTCCTCGCTGGTGTT
CGCCAGTAAGTACGACGGCGAAGTGTTCACCGGCACCTTCCCGGGCTTCGACACCACGCT
GAGCTTCGATCCCGCCAACCTGGCCGGCGCCAAGCTCGATGTGCGCATCCCGCTGGCCGG
TGCCAAGAGCGGCAACGGCGACCGCGATTCCACCCTGCAGGGGCCGGACTTCTTCAACGT
GGCCAAGTTCGCCACCGCGCGCTACCACGCCGAGAAATTCCGCGCGCTGGGCGGTAACCA
GTACGCCGCCGACGGCACCCTGGAGCTGCGCGGTGTCAGCAAGCCGGTCACGCTGACCTT
CACCTGGACGCCCGGCGCGCAGCCGGTGCTGGCCGGCAAGGCCACCGTCAAGCGCCTGGA
CTTCGGCGTGGGCGGCGGCGACTGGACCGATACCAAGACCATTCCCAACGAAACGGCAAT
CAGCACCAAGGTGGTGTTCAAGGCGAAGTGACGCGCCACCGGCCGCACCAGGACGCGGCC
ACTGAACGGCGGACTACCTCGTCGGGTCCGCCGTTTTTTTATGTCTCATGCATGGGGTGC
AGCGTCCAGCCAGGCGCGCAGACGTGGCGCATCGAATGGCCAGTCCAGCTCACGCCCCAT
CGGATCGCGCAACACCGGCACACGCAGACCATAAGCGGACTCTAGCGCCGCATCGTCGTC
GATGAACACGCTGAAGAACGCGCCTGCGCGCGCCTGGGCCAGCACTTCCACGGCCTGGTC
GCAGAGGTGGCAGTCGTCGCGCTGGTAAAGGGTCAGGGCCATGCGGGGGTCTCATGCTGC
GCTGCAGCCGTGCTGCAATCGCCAAGCGCTTAGAATAGCGGGCTTCTTGCTCACCTCCCC
GGCACGCATGGCTGTCAGTACGTTCGACCTGTTCAAGATCGGTATCGGTCCGAGTTCCTC
GCATACCGTGGGGCCGATGCGCGCCGCCGAGCGCTTCGTCCACCGCTGGTTGCTCGATAC
CGGCCGCTTGCAGGAGGTGACACGTCTGCGCGCCGAAGTTTTCGGCTCGCTGGCATTGAC
CGGGCGCGGCCATGGCACCGACAAGGCGGTGCTGCTCGGGCTGGAAGGGCATCGCCCGAA
CCTGATCGACCCGGACGTCATCCCCGCCACGCTCGAGCGCATCCGCAGCAGCAAGCGCAT
CAACCTGATGGGCCAGCACGCAATCAGCTTCGACGAAAAGCGCGACCTGCCGATGAACAA
GCGGCAGAAGCTGCCGTACCACACCAACGGCATGCGCTTCACCGCCTACGATGCAACCGA
AGCGGTGATTGCCACGCGCGATTACTACTCGGTGGGCGGCGGTTTCGTGGTCAACCAGGA
CGACGCCGCCGACGACCGCATCGTGGCCGACGAGACCCCGTTGCCTTACCCATTCCTCAG
CGGCGACGAGCTGCTGGCGCAATGCGCGCGCAGCGGCCTGAGCATTGCGCAACTGATGTT
CGAGAACGAAAAGAGCTGGCGCAGCGAAGACGAGATCCGCGCCGGCCTGCGGGAGCTGTG
GAATGCCATGCAGTCGTGCGTGGCACGCGGCATTCGCGAAGAAGGCACCCTGCCCGGCGG
CCTGAACGTCTCGCGCCGTGCGCCTGCGCTGTACCGCGAGCTCTCCTCCAAGCCCGAAGC
GGCGATGCGCGACCCGTTGACCACGCTGGACTGGGTCAACCTCTACGCACTCGCGGTCAA
CGAAGAAAATGCCGCAGGCGGCCGCGTGGTCACTGCGCCCACCAACGGTGCAGCCGGCAT
CATTCCCTCGGTGCTGCATTACTTCGATCGTTTTTGCCCGGGCGCTTCGGAACAACGCAT
TTTCGACTTCCTGCTCACCGCAGCGGCAATCGGCATCCTGTACAAGGAAAACGCCTCGAT
TTCCGGTGCCGAAGTGGGCTGCCAGGGCGAAGTGGGCGTGGCCTGCTCGATGGCCGCCGG
CGGCCTGGTCGCCGCGCTCGGCGGCAACCCCGGGCAGATCGAGAATGCAGCGGAAATCGG
CATGGAGCACAACCTCGGCCTGACCTGCGACCCGATCGGCGGGCTGGTGCAGATCCCCTG
CATCGAACGCAATGCGATGGGGGCAGTGAAAGCCATCAACGCCAGCCGCATGGCCATGCG
TGGCGACGGCAAGCACAAGGTGTCACTGGACAAGGTCATCAAGACCATGCGCGACACCGG
CCGTGACATGCAGGACAAGTACAAGGAAACCAGCCGTGGTGGGCTGGCGGTGAATGTCAT
CGAATGCTGAGCCAGTGCGTGGCTTAGAGCGGCTAACAAAACGTAGCGAGCAGTCGTCAG
GTGGGTGCGGACGGCGCGGAGGAACCAGAATGTACGTGGGTACATGCCGATTCCGAGCAC
CGACCGCGCCCGCCTGGCGGCTGCGCAGTCGTTTTGATAGCTGCTCTTAGTGCGTGCGTG
ACACAAGACCGGCCATCATTTGCTGGACGCAAGCGGTGACCGGTTGGACAACATGACAGT
ACTACGCGCGGACGCTGCGCTTGTTCCAAGCAGCGGCCGTACGGCACCGCGGCGCGCCGT
GGATACGTTGATCGCAATCGCCCGCGTGGTGCGCGTGGCACCCTATTGCCCTCGCACGCG
TCTGCGATGCTTCTTTTATTTCTCCACGCGCCTGCTCTGACAAGCGCGCGTCAAGGCTCA
TGGCCAGCGCGACGCTAGCTGCCAACCACCCCGTTGCTCGGCAGTTCGATCTAGCTCAGG
CGTCACACCCTCGTGCAGCGAAAGCATTAAGTAACGCTCAATAGCGGCCGCCACCTGCTG
TACGCGCTCACCACAGCGCGCTGTGTAGCCTTGCGGCATTGCTCACCTGGAGATCGCGAT
GCGACACCTTGCCTGCTCTCTCGCCCTGGCGCTGGCCTGCGGCCCGCTGATGGCCCAGGA
GGCCAGTTACGGCCCTCGCCTGGAAGGCTTCGATTACCCATATCCAGTGAAAACTTACGC
CTTTACGTCGCAACAGCAGGCGCTGGAGATGGCGTACCTGGATGTTGCGCCAACGGGCAA
AGCCAACGGGCGCACCGCCGTGCTGCTGCACGGCAAGAATTTCTGCGCCGCCACCTGGGA
GCAAACCATCGCCGCACTGAGCAAGGCCGGCTACCGCGTGATCGCGCCGGACCAGGTGGG
CTTTTGCAAATCCAGCAAACCGGCCGCCTATCAGTTCTCGTTCGCACAGCTCGCCGACAA
CACGCATGCCCTGCTGCAGAAGCTCGGTCTCCAGCGCGCCGTGGTGGTTGGGCACTCGAT
GGGCGGCATGCTCGCGATCCGCTATGCACTGATGTACCCGCAAGCGACCGAGCACCTCGC
GCTGGTCGACCCGATCGGGCTGGAAGACTGGAAGGCCGAAGGCATTCCGTGGCGCAGCGT
GGATGCCTGGTACGACAATGAGCTGAAGATCAGCTTCGAGCGCATCAAGAAGTACCAGAT
GGACGTGTACTACGCTGGCCAATGGAAGCCGGAATTCGAGCGCTGGGCGCGCATGCAGGC
CGGCATGTCGCTGGGCAACGGCAAACAGGCCGTGGCCTGGAATCAGGCGCTGACCTACGA
CATGGTGTTCAATCAGCCGGTGGTCTATGAGCTGCCCAAGCTCGCCGTGCCAACCACGCT
GTTCATCGGGCTCAAGGACCGCACTGCCATCGGCAAGGACACCGCACCGCCAGCGGTGAA
GGCGCGCGTGGGTGACTACACCAAGCTGGGCAAACGCGCCGCCGAGGCCATTCCGAATGC
CACGCTGGTCGAATTCGCCGACCTGGGACATTCGCCACAGGTGCAGGATCCGGTGCGCTT
CAATGCTGAATTATTGAAGGCGATTTCCCGCTAGCCAGTTGCGGCGCGCGTGTCCGGACA
TGCGCGCCGCTAGTACCAGGCGCGTGCGCGATCGCCACGCGCTTTTTTACGGATCGGCGG
CACCTAGCCTAAGGGGCACATCCACTCCAGGCAGCGCCATTCGCTTGGGCAGCCGCCGGC
CAGTCGCGCACTGCCCTCTGCTCTCATTACCGCCCGGTGCGATGGCGCGTGCCGGGGGTG
ACACCCGCGCACGGGCCGAACCGCAGCATCCTTCGCACGCGACAGCACCAACAAGGCGTC
GGGTGCGAAGCACCGCAACCTCAGCCAGCAACGATCCGCAACACATCGTCCAGCAACGCC
GCCGCGGTCACTTCCGCCCCCGCGCCGGGCCCTTGAATCAACAGCGGCTGGTCGCGGTAG
CGATCGCTGCTGATGGCGACACGGTTGTCGGTGCCCGCGCCGCCCGCCAGCGGGTGGTCC
AGGGCCAATTCGCGCAAGCCCACGCTTGCGCCATGCTCGTCCACGCGGCCCACGAACCGC
AAGCAGCGGCCGGCGGCGCGGGCCTGCTGCCAACGTGTCCGCACCAGCGCGTCGAGTGTT
TCCAGGTGCGCATCCACCGCTTCCGGCGCCACGGACGCCAGCGCGGCAGGCACCAGCGAT
TCCACATGCACCTGCTCGGCTTCCAGCGGTTGCCCGGCCGCACGCGCCAGGATCAGCAAT
TTGCGCCGCACGTCCTCACCGGAGAGATCGATGCGCGGATCGGGCTCGGTGTAGCCGGCC
GCCATCGCCTCGCGGACGCACGCCGAGAACGGCGCACTGCCGTCATAGCGATGAAACAGC
CATGCCAACGACCCCGACAACACCCCTTCGATCGAATGAATCTGGTCGCCGCCGGCCACC
AGTGCACGCACGCTGCTGAGCAAGGGCAAGCCAGCACCCACGGTGGCACTGTCGCCGTAA
TACGCGCCGCTGGCGTGACGCGCGGCATACAGGTCCTGCGCACGCGACAGTGCCGTGCCC
TGGCCCAGCTTGTTGGCGGTCACTACATGCACGCCGCGGGTTAGCCACTCAACATGCCAA
TCCGCCACCACGTCGCTGGCGGTGGCATCCACCAGCACATCGCCGGCGCGCAGCGCAGTG
GTTTCTGCCCACGGCTGCAGCTCCGCACGGCCACGCGGCGCCGCATTGACCAGCTGCAGT
GCCTGCTCCGCGCCGGCACCACAGTCGTGGGCGATGCGCGAGTTGGCCAGCCAGTCAAAG
CGCGGCAGGCGCAACTGACGTTGCTGCAAGGCGGTATAGCGCGTCACGAAGGCACGTCCC
ACCGTGCCGGTGCCCAACAGGGCGAGCCGCGGTGTGGGCGTCACGGCAGCCACCGGCGAA
CGGCGCGAGACAGGCAGCACGGCGCTCACGCGTCTACCTGTTTGCGCGCGACCGCGCTCA
ACGCGGCTTCCGCACGCGCCAGGCCGGCGCGCAGATCGATCAGCAGATCCTCAGCGGATT
CAATGCCCACCGACAGACGCAACAAGCCATCGGAAATACCGGCCGCAGCGCGCGCTTCGG
CGGTCATCGCCGCGTGCGTCATCGAGGCCGGATGCGCGATCAGGCTCTCCACGCCGCCCA
GCGATTCGGCCAGGGTGAAATAACGCAGCCCGTCGACGAACGCACGCACCGCCGCCTCAC
CGCCATTGAGCTCGAAGCTGATCATCGCGCCGAAGCCCTTCTGCTGGCGCGCCGCCAGCG
CATGGCCAGGATGCGATGCCAGCCCGGGGAAATACACCTGGTTCACTGCCGCGTGTTCGT
CCAGCAGCACCGCGATCGCATCGGCGTTTTCCTGGTGCACCCGCAGGCGGGCATCGAGCG
TGCGCAGCCCGCGCAAGGTCAAAAACGCGTCAAACGGCGAACCGGTCAGGCCCAGCGCGT
TGGCCCACCACACCAGCTGCTGGTGCAGCTCCGCATCGCGCGCGATCACTGCGCCACCCA
CCACATCGCTGTGGCCGTTGACGTACTTGGTGGTCGAATGCAGCACCAGATCGGCGCCAA
ATTCCAGCGGCTTTTGCAGCGCCGGAGACAGGAAGGTGTTGTCCACCACGGTCAGCGCGC
CCACCTTGTGCGCGGCCTCGATGACAAAGCGCAGATCAGTGATGCGCAGCAACGGGTTGG
ACGGGGTTTCGATCAGCACCAGCTTGGGCGACTGCGCCAATGCATCGGCCAGCGAGCGCG
GGTCGGTGAGGTCGGCGGTGATCAGGGCGAAATGGCCCTTCTTGGCCAGCGCGTTGAACA
ACCGCCAGCTGCCGCCGTAGGCATCGTGCGGCACCACCAGGGTGTCGCCGGGCTGCAGCA
AGGCATTGAGCACCAGGTTGATCGCGCCCATGCCGGTGGAGGTGATCACGCCGCCGGCGC
CGCCTTCCAGTTCGGCCAAAGCTTCGCCGAGCAGGTCGCGGGTGGGGTTGCCGCTGCGGG
TGTAGTCGTATTGGCGCTTGTTGCCGAAGCCGTCGAAGGAGAAGTTCGACGACAGCACGA
TCGGCGGCGTCACCGCGCCGTAGGCGGTGTCCCGGTCGATTCCGGCACGGACGGCGGCGG
TGGCAGCGCTACAGGGCGCGTCGGCAGGGTCACGAAAGCTCATGCGGTTTCTCCGGTCGT
GCGAAGGGCAGTGGTGAGGATCGCGTCGATGCGATCGATTTCTTTGAGGAAGGCGTCATG
GCCGTAGGGCGAGCGCAGCACGCGCAAACTGCCGCGCGGGCCCAGCCCTTCGACCAGGCT
GACCAGATCGGCCAGCGGCACCAGGCGGTCGCCTTCCACCGCAACCACCACCGTGGGCAC
GGCGACCGCGGCCGGGTCGATGCGGTGCAGGTCGATGGACTCGGACAGGCGCAGATAGGC
GTTCACCGGCGTGCGCGCCACGTATTGGGCGCCAGCGGCATCCAGATAGTCTTCGGCGGC
CACGCGCACGCGGCCATTGATCACTTCCGGCGGCGCATCGAAGCGCTCGCTGAATTCTTC
CGGGGTGCGGTAGCTCAGCATCGCGAACTGGCGTGCCAGGGCGAGCCCGTGGTGCTCGGC
GCATTGCAACTGGCCAAGCGCCACCGCGCGCCGCTGCAGGGCACGCCATGCGGCGGCATA
CGGATGGGCGCGATGCGCACCACTCACCGCAACCAGCGTGTGCAGCCGCGCCGCATGTCG
GCTGGCGAATTGCAGGCCGACCAGCGCGCCGTAGGAATAACCGACAAAGCCGTGCAGGCG
CGCGATGCCCAGCGCATCCAGCAGTGCGGCGATTGCATCGGCTTGGTCGGCGGTGTCGAT
CGGCGCATCCAGGCTGCCGTCGGCCCCGAGGAAATCGAAGGCCAACAGTCGGCGCGACGC
CGGGTCCAGCGCGCGGCCGGCACCGACCAGCCCCTCTACCCAACCTTTCTCGGGGAACAC
AGCGCTGGCAGCGAGATGGCGATGGGCCGAAATTCCGCCCGCCACGAACACCACCGGCGC
CTGCTCCGCGCCAACCAGTTCGTAGCGCAGGCGCAGCTCGCGTTGGCCGGCGTGGCACAT
CGGTAGATTGATGACGAGCTCGCCGCGCACGGCAGGCGGGGCGTCGCTATCAGCGGCGGG
CGTGTAGGTGTCAGCGGTGGTGAGTGGCGATGCTGTGGTCACGAGGCTCATGGCGATATC
CGGGGTGGATCGGCCATCGAGCTTCGCGGGAGCTCGCGTTCGACGTGCAGAGGGCACGAT
TCGAACCATCTTTCGGCGGACGCGGAGGTCCCCGCAGGATTTGGCACCAAACGCGTGCGC
TTGCGCGCTCCGCTGGCTGCCCCGGCATCAAAGGGCCTGTCCCTCCGCCGGTCTCGATGG
TGAGGCTACGATGCCACCGCCTTTTTGCGATGTCAATCTCTTCATGCGGATGGAAAGATA
TATTTTCATCCGATACCACCTGGCTGTGATGGACCGCATACTTGCGCCCCTCTCGCCCGA
CCTCGACTGCAGTCGCTCGCCCATGCTTCGTGCCGCCGTTTCCGCCGTCATCCTGCTGTT
GTGCACCCCCGCGGCGCCTGTCGTCGCGCAGCTGCGCTGGCATTGGCCTGGCGCAGCGGC
AACGGGCGCAATGCCACCTGCAAGTGCGTCGCAACGCGCCGAAACCACTGCCGCACCGGG
CCCGGCCCTGCAGCTCGAATGGCAGGCGCCGGTGTATCTGGCCTGGGCCGTCAATCCACT
GGACGGCCCGGCCGAAGTGCGCCTGAGCGCACCGCCCAGCGCCGACTACCGCGCCGTGCC
GCAGCTTCCGTTGGTGCAGTTGCTGGGCGCGCGCGAACGGCGCCTGCTGGCCCGCGTGTA
CCCGGTCAGCCAGCGCAGGACCCTGGACGGGCTCGGCCTGCGGCTGGAGGTGGTGCCCGG
CGACCCGCAGGCGCAACTGCAGGAAGCGCGCTACCAGTTGCCGTTCCGCGATGTGCCGAT
CCAGGTGGACCAAGGCTATGGCGGTCAGTACAGCCACAGCGACGATCCCAACTGGTATGC
CATCGACTTCGCCCTGCCCGCCGGTACCCCGGTGCTGGCCGCCCGCGACGGCGTGGTCAT
GGAGATCCAGCAAGGCGCCGACGAAGCCGGCCCGCATGGGCCGGACGCCGGCGGCGGCAA
CCTGGTGCGCCTGCTGCATGCCGATGGCAGCATGGCGATCTACGCCCATCTGGCTCCGAC
GGGCGTGCTGGTGCACCCCGGCCAGCGCCTGCGTAGCGGCGAGCGGCTCGGCAGCGCCGG
CAGCACCGGCTTCAGCACCGCGCCGCACCTGCATTTCGCGGTGCAACGCAATGTCGGCCT
GCGGCTGATCTCGCTGCCATTCCGGATGAGCGGCCCACAAGGCGAGCTGCACTTCCCCTC
GCCCGCGCCCTGACGCGTGCCGCCAGCGCCAGCCAGGCGCCCTGGGCTACCGCTGGCCGG
CGCACCGAAGCCGCTATAATCACCGGCTTCCTCAGTTTCCACAGGCGTCCGACCGGGCGC
GCCCCCTCATGTCCGAAGTCTCCAACGAAGCCGCGCGCCGCCGCACCTTCGCCATTATTT
CCCATCCAGACGCCGGCAAGACCACGCTGACCGAAAAGCTGCTGCTGTTCGGCGGCGCGA
TCCAGATGGCCGGCTCGGTGAAGGGACGCAAGGCTGCCCGCCACGCCACCTCGGACTGGA
TGGCGCTGGAAAAAGAGCGCGGCATCTCGGTGACCTCCTCGGTGATGCAGTTCCCGTACG
AGGACAAGATCGTCAACCTGCTCGACACCCCCGGCCACGCCGACTTCGGCGAGGACACCT
ATCGCGTGCTGACCGCGGTGGACTCGGCGCTGATGGTGATCGACGTGGCCAAGGGCGTGG
AAGAACGCACCATCAAGTTGATGGAAGTCTGCCGCCTGCGCGACACCCCCATCATGACCT
TCATCAACAAGCTCGATCGCGAAGGCAAGAACCCGATCGACCTGCTGGACGAAGTGGAAA
CGGTGCTGGGCATCCAGTGCGCCCCGGTCACCTGGCCGATCGGCATGGGCCAGCGCCTGA
AGGGTGTGGTGCATCTGATCACCGGCGAAGTGCACCTGTACGAGCAGGGCCGCAACTTCA
CCCGTCAGGACTCCACCATTTTTCCCTCGCTCGATGCACCGGGTCTTGCCGAAAAGATTG
GCACGCAGATGCTGGACGAACTGCGCGAGGAGCTGGAACTGGTGCAAGGCGCCAGCAATC
CGTTCGACCTGGATGCCTACCGCGCCGGGCAGCAGACGCCGGTGTTCTTCGGCTCGGGCG
TCAACAACTTCGGCGTGCAGCCGTTGCTGGATTTCTTCGTCGAGCACGCACCGCCGCCGC
AGGCACGCGATACCACCGGCCGCCGGGTCGAAGCGGTCGAGCCCAAGTTGAGCGGCTTCG
TGTTCAAGATCCAGGCCAACATGGACCCGCAGCACCGCGACCGCGTGGCGTTCATGCGCG
TGTGCTCGGGCAAGTTCACCGCCGGCATGAAGGCATTGCACGTGCGCAGCGGCAAGGACG
TGAAGCTGGCCAACGCGCTGACCTTCATGGCCTCCGATCGCGAGATCGCCGCCGAAGCGT
GGCCGGGCGATGTGATCGGCATCCACAACCACGGCACCATCTCCATCGGCGATACCTTCA
CCGAAGGCGAATCGCTGTCGTTCACCGGCATTCCCAACTTCGCGCCGGAATTGTTCCGCC
GCGCACGCCTGCGCGACCCGCTCAAGCTCAAGCAGTTGCAGAAGGGCCTGGCACAATTGT
CCGAAGAAGGCGCCACGCAGTTCTTCCGCCCGCTGATGAGCAACGACTTGATCCTCGGCG
CGGTCGGTGTGCTGCAGTTCGACGTGGTGGCCTACCGGCTCAAGGACGAGTACGGCGTGG
ATGCGATCTTCGAACCGGTGAGCGTCACCACCGCACGCTGGGTGCACTGCGACAACCCCA
AGAAGTTGGAAGAATTCCGCGAGAAGAACGCCGGCAATCTGGGCATCGATGCGGCCGGGC
AACTGGTGTATCTCGCACCCACCCGGGTCAACCTGCAACTGGCCCAGGAACGCGCGCCGG
ACGTGCGCTTTTCCGCAACGCGCGAACACGCCTACGCCACGGCGGTCGATTGACCGCCAC
TTGAATCGCCACAAGCCAGCGCCACCGCTGGCGATGCGATTTGCGCGCGGTTACGGTACC
TTTTGGGCATGAATGCAGATGCCCCCCCCTCCACCGACCTGCGCGATGAAATCGCCAGTG
CGGTGACCCACGGCCTGGGCGCGATCGCCGCACTGGCCGGTGGCTCGGTCCTGATCACCC
TGGCCGCGATCTACGGCGATGGCTGGCAGCTGGCCACCACCATCGTTTTCAGTGCCACGC
TGATCCTGCTGTATGTCGCATCCACGCTGTTCCATGCCATCCCGCACGTGGGTGCCAAGG
CCCGCCTGCAGGTGCTCGATCACTGCGCGATCTATCTGCTCATTGCAGGCACCTACACGC
CGTTTATGCTGATCAACCTGCGTGGGCCATGGGGCTGGAGCCTGTTCGCTGCGATCTGGA
CCATTGCCGCAGCGGGCGTGATCTTCAAGCTGTTTTTCACCGGCCGCTTCCGGCTGTTGT
CGACCATCCTTTACCTGGCAATGGGCTGGCTGATCATCGTGGCGATCAAGCCGCTGCTGG
CGGCGGTCGACACCTGGTCTCTATGCTGGCTGCTCGCCGGCGGGCTCTTCTATACGTTGG
GCACCTACTTCTACCAACGCGACACGCAGCGCTATTTCCACGCCATCTGGCATCTGTTCG
TGCTCGCCGGCAGCGCTTGCCACTTTGTGGCGGTGACCGCGCAAATCGTGTGACCGATGG
CGCGTTCGCGCGCCGTGCACGAGGCTTCGCCAACCATGGGTCGGGTGACTACCCCGACAG
CTTCCATCGCCGCCCGCCCTTCCCGCCAACCACGCCGACGCCGCTGGTTGATCGGCACCG
GCATCGTGCTGGCACTGATCGTGATCCTGGTGCTGGTGTTCGACTGGAACTGGTTGCGCG
GCCCGGTGGAGCGCGCAGTCAGCGCCAAGACGGGGCGCGAATTCCACCTGGGCCATCTGG
ATGTGGATCTGGGCCGCATCGTCACCGTGCGCGGTGAGCAGCTGAGCCTGGGCAATGCTG
CATGGTCCAAACGCGGCCCCATGGCGCAGATGCGCTCAGCCGAAATCGATGTCGAATTCT
GGCCATTGCTGCGCGGCAAGGTGCGCCTGCCGGAGATCCGGCTGGAGCACACCAAGGTGG
TACTGGAAGCCGGCGACGATACCCACCCCGGCAACTGGGTGTTCGAGACCAGCGGTGGCG
ATGGCACCCTGCCGCGATTGGGCCGGTTGCTGGTGCAGGACGGCCGGCTGCAGTACATCG
ATGCGGCCAACAAGTCTGACGTGGACGTCGCCATCAACAGCCTGGCACCACCGCGCAGCG
ATCAGCGCGCCGCGCCGATCGGCATCGACGGCAAGGGTCGCTGGAAGGGGTATCCCTTCA
CGCTCAAAGGCAATACCGCCTCGCCGCTGGAGCTGAGCCAGACCGAGCACCCGTTCCGGA
TCGACCTGCGCGGCAGTGCCGGGGCCACCCGCACCCACGTGCGCGGCACGCTGACCAATC
CGTTTCAGTTCCAGGTGTTCGACCTGCAGATGGCATTGAGCGGCCAGGACATGGAGGACC
TGTATCCGCTAACCGGCGTGGCGATTCCCTCCACCCCGCCGTACACGCTGGATGGCCACC
TGCGCCGCAACGGCGATATCTGGCGCTACGAAGATTTCACCGGCAAGGCCGGCGATAGCG
ATCTCTCAGGCACCGCCGAAGTGGATCTGCGCAACAAGCGCCCCTTCCTGCGCGCCGATC
TGGCCTCCAAACGCCTGGATTTCGACGACCTCGCCGGGTTTGTCGGTGCACCGCCCAAGA
CCGGCGCCAACGAATCGGCTAACGCCGAGCAAAAGAAGCGGGCAGCGCAATTGGCCGCCG
ACACCCGCGTACTGCCCGACACGCCCTATGACCTGTCCAAATTGCGGGCGATGGATGCGC
AGGTGCGCTGGCGCGCGCAGCGCATCAATACACCGTCATGGCCGCTGGACGACATGGATG
CATCGCTGCGCTTGAAGGATGGATTGCTGCAGCTGGATCCACTCAATTTCGGCGTGGCGG
GCGGCGATATCCGCTCCACCATCCGCATGGACGCACGCAACCCGGTGATTTCCACCCAGC
TGCAGGCCGCGATTCGCGGTATCCGCCTGGACAAGCTGTTTCCCGATGCCACCCTGGCCA
AGCAGGCGTCTGGCGCAATCGGTGGCGATCTGGATCTGAAAGGACGTGGCAACTCGATCG
CCGCCATGCTCGGTACCGCCGACGGCTCGATCGGTGTGGGCATGGGCCGCGGTCACGTGG
GCAACCTGATCATGGAACTGGCCGGCCTGGATATTGCCGAATCGCTGAAATACCTTGTCA
CCCGCGACCGGCAGATTCCGGTGCGCTGCATCTTCGGCGACTTCGGTGTGCGCGATGGCG
TGATGCAATCGCGCGCGCTGGCCTTCGACAGCACCGACACCATCATCATCGGCGAAGGAA
GTATCAGTTTGAAGGACGAGCAGCTGGATCTGCTGCTGCGCCCGCGCCCGAAAGATCGCA
GCATCCTCAGTCTGCGCTCGCCGCTGCGGATCGGCGGGACCTTCAAGGACCCGTCGTTCC
GCCCGGATTTCAAGGCGCTGGGCGTGCGTGGCGCCATCGCGGTTGCACTGGGCAGCATCG
CCCCGCCCGCTGCCCTGCTGGCGACCTTCGAACCCGGGCCCGGCAAGGACAGCGATTGCG
GCGGCAAGTACGCGCAGTAACGCCTCGCCTCAGCTGGCGATGTAGCGCTGCAACTGGTCG
ATATCGTGTTGCTGCGCTTCGATCACCGCCTTGACCAGATCGCCGATGGAAATCACGCCC
TGCACGCGGCCGTTATCCACCACCGGTAGATGCCGGAAACGGCCATCGGTCATCAGCTGC
ATGCAGTGCTCGACCGAGTCTGCGGGCGACACCGTCACCACCGCGTGGCTCATGATCTCG
GCCACACTGGTGCTGGACGAGGAACGGTCCCGCAACACCACCTTGCGCGCGTAATCCCGC
TCGGACACGATGCCGACCAGGCGCTCGCCCTCCATCACCAACACCGCACCGATGCTCTTG
TCGGCCATCAAACGGATGGCCTCGATCACCGCGGCGTCGGCCGCGACGGAAAACACCTCA
ACCTGCTTCATCCCCAACAGCTGCCGTACCGTTTGCATGGCCTGCTCCGCGATTGGACTG
GTCGCCCGAGAATACTCCCGCCGCGCCGCGATACGTGTCGATCAGATACAGCGGCCGTTG
CTTGGCCTCGTCGTACAGGCGCCCCAGGTACTCGCCGATCATGCCCAGCGCAATCAGCTG
GATGCCGCCCAGGAACAGGATGATCGACATCATGGTCGGCCAGCCGGGCACCGGGTCGCC
CATCAGCGCCGCCTTGACGATCACCCATCCACCGAACCCGAACGCCACCAGTGCCGTCAG
CATGCCCAGGTAGGTGGCCGCGCGCAGCGGCACGGTGGAGAAGCTGGTGATGCCGTCCAG
CGCGAAATTCCACAGCCGCCACACCGTGAACTTGCTGCGCCCCGACAGGCGCGGTGCGCG
CCGGTACGGGAGCGCCACCTGGCGAAATCCCACCCAGCCAAACAGGCCTTTCATGAAACG
ATGGCGTTCGCGCAATTGCTGCAGCGCCTGCACCACCCGAGGCGAGAGCAGCCGGAAATC
ACCGGTGTCGGCAGGAATCGGCGTTCGCGACAATTGCCGGATCACCCGGTAGAACGCATG
CGCGGCCGCACGCTTCAACCAGCTCTCGCCTTCGCGAAACACCCGCGTGCCAAAGATGTT
GTCGTACCCGGCGCGCCACAACGCGACGAACTCGGGAATGAGCTCCGGCGGATCCTGGCC
ATCGGCGTCCAGCAGCACCACCGCGCCCGGCAGCACATGGTCCAGACCGGCCGAGATCGC
CACTTCCTTGCCGAAATTACGCGACAACCGCACTGCACTGACCTGCGCATCGGCATCGGT
GAGCGCCTGCAGCACCTGCCAGGTGTCGTCGGTGCTGCCATCGTCGACATACAGCACGTG
CGTCTGCACGCCGCTCAGGCCAGCCAGGACACCCTGCAGGCGCGGGTGCAGCAACGGGAT
GCTGGTCGCCTCGTTGAAGGCGGCAATCACCACGGTCAGGCGTTCCGCAGTGAGCGGAGC
GTTCTGATCGGCCGGCAGCATCGCGGTCGCGCTCATGGCGCCTGCAGATAGCCGGGGCCA
CCCAACTGGCGGGCCTGGCGCTGGATCCACGCAGTGCGGCGCTGCACATAGGCGCCGGGG
CGGCGCGCGTCATAGCGGCGCGGCGATGGCAGTACCGCTGCAAGACGCGCCGATTCGGTC
GGCGTCAGCCGCGACGCATCCTTGCCCCAGAATTGCCGCGCAGCTGCTTGCGCGCCATAA
ATTCCGTCGCCGAATTCGGCCACGTTCACGTACATCTCCAGGATGCGCTGCTTGGGCCAG
AACAGCTCGATCAGCAGCGTGTACCAGGCCTCCAGCCCCTTGCGCACCCAACTGCGGCCT
TGCCACAGGAACACGTTCTTGGCGACCTGCTGACTGATGGTGCTGGCGCCGCGCACGCGG
CCACCGCGCGCGTTGTAATCGCGTGCCTTCTCGATCGCCTGTAGATCGAACCCATGGTGA
GACGGAAACTGCTGGTCTTCGGCGGCCACCACCGAAATCGGCAGGCTGGGCGCGATCTCG
TCGAGGTCGCGCCACTGATGGTGCAGCGAGAACCCCGCCTCGCCCTCGCCCCAGGCCTCC
AGGTAGCGGCCCACCATCACCGTGCTGATGGGCGGGTCGATGATGCGCAGCGCCAACACC
TGCAGCACGCTCGCTGCGGCGAACAGCAACGGTGCCGCCAGCACCCAGCGCAGCGAGCGC
CGCGCCCGACGCGGTGGCCTGGCCTGCTTGTCATCCAATCCGTCCGTCCCCATTGTTCGC
TACGACCTTCATCCCGATGCCTGCCGCATTATCCGGCACTGGCGTCCCTTACGTCCGACG
CTCCCATGACCGATCACGATCAGCTTTCCCGTTTCCTGTTGCCTGCCGCCGGCGTGCGTG
GCGTGCATGTGCGTCTGACCCAGGCCTGGCGCGACATCCAGGGCGCTGCCCACTACCCGC
CATTTGCACGACAGTTGCTTGGCGAAGCCGCAGTCGCGTCCGCGCTGTTCACCGGCCACA
CCAAGGTAGACGGCAGGCTGTCGGTGCAGTTGCGCGGCAATGACCGCCTACGCACGCTGT
TTGCCGAATGCACCGCTGCCGGCACCTTGCGCGGCATCGTCCAGATCGCCGACGGTGCCG
ATGCGCCCACCGATCTGCGCGAGCTCGGCGACGACGCCCTGCTGGCCATCACCATCGAGA
ACCCCGGCCTGGACCCGCGCGAACCGCAGCGCTACCAGAGCCTGGTGGGCATGCAGGCGC
CGGATCTGGCCGAAGCGTTCGAAACCTACTTCCTGCAGTCCGAGCAGCTGCCCACCCGCC
TGCTGCTGGCCGCCGGGCCTGACCAGGCTGCGGGCCTGTTGCTGCAAAAGCTGCCCGGCG
ACGAAGGCGACACCGACGGCTGGACCCGCGTCGGCGCCCTGTTCGACACCCTGGGCGCCC
CGGAACTGCTTTCGGTCGCCGGCGAAGACCTGCTGCATCGTCTATTCCATGAAGAAGCGC
CCGAACTGGTGGGCAACAAGGCGCTAAGCTTCGGCTGTTCCTGCTCACGCGAGCGCGTCG
CCGCAATGCTGCAGTCGCTGGGCGAAGACGAAGCGCGCGCGGCGGCGGAGCCGACTGGGG
AAGTCGAGGTGCGGTGCGAGTTCTGCGGGCGTGAGTATCACTTCCCGTTGACCGAGCTGG
ACGTACTTTTCAGCGAGGCGCAGCCATCGCAGGATGCGCCGGAACGGTTGCAGTAGAGAG
CATCTGGCAAGCGACGTTCTGGGGAGAGCGAGGACTTGTTAAATATTCATAAACACCCTA
GCATCCTCACTGCCCGCTATCGGGAACTTAACACCTGCCTCTGGGTCTGAACTCTGGTAT
GCGACATCTTCTGCGCCTTCCGCTCGCTCTCTTGGTTGCCCTTGCGGCAGCCAGCGGCGT
GCACGCGCAGTCGGCAGCCCAGATCCGTGAAAGCACCATCTTGCCGGTATGGAACAAAGG
CAGCGGCAAGGTCGAAGCCTTCCTCTACCTGGAACCGACCGGCGAGCAGAAGGCCGGCGC
ACGCTGGCATTTCGGGCGTAATTCGCTCGATGCTGCGTTCGGCCTGACCTCCGGCGATTC
GCTCGGCCTGCTGTGCAACAGCAGCCGCGGCACCAATATCAGCGGCCTTGCCAGCCATTG
CCTGCTCGCAGGTATCGGCGATGACGAAGAAGACAGCGCGGCCGCCTCGCGCCGCGTGTC
CGCCACGCTGGGCTTCAACCGCAACGGCGCACGCGCTGGCGTAACCGCGGGGACCGGCCG
CGACACTCTGCCCTCCTGGCTGATCGGTGCCGGTAAGGCCCCACTGACCCGCGTCGAGCA
GAACGATCTCACCGTCTTCGGCCAGAAGAACATCGGCCGCGAAGGCTTCGTGTCCATTGG
TGGCACCTACGCCCGCGCCCGCCTGGTGCCGCTGGCCGACGTCTCGCCGGCCATTGCCGA
CCAATGGGACAGCAAGACCCTGAGCGTCGGCGGCGGCTACGGCGCCTTCAGCGCCAATGT
CATCGGGCGCGTGGTCGACGTCCCCGGCCAGCCGGAAAAGTGGGAAGGCCTGGGCCTGGG
CCTGACCTGGCGCACCCCCTGGAGCGGCCAGCTCACGGTCGGCGCGGAGAACGTCATTTC
CCGCGGCAAGAACCCGTTTGCCCCGAACAACGAGAGCAACAGCGACGGGACCATCCCGTA
CGTCAGGTACGAGCAAGACCTGTAAGCCTCTGATTCAGAAAAAGAATTTAGCAACGCCAC
CGGTCACCAGCCGGTGGCGTTTTACGTTGTGGCCGACCGTTCGTCGCCCGATTTCACGTC
TTTCTTCTTTTTCATTAACGGGACTTTAATTCCTGACGCAACGCATATACCATCGGTTCA
CCCTGACGTTTTGGATCCGCTTCTTCGGATCCCCCGCCGGGCCAACAAACCCTTGGCAGT
ACCCAAGATCACTTGGAGAGAGAGCTAATGAATTGCAAGTCCAACAAGCTGCGCGATGCA
GTTGTCCTCGCGCTTGTCGTGGGCGTCGGCGGTACTGGTACCGCCATCGCTCAGGAAGCC
GGTACCACCAACCTCGACAAGATCGAAGTCACCGGCTCGCGCATCAAGAGCGCAGACATT
GAAACGTCGCAGCCCGTGCTGACGCTGACCCGTCAGGACATTGACAAGCAGGGTGTCACC
TCTGTCGCGGATGTTTTGCAGCGTGTAGCGGCCAATGGCGCGGCTCTGAACCGTACGTTC
AACAATGGTGGCGACGGCAGCTCGGGCATCGCGCTTCGTAACCTTGGCAGCGCACGCACC
CTGGTGCTCGTCAATGGACGTCGCTGGACCACCGGCCTGGACGGCAGCGTCGACCTCAAC
ACCATCCCGACCGCCATGGTCGAGCGCATCGACATCCTGAAGGATGGCGCCTCGACGATC
TACGGCTCGGATGCGATCGCCGGCGTGGTGAATATCATCACCCGCAAGAACTTCGACGGC
GCCGAAGCTGGCGTCAACGTTGGCCAGTACAGCGACGGTGATGGTCAGCGTCAGGCGTAC
GACTTTACGTTGGGCACAACCACCGATCGTGCGACTTTGATGGTTGGCGCTTCCTACGTG
AAGGAAGATTCGGTGATGGCTGGCGATCGCGAGATTTCCGCCGGCGGCCCCCCGTTCTTC
AGCGGCCAGAGCGGAACGGGTTTTCCCGGCTCGTATGTCCGCAATGGTTCGCGTCGTATC
CTCATCAATGGTGTTGAAACGCCGTACGTTGCTAACGTGCACGGCTACAACACCGCACCG
GACAACTACCTGCTGACTCCGCAGGAGCGCACCTCGCTGTTCACCCAGGGTAGCTTCAAC
TTCACGGACAACGTGACGTTCCGCACCGAGGCGATGTACAACGAGCGCAAGTCCGAGCAG
CTGCTGGCCGCAATGCCGGTTACTGGCCTGACTCTCAGCGCAGATAGCCTCTACAACCCC
TTTGATCAGAACCTGACCAGCGTCAACCGTCGCTTCATCGAAACCGGTGGCCGCTCGTTC
AATCAGAACGTCAAGAACTGGCATTTCTACGGTGGCCTGGAAGGCTTCTTTGAATTTGCT
GATCGCAGCTTCGATTGGGACGTGGGCTATCGCTACGACAAGTCCGACGAGAATGTTCTG
ACCTATGGTCTGTTCAACCTCGCCAACCTCAACAACGCTTATGGCCCTTCAGAACTGCGC
AATGGTGTTCCGGTCTGCGTTTCGGGCCCGGGCGGCGACGTGATTCCGGGCTGCGTGCCC
GTCAATCCGCTTGGACCGCGTGGCTCGATCACTCAGGATGCATTGGACTACACGAGCTTC
ACCGCGCATGACTCGTCCATGGTCGAGTCCAAGGGTTACACCGCCAACATCAGCGGCGAG
CTCTTCACTCTTCCGGCCGGTCCCCTGGGTTTTGCAGCAGGCTATGAATACCGCAAGGAA
AGCGGCCAATTCGACCCCGACGCATTCATCGCAGCAGGCTTGAGCACCGGTAACGGCGCA
CGTCCTACCGCGGGCTCCTACAGCCTGGACGAGTTCTATCTCGAACTGTCGGTTCCGGTG
CTGGCCGATCTGCCCGGCGCTCAGTTGCTCGACTTCAGCCTGGCGACCCGCTATTCCGAT
TACAGCAACTTCGGCGATACCGTGAACAACAAGTTCGGCTTCCGTTGGAAGCCCATCCAG
GACTTGATGATCCGCGGTAACTACAGCGAAGGTTTCCGCGCTCCGAGCATCAACAATCTG
TTCGCAGGCAACTCCGATTCGTTCGAAACCTATGCCGATCCATGCTCGAGCCAGTCCGGC
CAGCTGAGCAACCCGGTCGTGGCGCAGAATTGTGCGGCAGCAGGCGTTCCTGCGAACTTT
GTGCAGCCCGGTGCTGGCAACGGCGCCAAGCAGACACTCGAGCCCTTCACCTGGACGTCC
AACGACCAGCTGCAGCCGGAAACATCGACCAGCCGCACGCTGGGCATGGTCTTCAGCCCG
AGCTTTGCGCAGGGCCTGAATATCAGCCTGGATTGGTGGCAGATCGAGATCGAAAACGCC
ATCACGCGTCCGGAATCGCAGTTCATCCTGGACAAGTGCTACGGCGGCAGCGCAGGTGAG
CAGGCCGAGTACTGCGCGCTTGTAACGCGTGATCCGAATTATGCGGATGGCGCTTACACC
GTTACGAACATCAACATGCCGCTGCTGAATCTGGCTTCCTACAAGGTGGAAGGTTGGGAT
CTTGCCGTGAACTACCGCCTGCCGGAAACGGCGATCGGCCAGTTCACGATCAGCTGGGAT
TCGACCTATCTGTCCAGCTGGGAAACCAAGGCAACTGCGGATTCCGAGCTTGAGCAGTTC
CAGGGTCGCTATTTGAATCAGGACCCTTACTGGCGCATCCGCTCCAATCTGTATGTCGAC
TGGTCGCTTGGCGACTTCGGCATCAACTGGGGCCTGCGCTATAAGTCCGGCATGGCAGAA
GCTTGCCCGTTGTCGACGGCACTGGCGCAAGCCTATTGCTCCGATCCTGACCGCGTCACG
GCTGATGGCGCTGAGCCGCGCAATCACATCGGTGCCACGACGTACCACGACATCCAGGTT
CGTTACAGCACTCCCTGGAATGCCACGGTTTCGGTTGGTCTGAACAATGCCTTCGACAAG
GGTCCGCCCGTCGCTTACAGCACTTCGGCAAACCGCTTCGATCCGCAGTACGACGTCCCG
GGCCGCTACATGTACATGCAGTACCGTCAGCGCTTCTGATAGTTCGAAGCTTCGGTAAGA
AAAACTACGGCCCCATTTGGGGCCGTAGTTCTATCTGCTCGTATCGTTGATCGATGCCAC
CAGATGCGTTGAATCACCCCGGAATCAACGTCTGAATCACATGCTCGACGTAGGCTTCGA
AATCTTCGCGGGCCTGCTTGGGTTGCTGCAGTTGCAGCGAGAGTTGCAGGAAGCCGACGT
AAGCGGCGTAGGCCAGGCGGGCGCGGTGTTGGGCGTCGGTGCGGCTGAGGCCGGCTTGGC
GGAACGAGGCGATCAGGTAGTCGAGGCGGCGCTGCGAGACACGGTCGATGACCGGGCGTA
CTGCGGGATGATCCAGCGCCTTGAGCAACTCGCTGTAGATCACATGCGGCTTGACCTCGT
GCGCAACCAGCTGGAACAGCGCGCGCAGGCGAGCGCTTGGGTCGGGCACGTCCTCCAGGC
TGCCGAACACTTCTTTCTGTTCGAAGATTTCCCAGCGCTCGAGTGCAGCCTGCAAGAGTG
CGTCGCGCGAGGGGAAGTGCCAGTAGAAGCTGCCCTTGGTGACGCCCAGACGGCGCGCCA
GCGGTTCGACCGCAACGGCGCCCACGCCTTGTTCGGCAATCAGATCCAGCGCAGCCTGCG
CCCAATCGTCGGCGCTGAGACGGTTGCCGCGGCCGGAACTGGCGCGGGGAGTGGCAGGGC
TGGATTCGGTGATGTCGTTCATCGTGACGATTTAACCATACGCTCGGGTCGGTTGCAGTA
TGCATCATCCGCCGATAACGCAAAGCACGGCAATTCAACGGCTTAACCGTCCATACCAGG
GAGTATTGACATCCCCCGGGCGGGATCCATACCATTAGGTATGGTCAGCCATCCCTCTAG
CCTTGCCGAGACTGCATCCCTTGCTCGCATCAGTGTGGGAGATGCGTCGTTGGCGGTTTC
GCGGCGTGGCGCTGGCAATGCGCCCACCGTGTTACTGGCGCATGGGTTCGGGCAGACACG
TCATGCCTGGGAAGCGACGGCCACGGCACTGGCGGAGGCCGGCTATCAGGCGCTGTCGTT
CGATGCGCGTGGGCATGGCGACTCCAGTATCAATCCTGCGTCCCTGCCCTATTCGGCGGC
GCAATTTACCGATGACCTGATCGTGCTGGCGGGTGAGTTGCCCGAGCCACCGGTGCTGGT
AGCTGCGTCGATGGGCGGGCTGTTCGGCCTGCTGGCCGAAGCGCGTTGGCCGGGCTTGTT
TCGCGCGATTGTGCTGGTGGACATCACGCCACGCTGGGATACCACCGGCGTGGAGCGCAT
CCTGCGCTTCATGACCGCGCATCCGCAGGGGTTTGCGTCGCTGGATGCGGCCGCCGATGC
AATTGCCGCATATCTGCCGCAGCGCCCGCGCAAGAGTGCGGCGCAACTGCAGTTGCTGCT
GCGCCAGCGCAGCGACGGGCAATGGCATTGGCATTGGGATCCGCGCCTGGTCAGCGAACT
GGCGGGCCAGGATAGCCAGGCGCAGCAACAGGCACTGATGGAGGCTGCCGCACAGGTACG
GTGCCCGATGCTGCTGATCAGCGGCGGACGCAGCGATCTGGTCACGCCGCAGACCATCAC
TGAATTCCTGTCGATCGCCCCGCATGCGCAGCACGTGCAACTGCCGCACGCCACGCACAT
GCTGGCCGGCGACGACAACACCACGTTTACCGCCACCGTGTTGCATTATCTGGACGCACT
TCCCTCGGTTGGCATCAGCACCGCGTCCAACATTACCGAGCATGTCACTGGAGCAAGACC
ATGAGCATCGTTGCACCGTTCCTCCTCGTCATCCTGGCGGCGGGCATCGCTGCCTATCAC
CGCATGCGCCTTGCCACGTGGGTCGCGCTGAGCGCCTGCGTGCTGGTGGCGTGCTGGCTG
TTGGGGGCCAACCTCACCGCCACCATCGTTGCAGCCGCGCTGGTCGTGCTGATTGCAGCG
CCGGTGTTGTTGCCGTTCCTGCGCAAGCCACTGCTGACCACGCCGTTGATGGCGTTCTTC
CGCAAGGTGCTGCCGCCTCTCTCGCAGACCGAGCGCATTGCGCTGGAAACCGGCTCGGTC
GGTTTCGAGGGCGAGCTGTTCACCGGTGATCCGGACTGGCAAAAGCTGCTCAACTATCCC
AAGCCGCAGTTGACCGCCGAAGAGCAGGCGTTCCTGGATGGCCCGGTGGAAGAGCTGTGC
AAGATGGTCAACGACTGGGAAATCACCCATGTCCACGCTGACCTGCCGCCGGAGCTGTGG
GATTACATCAAGAAGCACAAGTTCTTCGGCATGATCATTCCGAAGCAATACGGCGGCTTG
GGTTTCAGTGCGCTGGCGCACCATAAGGTGATCCAGAAGCTGTCGTCGATCTCCAGCGTG
GTCAGTTCCACCGTCGGTGTGCCGAACTCGCTCGGGCCGGGCGAGCTGCTGCTGCACTAC
GGCACGCCGGAACAGAAAGATTACTACCTGCCGCGTCTGGCGGTGGGTGCTGAGGTGCCG
TGCTTCGGCCTGACGGGCCCGTTCGCAGGCTCCGATGCCACGTCGATTCCGGATTACGGC
ATTGTCTGCAAGGGCGAGTGGAATGGCGCCAACGTGCTCGGCGTCAAGCTCACCTTCGAC
AAGCGTTACATCACCCTGGCGCCGGTTGCGTCGCTGATCGGCCTGGCGTTCCGCGCCTAT
GATCCGGACGGCCTGATCGGTGACAAGAAGGACATCGGCATCACCCTGGCGCTGCTGCCG
CGCGACACCCCCGGGGTGGAGATCGGCCGTCGCCACTTCCCGTTGAATTCGCCATTCCAG
AATGGCCCGATCCATGGCGAAGAAGTGTTCATTCCGCTGAGCCAGTTGATCGGCGGCGTG
GAGATGGTCGGCAAGGGCTGGAACATGCTCAACGAGTGCCTCGCCGTGGGCCGCTCGATC
ACTCTGCCCTCCACCGCCAGTGGCGGCGGCAAGTACGCGGCGGTGGTGACCGGTGCGTAC
GCACGCATCCGCAAGCAGTTCGGCCTGTCGGTTGGCCGTTTCGAGGGCGTGGAAGAAGCG
CTGGCGCGTATCGGCGGCAAGGCGTATGCGATCAGCGCACTGGCGCAGGCCACTGCCGCA
GCGGTTGATCGTGGCGATGTACCGTCGGTGCCGTCGGCGATTGCCAAGTACCACTGCACC
ACCATGGGCCGCGAAGTGGTCAGCGACATGATGGATGTGATCGGCGGCAAGGGCATCATC
CTGGGGCCGCGCAACTTCGCCGGCCGCGCCTGGCAGGCCGCACCGATCGGTGTGACCGTG
GAAGGCGCCAACATCATGACCCGCAGCCTGCTGATCTTCGGCCAGGGCGCGATCCTGTGC
CATCCGTGGGTGATGAAGGAAATGAAGGCGGCGCAGGATCCGGATACGCGTCGCGGCCTG
GAAGAGTTCGACCAGAGCCTGTTCGGCCATATCCGCTTCGGTATCTCCAACGCCGTGCGC
TCGTTCTGGTTCGGCCTGACCGGTGCGCGCATCGGTGCGGCGCCGGGCGATGCGTACACG
CGTCGGTTCTTCCGCAAGCTGGATCGTTATTCGGCCAACCTGGCCCTGATGGCCGACGTG
TCGATGCTGATGCTGGGCGGCAAGTTGAAGTTCAAGGAGTCGCTGTCCGGTCGCCTGGGC
GATGTGCTGAGCCATATCTACATGACCAGCGCGATGCTCAAGCGGTATCACGACGAAGGC
GCACCGGCGACCGATCAGCCGCTGCTGGCCTGGGCCTTCCACGACAGCGTGCACAAGATC
GAAACCGCGCTGTCGGCGGCACTGCGTAACTTCCCGATCCGCCCGGTGGGCTGGCTGATG
TGGGTGCTGATCTTCCCGCTGGGCCGCCGTGCCGAAGCACCGGGCGACCGCCTGGGCCAT
CGTGTGGCATCGATCCTGATGGCACCTAACGAAGCACGCGATCGCTTGGCACAGGGCGTC
TTCCTCACACCATGCGCCAACAATCCGGGCGGCCGTATCGCCAGCTACCTGACCAAGGCC
GTGATGGCCGAGCCGGTGGAACGCAAGTTCCTGAAGGCGCTCAAGACCAAGGGTATCGAG
GCGTTGGATTTCCCGGCGCAGCTGGACGAAGCCGTGGCCGAGGGCGTGCTCACCCTGGAC
GAGCGCAAGCTGCTGGAAGAGCTGCGCGAGATCATGATGGACACGATCACCGTGGACGAT
TTCGATCCGCACGAACTGCGCGCGGCCAGCTTCTACGACAAGCCGCAGGCACAGCAGCCG
CGCGAAGCCGCGTAAGGGCAGCAACGAGGAACAAGCACAACGGCGAGCTCAGGCTCGCCG
TTGTTGTTTCTGGCGCTTGACCCGTGAGCGCAGGCGAACGTGCCGTTGTCAGCGAGTGGA
TGGTCACGCCGACTGATCCGGCAGCGTTGATGAGAAGGGGATGAGCGACTCGTCGCGCAG
CGTCTTTGCAACGGCGGGCTCAGGCTGGCCGTTGCTGTTCTGAGGTGGCAAATGCGCACT
GGCGAATGTGCAAAACGCTGTAGGCATCGCGTGGAGCGATTGCGCCGATGGGTCCGGCCG
CGTTTTGTCTCAGAGAGATGCAGGCTTGTTGCACAGCGTCTCTGCGAGCGGATTGTGCTT
CGCCACTGTTGTCTCTGGAGCCTGGCGAACGAGTGCTTGCCGCGCGCAAGAGAGCAATCG
TCATTGCACCTGCGCTACCGCGCTGATTGGCCTGGCTGTGCATCGCTGCGGAGGTCACTT
GGCACCCTGCACAATCTCGTTCGGCGCAACGGGAGGTGATCTCTTTCCACTTCTAGCGCT
GGCGTCGCCAGGCAGCAGCACAGCGCCCTACCCGAGCGCCAACGGAAGACACGCTGGAAC
GCGCCCAGCAAACCGACGATGCGCTGCCAAACTCCCGCCTAACGTGCCCTGCACGCCGGT
TGCAGCGCGTCGGCCGCTCACCGCTACCAAAGCAATAGCGACTTCAACCCGGCAACCACA
GCAGTGCCAATGCAATCAGCGCCGGCAACGCCTGCACGAAGAAGATGCGGCGATTGACGC
TGTAGGCGCCGTAGCAGCCCGCCACCACCACGCAGCCCAGGAAGAAGCCCAGCACGTCGG
TGCGGGCCTGCAGCGCGCCCCAGAACAGGCCGGCGGCAAGGAAGCCGTTGTAGAGCCCTT
GGTTGGCCGCGAGCACGCGGGTGGCCTGTGCCTTCTCCGGCGTGTTGCGGAACGTCTTCA
GGCCCAGTGGGCGCGTCCACAGCACCATCTCCAGGACCAGGATGTAGACGTGCAGCAGCG
CAACACACAGGCCGGCAACGATGGCAACGATGGACATAGGGACTGGCTCGATCAAGGTAG
GCGCCAGCATAGCGGCGATGACTGGCGTGCGGCTTACTCGCGGATGCGCCTTGCCGCCGC
ATCGCGTTCGGCGGGGAGCTTGCGTGCCTCATGCAGCACGCCCAGGGCGCCCACCGTCAT
GCCGCATGCGATCAACACGCCCACACCGAAGACCACACTGGAACCGAACGCCGACACCAC
CTTGTGGATCCACACAACGCTCAGATCGCCGCCGCGGTAGACCACGGTGTCGATCGTGGC
CCCGGCCTTGTAGCGCCATTCGCGATCGACGCGCGTGTACAGCGTCTCGCGCGCCGGCTT
GGCCAGGGCAAACTCGCTGGAGCGGGTCATCACCTGCACGATCGCCAGCATCATGGGCAA
CGGTGAAGCAGACAACACGGCGAATCCGAAGATGATCGCCGCGCCGGGAATCAGCAGCGC
GGGTGCAATGCCGAAGCGCGACAACAAGGCCCGCGTGACCAGCAACTGCAGGACCAGCGT
GAGCGCATTGACCGCCAGATCGATGTTGGCGTAGTAGGCGGTGCTCGCTGCCGCATCGGT
ATACAGGCGCCGCACCAGCGCGGCCTGCTCGTTGTACAGCAGCGTGCCAACGCCCACACC
AAACACCACCATGACCGCGAGCCAGCGCAGCAGCGGCTCGCGCACGATCAGCTTCAGCCC
GCCCAACACGTCGCCGCCCATCGGCACTTCGCCGGAGGTCACCTGGCGCTCCTGCTCGCG
TGCGACCGCCCACAGGCGCAGGCGCAAGAGGCATACCACGCACATCCCCAGAAAGCCGGC
CGACACCAGCATCAAGTGCGCAATGCCGATCCGCTCCACCAGGGTGCGGGTGAGGATCGG
CCCCAGGAACGCGCCGATGGTGCCGGCCGCACCGATATAGCCGTAATAGCTGCGCGCCTC
CGCATTGCTGAAGACATCGGCCATGAAGCTCCAGAACACTGCCACGGCGAACAGGTTGAA
CACCCCCGTCCACAGGAAGAACGCCATTCCGCGCCCGGGCACACCGGTGTCGAACAGCAC
ATAGAACAGCAGCAGCGTGGCGATAAAGAAGCCGTATACCACCGGCAGAAATACGCGGCG
CGGGTAACGGCTCACCAGGGCCCCGTAGATCGGTTGCAAAAGCAGGGTGATCAAAAAGGT
GCAGGTAAACAGCACCTGCAAGGTGAAGTCCTTCAGCGGCATGCCGTGTGCACCGAAGAA
CGCGATCATGCCGGCCGGAAAAATTGCCGCCACATCCGCCGATGCACCCATCGCTTCGCG
CACGGGGCGCAGCACGTAGTAGCCGCTGAGCAGGCAGAAGAAGTACAGGAACGACCACGC
CAACGGCGGGGAACTGCGCAAAGCACCCGCCAGGTGGGCCACCGATCGACGCGAAGATGA
CTGGCCGTTCATCGGCATGACAGCGCTCGGTGCGGCGAGCTCGACAACAAGACCATGACA
GCGCAGCTCCCGCAGGAAAGCGCGCAAGTTAGCCGATGCACGCGTTCGCAGCCAGCGGCG
CCAAGCACTTGCGCGGTTTTAACGGTCCTGGCGAGGCCTGCTCGGCACCTGGGCACGCGG
CTTGCAGCTGCCTGATCGTGGCGTCTGCATGCCCGCCCAGGCGCGCTGCATGCGGGCTTT
TTCACAAGCAGAATCATCAATAGGATCAATACGATGCCCATTCATCTTCCGGCAGTTTGT
GCTATTGCAAAGCGCGGCGCTAGAATCGCCGGAGGCAGTGGAACAGGCGGGAACACCATG
ACAGAAATACGCAGGCGCCGACGGTTCCGTCCGTTGGCCGTTGGGCTGTTCGGGGCATTG
CTGCCTCTGGCGCTTTCTTCCACCGCGCAGACCCCTGCCCTGACTGCCAATAGCTTGCAG
CCGGCGACCGCCGCGCAGTCGCCCACTGCTCCGTTGCCTTACCGCACGTCGCTGCCTGCC
AGCAGCGTGCTGGCGCCTGCCGCTGGCTTCGATGTGCCTTCGTTCGAGTCGATGGCCGAC
CAGCTCACCTACGGCAACCGCGTACCTGGCATGGCGATGGCCATCGTGCAGGGCGGCAAG
GTGCTCAGCGCGCGCGGCTATGGCGTCACCGACGTCAATCATCCGCAGCCTGTCGACGGC
CACACCGTGTTCCGGCTGGCGTCGTTGTCCAAGGCATTTGCCGGCACCATGGCCGGGCTG
CTGGTCAACGACGGCGTGCTGCGCTGGGACAGCAAGGTGGTGGACTACGTCCCCGGCTTC
CAGCTCAGCGACTCCACTGCCACCCGTCAGCTCACCGTAGCCGAAGTCCTCAGCCACCGC
GTCGGCCTGACCCGCAACGCCTACGACCGCGACATCGAATCCAACGCCGACTACTACTCG
CTCAGCCACAAGCTGGCAGCCGCGCCACTGCGCTGCGCGCCTGGCGATTGCTATGCCTAC
CAGAACGTCGCCTTCAGCCTGGTCGGTGATGTGGTGTTCGCGGCATCGGGCAGCTTCTAT
GAGCAATCAGTGGAGCGCCGCATCTTCAAGCCGCTGGGCATGAACGATGCCAGCATGGGC
CTGGCCGGTATCCAGGCCAGCCCGCATTGGGCACGCCCGCATGTGCGCAGCCGCAATGGC
TGGGTGTCGCTGACGCCCAAGCCGACCTACTACCGCCTGGCACCGGCCGCCGGCGTCAAT
GCCAGCGCCAGCGACATGGCGCAGTGGCTGCTCGCCCACACCGGGCATCGCACCGACGTC
CTGCCTGCGCCGCTGCTGGCGACATTGCACGCACCGCTGATCTCCACACCGGGCGAAATG
CGCTCGGGCTGGCGCCACGAGCGCGTGGACGCAGCCAGCTATGCACTGGGCTGGCGCGTG
TTCGACTACGCCGGGCATCAGGTGATCTTCCACGCCGGCGCCGTGCAGGGCTATCGCGGC
CTGGTGGCGTTGCTGCCCGAACGCGACCTCGGCATTGCCATCATGTGGAACGGCGAAAGC
GGCCTGCCCTCGGGCATGCTGCCGACCATCCTGGATCGCGCGCTTGGCCTGCCGGCCAAG
CGTTGGCTGGATATCGATGTGGACGGCGACTTCGGCAGCGAGAACATGCTGGCCGAGCGT
CCGGATCCTGCCGGTAAGGGCGCCTCGTCCGGCAAGTCGGTGGCATCGCCGCGCTGACCT
GGTGGCTGGATAACGCATAGATCGAAAGGCGGCTTCGGCCGCCTTTTTTGTTGCCTTGTT
GGGAGGCGGTGCGATGGATTTCGTGGCAGCCGATCGCTGGCGCTCAGAAGTGGTGCACCA
GTGCCTACATGCACGTACGTGGCTGAGGTGCCTGAGGTGCGATGCCAGCCACGGCAAGTG
AAGTTGCCGAGCTGGTAGGTGATGCCGTGTCGCTATGCATCCTCGGTAGCCGTGCCTGCA
GGATTGGATGGCGGCAGCAGCGGAGGTCGGGTGAAGCATTACTCCATATTGAAATCGGGG
GTGTCTTGGTCCTTGATGCTCGGCGTCGGAACTGTTGGTCATCGGCTGGCTGCCAATGCT
CCCTGGAAGACTGCGCAGCGGCATCCGCAAAACCCACGACTAGCGACTGGCCTCAGCAGT
AGCACATCCCGCAAACAGCCTTGATTGCTTGTCCGCTCGAGAGCGGTCCGATGCCGGTTG
GCAGCACGAACGCTGGCCAGACGTGATGCGTCACGACGATCTTGCTGTATTTACATACCT
GGTAACCAGCAAGCGCTCAGTGCTTTGCACTCGGCCAAGCGAGCCTGCGCCACTGATGCC
TTTAAGAGCGTGCTGATCGGCACGCTCGGTACCGGCTGGCCACTAGCAGCCACCTCCCGA
AGCTCATGTTGGCCTGCCACTGGCAGATAGCTCAAAGCCCGTACCGGCTGACCACTGGCA
GACAGATGACGAGGCTTGTGTCGTTGGCCTTTGGCAGACAGATTCCGGGGTTGGTGATGG
ACAGCCACTGGCGGGCAGACCCCGAAGCTCGTGTTGCTGCGAACAGATTCCGCGCCTGAT
GCTGGAAGGAAGATGCCAATGCCCGCTAGGTAGTGGCGGCGTCACAGCGATGTGCAGGCG
GATGCACATCGAGCACTTAGAAAACGACGCCGGTGATGCGATCGGCGGATCGACTCGGGC
GATCCACAGCGACTGCAAGGAAGTCGCAGGGGTGGTGCCCAAACTAAGCTGGAGATCGGT
CGCTGCAACTACACCTAAGACTAAGAGCTAGCCGCTGGTGATGGGCGATACAGCCGACGC
GGAGAAACTCGGCGGTCATTGGTCGGTCCAGTAAAGTACCGCGTCGAGCTGTCGGCAGGC
GCGGCTATGGCACCTTGTCGGCTGTGGAACGCAGCCTGCAAGCCCGAGGTGCTCATCCAT
CCCTGGGCTGCAGCCCGCCGCAGCATAGGGCGCGACGTCCTGCGTCGGCTGGGCCTGGAA
CAGGCCGCACTTGCACCCTAACGTACTGCCCGCTGCCCTATTGCAATGCCGATTCGCAGT
GTACGAACCCGAGAACCCACGAGCGCGTGCTCCAGCCGCCTGCATCCATCCGCCGCGTCG
GCGACGATGCTCTGCCGCGGCAACCCGCCCAACTGCATCCGCCCAATAAAAAAGCTCCCT
CCCCGCTGGGCGTCGGGGAGAGAGCGCGATGTTTACGGCGATCGGGTGTTACAAATCAGA
TCAGCGGTGCCGGGGTTGCGGGCAGCGCGACCGGAGCGGCCTTCTTCTTGCGAGCGGCCG
GCTTCTTCTTGGCGACCTTCTTCACAGCAGGCTTCTTGGCAGCAGACTTCTTGGTGGCGG
ACTTCTTGGTCGCCTTCTTCGGAGCTGCCTTCTTGGCGGTCTTCTTGACGGCCTTCTTGG
CGGCAGTCTTCTTGGTCGCCTTCTTTGCAGTCTTCTTCACTGCCTTCTTGGCGGCAGTCT
TCTTGGTTGCCTTCTTCGCAGTCTTCTTGACGGCCTTCTTGGCAGCAGTCTTCTTGGTTG
CCTTCTTTGCAGTCTTCTTGACGGCCTTCTTGGCGGCGGTCTTCTTCACTGCCTTCTTGG
CGGTCGCCTTCTTCGCGACCTTCTTGACGGCCTTCTTGGCGGCAGTCTTCTTCACTGCCT
TCTTGGCGGTGGGTTTCTTTTTCGCAGCTTTTTTAGTGGTGGCCATGTGTTTGGCTCCTC
GTCAGTGAACTATGGAGTTGGAAAACGCCCAGTTGAAGCAAACCCCGTGACGGCATGCCG
TCGTCGGGAACCGTCCGCAGGTGATGCGCGACGGGACGGATACAGAAACACCCGCATCGA
ACGGCGACACGGGTGCGTGATCGGAACGACCGCTGCGTTTTTTGGAGAGAAGCGAACCCG
ACTCCACCGTTGATGGTGCTTCGGTGGACATCTGGAACAAGCGTGTCGGCCTGATGTCGA
TTCTGCTCACTCTCTTCCGCAGCAATGTCTGCTGGGCGAAACCTAATCACGCTTTTTTTT
ACTGTCAACACTCTTTTGCAAATATTTTTCAGTCTGGTGTCGCCACGCGTCGGCAAGCGG
CGACGCAAACCGGCGTTGCCGGCGATCACCAACCCCGCATTCGCACAGGCGCTTGCGCAG
TGGTTTTTTAAAAAGCACTTCTTTTGCGCTGTTTTTTTCATGCATGCCGTTCAAGCACAT
ACGCAGGCACTGCGCGCCAGCAACACGACGCGGTGTCTGCGATGACCGCTGCGCCGCCTG
TCCGCCAGCTGAAAATTTTTTTGCCGGCGTTGCCGCTTCCGGCGTCGCACAAGCACAAAT
GCGCAAACTTCTTGCGCCGTTTTGTACTGCATGCGGTGCGGCGCACACGCACCGATGGAG
TCGCATGCGTTGGTTCGCGCCATCGGCAATGGCAGTACGACGACCACTTTTTCACCGAGC
GCACGCCAACTCCTCACGAGTGGCTCACGCCAGAATTCCGACGCGACGAAAAACGACCGC
ACACGCCTGACCAACAATCGACCGCCCGCATGTAGCGCATCGGCTGACCATCGCCCGTGA
CGGATGCGACAGCGATGACATCGATTCGGTCGACCACTGCTCCGCGCGCCGACGCCCTGC
ACGTGCGCATGCATCACCCCCAGCTGGAAAACGACGGCATGCAGGTCTGTGCTCGGTTGG
CGAACCACCGCCCGCCAGGCAAAAAAAATGGCCGCTCGGAGAGCGGCCATCGGGATGCAG
CAGGCGGCGCGATCAGTGCGCGTCGTCTTCCAGCAGCTCGGCGTAATCGTCCGGGGCCAG
CAGTTCGTTGAGCTGTTCCTTGTCGTCGATCTCCACCACGAAGATCCAGCCTTCGCCGTA
AGCGTCTTCATTGATGGTTTCCGGCTTGTCGCTCAGCGAGGCATTGACCTCGACGACCGT
GCCGGTGACCGGGCTGTAGACGTCAGAGGCGGCCTTGACCGACTCCACCACCGCAGCGCC
GTTGCCAGCCTGGACGGTGTCGCCAACGGCTGGCAGTTCGACGTAGACCAGGTCACCCAG
CAAGCCTTGCGCGTGGTCGGAGATACCGACGGTGACGCGGCCATTGCCTTCGACGCGGGC
CCACTCGTGGGATTTGAGGAACTTGAGGTCGCCAGGGATCTCGCTCATGGGTGTGCTCCG
GGAAAACGTAGGGTTCGGGGACAAGGCGCTAGTTTAACCAAGGCCGTGCGTCAGGTGCTG
GCATCGCGTGATGGCAATGCAGGTGGATCGCTGCTGCCGGCCGCGCGAACGACCGGCAGC
GGCAGGCTTACGCGCCGAGTACGCCGGGCTGGGCCTGGCCATCGCGCACAAACGGAAACT
TCACCGCGCGCAAGGGCACCTGCTTGCCACGGATGTCCACGCGCAGGTCGTCGATGCTGC
CGGCCGGCACGCGTGCAAAGGCAATGGCCTTGCCCAGGGTGGGTGAGAACGTGCCGGACA
GGATCTCGCCTTCGCCGCCTGCGCTGAGCACCTTCTGGCCGTGACGCAGCACGCCCTTCT
CGTCCATGACCACGCCGATCATCTGGCGGGCTGCGCCCTGCGCTTTTTGCGACTCCAGCA
CGCTGCGGCCGATGAAGTCGCGGCCTTCGTCGAGCGTGATGGTCCAGGCCAGCGCGGCTT
CGTACGGAGTGACGTCGTCGTCCATGTCCTGGCCGTAGAGATTCATGCCCGCTTCCAGAC
GCAAGGTGTCGCGCGCGCCCAGGCCGGCAGGCGCCACGCCATGCGCGAGCAGCGCATTCC
AGAACGCGACCGCATCGGCCTGCGGCAACACGATTTCAAAACCGTCCTCACCGGTGTAGC
CGGTGCGCGCGAGGAACAACGCAACGCCATCGCGCGTGCGCGTCTGCAGCGCAGCGAAGC
GGCCGAGCTTGCTCGCCGCGCTGGCATCGGCGGGGTCGAGCAGATCGATCACCTTGCTGC
GCGCGTTGGGCCCCTGCACCGCGATCATGGCGAAGTCGGCGCGTTCTTCCACGCGCACCT
CGAAGCGTGCGGCCTGTTCGCCGATCCACTGCAGGTCCTTGTCGCGGGTGGCGGCGTTGA
CCACCAGGCGGAAGAACTCTTCCTGCATGAAGTACACGATCAGGTCGTCGATCACGCCGC
CTTGCGGGTTGAGCATGCAGGTGTACAGCGCCTTGCCGGAGACCTTGAGCTTGTCGACCG
AATTGGCCAGCAGGTAGCGCAAGAACTCGCGCACGCGCGCGCCGTGCAGATCGACCACGG
TCATGTGGCTGACGTCGAACATGCCGGCGTCGCGACGCACCTGGTGGTGTTCGTCGATCT
GCGAGCCGTAGTGGATCGGCATGTCCCAACCGCCGAAGTCGACCATCTTGGCGCCGAGCG
CGCGATGGGTGTCGTTGAGGATGGTCTTCTGGGTCATGAGCGCCGGTCCAAGGGAAAGAG
GACCATTATCGCCGGCCGGCCACGCTTGGGGGAAACCGCGGGCTGGCGCTGAGGCAACGC
ACGGCCGGTGCGTGGGCATCGGGGTGCGTGCGCCGCTCGGACGCACCCGACCAGCGGCGA
CCGATGAGTTCCCGATTGAGTGGCGTGCGGCGCACTACGGGCGCATCACGCGCCCGTGGG
TGGATCAGGTGTTGGGCTGCACCTGCAGGGTCATGCCGTCGACCGCAACGATGCGCACCA
ACGCACCGGCGGGAAGATCCGGGCCACTCACCACCCAGAACGCATCGTCCACCTTGGCGC
GGCCACGTCCGTCAACGATCGCCTGATCCAGCAACACGCTGCGGCCGATCAACTGTTCGG
CGCGCCGGTTGAGCAAGGGCCGATCGCTCTGCCGGCCCTTGCCGCGGAACCAGGTGCGAT
ACACCTGGATGGCGACGAAGCTGAGCACCACGAACGCCAAGATCTGCAACAGTACCGACA
TGCCGGGCACGGCCAGCACCAGCACGCACACCGCTGCGGCCGCGATGCCCATCCATAGCA
GAAACGCGCCGGGCGCCAGCGTCTCGGCGGCGATCAACAGCAAGGCCAGCATTGCCCAGG
CGACCATGTCCCAGCGCATCGCTCAGCCTCCCGCGCGCGGCGGCAGTGGCGGCGTGCGCA
CCACCGGCGCGTCGGGCTTGCCCAAGGCCTCCTTGGCCAGCTCGGCAATGCCGGCGATAG
AGCCGATGATGCCGCTGGATTCCATCGGCATCAGCACGAACTTCTGGTTGGGCGCGGTGG
CCAGCGCCTTGAACGCTTCCACATACTTCTGCGCAACGAAATAGTTGATCGCCTGCACGC
TGCCCTGAGCGATCGCATCGGACACCATCTGGGTGGCCTTGGCTTCGGCCTCGGCCAGGC
GCTCGCGTGCCTCGGCATCGCGGAACGCGGCTTCCTTGCGGCCCTCGGCTTCGAGCACGG
CGGCTTGCTTCTCGCCTTCGGCGCGCAGGATTTCCGACTGGCGCGAACCTTCGGCTTCGA
GAATCTGCGCGCGCTTCTCGCGCTCGGCCTTCATCTGCCGCGCCATCGAATCGATCAGGT
CGCGCGGCGGCTGGATGTCGCGGATCTCGATACGGGTGACCTTGATGCCCCACGGGTTGG
TGGCCTGATCGACCACGCTGAGCAGCTGCGCGTTGATGGTTTCGCGCTGGCTGAGCGATT
CGTCCAGGTCCATCGAACCGATCACCGTGCGGATATTGGTCTGCACCAGGGCGATGCTGG
CGATTTCCAGATTCGACACTTCATAGGCGGCCTTGGCCGCGTCCAGCACCTGGAAGAACA
CCACTCCGTCCACGCGCACCACCGCATTGTCCTTGGTGATGACGTCCTGGCTGGGCACGT
CGAGCACCTGTTCCATCATGTTGATCTTGCGGCCCACGCCGTAGACCACCGGAATCAGGA
AATGCAGGCCCGGCGTCATCGTGTGGGTGTAGCGGCCGAAGCGCTCCACGGTCCACTCGA
ATCCCTGCGGCACCATGCGCACCGTCTTGAACAGCACGATGACGCCAGCGACCAGAACCA
CGATTGCCAAGAACGATGTTGGAAACATGTGCGACTCCTTCCCCGATGCGAACGATCCTT
GCCCAAGTATAGGCCTGTGCGTGGAGTGCCCGAATGCGCTGGAAGACGGAACGCACGCGC
GGCAGATCATCGATGGGGGCAATCACGCAGGCGGCGCATAGGCGCTGCGCATGACCAACC
TTACGCGTGTGCGCGGCGCTTGATCAGTACGCGCGTGATCCCCTCGCATTGCGCAGTGCA
GCAGCCACGGCGATCTGTCTCGGACCCGCCGAAGGCAGTTCTTCCCGCGACGCATAAGAA
GGTGTGGAGAGATACCGCCTCAACGTGCAGCGCGATAGCGAGGCACTGCATGCCTGTGAC
CCACCCGCACGAGCGCACTCAACCGGAGCGCGGCGAGAACATGATGATGGCCATGCCCAG
CAGGCAGCAGCCGGCGCCAAGCAGATCCCACCGCGTGGGTGTCACCCGGTCCACCCACCA
CAACCACAGCAGTGCGGTGGCGATGTAGACGCCACCATAGGCGGCATACACGCGGCCGCT
GGCGGCAGGGTGCAAGGTCAACAACCAGACGAACACCGCCAGGCTGAGTGCCGCCGGCAA
CAGCAGCCACACGCTGCCGCCTTTGCGCAGCCAAAGATAAGGAAGGTAGCAACCCACCAA
TTCGGCCACCGCGGTGGCCACGAACAACAGCAGCGTGGTCAGTGCTGCGCTCACTGCGCG
GCGGGCTCGTCACGCTTGACGCGTTGCCACAACGCTTCTTGTTCGCTCAGCGACAACGCG
TCCAGCGCGGTGCCGTCGGCCTGGGCATATGCCTCCATCGCGCGGAAGCGACGCTCGAAT
TTCAGGTTGGCGTGGCGCAATGCCGCGCCCACATCCACCTTGGCATGCCGGGCCAGGTTG
GCACAGACAAACAGCACATCGCCCAACTCGTCTTCCAGTCGTGCCTGGTTGTCGGCGACC
GGGCCACGCGCAAACTCCACGCGCAGCTCATCGATTTCTTCCTGCAGTTTTTCCAGCACC
GGCGCCGGGCCGGGCCAGTCGAAACCGACCCGCGCCGCGCGCGACTGCAACTTGGTGGCC
CGTTGCCACTCCGGCAACCCGCGTGCGATGCCGGCCAGCGCGGAGCTGTCTTTCTCTCCC
GCCGCACGGCGCTCCTCGCGCTTGATCTGCTCCCAGTTGGCGCTCACTGCCTGCGCGCCA
TCCACCTGCTGCGCGCCGAAGACATGCGGATGGCGACGCACCAGCTTGTCGCTGATGCTG
GCGACCACGTCGGCAAACCCGAAGGCACCTTGCTCAGACGCCATCTGCGCGTGAAAAACC
ACCTGCAACAACAGGTCGCCCAATTCGTCCTGCAGGCCGGGCAGGTCGTGGCGATCGATC
GCATCGGCCACTTCGTAGGCTTCTTCGATGGTATACGGCGCGATGGTGGCGAAGGTCTGT
TCGACATCCCACGGGCAGCCCTGCTCGCGGTCGCGCAGGCGCGCCATCAGCTGCAGCAGG
TGCGCGACGTCGCCGCTGGAAGGAGGTTGGCTCATCGGATCTCTCGTTGGGTACGGCGGG
GCGGCAGGCTTACACCAGCCAGTCGCGCCACGGCAAGCCGGGGTCGCCCAGGGCGATGAA
GTCGCCATTGAGCAAGGTGTCGCGGCGGTTGTAGCGGAACGGCTTGCCGGTGCCGGCCGC
GAGCAACGCGCCACCGGCGGCATGCAGCACGCACTGGCCAGCGGCGGTGTCCCACTCGGA
GGTGGGACCGAAGCGCGGGTACACATCCAGCTCGCCTTCGGCGATGCGGCAGAACTTCAA
TGAGGAGCCCTGCGCCACCACGTCGATCTGGCCCATGCGTTCCAGCGCGGCGGCCGTGCG
TGCATCGCGATGCGAGCGGCTGGCGGCGACCCGTAACGGGGCAGCAGCGGGCGTGCGCGA
ATGCAGCATTTCGTCGCGGTCGCCATCGCGGCGGTAGGCGTTCTCACCGCGCGCCGCATA
CCAGACCCGTCCATCGACCGGCGCCTGCACCACGCCGAGCACCGGCGCGCCCATGTGGAT
CAGGGCGATGTTGACGCTGAACTCGCCATTGCGCTTGACGAACTCGCGCGTGCCATCCAG
CGGGTCGACCAGCCAATAGCTGGTCCAGTACTGGCGTTCTTCCCAGGCCACGTGGACAGA
CTCTTCCGACAACACCGGCACATCCGGCGTGACCCGGCGCAAGCCTTCCACGATGACGCG
GTTGGCGGCCAGGTCGGCCTGGGTCAACGGGCTGGCGTCGGCCTTGATCTCGACAGCGAA
ATCCTGCGCGTACACCTCCATGATGGCGTCGCCGGCCTGGCGCGCGATCGCGATCACGGT
CTCGCGCAATTCCATCGGGATGCGGATCATGGGTTGCGCTCCAGCCACTCGCGCGCAATG
AACAGGGCCGCCAGGGAGCGGCCCTCGGAGAAGTCTTCGCGCAGCATCAGTTCGTCCAGG
CGTGCCAAGGGCCAGGGGATGACATCCAGTTCTTCGGGTTCGTCGCCGGGCAGACGCTCG
GGGTAGAGGTCGCGCGCCAGCACCAGCCAGGATTGGTGACTCATATAAGTAGGAGCAAGC
GTCATGGCGCGCAGCACCTGCACCTGGCGCGCGCCGTAGCCGGCTTCTTCCTTGAGCTCG
CGGTCGGCGGCCTGCTCGGGCGTCTCGCCGGCATCGATGCGGCCCTTGACCAGGCCCAGC
TCGTAGCGGTGCACGCCAGCGGCGTACTCGCGTACCAGCAGCACGGTCTGCGCATCGAGC
ATCGGCACCACCACCACCGCGCCGTGGCCCTGGCTGAGCTGACGTTCGTACAGGCGCCGC
TCGCCGTTGGAAAATTCCAGATCCAGCTGCTGACGCCGGAACGGCCCTTCGCCCAGATCG
GTGATCTTGTGGATGGTCGGCAGACGCGTGCTCATGCGCAGCACGCAGCGGCGGAGCCGG
CCGATAGAATAGGCAGATGCATCGACATGTTCATGAGCCCGAAATCCTAGCAGACCCGGC
AGCCTTCGAAGCTGCCGAACATTGGCGGCAACGCGATCTTGCGGTGGTGTGGCACCCCTG
CACCCAGATGCGCGAGCACCCGCACACACTACCCCTGGTGCCGATCGCACGTGGCGACGG
CGCCTGGCTGATCGGCCACGATGGCCGCCACTATCTGGATGCGGTCAGCAGCTGGTGGAC
CAACCTGTTTGGACACGCCGAACCGCGCATCGGCGCGGCCATCGCGCAGCAGGCCGGCAG
GTTGGAACAGGTGATGCTGGCCGGCTTCACGCATGCGCCCGCCGTGCAACTGGCCGAGCG
GCTGTTGGCCATCGCGCCGCGCCAGCCCGACCGCGCGCCACTGGCCAAGGTGTTCTACGC
CGACAATGGCTCGGCCGGGGTGGAAGTCGCCTTGAAGATGGCCTTCCACTATTTCCACAA
CCGTGACGAGCACCGCCGCACGCGTTTCATCGCGCTGGAGAACGGTTACCACGGCGAGAC
CATCGGTGCGCTGTCGGTGGGCGACATTCCGCTGTACCGCCGCGTGTACGCGCCGCTGTT
GCTGGAATCGATCTTCGCGCCTTCGCCCGATGCGTACCTGGCCGAGCCGGGACAGAGCGC
CGAGGACTACGCGTTGCAGGCGGCCGATGCACTGCAGCATCTGCTGGAGCAATCCCCGGG
CGAAATCTGCGCCTTGATCCTGGAGCCGCGGGTGCAGTGCGCCGGCGGCATGCGCATGTA
TCACCCGGCCTACCTGCGCCGCGCGCGCGAACTGTGCGATGCGCATGGCGTGTTCCTGAT
CGCCGACGAGATCGCCACCGGCTTTGGCCGCACCGGCACCTTGTTCGCCTGCGAACAGGC
CGGCGTGATGCCGGATCTGTTGTGCCTGTCGAAAGGACTCACCGGTGGCTTCCTGCCCCT
GTCGGCGGTACTGGCCACGCAGCAGCTGTATGACGCGTTTCTGGATGACTCGCGCGAGCG
CGCCTTCCTGCATTCGCACAGCTACACCGGCAACCCGCTGGCGTGTGCGGCGGCGCTGGC
GACGCTGCAGATCTTCGCCGACGACGACATCATTGCGCGTAACCAACGTGCCGCTGCACA
CATGACCCAGCTCGCTGCGCAGATCGGCGAGCACAGCGCGGTGGCCGACGTGCGCCAGGC
CGGCATGATCGTGGCCTTCGAGCTCACCCAGGGCGGCGACAAGCGCACGCCCTTCCCCGC
CGCCGCGCGCGTGGGCCTGCAGGCCTACCGCGCTGCATTGGCACGTGGCGTGGTGCTGCG
CCCGTTGGGCGACGTGCTGTACTGGATGCCGCCGTATTGCGTGGACGACGCACAGCTTGC
GCTGCTTGCCGACACCACCCGCCACGCCATCGCCAAGGCCGTTGCATGCGCCTGACCCGT
TCGTATGTTGCATTGCCGCTGCACAGCGGCGGCGATGTCACGCTGCCGGAGGAATCGGCC
AACCACCTGCTGCGTGTGCTGCGGCTGCGCGAAGGCGATGCCTGCGTGCTGTTCAATGGC
GACGGCAGTGACTACCACGCACGCATCACCGTGGCCGGCAAGCGCGAGGCGCGGGCTGTG
GTCGAGCGCGTCGAGGCAGTGAGCAACGAACCGCCGCTGGCAATCACCCTGCTGCAGGGC
ATTGCGCGCGGCGAGAAGATGGACCTGATTCTGCAGAAAGCCACCGAGCTCGGCGTGACA
GCGGTCGTGCCGGTCAATGCCGAGCGCACCGAGGTGAAGTTGGATGCCGCGCGCCTGGAA
AAACGCATGGCGCATTGGCGCAGCGTGATTGTCTCGGCCTGCGAGCAATCCGGGCGCGCA
CGCATTCCCTCGCTGGCACCGCCTTCCTCGCTGCAGGACGCCGCGCGTGCAAGCGATGCA
CAGGCGCTGCGGTTGACGCTGGACCCGCACGGCGAACATCGCCTGGGCACGCTGGCGGTG
CAGCCCGGGCAAGAGCTGATTGTGGCGATTGGCCCGGAAGGCGGCTGGTCACCGCGCGAC
CGCACAACGCTGGGCGAGGCCGGCTTTACCGGCTTGCGCCTGGGTCCCCGCATCCTGCGC
ACCGAAACCGCGGGATTGGCAGCGATTGCGGCGCTGCAGTCGCGATTTGGGGATTTGTAG
GGCCGGTTGTTCGTGTGTGTGCGGCACTGGCCAGGCACGCCCTGTCAGGGCTACGTTTCT
GTAGGAGCGCGCTCGGGCGCGAGGGCGTTATCGGTAGAGCCTCATCGCGCCCGAGGGCGC
TCCTACGATGTGCTGTGACTTTCCTGCTTACTTATCCCTGCTTACCTATCGAAGCCGCGC
ATCTCGACATCGGCATCAGCGGGTTGCGTGATGACGGCGCGCAGCAGTCGAATTGGGAAT
CTTAGGGCGGACTTCAGCCAGGCACGTACCGCGCTGACCAAGCATTCCGCGGACCAGGCG
CTGGCTGTGAGGCGATCCGCTCTTATGTAGGAGCGCCCTTGGGCGCGAGGGCTCTACCGG
TAGAGCTTCATCGCGCCCGAGAGCGCTCCTACGTGTGTCCGGCTACACCAGGCGCGTGGT
AGCGCTGCGTACCGAACGCATGCTGCCTCCGCGCCCCGCGAAACCCGGGCGCTTAGCGGC
CGTGCTGCAGGAACCAGCTGGCGGCACCGATCACGCCAAGCTGGCCATGTTCGACGATGC
GCACCGGCACCTGCTCCAGCGCAGGGCGCAGCGGGCCCTTGTCGAGCAAGCGGGCAGCGA
AGTCGCTGCGGGCGATGAAGTCGGCAATCTGCGGCAGGAAACCACCGGCCAGATACACAC
CGCTGCGCACGCCGTACAACAGCATCATGTCGCCGACCACGCTGCCCATGAAACCGCAGA
ACGTCTGCAGCGCCTCGTGCGCCAGCACGTCGTCACCCGCCAGTGCTGCGGCAGTGACCG
CAGCCGGGGTGGCGTGCACCGCCGGCGCGTCGCGCAGCGTGGCCAGCGCGGTATACAGCG
TGAGCAAGCCCGGGCCGGAGAGAAAGTGTTCGGTCGCCACATGGGTGCGCGTGCGGCGCA
ACTCCTGCAGCAAGGCCACTTCCAGATCGCTGGCTGCCGCCAGTGCGGCGTGGCCGGCCT
CGGTCGGTAGCACCACCGAGTTCCCCCCATTGGGAATCCACAGCGCCGCGCCCAGGCCAG
TGCCCGGGCCGAGCACCAATGCCGGGCCAGGAGCGCCCTGGGCGGGGCCGGACAGCTGCA
TGACCTGATTGCCGGTCATGTAATTGGCCGCGTAGGCGACCGCTTCGAAATCGTTGACCA
GGTGCAAGGCCTGCATGCCGAGCTGCTGGCGGATCTGCTCCGGCGCCAGCACCCACGGCA
GATTGGCGGTGATCACACGGCCATCTTCCAGTGCATACCCGGCGCTGGCGATCACGCCAC
GGCGCACCGGCGCGCAGGACAGCTCGGCAAAGAACGCGGCCATGATCTCGGCCAGGCCCG
GGTAATCAGCGCAGCGGTACTTGCGGTAATCCAGCACGGTGACCGGCTTGCGCGGATCGT
TGCTCTCGCAGGCCAGCGCCAGGCGCACATGCGTTCCTCCGACATCGGCGGCAACGAAGG
TTTCGGGGCGCGGAAATGCCACCGCTTCCATTGGGCTGCTTGCGCTCACGCATTCTCCTG
ATAAGTGGCAGCGGGGCCGACATCGTCCTGCTGGCCGACGAACGGCGAGCGGGTAGACAA
CGTTGTCAGCAATCGTCCTGTAACGCAACCGTCGCGCGCGTACTGCGTCGCGCGCGCGGC
AAATTCCATCATCCAACAAATATCAGCGCTGGCAATGGTGATTCCGGCACAAACTTTAGT
GATGTCGGCTTGAATTGCACATCAGCCATAGAAACGGCCGATGGCTGCACACATCGCGTG
CGGCCCAATTGCGCAGCGCCGCTGGCGTTCCGCAAACCACCGCACAAAAATGCTGCATTG
CAGCGCAATCGCAGCCACTTCAGAGATCTGTGACGATGTGTTGACAACGCTGTCAACGCT
ACGCGAGACTCGATTCAAATCGGAGTTCAGGCAGGAGGGGCCATGGACTGTTTTACGACT
GTACGGATTGGCGCGCCCCTCGCCCGGAACATCCAGATTTGCGAGCCACGCGTCATGGGG
CGCTGCACTCGCAGATGTCGCGTTCGCTCCACTGCACCACCACACGGGGGACACCTCCTC
TACCACGCGAATTACCGCAGCCGCACTTCGCCCGAAGTTCGGTCAGGCGATCACCGCGAT
CGGTCAGGGCGTGTTGTTTTGCCGGCCACGCCGAGCGCGTTGCGCCTCACCACGGGCCAT
CCGCGCTCAAAGCACTAACCAACGAGGTTTAGCCATGCACAGCCGCACCACGACGTTAGC
ATTCTGTATTACCGCCGCCCTGTACTACTCCGGCGCTGCCATGGCTGCCGGACAAGAACA
GCAAGCCGCTCCGCAAGCTGCTCCAAACGCGCCCTCGTCCACCACCGAGCTGGACACGAT
CACCGTCACCGGCTACCGCGCTTCGCTGGAGAAGAGCCAGGCGGTCAAGCGCTCGGCCAA
CTCGATCGTCGACGCCATCAGCGCCGAAGACATCGGCAAGTTCCCGGACATCAATGCGGC
AGAATCGCTCTCGCACCTGCCGGGCATCAGCGTCGACCGCCAGTTCGGCGAAGGCGAAAA
GGTCAGCATCAACGGCACCGACCCGGCATTGAACCGCGTGCTGCTCAATGGCCAGACCAT
CGCCTCCGGCGACTGGGGCGGCAACCCGACCGACACCAGCGGCCGTACCTTCAACTACAC
GCTGCTGTCGCCGGAAATCATCGGCCTGATGGAGGTCTACAAGACCCCCGAGGCGCGCAT
CGACGAAGGCTCGATCGGCGGCACCGTGATCGTGCACACCCGCAAGCCGCTGGACCTGCC
CAAGAACACCATCCGCGGCTCGATCGGCTACAACTACAACGATCGCTCGGAAGAAGGTAA
TCCGCGCGGCTCGGCGTTGTGGAGCTGGAAGAACGACGACGAAACCTTCGGCGCGTTGAT
CTCCGCCACGCACGACAAGCAGGACCTGGCACGCGCCGGTATCGAATACTTCGGCTACAC
CACCGGTGCCAACATCCCCGCCAGCGCCACCATCACCGGCGACGGCAGCGATGTGGCCAC
CGCCCGCGTGCCGGCCGGCATCAGCAGTGCATTCTTCCAGCAGACCCGCGAGCGCAGCGG
CCTGCAGGGTGCATTGCAGTGGAAGCCCAACGAGCAGAACGAGTTCAACCTGACCGGTCT
GTACATCAAGGGCAAGTACAACAACTTCAGCCAGGCGCGCTATGTCTGCCCGAACTGTTC
TTCTCCGGCAGCCGATGGGTCGCTGGACGCGAACGGAAACCAGGTCCAGATCAACAATAT
GCGTCTGATCGATAGGGCGACAGTACAGGATGGCGTGGTCACGTCTGCAAATTTCGCCGA
TAACGGTCTTGCCCAACCCTATTCGCAGCTGGACACGATCTATCGCGAAAGTACTGTTAC
CACCAAAAGCCTGAACCTGCGTCACGACTGGTCGGGCGAAAAGTGGGTCTTCACCACGCA
GGGTGGTTACACCGAGGCGACGGGTGGCAAGAACCCCGAATACCTGATGAAGTACCTGAT
GCAGGATGGCGGCTATAACTACGCCTTTGATGGCCGCAACACTGCGGTCAATTATGAGAA
TGGTGGCGCGGCCAACTGGGTGTTACCGGGCAATCCGGCAGGCCTGGCACCAGGTCAGGT
GGGTAATGTTCCCGGTACAGGGACGCCTATCATGCAGGCCGGCGGTATCGCCTACCAGAA
GAGCAAGGACGACGAAAAGTACTTCCAGTGGGACGCCTCGCGCGACCTGGAATGGGGTCC
GTTCACCAAGCTGCAGTTCGGCTACAAGTACATCAACCACAACAACGGCGTGGACGCGCG
CGGCAATCGCATCAACTCCACCGACGCGGTGTCGCTGACACAGTTCAATCCGGGCACCAC
GCCGAGCAGCCTCTATGACGGCCTGGGCGCAAGCGGCGACTTGACCACGTGGCCAACTGC
GAACCTTGAGACGGTTCGCCGTTATCTGCTCGGACAGCCGCAGGGCCCTTACCGCACCGA
TTTCGGCGCTTCGTTCCAGGTCAAGGAAATCACTCAGAATTTCTACACGCAGTTGAACTA
CGAGACCGGCAAGTGGCGCGGTAATGTAGGCGTGCGCCTGGTCGACACCACCGACAAGTC
CGAATACTGGCAGAGCAACAATGCCGGCAATAGCTTTGACCGTGTTGCCGAGACCAACGA
CTACCGCAAGGCGCTGCCGAGCTTCAATGTCGCCTACGACGTCACTGATGATGCGGTACT
GCGCTTCTCGGCAGCCAAAGTTATTGCGCGGCCGCGGTATTCCGACCTGGCCGGCACCTT
CACCATCAATAACGGCAATGGCGGTTCAGGCAACCTCACTGCTGGCGGCGGCAACCCCGA
CCTAAAGCCTTATGAATCCACCAACTACGACATTGCTGCAGAGTGGTACTTCGCGCCTTC
CAGCATGCTGTCTGGTGAAGTGTTCTACCGTGACATCAGCTCTTACATCGTCAATGTCAC
TACGACTCAGCAGCTAAATCCGGGCCCGCCGGCTGAGCCTGGCCCGTATCAGGTCACCTC
ACCTGTGAACGTCTCCGACGCCAAGGTCAAGGGCGTCTCGGTCAACTACCAGCAATCGTT
TGGTCTTGGCTTCGGATTGCAGGCCAACTACACGTTTGCCGAGTCCGAATCCAGTTCCGA
CTTGAATCTGCCCTACCTGTCGCGTGACACCTACAACGTGATCCCTTATTGGGAGCACGG
TGATTGGACGGTGCGCGTGAACTACAGCTACCGCTCCAAGTACTTCACCCAGATCGGTCG
ACTGTCATCGCGTGATTTTGCAGATGCCTACAAGCAGCTGGATCTGAACGCCTCCTACCA
GATCACCGATTACATGGGCATCACCTTCGGCGCGACCAACCTGCTGGATTCCACCTACCG
GGTCTTCAGCAACACACGTGATACCCCGACCGCGTTCTACAAGAACGGCCGCGGCTACCA
GGCACAGCTCAACTTCAAGTTCTGATGGTGTGACGGCGCGCCACCGACCCTCCACGGTGG
CGCGCCTTTTTTTCTGTCGTTGCATGGGGCAACGACAGTGCATGCAGTGCACATTGAGTG
GACCTGGCCATCGCCCTTCGCTGAAGGATGATGGCCAGTCCCGCTTCCGCAACCACGGGC
CGGATGCCTGATGCCGGTGCGTCTTTGCCCACAGGAGTGCAGTTCCCATGACGACCGATA
GCCGCCTTGCGGCTCCATCCCGCCGCCACGCCGGAGCTGCACCCAGAACGCGAATGCTCG
CGCTCGGTCTGTTGCTGGCGTTGCCTGCCGCCACGCTCAGCGCAGCGCAATCGCCCACCG
CGCCGACCGCCACCACGCTCAGCCCCGAGGTCATCGACCAGCAGTGGCTCGACGCCACCG
CGCAGTACGCGCCCGAACGCGCACGGCTGGTGCGCGAAGCGCAAGCCGGCGCGCGCAAGG
GGCCGTTCCGTCCCGACTGGGCCGCATTGAAGGCGTACCAATCACCTGCGTGGTACGACA
ACGCCAAGTTCGGCATCTTCATTCACTGGGGCGTGTTTTCGGTGCCGGCCTTCGGCAGCG
AATGGTATTCGCGCAACATGTATCTGGAAGGCTCCAAGGAATTCGCGCACCACGTGGCGA
CCTATGGCCCGCAGGCCAGCAGCGGCTACAAGGACCTGATTCCCAAATTCACCGCACCCA
AGTTCGACCCGACTGGCTGGGCCAAGCTGTTCCGTGAATCCGGTGCGCGCTACGTGGTGC
CAGTGGCCGAGCATCACGATGGCTTTGCGTTGTACGACTCGAAGTTGTCCGACTGGACGG
CGATGAAGATGGGGCCCAAGCGCGACCTGCTGGGCGAGTTGTCCACCGCGATCCGTGCGC
[truncated: 4,873,148 more chars]
