# Supplementary material for: Comparative genomics of the black rot pathogen Xanthomonas campestris pv. campestris and non-pathogenic co-inhabitant Xanthomonas melonis from Trinidad reveal unique pathogenicity determinants and secretion system profiles
Source: PeerJ. 2022 Jan 3;10:e12632. doi: 10.7717/peerj.12632 (PMC8734464; doi:10.7717/peerj.12632)
Supplement: Supplemental Information 2 [file peerj-10-12632-s002.zip › Cf4B1.fasta]

>contig00001 len=424789 cov=27.5 corr=0 origname=NODE_1_length_424789_cov_27.532964_pilon sw=shovill-spades/1.1.0 date=20210105
ATCGCGTTTTTGCGTGCCTGGATGCGGGCGATGGGATGGCCATCCTTTAGCGCCGTGCCG
CTGTCGCCGATGACACTTGGTGCTTGAAGGGGGTTTTTCAGGGGCGACTAAGCAGTAAGC
AGTAAGCCTCCACTACGCCGACCACCCGAACGCTTGCCCCAGGCGGTCGGAGAAGCCCGA
CTGATCTAATTGCTCAGTGACGCAACGCCAGCTCGGCCAGACTATCCAGGCGTTGTTTGA
TCTCCCGCCAACCAGGCATATGGGCAGCGAGCAGGCGATAGAAGCCCTTGCCGTGGTTGT
GGATTTTCAGATGACACAGCTCATGCAGGATGACGTAATCGATACAGGCGCCCGGGACAC
GGATAAGACCGAGATTCAAGCTGATCCTTCCCGAGGGTGAACAACTTCCCCACTGGCGCT
GCATCATCCGCAGTGAGAGAGGGGGCATCTGTTTGATCCAGCGGAGTTGGGCGGCCATGT
TGGCCACGCGCTGCGGTATTAGCAACCTGGCGCGCTCGCGTTGCCAGTCTTCCAGCGCTG
CGCGCACCACCTCGGGCGCACGGCTGGGCACCCGTGCTTCGACGTAACCGCAACGCAGGC
GGACGTCATGCATCTGGTCGTCAAGGATCACCTTCAGCCGGTAGCGCCGCCCCAGATACA
GCACAGTTTCGCCACTGACGTATTCACGCGGAGCGACGTGCCGCAGGCGGTTTTCGATCT
CCACCAAGCGAAGGTCGATCCAGCGTGCGCGCTGGGTCAGCGCGCGTCTGATCTGAACAT
CGGTCGCATGCAGCGGCGCATCCAGCCGTACGCAGCCATCGGGCTCCACATGGATGGCCA
CGCGTTGGGTGCGCCTTAGCGCGGATCGCCGGATCTGGCAGTGGATGCGGCGCTCGCCGT
AGGTCACCACCATCTCGGCGTCGGTCTGACCTGGTGTCACGTGCGGCTGAGCCCAATGCG
CGTGATGTGCACGACCTGCTCCACGATGGCCTTGGCATGGTCCAGCCCGACCAGATCGAA
GATGGGCGGAAGCAATGTCTGGCGAATCTGTGACTCGATGCTGTGCAGGTTCAACGAGTT
CTCGGCCATGGCGGTGCGCACCACGCCATCGATCGTCAGTGCCAGATCGGCCAGATGCGC
TGTCTCTGCAGCACTCTTGGCGTGCATGGCATCCTCGCCCAATTCCAGCAGGATCGCGCC
GTAATAGGCACTGGCATGGGGGTTGTCGGCCAATGCCACCGGAATACTGGGGATCTGCCT
GACCTCCAGGCGCTGCTCGAAGGCCTTGAACACGGCGTACTGCTTCAAGGGATGATCGAA
CATGGCTTCTGCCTCGGCAATGGCCTCGCGCAACAGCTCGCCGAAGACTTTTTGCGCGTA
CGGGTCGCTGGCCAGCTCCTGTTCGATGGTCTTGCGCAGACGCGTCTGGATCAGATCGGC
CTCGTTGCGGGTCTTCTCCTCCGACCAGGTCTGCGGATCTTCGCGCTTGCCCAATTCGTG
CACGACGTAAGCACCCGAGGATTCACGCACCTCGCGGCCAATCACCTGTTTGTCCACCAG
CTTGCGGATCTGCTCTTCGTAGATGCTGTAGTCCACGGTTTCCATCGCATCCTGGCGTGC
GGTCCTGCGCAACCCGGAGAAAAAGCGCAGGTCGTGCTTGTAGCGGTCGATCAATGCATC
CGGAAAAGCGGCGTCTTCAAAGAAGCTGCGCGAGGAGAGTGCAGTCTGCAGGCACAGGCC
GAACTCGGTCAGCACGGCGGAGAAATCGTCGCGCAGTTTCTGCCGCTCGTCGTAATCGGC
GCCCTCTTCGTCAGCGACGAAGCGCGGGCTCAGGCGCTGCCTGAACTGCTCCGGATCGTC
ATGGCTGGCTAGCCCGTCAAAGAACGCCCATAACCTTGCATTGAGCGCAGGCAAGCGTCG
GTACTCGGTACTGATCGCCTGGTACAGGCCCTCGATATCGGCCACATCGAAGCCGCCTTG
GGTACGGGTTTCCAGGTCCTGATACGCGCGTACCGCCGTGTCCAGTTCGGTCAGGATGCC
GCGGTAGTCCACCAGGATGCCGTAGCGCTTGGCGTCGTGCAGGCGGTTCACCCGTGCCAC
CGCCTGGATCAGGTTATGGCCCTTGAGCGGTTTGTCGATGTAGAGCACCGCATTGCGCGG
CTCATCGAAGCCGGTGAGCAGCTTGTCCACCACGATGAGCAGATCCGGATCGCCATCGCC
ACCGAAGTCGCGTACGGTCTGCCGCTCGTACTCCTGCGGATCCAGCCGTTGGTCGGTGAT
GGCCTGCTTCCACCATTTCTGCACCTCGGGCAGGGTGTCTTCATCGACGTCGCTGTTGCC
CTCGCGGGTATCGGGCGGGGAGATCACCACCGCGCCTGTCACCAGGCCGGTCTCGTCCAG
GGCGCGCTTGTAGCGGATCGCGTCGCGCTTGCTGTCGGTCGCCAGCTGCCCCTTCAGGCC
CAACGGTTTGATGTTCTCGTTGAAGTGCGCGGCAATGTCCCAGGCGATCAGCTCGATGCG
GTTGGCCGCCCCATAAATGGCGCGCTTGCTGGCGAACTTCTTTTTCAGATCCGCGCTCTG
CGCGTCCGAGAGCCCGGCGGTGATCTTGTCGAACCAGCGCGTGACCGCCGCCGCGTTGAC
CTCTAGCTCCGGCACGCGTTCTTCGTATAGCAGCGGGGCCACGGTCTGGTCTTCGACTGC
GCGCTGCATGGTGTAGGCATGCAGGATCGGGCCGAACGTGTTGGCGGCTTTCTCGTTCTT
GAGCAGCGGGGTGCCGGTGAACGCCAGATAGGCTGCATTGGGCAGCGCCTTGCGCATGCG
CTCATGGGTTTCGCCGCCGTGGCTGCGGTGGCCTTCATCCACCAGCACGATCAAATCGGC
CGAGGCGTTGTGGCACTCGGGCAGCTTGGCGGCGGTGGTGAACTTCTGCACCAGCGAGAA
GGTGATGCGCTCGCTGCCCTGGCCGATGCGGCGCGCCAGATCGCGGCCGGTCGTGGCCTT
GCTGCGCTCACCTTCTTTTTTGGTGCCGACGGCCGAGCCAAACGCGCCGCCGCTGATGAA
GTTGCGCGACAGCTGCGCCTCCAGGTCGGTACGGTCGGTCACCACCAGCACCCGGCACTG
GGTCAAGGCCGTATCCAGCACCAACGCCTTGGTCAGAAACACCATGGTGAAGCTCTTGCC
CGAGCCGGTGGTGTGCCACAGCACGCCGCCCTGGCGTCCGCCGTCGGGGCGACGCGTGCG
GATCTGCGCCAGCAACGCGCGGATGCCGAAGAACTGCTGGTAGCGCGCCACGATCTTGCC
GACCTTGCGGTCGAACAGCACAAAACCGCGCAGCACCTCCAGCAGCCGGGCCGGGGTGAG
CAACCCGGCCAACAGCAGGTCCTGCTCGGTGGGCAGCATGGGCTTGGCCCACAACGCCTG
GCAGTAGGCCCGCAGCGGCGCCGGCTTGTCTGCCAGCAGGGCATCGCGGGTAGCCGCAGG
CAGTGGCAGGTTCTTGAGGCGGCGCAGCTGCGCCTGGTCGAACTGCTCGTCGCGCCAACG
CGCCCAGAATTTGGCCGGGGTGTGCGTGGTGCCGTAGCGCGCCTCGGTCAGGCTGATGGC
AACCAACAACTGCGCATAGGCGAATAACTGCGGAATCTCTTCTGCCCGCTGGTTGCGCAA
TTGCTGGCTCACCGCTTCGGCCACCATCGACTTGCCGGCATGCCCGGCATCGGCGCGCTT
GGTTTCGATCACCACCAGCGGGATGCCGTTGACGTAACCCACGATATCGGGCGTGCGCGT
ATGCGTACCGTGGGCGGAGAGCACCTCGCATTCTTCGGTGATATCCCACAGGTTGTGGGC
TGCATCGCCCCAGTCGATCACCGCGATGGTGGGCTGGTGCTTCTTGCCGTCGGGCATGAA
CTCGGTGACGGTAATGCCCAGCGTCAGCAGTTGATACAGCCGCTCATTGGCGGCCAGCAG
CCCATCGCCCAGCGGTAGCGCCGACAGCTCGCGCACGATCTGGTCGATGCCGCTCGGCGA
GAGCGGGTAGGTCTGCCCCTTGTAGTCGAAGCGACGGCTCTGCAACGTCTCAATCAGACG
CGGCAGCAACAGCACCTCGCGGGTGCTGCCGCGCAGCGCCAGGCAGTGCGCACTGCTCAG
GTAGCGCCAGCCCAGGTTGCATAGCAGGTGCAATGCGGGCAGCTGCGCGCTGGCCTGTTC
GCGGGTGTCCGGGGCGCTGTGGGTCATGCGTGTGCGGCTTCGTCGGTGGGCAGGCGCACG
CGGCGTTTGCCGGTGAGGAGTTGGGACATCAGAATGACTTTTTCCGCCTTGAGTCGAGCA
AGCTGATCGCGGAGGTTTTTTACTGTTGAATGGGCTCCGCCGAGGATCGATGCTATGCGC
TTTTGCTCGGCAATAGATGGAAGGGCGAGTTCCATGCGCATCACATTCGCTTTGGAAATA
TTGAAGCGAGTCGAGCCTTGCGCGATTTGTGTCATGAGAGCCCTAATATGAGGTGCGCGC
AGTACAAATCCTGCATATTCTGGCAATAAGGTTTTGAAGTCGTTTAGTCGATATCCAAAG
CAAAAACTATTCAAGTAAAGTTCGTTCACGTCATCAAGCAGTACCGATGCCATGCCGACC
TCATTGGGTGTTTCAGAAGAAATTGTGAAAATAATGTCTCCTGACTTGACTCGAGTTTGG
TTTTCGTTTTCCGATATTTTTACTAAGGAAAAGTCTTCAATGTCAATACGATTATTTTTG
AAAACGTTGGTGTATGGGATGAATTTAGCGCCGAATCCAAAGTCCTCGCCTTTTTTTCCG
GAAAGGCCGCTATAAGTCCGACCAAGCTCACCAAGTGTGAACTTTGCCCAAGGTGAAGGT
GTCGAGGTTGTTCGCTGTGTCCCGAGAGTTAGGTCGCGCAGAAGTATGTCCATTTGCTTC
TGGCTATTTTTAAGCAATCGTTCCGTGGTGGCGATGGCTTGATCCCAGGTGGAGAGAATG
TGGGCGATGCGGCGTTGTTCTCCCAAAGTGGGCAGAATGACCGGAAAGTCACATACGTTT
TCGCGTGTGATGTTTGGATCTTTTCTGCTGCTGGCAGCGTAGTTTTTCCACGTCTCAACG
CTTCCATTTAGCCAATGTAAGACAAACTCTGGGTCCGCTTGGTTTCGTTCAATATCAATT
GCAGAGATCGCTTGATTGATAGCGCTTTTCTCTCGCAATAGCCCTGTGCGGCCGATTTGC
TTGAAGCCTCCGTACATGGCGACTAAGACGGTGCCGGCAGGGAAAAGCCTGCAAGAAGAT
TCCGCGAGCGCTGCATCGGTGATGACTTCGTCTGTTGTTAATATCTCTGAATTTGTGAGG
TCCATGGTTTTAACCCATGGCCACTTTCCATCTACGAAATAGCGGTCATGTTGAGAGCGT
GCGGGCGTGCTGCCAGATTTGACGGAGCCAATATTCCCAAGCGTTGTGCGTCGCCAGCCG
TCAGGAAGCATCACTTTTCCTAATTTTAATTTTCAGCACCATGTTGGGCTGGTTGAGGTC
AGCGCGTTCGACCATGCGTTGCGCAGCGGTCTTCTGGCCGTCGGCGGCAGTTGTCACGGC
TTGTTTGACAACTGACGCCCCGATCCGGGCTTGTAATGCGGATCCCCGTCGCTGCAAGCC
AGGTAAGGCGGTGGTCCGGATTGCGCTGGGAAGGGGGGGGTCAAATTGACCCCCCCCTTG
CGGCAAGTGCTTGATTTGCCATGCGCCATGCTGGCTGTTCATTTCTTGGCCTTGTCGTTG
CCCGATGCCGGCCTGGCGTCCTTCTGCAGCCGCTTGATGCTGGTTTCCGGTGCGGGCAGG
TTTTCCGGCAAAGTTCCACCCAGTTCCTGAATGGTTTTGCGCACTGTCTGGCCCACCTCC
AGATGCGTCCGGTTGGCGGCCGTCTTGCCCTGCACGTTGTCGCGGCGCAGCTTTTCTTCG
GCCTGCGTGGCACGGAACAGGTTGGCGGCCAGTTCGGTGCTGCCCATGTGGTCGAGGATC
GTCTGGCTCTTCTTCAGGGCTTTGCGCGCATGGATGTCCTTTGCGCCCAGGCCGCCATAC
AACCCCTTGTAGCCGTGGTCCTGGAAGACGGCGTACTCCAGCGGCGTCTCTACACCGGCC
TGTTTCGCTGCGGCGGCCAGATCCTTGTTGTGCTGGCTCATCTGGTCGCGCAGGAACAGA
CGTCGCTGGTTCTCGCTCAGGGCATCGAAATCGACGGCTTCTTCGCCCTGGAGACGTTCG
TTGCCGATGCGCGCCAGCCAGCGCTTGAAGGGTTCGGCCTTTGGCGAGGGGATCGATTGA
ATGATGCGTAATGCGCCTTCCAGCGTTGTGCAATTCAACAACTGCGGCCCGCCCGCCGTG
GTGACGCGCAAGGGCATCACCAGGGCGTCCCAACTGCCGGAAAGTGCTTCGTCGCGGCGA
CGCAAGTTGCGTAGATAGTTTTCCGGACTCTCCGAGTCTGTGAGTGCGACGACCACGTCG
ATGACCGCAAACCACCATTGGCCTTGGTGCCATGTGCGCCGGACTGCGGCACTGTCGTGT
GCCGGGAAGCCCTCGTCAGCATGTGTGGCGATATCTTTTTTTTCGTCACTCATAGCCAAG
CTCCTTGAGATAGGCGGCCATCTGCATTTCGAGTGTTGCCAGCTCGCCCTTCAACTGCTC
GCGCTCGCGGCGCACTGCCATCAGGTCGATCTCTGCTTCTTCCTCGAAGGTATCCACATA
CCGCGGGATGTTGAGGTTGTAGTCGTGGCCGGCGATCTCGTCCGGGCTGGCCAGGTAGGC
GTACTTGTCTACATTCTGGCGCGCCTGCACCGTGTCCAGGATGCGTTGCAGGTCGCTCTC
GCGCAGCAGGTTCTGATTCTTGCCGTCCTGGTACTGGCGGCTGGCGTCGATGAACAGCAC
TTTTTTGTCTTTCTTCTTGGTGCGGAACACCAACACTGCTGCCGGGATGCCGGTGCCGTA
AAACAGCTTCTCCGGCAGGCCGATCACCACGTCCAGCAGGTTCTCTTCGATCAATTTCTG
GCGGATGCGGCCTTCGGCGGCGCCACGGAACAACACACCGTGCGGCACCACCACGGCCAT
GCGGCCGGTGCGCGGCTTCATGGTGGCGATCATGTGCAGGATGAAGGCGTAGTCGCCCTT
GGTGCGCGGCGGCAGCCCGCGACGGAAGCGGTCGTGCGGGTCGGTATCGGCGCTGTCGTG
GCCCCACTTTTCCAGCGAGAACGGTGGGTTGGCCACCACGATGTCGAAGTGCTTGAGATG
GTTGCCGGCCAGCAGCTTGGGATTGCGAATGGTGTCGCCCCATTCGATGCGGTGGTTGTC
TTCGCCATGCAGGAACATGTTCATCTTGGCCAGCGCCCAGGTGCTGCCGATCGCCTCCTG
GCCGTAGAGCGCGTACTTGCCGCTGCCGGTGCGCTCGCGGATCAGCCGGCCGCACTTGAG
CAACAGCGAGCCGGAGCCGCAGGTGGGGTCGCAGATCTCGTCGCCTTGCTGCGGATCCAT
CAGACGCGCCATCAGTGCGGAGACTTCCGGCGGGGTATAGAACTCGCCGGCCTTCTTGCC
GCTGCTGGAGGCAAAATTCTTGATCAGGTACTCGTAGGCATTGCCGATGATGTCGAGCTG
CCCAATGCGTGAGGGGCGCAGGTTGAGCGCGGGCTTGGCGAAGTCTTCCAGCAGGTGCCG
CAGCAGGTCGTTCTTCTGCTGCTCCTCGCCGAGTTTGTTGGCGTTGAAGCTGATGTCCTG
AAACACGTCGCGTAGCTTGCCCAGGTTGGCGTCTTCGATGGCGTGCAGCGCGGTGTCGAT
GCGCTCGCCGTTGCCGGGGCGGTGGCGCTGGTCGTACAGGGTGTAGAAGTTGGCGCGATG
CGGCAGTACGAAACGCTCATTCTTGAGCAGCTCTTCGATCAGGCCGGGCTTGTTGCCGTG
CTTGGTTTTGTAGTCGTCGTAATGGTCCTGCCAGACGTCGGAGACGTATTTCAGGAACAG
CATGGTCAGCACGTAGTCCTTGTAGACGCTGGGGTCCACGGTGCCGCGGAAGGTGTCGCA
GGCAGTCCAGACGGCGGCGTTGATGGTGTCCTGGGCGATATCTGTCTTGTTCATGGGGGG
TTTCCAACGTCTTAGGCGAGAAGGCGCTCGGCGAGGATCGCCAGCTCGGCGGTGCGGTTG
TTGATCAGTGCGTGCAGGGCGGCGCGCTCTGCCTGTGCGGCCTGCTCCAGCGCAATGACC
GCCTGTTGCAGTGACAGTGGAGGCAGGCGGATGGGGGTCATGTCCAACACCGTGCGGCGG
ATACTCAGCTGGTTGCTGCCCTCGGCCGACTGGCGCAGATAGCGTTGTGCCGGCGCCTGA
TTGAGTTGCCACGCGAGAAAGGCGGGCAACAACTGCTGCGGTGCCTTCACCCGGATGACA
TAGATGTGCGGGGAGCACAGCGTGCGTGGCGGCGGTGCCTGCACCAGCGCCGCGAAGGTG
TTGGCCCCTCTGGCGATGAACACGATGTCCTGATCCAGGAGCCAGTCGGGGTGTTTACGA
CCTTCCACCTCTGTTGCGACAAGCGTGTCGTAGGTGCAGAGCCGGGTGCGTGGGACGTCC
CTGATTTGGACGACGCGCACGCTGCCCCCGGCAACCTCAGGAATCGACCCGCGAAACGGA
TAGCCCATGCGGACGTCCGCGTGCTTGGCAAGGGTGGCGATAAGTGCATGATTGGCCATG
AAGCGCACAATGAGGTGGAATCCACTTTTTGTCAATAAAATTTTGCTTCATTTGATTTGA
TGCAATAAAAATGGATGTGCGAAAGCCCGTTGCTTGGTAATCTCATGGTCAAGGAGCGGT
GTCTCCTGACGTGAGAACAGGCCATGCGGTGTGCGATGGGAGAAAAGAATGCAGCAATCT
TTTGACGGTGATGGCTCCGTGCTGGGTTATTACCTGCCCGAGCACGCGCAAGACCGCCTG
CAGAAGCTTGGCGAGCACATGCGTTTTCTGGCGCGGATTGCGGAGCCGCGCACGCGCGCA
GAAGAGCAGTCCCCGCAACTGGCGATTCGCATGGACGAGCTGGCGCTCTGTCTAGAGTTG
CTGGCAGAGCAGGTGCGTCTGATTCTTGATGAGGCACGCTGGCCGGCGACGCTGCACGCT
TCGGTTTGAAGGATGCGGGTGGGTGATGGTGTCGGCGCGGATGCGTGTCAATCCGTATGC
GGCCCGTGCAGTGTTTAATGCGTTCGTTGCCCGCGATATGGATGCGTGGCAGCCAAGCCT
TGTGCACTCGGCACTAAGCGACGTCCTCCCGCGCTGAGTAGCGATCGGGTTTAGAGTGCG
GAGTGGATTTGACCCGCCCCCGATTCCAGGGCCATTAGTCGGTAGAGATTTCGGCCTGAT
TTGGCGCCTTTGATCGGCCAGTGAGAAGAGTCAGTGCGGTTGAGACACTCCGCTTGCAGG
CGTCCGTTGAAGCTCTCTATCGAGGCGCTACCGGTTTGGCGTGCCGCGCCGGGAGAAGTT
CAGCTCCCGCCCGTTTTGATACGCCAGCGAGTCATCAATTTATATTCGAGATGAATGCTG
TTCGATTTCATGTCGGCTGTTCTCTCCAAGGCAAGGAATTTCGCAGTTGGAGCGAGTCCT
GCAGATAGAAGGCAGACTATTTCCGCACCGCATCATGTGGATATTTGGCTATGCGCATTC
AAGAGCACGCAAACAGCTCTGCCCGCTCGTTTGATTTGTCTACTCCCGACGCCCTTGCTT
CAGCGAACGATCTGCCAGCTGCCGATGGCTGGCCCATGAGTCTGGAATCGTTAAAGCGAA
AGGCTTCCCAACGAAAGCCCGTCTCCGGCCACGCTTCAAAACACAAAGCTGGCGAAAATG
CCATGGCCGAAATTCAGGAAGCAGAGGCGGTCTATGATGCATTCGTGGTCGCCAAGTATC
TTGCCGATCCACTGCATGGCACTGTAGACAATACGGCGGAACTGATCGCGGAAATGCCCA
ACGCTGGCGAACCGGAACATTCCCCGGAAGCCGACCAACCCGCGCATTCACACGAACACA
CGCCGATCGATCACACGCCAGTGTCGGCAGACCATCAGACGCAGCATGGTATCGGCGCGG
AGCACTCTCTGGATCCGCATCCGATCGAGCCTGCAGCGCAAGAGAGCCTCCTGCACACCC
TGGCTGAGGAGGGGGCGCCGGAAGGCGTTGCCGATCTGGCAATGAGCTTGAGCATCAGTG
GCGCCATGCTGCCGCTCTCTGGCCTTGCGATCTACGCCGCCTACAAGGAAACCCGCGAAG
TGGCCGAACAACGCGGCGCCCTGCGGCAGCGCGAACGGCAGCTGCGGTCAGAGATGGCAT
CGTTGCGAACTGTGCCGGAGAGCGGCCCATTGAATGCAGTTGCAGGCGCTCAGGTCCATG
CCTTGAGCGAGGCGATTGATACAGTCGCTTACCAACAACAGCGCAACGCACGTGATGGCG
CTATCGCGGTGACCTCGATGGCGTCCGCAAGCGTGATCTTTACCAAGGCCACGACAGAAC
TCGGCATCCAGGGCGGGTTGGCACTCGGCGCCAATAACGCAAATGCTGCTGGCTTGATCG
GCCACAGCACCGCCGCCGCAGGCGTCGCGTCGGCGGCCGGTATTGCCGGCACATTTGTGT
TGGCTCCGCTGGCAAGCGTCGCTGCCACCGCGCTTGGCGGTACGTTTCTGCACCAGTCAC
GCAAGGAGAAAACGCGCGTGGTTGCCGATGTGGCGCGTGTCGAAGACTTCATGCAACGCC
TGGAACCGGGCGAGCTCAGCCCTGGCGCACAACGCTACCAGCACTTCTTGAGCACCAAGC
TGACCCAGCGCAGCGGATTCGCCGGCAGCTTCAACAACTGGAACAAGGGCTTTGTCGTTG
GCGGCGTCACCTACACGGCCAGCACTTTGACCAAAACCGGAGTCAGTGCTGCTGTTGTGC
TGGGTGCAGCCACCGTGACCGGGCCGGTGGGCACCGGTTTGGTGGTCGGTGCCGGTCTGC
TGGGTGCGGTCACGATGGGTGTTGGTGGCCACCAGTTTCTGCTGGCGCATGGCAAGCAAA
AACGGTATCGCAACTACGAGACTGCGGAGATGCCCAGCGTGGACCGGGCATTGCTTGCCA
TGGCCGACCTGCTGCCCACGCCCGAGGCGGGCGTCGCTGCCTCACCGGGGGAAGTGGATC
CGCATGGCACACCACGCGTCAGTGACGGTGCCTCGGGAAAAGCGTCGGACACCGTCGTGA
CGACGGGCACTGGTGACCAGCTGGAGTCTGACCATGTCATGCCCGGCCCAACCGAACACA
CGGTGGCTGCCCAGTCGGTAGCGGCAAAACAGGCATCGCCTGCAGCCGACGACGCGTCAG
CCGCGACGGAGGCGACTGTTGCCGTTCCGCAGCATGGATTCGAACTGCGCAGCGCCCTGT
ACGCCTGTATCGACGGTCAGGAAAAAGCACGGGACGCGCTCTTGCAGAGCTGCGCCAACG
ACATGAAGAAACGCTATCGGGCAGTGCCTCGCTCTACCGATCAGAGCCCAGCAACTGGTC
AGGCGGCTCAACCGTCCTCGCTCGCCAAGCGAGCCAGGGCAGCGCTTTTTGCTGGGGCGA
CCTACGGGCGAGCAGTGCTCACCGGCAAACCCCGCGTCGCTGGCGAAAAAGCCGCGCGAA
GCTATGCAAAACATACCGATACATTGACCGAAACAGCGTTGAACCAGTGGCTGCAAACGC
CAGGCTCGGTCAAGTCGCAGGTTGCGTACATGCAAAGTTGCCTGGAGTTACAAAAGAAAT
ATCTAGACTCGAAACTGCGCTTGCGGGTGGAGCTGCCGGCGGAGGATGCTGCCAGTGGTG
CAATCCCAGACACAGAGGCCACAGCCACGACGGCTGCGCAGGCGCACGCACGCTTGACCA
CGCAACTGCATCAAGCGCGTGAGCGCGACGAGTTCCAACTGCGATCTGTCAGCTTGATGT
TGGAAGAACTGGGCATGGCAAACGAGGAGCTGGAAAGTTCGGACATGAGAAAAATCCAGC
GCGCAGAAAACAGGATGCAGGGGCTGCAACAGCGCCTGATCGCTGCGTTGACCGCAAACG
CGATCACGCCGCAGCCAGGAAGTGCGGGCTTTGCGCATTTCTGCATGAAACAGGCCCGGC
GGCACACTAGCGATGTGCGCGGCACGTTGCTGGCCACCGAAATGCAGGCCGCGCGCATCC
GCGAAGGCGCTGCGGCCGCGGCAACGCCGTCATTCAGCCCTTGAGCGATCAGCAACAGTG
GCGTCGTTGCCAGTGGAATGCACACCTGCCGCCACGGCCTGGAGTGGCTGACAACACTTG
GCGAGCAGTCTTCAGTGTATGCGGGCTGCGCGCTCAGAACCGCAGCGTATGAGTGGTACG
TACCTGTCTACAAAGCCTTGGGCGTATCAATGCTTCGTCGCCTCAACCAGGACTTGGGTG
AGCCACCGCGAAACGGAGCGCTGCTCGCCAAACCGCGACACGGGAAGATCGCTTTCAAGA
AAACGGATTCGCCTCCGAGAGTTACTTGCATCGTGAACGCCTGGCAATATCAAAATTAGC
TCCAATAGGTACTTCAAATGATGGACGGATTATTTAATTTTGACTATAAAAAATATCGCG
GAATGACGGAGGCGGCGGATGATCACCGCAATTCTACGCCCCCGGAAGAATACAGGGAAA
ACCACAGCGCGGGTTATAACATGAATCCGCTGCTTGAATCCCTCCCGCGAAGAATCCACG
CAAGTGCATGCCCATAGCTCGGTCCATCAGATGCGCGCAGCCGCGCCGACCTCCAAAACC
CATAGAGATTACTCAAAAGTATTAGAACTAATCGGCGCCTATGGCGATGGCGAAGATATT
ACCGAGCTACGAAGAAGATTTCCAGGTTTTTCTGGCTTTTTGGCAGAAAGCAGCCTGTCA
CGTATGAGTGGCATGCAGATGCTTCGGGAATTGAACGAAGGTCAACGCGACGAGGTCATA
CATCAAATAATGAGACGAATTGAGAATGTCTTGGTTCCTGAAGATCGAGAAATCGCGCTG
AGCAACCTGGAGTTGGCTTGCAGTCAAAATATGGTGCTGAGCCAAGCCGCTTTGGATCGC
ATTGCCGGAGCCAAAGCCAAAGCCAAAGCCAAAGCCAAAGCCGAAGAATCCGAAGAAGCC
AAAGAAGCCAAAGAAGCCAAAGAAGCCAAAGAAGCCAAAGAAGCCAAAAGCGCGATCAGC
GAAATTATGGGATATCTACCAAGATATGAAGCATTAGAGAAAGTGCCAAGCGCTGTGAGA
TTCCATAATTACTTGCGTGGTGATGGCTCATTCGGCCGGGCGCTACTTAACATCCTTCCA
TACATCACCCCGGATCAGAAGAAAAGATTTGATCTGGCAAGCGAGAGACGCAAACTGGCC
TTGGCCGCTCCAAAAAGCAAGCCCGCTCCAAAAAGCAAGCCCGCTCCAAAAAGCAAGCCT
CTAAAAGGCGTATTCCGGACCCTCCGTCAAAACCCAGATTTGCTTCTTGCCATTTCAGGA
AAATTCAGCAATAGAACGTGCAGTATCGACGATGCAAGCAGCGGATATTTATCACAAGCA
AACCTCGAAGAAATGGTCGACGAGGAAACCGGCGAACTGACTCGTCTGGGTGAAGCAGTG
ATTTCAGGAGCATCCCAAGGCATCCAGACGGCAATTCGCGCCAACTTCAGAATGCGTTAT
CAACAAACGGATCTGCCTCCAAACAGCCCCCCTCAGGCCTTCCATCGGCCAGAAGAAACG
TGGAATCCCAAGACCCGGCGGGTTCTTCCTATTCTTCCTATTCGTCCCTGATCCCGCCCA
CCCCCTCTGGCGGTTGGCCGCAGAACGCATCAGGTGAGTGGTATCCCGATACTCCGGCTG
ATTCTTCCTATCGTGCATGGCCAGCCCGGCCCGAAGCGTCGAGTTCCACCTTCGATGATC
TCGAGTCCTTGGACTCCAGGCGGAACTATAGTTATCGCGAATTCGACCTCAACACCCCCC
AGGAAATCGAGCAGCCAGGGTGGTGGCAGCACGCCACGTCGGCGGGTTCTTCCTATCGTG
CATGGCCAGCCCAGCCCGAAGCATCGAGTTCCACCTTCGATGATCTCGAGTCCTTGGACT
CCAGGCAGAACTATGGTTATCGCGAATTCGACCTCAACACCCCCCAGGAAGAAGATGAGC
CTTGGGACTACGGCACGCAGACTCCCGTGGGGCACTCGGCCATGAGTCCCGAGAGGATCG
ATGTGGACAATCTGCCGTCGCCCCAGGACGTCGCAGACCCCGAGCTTCCTCAAGTGACGG
ACACTTCGTGGCTGCTGGATGGACATTTGCGCGCCTACACCGACGACCTCGCTCGCCGAT
TGCGAGGGCAGCCCAATGCCCATTTACTTCACTTTGCCGACTCTCAGGTAGTGACCATGC
TGAGCTCCACAGATCCAGGCCAACAGGCCCGCGCACGGCGCCTTCTTGTCGGAGACGACG
TCCCACCTATCGTGTTCCTGCCGATCAATCAGCCCAACTTTCATTGGTCATTGCTCGTCG
TCGACCGTCGCAACAAGGACGCTGCCGCAGCCTACTACTACGATTCCATGGCACAGACGC
AGCCACAGCAACGCTACCTTGCCGACATGGCGGCCTATCACCTCGGCCTTGATTATAAAG
AAATTCATGAAATGCCCACCGCGATACAGCCGGACGGTTATTCCTGCGGCGATCATGTGC
TGACCGGGATAGAGACGCTGGCTCACAGGGTGATCGACGGCACGTTCGACTCTGCGGACG
GCAGGGACCTGAGCGAGATCGCACCAGGCCGCGGCCTCATCACGGATCGTCTTGCCCAAG
CCCAAGCCCAAGCGGAGAGGGATCGTCTTGCCCAAGCGGAGCAAGCTCCAGCAGAAAGCA
GCGTCAGGCAAGTTTCCGAACGATCTATCGAACAGAAGAAAAAGAAAAGCAAGTGGTGGA
AAAAGTTCTAGCAATTTGACAATCGGCGATAGAGAGGGTCGGCAGGAATCCGTAAAAAAT
TTCTTGCCTTACAGCAAGTTAGCTCACTTTTGGCTATTTTTTACACGAATCCCTGCCAAC
CCTCATTCCGAGCACCGACTGCGACCGTCTGGTGGCCACGCAGTAGTTTTGTTGGCGGCT
CTTAACCGATCGAAGCGAACGCTGCGCCCGTCTGATGATGAGCGCGGTGGTTTCTTGGCC
GCGCTTACTCCTTCGGCGTGATCCACACCTGCTGCTGCAAACCACGCACGCTGGGCTTGG
CGGTGCTGTCCAGATCGAACACCACCACGGTGTTGTCGCCCTTGCGCTGGAACGGTGCCG
GGAAGTACAGCGCACGTTGCGGGCCGATGTTCCAGTGCCTGCCGAGGTTGACGCCGTTGG
CCCAGGCGATGCCTTTGCCGAATGCGCGCATGTCCAGGTAGGTGTCGGCGGGCGTGCCGA
TGCGCAGGTTGCCGCGATGAAAGGCGGGGCCTTCCACTGTGTTACGCGTCCAGCCGCGGA
TGCTGTCCGGCGAGCGCATGGGGAGCGGGAAGGCCTGCCAGTTGGTGAGTTGCTGGTTGT
CCAGCAGTACCGGGTCGACCAGGCCGGCGCGGCCGTCGGCCATGCGCGGGCCGTAGTTGA
TGCGGCCGCTGTTTTCGACCAGAACATCCAGGGTGTGTTGGCCAGTCGGAATGTCCACCT
CGGTGGCGACCTGTTGCAGCCGGCGTTCGACGCTACCAACAGGCTTCTGATCCACATAGA
CGCGTGCTACGTCGCGTACCTCGCCCAGATACAGCGACTCCTTGCGCGGGCCGGTGACGG
TGGTGCGATACAGGATGTAGCCATAGTCCTGGCCGAAATGTTCCATCGGCTGCGGCGTGT
CGATGGCGATGGGCGCGGGCAGGTTGTCCCACAGCGAGGCCGACTCGCGCAGCGGTGCGT
CTTTCAGCGCGGCCATGGCGATCGGTGCCGGCAAGGCCGGCGGCTGCACGCCGGTGACGC
GCGTGATGACATCGCGCATCAGCGCGAACTTGGGCGTGGGGCGGCCGGCTTCGTCCAGGA
TGGCGTCGTAGTCGTAGCTGGTGGTCTGCGGTGCGTAATGGTCGCTGGGATTGCCCTGAA
AATTGGCACCATTCATGAAGCCGAAACTGGTGCCGCCGATGAACATGTAGAGGTTGGCGG
AATGGCCCTGGCGCAGGATCCATTCCAGTTCTTCGGTTTGCTGCTTGGCGTTGGTGCTGG
CGTGCGGCGTGCCCCAATGGTCGAACCAGCCGGCCCAGTATTCGCCGACCATGCGCGGTT
GGTCTGGCTGAAACTTGATCAGTTTGTCGAACGCACTCTTGGCCTCGCCCGGGGCGAAAT
TGACCACGGCCAACGTGCCCGGCAGGGTGCCGTTGGCGAGCATGTCTGCGCCGTCGGAGG
TAAACAGCAGCGCCTTGTCGAAGCCGGCCTTGACGAACATGGCGCGGTTGTCGGCCATGT
AGGCATGGTCGTCGTCGTAGGAGCCGTATTCGTTCTCTACCTGCACGGCGATGATCGGGC
CGCCGTTGTGGTTGAGCAGTGGGCGCACCTGCTGCGCCACTGCATCCAGGTAGGACTGGC
TGGCGGCGAGAAAGCGCGGGTCGCGGCTGCGTATGCGGATGTTGTCCTTGCCGAAGAGCC
AGGCCGGATACCCACCGGCTTCCCATTCCGCACAGGCGTACGGGCCCGGCCGCAGGATCA
CGTTGAGACCTTGCGCGGCGGCCTCGCGCACGAACGCGGCCACGTCGTTATTGGCGTTGA
AATCGAATTGCCCCTGCTGCGGTTCGACCAGGTTCCAGAACACGTAGGTTTCCACCGTGT
TCAAGCCCAGCGCACGCGCTTTTTGCAGGCGGTCTTTCCAGTAGGTACGCGGAATGCGCT
GGAAATGGATGGCACCGGAAAGCACTTGGTACGGCTTGCCGTCGCGCACGAACTGCGTGC
CCTGGGTGGCGAAGGTGGGCCACTGGTCATCGCTGGCGGCCGTGGCGGTGATGGGCAGTG
CGATGGACAGGGCCAGGACAAGCGGGGCAAGCGTGGTACGCAACATGGGCAATTCTCGGC
GATGACGAATGACGAATGACGTGGGGCGAGTGATACGAACGGATGACGGGCCAGGCTGCA
GTGCGGTGCTGTGCGCGCACCGCAGGCGGACTGTCGTTGCGCCATGCAGCAGGCCGCGAT
GGCGCGCGAAGCGGCTTGAAGGAGCGCACCAGGTGTGGCCGCCAACGCGTGGCGCTGACG
CAACGATCGCACGCGCTCAGGCGAAGGACGGCGGCAGGTCCTCCTTGCTTGCACCAAACG
CCAGGTTGGGCGTGGCCCCCATGCGGAATTCCAGCGTGCCGCCGGCGGCCAGGTCGGCAT
GCCGCATCCAGCTGCGCGTGATCGGCGTGCCGTTCCAGGTCAGCGACTGCACGTAGAGGT
TCTTGGCGCTGGTGTCGCGGGCAATGATGCGCAACGTGCGGCCGTTGCCCACGTCCAGCT
CGGCGCGCTTGAACAACGGGCTGCCGAGTACGTAGTTGCCGCTGACCGGGTCCACGGCGT
ACAGGCCTAGTGCGCTGAGCACGAACCACGCACTCATCTGCCCGCAATCCTCGTTGCCGG
ACAGACCATTGCGCGCGTCATGGTATTGCTCGCGCAGCAGCCGGCGCACCATCGCCTGGG
TCTTGTACGGTTGCCCGGCGTAGGCGAACAGGTACGCCACATGGTGGCTGGGTTCGTTGC
CGTGCGCGTACTGGCCAACCAGGCCGTCGATATCCGGCGGTGCGTCGGCCGGCAACTCGG
AGCTGGTGGAAAACAGCTCGTCCAGCTTGGCCAGGAAGCCATCGCGGCCGCCGTACAAAT
CCATATAGCCATACAGATCGTGCTGGTTGAGGAAGGTGGCCTGCCAGGCATTGGACTCGG
TGAAATCGCGCCACTTGGCGATGTGCCCCATGCCACGCGGGTCGAACGGTTTGGCCCAGC
TGCCGTCTTCCAGGCGCGCCTGCACGAAGCCGCTGTCGCGGTTGAACACGTTACGGTAAT
TGCGCGAACGGTCGCGCAGTGTGCGTGCATCCTCGGTGGCGCCAGCGGCTTGCGCCAGGT
GCGCACAGGCCCAGTCGTCGTAGGCGTATTCCAGGGTACGGCTGACCGCCTCGTCCACCT
TGTCGGCGGGGATGTAGCCAAGCGCGCGGTAATACGCCAGGCCGTGCGTGGTGTCGTCCA
TCGCGCGTTTGCGGTAGGCCGGCCAGGCGGCTTTGTAGTCGATGCCGGTGAAGCCCTTGG
CGTGCGCTTCGGCCAGCACCACTGCGGAGTGGTAGCCGATCATGCAGCCGGTTTCCACGC
CCTGCAGCGGCCAGATGCCCACGCCGTCCGGGCACTCGTTGGCGCCGCGCACCAGGCACT
GCACCAGGTCCGGCACGCGCTCGGGTTGCACCAGGGTGAGCAGCGGATGCGCAGCGCGGT
AGGTGTCCCACAACGAGTAGGTGCTGTAGTTGTGATACCCCTTGGGTGCGGTGTGGATCT
GCAGGTCCATGCCGCGGTAGCGGCCATCGACGTCGCTGAACAACGTAGGCGCCAACAGGC
TGTGATACAGACCGGTGTAGAAGATGCGCCGTTGCGCCTCGTCGTCGCTGTCGATGCGCA
CGCGCCCCAGTTCCTTTTCCCACGCGGCCACGGCTTGCGCATGCACGCGGGCGAAGTCGA
AGTCGGGAAGTTCGGCATCCAGGTTGGCCAACGCGTTGTCCGCGCTCACCGCCGAGATGC
CGACCTTGATCAGCAACGGCGCCTCGGAGGCATCCGGATAATGCAGTGCGGCCTTGAGAT
GCACGCCATCGGCGCTGCGCAGCCCGGCGGCGAGGGGCTGGTCTTCGTTGTACAGCTGTA
CCTTTTCGAACGGGCGCGACAGCCGCATGGCGAAGTAGATATAGCGGCCCTTGGCCCATT
GATAGACACGGCGACCGCCGGTGATGGTCTGTGCGTCGACCACGCGCAGCTGCGCATCGC
TCACGCGGGTGGCGATGCCGGGTTTGTCCTGCATGCCATGGCACAGGTCCAGCAGCACAT
GCGCGGGCTTGCCCTTGGGGAAGTGGTACCGGTGCAGGCCGGCGCGCGCGGTGGCGGTGA
GTTCGGCATGCACGCCGCTGTCCTTGAGCCGCACGCGGTAGTAGCCAGGCGAGGCCGCTT
CATCCGCATGATCGTAGCGCGAGCGATAGCCGGCGTCGGGATCATCCAGCGGGCCGGGCA
CCAGCTTGACCTCGCCGGTGGCTGGCACCAGCAACACATCGAGCATGTCGCCAATGCCGG
TGCCGGATAGATGCGTGTGCGAAAAGCCCATGATCGAGCCATCGGACTCGTGGTAGCCCG
AGCACGAATCCCACACCGCGTTGTAGGTGTCCGGGCTGAGCTGCACCATGCCGAACGGCA
GCGTGGCGCCGGGGAAGGTGTGGCCGTGGCCGCCGGTGCCGATGAAGACATCGACATGGC
GGGTGAGGTCGGCGCGGGTGCGCGCATCGGCCGGCAGTGCGTAGGAGCCGGCGCGTGCGC
GGGCGAGGCCTGTGGCCAGAGCGCCGCTACCGAAGAGGGCTGCTGCGATGGCGCCTTGTA
GAAAACCGCGTCGTGTTGCCATGTGTCTGGTCTCGGAGTTTGCGGGCCGATGCCGGGGCA
CCCTCATCCGCCCTTCGGGCACCTTCTCCCGGCGGGAGAAGGGAAGATCAAGTGCTGTGT
CGTTCCGCCTGGAAAGGAAGATCTAGCGCTTCGGACAATCAACTACTGCGCAGCAGCTGC
GGTTTACGCTGATGCAGGTCGATGATGAGTTCGCCGAACAAGGTGTTGGCCCAGGCGAAC
CAGTCACGCGTAAATGTGGCTGGGTTGTCCTTGTCGAAGGCCTCATGCATGAAGCCGGTG
CCGGCATGCGTGGTCTTGAGCCACTGCAGGCATTGGCGCAGCTGCGCATCGTCGTCGCTG
ACCAGCGCGTACTGGACGATCGCCATTGGCCAGATGGTACCCATGCCGCTATGCGGGCTG
CCCACGCCTTCGGCCGCGGTGCCGCGCGAGAAGTACGGGTTGCGCTCGCTCCAGGCCAGT
TGACGTGTGCGCAGGAACACTGGGTCGGCGCGATCGCAACACCCCAGGTAAGCCAGGCTG
AGCAGCCCGGGCGCGTTGGCGTCGTCGATGAACAACTGGTTGCCGTAGCCGTCCACTTCA
AACGCCCAATACGCCTGCCCGTCGCTGTCGCGCATCTGCCCGAACTGGCGTGTGGCGGTT
TCCACTTCGTCGGCCAGCGCCGTGCAGTCGGCCGCGAACGCGCTGTCGCGATGGATCTGC
GTGCTCATGCTGGCCAGCTGCCGCAGCGAGGCCACCGCGAACAGGTTGGCCGGCACGAAC
AACGGGAATACGCAGGCATCGTCGGACGGGCGGAACATCGAATGGATCATGCCGTTGGGC
TTGGTCGGCTGGCCGTAGCCTTCCAGCACCAGCGTCTCGGTGGCCAGCGGCGAGGGGCGC
TGGAACACGTACGGGCCGCGGTTGTCCTTGCGCTGCTGTTCGCGGAAGGTGCGCACCACC
ACGTGCATCGCCTCACGCCAGTCGTCGTCGAACGGCGCGGTGTCGCCGGTGGCGCGCCAG
TATTCGTGCGCGATGCGGATCGGGTAGCACAGCGAATCGATTTCCCACTTGCGCTCGCCC
ACACCGGGCTTCATCTCGGTGATGTCGTTGAGCGACCACTTCAGGCGCTGGGTCTGGCCA
TCGGGCAGGAACGCGTTGGCATACGGATCGAGCTTGATGCAGGCCGCCTGGCGCTGGATC
AGACCATGGAACATGCGCCGCAGCGCGGGGTCCCGCTTGGCCAGCGGCACGTACGGATGC
ACCTGCGCGGACGAATCGCGCAGCCACATCGCGTGGATGTCGCCGGTGATGACGAAGGTG
TCCGGCTTGCCGTTGCGGGTGCCGGTTTCCACCGTGGTGTCGAGCGTGTTGGGGTAGCAG
TTCTCGAACAGCCAGGCCAGTTCCGGGTCGGCGATGCGCGCCTTGATCTGGGTGATCTGC
TGCTCCACCGCGGTGCTGACAAAGCGGCGCTGCGCCTTGGGCGGACGCTTGCTGACAAAG
CCCGAGGCCGGCGACGAGGTCGCTGCGCGTGCACCGGGAATGCCGCCGATCAGCGCGCTG
CCTGCGGCGGCGCCGAGCATGCCCAGCATCGTGCGTCGCGAGACGCCGGCGGTAGTGGGT
TGCGTGCTGTCGTCGCGCGCTGGCTCGGTGATGCTGTCTGTGGGGATCTTACGCATGGAT
ACTCCTGATGCCGCGCCCGTGCTGCGGGCGCGTGGTGTTCGTGACGCGCATGCCGGCACT
GCGCCGGCGCGCTGCGAATGGCCCTACTTTGGCAGCGGTGCGCGGCCCTGGATGGTGAGC
GCCACGCTCTGGCCGGGGGCGCCGGTGTCTGGCTGGCCACCACCGACGAACAGCCGGTAA
TCGCCGGCTTCCACCACGCGCGTGCCTGTACGGTCCACATCGCTCAGGGCGCGCGCATCC
AGGGTGAAGGTGAGCGTGCGCTGCTCGCCGGGTTGCAGATGCACGCGCTGGAATCCAACC
AGGCTGCGCAATGGCGACTGCGGGCGGTCTGGATACTGCAGATACACCTGCGCCACTTCA
TCACCCGCGCGTTCACCGGTATTGCGCACGGTGGTGGTCACCTGCAGCGGGCTGCCGGCC
TGCAGCGTAGTGACGGACAGGCGCGGCGTCTCGTACGCAAAGCGGGTGTAGCTCAACCCG
TAGCCGAACGGAAACAATGCCTCGCCCTTGAAATAGCGGTAGGTGCGGCCCTTCATGTCG
TAGCTGACGTATGGCGGCAGGTCCTTGGTGGAGCGATAGAACGTCACCGGCAGGCGCCCG
CCGGGGTTGTCGTCACCGGCCAGCGCACGGGCAATGGCGGTGCCGCCGGACTGGCCGGGG
TACCACGCCGCCACGATTGCATCGGCATGGGTCTTGGCCCAATTCAATGCCACTGCGCTG
CCGCTCATCAACACCACCACCAACGGCTTGCCGGAGGCCTTGGCACGCTCCAGCAAGGCC
TGTTGCGCGGCGGGCAGGGCGATGTCGTTACGGTCGCCGCCGTCGAAGCCGGGCACGTCG
ATGCGCAACTCTTCGCCTTCCACATCGGGCGAGAGCCCAACGAAGGCCACCACCGCATCG
GCCTGCGCCACGGCTTGTTCGGCTTCGGCCAACTGTGCGGCGGCCGGCGCCAGCCACTCC
AGGCGCACGCCCTGGTCCTGGCCGCGGTGTTCGAGTTCCAGGCGGATCTTGCGTGGGCGG
GTGTCGTCGAAATGCAGCACCGTCTCCACGCTGCGGCCGTCAGCGTTGTGCATGCCGGCA
GGCACGTGCTTGTCTTCGGCGTTGCCGGCAACGACCAGTTTGTCGTCGATGTACAGCCGC
ACCGGGTCGTGGCCTGTGCAATCGAAGCACCGCGCCACGCGCACTGCCAGCGTGTAGTCG
CCAGTGCCGGGCGGCAGCAGCTCGCCGCTCCAGCGCACGGCGTAGCGATCGGCGGGCACA
CCCTTGGCCGGGCTCACCTGGTCCCAGTTGAAGCTGATCGCGCGGTCCTGGCGCGTCACG
CGCGGTGCGCCTTCCAACTCGACATTGTCGAAATACTCACCGCGCAGCCCGGGCTTGCCG
TCGCTGCGCAGCGCGGTCTCCGGAATCATGCCCGGCACGCCAGCGGCCAGCGGCGCGCCT
TGCGCGTAGCGCACCTGCTGCGCGCCGAAGCGCTGGCGCAGGCCGAGCAGCGGCGTCACC
GGCTGCGATGAGGTGCCTTGGTAGTTGGCTTCCAGTGCAGCCAATGCATCGGCGTTGGGG
CCGATCACCGCCAGCCGTGTGCCGGCCTTCAACGGCAGCGTGGCGTTCGCGTTCTTCAGC
AGCACGATCGACTCGGCGGCTGCCTGCAACGCCAGCGCTCGGTTGCCCGCATTGTCGATG
TCCTTGGCGCCGAGCCTGGCGTAGCGGTCCTTGCGCGGCGCCTGCAGCTCGCCCAGGCGG
TAGCGTGCGGCGAACAAGCGCACCAGCGATTGATCGAGCAATGCTTCGTCCACTTCACCG
CGTTCGATCGCGGTGCCAAGCGCGCGATAGGCAGTGCCGCAGTTGAGATCGTGGCCGGCC
TTGAGCGATGCCGCCGACGATCCGGCGTTATCCGGGCGGAAATAATGGAACTGGGTCATG
TCGTCCACCGCATCGCAGTCGGAGACCACAAAGCCCTTGAAGCCCCAATCGCCGCGCACG
CGGCCGTTGAGCAACCAGTCCGCCGCGCATGCCGGCGTGCCGTGCAGGGAGTTGTAGGCG
CACATCACCGAGCCGGCCTGGCCCTCGACCAGCGCGGCGCGGAACGCAGGTGTGTAGGTC
GCTTCCACATCGCGCGGGGAGACGTCCACATCGAAACCATGCCGGCCCGGCTCCGGGCCG
CTGTGCACGGCGATGTGCTTGGGCGTTGCAATCGTGCGCGGATGTTCCAGGTCATCGCCC
TGCAGGCCGCGAATGAAGCCCACGGCCAGTTGCCCGGTGAGGAAGGGGTCCTCGCCATAG
GTTTCCATGCCACGTCCCCAGCGCGGGTCGCGGAAGATGTTGATGTTGGGCGACCAGATG
GTCAGGCCTGCGTAACGCTTGTGGTCCTTGCCCGGGCCGCCGGCCTGGTTGAACTTGGCA
CGTGCCTCGGTCGACACCACCGTGCCCACCTGCTGCATCAGCTGCGTATTCCAGCTGGCG
GCCAGCCCGATCGCCTGCGGAAACACCGTGGCGTAGCCATTGCGCGCAATGCCGTGCAGG
CCCTCGCTCCACCATTCGTAGGCGGGGATGCCCAGGCGCGGAATCGCTGGCGCCGCGTTC
ATTGCCTGGGCCACTTTTTCCTCGCGGCTCATCTGCGCGACCAGTGCAGCGGCACGCTGT
TCCGGCGTGCCGGTGGGCGCTGCGGCCTGAGCGGGCGCACTGGTCAGCGGTGCAGCCAAG
GCAAATCCGAGAGCGAGGGCCAGGCGATGCGGAAACACGGACAACGACATCATTTCACTC
CTGCCGTGCGGCAGTGGCTGCGCGGCGTTGCATTGGGGTACCCGTCGCGTGGCGACGGGC
AGGGATGGATCTGGATGCGGCAGGCCGTGTATCGGCGCTGCCGCGGTAGTGCGACTTCTG
GCTCGCGCTGCTGCGCAGGTGCGAAGCGGTGCGGTGGTGATGGCGTGCGCCGCGCCTTGC
ACCAACGATGATGTTCAGCGCGGTGCACGCGCCGCGCTCACTGAGCGCAATGTGCAGCGA
ACTGCAACGTCATTTGCTCTCGGCCGGCTCCGGTGGTGCACCCGCCAGCGTGCTGGCCAG
GTCGCGGACCTGCAGCGCAGACTGCAACTGCGCCAGCGCTGTCTTGCTGGTCACGTGCAC
GGTCAGCGGCTCGCCCGGCAGCAGATCGAAGGCGTTGTCCGACAGGGTGGCGTCCACGTC
GCCGAAGGATAGCCACACCTCGCGCGCCAGCGTCTTGCTGGACAGCGTGAACGCGTAACC
ATCGCCATCGGCGCGCCACTGGCTGTCGATCGTGGCGGTGGGCAAGGCCAGTTGCTTGGC
GGCGGCGAAAAACACCATTTCGCGCGACAACAGCTTGTCGCCGTCGAATAATTCGAACAC
CGCATAGCTGCGCTTCGGATCGGCGTTGCCCAGCAATTGCTTGTCGCTGAAGTTGCCCAC
CTGCAGGCTGCTCAGCGGCTTGAGCGTGGCTTTTTCTTCGCGCTTGCTCAGCACCTTGCC
CTCCATGCTCATCACGCGCATGCGCCAGCGCGCCTGCAGCGGCGTGGTGCGGTCGGACAC
CAGCGAGACCTCGGTCTGGCCCTTGTCGTTGCGCAGCGCGGCGATCATCTCCGGCGCATA
GAAGCGGCGTGCGTGGTAGTGCAGCGCCTTCCAGCGGCCGTAGTAGTCCACGCTCGACCA
GGAGGCGCCGGGCCACACGTCGTTGAGCTGCCAGTACAGCGAGCCCATCGACTGCGGACG
CGAAGCGCGTAGATGCGAGGCGGCCAGGTTGATGCCCTCGGCCTGCATCAGCTGGCTCAG
GTAGACGAAGCTTTCGAAATCCTTGGGCTCGCCGAATTCGCGGCGGATATACAGCATCAG
CCGTTTGTTGCCGTTGCCCTTGTCGAACTTCTGATGCACGCGCATCACCGGCGATTCCGG
ATCCATGTCGCCGGGTTCGGCGAACGCGCGCACGGTACGCATGTCCGGGAACGACTGCAG
GCCGTATTCGGACATGAAACGCGGAGTGACGTTGAGGTATTCGGTGACCGGCAGCGCCGG
GCCGCCCCAGACCTTCCAGTAATGCATGTCGCCGTCATTGGCCTGGTCGGCGGCACCGTC
GAAGTTGGTGCCGGGCGAGGTGGACCAGTACGGCACATCGCTGTCGTAGGTGGCGACCAC
TTCGCGGAACACGGTGCCGAACAGCGTGGTCATGCCGCGCTCGATGCGGCTGCGTTCTTC
CGGGTCCACCGACTGCTTGAACTTGACCCGGTCGCCCCAGTTTTCCCAACCGGTCTGCAC
TTCGTTATTGCCGCACCACAACACCACGCTGGGATGGTCGCGCAGGCGTTTAACCTGCTC
GATCGCTTCCTGGCGCGTGTTTTCGCGGAACTCCACGTCATACGGCGGCACCGCGCCACC
GAACATGAAGTCCTGCCAGATCATGATGCCCAGCTCGTCGGCCACCTCGTAGAAGTGGTC
GTCCTGGTAATGGCCGCCGCCCCACATGCGCAGCATGTTCATGTTGGCATCGCGCGCATC
CTGCAGGGTGCTGCGCATGCGCGCCTGGCTGACGCGCGAGGGGAAGGCATCCAGCGGAAT
CAGGTTAGCGCCCTTGGCAAAGATCGGGATGCCGTTGATCACGATCTCCATGCTCTTGCC
GAACTTGTCTTTTTCGCGGCGCAGCTCCACCGAACGCAGGCCGGTGATGCGCTTGATCTG
CTGGCTGTCGCCATCGGCATCGCGCACCGTGGCCACGAAGGTGTAGCGGTCCTGCGCGCC
GTAGCCGGCCGGGAACCAGCGCTTGGGCTTGGCGATGCGCACCGCCAGATCGATGCGGTT
CTGGCCCGGGTCGACCACCGCGTCCTGGGTGAACTGGCCCACGCGTTGGCCATTCGGGCC
GAGCACGTCAAGGTTGACCTGCACCGGGCCGCTGCGGCCGGCCTGCAACTCCAGCTGCGC
CTGCAACTGCGCACTGTCGGCATCCACGCGCTGCTGGGCGATATGCAGCCCATCCACGCG
CACCGCATCCCAGGCTTCCACACGCACGTCTTTCCAGATGCCGGCGTTGACCATGCGCGG
GCCCCAGTCCCAGCCGAAGTTGTACGGCGCCTTGCGCACGTAGGTGGAGCTGTGCCGCGA
TTCGGGCTCGTCGCCGAAGGCCGAATCGTAGGCGCCCGGCAGCGCGTACGGCTGCTTGGC
GAGCCATGGCTGGATCTTCTTGATCGGCGAAAACAGCTTCACTTCCAGCACGTTGTCGCC
GCGCTTGAGCAGCGCCTTGGCGTCCACGCGCCACTGCCGGAACATGTTGTCGGCGCTGAG
CAACGGCTTGCCGTTGAGGGTGACCTCGGCAAACGTATCCAGGCCATCGAACACCAGCTC
CACATGCTCGCGCGCGAGCGTGGCAGCATCCACGGTGAAGCGCGTCTGGTACTGCCAGTC
GCTCAGGCCGGCCCACTGAATCTTGCCTTCGTTGTCGCGGTAGAACGGGTCCGGCACGAC
CTTGGCGGCGATCAGGTCGGTCTGCACCACGCCCGGCACCTGCGCCGGCAACCAGGCGGC
GGCCTTGGGGTAGGTCTTGGCCTGTTCCTGCCCCGGCACCAGCCGCACCTGCCAGCCGCT
GTCCAGCGTCACGGCCGTGGGCGGCGCCGCCCAGGCCTGCGACATGGCGAAGGCGAGGGC
AAGCCCGAGGCGGGCGGGTGCAGGAACACGACGGTGGCGGGACAGGGACATGCAGGGTTC
TCCTTGGAGGGATCAGCGCGTGGCGGCGGGGGGCGCCTGCGCGGTGGTTTCAATCAGATG
GACGGCGCCGATGGCATACAACGGGCCGGTGATGGGGGCGGTGAAGCGCAGGCACAGATC
GTGCGTGCCGGTGCGTGCAGGCAGCGCGCTTTCCAGTGTGAATTGTTCGCCGAGCGCGTT
GCCCTTGGGCAGCGGGATGCGCGCGAGCAGCTCGCCTTCGCAACCCAGGCGCACTTCGAG
TTCGCCGCCGGGTGTCTTGGCCGGGTACTTCTGCACCTTGGACTGCTCGTGCGCCAGGCC
GAAGTTGCGCGCCAGGCGTGCGGCGTCCACCTTGATCGCGCCCACACCATCCAGCCGCGC
CTGCGGATACAGGCGGCAGGCATGGAACAGGTCCACGTTGTAGACCGGCGTGTCGGCGCC
CGGCAGGTCCGGCAGCAGCGGCAGGCGCAGGCCCAGCGCCCCTTGCTCGACACAGTGGCG
CAGACCCTGGGTGTCGCGGCTCAGCAGCGCGGCACGGTCAAAGGTGCGGCTGCGTGGGGC
GGCCAGTGCAATGCCATCGTCGGTGAAGGCGGTGGCCTTGACGGTGGTGGGCAGCTGAAT
CGCGAACGGCGCCGTGTAGCGCGGTGCATCCGGCGTGGGGTCGCTGCCATCCACGGTGTA
GTGCAGGCTGCCGGCGCCGCTCTGGTTGCCAAGCGATACCTTGGCCGGGCCACCGGCCAG
TACCGCGTTGACGTCGCCGTCCAGATCGATGTCGGCGGCAAACGCGCCATCGCTGTAATC
GATGCCCAGCGCCTGATAACGCTGCAGCTGCGCCGGCATCCGCGCCAGGAAATTCTTCCA
GTCGCGCGCGGCCATCGGCGACCACGTCACTTCGGCTACCGCTGCCAGGCGCGGGAACAG
CGCGTGGTCGACGTGCCAGCGCGAGGGAATGTATTCGGCCCACAACGCGCCCTGCGCGCC
GAGCACATGCCTGGCCTGCTCGGCATTGAGCGCGGCCGGCACCGGGTTGAACGCGTAGAC
CTTCGAGAGCGGCAGCGTGGTCAGGCGGCCGTTGGGTTCATCGCTGCGCGTGGTCTGCAG
GTTGTCCAGATACAGCGAATCGCCCGGTGCCAGCACCACGTCGTGGCCTTGCTTGGCGGC
GGTCACCGCGCCTTCGATGCCACGCCAGGACATCACGGCCGCGCTGGCCGGCACGCCGCC
TTCGAGGATTTCGTCCCAGCCGATCATGCGCCGGCCATGCTGGGTGAGGTACTGGGCCAG
CTGTTCGTTGAACCAGCCTTGCATCGCGTGTGCGTCCTTGACGCCGAGCTTGCGCATCTG
TGCGCGAACGGCCGGCGAGGCTTCCCATTGGTCCTTGACTGCCTCATCGCCGCCGATGTG
GATGTAGGTCGACGGGAACAGCGTGAGCACTTCATCCAGCACATTGGTGATGAAGGTCAG
GCTGCGTTCGCTGGTGTTGAACAGGTACGGGTTGACGCCCCAGTCCACACCCACCTGGGT
GCGCACACCGGGGACGCCCACCTCTTCGGGGTAGGCGGCAACGGCCGCCTGCGCATGCCC
GGGCATATCCAGCTCGGGCAGCACGGTGATGTGCAGGCGCGCCGCGTAGGCCACCACTTC
GCTGATCTGTTCCTGCGTGTAGAAGCCGCCATAGCGCTCCGGTGTGCCGTGCTGGCCCGC
GCCCGGCGGCGTGCGCCACGCACCCACCTCGGTGAGCTTGGGGTAGCGCTTGATCTCGAT
CCGCCAGCCCTGGTCATCGGTGAGATGCCAGTGCAGCACGTTGAGCTTGTGCACGGCCAT
CGTGTCGAGCACATGCTTGACCGTTGCCACGTCGTGGAAGTGGCGCGCCACATCCAGATG
CTGGCCGCGCCAGCTGAAACGCGGCCAGTCGCGGATGGCCACCGCCGGTACCTCGACATC
GCCCTTGCGTGCATCCGGGGTCATCAACTGCCATGCGCTCACGGTGCCGTAGAACAACCC
GGCGCCATCACGCGCCTGGATGCGGAGGCCCTTCGCGTCGCTATCCAGGCTATAGCCTTC
CTTCTGCGCTACCGGTGCCTGCGCGCTGCGTTCCAGGCGGATGCTGCCCGGTGAGGCGCT
GGTTTCGTTGCGCACTTCCAGCGACAGGCCGCGCGTGCGCTTGAGCAGCTCGGCGAGATA
TTCGGCGCTGCGGCGTGCATCGGCATCGCCACCGACGATCGAAATCACCGTGCCGGCACC
GATGTGGAAACTGCCACTGCCGCGTGTGACCTGCGCCGGTGCCGGAATCAGGGGCAGCGG
TGTGTTGGCGGCAGGTGCCGCGGGGGCGCCTGCACTGGCAACGGCCGGTGCAGTGCCGGC
CTCGCGTTGACCACATCCAAGCAGGGCGCTGACTGCAACGCAGCAGACAAGCAGGCGCGA
CGGCAATCGTGTGGACAGCAGCCGTCGCGACGACAGCGTGCGTGGAACAGGGCCGGTGTT
GGAGATCATGCAATCACATCCCGATGTGGCAATCAGCGCGTGTCATGCAGCTTGCCACGC
GCCAGGACACGGCAGCCACGCACAGTAGCAAAGCCGTGGCGAACAACGCAGGGACTGGCG
CACGCTTCGTGCGCGCGCCGCCCTGTTGCATGGCGGGCTCAGCGCTGCGCCACCGGCAGC
TCGTCCCACACCTTCGGATCTTCAGCGCCCAGCACCCAGCAGCTGAAGCCTTCCAGACCG
TACTGCTTCACCATGTCGTAGCGTGCCTTGAAGCTGCGCGCATCCGGGCGGAATACCCAC
TCGCGCATATCGTCGCGGTAGAAGTAAAACCACGATTCCTGCTCCACCGGATCCCACTGC
ACGGTGGCGTTCTGTTCGATCGCCAGCGGGAAGGATTCGTCGGCATCGATATACGTGGCC
GAGATGTTCGACGCTTCGGTGCCGTCTTCCTTCACCGGGTTGCCGGTGTACCAACGGTAG
CCGTAAGTGGCAATACCCAGCGAGAGCTTTTCCTTCGGTAGCTGGGTGATGGCGTAGTCC
AGGTGCTTCTTCATCCACACCATGCCATCCACCGGGCCGGGCGTGGTCCAGCGGGTGTGC
TGGTCGTAGGTCATGATGCTGACCAGATCGGCGGCCTGGCCCAGTGCTTTCAGGTCATAC
GCACCGCGCCAGTATTCCCACATCCACTTGGAAAACTGGCCGCCTTCGGCATGGCCCGGC
GCATTGGGCACCACTGCCACCGACATCTTGAAACCGGCCTTGTGCAGCGCATCGGCGGTC
TGCTTGACCATCAGCGTGTAGGCATCGCGATCGGTCCAGGCGATGTTCTCGAAATCGAAC
TGGAAGCCGTAGTACTTGTGCTGCTTGCCGTGGATCAGCAGCGATTCGATCATGCGCTTC
TTGGCCGCTTCGTCATGCATCAGCTTGTGGAAGCCGTCGCGGCCGGTGGTCATCGACAGG
ATCGGCATCACGCGCAGATTTTTCTGCTTGGCGATGTCGTACAGATACATGTTGGGCGTG
CCGTTGACCAAGCCGTTCTGATCCACGCCATACCAGGTGGGCACCACCACATCGATCTTG
TCGACATTGGCCAGGAACGAATTGGTCGATTTCTGCGTGTTCATCAGATAGAACAGCGCC
GTAGGGTTCTTGGCCAGCGCCAAGGTGGGCGCGCAGGCAACCGCCAGCGCGAGCAACATC
CAGGTCAATCGCTTGATCATGAAGACAGGATCCGTCAGGGAGTGGAAGAGGGCGCAAGGT
CGATGCGGAACACGTAGGCGCTTTCGCCGACCGGCTTGGCCGGCAGCCGCAGGTGCAAGC
CATCGGCCTGTTGTTCGAAGGGAACCTTTTTGCCATTGGCCAGCAGCGTCACCCCGCGCA
CGCCATCGGCGGCGGTGAGCGAGCGGATCACCGCCTTGCCATCGGCCGGCCAGCCCAGTT
CGATGGCATATAGCGCGCCATCGCGGGTGGTGAAGCGGAAATCTTCAGCCGTGTACGGCT
TGGTCTTGACGTCCTGGAAGGTGCCGCCCACCACTTCGGTGGGGCCTTCGCCATACACGC
GCCACGGCTTGCTGTCGTAGATCGCGCCGCCATTGGTCTTGAGCCACTTGCCGATCGAAA
GCAGGATGCCGCGCTCGGTGTCGGGGATGGAGCCATCGGCGCGCGGGCCGATGTTGAGCA
TCAGGTTGCCGTTCTTGGCCACCACATCGGCCAGCATGTGGATGATGAAGGTGGGCGACT
TGTAGGTGTCGTTTTCGATGTAGCCCCACGACGCATTGCTCACCGAGGTGTCGGTCTGCC
AATGCGTGGGGTGGATGCCGGTGAGCTGGCCGCGCTCGATATCCAGCGTGCCGGCGCCTT
CGGGGAACGCACCCAGCTTGTAGTTCACCACCACGCCACGGTCGGCTTCGGTCCGTGCCG
CGCCCTGGTTGTAGTAGTACGCCAGCATGGTCGGCAGGCTGCTGCGGAAGGTGGGATGGG
CGATCCACCAATCGAAATAGATCAGGTCCGGCTGATAGACATCGATCAACTCGGTGGTGC
GCGCCAGCCAGTCGTCCAGCCACGCCTGCGATACGGGCGTCCAGTCGTTGGCGACATCGG
CGTCGTCCTTGCCGGGCAGGCGCACCTGCGCGGGGCCATACAGCGCTGCATAACGCGGGT
CGTTGACGTCGGAATCGAACTTACGCCCGCCATCGAAGAACCAGTTGTGCTCGGCGCGGT
GAGAGGACAGCCCGAAGTGCAAGCCTTGCGCACGGATCGCGGTGGACAACTCGCCCAGCA
GGTCGCGCTTGGGCCCCATCTTCATCGCCGTCCAGTCGGACAACTTCGAGTCGTACAACG
CAAAGCCATCGTGATGCTCGGCCACTGGCACCACGTAGCGCGCACCGGATTCACGGAACA
GCTTGGCCCAGCCAGTCGGGTCGAACTTGGGTGCGGTGAATTTGGGAATCAGGTCCTTGT
AGCCGCTGCTGGCCTGCGGGCCATAGGTCGCCACGTGGTGCGCGAATTCCTTGGAGCCTT
CCAGATACATGTTGCGCGAATACCATTCGCTGCCGAAGGCCGGCACCGAAAACACGCCCC
AGTGAATGAAGATGCCGAACTTGGCGTTGTCGTACCACGCAGGTGATTGGTACGCCTTCA
ATGCGGCCCAGTCGGGACGGAACGGCCCCTTGCGCGCGCCGGCTTGCGCTTCGCGCACCA
GCCGTGCGCGTTCGGGCGCGTACTGCGCGGTGGCGTCGAGCCACTGCTGGTCGATGACCT
CGGGGCTGAGCGTGGTGGCGGTCGGCGCGGTGGGCGATTGCGCTGCGCTGAGCGTGGCGG
CAGGCAACGCCAGCAACAGACCGAGCGCGAGCATTCGCGTTCTGGGTGCAGCTCCGGCGT
GGCGGCGGGATGGAGCCGCAAGGCGGCTATCGGTCGTCATGGGAACTGCACTCCTGTGGG
CAAAGACGCACCGGCATCAGGCATCCGGCCCGTGGTTGCGGAAGCGGGACTGGCCATCAT
CCTTCAGCGAAGGGCGATGGCCAGGTCCACTCAATGTGCACTGCATGCACTGTCGTTGCC
CCATGCAACGACAGAAAAAAAGGCGCGCCACCGTGGAGGGTCGGTGGCGCGCCGTCACAC
CATCAGAACTTGAAGTTGAGCTGTGCCTGGTAGCCGCGGCCGTTCTTGTAGAACGCGGTC
GGGGTATCACGTGTGTTGCTGAAGACCCGGTAGGTGGAATCCAGCAGGTTGGTCGCGCCG
AAGGTGATGCCCATGTAATCGGTGATCTGGTAGGAGGCGTTCAGATCCAGCTGCTTGTAG
GCATCTGCAAAATCACGCGATGACAGTCGACCGATCTGGGTGAAGTACTTGGAGCGGTAG
CTGTAGTTCACGCGCACCGTCCAATCACCGTGCTCCCAATAAGGGATCACGTTGTAGGTG
TCACGCGACAGGTAGGGCAGATTCAAGTCGGAACTGGATTCGGACTCGGCAAACGTGTAG
TTGGCCTGCAATCCGAAGCCAAGACCAAACGATTGCTGGTAGTTGACCGAGACGCCCTTG
ACCTTGGCGTCGGAGACGTTCACAGGTGAGGTGACCTGATACGGGCCAGGCTCAGCCGGC
GGGCCCGGATTTAGCTGCTGAGTCGTAGTGACATTGACGATGTAAGAGCTGATGTCACGG
TAGAACACTTCACCAGACAGCATGCTGGAAGGCGCGAAGTACCACTCTGCAGCAATGTCG
TAGTTGGTGGATTCATAAGGCTTTAGGTCGGGGTTGCCGCCGCCAGCAGTGAGGTTGCCT
GAACCGCCATTGCCGTTATTGATGGTGAAGGTGCCGGCCAGGTCGGAATACCGCGGCCGC
GCAATAACTTTGGCTGCCGAGAAGCGCAGTACCGCATCATCAGTGACGTCGTAGGCGACA
TTGAAGCTCGGCAGCGCCTTGCGGTAGTCGTTGGTCTCGGCAACACGGTCAAAGCTATTG
CCGGCATTGTTGCTCTGCCAGTATTCGGACTTGTCGGTGGTGTCGACCAGGCGCACGCCT
ACATTACCGCGCCACTTGCCGGTCTCGTAGTTCAACTGCGTGTAGAAATTCTGAGTGATT
TCCTTGACCTGGAACGAAGCGCCGAAATCGGTGCGGTAAGGGCCCTGCGGCTGTCCGAGC
AGATAACGGCGAACCGTCTCAAGGTTCGCAGTTGGCCACGTGGTCAAGTCGCCGCTTGCG
CCCAGGCCGTCATAGAGGCTGCTCGGCGTGGTGCCCGGATTGAACTGTGTCAGCGACACC
GCGTCGGTGGAGTTGATGCGATTGCCGCGCGCGTCCACGCCGTTGTTGTGGTTGATGTAC
TTGTAGCCGAACTGCAGCTTGGTGAACGGACCCCATTCCAGGTCGCGCGAGGCGTCCCAC
TGGAAGTACTTTTCGTCGTCCTTGCTCTTCTGGTAGGCGATACCGCCGGCCTGCATGATA
GGCGTCCCTGTACCGGGAACATTACCCACCTGACCTGGTGCCAGGCCTGCCGGATTGCCC
GGTAACACCCAGTTGGCCGCGCCACCATTCTCATAATTGACCGCAGTGTTGCGGCCATCA
AAGGCGTAGTTATAGCCGCCATCCTGCATCAGGTACTTCATCAGGTATTCGGGGTTCTTG
CCACCCGTCGCCTCGGTGTAACCACCCTGCGTGGTGAAGACCCACTTTTCGCCCGACCAG
TCGTGACGCAGGTTCAGGCTTTTGGTGGTAACAGTACTTTCGCGATAGATCGTGTCCAGC
TGCGAATAGGGTTGGGCAAGACCGTTATCGGCGAAATTTGCAGACGTGACCACGCCATCC
TGTACTGTCGCCCTATCGATCAGACGCATATTGTTGATCTGGACCTGGTTTCCGTTCGCG
TCCAGCGACCCATCGGCTGCCGGAGAAGAACAGTTCGGGCAGACATAGCGCGCCTGGCTG
AAGTTGTTGTACTTGCCCTTGATGTACAGACCGGTCAGGTTGAACTCGTTCTGCTCGTTG
GGCTTCCACTGCAATGCACCCTGCAGGCCGCTGCGCTCGCGGGTCTGCTGGAAGAATGCA
CTGCTGATGCCGGCCGGCACGCGGGCGGTGGCCACATCGCTGCCGTCGCCGGTGATGGTG
GCGCTGGCGGGGATGTTGGCACCGGTGGTGTAGCCGAAGTATTCGATACCGGCGCGTGCC
AGGTCCTGCTTGTCGTGCGTGGCGGAGATCAACGCGCCGAAGGTTTCGTCGTCGTTCTTC
CAGCTCCACAACGCCGAGCCGCGCGGATTACCTTCTTCCGAGCGATCGTTGTAGTTGTAG
CCGATCGAGCCGCGGATGGTGTTCTTGGGCAGGTCCAGCGGCTTGCGGGTGTGCACGATC
ACGGTGCCGCCGATCGAGCCTTCGTCGATGCGCGCCTCGGGGGTCTTGTAGACCTCCATC
AGGCCGATGATTTCCGGCGACAGCAGCGTGTAGTTGAAGGTACGGCCGCTGGTGTCGGTC
GGGTTGCCGCCCCAGTCGCCGGAGGCGATGGTCTGGCCATTGAGCAGCACGCGGTTCAAT
GCCGGGTCGGTGCCGTTGATGCTGACCTTTTCGCCTTCGCCGAACTGGCGGTCGACGCTG
ATGCCCGGCAGGTGCGAGAGCGATTCTGCCGCATTGATGTCCGGGAACTTGCCGATGTCT
TCGGCGCTGATGGCGTCGACGATCGAGTTGGCCGAGCGCTTGACCGCCTGGCTCTTCTCC
AGCGAAGCGCGGTAGCCGGTGACGGTGATCGTGTCCAGCTCGGTGGTGGACGAGGGCGCG
TTTGGAGCAGCTTGCGGAGCGGCTTGCTGTTCTTGTCCGGCAGCCATGGCAGCGCCGGAG
TAGTACAGGGCGGCGGTAATACAGAATGCTAACGTCGTGGTGCGGCTGTGCATGGCTAAA
CCTCGTTGGTTAGTGCTTTGAGCGCGGATGGCCCGTGGTGAGGCGCAACGCGCTCGGCGT
GGCCGGCAAAACAACACGCCCTGACCGATCGCGGTGATCGCCTGACCGAACTTCGGGCGA
AGTGCGGCTGCGGTAATTCGCGTGGTAGAGGAGGTGTCCCCCGTGTGGTGGTGCAGTGGA
GCGAACGCGACATCTGCGAGTGCAGCGCCCCATGACGCGTGGCTCGCAAATCTGGATGTT
CCGGGCGAGGGGCGCGCCAATCCGTACAGTCGTAAAACAGTCCATGGCCCCTCCTGCCTG
AACTCCGATTTGAATCGAGTCTCGCGTAGCGTTGACAGCGTTGTCAACACATCGTCACAG
ATCTCTGAAGTGGCTGCGATTGCGCTGCAATGCAGCATTTTTGTGCGGTGGTTTGCGGAA
CGCCAGCGGCGCTGCGCAATTGGGCCGCACGCGATGTGTGCAGCCATCGGCCGTTTCTAT
GGCTGATGTGCAATTCAAGCCGACATCACTAAAGTTTGTGCCGGAATCACCATTGCCAGC
GCTGATATTTGTTGGATGATGGAATTTGCCGCGCGCGCGACGCAGTACGCGCGCGACGGT
TGCGTTACAGGACGATTGCTGACAACGTTGTCTACCCGCTCGCCGTTCGTCGGCCAGCAG
GACGATGTCGGCCCCGCTGCCACTTATCAGGAGAATGCGTGAGCGCAAGCAGCCCAATGG
AAGCGGTGGCATTTCCGCGCCCCGAAACCTTCGTTGCCGCCGATGTCGGAGGAACGCATG
TGCGCCTGGCGCTGGCCTGCGAGAGCAACGATCCGCGCAAGCCGGTCACCGTGCTGGATT
ACCGCAAGTACCGCTGCGCTGATTACCCGGGCCTGGCCGAGATCATGGCCGCGTTCTTTG
CCGAGCTGTCCTGCGCGCCGGTGCGCCGTGGCGTGATCGCCAGCGCCGGGTATGCACTGG
AAGATGGCCGTGTGATCACCGCCAATCTGCCGTGGGTGCTGGCGCCGGAGCAGATCCGCC
AGCAGCTCGGCATGCAGGCCTTGCACCTGGTCAACGATTTCGAAGCGGTCGCCTACGCGG
CCAATTACATGACCGGCAATCAGGTCATGCAGCTGTCCGGCCCCGCCCAGGGCGCTCCTG
GCCCGGCATTGGTGCTCGGCCCGGGCACTGGCCTGGGCGCGGCGCTGTGGATTCCCAATG
GGGGGAACTCGGTGGTGCTACCGACCGAGGCCGGCCACGCCGCACTGGCGGCAGCCAGCG
ATCTGGAAGTGGCCTTGCTGCAGGAGTTGCGCCGCACGCGCACCCATGTGGCGACCGAAC
ACTTTCTCTCCGGCCCGGGCTTGCTCACGCTGTATACCGCGCTGGCCACGCTGCGCGACG
CGCCGGCGGTGCACGCCACCCCGGCTGCGGTCACTGCCGCAGCACTGGCGGGTGACGACG
TGCTGGCGCACGAGGCGCTGCAGACGTTCTGCGGTTTCATGGGCAGCGTGGTCGGCGACA
TGATGCTGTTGTACGGCGTGCGCAGCGGTGTGTATCTGGCCGGTGGTTTCCTGCCGCAGA
TTGCCGACTTCATCGCCCGCAGCGACTTCGCTGCCCGCTTGCTCGACAAGGGCCCGCTGC
GCCCTGCGCTGGAGCAGGTGCCGGTGCGCATCGTCGAACATGGCCAGCTTGGCGTGATCG
GTGCCGCCAGCTGGTTCCTGCAGCACGGCCGCTAAGCGCCCGGGTTTCGCGGGGCGCGGA
GGCAGCATGCGTTCGGTACGCAGCGCTACCACGCGCCTGGTGTAGCCGGACACACGTAGG
AGCGCTCTCGGGCGCGATGAAGCTCTACCGGTAGAGCCCTCGCGCCCAAGGGCGCTCCTA
CATAAGAGCGGATCGCCTCACAGCCAGCGCCTGGTCCGCGGAATGCTTGGTCAGCGCGGT
ACGTGCCTGGCTGAAGTCCGCCCTAAGATTCCCAATTCGACTGCTGCGCGCCGTCATCAC
GCAACCCGCTGATGCCGATGTCGAGATGCGCGGCTTCGATAGGTAAGCAGGGATAAGTAA
GCAGGAAAGTCACAGCACATCGTAGGAGCGCCCTCGGGCGCGATGAGGCTCTACCGATAA
CGCCCTCGCGCCCGAGCGCGCTCCTACAGAAACGTAGCCCTGACAGGGCGTGCCTGGCCA
GTGCCGCACACACACGAACAACCGGCCCTACAAATCCCCAAATCGCGACTGCAGCGCCGC
AATCGCTGCCAATCCCGCGGTTTCGGTGCGCAGGATGCGGGGACCCAGGCGCAAGCCGGT
AAAGCCGGCCTCGCCCAGCGTTGTGCGGTCGCGCGGTGACCAGCCGCCTTCCGGGCCAAT
CGCCACAATCAGCTCTTGCCCGGGCTGCACCGCCAGCGTGCCCAGGCGATGTTCGCCGTG
CGGGTCCAGCGTCAACCGCAGCGCCTGTGCATCGCTTGCACGCGCGGCGTCCTGCAGCGA
GGAAGGCGGTGCCAGCGAGGGAATGCGTGCGCGCCCGGATTGCTCGCAGGCCGAGACAAT
CACGCTGCGCCAATGCGCCATGCGTTTTTCCAGGCGCGCGGCATCCAACTTCACCTCGGT
GCGCTCGGCATTGACCGGCACGACCGCTGTCACGCCGAGCTCGGTGGCTTTCTGCAGAAT
CAGGTCCATCTTCTCGCCGCGCGCAATGCCCTGCAGCAGGGTGATTGCCAGCGGCGGTTC
GTTGCTCACTGCCTCGACGCGCTCGACCACAGCCCGCGCCTCGCGCTTGCCGGCCACGGT
GATGCGTGCGTGGTAGTCACTGCCGTCGCCATTGAACAGCACGCAGGCATCGCCTTCGCG
CAGCCGCAGCACACGCAGCAGGTGGTTGGCCGATTCCTCCGGCAGCGTGACATCGCCGCC
GCTGTGCAGCGGCAATGCAACATACGAACGGGTCAGGCGCATGCAACGGCCTTGGCGATG
GCGTGGCGGGTGGTGTCGGCAAGCAGCGCAAGCTGTGCGTCGTCCACGCAATACGGCGGC
ATCCAGTACAGCACGTCGCCCAACGGGCGCAGCACCACGCCACGTGCCAATGCAGCGCGG
TAGGCCTGCAGGCCCACGCGCGCGGCGGCGGGGAAGGGCGTGCGCTTGTCGCCGCCCTGG
GTGAGCTCGAAGGCCACGATCATGCCGGCCTGGCGCACGTCGGCCACCGCGCTGTGCTCG
CCGATCTGCGCAGCGAGCTGGGTCATGTGTGCAGCGGCACGTTGGTTACGCGCAATGATG
TCGTCGTCGGCGAAGATCTGCAGCGTCGCCAGCGCCGCCGCACACGCCAGCGGGTTGCCG
GTGTAGCTGTGCGAATGCAGGAAGGCGCGCTCGCGCGAGTCATCCAGAAACGCGTCATAC
AGCTGCTGCGTGGCCAGTACCGCCGACAGGGGCAGGAAGCCACCGGTGAGTCCTTTCGAC
AGGCACAACAGATCCGGCATCACGCCGGCCTGTTCGCAGGCGAACAAGGTGCCGGTGCGG
CCAAAGCCGGTGGCGATCTCGTCGGCGATCAGGAACACGCCATGCGCATCGCACAGTTCG
CGCGCGCGGCGCAGGTAGGCCGGGTGATACATGCGCATGCCGCCGGCGCACTGCACCCGC
GGCTCCAGGATCAAGGCGCAGATTTCGCCCGGGGATTGCTCCAGCAGATGCTGCAGTGCA
TCGGCCGCCTGCAACGCGTAGTCCTCGGCGCTCTGTCCCGGCTCGGCCAGGTACGCATCG
GGCGAAGGCGCGAAGATCGATTCCAGCAACAGCGGCGCGTACACGCGGCGGTACAGCGGA
ATGTCGCCCACCGACAGCGCACCGATGGTCTCGCCGTGGTAACCGTTCTCCAGCGCGATG
AAACGCGTGCGGCGGTGCTCGTCACGGTTGTGGAAATAGTGGAAGGCCATCTTCAAGGCG
ACTTCCACCCCGGCCGAGCCATTGTCGGCGTAGAACACCTTGGCCAGTGGCGCGCGGTCG
GGCTGGCGCGGCGCGATGGCCAACAGCCGCTCGGCCAGTTGCACGGCGGGCGCATGCGTG
AAGCCGGCCAGCATCACCTGTTCCAACCTGCCGGCCTGCTGCGCGATGGCCGCGCCGATG
CGCGGTTCGGCGTGTCCAAACAGGTTGGTCCACCAGCTGCTGACCGCATCCAGATAGTGG
CGGCCATCGTGGCCGATCAGCCAGGCGCCGTCGCCACGTGCGATCGGCACCAGGGGTAGT
GTGTGCGGGTGCTCGCGCATCTGGGTGCAGGGGTGCCACACCACCGCAAGATCGCGTTGC
CGCCAATGTTCGGCAGCTTCGAAGGCTGCCGGGTCTGCTAGGATTTCGGGCTCATGAACA
TGTCGATGCATCTGCCTATTCTATCGGCCGGCTCCGCCGCTGCGTGCTGCGCATGAGCAC
GCGTCTGCCGACCATCCACAAGATCACCGATCTGGGCGAAGGGCCGTTCCGGCGTCAGCA
GCTGGATCTGGAATTTTCCAACGGCGAGCGGCGCCTGTACGAACGTCAGCTCAGCCAGGG
CCACGGCGCGGTGGTGGTGGTGCCGATGCTCGATGCGCAGACCGTGCTGCTGGTACGCGA
GTACGCCGCTGGCGTGCACCGCTACGAGCTGGGCCTGGTCAAGGGCCGCATCGATGCCGG
CGAGACGCCCGAGCAGGCCGCCGACCGCGAGCTCAAGGAAGAAGCCGGCTACGGCGCGCG
CCAGGTGCAGGTGCTGCGCGCCATGACGCTTGCTCCTACTTATATGAGTCACCAATCCTG
GCTGGTGCTGGCGCGCGACCTCTACCCCGAGCGTCTGCCCGGCGACGAACCCGAAGAACT
GGATGTCATCCCCTGGCCCTTGGCACGCCTGGACGAACTGATGCTGCGCGAAGACTTCTC
CGAGGGCCGCTCCCTGGCGGCCCTGTTCATTGCGCGCGAGTGGCTGGAGCGCAACCCATG
ATCCGCATCCCGATGGAATTGCGCGAGACCGTGATCGCGATCGCGCGCCAGGCCGGCGAC
GCCATCATGGAGGTGTACGCGCAGGATTTCGCTGTCGAGATCAAGGCCGACGCCAGCCCG
TTGACCCAGGCCGACCTGGCCGCCAACCGCGTCATCGTGGAAGGCTTGCGCCGGGTCACG
CCGGATGTGCCGGTGTTGTCGGAAGAGTCTGTCCACGTGGCCTGGGAAGAACGCCAGTAC
TGGACCAGCTATTGGCTGGTCGACCCGCTGGATGGCACGCGCGAGTTCGTCAAGCGCAAT
GGCGAGTTCAGCGTCAACATCGCCCTGATCCACATGGGCGCGCCGGTGCTCGGCGTGGTG
CAGGCGCCGGTCGATGGACGGGTCTGGTATGCGGCGCGCGGTGAGAACGCCTACCGCCGC
GATGGCGACCGCGACGAAATGCTGCATTCGCGCACGCCCGCTGCTGCCCCGTTACGGGTC
GCCGCCAGCCGCTCGCATCGCGATGCACGCACGGCCGCCGCGCTGGAACGCATGGGCCAG
ATCGACGTGGTGGCGCAGGGCTCCTCATTGAAGTTCTGCCGCATCGCCGAAGGCGAGCTG
GATGTGTACCCGCGCTTCGGTCCCACCTCCGAGTGGGACACCGCCGCTGGCCAGTGCGTG
CTGCATGCCGCCGGTGGCGCGTTGCTCGCGGCCGGCACCGGCAAGCCGTTCCGCTACAAC
CGCCGCGACACCTTGCTCAATGGCGACTTCATCGCCCTGGGCGACCCCGGCTTGCCGTGG
CGCGACTGGCTGGTGTAAGCCTGCCGCCCCGCCGTACCCAACGAGAGATCCGATGAGCCA
ACCTCCTTCCAGCGGCGACGTCGCGCACCTGCTGCAGCTGATGGCGCGCCTGCGCGACCG
CGAGCAGGGCTGCCCGTGGGATGTCGAACAGACCTTCGCCACCATCGCGCCGTATACCAT
CGAAGAAGCCTACGAAGTGGCCGATGCGATCGATCGCCACGACCTGCCCGGCCTGCAGGA
CGAATTGGGCGACCTGTTGTTGCAGGTGGTTTTTCACGCGCAGATGGCGTCTGAGCAAGG
TGCCTTCGGGTTTGCCGACGTGGTCGCCAGCATCAGCGACAAGCTGGTGCGTCGCCATCC
GCATGTCTTCGGCGCGCAGCAGGTGGATGGCGCGCAGGCAGTGAGCGCCAACTGGGAGCA
GATCAAGCGCGAGGAGCGCCGTGCGGCGGGAGAGAAAGACAGCTCCGCGCTGGCCGGCAT
CGCACGCGGGTTGCCGGAGTGGCAACGGGCCACCAAGTTGCAGTCGCGCGCGGCGCGGGT
CGGTTTCGACTGGCCCGGCCCGGCGCCGGTGCTGGAAAAACTGCAGGAAGAAATCGATGA
GCTGCGCGTGGAGTTTGCGCGTGGCCCGGTCGCCGACAACCAGGCACGACTGGAAGACGA
GTTGGGCGATGTGCTGTTTGTCTGTGCCAACCTGGCCCGGCATGCCAAGGTGGATGTGGG
CGCGGCATTGCGCCACGCCAACCTGAAATTCGAGCGTCGCTTCCGCGCGATGGAGGCATA
TGCCCAGGCCGACGGCACCGCGCTGGACGCGTTGTCGCTGAGCGAACAAGAAGCGTTGTG
GCAACGCGTCAAGCGTGACGAGCCCGCCGCGCAGTGAGCGCAGCACTGACCACGCTGCTG
TTGTTCGTGGCCACCGCGGTGGCCGAATTGGTGGGTTGCTACCTTCCTTATCTTTGGCTG
CGCAAAGGCGGCAGCGTGTGGCTGCTGTTGCCGGCGGCACTCAGCCTGGCGGTGTTCGTC
TGGTTGTTGACCTTGCACCCTGCCGCCAGCGGCCGCGTGTATGCCGCCTATGGTGGCGTC
TACATCGCCACCGCACTGCTGTGGTTGTGGTGGGTGGACCGGGTGACACCCACGCGGTGG
GATCTGCTTGGCGCCGGCTGCTGCCTGCTGGGCATGGCCATCATCATGTTCTCGCCGCGC
TCCGGTTGAGTGCGCTCGTGCGGGTGGGTCACAGGCATGCAGTGCCTCGCTATCGCGCTG
CACGTTGAGGCGGTATCTCTCCACACCTTCTTATGCGTCGCGGGAAGAACTGCCTTCGGC
GGGTCCGAGACAGATCGCCGTGGCTGCTGCACTGCGCAATGCGAGGGGATCACGCGCGTA
CTGATCAAGCGCCGCGCACACGCGTAAGGTTGGTCATGCGCAGCGCCTATGCGCCGCCTG
CGTGATTGCCCCCATCGATGATCTGCCGCGCGTGCGTTCCGTCTTCCAGCGCATTCGGGC
ACTCCACGCACAGGCCTATACTTGGGCAAGGATCGTTCGCATCGGGGAAGGAGTCGCACA
TGTTTCCAACATCGTTCTTGGCAATCGTGGTTCTGGTCGCTGGCGTCATCGTGCTGTTCA
AGACGGTGCGCATGGTGCCGCAGGGATTCGAGTGGACCGTGGAGCGCTTCGGCCGCTACA
CCCACACGATGACGCCGGGCCTGCATTTCCTGATTCCGGTGGTCTACGGCGTGGGCCGCA
AGATCAACATGATGGAACAGGTGCTCGACGTGCCCAGCCAGGACGTCATCACCAAGGACA
ATGCGGTGGTGCGCGTGGACGGAGTGGTGTTCTTCCAGGTGCTGGACGCGGCCAAGGCCG
CCTATGAAGTGTCGAATCTGGAAATCGCCAGCATCGCCCTGGTGCAGACCAATATCCGCA
CGGTGATCGGTTCGATGGACCTGGACGAATCGCTCAGCCAGCGCGAAACCATCAACGCGC
AGCTGCTCAGCGTGGTCGATCAGGCCACCAACCCGTGGGGCATCAAGGTCACCCGTATCG
AGATCCGCGACATCCAGCCGCCGCGCGACCTGATCGATTCGATGGCGCGGCAGATGAAGG
CCGAGCGCGAGAAGCGCGCGCAGATTCTCGAAGCCGAAGGTTCGCGCCAGTCGGAAATCC
TGCGCGCCGAAGGCGAGAAGCAAGCCGCCGTGCTCGAAGCCGAGGGCCGCAAGGAAGCCG
CGTTCCGCGATGCCGAGGCACGCGAGCGCCTGGCCGAGGCCGAAGCCAAGGCCACCCAGA
TGGTGTCCGATGCGATCGCTCAGGGCAGCGTGCAGGCGATCAACTATTTCGTTGCGCAGA
AGTATGTGGAAGCGTTCAAGGCGCTGGCCACCGCGCCCAACCAGAAGTTCGTGCTGATGC
CGATGGAATCCAGCGGCATCATCGGCTCTATCGCCGGCATTGCCGAGCTGGCCAAGGAGG
CCTTGGGCAAGCCCGACGCGCCGGTGGTGCGCACGCCGCCACTGCCGCCGCGCGCGGGAG
GCTGAGCGATGCGCTGGGACATGGTCGCCTGGGCAATGCTGGCCTTGCTGTTGATCGCCG
CCGAGACGCTGGCGCCCGGCGCGTTTCTGCTATGGATGGGCATCGCGGCCGCAGCGGTGT
GCGTGCTGGTGCTGGCCGTGCCCGGCATGTCGGTACTGTTGCAGATCTTGGCGTTCGTGG
TGCTCAGCTTCGTCGCCATCCAGGTGTATCGCACCTGGTTCCGCGGCAAGGGCCGGCAGA
GCGATCGGCCCTTGCTCAACCGGCGCGCCGAACAGTTGATCGGCCGCAGCGTGTTGCTGG
ATCAGGCGATCGTTGACGGACGTGGCCGCGCCAAGGTGGACGATGCGTTCTGGGTGGTGA
GTGGCCCGGATCTTCCCGCCGGTGCGTTGGTGCGCATCGTTGCGGTCGACGGCATGACCC
TGCAGGTGCAGCCCAACACCTGATCCACCCACGGGCGCGTGATGCGCCCGTAGTGCGCCG
CACGCCACTCAATCGGGAACTCATCGGTCGCCGCTGGTCGGGTGCGTCCGAGCGGCGCAC
GCACCCCGATGCCCACGCACCGGCCGTGCGTTGCCTCAGCGCCAGCCCGCGGTTTCCCCC
AAGCGTGGCCGGCCGGCGATAATGGTCCTCTTTCCCTTGGACCGGCGCTCATGACCCAGA
AGACCATCCTCAACGACACCCATCGCGCGCTCGGCGCCAAGATGGTCGACTTCGGCGGTT
GGGACATGCCGATCCACTACGGCTCGCAGATCGACGAACACCACCAGGTGCGTCGCGACG
CCGGCATGTTCGACGTCAGCCACATGACCGTGGTCGATCTGCACGGCGCGCGCGTGCGCG
AGTTCTTGCGCTACCTGCTGGCCAATTCGGTCGACAAGCTCAAGGTCTCCGGCAAGGCGC
TGTACACCTGCATGCTCAACCCGCAAGGCGGCGTGATCGACGACCTGATCGTGTACTTCA
TGCAGGAAGAGTTCTTCCGCCTGGTGGTCAACGCCGCCACCCGCGACAAGGACCTGCAGT
GGATCGGCGAACAGGCCGCACGCTTCGAGGTGCGCGTGGAAGAACGCGCCGACTTCGCCA
TGATCGCGGTGCAGGGGCCCAACGCGCGCAGCAAGGTGATCGATCTGCTCGACCCCGCCG
ATGCCAGCGCGGCGAGCAAGCTCGGCCGCTTCGCTGCGCTGCAGACGCGCACGCGCGATG
GCGTTGCGTTGTTCCTCGCGCGCACCGGCTACACCGGTGAGGACGGTTTTGAAATCGTGT
TGCCGCAGGCCGATGCGGTCGCGTTCTGGAATGCGCTGCTCGCGCATGGCGTGGCGCCTG
CCGGCCTGGGCGCGCGCGACACCTTGCGTCTGGAAGCGGGCATGAATCTCTACGGCCAGG
ACATGGACGACGACGTCACTCCGTACGAAGCCGCGCTGGCCTGGACCATCACGCTCGACG
AAGGCCGCGACTTCATCGGCCGCAGCGTGCTGGAGTCGCAAAAAGCGCAGGGCGCAGCCC
GCCAGATGATCGGCGTGGTCATGGACGAGAAGGGCGTGCTGCGTCACGGCCAGAAGGTGC
TCAGCGCAGGCGGCGAAGGCGAGATCCTGTCCGGCACGTTCTCACCCACCCTGGGCAAGG
CCATTGCCTTTGCACGCGTGCCGGCCGGCAGCATCGACGACCTGCGCGTGGACATCCGTG
GCAAGCAGGTGCCCTTGCGCGCGGTGAAGTTTCCGTTTGTGCGCGATGGCCAGGCCCAGC
CCGGCGTACTCGGCGCGTAAGCCTGCCGCTGCCGGTCGTTCGCGCGGCCGGCAGCAGCGA
TCCACCTGCATTGCCATCACGCGATGCCAGCACCTGACGCACGGCCTTGGTTAAACTAGC
GCCTTGTCCCCGAACCCTACGTTTTCCCGGAGCACACCCATGAGCGAGATCCCTGGCGAC
CTCAAGTTCCTCAAATCCCACGAGTGGGCCCGCGTCGAAGGCAATGGCCGCGTCACCGTC
GGTATCTCCGACCACGCGCAAGGCTTGCTGGGTGACCTGGTCTACGTCGAACTGCCAGCC
GTTGGCGACACCGTCCAGGCTGGCAACGGCGCTGCGGTGGTGGAGTCGGTCAAGGCCGCC
TCTGACGTCTACAGCCCGGTCACCGGCACGGTCGTCGAGGTCAATGCCTCGCTGAGCGAC
AAGCCGGAAACCATCAATGAAGACGCTTACGGCGAAGGCTGGATCTTCGTGGTGGAGATC
GACGACAAGGAACAGCTCAACGAACTGCTGGCCCCGGACGATTACGCCGAGCTGCTGGAA
GACGACGCGCACTGATCGCGCCGCCTGCTGCATCCCGATGGCCGCTCTCCGAGCGGCCAT
TTTTTTTGCCTGGCGGGCGGTGGTTCGCCAACCGAGCACAGACCTGCATGCCGTCGTTTT
CCAGCTGGGGGTGATGCATGCGCACGTGCAGGGCGTCGGCGCGCGGAGCAGTGGTCGACC
GAATCGATGTCATCGCTGTCGCATCCGTCACGGGCGATGGTCAGCCGATGCGCTACATGC
GGGCGGTCGATTGTTGGTCAGGCGTGTGCGGTCGTTTTTCGTCGCGTCGGAATTCTGGCG
TGAGCCACTCGTGAGGAGTTGGCGTGCGCTCGGTGAAAAAGTGGTCGTCGTACTGCCATT
GCCGATGGCGCGAACCAACGCATGCGACTCCATCGGTGCGTGTGCGCCGCACCGCATGCA
GTACAAAACGGCGCAAGAAGTTTGCGCATTTGTGCTTGTGCGACGCCGGAAGCGGCAACG
CCGGCAAAAAAATTTTCAGCTGGCGGACAGGCGGCGCAGCGGTCATCGCAGACACCGCGT
CGTGTTGCTGGCGCGCAGTGCCTGCGTATGTGCTTGAACGGCATGCATGAAAAAAACAGC
GCAAAAGAAGTGCTTTTTAAAAAACCACTGCGCAAGCGCCTGTGCGAATGCGGGGTTGGT
GATCGCCGGCAACGCCGGTTTGCGTCGCCGCTTGCCGACGCGTGGCGACACCAGACTGAA
AAATATTTGCAAAAGAGTGTTGACAGTAAAAAAAAGCGTGATTAGGTTTCGCCCAGCAGA
CATTGCTGCGGAAGAGAGTGAGCAGAATCGACATCAGGCCGACACGCTTGTTCCAGATGT
CCACCGAAGCACCATCAACGGTGGAGTCGGGTTCGCTTCTCTCCAAAAAACGCAGCGGTC
GTTCCGATCACGCACCCGTGTCGCCGTTCGATGCGGGTGTTTCTGTATCCGTCCCGTCGC
GCATCACCTGCGGACGGTTCCCGACGACGGCATGCCGTCACGGGGTTTGCTTCAACTGGG
CGTTTTCCAACTCCATAGTTCACTGACGAGGAGCCAAACACATGGCCACCACTAAAAAAG
CTGCGAAAAAGAAACCCACCGCCAAGAAGGCAGTGAAGAAGACTGCCGCCAAGAAGGCCG
TCAAGAAGGTCGCGAAGAAGGCGACCGCCAAGAAGGCAGTGAAGAAGACCGCCGCCAAGA
AGGCCGTCAAGAAGACTGCAAAGAAGGCAACCAAGAAGACTGCTGCCAAGAAGGCCGTCA
AGAAGACTGCGAAGAAGGCAACCAAGAAGACTGCCGCCAAGAAGGCAGTGAAGAAGACTG
CAAAGAAGGCGACCAAGAAGACTGCCGCCAAGAAGGCCGTCAAGAAGACCGCCAAGAAGG
CAGCTCCGAAGAAGGCGACCAAGAAGTCCGCCACCAAGAAGTCTGCTGCCAAGAAGCCTG
CTGTGAAGAAGGTCGCCAAGAAGAAGCCGGCCGCTCGCAAGAAGAAGGCCGCTCCGGTCG
CGCTGCCCGCAACCCCGGCACCGCTGATCTGATTTGTAACACCCGATCGCCGTAAACATC
GCGCTCTCTCCCCGACGCCCAGCGGGGAGGGAGCTTTTTTATTGGGCGGATGCAGTTGGG
CGGGTTGCCGCGGCAGAGCATCGTCGCCGACGCGGCGGATGGATGCAGGCGGCTGGAGCA
CGCGCTCGTGGGTTCTCGGGTTCGTACACTGCGAATCGGCATTGCAATAGGGCAGCGGGC
AGTACGTTAGGGTGCAAGTGCGGCCTGTTCCAGGCCCAGCCGACGCAGGACGTCGCGCCC
TATGCTGCGGCGGGCTGCAGCCCAGGGATGGATGAGCACCTCGGGCTTGCAGGCTGCGTT
CCACAGCCGACAAGGTGCCATAGCCGCGCCTGCCGACAGCTCGACGCGGTACTTTACTGG
ACCGACCAATGACCGCCGAGTTTCTCCGCGTCGGCTGTATCGCCCATCACCAGCGGCTAG
CTCTTAGTCTTAGGTGTAGTTGCAGCGACCGATCTCCAGCTTAGTTTGGGCACCACCCCT
GCGACTTCCTTGCAGTCGCTGTGGATCGCCCGAGTCGATCCGCCGATCGCATCACCGGCG
TCGTTTTCTAAGTGCTCGATGTGCATCCGCCTGCACATCGCTGTGACGCCGCCACTACCT
AGCGGGCATTGGCATCTTCCTTCCAGCATCAGGCGCGGAATCTGTTCGCAGCAACACGAG
CTTCGGGGTCTGCCCGCCAGTGGCTGTCCATCACCAACCCCGGAATCTGTCTGCCAAAGG
CCAACGACACAAGCCTCGTCATCTGTCTGCCAGTGGTCAGCCGGTACGGGCTTTGAGCTA
TCTGCCAGTGGCAGGCCAACATGAGCTTCGGGAGGTGGCTGCTAGTGGCCAGCCGGTACC
GAGCGTGCCGATCAGCACGCTCTTAAAGGCATCAGTGGCGCAGGCTCGCTTGGCCGAGTG
CAAAGCACTGAGCGCTTGCTGGTTACCAGGTATGTAAATACAGCAAGATCGTCGTGACGC
ATCACGTCTGGCCAGCGTTCGTGCTGCCAACCGGCATCGGACCGCTCTCGAGCGGACAAG
CAATCAAGGCTGTTTGCGGGATGTGCTACTGCTGAGGCCAGTCGCTAGTCGTGGGTTTTG
CGGATGCCGCTGCGCAGTCTTCCAGGGAGCATTGGCAGCCAGCCGATGACCAACAGTTCC
GACGCCGAGCATCAAGGACCAAGACACCCCCGATTTCAATATGGAGTAATGCTTCACCCG
ACCTCCGCTGCTGCCGCCATCCAATCCTGCAGGCACGGCTACCGAGGATGCATAGCGACA
CGGCATCACCTACCAGCTCGGCAACTTCACTTGCCGTGGCTGGCATCGCACCTCAGGCAC
CTCAGCCACGTACGTGCATGTAGGCACTGGTGCACCACTTCTGAGCGCCAGCGATCGGCT
GCCACGAAATCCATCGCACCGCCTCCCAACAAGGCAACAAAAAAGGCGGCCGAAGCCGCC
TTTCGATCTATGCGTTATCCAGCCACCAGGTCAGCGCGGCGATGCCACCGACTTGCCGGA
CGAGGCGCCCTTACCGGCAGGATCCGGACGCTCGGCCAGCATGTTCTCGCTGCCGAAGTC
GCCGTCCACATCGATATCCAGCCAACGCTTGGCCGGCAGGCCAAGCGCGCGATCCAGGAT
GGTCGGCAGCATGCCCGAGGGCAGGCCGCTTTCGCCGTTCCACATGATGGCAATGCCGAG
GTCGCGTTCGGGCAGCAACGCCACCAGGCCGCGATAGCCCTGCACGGCGCCGGCGTGGAA
GATCACCTGATGCCCGGCGTAGTCGAACACGCGCCAGCCCAGTGCATAGCTGGCTGCGTC
CACGCGCTCGTGGCGCCAGCCCGAGCGCATTTCGCCCGGTGTGGAGATCAGCGGTGCGTG
CAATGTCGCCAGCAGCGGCGCAGGCAGGACGTCGGTGCGATGCCCGGTGTGGGCGAGCAG
CCACTGCGCCATGTCGCTGGCGCTGGCATTGACGCCGGCGGCCGGTGCCAGGCGGTAGTA
GGTCGGCTTGGGCGTCAGCGACACCCAGCCATTGCGGCTGCGCACATGCGGGCGTGCCCA
ATGCGGGCTGGCCTGGATACCGGCCAGGCCCATGCTGGCATCGTTCATGCCCAGCGGCTT
GAAGATGCGGCGCTCCACTGATTGCTCATAGAAGCTGCCCGATGCCGCGAACACCACATC
ACCGACCAGGCTGAAGGCGACGTTCTGGTAGGCATAGCAATCGCCAGGCGCGCAGCGCAG
TGGCGCGGCTGCCAGCTTGTGGCTGAGCGAGTAGTAGTCGGCGTTGGATTCGATGTCGCG
GTCGTAGGCGTTGCGGGTCAGGCCGACGCGGTGGCTGAGGACTTCGGCTACGGTGAGCTG
ACGGGTGGCAGTGGAGTCGCTGAGCTGGAAGCCGGGGACGTAGTCCACCACCTTGCTGTC
CCAGCGCAGCACGCCGTCGTTGACCAGCAGCCCGGCCATGGTGCCGGCAAATGCCTTGGA
CAACGACGCCAGCCGGAACACGGTGTGGCCGTCGACAGGCTGCGGATGATTGACGTCGGT
GACGCCATAGCCGCGCGCGCTGAGCACCTTGCCGCCCTGCACGATGGCCATCGCCATGCC
AGGTACGCGGTTGCCGTAGGTGAGCTGGTCGGCCATCGACTCGAACGAAGGCACATCGAA
GCCAGCGGCAGGCGCCAGCACGCTGCTGGCAGGCAGCGACGTGCGGTAAGGCAACGGAGC
AGTGGGCGACTGCGCGGCGGTCGCCGGCTGCAAGCTATTGGCAGTCAGGGCAGGGGTCTG
CGCGGTGGAAGAAAGCGCCAGAGGCAGCAATGCCCCGAACAGCCCAACGGCCAACGGACG
GAACCGTCGGCGCCTGCGTATTTCTGTCATGGTGTTCCCGCCTGTTCCACTGCCTCCGGC
GATTCTAGCGCCGCGCTTTGCAATAGCACAAACTGCCGGAAGATGAATGGGCATCGTATT
GATCCTATTGATGATTCTGCTTGTGAAAAAGCCCGCATGCAGCGCGCCTGGGCGGGCATG
CAGACGCCACGATCAGGCAGCTGCAAGCCGCGTGCCCAGGTGCCGAGCAGGCCTCGCCAG
GACCGTTAAAACCGCGCAAGTGCTTGGCGCCGCTGGCTGCGAACGCGTGCATCGGCTAAC
TTGCGCGCTTTCCTGCGGGAGCTGCGCTGTCATGGTCTTGTTGTCGAGCTCGCCGCACCG
AGCGCTGTCATGCCGATGAACGGCCAGTCATCTTCGCGTCGATCGGTGGCCCACCTGGCG
GGTGCTTTGCGCAGTTCCCCGCCGTTGGCGTGGTCGTTCCTGTACTTCTTCTGCCTGCTC
AGCGGCTACTACGTGCTGCGCCCCGTGCGCGAAGCGATGGGTGCATCGGCGGATGTGGCG
GCAATTTTTCCGGCCGGCATGATCGCGTTCTTCGGTGCACACGGCATGCCGCTGAAGGAC
TTCACCTTGCAGGTGCTGTTTACCTGCACCTTTTTGATCACCCTGCTTTTGCAACCGATC
TACGGGGCCCTGGTGAGCCGTTACCCGCGCCGCGTATTTCTGCCGGTGGTATACGGCTTC
TTTATCGCCACGCTGCTGCTGTTCTATGTGCTGTTCGACACCGGTGTGCCCGGGCGCGGA
ATGGCGTTCTTCCTGTGGACGGGGGTGTTCAACCTGTTCGCCGTGGCAGTGTTCTGGAGC
TTCATGGCCGATGTCTTCAGCAATGCGGAGGCGCGCAGCTATTACGGCTATATCGGTGCG
GCCGGCACCATCGGCGCGTTCCTGGGGCCGATCCTCACCCGCACCCTGGTGGAGCGGATC
GGCATTGCGCACTTGATGCTGGTGTCGGCCGGCTTTCTGGGGATGTGCGTGGTATGCCTC
TTGCGCCTGCGCCTGTGGGCGGTCGCACGCGAGCAGGAGCGCCAGGTGACCTCCGGCGAA
GTGCCGATGGGCGGCGACGTGTTGGGCGGGCTGAAGCTGATCGTGCGCGAGCCGCTGCTG
CGCTGGCTCGCGGTCATGGTGGTGTTTGGTGTGGGCGTTGGCACGCTGCTGTACAACGAG
CAGGCCGCGCTGGTGCGGCGCCTGTATACCGATGCGGCAGCGAGCACCGCCTACTACGCC
AACATCGATCTGGCGGTCAATGCGCTCACGCTGGTCCTGCAGTTGCTGGTCACGCGGGCC
TTGTTGTCGCGCTTCGGCATTGCACCCGCGCTGCTGATTCCCGGCGCGGCGATCATCTTC
GGATTCGCCGTGTTGTCTGCTTCACCGTTGCCCATGATGCTGGCGATCGTGCAGGTGATG
ACCCGCTCCAGCGAGTTTGCCCTGGCCAAGCCGGCGCGCGAGACGCTGTACACGCGCGTC
GATCGCGAATGGCGCTACAAGGCCGGGGCCACGATCGACACCGTGGTCTACCGCGGCGGC
GATCTGAGCGTTGTGTGGATCCACAAGGTGGTGTCGGCGTTCGGTTCCAGTGTGGTCTTC
GGTGTGGGCGTGTTGATCGCATGCGGCATGACGGTGGGCGCCCTGGGCGTGCTGCATGAG
GCACGCAAGCTCCCCGCCGAACGCGATGCGGCGGCAAGGCGCATCCGCGAGTAAGCCGCA
CGCCAGTCATCGCCGCTATGCTGGCGCCTACCTTGATCGAGCCAGTCCCTATGTCCATCG
TTGCCATCGTTGCCGGCCTGTGTGTTGCGCTGCTGCACGTCTACATCCTGGTCCTGGAGA
TGGTGCTGTGGACGCGCCCACTGGGCCTGAAGACGTTCCGCAACACGCCGGAGAAGGCAC
AGGCCACCCGCGTGCTCGCGGCCAACCAAGGGCTCTACAACGGCTTCCTTGCCGCCGGCC
TGTTCTGGGGCGCGCTGCAGGCCCGCACCGACGTGCTGGGCTTCTTCCTGGGCTGCGTGG
TGGTGGCGGGCTGCTACGGCGCCTACAGCGTCAATCGCCGCATCTTCTTCGTGCAGGCGT
TGCCGGCGCTGATTGCATTGGCACTGCTGTGGTTGCCGGGTTGAAGTCGCTATTGCTTTG
GTAGCGGTGAGCGGCCGACGCGCTGCAACCGGCGTGCAGGGCACGTTAGGCGGGAGTTTG
GCAGCGCATCGTCGGTTTGCTGGGCGCGTTCCAGCGTGTCTTCCGTTGGCGCTCGGGTAG
GGCGCTGTGCTGCTGCCTGGCGACGCCAGCGCTAGAAGTGGAAAGAGATCACCTCCCGTT
GCGCCGAACGAGATTGTGCAGGGTGCCAAGTGACCTCCGCAGCGATGCACAGCCAGGCCA
ATCAGCGCGGTAGCGCAGGTGCAATGACGATTGCTCTCTTGCGCGCGGCAAGCACTCGTT
CGCCAGGCTCCAGAGACAACAGTGGCGAAGCACAATCCGCTCGCAGAGACGCTGTGCAAC
AAGCCTGCATCTCTCTGAGACAAAACGCGGCCGGACCCATCGGCGCAATCGCTCCACGCG
ATGCCTACAGCGTTTTGCACATTCGCCAGTGCGCATTTGCCACCTCAGAACAGCAACGGC
CAGCCTGAGCCCGCCGTTGCAAAGACGCTGCGCGACGAGTCGCTCATCCCCTTCTCATCA
ACGCTGCCGGATCAGTCGGCGTGACCATCCACTCGCTGACAACGGCACGTTCGCCTGCGC
TCACGGGTCAAGCGCCAGAAACAACAACGGCGAGCCTGAGCTCGCCGTTGTGCTTGTTCC
TCGTTGCTGCCCTTACGCGGCTTCGCGCGGCTGCTGTGCCTGCGGCTTGTCGTAGAAGCT
GGCCGCGCGCAGTTCGTGCGGATCGAAATCGTCCACGGTGATCGTGTCCATCATGATCTC
GCGCAGCTCTTCCAGCAGCTTGCGCTCGTCCAGGGTGAGCACGCCCTCGGCCACGGCTTC
GTCCAGCTGCGCCGGGAAATCCAACGCCTCGATACCCTTGGTCTTGAGCGCCTTCAGGAA
CTTGCGTTCCACCGGCTCGGCCATCACGGCCTTGGTCAGGTAGCTGGCGATACGGCCGCC
CGGATTGTTGGCGCATGGTGTGAGGAAGACGCCCTGTGCCAAGCGATCGCGTGCTTCGTT
AGGTGCCATCAGGATCGATGCCACACGATGGCCCAGGCGGTCGCCCGGTGCTTCGGCACG
GCGGCCCAGCGGGAAGATCAGCACCCACATCAGCCAGCCCACCGGGCGGATCGGGAAGTT
ACGCAGTGCCGCCGACAGCGCGGTTTCGATCTTGTGCACGCTGTCGTGGAAGGCCCAGGC
CAGCAGCGGCTGATCGGTCGCCGGTGCGCCTTCGTCGTGATACCGCTTGAGCATCGCGCT
GGTCATGTAGATATGGCTCAGCACATCGCCCAGGCGACCGGACAGCGACTCCTTGAACTT
CAACTTGCCGCCCAGCATCAGCATCGACACGTCGGCCATCAGGGCCAGGTTGGCCGAATA
ACGATCCAGCTTGCGGAAGAACCGACGCGTGTACGCATCGCCCGGCGCCGCACCGATGCG
CGCACCGGTCAGGCCGAACCAGAACGAGCGCACGGCGTTGGAGATACCGAAGCGGATATG
GCCGAACAGGCTCTGGTCGAACTCTTCCAGGCCGCGACGCGTATCCGGATCCTGCGCCGC
CTTCATTTCCTTCATCACCCACGGATGGCACAGGATCGCGCCCTGGCCGAAGATCAGCAG
GCTGCGGGTCATGATGTTGGCGCCTTCCACGGTCACACCGATCGGTGCGGCCTGCCAGGC
GCGGCCGGCGAAGTTGCGCGGCCCCAGGATGATGCCCTTGCCGCCGATCACATCCATCAT
GTCGCTGACCACTTCGCGGCCCATGGTGGTGCAGTGGTACTTGGCAATCGCCGACGGCAC
CGACGGTACATCGCCACGATCAACCGCTGCGGCAGTGGCCTGCGCCAGTGCGCTGATCGC
ATACGCCTTGCCGCCGATACGCGCCAGCGCTTCTTCCACGCCCTCGAAACGGCCAACCGA
CAGGCCGAACTGCTTGCGGATGCGTGCGTACGCACCGGTCACCACCGCCGCGTACTTGCC
GCCGCCACTGGCGGTGGAGGGCAGAGTGATCGAGCGGCCCACGGCGAGGCACTCGTTGAG
CATGTTCCAGCCCTTGCCGACCATCTCCACGCCGCCGATCAACTGGCTCAGCGGAATGAA
CACTTCTTCGCCATGGATCGGGCCATTCTGGAATGGCGAATTCAACGGGAAGTGGCGACG
GCCGATCTCCACCCCGGGGGTGTCGCGCGGCAGCAGCGCCAGGGTGATGCCGATGTCCTT
CTTGTCACCGATCAGGCCGTCCGGATCATAGGCGCGGAACGCCAGGCCGATCAGCGACGC
AACCGGCGCCAGGGTGATGTAACGCTTGTCGAAGGTGAGCTTGACGCCGAGCACGTTGGC
GCCATTCCACTCGCCCTTGCAGACAATGCCGTAATCCGGAATCGACGTGGCATCGGAGCC
TGCGAACGGGCCCGTCAGGCCGAAGCACGGCACCTCAGCACCCACCGCCAGACGCGGCAG
GTAGTAATCTTTCTGTTCCGGCGTGCCGTAGTGCAGCAGCAGCTCGCCCGGCCCGAGCGA
GTTCGGCACACCGACGGTGGAACTGACCACGCTGGAGATCGACGACAGCTTCTGGATCAC
CTTATGGTGCGCCAGCGCACTGAAACCCAAGCCGCCGTATTGCTTCGGAATGATCATGCC
GAAGAACTTGTGCTTCTTGATGTAATCCCACAGCTCCGGCGGCAGGTCAGCGTGGACATG
GGTGATTTCCCAGTCGTTGACCATCTTGCACAGCTCTTCCACCGGGCCATCCAGGAACGC
CTGCTCTTCGGCGGTCAACTGCGGCTTGGGATAGTTGAGCAGCTTTTGCCAGTCCGGATC
ACCGGTGAACAGCTCGCCCTCGAAACCGACCGAGCCGGTTTCCAGCGCAATGCGCTCGGT
CTGCGAGAGAGGCGGCAGCACCTTGCGGAAGAACGCCATCAACGGCGTGGTCAGCAGTGG
CTTGCGCAGGAACGGCAACAACACCGGCGCTGCAATCAGCACGACCAGCGCGGCTGCAAC
GATGGTGGCGGTGAGGTTGGCCCCCAACAGCCAGCACGCCACCAGCACGCAGGCGCTCAG
CGCGACCCACGTGGCAAGGCGCATGCGGTGATAGGCAGCGATGCCCGCCGCCAGGATGAC
GAGGAGGAACGGTGCAACGATGCTCATGGTCTTGCTCCAGTGACATGCTCGGTAATGTTG
GACGCGGTGCTGATGCCAACCGAGGGAAGTGCGTCCAGATAATGCAACACGGTGGCGGTA
AACGTGGTGTTGTCGTCGCCGGCCAGCATGTGCGTGGCGTGCGGCAGTTGCACGTGCTGC
GCATGCGGGGCGATCGACAGGAATTCAGTGATGGTCTGCGGCGTGACCAGATCGCTGCGT
CCGCCGCTGATCAGCAGCATCGGGCACCGTACCTGTGCGGCAGCCTCCATCAGTGCCTGT
TGCTGCGCCTGGCTATCCTGGCCCGCCAGTTCGCTGACCAGGCGCGGATCCCAATGCCAA
TGCCATTGCCCGTCGCTGCGCTGGCGCAGCAGCAACTGCAGTTGCGCCGCACTCTTGCGC
GGGCGCTGCGGCAGATATGCGGCAATTGCATCGGCGGCCGCATCCAGCGACGCAAACCCC
TGCGGATGCGCGGTCATGAAGCGCAGGATGCGCTCCACGCCGGTGGTATCCCAGCGTGGC
GTGATGTCCACCAGCACAATCGCGCGAAACAAGCCCGGCCAACGCGCTTCGGCCAGCAGG
CCGAACAGCCCGCCCATCGACGCAGCTACCAGCACCGGTGGCTCGGGCAACTCACCCGCC
AGCACGATCAGGTCATCGGTAAATTGCGCCGCCGAATAGGGCAGGGACGCAGGATTGATA
CTGGAGTCGCCATGCCCACGCGCATCGAACGACAGCGCCTGATAGCCGGCCTCCGCCAGT
GCCGTGGCCGTCGCTTCCCAGGCATGACGTGTCTGCCCGAACCCATGCGCCAGTAACACG
GTGGGCGCATTGCCAGCGCCACGCCGCGAAACCGCCAACGACGCATCTCCCACACTGATG
CGAGCAAGGGATGCAGTCTCGGCAAGGCTAGAGGGATGGCTGACCATACCTAATGGTATG
GATCCCGCCCGGGGGATGTCAATACTCCCTGGTATGGACGGTTAAGCCGTTGAATTGCCG
TGCTTTGCGTTATCGGCGGATGATGCATACTGCAACCGACCCGAGCGTATGGTTAAATCG
TCACGATGAACGACATCACCGAATCCAGCCCTGCCACTCCCCGCGCCAGTTCCGGCCGCG
GCAACCGTCTCAGCGCCGACGATTGGGCGCAGGCTGCGCTGGATCTGATTGCCGAACAAG
GCGTGGGCGCCGTTGCGGTCGAACCGCTGGCGCGCCGTCTGGGCGTCACCAAGGGCAGCT
TCTACTGGCACTTCCCCTCGCGCGACGCACTCTTGCAGGCTGCACTCGAGCGCTGGGAAA
TCTTCGAACAGAAAGAAGTGTTCGGCAGCCTGGAGGACGTGCCCGACCCAAGCGCTCGCC
TGCGCGCGCTGTTCCAGCTGGTTGCGCACGAGGTCAAGCCGCATGTGATCTACAGCGAGT
TGCTCAAGGCGCTGGATCATCCCGCAGTACGCCCGGTCATCGACCGTGTCTCGCAGCGCC
GCCTCGACTACCTGATCGCCTCGTTCCGCCAAGCCGGCCTCAGCCGCACCGACGCCCAAC
ACCGCGCCCGCCTGGCCTACGCCGCTTACGTCGGCTTCCTGCAACTCTCGCTGCAACTGC
AGCAACCCAAGCAGGCCCGCGAAGATTTCGAAGCCTACGTCGAGCATGTGATTCAGACGT
TGATTCCGGGGTGATTCAACGCATCTGGTGGCATCGATCAACGATACGAGCAGATAGAAC
TACGGCCCCAAATGGGGCCGTAGTTTTTCTTACCGAAGCTTCGAACTATCAGAAGCGCTG
ACGGTACTGCATGTACATGTAGCGGCCCGGGACGTCGTACTGCGGATCGAAGCGGTTTGC
CGAAGTGCTGTAAGCGACGGGCGGACCCTTGTCGAAGGCATTGTTCAGACCAACCGAAAC
CGTGGCATTCCAGGGAGTGCTGTAACGAACCTGGATGTCGTGGTACGTCGTGGCACCGAT
GTGATTGCGCGGCTCAGCGCCATCAGCCGTGACGCGGTCAGGATCGGAGCAATAGGCTTG
CGCCAGTGCCGTCGACAACGGGCAAGCTTCTGCCATGCCGGACTTATAGCGCAGGCCCCA
GTTGATGCCGAAGTCGCCAAGCGACCAGTCGACATACAGATTGGAGCGGATGCGCCAGTA
AGGGTCCTGATTCAAATAGCGACCCTGGAACTGCTCAAGCTCGGAATCCGCAGTTGCCTT
GGTTTCCCAGCTGGACAGATAGGTCGAATCCCAGCTGATCGTGAACTGGCCGATCGCCGT
TTCCGGCAGGCGGTAGTTCACGGCAAGATCCCAACCTTCCACCTTGTAGGAAGCCAGATT
CAGCAGCGGCATGTTGATGTTCGTAACGGTGTAAGCGCCATCCGCATAATTCGGATCACG
CGTTACAAGCGCGCAGTACTCGGCCTGCTCACCTGCGCTGCCGCCGTAGCACTTGTCCAG
GATGAACTGCGATTCCGGACGCGTGATGGCGTTTTCGATCTCGATCTGCCACCAATCCAG
GCTGATATTCAGGCCCTGCGCAAAGCTCGGGCTGAAGACCATGCCCAGCGTGCGGCTGGT
CGATGTTTCCGGCTGCAGCTGGTCGTTGGACGTCCAGGTGAAGGGCTCGAGTGTCTGCTT
GGCGCCGTTGCCAGCACCGGGCTGCACAAAGTTCGCAGGAACGCCTGCTGCCGCACAATT
CTGCGCCACGACCGGGTTGCTCAGCTGGCCGGACTGGCTCGAGCATGGATCGGCATAGGT
TTCGAACGAATCGGAGTTGCCTGCGAACAGATTGTTGATGCTCGGAGCGCGGAAACCTTC
GCTGTAGTTACCGCGGATCATCAAGTCCTGGATGGGCTTCCAACGGAAGCCGAACTTGTT
GTTCACGGTATCGCCGAAGTTGCTGTAATCGGAATAGCGGGTCGCCAGGCTGAAGTCGAG
CAACTGAGCGCCGGGCAGATCGGCCAGCACCGGAACCGACAGTTCGAGATAGAACTCGTC
CAGGCTGTAGGAGCCCGCGGTAGGACGTGCGCCGTTACCGGTGCTCAAGCCTGCTGCGAT
GAATGCGTCGGGGTCGAATTGGCCGCTTTCCTTGCGGTATTCATAGCCTGCTGCAAAACC
CAGGGGACCGGCCGGAAGAGTGAAGAGCTCGCCGCTGATGTTGGCGGTGTAACCCTTGGA
CTCGACCATGGACGAGTCATGCGCGGTGAAGCTCGTGTAGTCCAATGCATCCTGAGTGAT
CGAGCCACGCGGTCCAAGCGGATTGACGGGCACGCAGCCCGGAATCACGTCGCCGCCCGG
GCCCGAAACGCAGACCGGAACACCATTGCGCAGTTCTGAAGGGCCATAAGCGTTGTTGAG
GTTGGCGAGGTTGAACAGACCATAGGTCAGAACATTCTCGTCGGACTTGTCGTAGCGATA
GCCCACGTCCCAATCGAAGCTGCGATCAGCAAATTCAAAGAAGCCTTCCAGGCCACCGTA
GAAATGCCAGTTCTTGACGTTCTGATTGAACGAGCGGCCACCGGTTTCGATGAAGCGACG
GTTGACGCTGGTCAGGTTCTGATCAAAGGGGTTGTAGAGGCTATCTGCGCTGAGAGTCAG
GCCAGTAACCGGCATTGCGGCCAGCAGCTGCTCGGACTTGCGCTCGTTGTACATCGCCTC
GGTGCGGAACGTCACGTTGTCCGTGAAGTTGAAGCTACCCTGGGTGAACAGCGAGGTGCG
CTCCTGCGGAGTCAGCAGGTAGTTGTCCGGTGCGGTGTTGTAGCCGTGCACGTTAGCAAC
GTACGGCGTTTCAACACCATTGATGAGGATACGACGCGAACCATTGCGGACATACGAGCC
GGGAAAACCCGTTCCGCTCTGGCCGCTGAAGAACGGGGGGCCGCCGGCGGAAATCTCGCG
ATCGCCAGCCATCACCGAATCTTCCTTCACGTAGGAAGCGCCAACCATCAAAGTCGCACG
ATCGGTGGTTGTGCCCAACGTAAAGTCGTACGCCTGACGCTGACCATCACCGTCGCTGTA
CTGGCCAACGTTGACGCCAGCTTCGGCGCCGTCGAAGTTCTTGCGGGTGATGATATTCAC
CACGCCGGCGATCGCATCCGAGCCGTAGATCGTCGAGGCGCCATCCTTCAGGATGTCGAT
GCGCTCGACCATGGCGGTCGGGATGGTGTTGAGGTCGACGCTGCCGTCCAGGCCGGTGGT
CCAGCGACGTCCATTGACGAGCACCAGGGTGCGTGCGCTGCCAAGGTTACGAAGCGCGAT
GCCCGAGCTGCCGTCGCCACCATTGTTGAACGTACGGTTCAGAGCCGCGCCATTGGCCGC
TACACGCTGCAAAACATCCGCGACAGAGGTGACACCCTGCTTGTCAATGTCCTGACGGGT
CAGCGTCAGCACGGGCTGCGACGTTTCAATGTCTGCGCTCTTGATGCGCGAGCCGGTGAC
TTCGATCTTGTCGAGGTTGGTGGTACCGGCTTCCTGAGCGATGGCGGTACCAGTACCGCC
GACGCCCACGACAAGCGCGAGGACAACTGCATCGCGCAGCTTGTTGGACTTGCAATTCAT
TAGCTCTCTCTCCAAGTGATCTTGGGTACTGCCAAGGGTTTGTTGGCCCGGCGGGGGATC
CGAAGAAGCGGATCCAAAACGTCAGGGTGAACCGATGGTATATGCGTTGCGTCAGGAATT
AAAGTCCCGTTAATGAAAAAGAAGAAAGACGTGAAATCGGGCGACGAACGGTCGGCCACA
ACGTAAAACGCCACCGGCTGGTGACCGGTGGCGTTGCTAAATTCTTTTTCTGAATCAGAG
GCTTACAGGTCTTGCTCGTACCTGACGTACGGGATGGTCCCGTCGCTGTTGCTCTCGTTG
TTCGGGGCAAACGGGTTCTTGCCGCGGGAAATGACGTTCTCCGCGCCGACCGTGAGCTGG
CCGCTCCAGGGGGTGCGCCAGGTCAGGCCCAGGCCCAGGCCTTCCCACTTTTCCGGCTGG
CCGGGGACGTCGACCACGCGCCCGATGACATTGGCGCTGAAGGCGCCGTAGCCGCCGCCG
ACGCTCAGGGTCTTGCTGTCCCATTGGTCGGCAATGGCCGGCGAGACGTCGGCCAGCGGC
ACCAGGCGGGCGCGGGCGTAGGTGCCACCAATGGACACGAAGCCTTCGCGGCCGATGTTC
TTCTGGCCGAAGACGGTGAGATCGTTCTGCTCGACGCGGGTCAGTGGGGCCTTACCGGCA
CCGATCAGCCAGGAGGGCAGAGTGTCGCGGCCGGTCCCCGCGGTTACGCCAGCGCGTGCG
CCGTTGCGGTTGAAGCCCAGCGTGGCGGACACGCGGCGCGAGGCGGCCGCGCTGTCTTCT
TCGTCATCGCCGATACCTGCGAGCAGGCAATGGCTGGCAAGGCCGCTGATATTGGTGCCG
CGGCTGCTGTTGCACAGCAGGCCGAGCGAATCGCCGGAGGTCAGGCCGAACGCAGCATCG
AGCGAATTACGCCCGAAATGCCAGCGTGCGCCGGCCTTCTGCTCGCCGGTCGGTTCCAGG
TAGAGGAAGGCTTCGACCTTGCCGCTGCCTTTGTTCCATACCGGCAAGATGGTGCTTTCA
CGGATCTGGGCTGCCGACTGCGCGTGCACGCCGCTGGCTGCCGCAAGGGCAACCAAGAGA
GCGAGCGGAAGGCGCAGAAGATGTCGCATACCAGAGTTCAGACCCAGAGGCAGGTGTTAA
GTTCCCGATAGCGGGCAGTGAGGATGCTAGGGTGTTTATGAATATTTAACAAGTCCTCGC
TCTCCCCAGAACGTCGCTTGCCAGATGCTCTCTACTGCAACCGTTCCGGCGCATCCTGCG
ATGGCTGCGCCTCGCTGAAAAGTACGTCCAGCTCGGTCAACGGGAAGTGATACTCACGCC
CGCAGAACTCGCACCGCACCTCGACTTCCCCAGTCGGCTCCGCCGCCGCGCGCGCTTCGT
CTTCGCCCAGCGACTGCAGCATTGCGGCGACGCGCTCGCGTGAGCAGGAACAGCCGAAGC
TTAGCGCCTTGTTGCCCACCAGTTCGGGCGCTTCTTCATGGAATAGACGATGCAGCAGGT
CTTCGCCGGCGACCGAAAGCAGTTCCGGGGCGCCCAGGGTGTCGAACAGGGCGCCGACGC
GGGTCCAGCCGTCGGTGTCGCCTTCGTCGCCGGGCAGCTTTTGCAGCAACAGGCCCGCAG
CCTGGTCAGGCCCGGCGGCCAGCAGCAGGCGGGTGGGCAGCTGCTCGGACTGCAGGAAGT
AGGTTTCGAACGCTTCGGCCAGATCCGGCGCCTGCATGCCCACCAGGCTCTGGTAGCGCT
GCGGTTCGCGCGGGTCCAGGCCGGGGTTCTCGATGGTGATGGCCAGCAGGGCGTCGTCGC
CGAGCTCGCGCAGATCGGTGGGCGCATCGGCACCGTCGGCGATCTGGACGATGCCGCGCA
AGGTGCCGGCAGCGGTGCATTCGGCAAACAGCGTGCGTAGGCGGTCATTGCCGCGCAACT
GCACCGACAGCCTGCCGTCTACCTTGGTGTGGCCGGTGAACAGCGCGGACGCGACTGCGG
CTTCGCCAAGCAACTGTCGTGCAAATGGCGGGTAGTGGGCAGCGCCCTGGATGTCGCGCC
AGGCCTGGGTCAGACGCACATGCACGCCACGCACGCCGGCGGCAGGCAACAGGAAACGGG
AAAGCTGATCGTGATCGGTCATGGGAGCGTCGGACGTAAGGGACGCCAGTGCCGGATAAT
GCGGCAGGCATCGGGATGAAGGTCGTAGCGAACAATGGGGACGGACGGATTGGATGACAA
GCAGGCCAGGCCACCGCGTCGGGCGCGGCGCTCGCTGCGCTGGGTGCTGGCGGCACCGTT
GCTGTTCGCCGCAGCGAGCGTGCTGCAGGTGTTGGCGCTGCGCATCATCGACCCGCCCAT
CAGCACGGTGATGGTGGGCCGCTACCTGGAGGCCTGGGGCGAGGGCGAGGCGGGGTTCTC
GCTGCACCATCAGTGGCGCGACCTCGACGAGATCGCGCCCAGCCTGCCGATTTCGGTGGT
GGCCGCCGAAGACCAGCAGTTTCCGTCTCACCATGGGTTCGATCTACAGGCGATCGAGAA
GGCACGCGATTACAACGCGCGCGGTGGCCGCGTGCGCGGCGCCAGCACCATCAGTCAGCA
GGTCGCCAAGAACGTGTTCCTGTGGCAAGGCCGCAGTTGGGTGCGCAAGGGGCTGGAGGC
CTGGTACACGCTGCTGATCGAGCTGTTCTGGCCCAAGCAGCGCATCCTGGAGATGTACGT
GAACGTGGCCGAATTCGGCGACGGAATTTATGGCGCGCAAGCAGCTGCGCGGCAATTCTG
GGGCAAGGATGCGTCGCGGCTGACGCCGACCGAATCGGCGCGTCTTGCAGCGGTACTGCC
ATCGCCGCGCCGCTATGACGCGCGCCGCCCCGGCGCCTATGTGCAGCGCCGCACTGCGTG
GATCCAGCGCCAGGCCCGCCAGTTGGGTGGCCCCGGCTATCTGCAGGCGCCATGAGCGCG
ACCGCGATGCTGCCGGCCGATCAGAACGCTCCGCTCACTGCGGAACGCCTGACCGTGGTG
ATTGCCGCCTTCAACGAGGCGACCAGCATCCCGTTGCTGCACCCGCGCCTGCAGGGTGTC
CTGGCTGGCCTGAGCGGCGTGCAGACGCACGTGCTGTATGTCGACGATGGCAGCACCGAC
GACACCTGGCAGGTGCTGCAGGCGCTCACCGATGCCGATGCGCAGGTCAGTGCAGTGCGG
TTGTCGCGTAATTTCGGCAAGGAAGTGGCGATCTCGGCCGGTCTGGACCATGTGCTGCCG
GGCGCGGTGGTGCTGCTGGACGCCGATGGCCAGGATCCGCCGGAGCTCATTCCCGAGTTC
GTCGCGTTGTGGCGCGCCGGGTACGACAACATCTTTGGCACGCGGGTGTTTCGCGAAGGC
GAGAGCTGGTTGAAGCGTGCGGCCGCGCATGCGTTCTACCGGGTGATCCGGCAATTGTCG
CGAACGCCGATTCCTGCCGACACCGGTGATTTCCGGCTGCTCTCGCCTCGGGTGGTGCAG
GCGCTGCAGCAATTGCGCGAACGCCATCGTTTCATGAAAGGCCTGTTTGGCTGGGTGGGA
TTTCGCCAGGTGGCGCTCCCGTACCGGCGCGCACCGCGCCTGTCGGGGCGCAGCAAGTTC
ACGGTGTGGCGGCTGTGGAATTTCGCGCTGGACGGCATCACCAGCTTCTCCACCGTGCCG
CTGCGCGCGGCCACCTACCTGGGCATGCTGACGGCACTGGTGGCGTTCGGGTTCGGTGGA
TGGGTGATCGTCAAGGCGGCGCTGATGGGCGACCCGGTGCCCGGCTGGCCGACCATGATG
TCGATCATCCTGTTCCTGGGCGGCATCCAGCTGATTGCGCTGGGCATGATCGGCGAGTAC
CTGGGGCGCCTGTACGACGAGGCCAAGCAACGGCCGCTGTATCTGATCGACACGTATCGC
GGCGCGGCGGGAGTATTCTCGGGCGACCAGTCCAATCGCGGAGCAGGCCATGCAAACGGT
ACGGCAGCTGTTGGGGATGAAGCAGGTTGAGGTGTTTTCCGTCGCGGCCGACGCCGCGGT
GATCGAGGCCATCCGTTTGATGGCCGACAAGAGCATCGGTGCGGTGTTGGTGATGGAGGG
CGAGCGCCTGGTCGGCATCGTGTCCGAGCGGGATTACGCGCGCAAGGTGGTGTTGCGGGA
CCGTTCCTCGTCCAGCACCAGTGTGGCCGAGATCATGAGCCACGCGGTGGTGACGGTGTC
GCCCGCAGACTCGGTCGAGCACTGCATGCAGCTGATGACCGATGGCCGTTTCCGGCATCT
ACCGGTGGTGGATAACGGCCGCGTGCAGGGCGTGATTTCCATCGGCGATCTGGTCAAGGC
GGTGATCGAAGCGCAGCAACACGATATCGACCAGTTGCAGCGCTACATCGCCAGCTGAGG
CGAGGCGTTACTGCGCGTACTTGCCGCCGCAATCGCTGTCCTTGCCGGGCCCGGGTTCGA
AGGTCGCCAGCAGGGCAGCGGGCGGGGCGATGCTGCCCAGTGCAACCGCGATGGCGCCAC
GCACGCCCAGCGCCTTGAAATCCGGGCGGAACGACGGGTCCTTGAAGGTCCCGCCGATCC
GCAGCGGCGAGCGCAGACTGAGGATGCTGCGATCTTTCGGGCGCGGGCGCAGCAGCAGAT
CCAGCTGCTCGTCCTTCAAACTGATACTTCCTTCGCCGATGATGATGGTGTCGGTGCTGT
CGAAGGCCAGCGCGCGCGATTGCATCACGCCATCGCGCACACCGAAGTCGCCGAAGATGC
AGCGCACCGGAATCTGCCGGTCGCGGGTGACAAGGTATTTCAGCGATTCGGCAATATCCA
GGCCGGCCAGTTCCATGATCAGGTTGCCCACGTGACCGCGGCCCATGCCCACACCGATCG
AGCCGTCGGCGGTACCGAGCATGGCGGCGATCGAGTTGCCACGTCCTTTCAGATCCAGAT
CGCCACCGATTGCGCCAGACGCCTGCTTGGCCAGGGTGGCATCGGGAAACAGCTTGTCCA
GGCGGATACCGCGAATCGCGGCCTGCAGCTGGGTGGAAATCACCGGGTTGCGTGCGTCCA
TGCGGATGGTGGAGCGGATATCGCCGCCCGCCACGCCGAAATTGAGTGGATCCAGCTGCA
GCAATCCATCCTTCAAGCGCAGCGATGCATCCATGTCGTCCAGCGGCCATGACGGTGTAT
TGATGCGCTGCGCGCGCCAGCGCACCTGCGCATCCATCGCCCGCAATTTGGACAGGTCAT
AGGGCGTGTCGGGCAGTACGCGGGTGTCGGCGGCCAATTGCGCTGCCCGCTTCTTTTGCT
CGGCGTTAGCCGATTCGTTGGCGCCGGTCTTGGGCGGTGCACCGACAAACCCGGCGAGGT
CGTCGAAATCCAGGCGTTTGGAGGCCAGATCGGCGCGCAGGAAGGGGCGCTTGTTGCGCA
GATCCACTTCGGCGGTGCCTGAGAGATCGCTATCGCCGGCCTTGCCGGTGAAATCTTCGT
AGCGCCAGATATCGCCGTTGCGGCGCAGGTGGCCATCCAGCGTGTACGGCGGGGTGGAGG
GAATCGCCACGCCGGTTAGCGGATACAGGTCCTCCATGTCCTGGCCGCTCAATGCCATCT
GCAGGTCGAACACCTGGAACTGAAACGGATTGGTCAGCGTGCCGCGCACGTGGGTGCGGG
TGGCCCCGGCACTGCCGCGCAGGTCGATCCGGAACGGGTGCTCGGTCTGGCTCAGCTCCA
GCGGCGAGGCGGTATTGCCTTTGAGCGTGAAGGGATACCCCTTCCAGCGACCCTTGCCGT
CGATGCCGATCGGCGCGGCGCGCTGATCGCTGCGCGGTGGTGCCAGGCTGTTGATGGCGA
CGTCCACGTCAGACTTGTTGGCCGCATCGATGTACTGCAGCCGGCCGTCCTGCACCAGCA
ACCGGCCCAATCGCGGCAGGGTGCCATCGCCACCGCTGGTCTCGAACACCCAGTTGCCGG
GGTGGGTATCGTCGCCGGCTTCCAGTACCACCTTGGTGTGCTCCAGCCGGATCTCCGGCA
GGCGCACCTTGCCGCGCAGCAATGGCCAGAATTCGACATCGATTTCGGCTGAGCGCATCT
GCGCCATGGGGCCGCGTTTGGACCATGCAGCATTGCCCAGGCTCAGCTGCTCACCGCGCA
CGGTGACGATGCGGCCCAGATCCACATCCAGATGGCCCAGGTGGAATTCGCGCCCCGTCT
TGGCGCTGACTGCGCGCTCCACCGGGCCGCGCAACCAGTTCCAGTCGAACACCAGCACCA
GGATCACGATCAGTGCCAGCACGATGCCGGTGCCGATCAACCAGCGGCGTCGGCGTGGTT
GGCGGGAAGGGCGGGCGGCGATGGAAGCTGTCGGGGTAGTCACCCGACCCATGGTTGGCG
AAGCCTCGTGCACGGCGCGCGAACGCGCCATCGGTCACACGATTTGCGCGGTCACCGCCA
CAAAGTGGCAAGCGCTGCCGGCGAGCACGAACAGATGCCAGATGGCGTGGAAATAGCGCT
GCGTGTCGCGTTGGTAGAAGTAGGTGCCCAACGTATAGAAGAGCCCGCCGGCGAGCAGCC
AGCATAGAGACCAGGTGTCGACCGCCGCCAGCAGCGGCTTGATCGCCACGATGATCAGCC
AGCCCATTGCCAGGTAAAGGATGGTCGACAACAGCCGGAAGCGGCCGGTGAAAAACAGCT
TGAAGATCACGCCCGCTGCGGCAATGGTCCAGATCGCAGCGAACAGGCTCCAGCCCCATG
GCCCACGCAGGTTGATCAGCATAAACGGCGTGTAGGTGCCTGCAATGAGCAGATAGATCG
CGCAGTGATCGAGCACCTGCAGGCGGGCCTTGGCACCCACGTGCGGGATGGCATGGAACA
GCGTGGATGCGACATACAGCAGGATCAGCGTGGCACTGAAAACGATGGTGGTGGCCAGCT
GCCAGCCATCGCCGTAGATCGCGGCCAGGGTGATCAGGACCGAGCCACCGGCCAGTGCGG
CGATCGCGCCCAGGCCGTGGGTCACCGCACTGGCGATTTCATCGCGCAGGTCGGTGGAGG
GGGGGGCATCTGCATTCATGCCCAAAAGGTACCGTAACCGCGCGCAAATCGCATCGCCAG
CGGTGGCGCTGGCTTGTGGCGATTCAAGTGGCGGTCAATCGACCGCCGTGGCGTAGGCGT
GTTCGCGCGTTGCGGAAAAGCGCACGTCCGGCGCGCGTTCCTGGGCCAGTTGCAGGTTGA
CCCGGGTGGGTGCGAGATACACCAGTTGCCCGGCCGCATCGATGCCCAGATTGCCGGCGT
TCTTCTCGCGGAATTCTTCCAACTTCTTGGGGTTGTCGCAGTGCACCCAGCGTGCGGTGG
TGACGCTCACCGGTTCGAAGATCGCATCCACGCCGTACTCGTCCTTGAGCCGGTAGGCCA
CCACGTCGAACTGCAGCACACCGACCGCGCCGAGGATCAAGTCGTTGCTCATCAGCGGGC
GGAAGAACTGCGTGGCGCCTTCTTCGGACAATTGTGCCAGGCCCTTCTGCAACTGCTTGA
GCTTGAGCGGGTCGCGCAGGCGTGCGCGGCGGAACAATTCCGGCGCGAAGTTGGGAATGC
CGGTGAACGACAGCGATTCGCCTTCGGTGAAGGTATCGCCGATGGAGATGGTGCCGTGGT
TGTGGATGCCGATCACATCGCCCGGCCACGCTTCGGCGGCGATCTCGCGATCGGAGGCCA
TGAAGGTCAGCGCGTTGGCCAGCTTCACGTCCTTGCCGCTGCGCACGTGCAATGCCTTCA
TGCCGGCGGTGAACTTGCCCGAGCACACGCGCATGAACGCCACGCGGTCGCGGTGCTGCG
GGTCCATGTTGGCCTGGATCTTGAACACGAAGCCGCTCAACTTGGGCTCGACCGCTTCGA
CCCGGCGGCCGGTGGTATCGCGTGCCTGCGGCGGCGGTGCGTGCTCGACGAAGAAATCCA
GCAACGGCTGCACGCCGAAGTTGTTGACGCCCGAGCCGAAGAACACCGGCGTCTGCTGCC
CGGCGCGGTAGGCATCCAGGTCGAACGGATTGCTGGCGCCTTGCACCAGTTCCAGCTCCT
CGCGCAGTTCGTCCAGCATCTGCGTGCCAATCTTTTCGGCAAGACCCGGTGCATCGAGCG
AGGGAAAAATGGTGGAGTCCTGACGGGTGAAGTTGCGGCCCTGCTCGTACAGGTGCACTT
CGCCGGTGATCAGATGCACCACACCCTTCAGGCGCTGGCCCATGCCGATCGGCCAGGTGA
CCGGGGCGCACTGGATGCCCAGCACCGTTTCCACTTCGTCCAGCAGGTCGATCGGGTTCT
TGCCTTCGCGATCGAGCTTGTTGATGAAGGTCATGATGGGGGTGTCGCGCAGGCGGCAGA
CTTCCATCAACTTGATGGTGCGTTCTTCCACGCCCTTGGCCACGTCGATCACCATCAGCG
CCGAGTCCACCGCGGTCAGCACGCGATAGGTGTCCTCGCCGAAGTCGGCGTGGCCGGGGG
TGTCGAGCAGGTTGACGATCTTGTCCTCGTACGGGAACTGCATCACCGAGGAGGTCACCG
AGATGCCGCGCTCTTTTTCCAGCGCCATCCAGTCCGAGGTGGCGTGGCGGGCAGCCTTGC
GTCCCTTCACCGAGCCGGCCATCTGGATCGCGCCGCCGAACAGCAGCAGCTTTTCGGTCA
GCGTGGTCTTGCCGGCGTCTGGATGGGAAATAATGGCGAAGGTGCGGCGGCGCGCGGCTT
CGTTGGAGACTTCGGACATGAGGGGGCGCGCCCGGTCGGACGCCTGTGGAAACTGAGGAA
GCCGGTGATTATAGCGGCTTCGGTGCGCCGGCCAGCGGTAGCCCAGGGCGCCTGGCTGGC
GCTGGCGGCACGCGTCAGGGCGCGGGCGAGGGGAAGTGCAGCTCGCCTTGTGGGCCGCTC
ATCCGGAATGGCAGCGAGATCAGCCGCAGGCCGACATTGCGTTGCACCGCGAAATGCAGG
TGCGGCGCGGTGCTGAAGCCGGTGCTGCCGGCGCTGCCGAGCCGCTCGCCGCTACGCAGG
CGCTGGCCGGGGTGCACCAGCACGCCCGTCGGAGCCAGATGGGCGTAGATCGCCATGCTG
CCATCGGCATGCAGCAGGCGCACCAGGTTGCCGCCGCCGGCGTCCGGCCCATGCGGGCCG
GCTTCGTCGGCGCCTTGCTGGATCTCCATGACCACGCCGTCGCGGGCGGCCAGCACCGGG
GTACCGGCGGGCAGGGCGAAGTCGATGGCATACCAGTTGGGATCGTCGCTGTGGCTGTAC
TGACCGCCATAGCCTTGGTCCACCTGGATCGGCACATCGCGGAACGGCAACTGGTAGCGC
GCTTCCTGCAGTTGCGCCTGCGGGTCGCCGGGCACCACCTCCAGCCGCAGGCCGAGCCCG
TCCAGGGTCCTGCGCTGGCTGACCGGGTACACGCGGGCCAGCAGGCGCCGTTCGCGCGCG
CCCAGCAACTGCACCAACGGAAGCTGCGGCACGGCGCGGTAGTCGGCGCTGGGCGGTGCG
CTCAGGCGCACTTCGGCCGGGCCGTCCAGTGGATTGACGGCCCAGGCCAGATACACCGGC
GCCTGCCATTCGAGCTGCAGGGCCGGGCCCGGTGCGGCAGTGGTTTCGGCGCGTTGCGAC
GCACTTGCAGGTGGCATTGCGCCCGTTGCCGCTGCGCCAGGCCAATGCCAGCGCAGCTGC
GCGACGACAGGCGCCGCGGGGGTGCACAACAGCAGGATGACGGCGGAAACGGCGGCACGA
AGCATGGGCGAGCGACTGCAGTCGAGGTCGGGCGAGAGGGGCGCAAGTATGCGGTCCATC
ACAGCCAGGTGGTATCGGATGAAAATATATCTTTCCATCCGCATGAAGAGATTGACATCG
CAAAAAGGCGGTGGCATCGTAGCCTCACCATCGAGACCGGCGGAGGGACAGGCCCTTTGA
TGCCGGGGCAGCCAGCGGAGCGCGCAAGCGCACGCGTTTGGTGCCAAATCCTGCGGGGAC
CTCCGCGTCCGCCGAAAGATGGTTCGAATCGTGCCCTCTGCACGTCGAACGCGAGCTCCC
GCGAAGCTCGATGGCCGATCCACCCCGGATATCGCCATGAGCCTCGTGACCACAGCATCG
CCACTCACCACCGCTGACACCTACACGCCCGCCGCTGATAGCGACGCCCCGCCTGCCGTG
CGCGGCGAGCTCGTCATCAATCTACCGATGTGCCACGCCGGCCAACGCGAGCTGCGCCTG
CGCTACGAACTGGTTGGCGCGGAGCAGGCGCCGGTGGTGTTCGTGGCGGGCGGAATTTCG
GCCCATCGCCATCTCGCTGCCAGCGCTGTGTTCCCCGAGAAAGGTTGGGTAGAGGGGCTG
GTCGGTGCCGGCCGCGCGCTGGACCCGGCGTCGCGCCGACTGTTGGCCTTCGATTTCCTC
GGGGCCGACGGCAGCCTGGATGCGCCGATCGACACCGCCGACCAAGCCGATGCAATCGCC
GCACTGCTGGATGCGCTGGGCATCGCGCGCCTGCACGGCTTTGTCGGTTATTCCTACGGC
GCGCTGGTCGGCCTGCAATTCGCCAGCCGACATGCGGCGCGGCTGCACACGCTGGTTGCG
GTGAGTGGTGCGCATCGCGCCCATCCGTATGCCGCCGCATGGCGTGCCCTGCAGCGGCGC
GCGGTGGCGCTTGGCCAGTTGCAATGCGCCGAGCACCACGGGCTCGCCCTGGCACGCCAG
TTCGCGATGCTGAGCTACCGCACCCCGGAAGAATTCAGCGAGCGCTTCGATGCGCCGCCG
GAAGTGATCAATGGCCGCGTGCGCGTGGCCGCCGAAGACTATCTGGATGCCGCTGGCGCC
CAATACGTGGCGCGCACGCCGGTGAACGCCTATCTGCGCCTGTCCGAGTCCATCGACCTG
CACCGCATCGACCCGGCCGCGGTCGCCGTGCCCACGGTGGTGGTTGCGGTGGAAGGCGAC
CGCCTGGTGCCGCTGGCCGATCTGGTCAGCCTGGTCGAAGGGCTGGGCCCGCGCGGCAGT
TTGCGCGTGCTGCGCTCGCCCTACGGCCATGACGCCTTCCTCAAAGAAATCGATCGCATC
GACGCGATCCTCACCACTGCCCTTCGCACGACCGGAGAAACCGCATGAGCTTTCGTGACC
CTGCCGACGCGCCCTGTAGCGCTGCCACCGCCGCCGTCCGTGCCGGAATCGACCGGGACA
CCGCCTACGGCGCGGTGACGCCGCCGATCGTGCTGTCGTCGAACTTCTCCTTCGACGGCT
TCGGCAACAAGCGCCAATACGACTACACCCGCAGCGGCAACCCCACCCGCGACCTGCTCG
GCGAAGCTTTGGCCGAACTGGAAGGCGGCGCCGGCGGCGTGATCACCTCCACCGGCATGG
GCGCGATCAACCTGGTGCTCAATGCCTTGCTGCAGCCCGGCGACACCCTGGTGGTGCCGC
ACGATGCCTACGGCGGCAGCTGGCGGTTGTTCAACGCGCTGGCCAAGAAGGGCCATTTCG
CCCTGATCACCGCCGACCTCACCGACCCGCGCTCGCTGGCCGATGCATTGGCGCAGTCGC
CCAAGCTGGTGCTGATCGAAACCCCGTCCAACCCGTTGCTGCGCATCACTGATCTGCGCT
TTGTCATCGAGGCCGCGCACAAGGTGGGCGCGCTGACCGTGGTGGACAACACCTTCCTGT
CTCCGGCGCTGCAAAAGCCGCTGGAATTTGGCGCCGATCTGGTGCTGCATTCGACCACCA
AGTACGTCAACGGCCACAGCGATGTGGTGGGTGGCGCAGTGATCGCGCGCGATGCGGAGC
TGCACCAGCAGCTGGTGTGGTGGGCCAACGCGCTGGGCCTGACCGGTTCGCCGTTTGACG
CGTTTTTGACCTTGCGCGGGCTGCGCACGCTCGATGCCCGCCTGCGGGTGCACCAGGAAA
ACGCCGATGCGATCGCGGTGCTGCTGGACGAACACGCGGCAGTGAACCAGGTGTATTTCC
CCGGGCTGGCATCGCATCCTGGCCATGCGCTGGCGGCGCGCCAGCAGAAGGGCTTCGGCG
CGATGATCAGCTTCGAGCTCAATGGCGGTGAGGCGGCGGTGCGTGCGTTCGTCGACGGGC
TGCGTTATTTCACCCTGGCCGAATCGCTGGGCGGCGTGGAGAGCCTGATCGCGCATCCGG
CCTCGATGACGCACGCGGCGATGACCGCCGAAGCGCGCGCTGCGGCCGGTATTTCCGATG
GCTTGTTGCGTCTGTCGGTGGGCATTGAATCCGCTGAGGATCTGCTGATCGATCTGCGCG
CCGGCCTGGCGCGTGCGGAAGCCGCGTTGAGCGCGGTCGCGCGCAAACAGGTAGACGCGT
GAGCGCCGTGCTGCCTGTCTCGCGCCGTTCGCCGGTGGCTGCCGTGACGCCCACACCGCG
GCTCGCCCTGTTGGGCACCGGCACGGTGGGACGTGCCTTCGTGACGCGCTATACCGCCTT
GCAGCAACGTCAGTTGCGCCTGCCGCGCTTTGACTGGCTGGCCAACTCGCGCATCGCCCA
CGACTGTGGTGCCGGCGCGGAGCAGGCACTGCAGCTGGTCAATGCGGCGCCGCGTGGCCG
TGCGGAGCTGCAGCCGTGGGCAGAAACCACTGCGCTGCGCGCCGGCGATGTGCTGGTGGA
TGCCACCGCCAGCGACGTGGTGGCGGATTGGCATGTTGAGTGGCTAACCCGCGGCGTGCA
TGTAGTGACCGCCAACAAGCTGGGCCAGGGCACGGCACTGTCGCGTGCGCAGGACCTGTA
TGCCGCGCGTCACGCCAGCGGCGCGTATTACGGCGACAGTGCCACCGTGGGTGCTGGCTT
GCCCTTGCTCAGCAGCGTGCGTGCACTGGTGGCCGGCGGCGACCAGATTCATTCGATCGA
AGGGGTGTTGTCGGGGTCGTTGGCATGGCTGTTTCATCGCTATGACGGCAGTGCGCCGTT
CTCGGCGTGCGTCCGCGAGGCGATGGCGGCCGGCTACACCGAGCCCGATCCGCGCATCGA
TCTCTCCGGTGAGGACGTGCGGCGCAAATTGCTGATCCTGGCGCGTGCGGCCGGGCAACC
GCTGGAAGCCGAGCAGGTGCATGTGGAATCGCTGGTGCCTGCCGCGCTGGCGTCCGTGGC
GCCGGAAGCGGTGGATGCGCACCTGGAAACACTCGACGCGCTGGTGCGGACACGTTGGCA
GCAGGCCCGCGCCGCCGGCCGCTGCTTGCGGTTCGTGGGCCGCGTGGACGAGCATGGCGC
AAGCGTGGGCTTGCGCGAATTGGCCCTGGACCACCCGCTGGCGGGCGGCGCGGGCACCGA
CAACCGTGTCGCCATCAGCAGCGATCGCTACCGCGACCAGCCGCTGTTGATTCAAGGGCC
CGGCGCGGGGGCGGAAGTGACCGCGGCGGCGTTGCTGGACGATGTGTTGCGGATCGTTGC
TGGCTGAGGTTGCGGTGCTTCGCACCCGACGCCTTGTTGGTGCTGTCGCGTGCGAAGGAT
GCTGCGGTTCGGCCCGTGCGCGGGTGTCACCCCCGGCACGCGCCATCGCACCGGGCGGTA
ATGAGAGCAGAGGGCAGTGCGCGACTGGCCGGCGGCTGCCCAAGCGAATGGCGCTGCCTG
GAGTGGATGTGCCCCTTAGGCTAGGTGCCGCCGATCCGTAAAAAAGCGCGTGGCGATCGC
GCACGCGCCTGGTACTAGCGGCGCGCATGTCCGGACACGCGCGCCGCAACTGGCTAGCGG
GAAATCGCCTTCAATAATTCAGCATTGAAGCGCACCGGATCCTGCACCTGTGGCGAATGT
CCCAGGTCGGCGAATTCGACCAGCGTGGCATTCGGAATGGCCTCGGCGGCGCGTTTGCCC
AGCTTGGTGTAGTCACCCACGCGCGCCTTCACCGCTGGCGGTGCGGTGTCCTTGCCGATG
GCAGTGCGGTCCTTGAGCCCGATGAACAGCGTGGTTGGCACGGCGAGCTTGGGCAGCTCA
TAGACCACCGGCTGATTGAACACCATGTCGTAGGTCAGCGCCTGATTCCAGGCCACGGCC
TGTTTGCCGTTGCCCAGCGACATGCCGGCCTGCATGCGCGCCCAGCGCTCGAATTCCGGC
TTCCATTGGCCAGCGTAGTACACGTCCATCTGGTACTTCTTGATGCGCTCGAAGCTGATC
TTCAGCTCATTGTCGTACCAGGCATCCACGCTGCGCCACGGAATGCCTTCGGCCTTCCAG
TCTTCCAGCCCGATCGGGTCGACCAGCGCGAGGTGCTCGGTCGCTTGCGGGTACATCAGT
GCATAGCGGATCGCGAGCATGCCGCCCATCGAGTGCCCAACCACCACGGCGCGCTGGAGA
CCGAGCTTCTGCAGCAGGGCATGCGTGTTGTCGGCGAGCTGTGCGAACGAGAACTGATAG
GCGGCCGGTTTGCTGGATTTGCAAAAGCCCACCTGGTCCGGCGCGATCACGCGGTAGCCG
GCCTTGCTCAGTGCGGCGATGGTTTGCTCCCAGGTGGCGGCGCAGAAATTCTTGCCGTGC
AGCAGCACGGCGGTGCGCCCGTTGGCTTTGCCCGTTGGCGCAACATCCAGGTACGCCATC
TCCAGCGCCTGCTGTTGCGACGTAAAGGCGTAAGTTTTCACTGGATATGGGTAATCGAAG
CCTTCCAGGCGAGGGCCGTAACTGGCCTCCTGGGCCATCAGCGGGCCGCAGGCCAGCGCC
AGGGCGAGAGAGCAGGCAAGGTGTCGCATCGCGATCTCCAGGTGAGCAATGCCGCAAGGC
TACACAGCGCGCTGTGGTGAGCGCGTACAGCAGGTGGCGGCCGCTATTGAGCGTTACTTA
ATGCTTTCGCTGCACGAGGGTGTGACGCCTGAGCTAGATCGAACTGCCGAGCAACGGGGT
GGTTGGCAGCTAGCGTCGCGCTGGCCATGAGCCTTGACGCGCGCTTGTCAGAGCAGGCGC
GTGGAGAAATAAAAGAAGCATCGCAGACGCGTGCGAGGGCAATAGGGTGCCACGCGCACC
ACGCGGGCGATTGCGATCAACGTATCCACGGCGCGCCGCGGTGCCGTACGGCCGCTGCTT
GGAACAAGCGCAGCGTCCGCGCGTAGTACTGTCATGTTGTCCAACCGGTCACCGCTTGCG
TCCAGCAAATGATGGCCGGTCTTGTGTCACGCACGCACTAAGAGCAGCTATCAAAACGAC
TGCGCAGCCGCCAGGCGGGCGCGGTCGGTGCTCGGAATCGGCATGTACCCACGTACATTC
TGGTTCCTCCGCGCCGTCCGCACCCACCTGACGACTGCTCGCTACGTTTTGTTAGCCGCT
CTAAGCCACGCACTGGCTCAGCATTCGATGACATTCACCGCCAGCCCACCACGGCTGGTT
TCCTTGTACTTGTCCTGCATGTCACGGCCGGTGTCGCGCATGGTCTTGATGACCTTGTCC
AGTGACACCTTGTGCTTGCCGTCGCCACGCATGGCCATGCGGCTGGCGTTGATGGCTTTC
ACTGCCCCCATCGCATTGCGTTCGATGCAGGGGATCTGCACCAGCCCGCCGATCGGGTCG
CAGGTCAGGCCGAGGTTGTGCTCCATGCCGATTTCCGCTGCATTCTCGATCTGCCCGGGG
TTGCCGCCGAGCGCGGCGACCAGGCCGCCGGCGGCCATCGAGCAGGCCACGCCCACTTCG
CCCTGGCAGCCCACTTCGGCACCGGAAATCGAGGCGTTTTCCTTGTACAGGATGCCGATT
GCCGCTGCGGTGAGCAGGAAGTCGAAAATGCGTTGTTCCGAAGCGCCCGGGCAAAAACGA
TCGAAGTAATGCAGCACCGAGGGAATGATGCCGGCTGCACCGTTGGTGGGCGCAGTGACC
ACGCGGCCGCCTGCGGCATTTTCTTCGTTGACCGCGAGTGCGTAGAGGTTGACCCAGTCC
AGCGTGGTCAACGGGTCGCGCATCGCCGCTTCGGGCTTGGAGGAGAGCTCGCGGTACAGC
GCAGGCGCACGGCGCGAGACGTTCAGGCCGCCGGGCAGGGTGCCTTCTTCGCGAATGCCG
CGTGCCACGCACGACTGCATGGCATTCCACAGCTCCCGCAGGCCGGCGCGGATCTCGTCT
TCGCTGCGCCAGCTCTTTTCGTTCTCGAACATCAGTTGCGCAATGCTCAGGCCGCTGCGC
GCGCATTGCGCCAGCAGCTCGTCGCCGCTGAGGAATGGGTAAGGCAACGGGGTCTCGTCG
GCCACGATGCGGTCGTCGGCGGCGTCGTCCTGGTTGACCACGAAACCGCCGCCCACCGAG
TAGTAATCGCGCGTGGCAATCACCGCTTCGGTTGCATCGTAGGCGGTGAAGCGCATGCCG
TTGGTGTGGTACGGCAGCTTCTGCCGCTTGTTCATCGGCAGGTCGCGCTTTTCGTCGAAG
CTGATTGCGTGCTGGCCCATCAGGTTGATGCGCTTGCTGCTGCGGATGCGCTCGAGCGTG
GCGGGGATGACGTCCGGGTCGATCAGGTTCGGGCGATGCCCTTCCAGCCCGAGCAGCACC
GCCTTGTCGGTGCCATGGCCGCGCCCGGTCAATGCCAGCGAGCCGAAAACTTCGGCGCGC
AGACGTGTCACCTCCTGCAAGCGGCCGGTATCGAGCAACCAGCGGTGGACGAAGCGCTCG
GCGGCGCGCATCGGCCCCACGGTATGCGAGGAACTCGGACCGATACCGATCTTGAACAGG
TCGAACGTACTGACAGCCATGCGTGCCGGGGAGGTGAGCAAGAAGCCCGCTATTCTAAGC
GCTTGGCGATTGCAGCACGGCTGCAGCGCAGCATGAGACCCCCGCATGGCCCTGACCCTT
TACCAGCGCGACGACTGCCACCTCTGCGACCAGGCCGTGGAAGTGCTGGCCCAGGCGCGC
GCAGGCGCGTTCTTCAGCGTGTTCATCGACGACGATGCGGCGCTAGAGTCCGCTTATGGT
CTGCGTGTGCCGGTGTTGCGCGATCCGATGGGGCGTGAGCTGGACTGGCCATTCGATGCG
CCACGTCTGCGCGCCTGGCTGGACGCTGCACCCCATGCATGAGACATAAAAAAACGGCGG
ACCCGACGAGGTAGTCCGCCGTTCAGTGGCCGCGTCCTGGTGCGGCCGGTGGCGCGTCAC
TTCGCCTTGAACACCACCTTGGTGCTGATTGCCGTTTCGTTGGGAATGGTCTTGGTATCG
GTCCAGTCGCCGCCGCCCACGCCGAAGTCCAGGCGCTTGACGGTGGCCTTGCCGGCCAGC
ACCGGCTGCGCGCCGGGCGTCCAGGTGAAGGTCAGCGTGACCGGCTTGCTGACACCGCGC
AGCTCCAGGGTGCCGTCGGCGGCGTACTGGTTACCGCCCAGCGCGCGGAATTTCTCGGCG
TGGTAGCGCGCGGTGGCGAACTTGGCCACGTTGAAGAAGTCCGGCCCCTGCAGGGTGGAA
TCGCGGTCGCCGTTGCCGCTCTTGGCACCGGCCAGCGGGATGCGCACATCGAGCTTGGCG
CCGGCCAGGTTGGCGGGATCGAAGCTCAGCGTGGTGTCGAAGCCCGGGAAGGTGCCGGTG
AACACTTCGCCGTCGTACTTACTGGCGAACACCAGCGAGGAGCCGGGCGCCTGGACATAG
TCGGCGGCCAGCACCGGGGCGGCGGCGAAGGTGGCGACCAGCGCGGACGCTACCAGCAGG
GGGGAGGCAAACAGCCTGGAAGACATGCGACATCCTTTACGGTTTGGGGGAGAGCCAGCC
ACGCGGCAGCATGCGCGTCAGCGTGGCATCGCGTTGGAAGAGATGGTGGTAGAGCGCGGC
GCCGGCGTGCGCCAGGACCACGGCAATCAACAGCCAGAAGCCCCATTCGTGCACGGTGTG
GGACACCGCGCGCAGCTGCTCGTCCGGTGCGCTGAGCTTGGGCACGTTGAACAGGCCGAA
CCAGCGGAACGGGCGCAGCCCGCTGGTGGAGTCGTACAGCCACCCGGACAGCGGCATCGC
AAAGATCATCGCGTACAGCAGCCAGTGGGTGAACCCGGCGATGCGTTCCTGCCAGCTTGG
CGTGCCCGGCACCGGTGGCGGGGCGCCGGCATACAGCCGCCAGCCCAGGCGGGCGATGAC
CAGGGCCAGCACGGTCAGGCCCACGGATTTGTGCGCGGTGTAGACCCAGAAATACTTGGG
CGTCTTGGGCAGCTCGCCCATGGTCAGGCCCACGATGCCCAGCACCAGGATCAGCAGCGC
GATCAACCAGTGCAGGGTCTGGCTGACGCCGCCCCAGCGCTCGACATTCTTCAGGCTCAT
CGGCCGCTCTCCGTATCGGTGGTCGCTGGTGCGGGTTGCTCCGGCGCGGCGGGCTCGGTG
GTCTTGCCGGCATCGTCGTCGCTGTCGGCGCGCCCTTCGCGGACGGCCTCGGCTTCGATG
CGCAGCTCGACGGTGTCGCCGATCATCGACTTCCAGGCATCCACGCCGAACGCGGCGCGG
CTGAGCGTGGCCGTGGCCGAGAAGCCGGCGGTGCGGCGGAATGGCGGTAACGGATGCCGC
TTGAGCGCGTTGAGGGTGACGTCCAGCGTGACCGGCCGGGTGACCCCGTGCAGGGTGAGG
TTGCCGGTGACCTTGGCGTGGGTCGCATCGCTGGCCTCGACCTTGGTGGAGACGAAATGC
GCGTCAGGAAAGCGCTCGGCGTCGAGTAGGTTGCGTGCCAGGGTGGCCTCGTTCCATTTC
GCATCGCCCAGGTCCGCGCGGCGCAGCGGCACGGTGACCTCGAGCGTTGCCGCCGCCCAG
TCGTCCGGATCGAACACCAGGGTGCCGCTGCTGCCGGACACGGTGCCCAACGCCTTGGAA
AACCCGGCATGTTCCACCGCGAACAGCACCCGGGTGTGGACCGGATCCAGCGCGTAGCGC
ACCGGCGCGGCGGTGGCGGCGAGGCTGGTCAGGACCAGGGCAGGGAAGGCCAGCAGGCGG
GCGAGAGGCGTCATGGGCGGATTCTAGACACATCCCGGCAGCGCGCGCTTGGCTTGCGTT
CGCAACGATCCGTTGCGAGCATGCGGACTGGACGTGGAAAGGATGCCCACATGCGTTTGC
TGTTGTTCGTCGTGCTTGCTGTCCTGGCAGGGGTTCCTGCGTTGGCAGAGGTGCCGGCCA
TTCCGAGGTTCCGCATCGTGGGCCCGGCCGATGGGCTGCCGTCGACCATGATCACCGCCA
TTGCGCAGGATCGCGCCGGTTATTTGTGGATGACTACCGGCGACGGGTTGATCCGCTACG
ACGGCGCCGGGTTCAAGGTGTGGCGCAACGACCCAGCCGACCCACGCTCGCTCAGAAGCA
ATCTGCTGCAGGCGATCTACATCGACGCGCAGGATCGCATCTGGCTGGCGCTGGGCGGAG
CCGGTGTGGCGATGTTGAGCGCCGATCGCGCCACCTTGACCGCTTACCTGCCTGAGAAGG
TGCCGGAGTTGTCGTTCGGTGACGTCTACGCGATTGCAGGGCGCGGCGACGAAATCTGGT
TCGGCATGTCCACCGGCAACGTGCTGCGCCTGGATGCAAAGGGGACGTTCACCTCGCTCG
ATCTGGCCAAGATGGACGACCCGCTGGCGCCCAGCGCGGTGTACGCGCTGGCGCTGGATG
ATCGCGACCGGATGTGGATCGGCACGCTCGGCGGCCTGGCGTATCACGATGGTCTGGCCG
CGCACCGCGTACACCCGGATGGCGACGACAGCGGCATCAATGCGCTGCAGTGGGTGGGGC
AACGGTTGTGGGCCGCCACCGACACCGGATTGCGTTACATGGATCCCTCCGGCGTCTGGC
ACACACCGTCGTGGGCGCCGATGTTTGCGGCGGGCAACCGAGTGTGGACCGTTGCCGACG
CAGGCGATGGCGAGTTCTGGCTAGGGACCGAGCAAGGTCTCTGGCATACACGGCCCGGGC
AGCCACCGGTCCCCGTCAACAATGGTGATTCCCCGTTGGTGTCCAACCGGCACGTCACTA
CCATCTGGCGCAGCCCGCATGGCGGCATCTGGGTGCCGCTGCATGGGCGTGGTCTGGCCT
ATCTGCGTGAAGACTGGCGTCGTACTGCGGCCTTCAAACAGGTCAACGATCAGGGCAAGG
GGCTGTCCTGCAGTCTTGCACCGGCAGCGCGATCCGGCGGGCTATGGCAGTTCGATGGCA
ACGGGCGTCTGCTGCGCTACGACACATCATCCGGCGCCCTGATTCAGACCGGCATCCAGG
CTGCGGATCTGGGCACGATGCAGATCACCACCGCGCTGGAAGACAGCCGCGGCAAGCTCT
GGTTGGCCAGCGGTGAATATGGATTGTCGCGCCTGGACCTGCGCACCGGCGCGCTGGAGC
ACTTCAGCGACGAAGGCCCGGCCGAAGCGGCACTGTGGATCGGTGAACCGGGCGACGGCA
CGGTATGGGCCGCTTACGAGCAAGTCATCCAGCAGCGCGATCTGGCCACCGGACGCCTGT
TGGAGACGATCGATCAACAGCATCCGCATGGGCTGACGGAAGTGGTGTCGCCGCAGATCC
GCAAGGGGCCGGATGGGCGGATGTGGTTGAGCGCCTTCGGCGGCATGTATGCGTGGCAGG
CCGCAACGCGGCGCTTCGTCTCGGTGCCAGGGCTGAAGACGGACGAGACGCTTCAGGCCT
TCGTGGTCGAAGATGCAACGCACCTGTGGCTGTATCGCGCAGGCAGTCTTGAGCGTTGGT
CCAGTGATGGCGCAGTCTGGAAACGGGAGCGCCGCATCCGTTCTGCCGAGGGTTTTCCGG
CGATGGACGCCTACGGACTGGAGCGCGACGGCGTCGGCCGGCTCTGGATGTCCGGGCCTC
GCGGCCTGTGGCGCATCGATCCGCGCACGCCGCAGGCACGCATCCGCAGTTTCGGCGTGC
GCGACGGATTGACCAGTCTGGAGTTCAGCCACCGCTGTCTGATGATGGCCCGCAACGGTG
TGCTCGTCGGCGGAACGGCCGATGGCTACACGGTGCTGATCGACACGCAGGCGCCGGACG
TGCCCTCGTTCACCCCGGCAATGCGCCTGGAAACGGTCAGCGTGCAGCTTGCCGATCGGC
GCCGCATGCTGCCGATCAGGGGTGGTTTTTCGCTCTCGCCAGATGATCGCCAATTGCGCA
TCAACATGCGGCTACTGTCGTTCGTGGACCCTATGGCCAACCGGTATCGCACCCGCCTCA
GTGGCTTCGACACCGGCTGGGTGGATCACGATGCCAGCGGGATGCGCGAATTCTCGTCCT
TGCCACCTGGCGACTACGTGCTGGAAATGCAGGGGATCGACCCGCTGGGTAACGCCTCCA
AGGTGCAGACGCTTGAATTCATCGTCAATCCCCCCTGGTGGCGCAGCCGTTTCGGCATCG
CCGTGATGGTCTTGGTCGGCATGATGTTGGGTGTCTTGCTCGCCGCCGCTTATCGCCGGC
GCGTGCGTATGCGTGCGCAATGGCAACTGGCGCAGCACAAGCGTGAGCTCGCCGAACAGG
CCTCGCAGGCCAAGACGCGTTTTCTGGCGACGCTTGGGCATGAAGTGCGCACCCCCATGA
CCGGTGTGCTGGGCATGAGCGAGTTGTTGTTGCAAACGCCGTTGGATGGGCGTCAGCAAG
GCTATGCCAGTGCGATCCAGTCGGCGGGCAAGCACTTGCTGCGGCTGGTCAACGATGCGC
TGGATCTGGCGCGTATCGAGGCGGGCAAGCTGGCGTTGGACGATCGCGATTTCGATCTGC
GTCAGTTGATCCGGCAGGTGGTCGACCTGGTGCGGCCCAGTGCCGAACAGAAGCAGCTTG
CGTTCGAGTGCCACCTGGATGAGAGCCTGCCGCGCGCGCTGCATGGCGATGCGAACCGGG
TCCAGCAGATCCTGCTCAACCTGTTGTTCAACGCGGTCAAGTTCACCGAGCGCGGGCAGG
TGCGTCTGCGCGTGTTGCCCCTGCAGGCGGGCGGCGGCGGTATCCGCGTGGAGGTCAGCG
ACACCGGGCCGGGCATGAGTGAAGAGCAGCGTGGGCGGCTGTTCCAGCGCTTCGAACAGG
CCGAAGGAGGGCGCACGACCACGCGGCATGGCGGCAGCGGGCTGGGCTTGGCGATCTGTC
GCGAGTTGGCAGCGGCGATGGGCGGGTCGGTGGGCGTCAGTAGCGCGTTGGGCCAGGGCG
CTTGTTTCGTGGTGGAGCTGCCGCTGCGCTGGGTGAGCACGCCGGCGCCTTCGACCACCG
CGGTGGCACGTGCGGTTCCGCCGGTGCACCAGGCGCCGCTGCAGTTGTTGCTGGTCGAAG
ACGACGTGACCGTGGCGCAGGTGATCGTTGGCCTGCTGCAGGGGCGCGGGCATCACGTCA
CGCACGTGTTGCATGGCCTGGCGGCGCTGGCCGAGGTGAGCGCGCGCAGCTTCGACGCGG
GCCTGTGCGACCTGGACCTGCCGGGGCTCGATGGCGCGGCGCTGGTGGCGCAGCTGCGCG
CACGCGGCGTGTGCTTCCCGATCGTGGCGGTGACCGCGCGCGCCGATGCCGATGCCGAGC
CCCAGGCGTTGGCCGCCGGATGCAATGGGTTCTTGCGCAAACCGCTCACCGGCGACCTGC
TGGCACAGGCCTTGGCCCAGGTCCTGGCCGACGATGCGATGGACAAGGCGCCGCCGGAGA
CGCCGGTCTGAGTCCTGAACGCCAGCGTGCGGGTACAGTGCGACTGGCGGATGGCATTGG
GGAATGCAGGGACGATGGGGATCACAGTGCAGATGCGGAAACATGCCAGCTGGGTGCTGG
CGGCGGTGCTGCTGCTGATGGGCGCCAGTGCGCTGGCGGCAGAGCAGATCGAAACACCAC
GCATGCGCCGGTTCGGTCCGGGCGATGGCTTGCCCTCGCGCATGGTGCTGGCTTTGGCAC
AGGACCGGCAGGGGTATGTCTGGGCCGCGACCAGCGATGGGCTGGCGCGCTATGACGGCA
TCGGCTTGCAGGTGTGGCAGCACGACCCACTGAGCGCGCGCTCGATCCCCGGCAACGAAG
TGGAAACGCTGTTGGTCGATGACCGCGACAGGGTTTGGCTGGGCATCAATGGCTCGCCGC
TGGCCATGTTCGATGCCGAGCGCGAGGGCTTTGTCAGCTTTCCCGCCGTCAGCAACGCCT
GCGCCGGTCAGGTATGGGCGCTGGCACAGGCGCAGGGCGCACTCTGGATCGGAACCAGCA
ACGGTGGCCTGTGCCGGCGCGAAGAAGATGGCCGGCTCACGGTGTTCCGTGCCACGCCCG
ATGCGCCGGACGGGCTGCCCAGCGACACCATCATGAGCATGCTGACCGACGCACGCGGCC
GGTTGTGGATCGGCACCGGCAGCGGGCTGGTGATGCGCGATGGCGAGCGTTTCGTGCGCA
TTGCACCCGAGCGCCTGAGTGCCACGGTCTTCAAGCTCAGCAAGGATCCGGATGGCACGT
TGTGGGTGGGCAGCAGCAAGGGCCAGTACCGGGTCACGCCCGCTGGCGTGCTGGAGCCTG
CGCCGTGGAAGGGCGCGGAGAACGTGCGCGCCGGGACCGTGGTGCACGACGTCCACGGGG
GCTACTGGGTCGCTGCCGCCGATGGGTTCTTTCGCGTGGCCCCCGGAGAGACCGCGTTGC
GGGTCATGGACGGTGACCGTGGCAGCGGGTTTCTCACCGCAGAAAGTGGCGTGCTTGATC
TGCTGCAGGATCGCCAGGGCGGGCTGTGGCTGGGGCTGATTTCACAGGGCCTGGCGTATC
TGCCGCCGGACTGGCAACGCTTTTCCACCATCTTGCAGACCCAGGGCAAACCGCTGGAAA
GCCTGTACCTGGTCAATGCCGCTGCCGATGGCGACAGCTTTCTGGTGACAACCGGCGACG
GGGTGTATCGGCTTGGTGCGCAGGGTGACGTGGTGCCGGTGGTGCACAGCGCGGCGCTGG
GCGGGGACACCGTGCAATCGGTCTTGCCCAACGCCGACGGTAGCCTGTGGATTGCGCTGC
GGGATGACGTCACCCACTACGTCCCTGCGACTGGCAAAAAGCGCCGGCTTGGGCTGCAAG
TTGACCAGGACAAGAGCCAGCGACCGGAGTTGATGGCGCGCGGGATCGATGGCGAGTTCT
GGCTGTCGATTGTGGGAGGTGGCGTGCAACGGCGTGCCGCAGACGGGCGCCTGCTGGCGG
AGTTCCGCTTCGGGACCGATCTCAGCGAACCCGGCGGCATGGTGCAGCAGCTCACCATCC
GGCCAGACGGCTCGGCCTGGGTAGCGGCTGGCGATGACCCGTGGGTCTGGCAGGGCGAGC
GCTTCCGCCGGGTGATCGACGATGCCGAGCACGAGGTCTATGCACTGGCATTCGTGTCGC
CACGCGAGTTCTGGACCGGGCGCCCCGGGGCGCTGGAGCGATATGGCTGGGATGGCCACA
AGGCCACGCTGCTTGAGCGCGTGGGCCATGCGCAGGGGATGCCGGCCACCGAGATCCGTG
GCCTGGCGCTAGGGGGCACTGACACGGTGTGGGCCACCACCTCGCGTGGCTTGTTCGCCT
ACCGACGCGGCCAACCGCAGGTGCGCATGTTCGGTCAACGCGACGGCCTGCCGGACAGCG
AATTTTCGATGCGTCCGCCAGTGACCGGCCCCAGCGGGCAGGTGTTGGCGCTGACCACCA
GCGGCATCGTGTTGTTCGATCCCACGCGGCCGTTCGCCCCGGTGCCGCAGGCGCAGTTGG
TGATCCAGTCGGTACAGGTACGCCGCAACGATGCCGAACGCCCGCAGCAGGTGCCACACA
AGCGGCCGATCGTGCTGCAGGCCCGTGACCGCGACCTGCGCATCAGCGCACGGCTGCTGT
CGTTCGTGGATCCGGGACTTGCCCGTTATCGCTATCGCGTGGACGGCTACGACGAGCGTT
GGGTGGAGCAGGGCGCAACCGGCGAGCGTGTCATCTCGCGGTTGCCGCCGGGCGACTACC
AGGTGCAGGTACAGGCACGCGCAGGCACCGGCGACTGGGTCGCTGCGCCAGCGCTGACGC
TGCAGGTGCAGCCACCGTGGTGGATGAGTCCGGCGGCGCAGATGGTCGCAGTGGCGGTGT
GCCTGTTGTTGTTCGGCCTGGGTGTGTGGGCGTGGCGGCGGCGGGTGCGGCGTCAGCAGG
AATGGGTGCTGGCGCGGCAGCGTCAGCAGCTTGCCGAGCAGGCATCGATTGCCAAGTCGA
ACTTCCTGGCAACGCTGGGGCATGAAGTGCGCACGCCCATGACCGGCGTGCTGGGCATGA
GCGAGTTGCTGCTGGCCACGCCGCTGGACGCAAAACAGCGCGGCCATGTCGATGCGATCC
GCAAGGCGGGTGCGCATCTGCTGCGGCTGGTCAACGACGCGCTCGATCTGGCGCGCATCG
AGGCCGGCAAGCTGGAACTGGTGCAACAGCCGTTCGAACCGTCGCAGCTGACCCAGGAAC
TGGCCGATTTCATGCATCCCATCGTTGAGGCACGCGGCCTGCGCTTTCACTATCGAAATC
AGCTGCCCGCCGCGCTGGTGGTGGTGGGCGATGCCACGCGCGTGCGCCAGATCCTGATCA
ACCTGCTGGGTAATGCGATCAAGTTCGCCGAGCGCGGCGAGGTGGGGCTCACCGTCAGCC
AGCATGGCGACTGCCTGCGTTTCAAGGTGCGCGATTCCGGGCCGGGCATCGGGCCGGAGC
AACAAAAACGCCTATTCCAGCGCTTCGAACAGGGCGAGGGCGCGCGCACCAATGCGCGCT
ATGGGGGCAGCGGATTGGGGCTGGCCATTTCGCAGGAACTCACCGTGGCGATGAAGGGCA
AGATTCGCGTGCGCAGCCGGCTCGGGGTCGGCACCCAGTTCACCGTGGATCTGCCGTTGC
CGATCGACCGCTCGCCCTTGCGTCCGGTCGCCGGCGAGGCGCGTATACCAGCCGGCGCAC
CGCTGCGCATCCTGCTGGTGGAAGACGACCCCACTGTTGCCGAGGTGATCAGCGGCCTGT
TGGCCGGGCGCGGCCATCGGGTGGTGCATGCCGCACACGGTTTGGCGGCCTTGTCCGAAG
CGGTCGACGGCGAGTTCGATGTGGCGCTGCTGGACCTGGATCTGCCCGGGCTGGATGGCT
TTGCGCTGGCGGCGCAACTGCGTCGGCTCGGGCACGCATTCCCACTGCTGGCGGTGACCG
CACGCGCCGATGGCGACGCACAAACCCAGGCACAGGCCGCCGGATTCGATGGGTTCCTGC
GCAAGCCGGTCACTGCCGACATGCTGGTCGAGGCGATCGCCGCCGTGCAGGCTGTGGCAC
GCGAGCGTGACCGGGCAACGCCGCTGCTTGGGTGACTTGGCGACGTCGGTCAATGGCGAT
CTTCTACTGGCGAGCGGATGCGAAACCCGGCGCAGCGCTGTTCAACGCCGCGCCAAGCGG
GCGTGCAGCGCTTCGATTCGCCCAGCAATGCATGGCGCCGATCGCGCCTGGCAGTAGTTG
ATCCTGAGTAGTGGTAGAGCTGCGACCCGCCCCGGCCTGATGTGATGCGCCCCGCGTCGG
TAACTACATGCGCGCTGCTCGGCCGTGGGCTGCCACACGCTGCCGGCCTGATCCGGGCAA
GCCGGTTGACGCTAACGCAACGCTATGCGTTTGCAACTACAGATGCCTCGCTGCTGGTGC
TGCTCTGCAGATACTCCAAGCATGCAGCCGATGGCTCACCGAAGCAGTGCAGCGCGCAAC
CCGTCGCGGATTGCCAGCGTGAACGCTTGAGGTTGCTCGCGCTTGCCGGCGCAGCGCGTG
GCAAGCACTATGCGGCGACTTGTCGTGAAACGTGTCCAGTGCGCCTTTTTCCGTCTGTTC
TCCATTGGGTTGTCGCCTTGTTGCTGCTGGGCCTGTGCGTGACCGTGTCACCGGCACTGG
CCACGCGTGCGCCGGTGATGCCGGTGCCCAATCAGGTCACGGTTGCAGACGGGTTGCCAT
CGGACGTCATTGGTGAACTGGCCGAAGACAAGCAGGGCTACCTATGGCTGGCCAGCGACG
ACGGGCTGGCCCGCTTCGATGGGCGTAATTACCGCATCTGGCGGATGGAAGAGGGGCTGA
CCGGTAACGCGATCTGGACCATCTGCGTCGATCAGGACAACCGGGTCTGGATGGGCTTTG
AAAATGGCGGTGCCGGGTTTCTCGAAGCCAAGACACGCACTTTCAAGCCCCTGGAGAATG
CGCAGTTCCCCGAATTGCGCCAGATCACGGTGTGGTCGCTGGCGCAGACCCCGAACGGCG
ACATCTGGCTCGGCACTGCAGCGAACGGGCTGTATCGCCGCCGCCCCGATGGCAGCATGC
AGCAGTTCTTGAACGTGCCCGGCGACTCGGCCAGCCTGCCCGCCGACGCGGTGAACGCAC
TCCGCGTGGCGCCCAACGGGACGCTGTGGATTGCAACGCCGGGCGGGCTGGTGCGCTGGG
ACGGCAAGCAGTTCACGCGTGTGGCGCTGCCGGGAAGCAGTCAGACGGTGGGCCGGCTGC
GTCTGGAGCGCGATGGCAATACGTTGTGGGTGACCGATGGAGCAGGCGAGCTGTTTCGCC
TGGATGCCGAGGGGCGTTTCAGTCCCCATCCGTGGCAAAACATGCCCGCGAACCAGCGTG
TCTACAACGTCTTGTTGCGCGATCGTCGTGGGCGCTATTGGCTCGATACCAACGCCGGCA
TGGCGCTGTCTGAGACCGGCACCGACGTGGTCCGCGTGCCGATCTACAGTTTCACTGCCC
ACAGTTTGGTAAATCGCAACTGGATCGACTCCTACGAAGATCGGGAAGGCGGGCTGTGGT
TTGCCGCGCTGGAAGGTGGCCTGTGGCACCTGCTGCCGCATTGGGACACTTTTGCGGTGT
TGGCGCATCGCCCCAAGGAGCCTCACTCGCTGGCCAATACGTCCGTTCTGGCGACTGTCG
CCTCGGCCTCGGGCGGGGTGTGGCTGGTCGGCAGCAAAGGTGTGCTGGAACGGCTCGACC
CTGCCACCGGCCGTTTGCAGACGCATCTGGAGCACATCGACCCGCTGCATCCGCCCGACT
CGGTCTTCGAGGACACACGTGGGGTGGTCTGGATTGGCGTCGAAGGCACGCTGGTGCGCT
ACGACCCGCGGACCCGGCAGGTCAAACGGTTGCCCATCCGTGCAGATGTGGCACCTGATG
CCGAGGGGGCCGCCGATCGCCCCCTGTGGATGGCAGAGGATGGGCAGGGGCAGCTGTGGG
TGTCGGTGCTCGAATACGGCCTGCAGCTGCGCGATGCACAGGGCAGCCTGGTGCGGACCA
TCGTCAACGGCACGCATGGGCTGGAGCCGCTGACCATCTTGGACATCGGCACCGGCCCGG
ACGGCCAGGTCTGGCTGTCCAATAACGCCGGTCTGCGGCGCTGGGACCCGCGTGCGGATC
GGTTTGTGCCGGTTCCCGGTGCGCCGTCCCAGGCCACCTATGTGTTTCGGTTCGCCGAAG
GCGGCGTGGTCTGGCTGGGAGTGGTCGGCGAAATACGCCGGTATCTGTGGGACGGCACCC
AGCTCAAGCTGCTGGACACCATTGGCAAGGACCAGGAATTCCCGATGGTGGCGCCCAACG
GGTTGGTGGTCCATGCCGGTGGGGTGGCCTGGGTGTCGAGCCAGCGTGGGCTGATCCGGA
TCGACCCCGGCAGCAAATTGGTGCGCGTGTACGGTGTGCACGACGGGCTGCCTAATCCGC
TGATGATCAACCGGACACTGGTGCAGGCCACTGGCGGGCAGATTGTCGGTGCGGCGCCGG
ATGGGGTGGTGGTGTTCGATCCCACCGCGATGCATCCCAATACCCGCAGGCCACCACTGC
TCATCGAGCGCGTTGGCGTACGGCGTGGCGAGCGTGGTCTCGACATCACCGGGCAGGAGC
CGCTCACCATTCTTGACGACGACCGCGACCTGCACATCGTTGCGCGCATGCCCACCTTTA
CGCATCCGGATTCGTCCAGTTACCGCTTCCGCCTCAGTGGCTACGACCCGGACTGGATCG
ATGTCGGCCCCAGCGGCGAGCGCCTGTTCTCGCGCCTGCCACCGGGCGACTACACGCTGG
AAGTGCAGGGCCGCACTGCCGACGGCATCTGGTCGGCCAGCCAGACGCTGACCTTCCAGG
TGCTGCCGCCGTGGTGGCGTAGTCCGTGGGGACTGGTGCTGCTCACCCTGCTGGCGTTGT
GTGTCGTGGTGGCGGTGGTGCTGCTGTATCGGCGCCGCCTGCGCCGCCTCAACGCCTGGC
AGCTGGCCGTGCACAAGCAGGAGCTGGCCGAGCAGGCGTCGCTGGCCAAGACACGCTTCC
TGGCTACGCTCGGCCATGAGGTCCGCACGCCGATGACCGGTGTGCTGGGCATGAGCGAGC
TGTTGCTGAAGACCCAGCTGGACCACAAGCAGCGCAGCTATACCGAATCGATCCGGCGCG
CCGGCTCGCATCTGCTGCGGCTGGTCAACGATGCGCTGGATCTGGCGCGCATCGAGTCCG
GTCGTCTGGAGCTGGATCTGCAGCCGTTCTCGGTGCGCCAGCTGGTGGCCGAAGTGGAAG
CGCTGATGGCGCCGCTGGCGCAGGAGCGCGGGCTGCGTTTCAGCCTGGAAGTCGGCTTGC
TTGGCGACATCACCGCCAGCGGTGACCCTACCCGTATTCGCCAGATCCTGCTCAACCTGC
TCAGCAACGCGATCAAGTTCACCGAGCGCGGCGTGGTCGGGCTCAAGCTCAGCACGCTTG
GTTCCTACCAGGGGCTGCGCTTCGAGGTGGCCGATACCGGGCCGGGCATCAATGCCGACC
AGAAGGTGCGCCTGTTCCAGCGCTTCGAGCAGGGCGATGGCGCCAAGACCACCTCGCGCT
ACGGCGGCAGCGGCCTGGGCCTGGCCATCTGCCAGGAGTTGGCGATGGCGATGGGCGGGC
ATATCGAAGTGATCAGCCGCCTGGGCGCAGGTACGCGCTTTGTCGTCGACCTGCCGCTGC
GCTGGGTTGCCTCCAATGCCGTGCTGGCCGGCGAGGTGGCACGCGACAGGGCAAACGTGG
CGCCCTTGCGCATCCTGCTGGTGGAAGACGAACCCACCATCGCCGAGGTCATCGTGGGCC
TGCTGCGCGCGCAAGGGCACTCGGTGGTGCACGCACCGCACGGGTTGGCCGCACTCACCG
AGGCCGCGGATAACGCATTCGATCTGGCACTGCTGGATCTGGATCTGCCCGGGCTGGACG
GGTTCGCACTGGCGCGGCAGTTGCGCGTCTTTGGCTATGACATGCCGCTGATCGCGGTGA
CCGCGCGCTCCGACGAAGCCGCCGAACCCACCGCGCAGCAGGCAGGCTTCGACAGTTTCC
TGCGCAAGCCACTTACCGGCGACATGCTGGCCGATACGATTGCCGAGGCGTTACGGCGAG
TGCGTCCGCGCGAGGAGTTGTAGCGCGGGCTTGGTGGGCAATGCAGAGATTGCCGTCGGC
TCCGCAGGGCATGCCGTGCATGAGAAAAGCGGCAGCGACGTTCGCTTGTCCAAGTGCTGA
AGCAGCATGCCTCCTGCATCCGTTGCCGGGGCGTCTCGGTTGGGAAGCATGCCTTCTGTG
CATTAGGTGGTGAGGCGCTAGTGCACGTGTCCGCGATGCCGCGCGCATCAGAACGCGGCA
GCGTGACTGATAGCCGGCGTCGTGATGACGGTATGCGCAACGCGCCGAAACTATGGGCGC
CCACTGCAGTCACGTAACTGCCGTGACGAGCACCGCACGTGCATGCCGCGGCAGCCAATC
AACTGCCATCAGCGCGCCGCCACCCGCATCACCCAAGCCCGCTCACTCGGCAACTTCTTC
CACTTGCTTGGGATGCGGCAGCGTTTCGGCCAGCTGCCAGAAGATCAGCGTCGACGACAA
GGTGATCGCGCCGACGCACAGGAAGGTGGCGTGCAACGCCGCAGTAGCGCCGTGGCTGTC
GCCAAGATGCGTGTTGAACGCCGCCAGCAAGCTGCCTGCCGCCGCCGCGCCAAACCCGGT
GGCCAGCATCATCACCATCGACAACAGGCTGTTGCCGGGGCTGGCTTGGTCGCGATCCAG
GTCGCGCAAGGTCACCGTGTTCATGACGGTAAATTGCAGCGAGTTCACTGCGCCGAAGCA
GGCCAGCTGCAGCACCCGTAGCCATAGCGGCTGGCCCGCACTGATCAGCGCGAAGCTGGC
CATCGCCAGGCCCACCAGCACGGTGTTGAGCATCAGGATGCGGCGGTAGCCGAAGCGGCC
GACCAGCTTCACCGCAGCGCGCTTGGCGGCCATGCCGGCCAGTGCCACCGGCACCATCAT
CAGCCCGGCATTCATCGGGCTCATGCCCAGGCCCACCTGCAGCAGCAGCGGGATCAGGAA
CGGCATCGAGCCGCTGCCCACGCGCGCGAACAGATTGCCCAGAATGCCGATGCGGTAACT
GGCCACCTTGAACAACGCCAAGGGGAACAGCGCCGCCGGTGCACTGGCCGCATGCAGCCA
ATAGCCGGCCAGTGCGGCCAGCCCGCCGATCGCCAGCAACATCACGAACGCATGCCGCAG
GCCGAGCTCGGCAATGCCGTCCAACGCCAGCGAGAGCGCCACCATGCCGAACGCCAGCAT
CAGATAGCCGACCAGATCGAAGCGCTTGCGTGCGTCGCCGTAATGGTCCGGCATGATCTT
CAGTGCGGCGATGAATCCGATCACGCCGATCGGCAGATTGATCAGAAACACCCAATGCCA
GGAGGCGATCTCCACCAGCCAGCCGCCCAGCGTCGGCCCGATCAGCGGCCCGATCAGCGC
CGGGATCGCGATGAAGCTCATCGCCCGCAGGAAGTCGGCGCGCGCCACGGTCTTGAGCAC
CGCCAGCCGGCCGACCGGCAGCAACATCGCACCGCCAATGCCTTGCACCACGCGCGCGGC
CACCAACTGCGGCAACTGCTGTGCGGCGGCGCACAGCAACGAGCCCAGCGTGAACACGAT
GATCGCGGCGAGGAAGGTGCGGCGCGTGCCGAAACGGTCGGCGATCCATCCCGAGGCCGG
GATGAACATCGCCACCGCCAACGCATAGCTGAAGACCACCGACTGCATCTGCAGCGGGCT
CTCGCGCAAGCTGCGCGCCATCGACGGCAGCGCCGTATTGACGATGGTCGCATCCAGCAT
CTGCATGAAGATGGCCAGCGACACCAGCCACAACAGCGGCTTGATGGTGGCATAGGCGCG
CATGACGGGAACGGGCTGAGACATGGGGGCTCCGTCGAGAGGACGGGGCATTATCTCCGC
CGCGCTGTGCAGGAACTCAGAAGGGTGTGCGCATTTGCGGGGCTTTATCGAGCGATGGGT
TGGTTGTGCTCTCGACTGCGCCGCACCGGGGCCGGTGTTCGGTGTCTATCTCCCTGTCTG
GTGGGCCCAGCGGTTGCGCAAGGCTGCATTGATCGTCGACTTGATTTGCCGCCGATCGCG
CAGTGCCGTGCGGTAGCAAACTTTTTGGCGTCTGCGTCGTTGCCTTATGCGCTCAACGGT
TGCGCAGGGCTTCATTGATCGGCGTCTTGGTTGTGCCGTCCATCGCGGCGGGCAGTCCAG
GTGTTCGGCGTCTGCGCCTCAACCTTGCGTGCTCAACGTTTGTGCGGAGCGTGACCAATC
GATGAGTTGGTGGTGCTGTCGATCGCGCAGTGCCGCGCCGACGTTCGACGCTTGCCCGTG
TCTTGGTGTCCCCGAAGGTCGTGCGGGGCTGCATCGGGTGATGGCTTGGTTGTGCTGTTG
AACGCTGCACCGAGGCCAAGCGTTCGGCGTTTACGCCGGTGCTCTTTGCGCCCAGCCGTG
TCCACGATGGATCTGTTGCAAGCCGCGCACGCCTTTCTGCAGGCGCGACCGCACACTGGG
ATCACCCGTTTCGATCAAGGCTTGACCCCGGTACCCGCAGTGGCATTGTCGGGGCCCGAT
ACCAACCAGTTGGCACGCCTGGCGGCCCTGGTAGCACACGCGTGCGGCTGGCGCTGGATT
GCGGCTGGGATGGCAAACGCAGGGCGGCACGTTCGCCGCCAGCTTGGCGCATGTCAGAAG
GCTTGCTTGAGCACCACGTCCACGAGGTCGATGGGTTAGCGCGTGCCTTGTCAGTCGCTG
TCGCATCGCGCGGACAGCACCCATCACACGGCATCGGTCGCCACCATCGGCTCAGACCGA
CATCGTGCACGATCGACAGCAGTGGCTGTCGATCGCTTGCTACTTCACCGCTTGCTCAGC
GTCTGCACCGCTTCCACCAGCACGCCAACGTGATCCGGATTCATGTCCGGCGACATGCCG
TGGCCGAGGTTGAAGACATGGCCTTCGCGCGAGCCGCCGTTGCCGTACGCGTAGCTGTCC
AGGGTCTTGCCAACTTCGCTGCGGATTGCGTCGGGCGAGCCGTACAGCGTGGCCGGGTCC
AGGTTGCCCTGCAGGGCAACACGGCCGCCGGCGCGCTCGGCGGCGTCGGCCAGCGAGATC
GTCCAGTCCACACCCACCGCTTCGGCGCCGCTGGCCGCCAGCTCGGACACATAGGCGCCA
TTGCCCTTGCCGAACAGCACCAGCGGGGTGCGCTCTTCGCCGCTGCCGCGCTCCAGTTCC
TGGGCGATGCGGGTGAGGTAGGGCAACGAGAATTCGCGGTACATCGCCGGCGACAACACG
CCACCCCAGGTATCGAACACCTGCAGCGCCTGCGCACCGGCCGCGCGCTGTGCGGACAGG
TAGGCGATCACCGCATCGGTGACTGTGCTGAGCAGGTGGTGCAGCAGCTGCGGCGCGTTG
AAGGCCATGGCCTTGATGCGCGCGTATTCCTTGCTGCCGCCGCCTTCGATCATGTAGCAG
GCCAGCGTCCACGGGCTGCCGGAGAAGCCGATCAACGGCACCGCGCCATCCAGCTCGCGG
CGGATCAAGCGCACCGCGTCCATCACGTAGCGCAGCTCGGTTTCCATGTCCGGCACGCCG
AGGCGATGGATGGCGTCGGCGTCGCGCACCGGGTGGCGGAACTTGGGGCCTTCGCCTTCG
ACGAAATACAGCTCCAGCCCCATCGCATCGGGGATGGTCAGGATGTCGGAGAACAGGATC
GCCGCATCCAGCGGAAAGCGTTCCAGCGGTTGCAGGGTGACTTCGCAGGCGATGTCCGGG
TTCTTGGCCATGCCCAGGAAACTGCCGGCGCGCGCGCGGGTGGCGCGGTATTCCGGCAAA
TAGCGGCCTGCCTGGCGCATCAGCCAGACGGGGGTGCGGTCCACGGGCTGGCGGCGCAGG
GCACGCAACAGACGGTCGTTCTTGAGCATGGAGGTGATTCCTCAGCGCGGCGCGTCGGCG
CCGCCGGTGATGACATGGAAGCCGCGTTTGAGTTGGGTGTCGCGGGCCTTTTCGAAGGCC
CGGTCCGCCTCGTCCTGCAGCAGGTATTGGTCGCGTCGCAGTTGCGTGCGCCCGCCAATC
TGGCCGCTCTCGCGCAGCAGTTCCCAGCCACCGAACAGATCCGGTTGCAGGGTCAGCTGG
ACGTAGCGAAGCGGCTCGTTGCCGCCCGGATCGTGTTGCAGGAGGATGCGCATGGGCCAA
TTGTAGCCGGGCGCTGCTGAAGGCTGCGTTGGCTGGGTGCGGGGCGATTGCCGTGATCGC
GAAGGCCTTGCGTGTGGGGGCGGCGGGCGGCTGGCAGGGGCGGCTGGCGGATGAGCGGCG
GGTTGTCAGCTACAAGGGCAGAGGACGGCGCCGCGTAATGGCAGTGCCTTTGCGAGCGCG
TGCAGTGAACGCGCAGCGTCTTGTTGAGTTGCCTGGCGGGCCGGGCAGGGCATGACCCAT
CAGATCGATGGTGCTCTGTAGGAGCGGGGGGGGGGGGGGGTGGGGAGGGCGGGGGGGGGC
GGCGCGGGGTTGTGGGTGTTCCGGGGCCCCCCCCCCCCGCCCCCCCCCCCGCTCCTACAA
GTTCGGGGTATCTGCGCTGGGATTGTCTGGCTATTGCTGCAGATGTGTGGCGGCGGTCTG
GCGGCCGGCAGAGCACCTTCGTTAGGTGCCTGGGCAACGTGGCTGATCAGGGCGATAGCT
GCGTGTAGGAGCGCGCTTGCGCGCGACGGGCTTTACCGGGAACGGGAAGGCGTCGCGTGC
GAGGGGCGTTCCCGAGAAGGCGTCTCGCGCGCAAGCGCGCTCCTACGAGGGCGGGCATGT
CGACGCGGCCGCTTGCGGGCGTAACGCGGCACCCAGCATTCCGCGCCAGCCACACGTGAC
CACCGCAGCCGGCGCTCCACGCGAGGCGCACCGGGCCCGCGCCCGACCTCACCTGGCCAG
CGCCAAACCTAAGCCGGCTAGCGCAAACCTCCAGCCGGCCAGCGCAAACCTCAGCCGGCC
AGAATCTCCAGCACCTCAGCTTCATCCACGTCGGGGACGACTTCGGCCTTGCCGATCCCG
CGCCACAGCACCAGGCGCAGGCGGCCGGCGATGTTTTTCTTGTCCAGCCGCATGCGGCCG
AGCAGGGCTTCCGGTGCCAGGCCGGTCGGGATCTGGGTGGGCAGGCCGAATTCATGCAGC
AGGGTGCGCAGTGCCTCGGTGTCCTGGGCGTCGGCCATGCCCAGTGCGGCCGAGAGCCGC
GCTGCCAGCACCATGCCCACTGCCACCGCTTCGCCATGGTTGAGGTTGTCGTTACCCGGC
GCGCCGTAGCCCTGTTCGGTCTCGATGGCGTGGCCGAAGGTGTGGCCCAGGTTGAGCAGG
GCGCGCTCGCCTTTTTCCAGCGGGTCGCGCGCCACGATGTCGGCCTTGTGCTCGCAGCTG
CGTGCAATCGCCTGCGCCAGCGCGGCCGGGTCGCCGTCCAGCAGCGCGCGGCGTTCGGCA
TGCAGCCACTGGAAGAACAACGGGTCGCCGATGGCGCCGTACTTGATTACCTCCGCCAGG
CCGGCGCGCAGCTCGCGCGTGGGCAGGGTGCGCAAGGTGTCGGTATCGGCAATCACCGCG
CGTGGCGGGTGGAATGCCCCCACCAGGTTCTTGCCCTGCGGGATGTCCACCGCGGTCTTG
CCACCGACCGAGGAATCCACCATCGCCAGCAGGCTGGTGGGCAGTTGCACGCAATCCACC
CCGCGCATCCAGCAGGCGGCAGCAAAGCCGGCCAGATCCCCCACTACGCCGCCGCCGAGC
GCGAACACGCAGGCATCGCGGGTGGCGCCCAGTTCGGCCAGTGCGGTGATCGCCAGGGAG
AAGTTGTCCAGGGTCTTGGAGGCTTCGCCGGCGGCGATGACCAGTTCGCCAAGCTGCAGG
TCCGGGCGCGCCTGCAACAGTGCAGCGCGCACGCCGGCGGCATAGTGCGGCGCCACCTGG
GTGTCGCTGAGTAGCAGCACGTGGCGGCCGCGCACGTGGCGGGCCAGGCGCGCGCCGTCG
GCCAGCAGGCCCGGCGCAATGGAGATGGTGTACGGCTGCGCGCCGTCGACTTCGACGCTG
CGCAAGGAGGGGGGAAGAGTCATGCAGGGGTACTCGACATGCGCCATTGCGCGGCCAGGC
GCAGCACCAGCTGCGCGGTGGCCTCGGCGGGGGAAAGGTGATCGGTTTCCAGGGTGAGGT
CGGCCACTTCCTGGTACAGCGGGGTGCGCAGCGCGGCCATGCCGTGCAGCACCTGTTCGC
GGTCCGGGCGCTGCAGCAGCGGGCGATTGCGGTCGCGCGCCAGCCGGGTCAGCTGGGCCG
GCACGCTCACATGCAGGTACACCACGAAGCCGCGCTTGCGGATGCGCTGGCGATTGCCCG
CATCCAGGATCGCGCCGCCGCCGGTGGAGACCAGTTTGTTGCTCTGCGCGAGCAGGCCGT
GCAGGGCCTCGGCTTCGTGCTGGCGAAAGCGCGCTTCGCCGTGCTGTTCGAAGATCGCGG
GGATGCTGCTGCCGACCTGCTCGACGATGGCCTGGTCCACATCCACGAAATCCAGCCCGA
AGCGCTCGGCCAGGCGGCGGCCGATGCAGCTTTTACCGGCGCCCATCGGGCCGATCATCA
CGAGATTGGGAGCGGGGTTCATGCGCCCGGATCGTAACATTGGCATTGCGGCCCAGGGCC
GCGTGCGCCATGCGTGATCCTCCCGGCGGCGTGGGCTGTCGCTGCAGATCCTGCGCTGCC
GGCCTTGGCCGCAGCCGCCACTGCGACACCAGGGCCATAGGCGCAGCGGCGGCGATGCGC
CCACAATAGGCGTCTGTTTCGCTTCCCTTGCCTGCCATGACCGATCTGTACGCAGAAGCC
CTCGCCACCTTCGCCACGCTGTATGCCGAGGCGCAGAACAGTGCCGAAATCGAGGCCAGC
GCCATGACCGTGGCCACCGCCAACCTGGACGGCCGGCCAAGCGCGCGCACGGTGTTGCTG
AAGGCGTTCGATGCACGCGGGTTCGTCTTCTACACGCATCTGGACAGCGCCAAGGGCCGC
GACCTGCAGACCCACCCGCAGGCGGCGCTGCTGTTCCTGTGGCGCAGCCTGCGCGAAGCC
GGCATCCAGGTGCGGATCGAAGGCGGCGTGCAACTGGTGAGTGCCGACGAATCGGACGCC
TATTTTGCCTCGCGGCCGCGCATGAGCCAGATCGGTGCCTGGGCGTCGCTGCAATCGCAG
ACGCTGGGCTCGCGCGAGGAGTTCGAGGCGGCCATTGCCAAGGTCGAAGCCACCTTCGAC
GGCCGCGACGTGCCGCGCCCGGATGGCTGGGGCGGATTCCGCGTGGTGCCGCAGGCGTTC
GAGTTCTGGTACGGCGCCAAATTCCGACTGCACGAGCGCTGGCGCTACGAGGCGGACGCG
GCCAGCCGCTGGAGCAAGCGGATGCTGTATCCGTAAGGCCACGGCCCTGCCGGGCCGCAG
CGCCGGCCGTGCTTGATGGCAGCGAAGTGGCCCTGAATGCCCCCTGCCTGACGGCCGTTC
TGCTGTTCACCAAGTCTCTGTAGTATGTCCGCCCATTGCTTGACCGTTGCGGCCTCACCG
CCGCCGCACTCCGCCGCCGAATGACCAAAGGACAGGACATCCCATGACGCAGTACACCAC
TGTTGAACTGCACGGCCTGCTGGCCGAGCGCTACCGCGACCAGCCGATCGAGGTCGAACT
GATCGACGGGCTGGAGCCGGCCATCAACCTCACCCTGGCCGATCACGGCGACATGCAGAT
CCAGGTGGCCGCGTCCGGTTCGCAGGTGTTCGTGTCCACGCTGCTGGCCAACGCCGACCA
GGTCAGCGACCGCGCCGCGTTCAACGACGCGTGCCTGCGGCTTAACCCGCTCAATCCGCT
CTCCAATCTCGGTCTGGTGCAGGTCGACGGCAAGGACGCCTACGTGGTGTTCGGCGAATT
GTCGGCCTCCTCGACGCTCGACCAGATCGACGAGGAAATCCAGACCCTGGCGGCCAATAC
GCTGGATGCCGCCGAATCCCTCAAGCCGTTCTTTTCCTAAAGGCGTGTTGTCATGAGTAT
CTTTTCCAAGCTGATCACGCTGCTGCGTGGCACCGCACACGAAACCGGCCAGAAGGCCGT
GGACGCCAACGCCCTGCGCATCCTGGACCAGGAAATGCGCGATGCCGGCGCCCAGCTCAC
GCGTTCGCGCGAAGAGCTCACCAAGCTGATGGCGCAGAGCAAGCTGGCGCAGCAGAAGAT
CGACGCGCGCGCCGGCAAGATGGCCGAGTACACGCGCTATATCGAAGGCGCGCTGGCCAA
GAACGATGAAGCGCTGGCGCACGATGTGGCGGTCAAGCTGGCGGCGCTGGAAAGCGAGGA
CGCCGGCGACAAGGCCTCCAAGACCGCGCTGGATCAGTCGGTGGTGACGCTCAAGGCCAC
CATCCAGAAAACCGAAAACCAGCTGCGCGGCATGCGCCAGCAGATCGACACCGTCAAGGC
CACCGATGCGGTGCAGAAAGCGCAGGCCGCGATTGCCGCGCGGCATTCCGGTGCGAGCAG
CAAGATGGGGTCGGCGCTGGAATCGCTGGAGCGCATCAAGGCGCGCCAGGCCGAAACCTC
CGCACGCATCGAATCAGCCGAGGAGCTCGAATCGTCCACCGGCGATGGCGATCTGAATCG
GCGCCTGGCCGCGGCCGGCCTGATGGAAGGCGAGTCCAACGCCGCTGCAGTGCTGGCGCG
CTTCAAGAAGCCGGCCGCTCAGCTCGGGCACGACACCGCCAGCGGCACCGCGCCGCTGAT
CGGCCAGGTCCGCGACGTGCAGCAGGTTCCGCGCAGCGACAGCTGACCGCACCCCCCCGG
CACAGGACGCGCCATGATCATCGTCGGACGGCTGTACCGGGTCTTGCGGCGCCACGTGCG
CCGCGTGAGCTGGGGCATGGTGGCGCTGGCCCTGCTGGCGCACATGGGGTTGAGCTGGGT
GCTGTTCGTCCTGGCCGGTGAGCACAAGCTCGTCGGCCTGGACGCGTTTCCGTACTACTA
CATGACCACCGCCACCACCATCGGCTATGGCGACCTGTCGCCGGGCTCGGTGGCCGGGCG
CTATATCGCCGCGTGCGTGCTGATGCCGGGCGCGGTGGCGCTGTTCGCCACGGTGCTGGC
CAAGACCAGCGGCGTGCTCATCACCTTCTGGAGGCGCCACCACATGGGCAAGATGGCCTA
CGCGCAGTTGAGCGGGCACACCATCCTGATCGGCTGGCAAGGCGCGGCCTCGGTACGCTT
GCTGGAGTTGCTGTTGTCCGACACCGCCACCGACGACGAAGGCGTGGTGCTGGTGGCCGA
GGGCGTGGCCGAAAACCCGATGCCCGACCACATGCGTTTCGTGGCTGCCGAGTCGTACAC
CCACACCGATGTCTACCTGCGTGCGGGCATCGCCGGTGCAGCGCGGGTAATCGTCAATCC
GCCGTCCGACGACCAGACCCTGGCCGCAGTCTTCGCACTGATGGCGCATGCGCCGCGCGC
GCACATCGTGGCGCATTTCGATTCGGCCAGCGCCGCACGGCTGGTGGCCTGCCATTACCC
GGCGATCGAATGCACGCGCCCGATGACTGCCGAGATCCTGGCCCGCGCCGCGCAGGATCC
GGGCAGTGCGGCGATCACCGCCGAGCTGTTGTCGGTGGACGATGGCCCCACGCAGTTCAG
CCTGGCCGTGCCGGCACAGCTGGAGGCGCTGGACTACAGCCTGCTGGCGGCTGACTTCAG
CCAGCGCGGTGCCTTGTTGCTGGGCCTGCGCGCGCCCGATGGCGCGTTGCGGTTGAACCC
GCCCGCACAGACCGCTGTCCCGGCCGGTGCCATGCTGTATTACCTGGCCGAGCAGCGCGT
GCCTGCGCAGTCCATCGCGTGGCAGACCCTGCGCGCTGCGGCCGTTTCCGCTTCCCCATC
GCCACGAGGTGCATGACGATGAGTTTTTTCAGCAAGTTGTTCGGCCAATCCCAGCCAACA
CCGCTGCCGACCACCGGCACCGGCGCGATCGGCCATGCGCTGCCGTTGGGGCTGCGCGTG
GGTGGCCAGCTCGAGATCGACACCACGCTGTACCGCATGGCGCCCGAGGCGATGACCGCC
GAATTGCCCGGTGGGCATCAGGGCATCCCGTGCTATGGCCACGTCAATCTGGGCGATGGC
TATGCGCTGCACCGGTTCTATCTGGACGATGACGCGTTTCTGCAGATCACCACCGTGGGC
GGCGATCTGGAGGCGATGAAGGCCTTCGTGTATTGCGAGACGGTGAATCCGCCGAGCAAG
CAGGCCTTCCAGGAATTCGTGATGCAGCATCCGCACCTGGGTGCGGCGCAGATCGAGTAC
GCCGGCAAGCGCTGGAACCGTGCCACCCAATCCACCGACGATGCCGCGCGCATTCCGCCG
ATTGCCTACGACGAGGTGCTGTACCGCTATCAGCCGCCGCGCCGCGATGGCGATCTGACC
CACTACGCGATGCTCTACAGCCGGCCGGTGCCGGAGTTGCAGCGCGAAGAATTCCTGCTG
GTCACCGGCGAGGATTCCGGCCCCAACGAATTCTGCGTCACCTACGCGGTCGGCATCGAC
GTCACCGTCGCCGATCTGGACATCACCTGAGCGCTCACCCGTCTTCCACCACCCTGGTCC
TGTCATGAACCCGATCAATCTGCAGAGTTTCCTCGCGTTTCTTTCCTACTTCGGCACCGG
CCTGGGCGTGTTGATCGTCGCGGTGGTGCTGGTGACCCTGGTCACCCCGCACAAGGATTT
CACCCTGCTGCGCCAGGGCAACGTGGCGGCCGCCACCGCGCTGGCCGGCAACCTGATCGG
CGTGGCGCTGCCGCTGCATTCGGCCATCACCCATTCGGTGAGCCTGGTGGATGCCTTGAT
CTGGGGCGTGGTGGCCTGCGGTATCCAGGTGGTGGCGTATCTGCTGGCCAACCTGGTGGC
CGGGCGCATCTCGCGGCAAATCACCGACAACGTCGCCGCCGCCGGTATTTTTTCGGCCGG
CGTGTCGATCGCGGTTGGCCTGATCAACGCCGCGGCGATCACGCCGTAACGGAGCGCAGG
CATGAAGCGATCACGCAATCTCAAGCTCACCCTGATGGCCGCGCTGCCGGCCGCCTTCGT
CACCGGTTGCGGCTCGGAGCCGGAAACCGGCGTGGTGTTGCAGTCGGCCTCGGACTGCTA
CCAGATCAAGCAGGAACAGGGCGACATCCAGCAGTGTCTGAAGGCGTATGACGAGGCCGT
GGCCAAGCACCAGCAGGCCGCGCCGCGCTTCACTTCGCGCTACGAGTGCGATGCGCAATT
TGGCAGCTGCACCGAAGTGCCTGGCCAGACCCAGGGGCAGCAGAGCTGGATCCCGCCGAT
GGGCGGCTTTCTGCTCGGCTACGCGCTGGGCAACATGAGCGGCGGCGGGTATCGCTATGG
CGGCGCGATGCCGCTATACCGCGATTACCGCAGCGGCGGCTACTACAAGCCCAACGGCGA
TCTGGCCAGCAACCGCATCGGCACCGTGCGCGGCCGCGCCGGCAGCGTGGACATGCCAAC
CCGCGCCATCACCGTGTCGCGCTCGGGTTTTGGCTCCAGCGCCGCGGCGCGCAGCTCGTT
CGGCAGTGGCGGGCGCAGCTCCGGGTTTGGCGGCTGACATGCAACGTATTGCCATCGCCG
AGCGCCCGGATTGGCGCACCCAGGCCGAATCGCTCGGCTTCCAGTTCCACACCATCGACG
GCGAACCGTATTGGGACGAAAGCGCGTACTACGCGTTTTCGTTGCGGCAGATCGAAGACG
ACATCGAGACGCCGACGCAGGAGCTGCACGACATGGCGATGCAGTTGGTCGACGAGGTGG
TCGGCTCCGAAGCGTTGATGACGCAGCTGGCACTGCCGCCGTTCTACTGGGACTGGATCG
CCACCTCCTGGAAGAACCGCGACCCGCATCTGTACGGCCGCATGGATCTGGCCTATGCCG
GCAATGGCCCGGCCAAGTTGTACGAGCTCAATTACGACACACCGACCTCGTTGTACGAGG
CGGCGTATTTCCAGTGGCTGTGGCTGGAACAGCAGATTGCCAGCGGCGCGCTGCCCAAGG
GCACCGACCAGTACAACCTGATCCAGGACCTGCTGTGCGAAACCCTGGGTGCGCTGGCAG
TGGATGGAGCGGTTGGCCCGCAGATGCATTTTTCTGCAGTGCGTGATTCGCTGGAAGACC
GCGCCACCGTGCGCTACCTGCGCGATTGCGCGCACCAGGTGGGCATCAGCACCGAGGAAG
TGGCGATCGAAGACATCGGCCTCAGCGCAGATGGCTGGTTCACCGATGAGCAGGACCGGG
TGATCCACACGCTGTTCAAGCTGTACCCGCTGGAATTCATGATGGAAGAGCGATTCGGCC
CGGCGTTGATCGCCAACCGCGTGCGTCTGATCGAACCGGCATGGAAGGCAGTGCTGAGCA
ACAAGGGCATCCTGCCGCTGTTGTGGGAGCGCCATCAGGGCCACCCCAATCTGCTCGCCG
CGCGCTTTGCACAGGCCGGCGAGGCGCCTACTGCCGGGTGGGTGCGCAAGCCGTTGCTGT
CGCGCGAGGGCGCCAACATCGCGCTGGTTACCGCGCAGGGCGAGATGGCGCACACCGATG
GGCCGTACCTGGATGGCCTGGCCATTCTGCAGGCGCATCATCCGCTGCCGGTGTTCGACG
GCCGGCATGCGCTGGTCGGCAGCTGGGTAGTGGCCGATCGCCCGGCGGGCCTGGGCATGC
GCGATGACGACGGCCCGATCACCCGCGATACCTCGCGGTTCGTGCCGCACGTGATCGTGG
ATTGAGACGCTGCTATGCGTGCACCGCCACTGCGAGGTGGCGGTGTGCGCTGCATGCGCG
GGTCTGGTTTCGAGCAGCTACATCAGTGGTCTGCGTACTGACGCGCGGCGACGGCCGGCT
CTCTGCTGAGTTGCTGCGCGCCAATCGCTTGGGCTCAATCTCGGCGTGCACTCCACGCGT
TTGGAACCGGCAGTAGATGGTTGCTGTCGCCATGCGCCTCCATCGCAGCGCGCGGCCCTG
CATGCAGCACATCGCATCAAGCCGCCTTGCACACACCGGCAACGGCACGCAAGCCGTGCC
GCGCGCACTGCGTTGATCGGGTTTTCCACATCCCCTGTGGATGAAGACTGCACAAGGCTG
TGGACAAGTGGGCGCAGGCCCCGGCCCGTCACGCTGTCAAGATGGGTGGCGAAAAAATGA
CCAGTCGGTTGCAGGTGTGTGTCTGCACCTGTGATCGGCGCGAACCCGGCAGACTCAGCA
AAGTGATCGTGCGGCTGTGGACCGGTTCGGTCGGGTGCGTCTCTGACACGCGCGCTGCAC
CGTCCACGAATCCTGACGTGCCAACCACGCCCTCCAATTACGCCGGGTCAGCAGCCAGGC
CCACGCGCGCGCAGCACGCCGCGGAGTGGCTCCGGGCCATCTGCTCGCAGCAACGCGACG
CAGTGACGTTCGCCACCGCCACCCTCACACCCGGTGCGCCACCCAGAAACTGCTCAGCGC
CAGCACCCACGCCAGCGCAAAGACGCTGGCATAGGCCAAGGGCGTGGCCGAGCCCAATAG
CGCGGCAAACAGCGCGCCGGCCACCGCAAGGACGCCCGCCACCGCAATCGCCTCGCTGAG
CTGCAAGGCCGAACTGTTGGCACCTTGCTCGGCGGGTGGCGACAGCGACAAGGTCAGCAC
CGACAGGCTCGGATACAACAGGCCCATGCCCAACCCGGTCACGGCCCAGCCGGCGATGGC
GGCCGGCACAGGCATGGTCGGCCAGATTGCGCCCGCACTGATCACGATGCCCGCCGACAT
CAGCACCGCGCCGGTCTTGAGCAGCCGTGGCCGCGACCAGCCGCCGGTACTGTGGCCCTG
GTACCACGAACCGCTGAACCAGCCCAAGGCGCCCACGCTCAGCGCAATGCCGGCCAGCAG
CGGCGAGAGGCCACGTTCGCGCGACAACAGCAGCGGCAGAAACGCTTCGAAGCCGAAGAA
CGCTGCCGCCGCGATCCCGCGCAACGCGATCACGCTGGGCAGGCCGCGTGCCAGCCGCAA
GGTGCCGGCCGGCAGCAGATGCCAGGCGCACACGCCGGTGACTGCCAACGCCGGCGCCAT
TGCCAGCACGGCGGGCAGGCCGTGCAATTGGCCACCGACATACACGCCCAGCACACCCAG
CGCCGCGCCAATCGCCCAGCCCAGCACGTCCTTGCCGGGCAGCGCGGCCTGCGTGCTCCA
GTCGCGCCCACGCAGCGCCGGCAGCAGCATCAGGCCGGCCGGGATCGCCAGCAGCGGCAC
CGACAGGAATACCCAGCGCCAGCCGGCGTGCTGCACGATCAGGCCACTGATGCCGGGCCC
GATCAACGACGGCACCACCCAGCCCGCAGAGAACGCGGCAAACACGCGCGGGCGCAGGGC
CTCCGGATACAGGCGGCCCACAATGACGTAAAGCGCTACCGAGTAACCGCCTGCACCCAG
GCCCTGCAGCAGCCGCCCAGCGATCAGCAGCGGCATGTTCGGTGCCAGCCCGGCGATGAC
AAGCCCCAGTACGAAGCACAGCAACCCGGCGCCCAGTGCGCCTGCCGGCCCGCGCCGGTC
GCTCCAGCGCCCGGCGGCGGTCATGCCCACCACGCTGGTCGCCAAGGTGCCGCCGAAAGC
CAGTGCGTACAGCGGCAGGCCATTCAATTCGCGCGCCACCGTGGGCATGGCCGCGGCCAC
TGCCAGCGATTCAAACGCGTTGAGCGCCACCAACGCCACCATGCCCAGCGTGGTGGCACG
GTACGGCGCAGCGAGAATGGAGGTGGCGCGCGCATCGGTGGGCGATGCAGTGGGCAGAGC
GGTGTGGGTCGTCATTGAACATCCAAGAAAGCAAAGCGTGAAACGGCAGCGCGGGCAGGG
CTTGCATCCCGCCATGGCCGCGCAGCATCCTGCCTCAACCAAGGTTGAGGTCAAGGCAAT
GCAGCGTGAGTTGTCCGTGGGAGATGTGGCCAAGCGCAGTGGCGTGGCGGTGTCGGCGTT
GCATTTCTACGAGCGCAAGGGGTTGATCCGTAGCCTGCGCACTGCCGGCAATCAGCGCCG
CTATGCGCGTGATGTGCTGCGGCGGCTCGCAGTGATCCGCGTGGCGCAGCGGCTCGGCGT
CCCGTTGCAGCAGATGCTGGATGCGTTCTCGGTGTTGCCGGACCAGCGCACTCCCACGCG
CGCGGAATGGGCGCGCATGTCGGCACGTTGGCGTGGCCAATTGGACGCACGCATTGCCGA
GCTGCAGGCGCTGCGCGATCAGCTCACCGACTGCATCGGCTGCGGCTGCCTGTCGCTGCG
GCGCTGCCGCCTGAGCAACCCCGGCGACACTCTGGCCGAGAGCGGTGACGGCGCAGTGCG
CCTGTCGGGCACTGTCGGCGGCTGAGCGCGCACCGGGACCAATGGCAGTGCCTGGATGAG
GTGGGCCGCCGTAGGATGGTTGTCCCCCCTCGTCGCAGGACTTCGCATGTTCCCCACCGT
GCGCCGCTCGCTGGCTGTTGCGCTTGCACTCGCGTGTCTTTCGTTCACTGCACTGGCGGC
CCCGCCAGCGGCCGCTCCTGCAGCGGCCAGCCCGTTCGACCCGCTGGCGCTGTTCGCGCC
CTTGCAGCTGCCCGATGCGCCCAACGCGTATCGCGGCGGCAGCGGTAAGCCGGGGCCGCT
GTTCTGGCAGAACCGGGCCGACTACGACCTCAGCGCGTAGATCGACCCGGCCACCCACAC
CCTCACCGGGGAAGCGGCGATCCGCTACACCAACCACAGCCCGGACACGCTCGACGTGCT
GTGGCTGCAGCTGGACCAGAACCGCTACCGTGCCGACGCGCGTGCTGCCGCCAGCCGGCC
ATCGCGCCGCTCCCAGACCACCGAGGGCATGCAGATCGCCAGCGTCGAGGTGGACAGCGG
CGGACGCCGACAGGCGGTACCGTTCTTGGTGGACGACACGCGCCTGCGCGTGGACCTGCC
GCAGCCACTGGCCGGGCAGGGCAAGGCGCTCACCGTGCATATCCGCTACCGCTACCGCAT
TCCCGGCACCTGGGGTGGGCGCACGGCGGTGAGCAACAGCAAGCAGGGCGAGATCTACGA
GATTGCGCAGTGGTACCCGCGCATGGCCGTGTACGACGACCTGCGTGGCTGGGACACGCA
GCCGTATCTGGGCTCGGAGTTCTATCTGGAATACGGCAGCTTCGACTACGCGGTGACGGT
GCCCGACGGATTTCTGGTGGCCGGCTCCGGCGCGCTGACCAATCCCGATGAGGTGCTCAG
CCGTACCGAACAGCAACGCCTGGCCCAGGCACGCGGCAGCGATCGTACCGTGCTGATTCG
CACGCCCGCCGAGGTAGCCGCGCGTGCTGCGGCGCCGGCAAGCACGCGCACGCGTACCTG
GCGGTTCCACATGGACACCACCCGCGATGTGGCCTTCGCCGCGTCGCCGGCCTTCGTGTG
GGATGCCGCGCGTATCAATCTGCCCGATGGCAAGCAGTCGCTGGCGATGTCGGTGTATCC
GGTGGAAGGCGTGGGCGAGGCGAAATGGAACCGCTCCACCGAGTACGTCAAAGGTGCGAT
CGAGCATTTTTCGCAGTGGTACCCATACCCGTGGCCGGCCGCGATCAACCTGGGTGGCTA
CGGCGCGGGTATGGAGTATCCGGGCATCGTGTTCGACGGGTTCGACGATGGCGGCAAGGA
CCTGTTCTGGATCACCGCACACGAGATCGGCCACACCTGGTTCCCGATGATTGTCGGTTC
CAACGAGCGCCGGCATGCCTTCATGGACGAAGGGTTCAACACCTTCATCGACGTCTACGC
ATCGGATGCCTTCAACAAGGGCGAATACGCCCCCAAGCGCGACTCGGAATATGCGCCCAA
GGGCGGCAACCCGGTGGACGAAATCTTGCCGTTGCTGGCCGACGCCAACGCACCGACCTT
GATGGACACCGCCGATGCCACCAGCGAGACCTACCGCCACCCCTTGACCTACTTCAAGGG
TGCGCTGGGCCTGGTGTTGTTGCGCGAACAAATCCTGGGGCCTGCGCGCTTTGATCCGGC
CTTTCGCAAATACATCGCCAGCTGGGCGTTCAAGCATCCGACACCCTCGGATTTCTTTCG
TTTGATGGAAAGCGAAAGCGGCGAGGACCTGAGCTGGTGGTGGCGGGGCTGGTACTTCAA
CAACTGGCAGCTGGACATGGGCATCAGCGAGGCGCACTACGTGGACCAGGACCCGGCGAA
GGGCGTGCAGGTCACCCTGCGCAGCCGGCAGCGGCTGGTGATGCCGGTCACGCTGCGCGC
GGACCTGGCAGACGGCAGCCATCTGGACCGGCGGGTACCGGTGGAAGCCTGGCTGCAGCA
GACCGCACCCAAGCTCACGCTGGCGACTACGCAGAAAGTACTGCGCGTGCGCCTGGACCC
AGACCATGCACTGCCGGATGCGGCACGTGCCGACAACACGCTGGAGCTTGCCCGCTAGGC
GCCAGCACCGCCGCCGTCGCGCGCATTGCTGCGCGCTTTTTCCTGACGGCACGCACTGTT
GAGCAAGGCCACAACGGCGCAATCGATTGCAGCGATTGCGCCGTTGTCGTGCGCGCCTTG
CAGCAACGCCACCGTTTGCACGCAGCACTGCGCACGCGGGTTGCGGCCCGCACCGTCGCA
TCGTTCTTCGATAAGCGATCCACATCCGGCCGCGTTGGCAGGGCGCTTGCGCAAGTGTCG
GCATGGTCACGCCTGCAACGGTTATGCGGCCTGTTTTCAGCGCGTTTTGGCGGTGTGTTT
TCGAGGCGTGCTTGGTAACGCTTGCAGCCACGCCGTTGTTGAAGCTGCGCTGCGGGCTCA
AGCGCAGCGCCTTTTGCAGGCCCGGTCGGGTTGTTAAAGATTTGCTGCAACGCACGGTGA
CAAGCGCTGTGGCCGGTGACTAGGCTGCGCCGCGTGTTAGCGCTATCACGCTGGCGGCCA
TTGCAGAGCAGGGCCACTGGCGCAGTCATCAGCTGGAACGGATCAGAGGAAGTCGCCGTC
GTACGCGACGGGCAGGACACGACTGGCTCGGGGGATCCGTCGTTGAGTTGCACCGCAGGG
GATCACAGGACTTGCTGCAGGCAGTTCGCCAGGCATCCGCAGGGATGCCGGCAAAGACAG
TGGCGGTGTCGCATGTCGCGCGCACGGCCGTGGGCAGTTGCACACCACCCGAGGACACAT
CGATGCGTCGTACGTTGAAGAGCTTCAAGTCGAAGGCCATGTTCACCTTCGTTGGCGGTT
TGCTGGTCATCAATCCCGCCTTTGCGCAGCACACGACGCCGCAAGCACCGCCGCCACAAT
CCAGCAGCGACGCTGCCACCACGCTCGACACTGTCAACGTCACCGGCATCCGCAGCAGCC
TGGACCAGTCGATGGGCATCAAGCGCGACGCCGCCGGCGTGGTGGATGCGATCAGCGCTG
AAGACATCGGCAAATTCCCGGATACCAATCTGGCCGAGTCGCTGCAACGCATCACCGGTA
TCTCGATCGAACGCCGCGATGGCGAGGGCGCGCAGGTCACCGCGCGTGGCTTCGGCCCGC
AGTTCAATACGGTCACGCTCAACGGGCGCTTGATCCCGGGTGCGGACGCCTTCGGCGCAC
CGGGCCAAACGCCAATCGGCGGCGTAGACGTGGGCACGCGCGCGTTCAACTTCGCGCAGC
TGGCCTCTGAAGCGATCACCGGCATCGAGGTCTACAAGACCAGCCGCGCCACGGCGCCCA
GCGGCGGCATCGGCGCCACCATCAATATCCAGACCGACAAGCCGTTCAACCATTCCGGCG
TGGTGGCCAATGCCGGCGCCAAGATGGTGTCTGACCGCTCGCAGCCATTCGGCGATTCGC
TCACCCCCGAAGTGTCGGGCATCTTCAGCTACACCAACCCCGACAAGACCTTCGGTATCG
GCCTGAGCGCCAGCTACCAGAAGCGTCATGGCGGCTCGGTACAGGCCACCGAAAACACCT
GGAATATCCAGCGCTGGACCGGCACCGACCCCGCGCTGCGTCCGGATGCGGTGGTGACCA
ACGCACCGGCGATCGGCCAGTTGTACGGCATGCCCAACGACCTCCGCTACGCGTTCGCCG
ACTTCCAGCGCGAGCGCATGAATGGCCAGGCGGTGATGCAGTTTGCGCCCACCGACAGCC
TGACGTTGACCCTGGACTACACCTATTCGTCCAATGAAATCCGCGAGGAGCGTGGCGAGC
AGGGCATCTGGCTGCAGCGCGCCAACAGCCTCACCGACCTGACCTTCGATACCGGCCAGG
CCGTGGCCACGCCGGTGTATCTGCGCGATGTGCCCAGTGGTGCCAAGGACTTCGGCATGG
AGCAGCAGCGCAACGAGCAGAAGTACACGCTCGGCTCGCTCGGCTTCAACGCGGACTGGC
AGGTGAGCGACCGCTTCCAGCTGAGTTTCGATGCGCACAACTCCAAGACCAAGAGCCTGC
CCAACGACCCGGTCACCGGCGGCAGCGCCACCTATTTCAGCCTTGCCGGCACCAACAACT
GCGCCAGCGGCCCGCTGTGCGGCGGGCAGTGGGGCCAGGAGTTGTGGTTCAACAATTCGC
TGCCGATCGGCGCACGCACCTGGTACCCCACCGCCGCCGATTCGCTGGCCGGCACCAATG
GCGTGGTCAACCCGGACTTCACCGCGGGCAATCTGGGTTCGCAGGTGCTGCGCATCTACT
ACCAATCGCAGGTGACCGAGATCAAGGAAGGGCGTGTGGACGGCACGTTCGACTTCGACG
ACGGCCGCTTCCAGTTCGGCGTGAGCTCGGCCAATACCAAGATGAACCGGCTCACCAGCG
ACACCAACTCCACGCTCGGTGACTGGAGCGTGGCCAATGCCGGCAATGAGCCGGGCATGG
TGGCGTTGCTGCAGCCGGTCAGCATCACCGGCATGTTCAAGGACTTCAATGCCAATGGCG
CGGCGCCCAGCGCCTGGCGTGGCGATGCCGACCAACTCGCGTTGTGGGGTGGCAGCCAGT
ACGGCGCCACCACGCGCTACAACCCGCAATACAGCGCCGATAACCAGGTGGAAGAGAAGA
CCCGCGCGGCGTACGTGCAGCTGGAATTGCAGGGCGATATCGCCGGCATGACCACCAATA
CGCGGCTGGGCCTGCGCTACGAGCGCACCGATGTGGAATCGGTGTCGCAGGTGGCCACGC
CAACCGGTTTGCTGTGGCAGTCCAACAACGACTTCCAGCTGGTCCGTTCGGCAGAGCTGC
AGCCCTTCAGTGAAAAGACCAGCTACAACTACATCCTGCCCAATCTCGATTTCAGCATCG
ACATCACCGACCAGCTGAAGGGGCGTGCCTCGTTCGGCCAGACCATTGCGCGCGCACCCT
ACAACAACCTGATTGCCGGGCCCACGCCCAACACGCCCAACGGTTCGATCCTGATCAACC
CCTCCAACCGTGCCGGTGGCGACTCGCAGAACCCGCAGCTCGATCCGCTGGAATCGGACA
ACCTCGACCTGGCGCTGGAGTGGTACTTCGCCGACGCCAGCTATGTGTCGGCCACGTTCT
GGAACAAGCGCGTCAGCAACTTCATCGGCAACACGGTGTCGCGCGAATCGCTGTACGGGC
TGACCGATCCCACCTCCGGGCCGGACGCGCAGGCGGCCTTGGCCTTCCTGCAAAGCGGTG
CCTGCGCGGCCCAGGTGGGTGCGTCCGGCAATGACGTCGCCGCGGCGTGCTCGGCCAACG
ACACCTCGCTGTTCGCAGCCATGGCGTTGTTGCGCAACGCCGCGGCCACCGGCGGCCTGG
GTGCCTACAACGGCAGCTCCGCGCAGAGCCTGGCGCTGGAGAACGCCTACGACATCACCG
GCAACAGTAGCGACCCGCTGTATCAGTTCGATGTCTCGCGGCCGATCAACCAGAACAAGG
CCAATATCCATGGTTGGGAGCTGGGCGGGCAGTACTTCTTCGGCAGCAGTGGCTTCGGCA
TCTACGCCAACTACACCATCGTGGAAGGCGATGTCGGCTTCGACAACACCGTGATCGACC
GCGACCAGTTCGCCTTGCTGGGCTTGAGCGACACCGCCAATGCCATGCTGATGTACGAAA
AGTACGGCTTCAGCGCGCGTCTGGCATGGAACTGGCGCGACGAGTATCTGATCGCCGCCA
ACCAGGACAATTCCAACCGCAACCCGTACTACGTCGAGGCGTACCAGCAGTGGGACCTCA
GCGTGAGCTACGCCTTCAGCAAACAGCTGTCGATCGGCTTTGAAGCCATCAACCTGACGG
GCGAGGACGTGCGCTGGCACGGGCGATCGGACAAGCAGATCATCCGCCTGATCGACCAGC
AGCCGCGCTATACGCTGGGCGTGCGCTACGCGTTCTAACCGCGGATGGGGCGCAGCTGCC
GGCTCTACGGCAGCTGCGCGCTCCGCTTGACGCACCGCTTGAGGTCGGTGCGTCGATGCG
CCTCGCCTGGCGAACGTGCTGCGCGTGTCGCACGCGGATGCCGTGCGTGCACGTCTGCAG
TTGCATGGTGCTGTGCGGCTTGCCGGCGGCGCGCTTTTTCGCAATGCTCGCCTGCAGCAG
ACGCTTGATGCAGCGGCCGCTCCATCGCCGCCTTGCAGCGGAGAGGGCCGGGCAGGCCAC
TTACCCGCCGGAGTTTCGATGACGCGATACGCAGTGCTCAACAATGTGGCGCATCACGAT
GTGCGCGTCATCCTGCAGTTCGGGGCGCAGTTTGGCGATGCGGTTGGCCTGGTGCCGGCC
TTCGTCACCGAATTTGCCGAGTTGCAGCGCGAATACCCTCTGTTCTTTCGCAAGGATCCC
GCCAGCGGCGCATACCAGGCTGTGGCGGTGCTGGGCTTTGCGCACGACGAGAACCTCTTC
CTGCAGGACCAGCGCTGGAATGCCAGCTACCTGCCGGGAATCATTGCCAAAGGGCCATTT
TTGATCGGCTTCCAGGAGCAGCGCATCGATGGCGCGCTGGTACAGGAGCCGGTGATCCAT
GTCGACCTGGAGCATCCGCGCCTGAGCCGCACGGACGGCGAGCCGGTGTTCTTGCCGCAG
GGCGGTCATAGCCCGTATCTGCAGCACATCATCGATGTGTTGCGCGGCATCCGTGATGGC
ATGGATGCCGGGCAGCCGATGTGCGCGGCGTTCGATGCGCTCGGGTTGATCCAGCCGGTG
CGGCTGGACATCACGCTGGACGCCAACCACGGCGCGCATCTGGACGGGCTGTATGCCATC
GACCGCGAACGCCTGGCATCCCTCGACGCGCATGCACTGCATCAGCTGCATCAGGCCGGT
TACCTGGAAGGTGCCTTCCTGATGCTGGCCTCGCAGCACAATCTGCGCCGCTTGATGGCT
GAAAAACAGCGTCGTCTGCAGCAGGCCACCACCACACCCGCCGCCGCGCACGCGTGAGCC
CACGCAGATGACCACGCCGTTCGACGCCATGGCACCAATTGCCGAGCGCAGCGATTGCAC
GGCCGATGCGCTGCCGCTGGCCGCGCTCTGTGCCGCAGCGCAGCCGGTGGTGTTGCGCGG
GGTGGCACGCGACTGGCAGCTGGTGCAGGCCGGCCAGCGTGGCGATGCCGAGGCAATGGC
TGTGTTGCGCAGGTTCGACCGTGCGCAGCCGCTGCAATATTCGTATGGCGGCCCGGAGAT
TGCCGGGCGCCCGTTCTACACCGATGACGTCACCGACCTCAACTTCGAAGTGCGCCGTGG
CAGCTTGGGCAGTGTGCTGGAGGCGATTGAAGCGCATCGCAACGATGCGCAGCCGCCCAC
CTATTACCTGGCCTCGCTGCCGGTCGATGACTACCTGCCCGGGCTGCGTGCGGGCAACGA
CCTGGACATGCGCGCCAGCGGCAGCAACGTGCAGCCGAGCATCTGGATCGGCAACCGCGT
GGTCGCCTCGTGCCATTACGACGTGCCGAATAATCTCGCCTGCTGCGCGGTGGGGCAGCG
GCGCTTCACGCTGTTTCCGCCAGAGCAGATTGCCAACCTGTATCCCGGGCCGTTGGAGCC
GACGCCGGGCGGGCAGGTGGTGAGCATGGTGGACCTGGCCGCGCCCGATCTGCAGCGCTA
TCCGCGCTTTGCGCAGGCGTTGCCGCATGCGCGTACCGCCGTGTTGCAGCCGGGCGATGC
GGTGTTCATTCCCAGCATGTGGTGGCACCACGTGATGGCGCTGCAGCCCTTCAACGTGCT
GGTCAATTACTGGTGGGGCAGCATGCCCGCGCACGTGCCCGCACCGATGCCGGCGCTGTA
TCACGCGCTGTGGTCCATCCGCGACCGGCCCGCCGCGGAAAAAGCCGCCTGGCGCGCAGT
GTTCGATTACTACGTATTCGGTCCAGCCGAGCAGGCTGGCGCACATCTGCCCGAGGCCGC
GCGGCAGGTGCTGGGCACCATCGACCCGGCGCTCGCGCGGCAACTGCGCGCACTGCTGAT
CGCCCGGCTCAATCGCTGATCAGGTTCACTTTTCACCCTTCTTCGAGGAACGCGCAGTGA
CGCAGGCACGCATTCGCAAGGTTGTCATTGCCGGCGGTGGCACCGCCGGGTGGGTTGCCG
CCGCCGCGCTGGCGCATCAGTTTCGCGGGCTGCTGGAGATCGTGCTGGTGGAATCCGAGC
AGATCGGCACGATTGGCGTGGGCGAATCCACCGTGCCGCCGATCCGCGCGTTTCATCGCT
TCCTGCAGATCGACGAGCAGGAATTCCTGCGTGCGGTAGCCGGCACCTTCAAGCTGGCCA
TCTCTTTTGAGGACTGGCAAGGCCAGGGTGATCGCTACATCCACCCGTTTGGCAGCACCG
GGCAGGGCACGCTGGTGTGCGCCTTCCACCACTTCTGGCTGGAGGCGCAGCGGCGTGGCA
TGCACAGCGGCTTCGACGAGTACTGCCTGGAAGCGCAGGCCGCGCGTGCGGACCGCTTCG
CGGTGCTGCAGCAGCCCGCGGTGAACTATGCCTACCATCTGGATGCCGGCCTGTATGCGC
GCTTTCTGCGCACCCACGCGCAGCGCTATGGCGCCACCCGCATCGAGGGCAAGATCCAGC
AGGTGCGCCAGCATGCCGATAGCGGCTTCGTCGAGGCGCTGGTGCTGGAAGACGGGCAAG
TGGTCGAGGGCGACCTGTTCATCGATTGCACCGGTTTTCGCGGGCTGCTGATCGAGCAGA
CCCTGCACACCGGCTATGAAGACTGGAGCCATTGGCTGCCCTGCGACCGTGCAGTTGCGG
TGCAGACCGAATCGGTGGAGCCGCCGGTGCCGTATACACGCGCGATTGCGCATGCGGCCG
GCTGGCGCTGGCAGATTCCGCTGCAGCATCGCGTGGGCAACGGGCTGGTCTACGCACGGG
CGCACCTCTCCGACGATGAAGCCAGCGCCATGCTGTTGGCAGCGGTGCAAGGCACGCCAC
GGCGCGACCCGATGCTGGTGCCGTTCGTCACCGGCCGCCGGCTGCAGACCTGGAACAAGA
ACGTGGTGGCGCTGGGCCTGGCGAGCGGTTTCGTGGAGCCACTGGAATCCACCAGCATCC
ATCTGGCGATCGTGGCGGTGATGCGCCTGATCACGCTGTTCCCCGCCGATGGCATCGCGC
AACCGCAGGTGGACCTGTTCAACCGCATCAGCCGCGCCGAAGCCGAGCACGTGCGCGATT
TCGTGATCCTGCATTACCACGCCACCCAGCGCGAGGAGGCGCTGTGGCGGCAATGCCGCG
CGATGGAATTGCCGGAATCGCTGCAGCTGCGCCTGCGTGCATGGCGCGAGGGCGCCCATG
CTTGGCAGGATGGCGACGAACTGTTCCGTGTCGATTCCTGGACGCATGTGCTGCTCGGCC
AGCGCGTTGCGCCCGCGCAGCATCATCCGTTGACGCGCGCCTTGCCCGACCAGCATCTGC
AGCAGTTGCTGGATGGCATCCGCCAGCCACTGCAGCACGTGGTGACACAGCTGCCGACCC
AGCAGGCGTTTATCGACAGCTACTGCAAGGTGGATCAAAGCACCTGGGGCTGACGGACAG
CAGGGTCGTTACGCTGTAAAGCCGTCACGCAGCGGAGCGGCCAGCCAGCGCCGCTGTCGC
TGTTTCGGTTATTCGCTGAGGCAGCGTTGCAGGTCATCGCGTTCAGCGGCCAACCGCGCA
CCGATGGTGGCGCAGGTCTGGGCGTGGGCAGCGGCTGTCTGGCATGCGGCGTGGACGCTA
TCCAGGCGTGCGTCCATGACGCGGTCCTGCTCTTACACACACGCACTTGCCTCGGCATCC
GGGTACAGGTGCGGCGGTACTTCAATCCATCCACGGCCATACCAGGGCGAGAAGCGGACA
GACCGCCTCACCTGCGCCTGCGCCACGGTTGCCTGCAAGCGCGGGAAGGTGGTCAGCATC
GATGCCGCCAGCAGGGCGGGCTCGGTGAGCCTGGGGACTTCGGTGAAGCCGGGGGCAGCA
GCTGTAGGTGCACCCGCAGTTCCGTTGCGCTGGTGTCGGTACCGATAGGCCCCTCGCGCA
CCACGATGCCGGTCACGGCGTAATCGCCGCCGTGCGTGAATAACTGCGGTGCCGCGACAT
GCAGCGACGCACCGGGACGGGACGTGCCGGCACGACGCCCGCCGCACGCAGCTGATCAAG
CGACTGCAACGGAACGCGCGCCTGCACAGCAAGGTCGCAGTCGCGTCTACTCGGGATGCT
CAACGCAGGCGTTGCACAAACTCGCTCAGTGGCGCTGACCGATAGAAGGCCATGCACTGC
GCAAAGATCCGGTTGTACGGCCCCAGCCGCTGCTCGTCCTTCATTGGCACCTCGGCGCGG
TGGAAGTCGGCCGTCTGTTTTGCGACGAACTCGTGCAAGCGCGCAGTGGCCCCGGCCCGT
GCGTTGTCGAGCGCGTAAGTGGTGGTCAGGAACGAGCGGTCGCGCAACTGGTCTTCGGCA
TATTTGCCTGCGCGTTGGTAATTGGCATCCAGGCACAGCTGCAGGGCATAGGCCTTGACG
TCCTCGCTGTTGGCGGGCTTGGCTGCGGCCATGGCCGGCGCAGCGGTTGCGCCCAAGACC
AGCACCAGCGTGGCAACGGCAGAGAAAGGGGAAGAGTGGCGCATACGCGTCCTTGGCTGA
GCGGGGCCAACAGTGTGCATGATCGGCACACACACGTGGAGTGTGCAGGCCGTTGCACGC
ACGTGGCAGGCCATGCCGAAACACAAGACCACGTTAGCGCGCCGCGATGGTGCCGCCCGT
GCGCGGCAGCCTCGTCTACGTGCTCGTGGCATCGGCTGGACGTGGGTTTAATCGGCCCGG
ATCAACACTACGCCTACGGTATTTCTGCCGTGTTCCACACAGTTGAGGAGTACACCAATG
GCTGATCAAAACACCAGCAACCGTGGTTTCGCATCGATGGACGAAGACAAGCAACGCGAG
ATTGCGAGCAAGGGCGGCAAGGCCGCACACGCCAGCGGCAATGCACACGAGTTCGACTCC
GAAGAAGCCAGGGAAGCCGGCCGCAAGGGCGGTGAGTCGGTGAGCCAGGACCGCGAGCAC
ATGGCCGACATCGGCCGCAAGGGTGGCGAGAACAGCGGCGGCGGCAACCGCTGAGTCGGC
ACTGCTGGCAGCGGCACGGGTGCGCCTACCCCGTGCCGCCGATGGGTTAGGACGCGCTGT
CTCGGCAGCGCAACCATGCGGAAAAGAAAGCGGGATGGTGTGGGGTGATGGCTGCTTCGC
CAGCCGCCACAGGCCGCATGTACCTCTCAGTGACGAATCGCACCGCGCTTCAGCGCTGCA
CGATGACCGGTACCGCGTAACGCAGCATGCCAGGGCGATAGGTGCGCGTGCCTAGTGTGC
GTAATGCCATGATTTCGCTGCACAGCGCAGTGCGTACTTCGCGCGCGGTCATGCCACTGA
TCTCCAGCGTGCTGATCAAGGCGGCAAAACCGTCCCAGAAGGCGCTTTCGTTTGCACGAT
GCAGCTCGCTCAAACGCCAGAGCTCGGCAAGCGCGTGCGCCAGGTCTCGACATCCTGTTG
TGTCCGTCATGCCGGCTCTCGCCACGCAATGGAGCGCTGAGCCTAGCACCGCCGCGGATC
GGCGCCGATACCGAAGGGTGCCTGCAGGCGTGCCATCACGCATTCAGATGCGAAGTGTGT
GCACTGTGCTGCATGAGGTCGCTGCCCGCTGCCCGCTGCCCGCTTCACCGATGCGAAGAG
ACCGTCTTCTTTCGTCGCCGTTTACACGGCTCTACGCACTGCGCCAACACGGCCCACGCG
ATGGTGAAACCGGCTCATCACTGGAGTCGCCCATGGTCGACAACGACCTGCATCCCCAGC
AGCACCGCGATGTCATCGTGATCGGTGGATCGGCTGGCGCCGGCGAGGCGTTGCGGCGCT
TGTTGGGTGCGCTGCCAGCGCAGACGCCTGCCGCCATCCTGGTGGTGCTGCACATGTCGG
CGCATGGTCACGGCATCATGCGCACGGTCAGTGCCGGTGCCAACGGCATTACCGTGGTCG
AGGCCGCCGATGGCATGCGCATCGAACCGCACACGCTCTATGTCGCGGTGGCCGACCGTC
ACCTGATGGTGGCCGACGGGCGAATCGTGCTGGGCACCGGCCCGCGCGAAAACATGTCGC
GGCCTTCGATCGATGCCTTGTTCCGCTCGGCAGCGGTGGCCTTCGGGCCCAGAACGGTGG
GGGTGCTGCTATCGGGGATGCTCAACGATGGCACCGCAGGTCTTGACGCGATTCACGCCT
GCGGCGGCACGGTACTGGTGCAGGATCCTGGCGAGGCGGTGGCCAGCGACATGCCGCTGA
GTGCGCTGCAGCGCGTGCCTGCCGATGCCGTTCGCAGCAGCGCCGAGTTGGGCGGCCTGA
TTGCGGAACTGGCGCAGACAGCGGCAGGGCCGGCGCGGGTGATCACCGATGCCTTGCGTC
TGGAAGTGGCGATCGCACGCGGTGCATTGACCACGACCGACGACACCGCGCGGATCGCCA
CGCCGGTTGCGATGAGTTGCCCGGCATGTGGCGGCGTGCTGTCGCAAATATCGGAGAGTT
CTGTGCTGCGGTTCCGCTGCCAGGTCGGGCATGCCTACACAGGCGAGAGTCTGCTGTCGG
CCACCGAAGGGTCGGTGGACGAGGCCCTGCGCATTGCCCTGCGCATCATCGACGAGCGGG
CCACCTTGGTGGCGCGGATGGCCGATTCCAACACCCGTGCGCAACCGAATACCGCAGCGA
TGTACCGCCATCGCGCGGACGAATACCGCGGTTATGCGGACACCTTGCGCAAGGCGTTGC
TGCGCAAATCGCCGCTCGCTGCGGCGGTGGAACTCTCAGAGTGAGCCCGCATTAGCGGTA
ACAGCTGGCTTCGCGTTGCACGACATGCCTAACAACCACTTATGCATCGCCTGGCAAGAC
ACCGAGCCACGCAAAGGTGCACGCTTCAGATAAACGCGTACGCGACCACAAGGGTCGCGC
ACGCAGCACTGCTACACAGTCGCTTGACTCTCCATCAGGCCTTACGGGCCCAGGAAGCTG
GAGATGGTGGAATACACATCCGAGAACCGCGAGTAATAATCCGGATCGCTCTGCGCGGTG
CAGTACGAATACCCACCATACAGGCCGCCCCGCAGCTGGTAGGCGCCACCACTGGCGACG
GTGAACAAGGCCGAGCCCGACGAGCCGCCCTCGGTTACACCATCGTTCCAGACCACGCGG
TACAGCGGGGTCTTGCCGTCGATGGAGGTGTTCAGCCCGGTGACCGAGCCCAGCGAGTAC
TTCTTCACGTCGCCAGAGGGGTGATGGATGCCGATGATCGATGTGCCGGTGGCCCCGATG
GCTGCGCTATTCCACGCCGCGTAGAACGCGCCGCTGGGCGGTGCGGTCTTGAGCTCCAGC
AATGCGGTGTCACGCGTGGTGTTGGCATGGCGCAGGAACGCACCGCCGGTCAACGTGGTG
GCCTGCGCACTGGCGGTATTGCCGTTGCAGCTGGCCGCATCGTAGAACCAATAGGTCTGC
AGCGAATTGGCCACCGTCTGCGTGCTGATGCAGTGTGCGGCGGTCCAGAACAGATTGCGC
TTGGGCGTGTTGGTGTTGTTGAGCAAGGTGCCCGTGCACAGGAACGAGCCCTGGCTGGTG
GTGAACACCATGCGCGCCACGGCCTTGGACGCACTGGTGAAACCGGCGGTGGGGTTGGCG
CGGCAAACGACGTCGTTCTGGCAGGAATCGCTCTCGCCAATGGCAATGGTCATCATGTCG
CGCGGGCTGGCGGTGGGGCTGATGTCCAGGTGCGACAACTGCGGCACCGACAGGCTGAAG
TTCTGCGGGTATTGCCCAGCCGGCAGCGACAGCTCGACCAGCAAGGTGTCGCCGTTGACC
GTCGGCGACCAGCCGATGTCACTGCCACTGGTGCTGAAGCTGGTACCGGATTGCTCGAAC
ACGCGGCCATCGTTGCCGGCAAAACGCAGCGTCACCTTGGACGGATCGCCCGGCGTTGCG
CCGGCCCCCCCGCAGCACCAGCGAGGCGCGCAATGCAGCAGCCTGCGCGGAGCTGAGCGT
CAGCGTTGCCACGCGGCCGCCATCGCTGGTCATCTGCCAATCCAGCTTGGACAGGTTGAC
CAGAGGTTGCGTCACCGCGCGCGAGAAACCGATCTGCAACGGCAGCCCGTGCTTGACCTG
CGCAATGCGACGCTCGCGCACGCGTGCCAGTTCGCTGCTGCCGGGTGCCGCCAATTGCGC
AACACGGGTTGGCAGCACGCCACCACGCAAACTGGCCGACTGCAGCTGTGCGGCACCCAA
CTTGGCGGCTTGCGGCGCCGTGGTCACCGGCGCGGCGTCCATTTCGGTCGGCGGCGCTGC
CAGCGCCGTGCCGGAAAGTGCGGAGAACAACGCGAGATACAACGCATTCTTGCGATTCAT
GGATAGTCCTTCTCGTCAGGGAACGCTGGGCAACGGCGGGGGCCGTGGTCCGCGTGCGCC
ATCGATGGCGCGTCACGAGACTAGCGAAAGTTCAACGCTGAATATGTGCTTAAAATCTCT
TTCATGAAGTGGCTTTCACGAAAATGTGCGATCTGGCGCGTTGTATCGATGGTTGCCGCT
TCAAACGGCAGTCCTTACCGGTGCTCGGTTGAATGCTTGAGCGCAGCGCGGCACGCGAAC
GTATGCAATTGCGCGACGCAACATTGAGTGTCGCCATGCTGCGCGACGGCGTAGCGGCAT
CTGCAGGCGGTGGCGTGCGCAGCACTGAGCAGCACGCATGACATGATCTGTACGCATTGC
GTGCGGCATCCGCATGGAGACGCATGGCGCAGTCCATGCGCTGCATTCAACGTCGAAGAT
GGCGCGGTAGCTTCGACGTGCGCTCACCGCACGTACGCATGCACGCGCACACGCGCAGGC
ACGCACGCAGCATTGGAATTTACAACGCGTCAGTAGCGCGGAATTCGGTCGAGCGCCCGC
TGAACTTGAGGAAGGCCAGCACGGCCAGGCCGACCACCATCCAGGCGCTGCCGCCCAGCT
GCGCATGCAGGTCGGCATTGATCAGCACATAGGCCAGGATCACGATGCCGATCACTGGCA
CCACTCCGTGCAGCACCTTGCGGCCATGCGCGCGAAAGTGCCAAAGCACCGCCACATGCA
GCAGCACGAAGGCGGTAAGCGCACCCACATTGCATAGCGAGGACAGCAACGCGATCTGCC
CGACGAACACTTCCCCCAGCACCATGCTCAGGGCCGCCACCAGCAGGATCGCGCGCTGCG
GCACGCCAGTGCGCGGATGGATATAGCGGAGGAACGCGGGCAATTGGCGGTCGCGTGCCA
TTGCGAACAGTAGCCGCGAGGTGGCCGCCTGTGCCACCAACGAATTGGCAATCGCCGCAC
TGATGGCCACCGTCAGCGCAATCACAATCTGCATCCACGGCCCGGCAATCAGCCGCCCGA
TCTCGAAGAACGCATCGTTGGACGCTTGCGCGCTGGGGTAGCGCTGCAAGTGCGGCTGCA
GCAACGCTGCCAGCCAGGTCTGCAGCACGAACAGGCCGGCCACCAGCACCAACGCCAACA
GCGTCGCGCGTCCGACCACCCGGTTGCCGCCGCGGGCTTCCTCCGACAGCGTGGAGATCG
CATCGAAGCCCAGGAACGACACCACCGCCACCGACAGTGCACTGAAAATCAACTGCGGCG
AAAATGCCTGCGGGTTGTAGAACGGGCGCAGGGTCCACTGCGCACCGTTGACGCCGCGCT
GGATGGCCAGTGTCGCCAGCACCACGAACAGCGCCAGCACGATGAGCTGCGCATACAGGA
AGAAGCGGTTGGCACGCGCAGTGGTCTCGATGCCGCGCAGATTGACCACCGTGTTGAGCA
CCACGAAGAAGGCGATCCACGCGGGCTGCGGCACCTGGGGCAGCACGTTGTGCATGGCGT
TGGCGCCGACCACGTAGATCAGGGTGGGTACCAGTAGATAGTCCAGCAGGATGGCCCAGC
CGGCCAGAAATCCCATGCCGCCGCTCAAGCCGCGCCCCACATACGCATACACCGAACCGG
CCACCGGAAACGCCTGCGACATCTGCTGGTAGCTCAGTGCGGTGAACAGCATTGCCACGA
AGCCCACCAGATAGGTCAGCGGCACCATTCCCGCGCTGATGTCGAATACCCCGCCGAAGA
TCGAGAACGGCGCGGTCGGCACCATGAACACCAGGCCATAGATCAGCAGGTCCTTCAGGC
TGAGCTGCCGCTTGAGTTCCTGGGCGTAGCCGAAGCGTTCCAGCGTGGCCGCGTCGCTGC
GGCCTGGGGTGTCGGTCATGCAGATATCCGCTGAGGGGAGGGCCGGGCGGTGCCTGGCGG
CGCTGGCGCGCGGCCAGTGCCGTGGGGCGGGTGTTGCCCGGCATTGTGAACATAAAGCGC
CCGGCGAGCCCATCCATTGGTAAAAATGCTAGGTTTTCCATGCTGGATGTCATCCAGTGG
CAGTCGCCGGCACCGAAGGACATGCACCATGTTTGACACATTGGCCAGCCTGGGCCGCGA
TCTCCAGGCCCGCGAGACGCTCAATGCCTGCCTGGACCGGGTGTTTCGCGATGTCTGCGC
GCTGGGATTCCAGTCGCTGGTGTACGACTACGCGCCGGTGCCGCTGAGCATGGAGGGCGC
GTTGATCACCCCGTCGGTGTTCCTGCAGCGCAATGCGCCCGACGACATGCACAACGTCTG
GTGCGAACACGGCTATTACCAGAACGACCCGGTGCAGCAGCGCGCCACCCGCCGCACCAC
GCCGTTCGTGTGGTCGTACCGCACCGAAGGCCGCACCGAAGGCCGCACCGAGGGCGTGGA
ATACGTGGGCGACCAGCATCGGCAAGTCACCCGCTACCTGTGCGACAGCGATATGGGCAC
CGGTGTCACCGTGCCACTGCACCTGCCCGGCGGCGCGTTTGCGACCTTCAGCGCGGCAGT
CAATGCCACCCAGGCCGAGGCCCCACGCCTGGCCGAAGCCCAGCTGCCGCCGTTCCTGCT
GCTGGCGCATGCCTTTCAGGCACGCGCGCAGGAACTGCTCGATCCGCAGGAGCGCCGCTG
CCACCACATCGCCTTGACCCGCCGCGAGCGCGAATGCCTGCAGTACTCGGCCAAGGGCAT
GACTGCCAAGAGCATTGCCGCCACGCTCAACCGCTCCACGGCCACCGTGAACCTGCATCT
GAATTCGGCGGCCCGCAAACTGGGCGCACGCAATCGCGTGGAAGCGGTGGTACGCGGCAT
GCATTACCGGCTGCTGGAGTTGTAGGAAGGCTCAGTTGGTCGGGTTTGTCGGCCGCGTCG
TTGGCGCGGGCGTGGTTGCTCATGTTCGGGGAGCGCTGGCAGACCGGTGTTCGCATGCCG
GCCTCATGGCACCTCGCACGCACGACGGTGTCGCAATTCGCGCGTTTCGCAATTGCCAAC
CGGTGTCATCGCACTTAACGTGGACGCTGACGGCACGCGGTCTCCATCGTCAGATTGAAC
GAGTCGTGGTGTCCACGATTGGCGCAGGCAATCAGCGCAACTGGCCAAGCACGCATCAAG
CTGTTTAGCCCAGGCACCAAGGGCGCGGGCATTCGCAGCGCGACGGCGTCCGAGGATCTG
TTATGCCTCAAGATGCATGGCTAACCTGGCAAATTTGCCAGTTATCCCGACCCGCTGCGC
TGGGTAGGCTCGCCGCTCTCATTGCCGTAAGTGGGCGCAGGTCATGCAGTGCACCGAGGG
TTTCGTCGAATTTCGCGGCTATCGCACCTGGTACCGCATCACCGGCGACCTGCACAGCGA
TGCGTGCCCGCTGATCGTGCTGCATGGCGGCCCGGGCTGCACGCACGACTACGTCGACAG
CTTTACCGATCTGGCCGGCAGCGGCCGCGCGGTCATTCACTACGACCAATTGGGCAACGG
CCATTCCACCCATCTGCCCAATGCCGACCCCAGCTTCTGGACGGTGGGCCTGTTCCTGGA
TGAGCTGCAGGCGCTGATCAGCCATCTCGGACTGGCACAGTACGCGCTGCTGGGCCAGTC
GTGGGGCGGCATGCTGGCCGCCGAACACGCGGTGCGCCGCCCTGCCGGACTGCGCGCACT
GGTCATCGCCAACTCGCCCGCGTCGATGGGCTTGTGGCGGGCCGCCGCGCTGCGCCTGCG
CGCGCGCCTGCCCGAGCCCGTACAGGCCGCCCTGGACGAACATGAAGCCGCCGGCACCCT
GGATTCGCCCGCCTACCGCGCCGCCACGCAGGCGTTCTACGCACAGCACGTGTGCCGCGT
GCTGCCGTGGCCTGCGGAGGTGGCGCTCACCTTTGCCGCGATCGATGCCGATCCCACCGT
CTACCACGCGATGAACGGCCCCACCGAATTCCACGTGGTGGGCAGCCTGCGCAACTGGAG
CATCATCGAACGCCTGCACCGCATCACCGCGCCGACGCTGGTGCTGTCCGGCAAATACGA
TGAAGCCACGCCGGAAACCGTGGAGCCTTACGCACGGTTGATTCCCGATGCGCGCTGGCA
TGTCTTCCCCAACTCCAGCCACATGCCGCATGTGGAAGAGCGCGAGGCCTGCATGCGCCT
GGTCGGCAACTTCCTCGACGACCACAGCCCGTGGCCAGGCGGGCAACTGACGCGTCCCTC
GGCGCTGGCCAATCGCGCCGTCTGAGCAGGGTGTAACCCGGCAGGGCTGCGGCTTGCTGG
CCTTGGTAGATATGCCGAAGACCGCGCGGTTCCGCAGACGAGCGCGCTTGGACACTTAGA
GCTGGCTAACAAAGTAGCGAGCAGTCGCCAGGTGGGTGCGTGCGGCGCGGAGGAACCGGC
GTGTGTGGGGGTACATGCCGATTTCGAGCACCGGCCGCGGCCGCCTGGCGGCTGCGCAGT
CTTTTTGATGGCCGCTCTTAGTTAGACGTCATCGGGTGCCGAGCCGCACCAGCATCGCGC
GGGCGTGGCAGCGTGTTCATGGCCACGCACAGGAGACGGGAGTGATGCGCAGCTCTGCCT
TGGCTCCTACATGCACGTTGCGGCGTTGAGCCATGCGCGCCTTCGAGCCGTCTTGATCGC
CGCCGCCTGTCCGGCCAGCCAAGCCCGCACCGTCGTGCCGAGCATGCGTACAGCATCGTG
CTGCGGCCTTGTCTGGTAGTGCTGCGCACTACGTTGCGCTTCATCCCCATAACTGTACGC
AGCATTCGCCGCCGCGCTCGATAGCACCATCCGATGCGCGCGAACGCGCCACTCGCGCAC
GCTCGGCAGTGCTCGCCTTCGCCTGGCCGACTCAGCCGATCATCGCGTGCGCAGCATTGA
CCCATGCGCCATCCGTAAGACTCTGGGCGATCGCGCTGCTGCTGCAGGCGCGCATCTGCA
ACCTGTATCGATGATCGGTTTGGAAGAGCTTGCAAACACGACGCGATGGATCTCCTAGCG
GTGATGCACGCGCGCGCGTGATTGATGCGGCAGCCGCGCATTAGGCCTGAAATTCCAACC
AAACTGAGCTGCTGATCATCGGCGCGCTGTGGCTGCGTGGTGATCAAGCGCGGCCGTGAC
GCGTCGCGTTGAAGTGTTGCTCGCTTCGCTGCATTGCCGCGCGGCGCGCTGCATCGCGCA
GTAGCGCATGCACAACGGCATGCCATCGCAGCATGCAGCAATCACACGCACAAGACATGT
TGCAGCGCAGTGGCACGGTGTCCTGTCTCCGCTGTCCATTGCTGTCTCTTTTGCGTGTCT
CTCTGCGCGAATGCCGCGGTCTGTCAAATTTCCACAACTGGATAATTGTTTTCTGTTTCA
AGACGCGCGAAGAATGCACGCCCCCACGCACCGCGTTGCCGTCGTCATGCACTCGCTGAC
GCCCTGCAGCGTTTTCGAATTCCATTGGGAGAGGCTGCATGACTAGCAAAACGCTTCAGG
GCGCACTCGCGCTTGCACTGTCCCCTTGCGCTGCGGGCGCGATCGCAGGTCCGGTCGGCT
ACGGTGCCGCCACCACCGGCGGCGGCAATAAGGTTCCGGTGAATGTGGCCACGTTCGAGG
CGATGCAGTCGGCCATCGACAGCTACTCCGGCAGCGGCGGCCTGGTGCTGAACTACACCG
GCAAGTTCGACTTCGGCACCATCAAGGATGTCTGCGCGCAGTGGAAGCTGCCCGCCAAGA
CCGTGCAGATCAAGAACAAGAGCGATGTCACCATCAAGGGTGCCAACGGCTCGGCTGCCA
ACTTCGGTATTCGCGTGGTGGGCAATGCGCACAACGTGATCATCCAGAACATGACCATCG
GTCTGTTGCAGGGCGGCGAAGATGCCGATTCGATTTCGCTGGAAGGCAACTCCAGTGGCG
AGCCGTCCAAGATCTGGGTCGACCACAACACGGTATTCGCCTCGCTCACCAAGTGCTCCG
GCGCCGGTGATGCCTCCTTCGATGGCGGCATCGACATGAAGAAGGGCGTGCATCACGTCA
CCGTGTCCTACAACTACGTCTACAACTACCAGAAGGTGGCGTTGAACGGTTACAGCGACA
GTGACACCAAGAACTCGGCCGCGCGTACCACCTACCACCACAACCGCTTCGAGAATGTGG
AATCGCGCGTGCCGCTGCAGCGCCGTGGCTCGAGCCACATCTACAACAACTACTTCAACA
ACGTCACCACCTCCGGCATCAATGTACGCATGGGCGGCATTGCCAAGATCGAGTCCAATT
ACTTCGAGAACATCAAGAACCCGGTGACCTCGCGCGACAGCAGCGAGATCGGCTACTGGG
ACCTGATCAACAACTACGTCGGCAGCGGCATCACCTGGGGCACGCCCGATGGCAGCAAGC
CCTACGCCAATGCCACCAACTGGATCAGCACCAAGGTGTTCCCCGAATCGCTGGGCTACA
TCTACACGGTCACGCCGGCTGCGCAGGTCAAGGCCAAGGTGATCGCCACCGCAGGGGCGG
GCAAGAACCTGGCCGAGTGATGGCGTGGCGCTACCCTGTATGACTGAAACCCCGGCCTTG
GTCGGGGTTTCTTTTTCAAGCGGTTCGCCAAGCGAAGTGCCCGTTGCACCCACCGGCATC
GCTGGGCCTACGAGGCGCTAACCGAGGGCGATGCGGCGTGGGCGAGGGGGGCGAGGACGA
CGCGGTGCTCACCGCATGGCGTGCGGCCTGTTCCGTCGCCGCCTGCCAGGTGCGTGGTTC
AGCATGTCATGCGTGCCCGTGGCGATGTCCGCACGGCTGCAGCAAGGAGCGCACGGGCAG
CGCACGGCCTGCACGTGCGTGGCCGCCGTTGCACCGCGCACGCCGCTACAGGGCTCGCGG
CCGGAGGCGGTGGCGGTGCCGCCGTCAAGAGGCGCGGCGGAGCCCGCGACGCGGTATCGT
GTCGCGTTCCCGTCATCGTCGATCCTGTCCATGCCGCTTCCGACCGATCCTGTTGCTGAG
ACTGCTTCGTCCGCTGCGCCTGCGCTGCGTCATGCGCTCAAACCCCGGCAATTGATGATG
ATGGGCCTGGGCACGGCGATCGGCGCAGGCCTGTTTCTCGGCTCGGGGGTCGGCATCCAC
GCGGCCGGCCCGGCCGTGCTCGTGTCCTATCTGATCGCCGGCGCGCTGGTGATCATCGTG
ATGAACGCGCTCGGTGAAATGGCCGCGGCCAAGCCGGCCAGCGGCGCGTTTTCGGTCTAC
GCGGCCGATGCCATGGGGCCGACCGCCGGCGCAACCGTCGGCTGGTTATGGTGGCTGCAG
ATCGTGGTGGTGATCGCCGCCGAAGCAGTGGGCGCGGCAAGTCTGCTGGCCACGGTGTGG
CCGGCCTTGCCGGTGCCGATGCTGGCGTCGGTGTTCATGGCCACCTTCACCGTGATCAAC
CTGCTGGGCGTGCGCAATTTCGGTGAGTTCGAATTCTGGTTCGCCATCCTCAAGGTGGTG
GCGATCCTGATCTTCCTGATGATTGGCGGTGCACTGCTGGCCGGGTTGCTGCCGGGCGTG
GCGTCGCCGGGGCTCTCCAATTTCACCCAGCACGGCGGGTTCGCGCCCAAGGGCCTGGCC
GGCATCGGCACCGCACTGCTGGTGGTGGTGTTCGCCTTCGGCGGTACCGAGATCGTGGCG
GTGGCGGCAGCGGAAACCGCCGACCCCGGGCGCAGCCTGGCGCGCACCATCCGCACGGTG
GCCTGGCGCATTCTGGTGTTCTATATCGGCTCGATCAGCGTCATCGTCGCGGTGGTGCCC
TGGACCAGTGATGCACTGAGTTCGCCGTTTGCCGCTGTGCTGGAAGTGGCGCGCATTCCT
GGTGCGGCAACCGGCATCACGCTGGTGGCGGTGGTGGCGTTGTTGTCGGCGCTCAATGCC
AATCTCTATGGTGCCTCGCGCATGATCTTCTCGCTGGCCCAGCGCGGTGAAGCGCCGCGT
TGGCTGGGCAACACCAGCCGCCAGCAGGTGCCGCTGGTGGCGGTGATCGCCAGCGTGTTG
TTCGGCTTTGCCGCCGCGGTGCTGGAGTTGCTGTATCCCGGCAAGGTGCTGCCGATGCTG
CTGAATATCGTCGGTGCCACCTGTTTGCTGGTGTGGACGATCTCGTTGCTGTCGCAGTTG
ATCCTGCGTGCACGCGCCGACAGCGCCGGCATCGCCTTGCCGTTCCGCATGCGTGGCTAC
CCGGTGCTGACGCTGCTGGCGTTGGCGATCCTGGCGGTGATCTTCGTGCTGCTGGCATTT
TCGGCAGACACCCGCGCGCAGTTCCTGTCGATGGTGGGGCTCACCGCCGGCATCGCGCTG
GTGAGCGAGCTGGCGCGGCGGATGCGCAAGCGCTAGACCGTATTGGCTGACAGGCGGCGC
CCACGTGCGCCGCTAGCAGCAGCGTGGCGAACGGCGCTCACGTGGCCGTGTGTGTCGGCA
GTCAATGGCAGACGCGTGATATCTGCGCGATAGCGCGATGCCGCGCGTTCGCAATCGCGC
GGTACGGCGCCGCAACGCAGCCAGATGCCTTGATTCAACGCAATTGCGACGCGACACGTT
GACGCAGTGCGACGCCGTGTCGCATCGGGAACGGGCGCACGCGTCCCTATCATGATCCTG
TCGCACGAAGGATCTGCTCGCACATCACAGGGATTCCTCGGCGATCGATCCGCAGCCTGC
GCGCTGGCGGTCATCCCCACTTTCCTGGAGCTTTCTCCATGGACGCCCTGCTGTTGTCAC
GGATCCAGTTCGGGTTCGTCATCGCGTTCCACGTGTTGTTTCCCGCGTTCACCATCGGCT
TGTCCAGCCTGTTGGCATTTCTGGAATGGCGCTGGTTGCGCACCCGCCTGCCGGTCTGGC
GCGAGCTATATTTCTTCTGGCAGAAGATCTTCGCCGTGTCCTTTGGCATGGGCGTGGTCA
GCGGCATCGTCATGGCCTTCCAGTTCGGTGCGAACTGGCCGGAGCTGAGTCGCATTGCCG
GCAGCGTGATCGGTCCGTTGCTCAGCTATGAAGTGCTCACCGCGTTCTTTCTGGAAGCCA
GCTTCCTGGGCGTGATGATGTTCGGCTGGGGCCGGATTTCCGAGCGCCTGCATTTCTTCG
CCACCTGCATGGTGGCGCTGGGCACGCTGTTTTCCACGTTCTGGATCCTGTCGTCCAACA
GCTGGCTGCAGACGCCGGCCGGCTACGAGGTGGTCAACGGCATCGTGCATCCGGTGGACT
GGCTGAAGATCATCTTCAACCCGTCGTTCCCGTACCGGTTGGCGCACATGGCGCTGGGTT
CGTTCATCACCACCTGCTTCGTGGTGGGCGCGGTGGGTGCGTGGTATCTGCATCGTGGCG
TGCACCGCGAGGCAGGCCTGCGCATGCTCAAGCTGGCGGTGGCGTTTGCGGCGATCACCG
TGCCCCTGCAGATCTTTGTTGGCGACATGCATGGCTTGAACACGCTCGAGCACCAGCCGA
TGAAGATCGCCGCGGTGGAAGCGCACTGGCACGACGAAGCGCCGGGGGAGGGCTTCCCGC
TGGTGGTGTTCGCGGTGCCCAACGCGGCGAAAGAGCGCAACGATTACGAGATCGCCATTC
CGCGGCTGGGCAGTTTGATCCTCACCCATCGCCTGGACGGCCGCATCGCGCCGCTGACCA
CGGTGCCGGCCGCCGATCGCCCGCCCGTGCTGCCGGTGTTTTTTGCGTTCCGCATCATGG
TGGGGCTGGGCAGCCTGATGCTGGTGGTGGCCTGGGTGTCGGCGTTTGCCTGGTGGCGCG
GCAAGCTGGTGCAGTGGCGTTGGTTGCTGGCCACCTGGCGCTGGATGCTGCCGAGCGGCT
TCATCGCGCTGGTGTCGGGCTGGTTCGTGACCGAGATGGGGCGGCAGCCGTACGTGGTGT
ATGGGTTGCTGCGCACCGCCGATGCGGTGGGCCCGCAGTCGACGTTGATGACCGCCATCT
CGCTGGCGGTGTATGTGGCCGGCTACGCCTTCGTGTTCGGCTGGGGCATCTGGTACCTGG
TCAAGATCGGCAAGCTCGGGCCCACCCCGCACGATGCGCCGCAACTGGATCACGGCGAAC
ACACGCCCGCACGGCCGCTGTCGGCCGCCGACGAACCGATCGATGGAGCTGCCTGATGGA
CATGACGACCTTCCTGCCGGTGGCGTGGTTTGCGGTGATCGGTTTCGGCGTGTTGATGTA
CGTGGTGCTGGATGGCTTCGTGCTCGGCATCGGCATCCTGGCGCCGTTTCGCAAGGACGA
AGCGCAGCTGGACCTGATGATGAACACTGCCGCGCCGATCTGGGACGGCAACGAAACCTG
GCTGGTGCTGGGCGGGGCAGGGCTGCTCGCCGCGTTTCCCAAGGCGTATGCGGTGATTCT
GTCGGCGCTGTATCTACCGGTGCTGCTGATGGTGATGGCGCTGGTGTTTCGCGGGGTGGC
GTTTGAATTCCGCTTCAAGGCGCATCGCTCGCGGCGGCTGTGGAGTAACGCGTTTGCCGC
CGGTTCGATCCTGGCGACCTTTGCGCAGGGCGTGATCCTGGGGGCGTTGGTACAGGGCTT
GCCGATCGAGAACGACCGGTACGTCGGCGGCATCTGGGGCTGGTTCAGCCCGTTCGCGAT
GCTCACCGGCGCGGCATTGGTGGCCGGCTATGCACTGCTCGGCAGCACCTGGCTGATCCT
CAAGACCGACGGCCACGTGCAGCAACTGGCGCGCCAGCTATCTCGGCCACTCGCGTTGAC
GGTGCTGGTGTTCATCGGCCTGGTCAGTGCGTGGCTGCCCTCGCTGCAATCGCACGTGAT
GGAGCGCTGGTTCGAAGGCGCGCACTACCTGTGGCTGATGCCGATCCCGGTGCTGGTGGC
GGTGGTTGGCGTGGCGTTGTGGCGCGCCACCGACGCCGGCCAGCCGGACACGCCGCCGTT
CCTGCTGGCGATGGCCTTGTTTGTGCTCGGCTTCCTCGGGCTGGTGCTGGGCATGTGGCC
CTACCTGGTGCCGCCGGTCTACACGATCTGGCAGGCGGCCGCGCCACCGTCTTCGCAGCT
GTTTGCGCTGGTCGGCCTGGTGCTGCTGCTCCCGCTGATCCTGGGCTACACGGTGTGGTC
GTACCGCGTGTTCCGCGGCAAGATCACCGCCGAGACTGGCTATCACCACTGAAGGCTGCG
GGCGTGCGCAGCCGAGCGCGCCGTGTGCGCGTAGCGCGCTGCGAGCACGAACAGCGACGG
CAGGGCTGCGCGGGGAAGCCAAGCTAGGGCGGGGGCGGCTGGGTGCAGCGCCGAGTCGCC
ACAACGGCCTTGCCGCTGTGGTGACCAGTGGGCCGCAGCGCGATCTGTTGCGCTACAACG
GCAGATCGAGCGAGACCAGCACGTTCACGCAGGAGATGCCAGCCGCGCCCTTGCCAGCGA
TGGCCAAGTCGAGGTCTTCCCAACCAGCTAGCGCAGGCGCTGCTTGAACATCCAGTCCCA
CATCGCCGGATCGGCGTAGGTGGCGTCCCAGGCGTTGTGGTTGCCGTTGGGGTATTCGCT
GTAACGCACGTTGGCGCCCACGCCCTTGGCGGCGCGGTACAGCGCGCGGTCGTCGTGCGG
CGGGACCGCCTCGTCCTTGGCGCCATGGAACATCCAGATCGGCACGTGCTTCAGGCGCGT
GACCGCCGCGGTATACGGGTCGGCTTCCTGTGCCACCAGGCTCACGTACAAGGTGCGGCG
CTCATCGCGCGGGGCCTTGAGCGCGCCGCAGATCGGCACGATGGCGGCAAAGCGCTGCGG
CTGCATCAGGCCGATTTCCCAGGCGCCATAGCCGCCCATCGAAATGCCGGTGAGATAGGT
GCGCTGCGGGTCGGCGGAAAATTCGGCACTGGTGGCATCCAGCGCGGCAATCGCCATGCG
CGCATTGATCCCCAGCCATTCCTCGTCGTCCGGCACCTGCGGCAACACCACCAGCGCGGG
AAAGTCGGCGGTATGTTCGCTCAGGTACGGGCCAACGCCCACCTCGGCCTGGTTACGGCC
ATTGTCGCCACGCTCGCCCGAGCCATGCAGGAACAGCACGATCGGCCGCGGCTGCGGCGA
CGTGCCCACCGGCACGAACACCTGGTACTGGTAGTGCCGGCCTTCGATCTCCAGCGAGCG
CGTCACGAAGTGACCGCGGCGGGTGTCCTGGTGCCGGTCAACCAAGCTGGAACAGCCGGC
CAGCAGCAGCGCGAGCACCACCAGCAAAAGACAACGACGCATCACGCAGCACTCCCTGGC
AAAGACAGGCCTGCAGTATCGCCGCCAACGCGTGTTGCGGCACGTCGCGTTGCGGCGAGG
GCGCGGCGCGCGTCATTGGCTCAGCGCAGCAGGATCAAGGTGGCCAGGCCGAGGAAGCTC
AAAAAGCCCATCACATCGGTCAGCGTGGTCAGGATCACGCCGCCCGCCAGCGCAGGGTCG
AAGCCCAGCCGCTTCAGCGTCACCGGCACCAGCACGCCACCAAACGCGGCGGTGAGCATG
TTCAAGGTCAATGCGGTGCCGATCACCAGCGACAGCATTGGTTGGCGGAACCACACCAGC
ACAATCACGCCCAGCCCGATGCCCAGCACCATGCCGTTGATCAGCGCCACGGTCAGTTCC
TTCTTGAGCAAGGTCATCACGTTGGACGAGCCGATCTGCCCCAGCGCCAGGCCGCGCACC
ATCAGTGCCAGGACCTGGGTACCGGCATTGCCGCCCATGCCGGCCACGATCGGCATCAAC
GCCGCCAGCGCGACCAGTTTTTCGATGGTGCCTTCGAACTGGCTGACCACGCTGGAGGCC
AGGAACGCGGTGCACAGGTTGATGCCCAGCCAGATCAGGCGGCGGCGGAACGCGCGCCGC
GCCGGGCTGAACATGTCCTCGTCCTCGTCCAGGCCGGCGGCGCTCAACGCCTGGTGCTCG
GCCTGCTCGCGGATGATGTCGACCACGTCATCGATGGTGATGCGGCCGAGCAGGATGTTG
TTGTCGTCCACCACCGGGGCGGAGATCCAGTCGTGGTCGGAGAAGCGGCGCGCCACTTCG
TCCGACCCATCGCCGACATCGATCGCCGGCTGCTCGTCGTCGATCAGCCGATTGACCGGC
GTGCTGTCTTCATGCGTGACCAGCGCCGCCAACGGCACCCGGCCCAGATACTGGTGGCGC
CGGCTCACCACGTACAGGTGATCGGTGTGGTCGGGCAGCTCGCCGCGTAGGCGCAGGTAG
CGCAGCACCACGTCCACGTTGACGTCGGCGCGTACCGTCACCACGTCCGGGTTCATCAGG
CGCCCGGCGGTGTCTTCCGGATACGAAAGCACCTGCTCCAGCCGCTCGCGGTTCTCGCGG
TCCATCGACTTGAGCACTTCATCGATGACGGTGTCGGGCAGGTCCTCGACCAGGTTGGCC
AGGTCGTCGATGTCCAGGTCTTCGACCGCGGCGACGATTTCGTCCGGGTCCATGTCGGCG
AGCAGGCTCTCGCGTACTTCATCGCCGACGTGCAGCAGCACCTCGCCATCGTCTTCCGGG
TCGACCAGCCCCCACACCACTTCGCGCTTGCCCGGCGGCAGCGATTCCAGCAGGTTGCCG
ATCTCCGCCGGCGCCAACGTATTGACCAGCCGGCGCACCGGCCCGAGACGCCCGCTGTCC
AGCGCGTCGGACAGCAGGCGTAGCTGGCGCGCGGTCTTGTCGTGGCGGACGGCTTCGGCC
ATGCGCGGCTCCCTGGTGGAGTGAACGCGTCTCTTCAGAGGCCGCGGTGCTGGATCAGCA
GGGCATTATCGCTTGCGCACGGTGACGAAACATACAGTGCATGTGCAGCGGTGCCCGCGC
GCTGTGGGCGCGGGTGTGGCGCAACTCAGTGCAGCAGGCCTTGCGCCACGCTTGCCAGCC
ATTTTTCGATGCCCTTGCGGTCGCGCGCGCGCAGCAGTTTTTCGCCGTGCACGCGCAGCT
GGCCCAGATGCAGGTCGCGCACCGCGCGGCGCACCTCCAGCAAGGTGGCCGGATGCAGGC
TGAACTCGGTGAGGCCCAACGCCAGCAGCATCGCCACGAAGCGCGGGTCGCCGGCGATTT
CGCCACACACGGCCACCGGCTTGTTGTGCGCCCGCCCGGTGGCGATGACCTGCGCAATCA
ATCGCAGCACCGCCGGATGCAACGGCGAATACAGCTCGCCCAGCGCCTCGTTGTTGCGGT
CCACCGCCAGCAGGTATTGCACCAGGTCGTTGGTGCCGATCGACAAAAAGTCGATGTCGT
CGATGAAACAGTCCAGCGCCAATGCCGCCGCCGGTACCTCGATCATCGCGCCGAGCGGAA
TGTGCTCGGCGATCTCGTGGCCTTCGTCGCGCAGCTGCGCGGTGAGCTTTTTCAGCTGTT
TGCGCACCAACAGGATTTCCTCGCGCCCGCTGACCATCGGCACCAGGATGCGCACCGGGC
CGTAGCCGGACGCGCGCAGGATCGCGCGCAGCTGTGCCTGGGCCACCGCCGGCCGGGCAA
GCGACAGGCGCACCCCGCGCAGGCCCAGCGCCGGGTTGTCCTCATCGCTCAGGGTGAGCC
CGGTGCGGTCTGCCTTGTCCGCGCCCAGATCCAGCGTACGGATCGTCACCGGCCGGCCGC
TCATGCCCAGCACGGTGTCGCGGTAAGTGTGGAACTGCTCGTCTTCGTCCGGCAGCTCGT
TGCGCTGCAGGAACAGGAATTCGGTGCGGTACAGCCCCAGTCCGCTCGCGCCCAGCGCAT
GCGCCTTGGCCACGTCTTCCAGCGACTCGGCATTGGCCAGCAGGGTGATGTCGACGTTGT
CGCGCGTGCGGGTCGGCTTGGAGCGCAACCGGCCCAGTTCGCGTTGTTCCTTGGCCAGCG
TGCGCAGGCGTTCGCGGTAGTCGCGCAGATGCTCGGGCGTGGGGTCGACGATCACCTGGC
CGGAGCCGGCATCGACGATCAGCACGTCGCCATCGTTGACCCGCTGCACCGCGTCGGCCA
CGCCGACCACCAAGGGCAGGTGCAGGCTGCGCGCCAGGATCGCGCTATGCGAGAGCGCAC
TGCCGGCAGTGGTGACGATGCCGACCACGCCTTGCGCCTGCAGCTGCGCCAGCTCCGACG
GTGCCACGTTGTCGCACACCAGGATCTCGCCGGCCACGCCCTTGAGGTCCGGCGCGCGCT
TGTGCAAAAACGCATGGATGCGGCCGATCACATGGTCCAGATCGTCCATGCGGCTGCGCA
GGTAGGCATCTTCCATGCCGTCGAACACCGCCGCCAGACGATCGCGTTGCACGCGCAGCG
CGTAGTCGGCGCTGTAGCGGTGCGTGCGAATCAGATCGTCTAGCCCCTGCAGCAGTTCCG
GGTCGTCCAGTAACAGCGCGTGCAGTTCGAGGAATTCGCCCACTTCGCGGGCCAGCGCGC
CATGCAGGCGGTCGCGCAGTTGCTGCATCTCGGTGCGTGCGGCGGCAATGGCCGCGTGCA
GACGCTGCAGCTGCGTTTCGACCTGGTTGGCCGGCACGCGTTGCTCGGCCACCTCCAGTG
TGTGGCTCTGGCGGACGCGGGCGCGCCCCAATGCGTTACCGCGCGAGGCGGCATGTCCGC
GCAAGCGCAGACTCATGCGCGGCCTTGGCGCAGCCGCGCCGTGTCGGTCAGCACGGCACC
GACGCAGCGCATGCTCAGCTGTCCTCGTCGAATCGGCGCTCGAACAGGTCCACCAACGCC
TGCAGCGCCTCGGCCTCGTCTTCGCCATCCAGGCGCACCATTACGCTGGTGCCCTGGCCG
GCAGCCAGTAGCATTACGCCCATGATGCTCTTGGCATTCACTTCGCGGCCCTTGGCCGCC
AGCGTGGCGTTGGCGCGGAAGGACGACAGCGTCTGCACCAGCTTGGCGGTTGCCCGCGCA
TGCAGTCCCAGTCGATTGGAAACTATGAGTTCGCGTTCAAGCATCGTCGATGATCGCTCC
GTTGCGGGTACCGGCCGCCGCGGTGGCGGGCAGCTCCTGCAAACCTTGTTCGGGGTAGTT
CATCACCCGCAGCAGCATGGGCAGGCTGAGCGCAGACACACGGCGAACCGGGGTGCCCAG
CTTGGCCAGCCGACTGGCGAGATTGCTGGGGCTGGCGCCGTACAGGTCGGTCATGACCAA
CACGCCGTCGCCGCTGTCGACCCGACGCATCGCTGCCGAGGCCTGGGGCAATAACGCGTC
CAGGTCTGCATCGAGCGGAACCTCGAAGGATTCGGTCTTCAACGGCAAATGCCGCAACAG
CCCCGTCGCCACGTCCAAGAACGCTGCGCCGATGCCGGGATGAGTAATGAGGAGAATGCC
ACAGGCCATGCCGAAACGTTAACAGGTCAGCATGACCACGCGATAGCGTTTGCCGGGCAC
CGATGTGTTGCGAAATGAATGGGCGTTTAGCCTGCTGCAATTGGGCGTGGATTGCAGGCG
ATGCGCGCTCCGCTGACAGCGTGACGATGTGACGTCCGTTGCGTCTGCACCGGTATTGCG
GCAAGCGAGCGCTGCAGTGGGTTGATCAGCGGCGATGCTCGTAGCCTGCGCTACTTGGCG
ATGCCTTTGCCGTGTTTCCAATTCGCCATGCGTGCCGACCCCTATCGCTTGGGTCAGCGC
GGTCGACCGCGTGGAGATGGAGCAATGCAATAAATGCGTCGGGCGCACGCTCTGCTCCGC
GACGCCCAATCACATCAAGCGCGCACAGTAGCCGCATCAGGCAAACGCAAGGCTCCCTCC
AGCTGACCAGCCACGCTGCAGACCGCATCACACCGCTTCAACGATTCCCAAATCCCGATT
CCCCAATTCCGAGATTCAATCCTGCTCGCGATGAAACGTCGCCACTTCCGGCCAGCCCTG
TTCGCGCGCATGCCGGGCCATGCGTTCGGCCAGATACACCGAGCGGTGCTTGCCGCCGGT
GCAGCCGAACGCGATGGTGACGTAGCTGCGGGTGTCGTTGCGCAGGCGCGGCAGCCAGGT
ATCGAGCAGGTCCACGATCTGCGCCGAATAGCGGATCACGTCCGGCTCCTTGTCCAGGTA
ATCGCGCACGCCGGCATCGCGGCCGGTGAGTGGGCGCAGCTCCGGGTCCCAGTGCGGGTT
GGGCAGCACACGCGCATCGAACACGAAGTCGGCCTCGGCCGGCACGCCGCGCTTGTAGGC
GAAGGATTCGAACAGCAGCGACAAGCGGTCGCTGTTGCCCAGCGCGAACTCGGTGACAAC
GCGTCGGCGCAGTTGGTGCACGTTGAGCGCGCTGGTATCGATGATGGCATCGGCCTGCGC
ACGCAGCGGCGCGGTCAATTCGCGCTCGCGGGTGATCGCTTCCGGCAACGCCAGGCCGAG
CTGGCTGAGCGGATGGCGGCGGCGGGTATCGGCGTAACGCTTGAGCAGGGCTTCGTCGCT
GGCTTCGAAAAACAGCAGGCGTGCCTCGATGCCGTATTCCTGCGCGGCCTGCCGCCACTG
CGCCAGCTGGGTCAGGTCGCTGCGGCTGCGCACATCGATGCCCACTGCCAGGCGCTGGTC
GCCGAGCGGGTTGCCCCGCAGCCGGCTGCGCACAAAGTCCGGCAGCAACTCGACCGGCAG
ATTGTCCGAACAGTAATAGTCGAGGTCTTCGAAGGTCTTCAGCGCCACCGACTTGCCGGA
GCCGGACAACCCGCTGACGATCATCAAGGTGGACGCGGCAATGCTCATGGGGTGCGTCGC
TCCAGCAGGTTGCTGTGGCGGGCGATGAACATCGCCGCCGGGTCGATGCCCTTGGTGCGC
AGGATGTGCAGGCGGGTGGCCGCCTCGGTCAGCACGGCCAGGTTGCGGCCGGGCATCACC
GGCAGGGTGATCAGCGGCACGTCCAGATCCAGCACGTGGCGGCTGCCGGAATCACCGGTC
AGGCGCTCATAGCCGGAAGGCGTGGGCTCGGTCATCGGCCGGGTCAGGTGCACGATCAGG
CGCAGGTACTTGTTCTTCTTCACCGCGGTGTCGCCGAACATGTCGCGCACGTTCAACACG
CCCAGGCCGCGCACTTCCAGCAGATCCTGCAACAGCTCGGGGCAGGTGCCGTCGAGTACG
TCCGGCGCGATCTGGGTGAATTCCGGTGCGTCGTCGGCCACCAGGCGGTGCCCGCGGCTG
AGCAGTTCCAGCGCCAGTTCGCTCTTGCCCGAGCCGGCTTCGCCGGTGATCAATACGCCG
ATCGAATAGATCTCCATGAACACGCCATGCAGCGTGACCCGCGGTGCCAGCGTGCGCGCC
AGATGGTAGGAAAGGTGGTTGAGCAGCTCATGGCCGCGCTTGGGCGAGATCCACAGCGGG
GTATTGGATTCATCCGCCGCCGCGCGCAAGTCTTCCGGGCAGGACTGGTTCTTGCTGATC
GCCAGTGCCAGCGGCTGCACCTGGATGATCTTTTCGATCGTCTCCCAGCGTTGCCGCGCA
TCCAGTGAATCGAGCCACGCCAGCTCCTCGGTGCCGAGAATCTGCACCTTGTTTGGGTAG
ATCACATTGAGGTAGCCGGCCAGCGAGGGGCGGCGCGCATTATTGCTGCCGGCTTCGATT
TCGCGGTGCTCGCCCTTTTGCCCGGCAACCCAGCGCAGCGCCAGCTTGTCACGCTGCTGG
TCGAACAGCTCACGTGCGGTGATGCTGGTATTCATGCGGCGCTCGCGTGTGGGGGCGGTA
CCTCGGTCAGCAGCGCCATCAGCGCTTGCGCATCGGGCGCGGCGCGCAGCTGCTGGCGAA
ATTGGCTGTCAGAAAAGCGCTCGGCCAGTTCCGACAACAGCATCAGGTGCTGATGCGTGT
AATGCGCGGGCACCGCCATCGCAAACACCAGGTCCACAGCTTCTTCGGCGCCGAACTCCA
CCGGCGTCTGCAGCCGCAGCAAGGCGCCGCGCGGTTCGGTGAGGTTGGGGCAGCGCCCGT
GCGGAATGGCAATGCCGTGGCCGATGGCGGTGCTGCCAAGGGCTTCGCGCTCGCACAGGT
TGGCAAATAGTTCGTCGGTACCGGCCTGGCGGCAGGACAGCAGCTCGGCGGCGGTATGCA
GGACGGTGTCGCGATCGGCGGCCGGCGACACCATGGTGCGCACGGCCGCCATCAGATCGG
TTAAAGGCATGAGGGCATCAAGCGAGAAGCGTCATGCAGGATTGTCGCGCACCTCGCGGG
CGTGGTGGTTACATTTCTTCTCTTTGTGCTTGAGCACCAGGCGGTCGAGCTTGTCGACCA
GCAGGTCGATGGCGGCATACATGGTGGAACCGCTGGCATCGGCGTGCAGGGTGCGGCCGG
GGAGGTTGACGGTGGCAACCACATGGTGGTCTGGCTTGCGGACGGCCAACTGGGTTCGGA
CTTCACAGTGCTGGTCGAAGTGGCGCTGCAGGCGCTGCAGCTTGCTTGCCACGTAGTCCC
GCAGGGCGGGGGTCACTTCAAGCTGGTGGCCATACGTCTCGATACGCATCGGATACCTCC
ATTGGTCGGTGGGCCAATGAACCTTTCCGGTGGTCCGGCGAACCCGGCATAGGCCGGCGT
TGCGGTGGTTGCAACGTCAGGCGATGCGCACGCGTTCGTGGGAGGCGGAAATGTTCATGG
CCTCACGATACTTCGCAACGGTGCGGCGCGCTACTGGTACGCCGGAAGTTTTCAACAGAT
CTGCCAACTTGGCGTCCGACAAGGGTTTGCGCGGGTTTTCCGCATCGATCAGGCGCCGGA
TCATCGCCTGGATCGCCGTGCTGGAAGCCTCGCCGCCGCTGTCGGTGTCGATGCCGGAGG
CAAAGAACGAGCGCAGCGGGATGGTGCCGCGCGGCGTGCGCACGTACTTGCGGGCAATGG
CACGCGAAATCGTCGATTCGTGCAGGCCCAGCTCACCGGCGATCTCGCGCAGGGTCAGCG
GGCGCAGCGCTTGCGCGCCGAACTCCAGGAACCCGGCCTGGTGCTGCAGCAGGCAGCGCA
CCACCCGCAGCAGGGTCTCGCCGCGCGCCTCCAGGCTCTTGAGCAGCCAGCGCGCTTCCT
GTAGCTGGCCGCGCAGGTAGCCGGCGTCGGATTCGCCGCAGCTGCGGATCAGTTGCTCGT
AGCCGCGGTGGATGGTCACCTTCGGTTGCGCGCGGCCAGCCAGGGCGGCGCGCCAGACGC
CACGCTGGCGCCAGATCACACAGTCCGGCACTACATAGGTGTCCTGCGACAGCGCGCTGA
TCTGCTTGCCCGGGCGCGGGTCCAGCGAGCGCACCAGCTGCACGGCCTGCTCGACATCGG
CGGCAGAGCGCTTGAGTTCGTGGGCCAGGCCGGCAATGCCGCTGCGCGGCAGCCGCTCCA
GCGGCCCGGCCACGATCTGCAGCGCCAGCTCGCGCGCCGGCGTCGCCGCATCGAGCACCT
GCAGTTGCAGCGCCAGACATTCGCCCAGCGAGCGCGCACCGATGCCCACCGGGTCGAAGC
GCTGGATCTGGTGCAGCACTGTCAGTACTTCGGCCTCGTCCACGTTGCCGAGGTTGAGCG
TCTCCAGAATCGCGCTGAGCGGCTCGCGTAGGTAGCCGTCTTCGTCCAGGGCATCGATCA
GGATCGCGCCGATCTGGCGGTCCCTTGGCGACAGCGGTGACAAATGCAACTGCCACAACA
GGTGGTCGGCCAGGGTTTCGGACTCGGCCACGCGTTCGGCGGCGTCGCCGTTGTCGTCAT
CGTCGAAGCTGCCGCCACTGCCAGTGCCGGTCCACTGCAGCTCGTCCTGCGACCAGTCGT
CGTCGCGCTCGGCAGGCGCCGGCTCGTCGCGTTGGCGTTCTTCGTTGGAGGCGGAGGGCG
ACGGTTCGGCCGGCGCCTCGCTGGCCGCGTGCGCGGCTTCGTCGGCCCACTCCAGCAGTG
GATTGGTCTCCACCGCTTCGGCGATTTCCACTTCCAGCTCGGTGGTGGACATCTGCAATA
GTTTGATCGCCTGACGCAATTGCGGCGTCATGACCAACTGCTGTCCTAACGATGTCTGGA
GCCGGGCTTTCATGCGGACACTAGCTGGATGACCTATGGCGCGGCGACGCGCTCAAAGGC
GGAAGGTGTCCCCCAGATAGACGCGCCGCACGTCGGGATTGTTGAGCAAAGCGTCCGGTG
CCCCCTGCGCCAGCACGCCCCCCTCGGCGAGGATATACGCGCGGTCGCAGATTCCCAAGG
TCTCGCGCACGTTGTGATCGGTGATCAACACGCCGATGCCGCGTTCCTTGAGGTGGATGA
CGATGCGCTGGATCTCGCCGACCGAAATCGGGTCCACGCCAGCGAACGGTTCATCGAGCA
GCATCATGCGCGGTTTGGCGGCCAGCGCGCGGGCAATCTCGCAACGGCGCCGCTCGCCAC
CGGACAGGCTGGCGCCCAGCTGGTCGGCCACGTGGGTGATCTGCAGCTCTTCCAGCAGCG
AGGCCAGTTCTTTCTCCTGGCCGGGCCCGTCGAGGTCGTCGCGCAGTTCCAGCACCAGGC
GGATGTTGTCGGCCACGCTGAGCTTGCGGAACACCGACGGCTCCTGCGGCAGGTAGCCCA
CGCCGAGCTTGGCGCGCGCGTACATCGGCTCGGCGGTGAGGTCGCGGCCGTCCAGTTCGA
TACGCCCGGCATCGGCCTCGACCAGCCCGACGATCATGTAGAAGCACGTGGTCTTGCCGG
CGCCGTTGGGGCCGAGCAGGCCGACCACTTCGCCGGCCTCCAGGGTCAGGCCGAACTCCT
TGACCACTTCGCGCTGCTTGTACTTCTTGCGCAGACCGGTGGCGACCAGCATTACTTCTT
CCCCTGCGGCTTGGCCGGTGCGGGCGCCGCGGCGGGCGCGGCAGTCTTGGGCTGGATGAT
GGTGCGCACGCGGCTGCCGTCGCCGCCGCTCTGCATGTTGCCGGTCTTGGTGTTGTAGAC
CATACGCTGACCAGCGTTGGTGCCCTTGGGCGAATCCACCTTGTAATTGCCGGTGAGGAT
GATGATTTCGTCGGCGACCTTGTATTCGATGTTGTCGGCCTGGCCGTTCATCATCGCGCC
GTCGTCCATCTCCTGCTTCAGCGTGGCCTGCTTGCCGTTGAGCACCACGCGATCGGTCTG
GCCGTTCTTCTGAAAGATGTCGGCGGTGTCGGCGTGGATTTCCAGCGTGCCCTGGGTGAT
CACCACCTTGCCGCTGAAACGGCACTTGCCGCTGTCATCGAGCATGTTGCAATCGTTGCT
GTTGGAGTCGATCGTCATCGGCTGATTGCGATCGCTGGTCTTGGCCATCGCCAATGCGGG
CAGCAGCAGTGCGGCAAACGCCAGTTTAGCGGGCAGCATTCGGTTCATAGCGGGTCTTGA
CCTGGGAAAGGAGCTTGTACTGGCGTGTCTTGAGATCGGCCTCGAAGCCGACCCCGCTTT
GCATGATACCCGGCCGGCGCATGGTGACCGGCGCGGCGGTCTTGGCCAGGTTCTGCTGCG
GAAACACGTCCAGGCTCTCGGTGCGGAAAGTGGTGGGCGGGGTGTTGCCGGTGGTGGGGC
TGTCGCCGGACACATCACCGCGCAGGCGCATTTCATCGCCCTTGGGGCTGATCCAGCCGG
TCTTGGAGCGCAGCGTCCACGGATTGTTGGCGTTGTCGGGCAGCAGGAACACCGGCGTGG
TGATCTCCGAGGTCTGGTCGGCGCGGTTGCGGTGCATTTCCGGCGCGCGCAGCGTCATCG
ACTCCTTGCCGCTCTCCTTGTCCAGGGCAATCAACTCGAAGTCGCGCAGCACGTAGTCGG
CCTTGGAATCGTCCACCGCCGCGGCAACCGGACGCGCGCGCTGCTGCCAGGCTGACCAGC
CGCTGATGATCGCCGCCGCCAGCAGCACCGCGCCGAGCGTGGTGCGCCAGTTCCAGGTCA
TGCCGAGAACCTCGCGATGATGCTGTCGACCTGGCCCTGAGCGGCCAGCACCACGTCGCA
GACTTCGCGCGCGGCGCCTTCGCCGCCACGTGCGCGGGTGTGCCACTGCACGCGTTCGGC
AATCCACGGGTGCGCGTTGGCGGGCGCGACCGGCAAGCCGACCGCCAGCAACGCCGGCAG
GTCGGGCAGGTCATCGCCCATGAACAACACCTGGTCCAGCGAGAGCCCGTGCTCCTGGCA
TAGCGCCAGCACTGCCAGGCGCTTGTTCTTGACCCCGATCTGCACATGCAGGCCCAGATC
CTGGCCACGTTTTTCCGCCGACAAGCTGGCGCGTGCAGTGATCAGCGCCACGTGGATGCC
GGCATGCTCCAGCTGCTTCAGGCCCTGGCCGTCGAGCACATTGAAGGCCTTGCTCTCGTT
GCCGGCGTGGTCGTAGTACAGGCGGCCGTCGGTCAGGGTGCCGTCGACGTCGAAACACGC
CAGGCGCACGCGGGCGGCACGGTCGATGAGGTCGGCAGGAAGGTCTTGCAGGGGGGAATA
GGGCATCGGCACGAATCGGTGAGAACGGGGTCCGGCGGTTGAAAACTGAACCTGTTAAAC
CACCTTGGCGCGCAACAGGTCGTGAATGTTCAATGCGCCGACCGCGCGCTGCTGCGCATC
GACCACGATCAGGCCATTGATCTTGTAGTCCTCCATCAGCCGCGCGGCCTCGGCGGCCAG
CTGGTCGGCACCGATGGTCTTGGGGTTGCGGGTCATCACCTCGGCAATGCCGGCGCTGCG
CACGTCGATGTCGCTGTCCAGCGCGCGGCGCAGATCGCCGTCGGTGAACAGGCCGATCAG
CCGCTCTTGCGCGTCCACCACGGCGGTCATGCCCAGGCGCTTGCGGCTCATCTCCATCAG
CGCCTCGCTCAGGCTGGCGTCCTCGCGCACGCGCGGCAGCTCGTCGCCGCCGTGCATCAC
ATCGGTGATGTGCAGCAGCAGGCGGCGCCCCAGGCTACCGGCCGGATGCGAGCGGGCGAA
GTCGTCTGCGGTGAAGCCGCGCGCGTCCAGCAGGGCCACCGCCAACGCATCGCCCATCGC
CAATGAGGCGGTGGTGCTGGAGGTCGGCGCCAGGTGCAGGGGGCAGGCTTCGGCAGACAC
GCTGACATCCAGGTGCACGTCGGCGGCCTGCGCCAGGGTGGAGGCGGGGCGGCCGGTCAT
CGCGATGATCGGGTTGCCCTGGCGCTTGAGCACCGGCAGCAGCATGCGGACTTCGTCCGA
TTCGCCCGAATACGACAACGCCAGCACGATGTCGGCCTCGGTGATCATGCCCAGGTCGCC
ATGCCCGGCCTCGCCCGGGTGCACGAAGAACGCCGGGGTGCCGGTGGAGGCCAGGGTGGC
GGCGATCTTGCGCGCGATATGCCCGGATTTGCCCATGCCGGTGGCGACCACCCGCCCGCG
CGAGGCCAGCACCAGCCGGCAGGCGGCGGCAAACGGCGCACCGATGCGTGCGCCCAGCGC
GGCCAGGGCCGCCTGCTCGATCTCGAGCACGCGCTGCCCGCTGGCGACCAGGCTGGCGTC
GCTGACGGTGGCGGAGGGCAGGTGCGAGACGGCCATGCAGGGCTCGGGTGAAGAGTAGAA
TGTGCGCTCATTTTATGAGGAAACGCCCTTTGGACGCCGAAACCATCCGTAAACTCATCG
AATCCGGCTTGCCTGAAGCCCGCGTCGACGTGCAGGGCGAGGATGGCGTGCATTTCGAGG
CGACCGTGGTCAGCCCGGCCTTTGTGGGGAAAGCGCCGCTGGCCCGCCACCGCATGGTCT
ACGCCACCCTGGGCGAGCTGATGGGCGGGGCGATCCACGCGCTGCAGCTCAAGACGCTGA
CCCCCGACGAGGCCTGAGCCTTTGGTAGCACCTGGCTGGACGCGCGCCCCTGCGCGTTGA
CCGCCAAGCTCCAGCGCGCGCCTGACCGCCTCCGCATTCCCCTGACTTCATTTCGGATTC
CCTGAATTCCCATGGCAAAAATCGTAGTGACCGGCGGCCAAGCGCTGCACGGTGAGGTCC
ATATTTCCGGCGCCAAGAACGCGGTGCTGCCGATCCTGTGCGCGACCCTGCTGGCCGATG
CGCCGGTGGAGATCAGCAACGTGCCGCACCTGCACGATGTGATCACCACGGTGAAGCTGC
TCAGCGAGCTGGGCGCCGAGGTCACCATCGATGAAGGCACGCTGGCCAAGGGGCGCTCGA
TCCTGGTCGACCCGCGTTCGGTCACCCACCAGATCGCGCCGTACGAGCTGGTCAAGACCA
TGCGCGCCTCGATCCTGGTGCTGGGCCCGCTGCTGGCGCGCTATGGCACGGCCGAAGTGT
CGCTGCCCGGCGGTTGCGCAATCGGCTCGCGGCCGGTGGACCAGCACATCAAGGGCCTGC
AGGCGCTGGGTGCCGACATCAGCGTGGAAAACGGCTACATCAAGGCCACCAGCAACGGGC
GGCTCAAGGGCGGGCGTTACGTGTTCGACATGGTCAGCGTCACCGGCACCGAGAACGTGC
TGATGGCCGCCGTGCTGGCCGAAGGCACCACCGTGCTGGAAAACGCGGCAATGGAGCCGG
AAGTCACCGACCTGGCCGACTGCCTGATCGCGCTGGGCGCACAGATCGAAGGCGCGGGCA
CGCCGCGCATCACGGTGCAGGGCGTCGAGCGCCTGGGCGGCGGCCACCATGCGGTGCTGC
CGGACCGCATCGAGACCGGTACCTTTTTGGTGGCCGCAGCGATGACCGGCGGCAGCGTCA
CCGTGCGTCGCGCGCGCCCGGACACCCTGGACGCGGTGCTGGACAAGCTCACCGAAGCCG
GCGCGACGATCACCACCACCGCCGACAGCGTCACCCTGGACATGCACGGCAAGCGCCCGC
GCGCGGTCAACCTGACCACTGCGCCGTACCCGGCGTTTCCCACCGATATGCAGGCGCAAT
TCATGGCGCTCAACTGTGTGGCCGACGGCGTAGGCGTGATCAACGAGACGATCTTCGAAA
ACCGCTTCATGCACGTCAACGAGCTGCTGCGCCTGGGTGCGGATATCCAGGTGGAAGGGC
ATACCGCGATCGTGCGCGGCGCCGAACGCCTCAGCGGCGCGCCGGTGATGGCCACCGACC
TGCGTGCGTCAGCCTCGCTGATCCTGGCCGGCCTGGTCGCCGACGGCGACACCACCATCG
ATCGCATCTACCACCTGGACCGTGGCTACGAAAACATCGAGGAGAAGCTGGGGGCGCTGG
GCGCGACCATCCGGCGCATCGCATGATCCTGCGCGGCCAATTCACCACCCGCCGCAAGGT
GCTGCTGGGGGTGATCGTGCTGATCCTGGCGTGGCTGGTCTACGCCTGGTCGGTCGGCAT
GGCCATCACGCAGGGCGTCGAGTTCAAGGACATGGACTGGAACGGCGACGGCACGGCCAG
CCGCGAGGAAATCGCGCAATCGTTCTACGCGGTGGCGGTCAAGAAGACCGTCGAAGGCAA
GCGCCACTGCGACCTGTTTTATTGGCGCTCAACCGAAGCGCAGATTCGCGTGGATTGCCG
CACGGTGTTCAATACCGGCGATGACAAGGCTGCGGCCAAGCCGTGAGGTGAGTGCGTGAG
GACGTTGAGAGCCTTACGCGTCTTGCATGTGCCTCGATCTGCGAGGTGGGTCGTGCCAGG
TGCGAGCCGCGGCGAGACACATGCAGACACAAAAAAGCCCGGCACGCTGCCGGGCTTTTT
GATGGTCGATGCGCAGCGCAATGAACCCGCAGATGCACCATCTTCATTCGTAGGAGCGCG
CTCGCGCGCGATGGGGCTTTATCGATAACGCCTCATCGCGCGCAAGCGCGCTCCTACGTC
CGGCCGCACACCCGAGATCAGGCGACGGCCTGGCGAGTCGTCAGCGCAGCGCCTTGATGG
TCAGATCCAGCGCGTCCTGGCCTTTTTCCTTCTGCAGCAAGCGCGCAGGTACCGGCAGGT
CCTTGACCACCCATGCGATCAATTCCTTGTCGCCGTCCACACGCGACACCTTGGTGGCCT
GTTCCTGCTTGCCGTTGACGGTGATGGTTTCCTTGCCCACCACCTTGTAACTCATCGGCT
TGATGCGGCCTTCGTCCACCATGCGGTAGTTCAGCGGCTTGCCAGCGGCCAGGTCGCGGG
TGATGGCCAGATTGATCAACAGCGCATCCATATCGCCCGGCTGCAGCTTGACCGGGCCGC
GGCGGTCCGGCTTGATGTCGCCGCTCCAGGTGGCCTGGCTGGTCTTCCAGTCGTAGTTGG
CGGTGACGTTGCGCCGCTTGACCATCATCGAAGAGGTGTCATTGCTGCTGACCGGGCGCA
GCTGGCCATTGGCCTCTTCGAACACCGTGCTCTGGGTCAGGTTGGCCAGCTGGTTCTGGA
TGGTGAGCGTGTAGCGCCACTGGTTGGCGCCGGCCGCGGCCAGGGTCATGGTGCCGTTGG
CCTGCATGCCCATGTAATTGGCCGAGTAATCGGCCTGGAACGGCTGCACGGCCAGCGCGG
GCAGGCTGGCAACCGCCAGGGCCGCTGCGGCAATCAACGAACTGGTACGGGTGAACGTCT
TCATGGGTCAGGCTCCTTGGTATTCGACCAGGCGCAGATCGACCTGATCCTCACCTTTGT
CACGTTGCAGGATGCGGACCGGCGTAGGTACGCCGTTGGCAATCCAGAGGATGGTTTCGT
TGTCGCCGCTGTTGACGCGGTATACGCGCAACGCGTCGTAGCTGAGGTCGCCCACCTGCA
CCACTTCGGTGGCATCGGCGGCGCGGTAATCGTATTGGCGCACCCGGCCGACATCGACGT
AGCGGTAGCTCAGGCTGCGGCCGGGTTGTGCGTCGCGCATCAGCGACAGATTGAGCGACA
GCGCGCTCTGGTCGCCGCGCTGCAGCGGAATCGGCTGCTGACGCTCTTTCTTCAGGTCGC
CGTCCCACTGCGCAGTGCCGGCCTGCCAGTTGTAGACGCCGGTGACCTTCTTGCCGAAGA
ACATCGCCTTGCGCACGGTGCTCTGGGTCAGCGGCACGTAGGTGTCGCCATCGACACGGA
ACACGGTGCTCTGCTCCAGGTTCAGTCCCAGGATGCTGGCAAAGCCCTTGCGCCCGCGCA
CGGCCATGTCGATACGCCATTGGTTGCCGTCGCCGTGACTGACCTGCATGGTGGCGTCGC
CGGCTTCCTTGCCGCGGTAGAACGCCTGGTAGGTCGCCACGAATGGCTCCAGCGCGGGCG
GCGTCCAGCTACTGGCCGGCAAGGCCGGAGCGGCTGGTTGCGCGGGCACGGGCGCGGCGG
CCGGGGCCTGTTGCGCACGGCCGATACCGGCCTGGCAAAGCAGGGCCGTGGTGAACAACG
CGACAGCGAAGGGCAGGACTTTCATGCGCGGGAGCGAGGCACGGGGCCGCAAGGATGTCC
GAGAGGGAATGAGGGGCGCGTGTCCGCGCTAAACGAGCGCGATGCCAGCGGACTCTAGTC
GCAGTGGTGTAAACAGGCACTGACCGTCGATATGCACGCGCCCGTCGGGCGTGGTGACCC
GGCCGCTGGCCAGTAACCGCAGCGTGGCCAGCAGCAGCGGGTGTTCGCGGTCCAGCACCC
GCGCCGCCAGTGACTCGGCGGTGTCGTCCGGCAACACCGGCACATGGGCCTGGGCGATCA
CCGGGCCGGCATCCAGTTCCGGCACCACCAGATGCACGCTGGCACCGTGCTCGGCATCGC
CGGCCTCCAGCGCCCGCGCATGCGTGTGCAAGCCGCGGTATTTGGGCAGCAGCGAGGGAT
GGATGTTGAGCATGCGGCCGGTGAAGCGGCGCACCAGAGGCTCGCCCAGGATGCGCATGT
AGCCGGCGCAGATCACCCAATCCGGCTGCACTGCGGCGATGGCGTCGCCCAATGCACTGT
CGAACGCCGCGCGGTCGGCGAACGCGCGTGGGCTGGCGCTCCAGCGTCGCGACGCATCCA
CTTTCTGCAAGGCCGGCGCCTGTTCCCGGTCGGAAAACACACCGGCCACCTCGGCCGCCA
ACTGCCCGGCGGCAATCGCATCGAGGATGGCCTGCAGATTACTGCCGCGCCCGGAGGCCA
GGACTGCAAGGCGCAGGCTCATACAATCACGCCCATCGTTATATCGGAGACGCAGCTCAA
GCGGCTGCCGCGTTGGTGACAAACAACGCCTTGACCTGCGGCCGCAGCAGAACCACCAGC
GTAAACACGCCGACCACGGTGCCGAACGGCATGAACGAGCAGGAAATGCCGGCGACGATC
AGGCAAAGCAGATGCCGTCTGCGCTGGGCGATGCAGCGACCCGCATACGCCATGAAGCCG
GCCAATGTCAGGCCGCAGGCGATGAAGCCTGCCGCGAACACCACGAAGAACCAGCCGAAC
CAGCGGGGATCCATCTCTGGCGCGTCGGCATTGGTCGTGGTCATCGGCAGGTGGCCGGTG
ACGATCGCCAGCCCCATGAACAGGTGGATCAACGGGAATAACGAAAACAGCCCGGTGATG
CCGGCCAGCACGTAATGGAAGATCGACAGCAACTTCAGCTGCTGCAGATCCTCGGCGGTG
GCAGTTGTAGAGACGTAAACGGGCGCGGCTTCCATGCGGGTGCTCCTTGGGTCAACCAAT
CCGGACGCGTTCGTCGCCCTGTGCCGTCACCACCTGGCCAATGCGCCAATGCGCCAGCGA
CTGCGCGTCCAGCGCCTGTTCCAGCGCGGCGGCCTGCGCTGGTGCGGCGACCAGCACGAA
GCCGATGCCGCAATTGAAGGTGCGCCACATTTCGGCATCGGCCACCGCGCCTTCGCGCTG
CAGCCAGGCGAACACCGGCGGCAAGATCCATGCCGTGGCATCGATGTCCAGGCCCAGGCC
GTCCGGGATCACCCGGATGATGTTCTCGGTCAGCCCGCCACCGGTGACATGCGCCATGGC
GTGGATCGCCTCGCCGTGCGACTTGAGCAGCGCCAGGATCGGCTTGACGTACAGCGCGGT
CGGCGCCATCAGCGCATCGATCAGCGCCACGCCGTCGTCCAGCACCAGATCGGCCGGCGA
GCCGGCACGCTCGTAGATCTTGCGGATCAGCGAATACCCATTGGAATGCGGTCCGGAGGA
GGCGATGCCGATCAGCACGTCACCCTCGCGCACCTGCGCGCCGTCCAGCAGCTGCGATTT
TTCCACCGCGCCAACGGTGAAGCCGGCCAGGTCGTATTCGCCCGGCGGGTACATGTCGGG
CATCTCCGCGGTTTCGCCACCAATCAGCGCGCAGCCGGAGAGCTCGCAGCCGCGCGCGAT
GCCGCCGACCACCGCCGCGGCGGTGTCGATATCCAGCTTGCCGGTGGCGAAGTAGTCCAG
AAAGAACAGTGGTTCGGCGCCTTGCACCAGCACGTCGTTGACGCACATGCCGACCAGGTC
GATGCCGATGGTGTCGTGGCGGCCGAGTTGCTGGGCGAGTTTGAGCTTGGTGCCCACCCC
GTCGGTGCCGGAGACCAGCACCGGCTCCTTGTACTTGCCGGACAGGTCGAACAAGGCACC
GAAGCCGCCCAGGCCGCCCATCACCTCCGGTCGAAAGCTGCGCTTGACCAGGGGTTTGAT
GCGTTCGACCAACGCATTGCCGGCATCGATGTCGACGCCCGCGTCACGGTAGGTCATGGG
CGAGGGATTGGAAGGCGTTGGGCTGGTCACGGGTGGGGTGGCTCGGCGGTAAAGGCGGCG
ATTTTAACAGCCACGTTGGCGCTAGCGTCCCATTCGGGCAACAATTCACCCGGATACGCT
TACGTCATGGAACCGTCGATGCGCCGCAGTCTCGCTTTCTTTCTCGCCCTCGTGGTCGCC
ATGCCCGTGTTGCCGGCCTACGCCCAGGCCGATCTGCGCACCGAAGGCGACGTCGCCAAG
GCGCAGGGCGCCTACGATGCCGAAGTGCCGGTCAACAGCCAGAGCGAGTCCGATCGCCCC
GGCGCGTTGGCGCGTGCTCTGGGGGCGGTGCTGGGCAAGGTGTCCGGCGACCGCAGCGTC
ATGAGCCGCCCCGGCGTGCCGCAGGCGCTGCGCAATGCGCCCAACTACGTCGATCACTAC
GACTACCGCCAGGATCAGGGCACCTCGCGCAGTGGCGCGCCGACCTTCCGCACCGTGCTG
GTGGCGCGTTTCCGGCAATCCGACGTCGATGGCCTGATCGCCGCGCTGGGCCTGCCGGTG
TGGCCGCAGCCGCGCCCGAAACCCGTGCTGTGGCTGGCCATCGACGACGGCAGCGGCCCG
CGCCTGGTCGGCGTGGCGCAGGCCAACGCCGCGCGCAGCGTGCTCGACCGTGCGATCGAG
CGTGGTTACCGGCTCGGCCTGCCGGGTGGCGCGGCCGCCGAACAGGCCCTGGCCGGCGCC
ATCTGGCGCAAGGACACCGCCGCCGTTGCGCGCGCGTCGGCCAAGTACAGCCCGCCGATG
CAATTGATCGGCAAGCTCTACCGCACCGATAGCGGCTGGACCGCCGACTGGGTGTTCGTT
GACAACGGCAACGTGCTCTCCAGCTGGACCAGCAGCGACGGCGATGCCCGCCGCGCGATG
GCCGCCGGTGCCGACGGCGCCGCCGATGCACTGGTCAAGCGCTACGCCAAGCGGGTGGAC
TCGGGCGTACCCGGGGTCTACCGCGTGGTGATCACCGGCATCAGCAGCGCCGACGACTAT
CTGCGTGTGTCCGCCGCGCTGCAGGGCGTGTCGGTGGTGCGCAGCATCCGCCCGGTGAGC
GCAAATGGCGATCGCATGGAGCTAGACCTGGAGCTGCTCACGGGCATTTCCGGGCTCAAC
CGTATGCTCGGCGACAACAGCCCGCTGATCTCGGTTTCCGTGCCGACCGAAGGCCCCATC
ATTCTCGAAAACGAGCACGCCGAGTACCGCCTCAAATGATCCTGACCCCCGAGGCGGAAA
TCGCCCAGTTCCTGCGCCGCCTCAAATGGGCGGCGGTGATCGTCGGCGTGCTGTGGGTGG
TATCGCTGCTGTCGCCGATCCTCACCCCGTTCGTGCTGGCGCTGCTGCTGGCCTGGCTGG
GCGACCCGCTGGTAGACCGCATCGAACGTGCCGGGCGCTCGCGCAACATGGCGGTCACCC
TGGTCTTCATTCTCATGGTGCTGCTGGTGGTGCTGGCGCTGATGATCCTGGTGCCGATGA
TGGAGCGCCAGATCATGACCCTGATCGATGCGCTGCCGCAGATGCGCGACTGGGCGATCG
GCACCGCCATTCCCTGGCTGCAGCGCCGCACCGGCGTGGAGTTGATGGGCTGGCTGGACC
CGGAACGCCTGATCGAGTGGATCCGCAGCCACTGGGAGCAGGCGGGCGGCGTTGCCAAGA
CCTTCTTCGGCTATGTCTCACGCTCGGGCTTTGCAATGGTCACCTGGGTGATCAACCTGG
CCTTGTTGCCCATCCTGGCGTTCTATTTCCTGCGCGACTGGGACCGCATGGTGGAGCGCG
TGGCGGCGGTGATTCCGCGTGCCTACATCGGCACCGTGAGCCGGCTCGCGCTGGAGTCCA
ACGACGTGCTGGGCGGTTTCATTCGCGGCCAGTTCCTGGTGATGCTGGCGCTGGGCGCCA
TCTATGCCACCGGCCTGTCCATCATCGGGCTCAACTTGGGCTTGCTGATCGGCATCATCG
CCGGCTTCATCAGCTTCATTCCGTACCTGGGCGCCACCACCGGCATCGTGCTCGCGTTGC
TGGCAGCGATCGTGCAAGCGCAGGGGTTCGACCTGAAATTGCTGATCGGCGTGGGCGTGG
TGTTCACCGTCGGCCAGTTGCTGGAAAGTTACGTGCTGACCCCGCGCATTGTCGGCGACA
AGATCGGCCTGCACCCGGTGGCGGTGATCTTTGCGGTGATGGCCGGCGGCCAGCTGTTCG
GCTTCCTCGGCATGCTGCTGGCGCTGCCGGTGGCGGCGGTGGCCAACGTGCTGTTGCGCT
ATGCGCATGAGCGCTACACCCAAAGCGATCTGTATGCCGGCGAGCGTGCCGGCATCGTGT
TGCAATCCGGGCCCGAGCGCAGCGTGATCATCGACGCCAGCAAGGACGCGGATCGGTCGT
GAGCGTGCCGCAATTGCCGTTGGCGTTGCGTGCGCCTTCCGACCAGCGACTGGACAGCTA
TATCGCCGCACCGGACGGTTTGATCGCGCAACTGCAGGCCTTCGCCGCCGGCCAGCTGAG
CGACTGGCTGTATCTGGCCGGCCCAAGCGGCACCGGCAAGACCCATCTGGCCTTGTCGGT
CTGCGCGGCGGCCGAGCAGGCCGGGCGCAGCTCGGCCTACCTGCCGTTGCAGGCGGCGGC
TGGCCGCTTGCGCGATGCGCTCGAAGCGTTGGAAGGGCGCAGCCTGGTGGCGCTGGACGG
CGTGGACAGCATTGCCGGCCAGTGCGAGGACGAAGTGGCGCTGTTCGATTTCCACAACCG
TGCGCGCGCTGCCGGGATCACCTTGTTGTACACCGCCCGCCAGATGCCTGACGGCCTGGC
GCTGGTATTGCCCGACCTGCGCTCACGCCTGTCGCAATGCGTCCGCATCAGTTTGCCGGT
GCTGGACGACGTTGCACGCGCGGCGGTCTTACGCGACCGCGCGCAGCGGCGCGGGCTCGC
GCTGGACGAGGCTGCGATCGATTGGCTGCTGACCCACAGCGAGCGTGAGCTGGCCGGGTT
GGTGGCCTTGCTGGACCGGTTGGACCGTGAATCCCTGGCTGCGCAGCGGCGGGTGACGGT
GCCGTTCCTGCGCCGCGTGCTCGGCGACCGCACGTCCTGACGACGGCGCTGCCGCGCTCA
GTCGCGGCGCTGAGTCAGTTGTGCATCCAGCTCGGCCAGCCGCTGTGGTGTGCCTACATC
GGTCCAGCGACCACGGTGGTGCACGCCATCGATCCGGCCAGCCGCCATTTGCGCGCGCAG
GATCGGCGCCAACGGGAAGCGCGGCGGGGCCTCACCGGTGCTGGGAAGCGGCCCGATCAC
ACGTTCCCACGCGTGCAGTAAGGCCGGGCGATACAGACCGATGCCGGCATAGGTGAGCGT
CGGCATCGCCGTGCTGCTGATCTTGCCCTCGTGAGTCAACGCAAAATCCGCGCGTGCCGC
ATAGGCTGGCGCGTCGACCAGCACCAGCGTTGCCAGGCTGTCGGCTGCGATGTCGAGCGT
GGCGAAGTCGATGTCGCTCCAGATGTCGCCATTGACCAGCAGGAAGGGCGCATCGCCCAG
CAACGGCAGCGCGTGCAGCATGCCGCCGCCGGTTTCCAGCGGGGTGCTGCCTTCGTAGGA
ATAGGTCAGACGCAGCCCGAAGGCGCTGCCATCGCCCAGCACCTGCGGAAACTGCGCAGC
CAGCCACGACGTATTGATGACCACCTCGTCCACGCCCAGTGCAGCCAACTTGCGCAGATG
CCAGACGATCAACGGCGTGCCGCCCACCGACAACAGCGGCTTGGGCGTGTGTTCGGTCAA
CGGACGCATGCGCTCACCGAATCCGGCAGCAAAGATCAACGCCTTCATGCGGCGGTTCCA
TTGGCGTTGCCGTGTGCCATGCGTGCGGCCAGTGCGGGTTTGATCTGCTGGTCGAGCAAG
TCGATCAAGGGTGCCAATTCGGCATGGCGCGGCAACACTTCGTCCAGGTAGGTGATGAAG
CGCGGCACGTTGTCCAGGTACCAGTGCTTGCCATCGCGGTAACTCAATCGCGAAAAAATG
CCGAGGTTTTTCAGATGCCGCTGCACGCCCATCCAGTCCGCATCGCGCAGGAACTGCGGC
CACGCCGGCACCGGCAAGCCGGCCACCTGCGCACGTGCGTGGTATTGCGCCAGCCACGCG
TCCACACGCGCTAGTGGCCAGCTCACCGAGGTGTCCTTGAACAGGCTGATCGGGTCGTAG
GCGATCGGGCCGACCACGCAGTCCTGGAAGTCCAGCACCGCCGGGCCGTCAGCGACCGGC
ATCAGGTTGCGCGGCATGAAGTCGCGATGGGTGAACACGCGAGCTTGCGCCAGCGCGTTA
TCCATCAGACGGCGTTGCACCAGCTGCAATTGCTCTGCGTGCGCGCAGTCGAGCTGCAAG
CCCAGGTGGCGGCCAAGAAACCATTCCTCGAACAGGCCGGCATCGCGTTGCAGCAGCGCT
TCGCCAAACACGCCGCTGCCGTCGGGCGGCGGGATGTGCTGCAGCAACAGCAGTTGGCTG
ATCGCCGCCTCAAGCAGAGCATCAGCCGTGGAATCGGTGAGCGCCTGTGCCAGCGTCGGC
ACCCCCAGGTCTTCGAGCAACAGCAAGCCTGCGTCCAGGTCGCGCGCCAGCACCTGCGGC
ACGCGCACGCCGTGCTGCTCGAGCAGGTCGCGCATGCGCAGCCACGGCGCCACATTTTCC
AGATCCGGCGGCGAATCCATCACGATGCGATCCGGCCCGGCGCCCTGGCTGCGCCAGTAA
CTGCGAAAACCGGCATCCACCGACGCACGCTGCAGCGTGGCCTGTGGATCGCCCAGCGCC
TGCCGCGCCCACTGCAGGCGCTGGCTGTCACGCGAGGTATCGGAAGAAAGTGATGAAGTC
ATGGCAAAGCGCACAGTAAAACGGCGCACAACGCACGCCGCAGAAAGGAGGGATGTCTTA
GCGCTTGCTGCCGCTGAACAGGCGCAGCAGTGCCAGGATGGCGATGGCGCCCAGCAACGC
GCCCAGGAAACCCGCCGGTTCGCCGGCGTGGTACCAGCCCATGTAGCGGCCGAACCAACT
GGCCAGCAAGGCACCGGCGATGCCCAGCACGATGGTCAGCAGGCAGCCCAACCGTTGCGT
GCCGGGCGTGATGAAACGTGCCAGCAGACCGACCACGAAGCCGACCAGGATGATGTACAG
CCAACTGTCGCTACCAAACAGGTTGTTCATTGCAGCACCAGCGGGAAGAAGAGCGGCAGA
CTAGCATTGCGCGTTACCGACGCCATGTGCAGATCGACGCGGGTGGTTGCACGGAGTGCT
TGCAGCCGTGCGGTCAAGACAGCCGGCCGGCCCGCAGTGCGCCAGGCTGGCCGATCGTCG
CAGTGCGCTGCCTCAGCAGCAGCCATGTCCACCATGTCGGGTACCGCTGTCCGCTGCCAC
CGGCGAGCCGCTGGTTTCGCCACGCAGGCAGGCGGCGTGGTGCTCGGTGATCACCTTGGA
AACGCAGGCGGTGACGCGCTTGCCCATCGGGATGTGCAGGAATTCGTTCGGGCCATGCGC
ATTGGAATGCGGGCCGAGCACGCCGGTGATCATGAACTGCGCACCGGGGAATTTCTCGCC
CAGCATGCCCATGAACGGGATCGAGCCGCCTTCGCCCATGTACATCGCCGGCTTGTCGAA
GAAGGCGCGGCTGGCGTCGTCGATGGCTTTCTCCAGCCACGGCGCCATGCCCGGCGCGTT
CCAGCCGGAGGAGGCCTTTTCCAGTTCCAGCGTGACCTGCGCGCCGTTCGGCGGGTCGCG
CAGCAAGGCCTGCTTGAGCAGCTCGCCGCAGACCTTGCCGTCGGCGGTGGGCGGCAGGCG
CAGCGACAGCTTCACCGCGGTCTGCGGACGCAGCACGTTGCCGGCCGAGGCCAGCGGCGG
CATGCCATCCACACCCGTGACCGACAAGGCCGGGCGCCAGGTCCGGTTCAACACCAGCTC
GGTGAGGTCCTCGTGCATCGGCACCAGCCCGTCCACCATCGGAAACTTGTCGAAGATGGC
CGTGTCCAGCGTTGCCGCCGCACTGCGGGCCTGTGCCAGTCGCTCGGCGGGCACGTCCAC
GTGCAGGCCATCGAGCAGGATGCGTCCGCTGGTTTCGTCCTCGATCCGCGACAGCAGCTG
GCGCAGCAGGCGGAAGCTGGACGGCACCACGCCGGACGCGTCGCCCGAGTGCACGCCTTC
CTCCAGCACCTTCACGGTCAGGTTGCCGCCGGTCAGCCCCCGCAGCGAGGTCGTGCACCA
CAGCTGCTCGTAGTTGCCGCAACCCGAATCCAGGCACACCACCAACGATGGCTTGCCAAT
GCGCTCGGCCAGGTGGTCCACATAGGCGGGCAGGTCGTAGCTACCCGATTCCTCGCAGGC
CTCGATCAGTACCACGCAGCGCGCATGCGGCAAGCCTTGCGCACGCAGCGCCATTACCGC
AGCCAGCGATCCGAAGATGGCGTAGCCATCGTCCGCGCCGCCGCGCCCATACAGTTTGTC
GTCGCGCAGTACCGGCTCCCAGGGGCCGAGATCGGCATCCCAGCCGGTCATTTCCGGCTG
CTTGTCCAGGTGGCCGTACAACAGCACGGTGTCCTCGCCAGACTCCGGCCCGGTGGCCGG
GATCTCGATGAAGATCAACGGCGTGCGGCCTTCCAGGCGCACCACCTCGACCTGCATGCC
GTCGATGGCCTGGGCGCGTGCCCAGGTTTCCATCAGGGTGACGGCCTGTTCCATATAGCC
ATGCGCGACCCAGTCGGCATCGAACATCGGCGACTTGTTGGGGATGCGGATGTAATCGAC
CAGTTGCGGGACGATCTCGCGATCCCACGTGTCGCTGGCGAATTGGTCGATCTTGGCGCT
ATCCATACGGGCTCCGAATGCGTGACGTAATGGCACATTCTACGCCGCAGCCAGGGGGTA
GGGATTTCCCTACAAGGCACCGCGCAGTTCACCGGCTGTGTGAAAAGTTCGTTGGCGATA
GGATTGCTGCATGTGGCGCGGGACACTGGCTCCGCCGGCAGGAATGCTGGCTAGGACCAT
CACCCAAGCCACAAGGAGCGTTGCAATGAAGTCATTTACCGTAGTCCTGAAGTCCCTGCT
ACTGGCGTTGTTGTTGTCCTCGAATGCGTATGCACTCGATAAGGTCGATATCAACACCGC
GTCTGCTGAGGAATTGGACAAGGTGCTGATGAATGTCGGGCGATCAAAAGCCGAGGCAAT
CGTCGAGCACCGTCAGGCAAACGGTCCCTTCAAAAGTGCCGAGGAACTGGCACTGGTCAA
GGGCATCGGACTCAAGACGGTCGAACGGAATCGAGACCTGATCGAAGTGGGCGCCACGAT
GGCTCCCGCCAAGAAGGCTGCCAAGGGGGCGGCGGTGAAACCGGTGGGACGGCGTTAAGG
GGAAGGGATCCGAGATACGGTTCGACGCGAGGATGCGTGGCCGCAACCTAACTGGACAGG
ATGTCTGGGGGATGGCTGGAAGCCGACAAGGACGTGAAATCGCCCGGTGTTGCACTTGGA
TGTGCAGCCGGGCGTTTTTCGTTTGGGTGCTTCATAGCAGCCAGCTGCGCAGCCCGGGTT
AGGTGGCTGTAGTGCCGGATCCGGTATGGGCGTGACGCTGATCTCTGGCTTGACGGTGGG
CTGCGTGGTGTACGCGCGCGACCTTGCATACGTGTTCCGCACTGCCATGTGTTCTGCGGT
ACGCATCAGTACGCCGGAGACTGATGCTGATGTCTCGGCATCTTGATGATGGCACTTTCG
GTATGGACGTACGCGATGGCAATTGCGCGCGTGCGCTCGTCTGGACATGGGCAAGTAGGC
AGGCAAACACACTCATGCAGGCACACATGCACGCTTGCGGCACAATGCGCCGATGCAGCT
GACAGACCTGAGCAGCCGGGTGATCCCGGCCACCGAGTACCGCCGTGAGCGGTGGCGCAA
CCAGTTGGGCTGGACCCGCGAGATCCTGCGGCTGGGAGAGCCCGACGATGCCTGGGCGCT
GCGCCTGTCGATTGCCGAGATCGAGCAGGACGCGGCGTTCTCCGCGTTTCCCGGGATCGA
CCGCGAGCTGGTGTTGCTGCGTGGCAATGGCATGCAGCTGCAGTTTGGCGACGGGCGGCA
GCACAGCTTGCTGCCGCCGTATCAGCGGCTGCGGTTCGCGGGCGAGGAGGCGGTCACCGC
GGTGCTGGGCGACGGGCCGACGCAGGACTTCAACCTGATGTGGCGGCGCGCTGTGTTGCA
GACCGAGCTGCTGCACCGCCCGCTGGTGGGCACGATGCTGTTCTTTGCCGACCCCGGCAG
TGCCTGGGCGATCCATCTGCTTGCCGGGCAGGCAAGTTTTGGCCGCGATAGCGGGTTGCC
GCCGTTGCTGGCCGGTGACACCGCGTGGTTGTCGGCGCGAACGCGCAGCCGCTTCGTGCT
GGATGGCGGCGGCGAACTGCTGGCGATCCGGGTGAGTCCGGCTGGCTGAGGTGGTGGACT
TTCAGATGCAGGTGCAGGTGCAGGTGCAGCTTCACGGGGCCGTTGCATGTGCAGATCCAT
GCAAGCCGCTGCACTGCGGCTAACAAGTGAAGCGCAACATATCCGTTCACAGCAGTGGAG
TTTCGCTTGCAATAACGACCATCAGTACACGTCGCGACGATACCGCCCGCTGCTGAGTAG
TGCCTGTTTGAGGTCGGTTCCCAGAATGCTGTCGAGGGTGGCATCGACCTCCGGGGCCAT
GCCGCGCAGGCTGCCGCAGACGTACACGCAGGCGCCTTGCGCCACCCATGCGCGCACGTC
CGCCGCCGCGGCGGCCAAGGCGTGTTGAACGTAGCGATGCGGCTGGCTACTGTCGCGGGA
ATAGACGCGGTCCAGTCGTTCGATCCAGCCGTCGCGCTGCCAGTGTTCGAGTTCATCGCC
ATAGAGCGTGTCGTAGGCTGCGTTGCGTTCGCCGAACAACAGCCAGTTGCGGCGCGCACC
GGCGGCGATGCGCGCGCGCAGGTGTGCACGCAAGCCGGCGATCCCGGTGCCATTGCCGAT
CAGCAGCATCGGTTGCGCGGCGGCGGGCGGGTGGAAGCCGGGATTGGTCCGCACGCGTAG
CGCGATGCGCGCGCCGATTGGAGCCGCCCGGCAAAGCCAGCCGCTTCCCAGGCCGGGCGT
GCCATCGGCATGCAGGTGTTGACGGATCAGCAGTTCGGCATGGCCTTCGTCGGGGAGCGA
GGCCAGCGAGTAGTCGCGGTGTGGCAGCGCTGCCAGCGTGTGTACCCATGCATCCAGCGA
AGTGATGTCGGGGCTGTCGTCAGGCAGGGTCGCGCCGCTGAGCCAGGCGTGCAACGAACG
CCCCTGCACCTGTTGGGTGCCGTCCAGCAGATGCCGCTGCAGCCAGGTCTCCACCACTTG
TGGCGAATGCTGCGGGCGGATTTCGGCAATGTCGCCCGCGCTCCACTGCGGCAAATGACC
GTCGCACGGGATCAGGCGCAAGCGATACACCGCGGCGCCCGCGCTGCCCGGATTGATATG
CACGCGCTGCTGCAGCTGCCAGTCGGCATAACTGGGCACACTCCAATCCGCTTGCGTCGC
CAGTGCCGGTGCCAGTTCAGCCAGCCTTTGCTGCCACTGCTGCAGGGACTGCGGCTCGGC
GTTGTCGACCTCGATGCGTGCGAACAAGGGGGTTGCACCTTGCGCCTGCAAGCGTGCATC
CAGGCGCCGCCCAAATGCGCAGAACTGCGCGTAACGGCGGTCGCCCAGCGCCACGACCGC
GTAACGCAGCGCGGCCAGATCGGTATCGCTGCCGGCGAGCCAGGTGCGCTCGGCTGCTTG
TACGTGATCGGGTGCATCGCCTTCGCCGGTGGTGCTGACGATGCAGAGCAGGCGCGGCAC
GCGCGATAGTTGATTGGCATCCAACGCGTCCAGCGGCAATGCATGCGCACCGACGCCGGC
CTGCTGCAGGGCAGTGGCGCTGCGTTCGGCCAATTCACGCGCGAACCCGGTCTGGCTCGC
CCAGGCGATCAGCAGGTTGCTGTCATCGCCGCGCGCAGCCGCAACGCGTGGACGCCCGCG
CAGCCACAGGCCGAAACAGACGATGGCGTAAGCCGCCAGGCTGAGGCCCGCCCATTGCCA
ACGGTGTGGGGCGGGGGCGCTCCACCACGGGCCCGCATGCAGGCTGCCCAACCAGGCGGC
CAGTACCGCCAAGGCCAGCAGGATGACGCCGTTGCCAAGCCACACGCGTGGGGAGGCGAG
GCTCATGCGGCAGCCAGATGCGTTTCAAACGCCGGGCTCATGGATTCCTGCAAATCCGCG
CCGCGGCGCTGCAAAAAGCGCACCGCAAGCCCTGCGTTCGTCGCATAAGCCAGGCCCGCG
TCAACACCGAGCACGGTCATTGCGGTTGCCCAGGCATCGGCATGCATCGCATCGTGCGCC
AGCACGGTGACCGCGGCCGCTGCCTGCGCAACCGGCGCGCCCAGGCGTGGGTCGAAGGTA
TGCGCGTAACGTACGCCGCCGGCCTCGAAGCGGTGCCAGCGGTCGCCGGAGGTGGCCACG
GCCAGTCCATCCAGTGCCAGCACGCGCGCGGGCAGTGCGGTGCCTGCGTCTTCGTCGGGC
GCTGATTCCACCAGGACACGCCATGCGCTGCCATCGGGTTTGCGGCCGTATCCAAACAGC
TCGCCGCCGACATCGATCAACGCGCTGGCGATGCCCGCCTGCGCCAACGCGCGCTGCACG
CAGTCCACACCGAAGCCCTTGGCGATGCCCGACAAATCCAATGCAAGCGCGCCGGGTTGC
AGTGCTCTGTCTGCGTCCAGTTGCAGGCGCTGCCAGCCACAGCGCTGCCGGGCCAGGGCG
ATCTGCTCGGCACTGGGCACCTTGCGCGGCCCACCGGCGGCACCGAAGCCCCACAGGTCT
ACCATCGGGCCGACGGTTGGATCGAACGCGCCATCGCTGGCACGCGCAATCTCCAGCGCC
GTGGTCAGCACGCGGTGGAATGCGTCCGGCAACCGCTGCCAGGTGCCGGCGGCAGCACGG
TTGAAGCGGGTGATGTCCGAGTCTGCGTCCCAGGTGCTCATCTGCGCGACTACGCGATCG
AGCGCACCCTGGATCACCGCATGCAACGGATGCAGGTCGCGGCCGCGCGGCGCCACCAGC
TTCACGCTCCAGGTGGTGCCCATGCTGCGGCCGCCCAGGGTGGCAACGGCGTCATCTGCG
GAAGAAACTGGGTGCATGTGTGGACCGGTCGAGCAGGCGCTGCCTTGAGGCAGCCATGGT
GACGCGCAAACGTGCCGTTTGCATCACGCGGCGTGCTTTTGAAGCAGCAGAGGATGCGTC
GGTTGGTGCAGCGTGCGCTGCGCACGCGGTAGACCGTACACGCCGATAGCATGTGCCGCC
TCAACAGCGCCACTGCATTGATCAAAGGATCAATGCAGTGGCGTGCGTGCGGCGATTACT
GCGGCAACACTTCCAGTGTGGCGACATAGCCGAGGCGGCGCTGCTTGGCCTGTGGCAGCG
AGGTTTTGGTGTCTTCGGTGGTGGTTTCCAGCCAGTACATGCCCGGCTCCGGCCAGGTCA
CGCTGAAGCCGCCCTTGGCGTCGGTCTTGAGCTTGATCTCGTTCTGGGCATCGCGGTAGC
GGGTACCGCCACGCACGATTTCGATCTCCAGGCCGGCCGCTGGTTTGCCATCCAGTTGCA
GGGTGAACTGCGCGGCTTCACCAGCGACCAGGTCGTTGGGGTGAGTGACCGGAATCAGCT
CGATGCCCTTGCCGCTGGGCTTGAACACGGTGGTGGTGGGCGCGCCGCGGGTCACGAAGG
TTTCCACGCGATTGAGCGACTGGGAGACCTGCAGTTCCTGCGCGTTCTTCGGCACTTCGG
TGGCGAAGCTGGTTTCGTTGCCGCGCCAGCGCTTGGGCTTGCCGTCTTCCTTCCAGCTGG
CGAACAGGCCGGCGTTGGTGATGCTGAGCTTGTAGGTGCCGGGCTGGGTGAGCTGCAGAT
CGAACACGCTGCGGTACTTGCCGGTGGCCGGGTTCTCCGGCTTGAGCGCGCTGCCATCGG
GCGCAGTGATGCTCAGGTTGTCCAGCCGCAGCGGCACGTGGTTGAAGTAGAACAGGTCGT
TGGACACCGCGGCATCGACGGTGATCCATGGTGCTTCGCCGGCGAGGACGGTTTGCGAAG
GCAGCAACCAGGCCTTGTGCGCGAGGGCGGTGACCGGCAGTGCGGCGAGCAGGGCGATCA
GGACGAGAGGACGTTTCATGGCAACTCCTTGCAGAAGATGAGGGCGGTGGTCGCGTGTCT
GGTCAGCGCACAGCTGCGCCGCGTGGATGCGTGGACGATCGAATAACGCCGTGCGTGTCG
GGGACTCGCATCGCACTCGGCGCGTGCGAGCGACCGGGCGCAGCGCACGGTCAGGGCTTG
GCGACCAGGCTGACCGTGCCCAGTTCGCTGATGCCGCTGGCCTTGGCCGTCTGTGCAGCG
GTGGCCGGCCAGGTGAAAGGCACCTTGACCAACTCGCGGCCGCCCACTTCGCGCGCGGCC
TCCACCACCAGCGTGTATTGACCGGCCGGCAGCGACTTCAGCGCACCCTTGGTATCGGTG
AACGACAACGCGTGCGCGCCGGCGGGGCGGGTCGGGCCGGTGACGCCGTCGACCGGCACC
TCCAGGGTGCGCCCGCTCTTGCGCCACCACTGGCGCAAGTCCGGCAGCCACTTGGTGCCA
TGGCCTTCGGCGGTGTCCTTGGACTGGTACCAGACCGCCAGGTTGGCAGCGGCCTTCTGG
TCGGCGCCTTCGACCCAGATCGCCACGTACGGGCGATGGTATTCGGCGACGTTGAGCTTG
GGGATCTCGACGTTGATATCGAGCGTGGCCGCATACGCTGGGATGGCGAGCAGGCCGCTC
AGGGCGATGGTCAAGGTGGCGCGCATGGTCGTCTCCGGAGGCGAGGGTCAGTGGATCAGC
AACAGGGCAAGCAACAGCGGAATCAGCAAACCCAGGCCAACCAACGGCCAGGTCATGCGC
CGCTGACGCGCGTGCAGGTGCAGTAAACACAGGCCGGTGATGCAAAACACCAGGCAGGCG
ATGGCGAACACGTCGATGAACCAGCCCCAGGCTGGCCCGGCGTTGCGGCCCTTGTGCAGA
TCGTTGAGGTAGGCAATCGCGCCGCGCCCGGTGCGTTCGTATTCCACCGCGCCGGTGCTG
CGGTCCAGGCTCAGCCAGGCATCGCCACCGGGGCGCGGCAGTGCGAGATAGATTTCCTCC
GGCGACCATTCGCCCTCGCGCGTGCCGACGCTGATGTCCAGTTCGCGGCCCAGCCACTGG
GCGACGCGTGGCGGCAGTGGCGCATTGCCTTCCTGGCGCGTGCCCAGAGTCCGTAGCAGC
GCGGTAGGCAGCGTGAGCGTGCGGTGCTCGGTCGAAGGAGTGGCTTCGATGCGCGCGGCG
TGATTCAAGGTGAGGCCGGTGACGGTAAACAGCAGCATGCCGATCAGGCACACCGCCGAA
CTGATCCAGTGCCATTGATGCAGCATGCGCAGCCAGAAGCCGCGCCGTTGTTGCGCGGCG
CCGAGCTGATCGGTGGAGGAGGCGGGCGCCATGTGGGTCAGGCCGCCGCCGTGGTGGCAG
CGGGCGGCGCAGGCGACTGCCGCGCACGCACTTCGCTCAGCAATGCGCGCAGGCGGGGCT
GTGGAGCGGCGGCCAGCAGCGGGGTGAGTTGGCGCAGGAACCCGGCATGCCCGCCAGCGA
TGGCGCGGCGCATCCAGGCTTCGGCCTGATCGATGTCGCCGTCGTCGGCCAGCACCGTCG
CAAAACCGGCTTGCCCGCGGAAATCGCCGGCCTCGGCGGAGCGGCGGTACCAGGCGCGGG
CGGCGTGCGGATCTGCAGCGCCGGCCAGGCCTTGCTCCAGATAGCGCGCCACGAAATTCA
TCGACTTGGCGTGCCCGTGTTCGGCAGCGCGGCGATACAGCGCCAACGCCTGGGTGTGGT
CCTGCGCGACGCCGCGGCCGGAGGCGTACAGGTGGGCCAGGTTGTACATGCCCCAGTCCA
GGCCATGCGCGGCGGCGCGGCGAAACCACAGCGCCGCCAGCTCCAGATTGCAGGGCGTGC
CGAAGCCCAGTTCGTGGCAGCGCCCGAGCTGGTTCATCGCTTCCGGGTGCCCTGCATTGG
CGGCCACTTCGTACCACAGCATCGCCTGGATCGGATCGGCCGCGACGCCGCGGCCTTCTG
CGTAGAGTTGTGCGAGCAGAAGCTGTGCGGCCACATCCTGGCGATCGGCCGCCTTGCGTA
GCAACGCCACCGCCTGCGCGGGCTGCGTGCGCAGTGCGGCGATCACCTGCGCGGTGTCCA
GCACCGGCTCAGACATCGGCCCATTGCCGCAGCAGGTTGTGATACACGCCGGTGAGCTGG
ATCAGCGACGGATGCCCGGGCGTGTCCTGGGTCAAACGACGGATCGACACGTCCAATTCG
AACAGCAGGCGGCGCTGTGCATCGTTGCGCAGCATGCTTTGTATCCAGAAGAACGAGGCG
ACACGCGTGCCACGCGTCACCGGCATCACTTTATGCAGGCTGGTGCCGGGGTAGATCACC
AGATGCCCGGCCGGCAATTTCACCGACTGCGTGCCGTAGGTGTCTTCGATCACCAGCTCG
CCGCCGTCGTAGCTTTCGGGGTCGCTGAGGAACAGCGTGGCGGAGACGTCGGTGCGCACC
GGATCGGCGCCACCGCGGCTGCGGTCGTAACGCACCGCGTTGTCGACGTGGTAGCCGAAC
GACTGCCCGCCGCTGTAGCGATTGAACAGCGGTGGATAGATCCGGCGCGGCAGCGCGGCA
GAAAAAAACGTGCTGCTGCGCGACAGTGCGTCGAGCACCAGCGCACTGGCCTCGCGTGCG
ATCGGGCTGTCTTCGGGCAATTGCGCGTTGTCCTTGGCCTGCGCGGACTGATGGCCGGCG
GTGATGCGGCCATCGGCCCAGTCGGCCGCGTCCAGGCGCTCACGCAGCTGGCTCAGCTGG
GCGGGCGTCAGGACGTCGGGAATGGGCAACAACATGCAGTGGTCTCCACGCCGTCCGCGG
ACTGCGGACGGCGCGTTGATGGATCAGAAACTGAAGGTCGCGTTCAACACCGCCGAGCGG
CCATCGCCCGGCAACGCCCAGCCACTGCCGGCGGTGACGGTGCCCGCGGCGTTGACGGTG
AGGTTGTTGCGGATGCTGGTGTAGTACTCCTTGTCGAACAGGTTGTTGACGTTCAACTGC
AGGCTGAGCCAGTCGTTGACGCGCAGGCCGACCATCACACGGTGCACCCAGTATGCGTCG
GTCTTGCGGTAGACCGCGGTCGAGGTGTTGTTCGGATAGAAGCTGCCCTGGTAATTGACC
CCGTAACCGAACGTCCACTCGTTGAGCTGATACGTGGTCCAGAGATTGCCGGCGTTGCGC
GGGGTCTGCACCAGTTCGCGCCCGGCAATCGGGTCGCCGGTGAGGCTGGCGGTGCGGTTG
GAAACGCTCTGCAGCACTTCGCTGTCCAGGAAGGTGTAGTTGGCGAAGACCGACCAACGC
TCGGTCAGGTAGCCGGCCGCGCCCAGCGCAATGCCATCCACGCGCGCCTTGCCGTCGAGC
ACCTGCTCGGGAATCAGCGGGTCGCCGCTGTTGACCTTGTAGTTTTCGCGCTCGTTGCGG
AACACCGCCGCCGTCAGTGCCAGACGCTCGTTCAACACGTCCCACTTACCGCCGAGTTCG
ATATTGACCGCGCTTTCCGGCTCCACATTGCAGTTGGCGCCGACGGTGGCAGTGGCTATC
GGCGTGCACGAGCCATTGACCGACGCCTTGGACGGGGTCTTGCTGTTGGCGTAGGACAGA
TACAGGCTGGCGTTGTCGACCGGCTTGAATACCAGGCCGGCGCGGTAGGAGAACAGATCC
TCTTCGCTGCCTGCCGGGAACCCCGGAGTCACGCCGGTTACGCCGCCGGTGGCATTGACG
GTGTAGGTGGTGCTGTCGCCTTCGTTGTGTTCGTAACGGCCGCCCAGGTTGAGCATCCAT
TGCTCGTTGAACTGCAGCGTGTCGAACAGGTACACCGCCTGATTGGTCAGGCTGCCCTTG
CTGCGTCCGGTGCGGAAATAGTTCTGCGGGCCGGTCCAGATGTTGTACGGATTGTCGAAG
GTCTGCAGCGGGTAGGTGATGCCGGTGGTGGAGCCGTCGGCATTGCGGAAGATGCTTCCG
CTATCGAGTTCGAAATCTTCCTTGCTGAAGGCCACGCCAGCGACCACGCGGTGCTCGATG
GCGCCGGTGTGCAGGGTGGCGGTCAGGTCGGTCTGGCTGTGGGCGATGAAGTTTTCGGTC
TCGCGCACCAGCCCGCGCGGGCCGCTATTCGGGTTCCAGGTGGACGGCGGCTGGCCGACG
CAGGCGCGGCCGGTGTAGGCGTTGGTGTTGTTGGGCAGGCACCAGGTGCCTTCCGGCGCG
GTGGCCGTGGTGGTCTGGTCCACGCGCTGCACACGCGCCAGGCTGCGCAGTTTGACGTTG
TCGTCGAAGTCCATTTCCAGCACGCCGGTCAGCATGTCCACGTCGATTTCCTGACGCGAC
ACATTGCGATAGCCGTAATAGGTTTCGCGGTCCACGCCCGGCAGCGGGCCATCGTTGAAC
GGGCTGAGCGCGAACGGCACGCCGTACTGCGGCAGGTTGTTGTCGTGCTGGTGCAGGTAG
CTCAGCGTGAAGCGCGTGTCCGAGCCCAGGCCGAACGCCACCGACGGCGCAAAACCCCAG
CGATGACGGAATTCCTCATCGCGGCCCGGCACGTCCTGGGTGTGACCCATGGCGTTCAAG
CGCACCGCGGTGCCGTTTTCGAAGTCGTAGTTGCTGTCGACGGTGAGGCGGCCGTAACGG
TCGCTGCCGCCGCCGATCAGCACGTTGGTGAAGTCGCCTTGGCCGGCGGTCTTGGTCACC
AAGTTGATGTTGCCGCCCACCGAGCCGGCGCCGGACATGGCCGAGTTGGCGCCGTTGATC
AGCTCCACCGCTTCCAGGTTGAAGGTGTCGCTGCGGCTGTACTGCGCGCTGTCGCGCACG
CCATCGGTGGTGATGTCGCTGCTGGCGGTAAAGCCGCGCAGGTTGATGCTGTCGCCATAG
CCGCCGCCGCCTTCGCCCGCGCCAAAGGTGATGCCGGGCAGGGTGCTGAGCACATCACGC
AGCGACAGCAGGTTCTGCTGGTCCATGGTCTGCTTGGTGACCACGGTGATGGTCTGCGGG
GTGTCGCGCAGCGCCTCGGTGTACTTGGGCGAGGACGGCTTCTGCGCACGTTCCTGCTGC
ACCCGGATCGCATCCAGATCCACTGCGCCCGGAGGTGCCGGCGCGTCGCCAGGCTGGGCG
AAGGCAGGAGCGGACAGCGTCAGCAACACGGCCGAAGTGAGCGGGGAAATCCTGGGAGTC
ATGGGACGTCTCGAAGAGGGAAGCGATGCTTCGGCCTGGCGATGGCTCGGCGAATGCGGG
AAGGGGAATGCGCGCCTGTCAGCCCGATGCCGCCTGCTGCCAGGCCCGGCGTCCGGGCAC
GCGGCAGCGCTGCGCCAGACGGCATAGGGCGAACGAACACCAAGAAGAAAAAGGCATGGA
CAGGGGCAGGCGCATGGGATCGCAGGAAGGCCAGTTGTTAAGAAGGCCTGAAGGGCTGCG
ATCTTAAATGCAAATCATTCTTCTTTGCAATCTTTGCCGATGGATGGCATACGGCCGAAA
GATTGGGGCTCTGCAGTGCGCTGCCAGCGGCGGCTGGGCGCCGCGCTCAGCGGTCGTCGC
GGGTCCAGATACCGCCGTGTTCCTGCTTCACCGGGAACTTGGGCACTGCGGAGTAGGCCG
GGGCGCACAGAGGACGCCCATCGCGGATATCGAAGCGCGCGCTGTGCAGCAGGCACTCGA
TGGTGCCGGCAGCCGCGTCGAAGGTGCCGGGCGAGAGTTCGTAGTCTTCGTGGCTGCAGC
GGTCTTCCAGCGCGTACAGCGCGCCGTCGAGGTTGAACACCACGATCGGCGCATCGGTCA
CTTCATCCCACACGGTCTTCAGCTCGCCCGGCAGCAATTCGCTGCTGGCGCAGACAAAGG
TCCAGTTGTCGCTCACAACGCGGCCTCGCCGAGCGGCTTCTCCAGCACTTCGAAGCGCAG
GTCCTGGCGCAACGGCACGCCGAAGCGCTCGTCGCCATAGGGGAAAGGCTTGGACACGCC
GGTGCGGCGATACCCGCGGCGTTCGTAGAAGGCGATGAGTTCGTTGCGCACGTCGATCAC
GGTCATGCGCATCAGCGGCAGGGCCCACTCGGTGGCGGCGATGCGTTCGGCCTCGGCGAG
CACGGCCTTGCCGATACCGCCGCCCTGCAGGGTGGGGCTGACCGAGAACATGCCGAAGTA
ACCGGCGCCGTCTTCGTCGGCAACATGCGCGCAGGCCACCAGGGCGCCGTCCTGTTCCAC
CAGTAGCACCAGGCTGCGGTCGCGCAGGATGTCCTGCCGCAACACCGCCGGGTCGATGCG
CGCACCGTCCAGGATGTCGGCTTCGGTGGTCCAGCCGACGCGGCTGCTGTCGCCGCGATA
GGCGGAGGTGACGAGCGCGACGATGGCATCGATATCGTCGACGGTGGCGGTGCGGAAGGT
GGTGGTCTGCATGTGGAACAGTTTATCGGGAATCGGGAATCGGGAATCGGGAATCGGGAA
TCGGGAAAAGCGTTGCGCCGCTCAATGAGCTACTCCCCCTCTGTCGACCAGCGACAGCAT
GTGGGAGACCCGCTTGTTCGATTCTCCATTCCCGATTCCCGCAGTCAATCAGCCCAAAAG
CTGACGCACCTTCACCAACGCGGCAACAAAACGCTCGATCTCGTCATGCGTGTTGTAGAA
CGCCAGCGAGGCGCGGCAGGTGGCGGCCACGCCGTAGTACTGCAGCAGCGGGTGTGCGCA
GTGCTGGCCGGAGCGGACGGCCACGCCTTCCAGGTCGAGCAGGGTGGCCAGATCGTGCGC
ATGTGCGCCTTCGATCAGGAACGACACCACCGCCGCCTTGTCCGGCGTGGTGCCGAAGAT
GCGTAGGCCGTCGATGCGCTGCAGCTCTTCGGTGAAGTGCGCGAGCAGCTCGGTCTCGCG
CGCTTCCACGTGCGCCAGGCCGACTGCGTCCAGATAGTCAACCGCCGCGCCCAAGCCGAT
GAAGCCAGCGATATTCGGCGTGCCGGCTTCGAACTTGTGCGGGCCGTCGTTGAATACGGT
GCCTTCGAAGCTCACTTCCTTGATCATCTCGCCGCCGCCCAAAAACGGCGGCATGGCCTG
CAGATGTTCGCGGCGCGCCCACAATGCTCCGGTGCCGGTGGGGCCGCACATCTTGTGGCC
GGTGATGGCGTAGAAATCGCAGCCGATGCCGGCCACGTCGACGCGGCGGTGCGGTGCGGC
TTGCGAGCCGTCCACTACGGTGACGATGCCGCGCTTGCGTGCCTCACGGCAGATCTCGCG
CACCGGGTTCACTGTGCCCAGCACGTTGGACACGTGGGTGATCGCCAGCAGCTTGACCTC
GGGGGTCATCGCCTTACGCAGTGCATCCAGATCCAGCGCGCCCTCAGGCGTGATCTCGGC
CACGCGGATGGTGGCGCCGGTGCGCTGGGCCACCAACTGCCACGGCACGATATTGGCGTG
GTGCTCCATGCGCGATACCAGGATCACATCGCTCGGCCCCAGGCGCGGCAGCGCCCAGGA
ATAGGCCACCAGATTGATCGCGAAGGTGGTGCCGCTGCACAGCACCAGCTCGTCGGCGCG
CACGTTGAGAAAACGCGCCAGCTTGCTGCGTGCGCCCTCGAACGCGTCGGTGGCTTCGGT
GCCCAGTGCATGCACCGCGCGGCTGACATTGGCGTTCTGCCGGCGATAGAACTCGTCGGT
GGCAGCGATCACCTGCAGCGGCTTCTGCCCGGTGTTGGCGTTGTCGAAATAGATCAGCGG
CTTGCCGTGCACCTGCCGCATCAGCAGCGGGAAATCGGAGCGTACGCGCTCCCAGTCCGG
TGCCGGAGTGGCGGCGACGGAGGCGTTCATGCCACGCCCGCCGAATTCAGGGCGCGGTCC
AGCTGCACGGCCAGCAGATCGCGCAATGGCGACGGCAGTGCGCGCAACGGCTCATGGCAG
AACGCGGCGCTGAGCAAGCGCTGCGCCTGCTGCTGCGGCAACCCGCGCGAGCGCAGGTAG
AACAGCGCGTTGTCGTCGAGCTGACCCACGGTGGCACCGTGCGCGGCCTGCACTTCGTCC
GCGTCGATCACCAGCACCGGCTGGGTGTCGATTTCGGCGTTGTCCGAGAGCAACAGGTTC
TTGTTCGACAAACGTGCATCGGTGCCATCGGCGCCCTGGCGGATATGGATGCCGCCGTGG
AACACCACGCGGCTGCGGTCGGCGCCGACGCCGCGCCAGACCAGCTCGCAGGCGGTGTCG
CGGGCGATGTGCTCGATGCCCAGGCGGGTATCCACATGCCGGCGGCCATTGCCCAGCAGC
ACGCCATTGGCGGTGAGCCGTGCATTGTCGCCTTCCAGCCGCGCATTGAGTTCGTGCCGG
GACAGGCCTGCGCCCAGCTCCAGGTCCACACGCTGGTACTGCGCATTGCGCGCCAGCACC
GCATCGGTCCGCGCGAACGCGGTGGCGCGTGCGCTATCGGCCTGCACGCGTGCGTGCGAA
AGCACGGCGTCCTGGGCCAGATGGACATGCATCACGCTGTTGTCCAGATGCGCTGCATCG
CCTACGTGCAGGTGGTGCTCGACCACGCCGAGCGCGGCGTCGGCACGCAATTCGATCAGA
TGGCGGTGGTGCCAGGCCAGGTCGTGCTCGCCGCCCACGCTAACGAACACCAGCTGCAGC
GGCAGCGCCACCTTGACGCCTGCGTCCACGCGCACCAGCGCGCCTTCATCGGCCAGCGCG
GCATTCAGACGCGCGAAAATTTCATCGCTGCGCTCGAAGCGGCGGCCAAGCAGCTGCTGC
GCCGATTCATCGCCAACTAGTGCGGACGACAGCGTCTGCACCTGCACGCCTGCCGGAAGT
TCGGACAGATCGCTCAGCGCATCCGACGCACGGCCATTGACGAACACCAGGCGCGGGGTG
GGGATCTCATCCAGCACCGCGGCATCGATCAGCGCCGGCACCAACGGTGCAGGCTGGAAG
CTGCGGCGTTCCAGCTGGCGCAGCGAGGTGTATTTCCAGGCTTCGGCACGCGGGCCGGGC
AGGCCGGTCTGCAAGGCCGCGTCGAGTTCGGCGCGCCGTGCAGCATTGCCGCTAAACCCG
CTGGCAAGGGATTCCAACAAGGCACTCATCAGGCGGCGGCCTCCGGCACCACACGGTCCT
TCAGGAAGTGGTAGCCGTGTTTTTCCAACTCCAGCGCCAGCTCCGGGCCGCCACTCTGCA
CGATGCGCCCATCGGACAGCACATGCACCACGTCCGGCTTGATGTAGTCGAGCAGGCGCT
GGTAATGGGTGATCACCAGGAACGAACGCTCGGTCGAGCGCAGCGCATTGACGCCGTCGG
CCACGCTCTTGAGTGCATCGATATCCAGGCCGGAGTCGGTTTCGTCCAGGATCGCCAACT
TCGGCTCGAGTACGGCCAGCTGGAAGATCTCGTTGCGCTTCTTTTCGCCGCCGGAGAACC
CTTCGTTGACGCCACGGTGCAGCAGCTCGTCCTTCAGATGCAGCACCGCCAGCTTCTGCC
GCACCAGCTTGAGGAACTGCATGGAATCCAGCTCTTCTTCGCCACGCGCCTTGCGCTGCG
CATTGAGCGCGGCACGCAGGAAGTAGGTGTTGTTTACGCCGGGGATTTCCACCGGGTACT
GGAACGCCAGGAACAAGCCGGCCGCAGCGCGTTCTTCCGGCTGCAGGTCGAGCAGGTCGG
CGCCTTCGAACTGCACGGTGCCGGCAGTGACTTCGTAGCCGTCGCGACCGGCGAGCACAT
TGCCCAGGGTCGATTTGCCGGCGCCGTTGGGCCCCATGATGGCGTGCACCTGGCCGGGCT
GGATGTCCAGCGACAGGCCCTTGAGGATGTCTTTGCCGGCGATGCTGGCGTGGAGATTTT
GAATGTTGAGCATGCTGATGGTCCGTCAGAATTCGTATGTAGCCCCTCTCCCGCCGGGAG
AGGGGTTGGGGTGAGGGTTCGTGCGAAGCATCGTGCCGTTTGGGTGCACTTGCCTTCGCC
CGTACCCTCATCCGGCGCTGCGCGGCACCTTCTCCCGAGGGGAGAAGGGGAAAGGTGTCA
GCCGACGCTGCCTTCTAAGGAAACTTCCAGCAGCTTCTTGGCTTCCACCGCAAATTCCAT
CGGCAGTTCGCGGAATACCTGCTTGCAGAACCCATCCACGATCAACGACACCGCGTCCTC
CTGACTGATGCCGCGTGCGCGGCAGTAGAACAGCTGGTCGTCGCTGATCTTGGAAGTGGT
GGCTTCGTGCTCGACCGTGGCGCCGGGGTTCTTCACCTCGATATAAGGGAAGGTGTGGGC
GCCGCACTGCTTGCCGATCAACAGCGAATCGCACTGGGTGTAATTGCGCGCGCCATCGGC
GTTGCGATCCACCTTGACCAGGCCGCGGTAGGTGTTCTGGCCGCGGCCCGCGCTGATGCC
CTTGCTGACGATCTTGCTCTTGGTGCGCTTGCCGATGTGTATCATCTTGGTGCCGGTATC
GGCCTGCTGACGATGATGGGTGAGGGCTACCGAGTGGAACTCGCCCACCGAATCGTCGCC
GAGCAGCACACACGACGGATACTTCCAGGTGATCGCCGAACCGGTTTCGACCTGGGTCCA
GGTTACTTTGCTGCGGTCGCCACGGCATTCGGCACGCTTGGTGACGAAGTTGTAGATGCC
GCCGCGGCCTTCTTCATCGCCCGGATACCAGTTCTGCACGGTCGAATACTTGATTTCCGC
ATCTTCCAGCGTCACCAGTTCCACCACGGCCGCATGCAGCTGGTTTTCGTCGCGCATTGG
CGCGGTGCAGCCTTCCAGGTACGACACGTAGGCCTTGTCTTCGCACACGATCAAGGTGCG
CTCGAACTGGCCGGTGTGGCCGGCGTTGATGCGGAAGTAGGTGCTCAGTTCCATCGGGCA
ACGCACGCCCTTGGGAATGAACACGAAGCTGCCATCGGAGAACACGGCCGAGTTCAGCGC
GGCAAAATAGTTGTCGCCCACCGGCACCACGCTGCCGAGGTGCTGCTTGACGATCTCCGG
ATGTTCCTTGATCGCTTCGGACATCGAGCAGAAGATCACGCCCTTTTCGGCCAGTTCCTT
GCGGAACGTGGTGCCGACCGAGACCGAGTCGAACACTGCATCCACCGCAACGCCGGCCAG
CCGCGCGCGCTCGTGCAGCGGCACGCCGAGCTTGTCGTAGGTGTCGAGCAGCTCCTTGGG
CACGTCATCCAGCGAGGCGTACTTCGGGCCCTTGGGCGCGGAGTAATAGCTCAACGCCTG
GAAATCGATCGGCGCGATCTTCAGCTTGGCCCACTCCGGCATCGGCATTTTCAGCCAGTG
ACGGTAGGCCTCCAGGCGCCAGTCGGTCATCCATTGCGGCTCTTCTTTCTTGGCCGACAG
TGCACGGATGATGTCTTCGTCCAGACCGGGCGGGAGCGAATCGGATTCGATCTCGGTGAT
GAAACCGGCGTCGTAACGTCGGCCCAACCGTTCGAGGATCTGCGCATTCTGCGGGGGGGC
AAGTTCGGTGGCCATCGGCTGCCTACTGGGTCAGGTGGTCGCGACGCGCGCGGCGATGGA
ACGCCGACGGTTGTCGCCAGGGAGGGAGAGGGGGTGCAGCATCTGCGCCAGTGTCACGCG
ACGCAGGGCATCGCCCACCACATCGTTGATCAGGCGCCAGTTGGAGCGCACACCGCATTG
GTGGGCGATCCCGCATTGACTGTGGTCCTGGCTGCATTCGGTGATGGCCAGCGGTCCTTC
CATGGCTTCGACGATCTCCACCAGGGTGATCGCGCTCGCCGCACGTGCAAGCCGGTAGCC
GCCATGCACGCCGCGCAATCCTTCCACCAGGCCAGCCTGCGACAACGGCTTGAGGATCTT
GCTGACGGTGGGTGCTTCCAGGCCGGCCTGTTCGGCCAGTTCGCTCGCGCTGAGCACCTG
GTCGCTCCGTGCAGCCAGCACCGTCAAGACGACGGTGGCGTAATCGGTCAATTTGGTGAC
GCGCAACATGCGAGGACGGTGAACCCCTAAAGCGGACCGAAATTGTACTCTTTTGCTCCG
CTCAGTCCAACCGCGTGGTTCAGCCGCCGGAAAGGCCAGCCCGTTGCGGTGGCAGGTGCG
CTTGTGCTTGGCGCGTGGGCGCGCTGCGGTCACAATGAGCGGCCCCATCACCGGACCCTT
TCATGTCGCGTAAAGTTGCCGCCCGCAAGTCACGTATCCATGGCAATGGCGTGTTCGCCG
TCGCTGCGCTCAGCAAGGGCGAACGCATCATCCAGTACAAGGGGCGCCTGCGGACGCATG
CCGAAGTGGATGCCGACGACACCGGCGATGTGGAAAGCGGGCACACCTTTCTGTTTACGC
TGAGCGATGACTACGTGCTCGACGCCAACTACGAAGGCAACATCGCGCGCTGGATCAACC
ACAGCTGCAATCCCAATTGCGAAGCGGTGATCGAAGAGGCTGAAGGCGAGGACCGCAGCA
AGGACAAGGTCTTCATCGAAGCCAAGCGCGCAATCAAGCCGGGCCAGGAGCTGACCTATA
ACTACGGCATTACCCTGGGCGAGCGGCACACGCCGCGCTTGAAGAAGATCTGGGAATGCC
GCTGCGGCTCGAAGAATTGCACCGGCACCATGTTGCAGCCCAAGCGCTGAGCGACGGCGC
GCGGCGGTCGGCATGACGCGGCGCGCACATCGGTACACGGATGCGCAACACGCGCATTCC
TAGGGTGCGGGCTCCTTTGCAGATTGAGGAGTTCCTCATGACTCATTCGCTCTCCGGCAA
GACCGTTGCCGTGCTCGCGACCAGCGGCTTCGAACAATCCGAGCTGCAGGAGCCCAAGCG
CTTGCTGGAATCCTGGGGCGCCACCGTCGAGGTGATCGCGCCCGGCGACGATGCACAGAT
CCGTGGCTGGAACCACACCGACTGGGGCGACAGCGTGCCGGTGGACACGCCCCTCGCGCA
GGCCAAACCCGACCGCTACGACGCGCTCGTGCTGCCAGGCGGTGTGATCAACCCGGACAA
CCTGCGCACCAACGCGCAGGCGATTGACTTCATCCGCAGCGTTGCGGCCAGCGGCAAGCC
GGTGGCTGCAATCTGCCACGGGCCGTGGTTGCTGGTGGAAAGTGGGCTGGTGCGCGACCG
CAAGGTGACGTCGTGGCCGTCGGTCAAGACCGATCTGAGCAACGCGGGCGGCCGCTGGGA
GGATGCCGAGGTGGTAGTGGATGGCCAGCTGATCACCAGCCGCAAGCCGGACGATATTCC
TGCATTCACCGATGCGGTTGCCAAGGCACTGGCTGCCTGAGGTCACGCAGCAGCTATAAA
AGAGAGCCCGGTGCATCGCTGCGCCGGGCTCTTTTAATTTCACGTTGGCAGATGCGCGGT
GCGCTCGCAGCGCCGATGGGTTACTTGCCTGGCATGGCGCCGGCCGGTACCTGCTGCTCG
ATATCCTGGTTGAAGTTCACCGCCAGCCGGCCGTTCTGGATCGCCACCGACTCCACCTGC
ACATTGCCCATCACGGCCGCAATGGCGGGATCGATCTTGTAGATCGGCTCCTTGCGTGCG
TAGTCGGCCAACCACGCGTTGAGCAACTGGCGCGTGCTGCTGTCCAACTTGGCACCGGCG
TTGGCGGGGCGGAAATCATCGACCGTTGGCTGGTCGAGATAAAACCCCTGCTTTGCCGTG
TCGTAACGCAGCGCGCTGCTCAAGGTGACGTTGCCCACCGGCGCCGGCGCGCCGCCGGCC
GTGGCCAATGCAAGGTCGAACGCCATCTTCAAGCGGTCGCCAGGTGGCAACGACAGTGCC
GGGTTGCTGACCGTCATTTCGATCAGCCCACCCAGCGCATCGTGCGTCTGCGGGAAGCGC
CCGCCCAGGTACTGCTGCACGTCGGCGGCCTGCACGCTGATCTGCCGCCCCTGGATTTGA
GGCGCCGCCCACGCTGCGGACGGTGGCATCGCCAGGGCGAGGGCAAGCAGGGATCCGGCA
ACTAAACGCAGTTTCATCGGGCAACTCCGGCGGTGGATGGCATCACCTTAGCCAGCGCCG
GTGAACCACGGGTTAGCGTGCTGCGGTGTGGCGGGATGAGTACGACACTGCGTGCCGCGG
TGGTTGGGGTGCTCGCAGCGAATGCGCTTCGGTGTTGTGGGCGTCGACTGCGGATCTCGC
GTATCGCCACTTCTGACTACGAATGTCCAGTTGCGTGGACGGCGGCTTTAACGCAGCACC
GGCTGCAGGGTGGCCGAATAGATTTCCCAGGTGTCGCTGCCAACGCGTGGCTGCAGACGG
TAAGCACCGACCAGCCGTTCGGTGCCGGTCGTGGTGCGCACGGTCAGCTGCACCGGCACT
TCGATCAAGCGCGGCGGGTGCTGTTGGTCCAGCGCGATCGGCGGATCGTTGTTGATGCGC
AGGCTGATGATCTGCCCGATGTTGCGCAGCACCGCATCGTCCGGCACGGGTGCGGGATGG
CCGCCGGTCCACAGGGCATCCGCATCGGCACGTGCAGCACCGGGCAGTGCGCCCAGATAA
CGGTGCACGGTTGCGCTTGCTTGCGCGTAGTTCGCACTTGCAAGCGCCTGTTTGGGATCG
GTGGCGGTCGATGCAGCGCCGGGACGCTCGCTGGCCACGGGCGATGCCGCAGTTGCGGCG
ACAGTCGCCGATGCAGGCGAGCCGTTGGCGGCCTGTGGTTCGGGCGTGCGCTGGCAGCTA
CAGCCGGCCAGCAGCAGTAGCGAAAAGACACTGATCAGTTGGCGCATCGCCGCTCCCCGT
CACGATCGGCGCAGTGTAGCGGCAGTTGGCACCGCGCGGATCAGCGCCCGGCAGCGGGAT
GCACGCGTTGCAGGCGCTCCAGCAATAGCTGCAATTTCGGCCGTAGCGCGTCCAGGGCAT
TGCTGGGCCGCGCGCGTGGGCGCGCCGCCAGGTCCTTGAGCAATTGCGAACCGACGGTGA
GCGCGGCGCACTCGTCACTGCTCAGGTCGCGGCGCAGGTGCAGCTCTTCGAACAGCCGCA
TCCAGTCGGCGCGCGAGCGCTGTTCGAATTCGATGGTGCAGCGGTCATGGCAGGGGCTGC
CGTCCTTTTCGATGGGCGTGACCGTAATGCGGTAGCGTTTGCGGGACATGGAAGGTCGCG
TCACTGTGGGGCTGGCTCCACCATAGGCGCGCACGCGCCGGGTCTCGATAGGCCGGGCCA
TGACGCAGTGTTCCAGCGCGCTCAGGGTGCCTGCTGTGGCGCGGGTTGCCGGAGCAGTGG
CAGCGGATCGTACGCACCGTTGCGCGCATAGATCCCGTAATGAAGATGCGGCGGCGTACC
GCGCGCGTTGCCGGTGGTGCCGACCATGCCCAGTGCAGTGCCGGGCTCGACGACATCGCC
AACCGCCAGTCCGGGCGCCCAGTCGTCCAGGTGCGCGTAGTAGTGCCGTTCCATCGCCGG
GCCGAGCACCCACACCTGTTTGCCACCCAGCCCTGTGTCGCGAATGGAACTGACCACGCC
ACGGGTGGCAGCCACCACCGCTGTGCCGCGCGGCGCGAAGATATCGACGCCGGCATGGCT
GCGGTCGCGTCCGCGTGGGGCGCCGAAGGTGTCGGCAATCTGGCGACCACGCACACCGTC
TACCGGGATGTGCAACTGCGTGGGTGCCGGCATCTGCGACAACTCCCAGCTGGTGCGCAG
GCGTTCGGCCATCGGTGACAGCCAGGCCCAGCGCGCGGCAACACCCAGCGCGCACAGCAT
CACGATCGATACCAGCAGGTGGCGCACGCGTCTGGCTGGGCTGCGGGTGGGCGATGGCGC
GGTCACGGGCACTCTTGGTTGCGAACTCACCGCCAGGGTAGGGCAGCGGCGATGAGTGCG
ATGTGGTGTGCCTGTCAGGAGGCGAAGAAGACGCGGCAGACGCGCAAAAAAAAGACGGCC
CTAAGGCCGTCTCGATCAAACCGGATGCAGCGCGATTACAGCGCGGCGTCCTTCAGACGC
TTCATCGCACGGACCTTCAGCTTGCAGGTCGCAGGCCTGGCAGCAAACACCTGCTCTTCC
TTGGTGAACGGGTTGATGCCCTTGCGCTTCGGCTTGGCCGGCACGTTGACCGAGGTGATC
TTCAGCATGCCCGGCAGGACGAACGAGCCGACGCCCTTCTTGCTCAGCGACGCGTGCGCG
GTGGCTTCCAGCGACGCCAGCACGGCGCGGACGTCCTTCGGAGCCAGCTGGGTGGTTTCG
GCGATGTGCGCGACCAGGCCGGTCTTGCTCAGGGCTTCCTTGATCGGCTTCGGCGCGGCG
GTCTTGCTAGCGGCCTTGGCCGGCTTTGCGGTCTTGGAGGCGGCGACCTTTTTCACTGCC
TTCTTGGGGGCAGCCTTCTTAGCGGCGGTTTTTGCCATGAGTTATGTGTTCCGTATTCGT
TGGTGGTGTTTGGGTCTGCCGACCCAGTCGGCAACGCGAAATGTAGGGCAACTGCAGCGC
CCCGCCAATAGGGAATCGATGAAACAACACGAAAAGACCGACTTGGCACGGGCATTCGTT
CACTGGACGCCAAAAAACACGAGAAAAAAGCGCTCTGGGTTCGCTTGGCGTGGGATGCTG
CGCGCGCTCTGACGCACAGCAGCAGATCAAGATGATGCGGCATGAATCGCGGATTGGCGC
AATCTGGGCAGCTGCTGCACAGGCGCATGTCGATCAATGCATTCGCTTAGCGAGGCATGC
CTCTACCGAGCCAGGGCGCCGTGGTCGCGCAAAGGGCGCATGCCAATGTTGCGAAGAATG
GCGTGCGTGCTGCCTGCCAATCGATTGCAGGCGCCAAAACGAAGCGCATTCGATGAAGCC
GGGGCTCGCATCATTCCGCATTCGGACAGCGATGCGCCGATAGCGCGTCTCCAGGCAAGC
GAGCGATCCAGCCAGCGACGCCGCATCGCTCCCGCGGATCAGTCGTTGGCTGCCGACAAA
CTGCGGCCGCGTTCGGTCGCCGCGGCAATCGCGTTGGCGGTCAACGCTTCGAAACCGCCG
GCCTGGAATGCCTCGATCGCGGCCTGCGTGGTGCCGTTGGGGGAGGTCACGCGCCGCCGC
AACACCTCCGGTGCTTCGCCGGATTCGGTCAGCATGCGGGCTGCGCCGAGCAGGGTGTGC
AGCACCAGCGTGCGGGCGGTCTCGGCGGGCAGGCCTTGCGCGCGTCCGGCGGCCTCCATC
GCTTCGGCGAGCAGAAAGACATAGGCAGGGCCGCTGCCGGACACCGCAGTGACCGCATCC
ATCTGTGCCTCGTCGTCGAGCCAGACGGTGACGCCGGCGCTTTCCAGCAGCCGGGTTGCC
TGCGCGCGCTGCGCCGCGCTGACGCGTGCATTGGCGTACAGGCCGGTCACGCCGGCGCCG
AGCAGGGCCGGCGTGTTGGGCATGGCGCGCACCACGGCGGCCGTGCCGCCGCACCAGCGC
TCCAGTTGCGTTGCGGTGATGCCCGCGGCGATCGACAGCAGCAGCGGGTGCTGTTGCTGC
GCGAGATCGGCCAGCTGCGTGCACACGCTGGGCATGACCTGCGGCTTGACCGCCAGTACC
CAGAGTGCGGCGCCCTCCACGGCGCTGCGCGCGTCGTCGAACACCTGCACGCCGAAGTCA
GCGGACAGTGCCTGGCGCAATTCGGCGACCGGCTCGGCGACGCGGATGGCGCTGGCCGGC
GCGCCCTGGCGCAGCAGCCCGGCGATCAGGCTGCGCGCCATGTTGCCGCCCCCGACAAAG
GCAACCACCGGAGCATCGCCGTGTGCAACCACAGCTGTGGAGGAGGAAGGCTGGGTCATT
GCAGCACCATCAAGAAGGAGGAAGGAAACGGCCGACGTGTCAGGCGGCCGGTGGCGCGTT
GCGCTGGCCAAATAGCGCCGTGCCCACGCGCACCATGGTGGCGCCGGCCGCAATGGCATC
GGCGAAGTCCGCGCTCATGCCCATCGACAAGGTATCTGCCTGCGGATACTGGCTGCGCAG
TGTCGCGAACAAGGCCTGCATGCGCGCGAATGCCTGGTGCCGGCGCGTGACCTCGGGAAA
CGGCGCGGGAATCGCCATCAATCCGCGCAGCTGCAGTTGGGGATGGGTGGCAATCTCCGC
GGCCAGGGCGTCGATTGCCTCGGGCGCGCAGCCGTGCTTGCTGTCCTCGTCGTCGATATT
GACCTGGATCAGCACATTCAAGGGTGCGCGGCCGTCCGGGCGATGCCGGGCGAGCAGTGC
GATCAGCTTGGCGCGGTCCACGGTCTGCACCCAATCGAAACACTGGCTGGCCATGTCGGC
CTTGTTGGATTGCAGGTGGCCGATCAGGTGCCACTCCAGCTGCAGCGCTTGAAGCTGCGC
GATCTTGGTGGCCGCTTCCTGCACATAGTTCTCGCCGAAGGCCTGCTGGCCTTGCGCGGC
TAACCCGGCCACGGCGTCGGCCGGCTGGGTCTTGGACACCGCCAGCAGGCGCGCGGGCGC
GGCGTTGGGAGGGGCTGCCGCCTGGATGGCGGCCAGCATCTGGTGCAACGAGGAAGCGGG
CACAGGTCAGCCAACGGGTAAGCAAGGCGGCCATAGTGCCGCGCCCGTGCCTTTCCTTCC
AGTTGTGCCGGTGCGCGCCGGGCGCGGCGGATCTTCCTCGCGGCGAGGTGGGGTGGATAA
AGGCGCGCTGCGGCAAACGATACCGCCGCCCCGGACATCGGAAACGCCGGCCATCGGCAT
TCATGCTGGCGGGCTGAACCGACGCACGGCGCGCTTCCAGGGCGCTGCCAGAACGCTATA
CTGCCGGCCGGGGAGTATCTTCCAATCGCAGCCTAGGGGAAAAGCAGCGCATGGATATCG
CTGAACTATTGGCGTTTTCTGTCAAGAACAAGGCATCGGACCTGCACCTGTCTGCAGGCT
TGCCGCCGATGATCCGTGTCGATGGCGATGTCCGCCGCATCAATATTCCGGCCTTGGACC
ATAAGCAGGTGCACGCGCTGGTCTACGACATCATGTCGGACAAGCAGCGCCGCGATTACG
AGGAATTCCTCGAGGTCGACTTCTCGTTCGAGATTCCGTCGCTGGCGCGTTTCCGCGTCA
ATGCGTTCAATCAGAACCGTGGCGCCGGTGCGGTGTTCCGTACCATTCCGTCCGAAGTGC
TGACGCTGGAAGACCTGGGCTGCCCGCCGATCTTTCGCCAGTTGATCGACCAACCGCAGG
GTCTGATACTGGTGACCGGCCCGACCGGTTCGGGCAAGTCGACCACGCTTGCCGGCATGA
TCGACTACATCAACAAGAACGAATACGGCCACATCCTCACCGTCGAGGATCCGATCGAAT
TCGTGCACACCTCGCAGAAGTGCCTGATCAATCAGCGCGAAGTGCACCGCGACACGCACG
GCTTCAACGAGGCGCTGCGTTCGGCCTTGCGCGAAGACCCGGACATCATCCTGGTCGGCG
AGTTGCGCGATCTGGAAACCATCCGCCTGGCGCTCACCGCCGCGGAAACCGGCCATCTGG
TGTTCGGCACCTTGCACACCAGCTCGGCGGCCAAGACCATCGACCGCATCATCGACGTGT
TCCCGGCCGGCGAAAAGCCGATGGTGCGCTCGATGCTGTCCGAATCGCTGCGTGCGGTGA
TTTCGCAGGCATTGCTCAAGAAAGTGGGCGGCGGGCGTACCGCAGCGTGGGAAATCATGG
TCGGCACCCCGGCCATCCGCAACCTGATCCGCGAGGACAAGGTGGCGCAGATGTATTCCT
CGATCCAGACCGGCCAGCAATACGGCATGCAGACGCTGGACCAGCATCTGCAGGACCTGG
TCAAGCGCAGCCTGATCACGCGCAACCAGGCGCGCGAGTACGCCAAGGACAAGCGGATAT
TCGAGTGACTCGGGAATAGGGAATCGGGAATGGGGAATTGCAAAAGCACGTTTCCCTGAC
CGGTCCCGGTTTCCAGCTTCTCCAATTCCCGATTCTCGATTCCCTATTCCCTGCTCCGAG
GGAGCACGCCATGAGCACCATCGACTTCACCTCCTTCCTCAAGCTGATGGCGCACCAGAA
GGCGTCGGATCTGTTCATCACCTCTGGCATGCCGCCGGCGATCAAGGTGCATGGCAAGAT
CAGCCCGATCACCCAGACGCCGCTGACCGCGCAGCAGAGTCGCGACCTGGTGTTGAACGT
GATGACGCCCTCGCAGCGCGAGGAATTCGAAAAGACCCACGAGTGCAACTTCGCCATCGG
CGTGTCCGGGGTGGGGCGGTTCCGTGTGAGCTGCTTCTATCAGCGCAACCAGGTGGGCAT
GGTGCTGCGGCGGATCGAGACGCGCATTCCCACCGTGGAAGAGCTGAGCCTGCCGCCGGT
GATCAAGACACTGGCGATGACCAAGCGCGGCATCATCATCTTTGTCGGCGCCACCGGCAC
CGGCAAGTCGACATCGCTGGCGGCGATGATCGGCTACCGCAACCAGAATTCCACCGGGCA
CATCATCACCATCGAAGACCCGATCGAGTTCGTGCACAAGCACGAGGGTTGCATCATCAC
CCAGCGCGAAGTCGGCATCGATACCGATAGCTGGGAAAATGCGCTGAAAAACACCCTGCG
CCAGGCGCCGGACGTGATCATGATCGGCGAAGTGCGGACCCGCGAAGGCATGGACCATGC
CATCGCCTTCGCCGAAACCGGGCACCTGGTGCTGTGTACGCTGCACGCCAACAACGCCAA
CCAGGCGATGGACCGCATCATTAACTTCTTCCCGGAAGATCGCCGCAATCAGCTGCTGAT
GGACCTGTCGCTCAACCTCAAGGGTGTGGTGGCGCAGCAGTTGATCCCGACCCCGGATGG
CCGCGGCCGCCGCGTGGCGATGGAGATCATGCTCGGCACGCCGCTGGTGCAGGACTACAT
CCGCGACGGCGAGATCCACAAGCTCAAGGAGATCATGAAGGAGTCCACCAACCTGGGCAT
GCGCACCTTCGATCAGAGCCTGTTCGAGCTGTATCAGGCGGGCGAGATCAGCTACGAAGA
CGCACTGCGCTACGCCGACTCGCAGAACGAGGTGCGCCTGCGCATCAAGCTCTCGCAAGG
CGGCGATGCCAAGACGCTGTCGCAGGGGCTGGATGGCGTGGAGATTGCCGAGGTTCGGTG
AGGCGCATGGCCGCGCTCCATGATGCGGCGGCGTTGCGACCAACGCTCCGTGCACCAACG
ACGCGCTGCGGTCAGTCTGGGCGCGTCGCGCTTTTCAGCCAACGCCAGCGATTGAGTGCA
GTGCGGCGCCAAGCCAGTGCAGCCGTACATCCAGCAGCGATGCACGGCTGACGTTTCAGA
TGTAACCAGGGTGGCCGATAGTGTCTAATATCCGCACCCCACCGCAGTTCCCAGACCCGT
GAGCCTTCCCGATTCCGATCTCCGTCCGGAGCAAGAGCCGTTGCCCGACGATGGCGCCGT
GTTCACCTCCGGCCCGCTGACGCCGCCACCGGATTCGGCCGGTACCAGCGCCGATGACCA
CGCCTATCACCACTCGGTGGCCGAAGATGCGCAAGGCATGGTGCTAGCCACGTTGGTGGC
CTCGCTGGGGCTGGCGATCTTTGCCAAGGGCGGCCTGATGATCGGTGGCATGGCCGGGGT
GGCGTTCCTGCTGCACTACGCGCTGCACTGGAATTTCGGCTTGGTCTTCGTGCTGGTCAA
CCTGCCGTTCTATTGGTTGAGCGTGCGCCGCATGGGCTGGGAATTCACCCTGAAAACCTT
CGCCGCGGTGGGCGCCTGCGGGGCCTTGACCGACCTGCTGCCGCGCTGGGCCGACTACGC
GCACATGAGCACGTTGTTTGCGGCAGTGGTGGGCGGGGCGCTGGCCGGGCTGGGCATTTT
GTTCTTCATTCGCCACCGCGGCAGCCTCGGCGGCATCGGCATCCTGGCGGTGTATCTGCA
GCGCGAGCGGGGCTGGAGCGCGGGCAAGGTGCAGATGAGTTTCGACGCGATGCTGATGCT
GGTCGCGTTTTTCGTGCTGACGCCGGACAAGGTGCTGTATTCGGCCATTGGCGCGCTGAT
GCTGAGCCTGGTGCTGATGTTCAACCACCGGCCGCACCGCTACATGGGCGTGTGAGCGCG
CAGCGGACTTACACGACCTCCTCGCGCGCCGGGCAGTCGGTGGGCAGGTCCAGCCGCTGC
ATCAGGCCGCGCGCATCGAACGGTGCGTGCACTTTCATGTCGTTGTCGAAGTAGCAGTAC
ACGTCGCGCCGTGCGCGCTTGCTGGCGCGCGGCCCTATACGCTGTGCATCGGAGGGCTCA
CCACCTGCGGCCCAGGCCGCAATCCGCTCGCCCCAGCGGTCCAGGGCGTGGTCGCTGTAG
CCGCTGGCATAGAGTTGCGCGTCGCCATGCAGCCGCAGGTAGACGAAGTCAGCGGTGACA
TCTTCGAGATACGGAAATTTGCCAGCGGTATCGGCCACCACCACGCCCACCTTGTGCTTG
CGCAGCAGCTTCATGCAGGACGGGTCGCAGAAGCTGGGGTGGCGCATCTCCAGCGCATGC
CGTAGCGGGCGCTTGCGATCGATGCTCAGGGCCGTACGCCCATGCATCAAGGTGGTGTCG
CGTTTGCGCGCCAGGGCGAGTGCTGCCTCGGTATCGCGCGGCAGGCTGGTGAGAAATGCA
TCCAACACCGCGTCATCGAAGCGCAGGCTTGGCGGCAATTGCCACAGGATCGGCCCCAGC
TTCGGGCCCAGCCGCAGCACGCCGGATGCAAAGAAGTTGGCCAGCGCCTGTTCGCAATCG
CGCAGCCGCTTCATATGCGTGACAAAACGCGGGCCTTTGACCGCGAAGACGAAGTCGTCC
GGCGTCTCGTCATGCCAGCTCTGGTAGCTCTCCGGGCGTTGCAGCGAATAAAACGAGCCA
TTGATTTCCACGCTGGGAAAACAGCGCCCGGCATAGGCCAACTCGCGCCGCTGGGCCAGG
CCGGTCGGGTAGAACGTGCCGCGCCAGCGTGCATAACGCCAGCCCGAAATGCCGATGCGG
ATGCTCATGTGCCGACCATGCCGCGGCAGGTGTGCAGTGGTCGTGGATGCTGTGGCAAGG
CCGCGTCATCTGGTGCGCCGGTGCGTGCGAGTGGATAAGCGGGGCGGCATTCTCGAAAGG
ATCGCGCCGCGCGAGGTGGGCGCAGCCGGTGCGTGGAGTGGGCATGGAGCGCGCACCCAG
CACCCGACTGTGGTGCCATCACTGTCTGGCTGGCGGCTCGCTACGTGCGGTCAGTCTTGC
GAGGCATCCACAGGCGCTGCCGTGATCAATGCAATGCCGCTGCGCGTGCGCTTTGACAGT
AGCGGCAGGTTCGCAACCTGGTTGCCGGGCGCCTCGTAGAGCCACAGCACGCAGCACGCG
GTATTGGCGCTTTGAAAGCTGCTGCGGAACGCCACCACGCTGGCGCTGTAGCACTCGCTG
CCGTGGCGCACGCGAAGATTGGCGACAAAGTCGAACGTGTAATGCCCGGCGTCATGCCAT
GGCCATTGCGCCTCCAGCTCGGGGTCGCTGCTTTCGGCGGGACTCGGGCAGCGTGCCTCC
GGATCAGGCGAACGCTGCCGGCCTTGTGCATCCAGGCGCAGGTGCTGCAACTGGGTGTCT
ACCGCGGCACGCATCGCCGGGTGTTGCGCCAGCCAGTCGTCCGCCTGCTGTTCCTCTAGC
AAGCGCTCGGCAGCATCTTTTCGCCGCGGCGCCAGCGTGTGCTGGTAGCGATAGCGGATC
TGCAGTGCCTTGGTTGGGTGGCGTTCGGCGGGCAGCGGCGACAACGGGCGCGAGAGAGTC
AGCGTGTCCTGGAAATAGTCGCCGTCGCGGTAGGCCGCGTAGCTGCGTCCGTCGATGCGT
AGCCAGTACAGCGCCTGGTCGCCGCCGCGGCCGTTGATGCTGAATCCAGCGTCCGCTTCT
CTATCCGCTGGCGTACCTGTGGGCGTGGCGGTGGGGGCGCGGAAGCCATCGGTATGGCCT
TGCAGCACCGTGATCTGCGTAAACAAACCAGTGCCGCCGACATAGGCCTCATCCAGCAGG
TCGCGTTGGCCGTCCTCGTCCAGGTCGATCAGGGTGTAGTGGTGGCTGCGGTTCTCGGAG
ATATCGTCTGCTTCGCTGGTGGCGTGCGCGCCGTAGGCCTGCAGCGCGTGCCACTCGGCA
TCGGTGACGTCGGCCGGCTGCGTGGGCGGCACAGCCTCGGATGGGTCTTCCTCCGGATCC
GGGCTTGCGATGTCGAAGCTTTGCCCGTGGGTATCGGCATAGCGCTTCATCACCGTGTCG
ATCGGCGTGGGGTCGCTGGCCGGCACGGCGGCAATGTCGCGGCGCAACTGGTCCAGCACC
TGCGTCAGCGACAGCCTAGGCACCTTGTGCGCGTCTGCCTGCGGCACTGCCGCGGCGGAG
GCAATCAGTAACCCAGCAATGCCCAGCAAGCGCCGCATGCGAAATGTGCGATGCGGTGTG
ATCGCAGCGCTGAGTACAGGCGCCTCGCACGCGGCACGCAAGGTGTCGCTCACGCGCTGC
GCATCCATGGCGGCGACAGTGCCTGAATGTCCGCAAATACCGGGCAGTTGGCATGGTGCG
CGCCGCGCAGGTAGCCCAGGCTCATCAGGAATTCGCCGGTGATTTCGCCGCCAGTGAAAC
GGAAGGTCTTCTTGAACACTTTCACCCAGGCCGGCTTGTCGAGGGGATGTTGTGCATCCA
GCCAGTTGGCAAAGCTGCCGTGCGTTGCGCGCAGGCGCTGGATCACCTGCGCATTGTGGA
TGGCGGCCAGCACCTTCAGGCGATTGCGAATGATGCCGGCATCCTGCATCAGCCTGGCAA
TCTCCGCCTCGCCGTACGCGGCCACGGTGTCCACGTCGAACCCGTCATAGGCACGCTGGA
AGTTGCCGCGCTTGCGCAGGATGGTTTCCCAACTCAGGCCGGCCTGGTTGATCTCCAGCA
CCAGGCGTTCGAACAGCTCGCGTTCGTCGCGCTGCGGGAAGCCGTATTCGTGGTCGTGAT
AGTGGCCATGCACCGGGTGGCCGGGCGCGATGCTGCAATAACCGCTCATGGGGTCTCCGT
TGTCTTGCGTGCGTTGGCGGATGAGTTGATGCGCATCGGTTTACCGCCGGGAAACAGCAA
GTCAGGCCAACGGCGTGGCAGCGTGGCGAGTTTGCCTTGGCGCACGGCCTCACGCAGGGC
TTCTTGTTGCTGGCTGCGCTGCGGGAAGCTGTTCAATGTGTCCACCCGATACCAGCCCTG
CGCATCGCGGGTGTACAGCGTGCAGGTGATACCAAACTTCCCTGAAAGATCGCACAGCAT
CACCTCGTCCTGGCCGTCCTGATCCAGGTCGCGGCGGATGATCACGCAGTCCGCATCGCG
TTGCAGGCAGCTGTCGTTGTGCAAGCTGCCCTGCGCCAGGGCGCTCCACCAGGTTGGGTC
CGGGCTGCTGCTGCCTGCAGCGAGCAGCAGGTGTGCCTGCAGCTCGGCCACGTCGTGCAT
GCGCGTGCGTCGCAGTGCGTCATCCGACTGCGGTTCCTGCCAACGTTGCGTCCGCGCGAG
CAGCAGAGTGAGCTGCCGGCTGCGCCTGGCATCGTTGGCAAAGACGGGGGTGTCCCGCAG
CGCTTGCACCGCGTGATAACCACGGCGGCCGTTGGCAAACCGCAGGAATTCCAGATCGTC
CTGCAGCAGGTCCGGGTTTGCAGTGCCGCCGCGCTGTGCCAACTGCTGCAGCTGGCTGGC
CACCACAATCCGATACGGATCCAGCACAGGCGTATTGACCAATAGCAGCAGGGCGATGAC
CACCCACGACAGCATCTTGTTGCTGCGCGCCAGCGGCGCCAGCCACTGCCCCGGGCGTGG
CCGCAGCACTGCAATGGCGTATCCCACTGCATAGGCGCTGGCCACCGCGGCCAGCACCAC
GCCCCAGAAGCGTTCGCCGGTCCAGCCGTACTGGGCAATGCGCACGCCCACCGCGTAAAA
GGCCAGGCCTGCATAGAGCGGCAGTGTGAGTAGCCCGGCCTCGACAACGCGCCGCAACCA
GCCGGGATACGCCGGCGGTGTCGCGCCATCCTGATACACCGCATTGGTGAACAGCACCAG
CCCGAACACCATGCACAGCAGGATCGCCGCCGCCGCGCGGGTCTGCCACAGCGGCTGCAG
GCCGGTCAGCGGCAGGGTGAGGATGAACAGCAGCGCGATACTGGCCAGCAAGGGCACCAG
GCCGGTGCACAGGGCGAACACGATCTGCCGCATCACCTGCACCGCACGCTGGCGGGTGCG
CCCGATCAGGATGCCCAGGCCGGCCATCGTGCCGGTGGCCAGGTAGATGAAGGCATCCTC
GCGAAACAGCGTGCGGAAGAGATCGATCTTCACCAATGCGAACAACTCGGCCCATAACGT
CAGCACGCCCCAGCACACGCCGATGAACACCAGTGCCAACGCAAGCGTGAGCGTGTTCTG
CCAGGCGTGTTCGAACAGCGCGTGATAGCTGGCACGCCAGCTGCCATGGTGCTGACGGAA
CTGCAGCCAGGGCAGGGCGATCAACAGCGCGGCCGCCACGCTCAGGCCGAACGGGGTCAG
CACCTTGTTGCTTTCCAGGCCGGGTGCGCCGGTTGCGCTCCACGCCGCCCAGCCGGCAAG
TGCGGCGAACACGGCCGCCACCACGGCCAACTGCTGCCACAGGCGACGGTCGTGCAGGGT
CTGCACGCTCAACAGCAGCATGCTGGGAACGGTGAGCACCAGGGTGTACCAGCACACGCG
CCCACCCAGCGCAGCGAACGGCGCCACGCCGTGGTCTGCGCCCCATTCGGCCAGATACAG
CAGGCCGCCTTGCAGCAGGGCCACCAGCACGATGAACGCGCGGGTCTGGCGGGGTAGGGG
CAGATCGTCGGGGGCGGGGTGCAGCGCAGATGTGGGCAGCATCGGCAGTCCATGGCTGAG
GCAAGCGGCCAGTATGGCAGCGCCCCAGCGCGGTTCGAAACGAACCGCTAGAATGGCCGC
ATGTCTGTTTTGCCCACGCCTCTGGCCAACCAACTGCTGATTGCGCTTCCGGCGCTGTCC
GACCCTACCTTTTCGCGCAGCGTCGCGCTGATCTGTCAGCACGACGAGAACGGCGCCATG
GGTGTGCTGGTCAACCGCCCGTCCGAGTACACCCTGGGCGAAGTGCTGTCGCAGATGGGG
ATCGACACCAGCGACGAGCGCCTGCGCGAGCAACCGGTGCTTAGCGGCGGGCCGGTGCAC
CCCGAACGTGGTTTCGTCATTCACGACGATGCGCGCGCATGGGATTCCAGCCTGGAAGTG
GGCCAGGGCGTCTACCTGACCACCTCGCGCGACATCCTCGAGGCCATGGCCGCCGGCGAC
GGCCCGCGCAATGCGCTGGTGGCGCTGGGCTGCGCGGGCTGGGGCGCCGGGCAGCTGGAA
TTCGAGCTCGGCGAAAACAGCTGGCTCACCGCGCCCTCGGACGCCAACGTGCTGTTCGAT
ACCGCGCTGGAAGACCGCTGGCAGACCGCCGCCGGCCGCATCGGCGTGGATCTGTTCCGG
CTCACGGATTACTCCGGGCATGCCTGAGGCGGGCGCGATCCGCCCCGACGCGACGGTGCT
GGGTTTCGACGTGGGGTCGCGCCGGATCGGCGTGGCCGTGGGAACCGCGCTTGGCGCGGG
TGCCCGCGCCGTGGCCGTGATCAACGTGCATGCCAACGGCCCGGATTGGGTGGCGCTGGA
TCGTGTGCACAAGGAATGGCGCCCCGCCGGCCTGGTGGTCGGCGACCCGCTCACCCTGGA
CGACAAGGACCAGCCCGCACGCAAGCGCGCGCACGCCTTCGCACGCGAACTGCGCGAGCG
CTATGCGCTGCCGGTGGTGCTGATCGATGAGCGCTCCAGCTCGGTTGAGGCTGCGCAGCG
CTTCGCGCGCGAGCGCGCCGATGGGCGCAAGCGCCGCCGCGACGCCGACGCGCTGGACGC
GATGGCCGCGGCGGTGATCGTCGAGCGCTGGTTGTCGGCGCCCGAGCAAGCCACTCTTCT
TCCCTGATTCTCCCGACCTGCGATGACCACCATGCAACTCGATTCGGACGGACGCCTGCG
CCACCTGCTCACCCTGGAAGGACTGCCGCGCGCCACCTTGCTGCAGCTGCTCGATCGCGC
CGGCCAGATCCGCGATGCGGCAGTGGGGCGCGTGGGCAAGCGCAGCGTGCTCGCGGGCAC
CGCGGTGTGCACGCTGTTCTTCGAACCCTCCACGCGCACCCGCAGTTCGTTCCACCTGGC
CGCGCAGCGGCTGGGCGCAGACGTGCTCAATTTCGACGCGTCCACCTCGTCCACCCGCAA
GGGCGAAACTGCACGCGATACCTTGAAGAATCTCGAGGCGATGGGCGTGCGTGGCTTCGT
GGTGCGCCATCCCGAAGATGGCGCGGTGGAGCGACTGGCCGAAGCCGCCGGCGAGGGTAC
CGCCCTGATCAATGCCGGTGATGGGCGCAGTGCGCATCCCACCCAGGGCCTGCTGGACAT
GCTCACCCTGCGTCAGGCCAAGGGCACGGATTTCTCCAAGCTCAAGGTGGTGATCGTCGG
TGACGTGAAGCACTCGCGTGTGGCGCGCTCGGACCTGCACGCCTTGCGCACGCTGGGTGC
CGGCGAGATCCGCGTGTGCGGCCCGGCCAGCCTGCTGCCCGACGACGACATGCTGGACGG
CTGCGTGGTCGGCGAGGACTTCGACGCGATGCTGGAAGGCGCCGATGCGCTGATGATGCT
GCGCCTGCAGCGCGAGCGCATGGAAGAAGGCCTGGTGCCATCGCTGGAGCAGTACCACGC
CGACTATGGCCTGACCCGCGAGCGCCTGGCACGCGCGGGACGCGACGCGGCAGTGCTGCA
TCCGGGCCCGATCAATCGCGGCGTGGAGATCACCGACGAGGTGGCCGATGGCGCGCAGTC
CTGCGTGCTGCGCCAGGTGGCCAACGGCGTGGCCGTGCGCATGGCGGTCCTGGAAACCCT
GCTGGGCTGATGGCCCGCATACGCTGCTGCAATTGCGTGACAGCGCGATCGTAGTGAATG
CAAAAAGACTGCCTTCTCACGGGCGTCGCGACAATCATCGCGACGCCCGTTTTGTTTCGT
GCTTGGCTGCTTTCCCGCCAGGTAAGCACGCAGCATGGCCAAGCCCAGCATTCGAACTAA
CTCCATTCGTCCAGCGTGACAACACCCCCGCAACGCCGCACGCTCTTACGATTCCCGATT
CCCGATTCCCGATTCCCGATTCCCGATTCCCGATTCCCGATTCCCAATTCCCAATTCCCA
ATTCCCAATTCCCAATTCCCAATTCCCAATTCCCAATTCCCAATTCCACCTCTCAACGCC
ATAACACCCGCTCGCCTAAGGTAACGGTCCCTTTCAATCGCAGGAGACCGCAATGGGCAT
TTCGCGTCACGCCACCGCACACTGGGAAGGCGACCTCAAGACCGGCAAGGGCCAGCTCAG
CACTCCGCAGAGCGGGTTGATGGAGAACACCCGGTATGCCTTCAGCAGCCGCTTCGGCGA
CGAAAAGGGCACCAACCCCGAAGAGTTGATCGCTGCCGCGCATGCCGGCTGCTTCACCAT
GGCACTGTCCGCGCAGTTGACCGAAGCCGGCTTTCCGCCCACCTCGCTGGACACCCGCGC
CGATGTCGATCTGTCGATGGAAGGCGGCCCGCAGCTGTCGCAGATCCGGTTGAAGCTCAA
GGCCGTGGTGCCGGGCATCGATGAAGCCAAGTTCCGCGAGCTGGCCGACACCGCCAAGAA
GAATTGCCCGGTGTCCAAGGCGCTGAGCGCTGTGCCGATCAGTCTGGAAACCGAGTTTTC
CAGCTGACCGCGGTGCTGGCTGCGTACATCAGCGCAAGGCGTCGATGTACGCAGCTGGCG
GCTTGCTGAATAGGGCTTTGCGCGGGCCGTTCGGTTCAGGGCGGTTTCACTGCAGCAAGT
CGAGGATCGGCAGCGTGTCCTCCCTGTGAAGCTGCCGCAATGAAAACTCTTCTGCTTGGT
GCGCTGGTGATGGGTCTGGCTGTTGCGGGCAACGCGACGGCGCAGCGGTTCGACAATGGC
TACCGCGACAATGGCCGCGGCGGCTACGAGGATGGGCGCTACGAATACGCCCGCGTGGTG
CGCGTGGATCCGATCATCGTCTCGGACGCGTACACAGAGCGCACCAGCGAGCGCTGCTAC
AACCGCCCCTCCGACGGGTACTACACCAGCAACGACGGCTACTACCGCAATGACGGTGGT
TATGGCGGGGCGAATCCCTCCAACCGTGGGGTTGCCAGCGTGATCGGCGGCATCGCCGGT
GCAGTGCTGGGCAGCCAGGTCGGTGGCGGCAATGGACGCCTTGTCGGCACTGCGGTCGGC
ACCATGGCCGGCGTCGCTGCGGGCCGCTCGATCTACGAAGCCAATCACCGCTCTTACCAG
GGCAATGTCAGCGTCTGCGAGCCGGTGTCCTACCGCCGTGAGCGCGACCGTGTCGACGGC
TATGACGTGACCTACGAATACGGCGGCCGGATGTACCACACCCGCAGCGACTACAACCCC
GGTGACCGCATCCGCGTGCGCGTGGATGTACGCCCCGACTGAGTGTCGATGGTGGGCGCT
GCATCCGGAGTGCGGATACAGCGGTGGGTGCATGGCACGTGCGGGTGGTGCAGATGTTTT
TTGGAGTGGTGCCTAGAACAACATAGGCTGTGTAGGAGCGCGCTTGCGCGCGATGAGGCA
TTCCCGATAACGCCCTCGCGCGCGAGCGCGCTCCTACGATGTGGGCTCTTGGTCTTGGCA
GTTCGAATAGACAAAACGCTGCGGGAGACCGCAGCGTTTTTTTATCTCGCGCCCGGTGCG
CGTTGTACGCGAAGGCTTCAGCGTCAGAGTTGCCGCACTATCCGGCCCTGGTGTTTCTTA
CGTCCGACGTTCCAATGACCGATCACGGTCAGCTATCCCGTCTCTCGTGCCGGCGATGGG
CAAGGGAAGTCCAATCACTCCCAATCCAGCGTGCCGCGAATCACCGTCTGCACCTGTCCA
CCCGACCAGACCTCGCCGTTGGCATCGATGCGCAGCTCCAGCAGCGCGTCGAAGCCGATT
TCGCGGCCCTGGCTGACCACGTAGCGGCCGTCGGTGCCGGGCAAGGCATCCTTGCTATCC
AGCCAGGCCGCAAGCACGGCGTTGGCGGCGCCGGAGGCCGCGTCTTCGAAGCGGCGGCCA
TTGCCGACGAAGGCGCGCACCGCCAGATCGTAGGCGCCGGTTGCCGCTGCACGCGCGTAG
GCGAACACGCCCATGCTGCCGGTGGATTCGGCCAATGCCGCAATCGCGTTCCAATCCGGG
TCCAGGCTGCGCAAGGCGGCCTCGCTGGCCAGTTCCACCACCCACCAGGTACGTCCGCCG
TCCATCAGGGCCGGCGGCAAGGCGCCCAGCGGCCAACCGCGCAGGCTGTCGCTCAGGCGT
GGGTCGTCGGACTGCAGCTGTTCGGTGACGCGCGCACGCGGCGTGCGGATGGCGATGCTG
CGGTGGCCGGCGATCTGCTCCACGCGCAGCGGCAATTGCCCGGCGATGCCGTCCTGCACC
AGCACGCCGTCGCGCGGCGTGGCCAGGCCGGCGTCGAGCACTGCATGCGCGGTGCCGACA
CTGGGGTGGCCGGCGAACGGCACCTCTTTTTGCGGCGAAAACATGCGCAGGCGATAACTG
CTGGCGGCGTCGGGGGCCGGAAACACGAAGGTGGTTTCCGGCAACTTGGTCCAGCGCGCA
ATGGCCTGCATCGCGGCATCGTCTAGGCCTTCCGCGTCGAGCACCACCGCCAACGGGTTG
CCGCTGCCGGGGCGGGCCGAGAACACATCCAGTTGCAGGAATCGACGCGTGGTCATGGGA
GCGGGTCCGCGAGCAGGGCGCGGCAGCTTACCAAGCGATGCGGCCTTCGATCACTTGCTG
CGTTGCGCCACCGATCCATACATCGCCGGCGGCGTCGACTTCCACCTCCACGCGGCCATC
GCGGCCGACCTCGCGGCCCTGGCTGGCGACGTAGCGTCCCTGCCTGCCCGGCAGCCGATC
CTCGGCCAGCAGGCGCGCGGCGATGCAGGCATTGGCGCTGCCGGTGACGGGGTCTTCGGG
GATGCCGTCGCCCGGGCAGAATGCACGCACCACCAGATCTTCCGCATCGCTGGCCGCGGC
GGCGTAGATGGCCAGCCCGACCGCCCCGCTGGCCGCGGTGAGTGCGGCGATGGCGGCCAG
GTCGGGCACGGCCGTCCGCACCGCGGCCTCGTCGGCCAGCTCCAGCAACCACCAGCTGGG
CCCGTTGTTCCACAGGGCAGGCGCCTGCGCGCTCATGGCGAACGCTCGGGTGACCTGCGC
CAGCGCAGCGGCGTGGTGCGTGCCGGTGTCGCTGCACTGCGCGCGCGGCGCGCGCAGACG
CACCAGCACCACGTCGTGACGGTCGAATACATCCACCGGCAGCACGCCGGCGGCGCATTG
CTGGTACAGCCGGTTGTCCTGGCGGTATCCCACCAGGCCGTGCGTCCTGGCAACCCAGGC
AGCGCCCACGCTGGGGTGCCCGGCAAACGGCAGCTCCGCGCGCGGGGTGAAAATGCGGAT
GTGGTAATCCGCGCCCGGCGCGCTGACCGGCAGGAAAAACACCGTCTCCGACAGGTTCAG
CCAGGCGGCAATCTGCTGCATCTGTTGCGCTGACAGTGCGCCGGCATCGACGACCACGCC
CAGTGGGTTGCCAGCGCCAGGGCGGTTGGAGAAAACATCCAGTTGCAGGTAGCGAAATGT
GCGCATCAGGGCGGCCGTTACAGTGAAAGGACAGTGCGCGCAGATAGCGATGGCTGCAGC
CGCGCGGGGTGCATGGGCGCGATGGTGCCTGGCAGCGCGGCTGTGACGCGAGGAGGGGTC
ATGGCTGGGATATTGGCAGTAGAATCGGAGGTTCCGCCCGGCGTACCGGGCAACTCCCCC
CATCCTAAACGCCCACATCTAATGTCAGCTTCCCTTTCTACCGATCGTTGGATCGTCCTC
AAGTTCGGCGGCACCTCGGTGTCGCGTCGTCATCGCTGGGACACGATTGGAAAACTGGCG
AGCAAACGGGCGAACGAAACCGGCGGCCGCGTGCTGGTGGTGGTGTCTGCGTTGTCGGGC
GTCACCAACGAGCTCACTGCCATTGCCGATGGTGCTGCCGACAGCGCGCAGCGCGTGGCG
GCACTGGAACTGCGGCATCGCGAATTCCTTGCCGAGCTCGAGCTCGATGCCGACGCAGTG
CTAGGTGCGCGGCTTGCCGCGTTGCACGCGTTGGTGGGCGATGCACGCGCTGCCAGCCGC
ACGCTCGACTGGCAGGCCGAGGTGCTGGGGCAGGGCGAACTGCTGTCTTCCACCATCGGT
GCGGCCTATTTGCATGCCAACGGCCTGGACATGGGTTGGCTGGATGCGCGGGAGTGGTTG
TCGGCGTTGCCGCCGCAGCCCAACCAGAGCGAGTGGTCCAAGCGCTTGTCGGTGTCGTGC
CAGTGGCAATCCGATGCCGCATGGCGGGCGCGTTTCGATGCGCAGCCCACGCGGCTGCTG
ATCACGCAGGGCTTTATTTCGCGACACGCCGATGGCGGCACCGCGATCCTGGGCCGTGGC
GGCTCGGACACCTCGGCGGCGTATTTCGGTGCATTGCTCGGCGCCAGCCGGGTGGAAATC
TGGACCGACGTGCCCGGCATGTTCAGCGCCAACCCGAAGGAAGTACCGGACGCGCGTCTG
CTGACCCGCCTGGACTATTACGAAGCGCAGGAAATCGCCACCACCGGCGCCAAGGTGCTG
CATCCGCGCTCGATCAAGCCCTGCCGCGATTCCGGCGTGCCGATGGCGATTCTGGATACC
GAACGCCCGGATCTGCCAGGCACCAGCATCGATGGCAGCGCCGAACCAGTACTCGGCGTC
AAGGCGATCAGCCGCCGCAACGGCATCGTGCTGGTGTCGATGGAAGGCATCGGCATGTGG
CAGCAGGTCGGCTTCCTGGCCGATGTGTTCACGCTGTTCAAGAAGCATGGCTTGTCGGTG
GATCTGATCGGCTCGGCCGAAACCAACGTCACCGTCTCGCTGGACCCGTCCGAAAACCTG
GTCAACACCGATGTGCTGGCGGCGTTGTCGGCAGACCTGTCGCAGATCTGCAAGGTCAAG
ATCATCGTGCCGTGCGCGGCGATCACGCTGGTCGGGCGCGGCATGCGCTCGCTGCTGCAC
AAGCTGTCCGACGTGTGGGCCACGTTCGGTCAGGAGCGCGTGCACATGATTTCGCAGTCG
TCCAACGACTTGAACCTGACCTTCGTCATCGACGAATCCGATGCCGACGGCCTGTTGCCG
ATTTTGCATGCGGAATTGATCGATAGCGGCGCCATGCCGGTCAGCGAAGGTGAGGTGTTT
GGCCCACGCTGGCGTGACATCATCGGTTCGGTGCGGCCGCGGCCCACGCCGTGGTGGCAT
GCCGAGCGCGCGCATCTGCTGACGCTGTCCAAGGCCGGCACGCCGCGTTACGTGTACCAC
CTGCCCACGGTGCGCGCGCGCGCGCAAGCGCTGGCGCAGATTGCCGCAGTGGATCAGCGC
TATTACGCGATCAAGGCCAACTCGCATCCGGCCATCCTGATGGCGCTGGAACAGGCTGGA
TTCGGCCTGGAATGCGTCTCGCACGGCGAATTGCGCCGCGTGTTCGACACGTTGCCTGAG
CTGTCGCCACGCCGCGTGTTGTTCACGCCGAGCTTCGCGCCGCGTAGCGAATACGAGGCC
GCGTTTGCGCTGGGCGTAACCGTCACCGTGGACAACGTCGAAGCGCTCAAGCGCTGGCCG
GAGTTGTTCCGCGGCCGCAACGTGTGGCTGCGCATCGACCTGGGCCACGGCGATGGCCAC
CACGAGAAGGTCAACACCGGTGGCAAGGCGTCCAAGTTCGGGCTGTCGTCCACGCGCGTG
GATGAGTTCGTCGAGTTGGCACGCACGCTGGAAGTCACCATCACCGGCGTGCATGCGCAT
CTGGGCAGCGGCGTGGAGACCGGCGAACACTGGCGGATGATGTACGACGAACTGGCCGGC
TTCGCGCGCCGCATCGGCACCGTGGAGACCATCGACATCGGCGGTGGGCTGCCGATTCCC
TACAGCGCCGAAGACGAGCCGTTCGACCTGGAGCTGTGGGCCAAGGGCCTGGCCGAGGTC
AAGGCCGTGCATCCGGGCTTCCGCCTGGCGATCGAGCCTGGCCGTTATCTGGTGGCCGAG
GCCGGCGTGTTGCTGGCCCAGGCGACCCAGGTGATCGAAAAGGACGGCGTCCATCGCGTT
GGCCTGGATGCCGGCATGAATAGCCTGATCCGCCCGGCGCTGTACGACGCCTGGCACGAC
ATCGAAAACCTCAGCCAGCTCGGTGCGCCTGCCGATGGCAGCTTCGATGTGGTGGGGCCG
ATCTGCGAATCCTCCGATGTGTTCGGCAAGCGCCGCCGCCTGCCCGCGGCGACCGCACCG
GGCAATGTGATGCTGATCGCTGATGCCGGCGCGTATGGGTATTCCATGGCCAGCACCTAC
AACCAGCGGGAGTTGCCGCGCGAAGAGGTGATCGATGCGGCCGCTGGCTGAGTTCATCGC
GCTGAGCACGCTGGCCGGTGGTGTGTCGATGGTGGTGTCCACCGCCATCGACATGGCCGG
CCAGGCGATGCCGTGGACCGATAGCCTAAAGTGGGCGCTGCCCGCGCTGGTCGCTGCCGG
CGTAGGCGCATGGGGTGCGGCGCGCTGGCAGCGTTGGCGCCAGCGTCGCGCGCCGGCGCA
GCATGCCGGCGGCATGGCGTTGCGCACGCTGGTGTTGAACGCACTCAGCTATCCGCCGCT
GTTGTTGTTGTATCTGGTGATCGCGTTGGCAGTCACTGGCAGCGCAGAAGTCATTGGCTC
GGAGGCACTGCTGCTGGTGTTCCTCATCGGTTGCCTGCCGCTGCTGTGGGCCGCTGTGCC
GTTTTCCATCATCGAATATTTCCTGTGCCGGCGTTATCTGCGTCGCGCACGTGTGCCTGC
AGGGTGTGTATGAGCGCTTTCGACAAACATCAGGTGTCCACGTTCCGCTTTGTCCGCTGC
GCGCTGGATGCGCAGACCGGCGTGGCGACGCTGGTGTATGCCTTCGACCAGGGGCCGGAA
CTGGTGGAGACCGTGGCGGTGCCCGGTGCACCGTTCGTGCTGGACGCCACGCGTGCGGCG
GCCGTGCAACAGGCCTTGCGCTTGCTGCACCTGATCGCCGGTGTCAGCTACTACAAGGCG
GCGGTGCCGCCGACTATCCAGATCGAGGACTACGCCATCGATGCGGAGACCGCCGCACTG
ATGGAAAGCGTTTATTTGCACGGCCTGGGCGAATTCGCTTACCGCAATGGCTTGAACCTG
CACGGCAAGATCCACTTCCCGGTGACCGCGCCGGCGGCCGACCAGGCACCGGCCGCAGGG
CTGCGCGAGCATGCGCTGGTGGCCATCGGGGGCGGCAAGGATTCGCTGGTCAGTATTGAA
GCATTGCGGCAGGCCGGGGTGGATCAGACCGTCAGCTGGATCGGCGGTTCGCAATTGATC
CGCGCCTGCGCCGAGCGGACCGGGCTGCCGGTGCTCAATATCGGCCGCGTGCTGGCGCCG
GAGTTGTTCGAGCTCAATCGTCAGGGTGCCTGGAACGGGCACATCCCGGTGACGGCGGTG
AATTCGGCCATTTTGGTGTTATCGGCGCTGCTCACCGGCGTGGACCAGGTGGTGTTTTCC
AACGAGCGTTCGGCCAGCTATGGCAGCGAGATTCCTGGCACCGGCGAGGTCAATCACCAG
TGGTCTAAGGGCTGGGCGTTCGAGCAAGCCTTTGGGGAGTACGTGCAGCAGCATGTTGCC
GCGGACCTGCGTTATTACTCGCTGCTGCGCCCACTTTCCGAACTTGCGGTGGCACGGCAA
TTCGCCAAGACCGATCACTACGACGCGCATTTTTCCAGCTGCAACCGCAATTTCCACATC
ATGGGCGAGCGGCCGGTGCATCGCTGGTGCGGGGTGTGCCCCAAATGCCATTTCGTGTTT
CTGGCGTTGGCGCCGTTCATGCCCAAGACGCGCCTGGTCAAGATCTTCGGGCGCAACCTG
CTCGACGATGCCGCCCAGGCCGGCGGCTACGATGCGTTGCTGGAATTCCAGGACCACAAG
CCGTTCGAATGCGTGGGCGAGGGGCGCGAGTCGCGTGCCGCGATGGCGGTGCTGGCCACC
CGTGCGGAATGGAAGGAAGACGCGCTGGTGAAGCGGTTTATCCGCGAGATCCAACCGCAG
CTGGAGCAGGACGCACTGCAGCTGCAGCCCCTGATGACCATCGATGGCGAGCACCGCGTT
CCTTCGGCGCTGTGGGAGCGCGTGCGTGCGAATTTCGCAGCTTGAGGGCAAGGCGGTTGC
GTTGTGGGGATGGGCGCGCGAAGGGCGCGCCGCCTACCGCGCGCTGCGCCAACAGCTGCC
TGCGCAGCCGCTGACGGTCTTTTGTAACGCCGAAGAGGCACGCGACGTTGCCGCATTGGC
AGACCCCGCGTTGCAGGTGCAGACCGAAGCGAGCGCACAGGCGCTGGCCGCGTTCGAGGT
CGTGATCAAGTCACCGGGCATCAGCCCGTACCGTGAGGAGGCACGCGCCGCCGCCGCGCA
GGGCGCGCGCTTCATCGGCGGCACCGCGCTGTGGTTTGCCGAACACGCGCAGCCGGACGG
CTACGTGCCGGGCGCGATCTGCGTGACCGGCACCAAGGGCAAGAGCACCACCACCGCGCT
GCTGGCGCATCTGTTGCGCGCCGACGGCCATCGCACCGCGCTGGTCGGCAATATCGGCCA
GCCGTTGCTGGAAGTGCTCTCCCCACAGCCGCCGCCTGCGTACTGGGCGATCGAGCTGTC
CAGCTACCAGACCGGTGAGGTGGGGCGCAGTGGCGCACGTCCGGAGTTGGCGCTGGTGCT
GAACCTGTTTCCCGAGCATCTGGACTGGCACGGCAGCGAAGCGGCGTATGTGCGCGACAA
GCTGGCGCTGGTGACTGACGGCCGCCCGCGCATCGCGCTGCTCAATGCCGCAGACCCGCA
TCTGGCGCAGCTGCAGCTGCCTGAGAGCGAGGTGCGCTGGTTCAATCATCCCGACGGCTG
GCACCTGCGTGGCGACGTGGTCTATCGCGGCCAACAACCGATCTTCGATACCGCCAACGT
GCCGCTGCCGGGGGAACACAACCGGCGCAACCTGTGCGCCGTGCTGGCGGCAGTGGAGGC
CCTGGGCCTGGATGCGGCGGCACTGGCGCCGGCGGCACTGACCTTTCGTCCGTTGCCCAA
CCGGCTGCAGTGGCTCGGCAGCGTGGACGGCATCGCATACGTCAACGATTCCATCAGCAC
CACACCGCATGCCTCGCTGGCGGCCTTGGCCTGCTTCGCGCAGCAGCGCGTGGCGTTGCT
GGTGGGTGGGCACGACCGTGGGCTGGACTGGCAGGAATTCGCCGCGCACATGGCGCAGCA
GGCGCCGCTGGAAATCGTCACCATGGGCGCCAACGGCCCGCGCATCCATGCGTTGCTGGC
ACCACTGGCGCAGAGCGCCGGCTTTGGCCTGCATGCCGCCGATGACCTGGCGCATGCGAT
GCAGCTGGCACGCAGCGCGCTCGGTGCACAGGGCGGGGTGCTGCTGCTGTCGCCCGGCGC
GCCCAGCTTTGGCGTGTACAGCGATTACGTGGCGCGTGGCCGCCACTTTGCGCAGCTGGC
GGGGTTCGATCCTGCGGCGATCAGTGCGATTCCCGGCCTGGGTGTGCAGTAGCTCCAAGC
TGTCTTTCACGTTGCGCGTTTCGGGTTGCAAGCCTTCGGTCTGTTTTGTCGGAATGGATG
GCGGGCCGGCTACGCGCTGCGCGCCGTCACCATGCAGGCACCACGCAAACGCCTAGACTC
GCTGCACATCCCCGGGAGCATGTGCATGCAGACGCAATCGAAATGGAAACGCGCCGGTCT
GGCCGGCCTGTTGGCGTTGATGGCCGGTCCAGCCATGGCGGCGATGCAAGCCAAGCCGCT
GGAATGGACCATCGGCAAGGACAGCTTCAGCGGCGTGCTGGTGTATGACGATGCCGGCCC
TGCCAAGCGCCCGGGCCTGGTGATGGTGCCCAACTGGCGCGGGGTCAACGACTCGGCGGT
GACCAAGGCCAAGCAGCTGGCCGGCGACGACTACGTAGTGCTGGTGGCGGACGTCTACGG
CAAGGGCATCCGGCCCAAGAACGACACCGAAGCCGGTGCGCAGGCCAAGACGCTGCGCGA
TGACCGGCCCACGCTGCAGGCGCGTGCACTCAAGGCGGTGGATGTGCTCAAGGCGCAGGC
CGGCAGCGCACCGCTGGATGCAGCACGCATCGGTGCGGTGGGTTTCTGTTTTGGCGGCAC
TACGGTGCTGGAACTGGTGCGCGCGGGCGCGCAGCTGGCCGGCGTGGTTAGCCTGCACGG
CGGTATTTCCACACCCGCGCCGGCGGCCGCCAACTCCGCAAAGACGCCGGTGCTGGTGCT
CAACGGCGCCGATGACAAGAGCGTGACCCAGACCGACATCGCCGCGTTCGAAACCGAAAT
GAACGGCGCCGGCGCGGACTGGCAGTTCGTGAATTTCAGCGGCGCGGTGCATTGCTTCGC
CGAAGCCGATGCCAACAGCCCGCCGGGCTGCCTGTACAACGCGCGTGCGGCCAAGCGTGC
GTTCGGCATGCTGCACGGGTTCTTCGACGAACGTTTCGGTAAGTGAGGGGCGCTGGCGTG
CGGCGTGTCCTGCGCGCCAGCGTTTCTAAGTGGCCGGCTGCAGCGGCCGTGTTTCAGCGC
GCCGTTGTTGAAACGCAGTGGCGCGTGTCGTTTGGATGAGCGTTGTCAGCTGTTGTGGCC
TGCAGGACGGCCCTGCAGGGCGGTGCCGGACTGACAACCACAAGCGCTTTGCGGGACACT
TCGCTCGGTGGCGGCGCCGGACACTCGCCCAGCGCCGCGTGCTGCGATCAGTGCGTCCGT
TCCACCGCATAACGCGCCAGACCGCGTAATGCGGCCACTGCCGGGCTCGGCGGCAAGCCG
TCCAGGGCCTGTTCGGCGGCGGCGGCGTATTCGGCGGCGCGCTGGCGGCTGTAATCGAGC
CCGCCGGTCGCGCGGATGGCCGTCAACACCTCCGGCATCGCCTCGGCATCGCCCTGTTCG
ACGATCTGCCGCAGGCGCTGCTGGGTGGCGGCATCGGAATGCGCAATGGCGTGGATCAGC
GGCAGGGTGGCCTTGCCCTCGGCCAGGTCGTCGCCCAGGTTCTTGCCCAGGTCGGTGGCA
TCGGCGGCGTAGTCGAGCACGTCGTCGGCGATCTGGAACGCAAAGCCCAGCTGCATGCCG
TAGTCGTACAGGCACTGCTGCACCTGCGCATCCGCGCCCGAGGCCAGTGCGCCCAGGCGC
GTGCCGGCGGCAAACAGCACCGCGGTCTTGCGCTCGATCACGCGCAGGTACGCGGCTTCA
TCGGTGTCGGGGTTGTGTACATGCAAGAGCTGCAGCACTTCGCCTTCGGCGATGCGGTTG
GTGGTGTCGGCCAGGATCTGCATTACTTCCATGCGGTCCAGTTCGACCATCAGTTGGAAG
CTGCGCGAATACAGGAAATCGCCCACCAGCACGCTGGGCGCGTTGCCCCATAGCGCATTG
GCGGTGCTGCGGCCGCGGCGCAGGTCTGATTCGTCCACCACGTCGTCATGCAGCAGCGTG
GAGGTATGGATGAACTCGATGATCGCCGCGAGCTGGTGGTGCTCCGGCCCGGAGCCGCCC
GCGGCGTGGCCGGCCAGCATCACCAGCATCGGGCGCAGGCGTTTGCCGCCGGCGGAGATG
ATGTGATCGGCAATCTGGTTGATCAGCACGACGTCCGACGCCAGACGGCGGCGGATCAAG
GCATCGACCGCCGCCATGTCGGGCGCGGCGAGGGACTGGATCTGGGGCAGGCCCAGTACG
GTGGGGAGGTCTTGGGCGATGGTCATGCGCAGGCAAATCGAGATGTCGGCCGATTATAGG
TGCCCGGGCCAGATCCGTCCCGCCGCGCCTGTTCCAGCCCTTGCGCGGTGGCCCCGGAAC
CAGCTGTGGCGGGCATTTCGCGGCTGCCGGTGCGCAGGATCCCGACCCCGCCACGCGCGG
TTGTCCGGCCTGCCGACAAGGGAATGCGTCAGGTGCGGTGGTGGGCAGGTGCGGTAACAT
TGGCCCAAGAACAGACATTCATCGCCTCGCGCCCCACGGCGCCGGCGCACCATCTCGGAA
GCACCTATGGCCCGCGGCATCAACAAAGTCATCCTCGTCGGCAACCTCGGCAACGATCCC
GACACCAAGTACACCCAGGCCGGCATGGCGATCACCCGCGTGAGCCTGGCCACCACCAGC
ATGCGCAAGGACCGCGAAGGCAATAACCAGGAACGCACCGAGTGGCACCGCGTGGTGTTT
TTTGGAAAATTGGGCGAGATCGCCGGTGAGTACCTGCGCAAGGGCTCGCAGGTGTATGTC
GAAGGCGAGCTGCGCTACGACAAGTACACCGGCCAGGACGGCGTGGAGAAGTACAGCACC
GACATCGTCGCCAACGAGATGCAGATGCTCGGCGGCCGCGGTGAAGGCGGCGGTGGCGGC
GGCATGGGCGGCGATCGCCCGCAGCGCACGCAGGCCCCGCGCCAGCAGCAGGGTGGCGGC
GGTGGTGGTGGCGGTCAGGACTACGCACCGCGCCGTCAGCAGCCGGCCCAGCAGCAGTCG
GCGCCGCCGATGGACGATTTTGCGGACGACGATATCCCGTTCTGATCCCGGCGATCGTTG
CTTGCACACTCGAAAGGCCCGCTTGCGCGGGCCTTTTCGTTGGCGGAACGGCGTGGCGAG
CGACGCGGCAGAGTGACTTCTGCGCGAGCCTTCGCCATTGCGTCGTCAATACTTGCCGAT
GCAATTCATGGCAATGCAATGCATTGCAGCCCAGCGCAATGCAGTGATCGCAACGTCCCT
CAGCCGCGCTCGCCGCATAACACCGACTGCAGGAACGCGATGACCTGCGGCTGTCGCTGC
ATCCAGCTCAGCTGCGCGGCGGTCCAGCCGCCGAGTTCGTCGATGGGGTCGTGATGGAAC
CAGCGGCTGGCTTCGTGCGCGGGTACGAGCAGGCCGGCCAGCTGAAGGAATGCGGTGTCG
GGGCAGGGCGGTGGCGCGAGGTTCGCTGGCATCGGGTGGTATCTGGCGTCCAGGGGGCGG
CACTGACCGTGGCAGGCCGATGTCGGTGACATGTCGTCAGCGCGCAGCGGCGGCGTTGTC
TGCCACGACGACATTTGGCCGACATCGCTGCGGCACGCTGCCGCCGCACCGCTGCGATAG
GCGCCAATCCGGTCGGCCACGACAGCGCGGCACTCCTTCCCCTCGAGACGCCCGCCTATG
ACTTGCTCCCGCCTTGCGTTCGCTGCGCTGTTCGCACTGCCCGCCATTGCCGTCGCCCAG
ACCACCCCGCAGACCGATCCATCGTTGTCCGAACAAGGCCCGTATCGTTGGGGCATCGGC
GTGGGCGTGGTGGCGTCGGACAGCCCGTTTGCCGGCGAGGGAACGCGCACCAATCCGATC
CCGCTGATCCTGTTCGAAGGTGAGCGCTTCTTCTTCCGCGGCATCACCGGCGGCGCGCAT
CTGATGCAGGGCGAGAGCTTCGGCCTGGACGCTATCGTGGCGCTGCGCCTGGACGGCGTG
GCTGCGGACGATCTGGGCGTGGCCGAACTGGCCCGCAATGGCATCGACCGTGCCCTGCTG
GACGACCGCGACGACAGCCTGGACATGGGCCTGGTCGGTGCGTGGCGCGGTGCCGCCGGC
GAGCTGGAACTCACTGCCAAGGCCGATGTCACCGGTACCAGCGAAGGCTATGAACTGACC
GCCCGTTACGGCTACGCCTTCGCTGTCGGGCGTGGCCAGCTGACTCCGAGCATCAGTGTC
AGTCACCTGTCCAAGGACATGGCCAACTATTACTACGGCACGCTCGATGCCGAGGTCGCT
CGCGGCGTCGTGGACTACAAGCCGGGCGCGGCGACCGTGCCGACAGTGGGGCTGACCTAT
ATGCGGCCGATCGGCAAACGCTGGCAGTTCCTGACCCGGCTGCAGTACAGCGTGTTGCCC
GATGCGCTGAGTGACAGCCCGCTGCTCGCGCCGGATAGCGACGGAGTCGGCTCGGTGTTG
ATCGGGTTCTCGCGGGGCTTTTGATGGGCCGCACTCAAGTGATGCCCGGCGCCACAAGCC
GCGCGGCCAGGGTAGTCCGCACATGATCGCCGCCACGCTGCTGTGTGTGATCGCCAGCTG
GATTGCAGCGATGACCTACTTCTACCGTTTCCGCGGCCAGGCGCGCTACGCCAGCCTGCG
CCAGTACCTGCGCAAGAGTTGGCCGGTGTTCGCGCTGCCGAACGTCATCCTGTATGCCTT
CACCCGCACGGCGGCGCGCGGGCCGTTCGTGCCGCTGGAGCTATATCGCAAGCTTCCGGC
CTTGGCGCAGCACTGGGAGTGCATCCGCGACGAAGCGATGGCCTTGCTGGGAGATGGCAG
CTTTGACGAGGTGCGGCGCGACGGCTCACCGGCCGCGTTCGATGTGGGCTTCCGCACCTT
CTACAAATACGGGTGGAGTCGCTACTACCTGCGCTGGTATGGCGCGCCGCATGCCTCCGC
ACGTGCCAGCTGCCCGCGCACGCTGGACCTGTTGGCCGGCTACCCGGAGATCCATGCGGC
GATGTTCGCCGTGTTGCCGCCACGTTCGGTGCTGACGCCGCATGCCGACCCGTTGGGCTG
CTCGTTGCGCTATCACCTGGGCCTGGCCACGCCCAATGCGGCGCAGTGCTTCATCAATGT
GGACGGACGCAACCGTGCCTGGCAGGACGGCGACGCGTTCGTGTTCGACGAGACCTATCT
GCACTTCGTGCGTAACGATACCGATGCGCCGCGGCTGATCCTGATGTGCGATGTGGAGCG
GCCGATGCGCTGGCCAGGGCGGTGGTTCAACCTGGTCTATACGCAGCTCGCACGTGCGGC
GCGGACGCCCAATGACGCGCGCGACCGGCGCGGCCCGGTGAGCGCGTTGTATGCGGCTGT
CGCACCGCTGATGGCCTACGGAAGGCGCCTGCGCGCGCAGCACCGCCCGCTATATGCCTT
GCTCAAGTGGACGATCAATCTGAGTCTGCTGGGCGCCATGCTTGCACTGCTTGCTGCCGG
GGTTGGTGTGCTGCGATGGTTGCTGCATGGCTGAGCGCAGGCACCGTTGGGCGGTGCGCT
GGTGGTGCGGCCTGCGGGCATCGGCCCAGGCCATGGAGCGCGCGCTGCGTATGATGTTTC
CATTCCCGAGAATTGCCATGTCGATGACGCATCCGGTCGCCCAGGCGCAGGTTCTGCAGG
TCCTCATCATCGAGGACAACCGCGCCCTGGCAGCCAATATCTTCGATTACCTGGAAGCCT
GCGGCCACCGCCCGGATGCGGCGCCGGACGGGCAGTCGGGCTTGAACCTGGCGATCAGCA
ACCGCTACGACGCGATCATCCTGGACTGGATGTTGCCGCGCATGGACGGCATGAGCGTGC
TGCGCAGGTTGCGCGAAGAACACGCCTGCCGTACGCCGATCATCATGCTTACCGCCAAGG
ACCAGCTGGAAGGCAAGCTGCTGGGTTTCGAGAACGGGGCCGACGACTACCTGGTCAAGC
CGGTGGCGTTGCCGGAACTGGAAATCCGCGTGCGCGTGATGGTGAGCCGTGCCCGCGCCA
GCGCGGCGGCGGGCAACGTGCTGCAGGTGCATGACCTGCGCTACGACCTGGACCGCCTGG
CGGTGTCGCGCGGCACCCGCGCGGTGGTGCTGTCCGGTACCTTGCGCACGGTGCTGGAAC
TGCTGATGCGGGAATCACCGCGTGTGGTGCGGCGTGACCGGTTGGAGCAACTGATCTGGG
GCGATGCGGTGCCCGAAGGCGACCTGTTGCGCTCGCATATGCATGTGCTGCGGCGCGCGC
TGGATCACGACGGCGAGCAGAAGCTGCTGCAGACCGTCACCGGCGTCGGTTATCGGCTGG
GCGGGCCGGCCGAATGAGCCGAGACGGCCGCCTGCGCAGCCTGCAGTGGTTGATCAGCGC
CAGCCTGCTGATGTCGTGCGCGGTGCTGGCGTTGGGGTTGTCGGTGCAGGGCTTTTTGAG
CCAGGAACTGATCGAAGATCCGATCTGGCGGCAGCTGCTCACCGCAAGTACGCAGAACGT
CACGCGCGTGCCGCCCGAGCGCCTGCAGCAGGCCTTGCCCAGCACTGGCCCCGTGAAAGG
CTGGCTGCTGCGCGACGGTGCGCCGTTGCCGGCGAGCATGCCGCCCTTCTTCGCCGAGCT
GGCACCCGGTTACTACGGCGAAGGCCAGCTGGACACGCAGGGCGACCCCTCTATCGCGGC
AAAATTCCTGTCCATCATTCGGCCGCACTGGGGGCCGTTCGCCAACGATGCAGATGGCAC
GCGACTCGATCGCAGCTATTCGGCGCTGGTCACCGCGCTACCGCAAGGGCGGCTGATCAT
GAGCATCGACATCACCGCGCTGGAGGACAAACAAAATGGCAGCGTACAGCTCAGCGTGCT
GTTCTTTATCTGCAATCTGGCGATGATCGGGCTGGTGATCTGGTGGCTGTTCCTTGGCTT
TGCGCGGCCGGTGCAGGACCTTGCCAGGCGCATGCGCCGGCTGGATCCGTTGCAGCCGGC
GCAGCGGCTGCCCACCGACTACGGCAAGAGCGAACTCAACACCATCCCGCGCGAGGCGAA
CGCGCATCTGGAACGCGTGGAGCGCGCGATCGAGCGCGAACGCAGTCTGCTGGATCAGGC
CAATCATGAGTTCCGCACGCCCTTGGCGGTGATTTCCGGCGCGGCCGATGTGCTGCACAA
GCAGCAACTGCCGGAGCGGGCGCAGGGGCCGTTGCACCGGATCGACGAGGCAGTGGACAA
CCTCACCCGCATCATGGAAGCGCTGCTCTACCTCTCGCGCGAATCCACCCCGGCCGAGCG
GCAGCAGGTGACCATCCTGCACGCGCTACTGCCCGAACTGGTGCAGGACCACCTGTATCT
GCTTTCGGAAAAACCGGTGGAGGTGGTGGTCACCGCGCTGGAGCCACTCACGCTGCACGC
ACCGGAATCGATGGTGCGCATTGCGGTGGGCAACCTGCTGCGCAACGCGGCCGATCACAC
CTACGTGGGGCAGATCGAGGTGAGCCTGCACGCGCACCGGTTGAGCATCCGCGACTCCGG
CGACGGCTTCGATACCGCGCTGGCGGCGCAACGCTACACCGCCTCATTGAAGCAATCGGT
CAAGCAAGGCGGCGGTGCGGGACTGGGGCTGTTCCTCACCCGGCGCATCTGCGAACGCTT
CGGTTGGCGCCTGCATCTGGAATCCTCTGCGGCGCAGGGCACGCTTGCGGTGATCGACTT
CCAGCCGTAGTCGCCGCGATTTGCCAACGCTGACAGCGAAGGGCAGCCACAGCGATCTCT
CTGGCGATTTTCAAACAGCCCTGGCCAACATCACGCCACCTGCAGCGCAAACGACGACCA
CCTCAAACAACGTGGCGGCTCAGGCAGACGTCCGGTCCCGGCCGCCCTGTTTAGCCCGAT
ACAGCGCTCCATCCGCGTCGCGCACGATCGCATCGGGTGTCAGCGGTGTTTCGCCCGGTT
CAAAGGTGGCAGCGCCAACGCTGACGGTCACATGTGCACTGGTCGGGCTGGTCAGATGCA
TCAACCCCAGCTCCGCCACCGCCGTGCGAATGGCATCGGCCAGGCGCAGCGCGCCGGCAA
CGTCGGTGTGCGGCAGGATCATGCCGAATTCCTCGCCGCCGTAGCGCGCGGCGATGTCGT
CGCTGCGCCGGGCACAGCCGGCAATCGTGCCCGCGATCAGGCGCAGGCAGGCATCGCCGT
TGACGTGCCCGTAGGTGTCGTTGTAGAGCTTGAAGTGGTCGACATCGATCATCAGCACCG
ACAGCGGCGCCTGCGTGTGTACAGCATCCTGCAAGGCCTCAGACAGGCGGTGGTCGAAGG
CGCGCCGGTTGGCGATACCGGTCAAGGCATCCACCCAGACCTCCGAGCTGAGCCGCGCTT
CATTGCGATGCATGCGGCGCAGCTGCAGGTCCAGCCAGATGCCCACCGCCAGCAGCAGCA
CGAAGCCGAGCACGGCAATGATGATGCGTTGGCGTGCGGATGCGCGCCAATTGGCCAGCG
CATCGTCCACTGCCACGCCGGTGAGCACGGTGAGTGGGTAGGGCCGGGCCGGCACAAAAC
TGGAAATGCGTTGCACCCCATCCAGCGGCGAGCGGTAGGTGAGCGTGCCGCGGCGCTCGT
TGCGCATGGTCACGTACAGCGACGTGCCCGCGATCGAGCTGGCGGTCTGGTCGTCGCGCT
CCGGCCGCCGCACGATTACGACGCCATCGTCGTTGAACAGGCCGATGGTGCCGTGATCCC
CAACCTGGAAGCGGCTGTAGTAGTCCTGGAAATACTTCAGCCGCAGCGTCACCAGCGCCA
CGCCGTCGAACTCGCCGCTCGGCGTCGTGAGGCGGCGGCTCAATGTGATCACCCAGCGCC
CGTCCGAGCGGCTCTGCACCGGCGGCCCGACGAACACCAGAGCGTCGCGGTGGTCGCGGT
GGTACTTGAAATACGCGCGGTCGGCATTGTTGTGCGTGCGCGGCAGGCTGCCCAGCGACG
AGTTCACCCAGTGGCCATCGGCGGCGTAGATGAAAATGCCATGTAGGCGCTCCGAGCGGC
GGGCCTCACTGACCAAAAACGCATGCATCGCAGCATGTTCGTTTGCCGAGCCGCGGTCCT
GTTGCAGGCGTGCAACCAGCCCCGACAACACCGCATCGGCGATGGTCATGGTGTCGCTGG
CGTGCTGCGCCAGCGAGTCGGCCAGGTTCAACGACTGCGTCTGCGCGGCCCGCAAGGCGC
TGTCGCGCTCCTCATGAATCGACCAGTATTCGGAACCGAGCAGAAGTATCCAGGATGCGG
TCAACACGAAATGCAGCGCGATGCGCTGTGCACGTTGCCGCCACTGCTTGCTTGTCGACA
CCACTGTGTTTCCTTGTCCAGGACGCAGAGCCGATGCAACCGCCATGCCAGCGTACGTGG
TGGCGCCCGATGCCAGCCAGGCGCGCCGCGCGTGCAATCCGGATTTGTGACTGACCGCTC
AGCCCATCGCGGCCGCAGTTTCTGATGTCGCGGTATAGCCCGCTTGCCTGTTGGCGTTGG
CGTTGGCGATGCACTGCGTCACGCAGGTCCGCTGCAATTGTTCACGGCGTGGCAAGTGCA
CACAGCAGACGCGACCGCATGCGCGTAACGGCGCGCGTGGTATCCCGGGCGGCCCATCAG
TATGAGGAGACCACGATGCGTGGCATTCGTTTGCAGCAACCAGCAGGCCTGGCGTCACTG
AGCTCCGTCGCGTTGCCCGATCCCGGCCAGCCCGCGGCAGGCCAGATCCGCGTGCGGCTG
CATGCCAGTTCGCTGAATTTCCATGACCTGGGCATTGTCAGCGGACAGATGCCAACCGCC
GATGGCCGCATCCCGATGTCCGACGGTGCTGGCGTGGTAGAGGCGGTGGGCGAGGCCGTC
AGCGATTTCGCCGTGGGCGACCACGTGGTGTCTACGTTCTTCCCGCAGTGGCTGGATGGC
GAGCCGTTGCATGCCGGCTTTGCCACCACGCCTGGCGACGGCGTAGACGGCTATGCACGC
TCGGCCGTGGTCGCGGCTGCGCAGGCTTTCACGCATGCGCCGCGCGGCTATAGCCATGCC
GAAGCTGCCACCTTGACCACCGCCGGCGTCACGGCGTGGCGCGCCCTGGTGGTCAATGGC
CGGATCAAGGCCGGCGACACCGTGCTGGTGCTTGGCACCGGCGGCGTGTCGATCTTCGCG
CTGCAGTTCGCCAAGGCGATGGGCGCCATGGTGATCGTCACCTCGTCGTCGGACCAGAAG
CTGGAGACGGCGCGTACGCTCGGTGCCGACCACTGCATCAATTATCGCCAGCACACCGAA
TGGGCGGCGCAGGTGCTGGAGATCACCAACGGGCGCGGTGTGGACCACGTGGTGGAAGTC
GGCGGCCCGGGCACGCTGGCGCAGTCCATCAAGGCTGCGCGCGTGGGCGGGCACATCGCC
TTGATCGGTGTGCTCACCGGCGCCGCGGGCCCGGTGCCCACCGCCGAGATGATGGGACGC
CAGCAACGGCTGCAAGGCTTGGTGGTGGGTAGCCGCCGGCATCAGCAGGAGTTGGTGCGG
GCACTGGACGGTTTGCCGTTGCGGCCGGTGATCGATCGTTCGTTTGCGCTGGAGGACATC
GCCGAGGCGTTTGCGTTGCAACACGCCGGTGGTCACCTGGGCAAGATCGTGCTGGAATTC
TGAGCCTGGCGCGGCGCGCGCGGGCAGGGTCCAACACCTGCCTGCGGCGCGTCATGCGAT
AGCGCTGCTGATGTGCGGCGTGGCGGCAGAGGGTGTCAGCGATCTCGACAGAGGTGGCGG
CACGCACAGCGCATCACTGAGTGAAGGGGCCGTCTAATTCGGGCGTGGCAGTGATGAGTG
TGTTTCATAGACGCATGCGGCTACAGCAGCTAATGCCGGCAGAACCGCGCCTTAGAATCG
GGACAACCTACTGCATTGCCGCCATCGCGCACAGCCGCGCTCACGCGCTTGTGACCGGCA
GCGCTGCACATTATTTAAGAACTGTATAAGCCAGCATTGTTGGAGATGCCAGCCATGAGA
GATATCAAGATGACCCGACGCGAGGTGTTGATCGCTGGCACGGCGTCTGCCGCCAGCGTC
GCTGCCAGTCAGTCCATGGCTGCAGGCGCCGCCAACGCGCTGTCGCAGCGCCAGGCCGCC
GAACCCGCCAACGCATCCAGCGAGGTGGCCTTTGAAGTCAACGGCAAGCCGGTGACGCTG
ACGCTGGACAACCGCACCACCTTGCTGGATGCGCTGCGCGAGCATCTGCATCTGACCGGC
ACCAAGAAGGGCTGCGACCACGGCCAATGCGGTGCCTGCACCGTCATCGTCGACGGGCAG
CGCATGAATTCCTGCCTGTCGCTGGCGGTGATGCATCAGGGCGCCAAGGTCACCACCATC
GAAGGGCTCGGTACGCCCGACAAGCTGCATCCAATGCAGGCGGCCTTCGTCAAACATGAT
GGCTACCAGTGCGGCTATTGCACACCGGGGCAGATCTGCTCGGCGGTGGCGGTGCTGGAT
GAGGTCAAGCGCGGCATCCCCAGCCATGTCACCGACGATCTCACTGCCAAGACGCGGCTC
ACCACGGTGGAGTTGCAGGAGCGCATGAGCGGCAACATCTGCCGCTGCGGTGCGTACTCC
AACATCGTCGAGGCGATCACCGAAGTTGCCGGAGACCGCGCATGAAGGCTTTCAGTTACG
AGCGCGCCACCTCCCCGGCAGATGCCGCAGCCAAGGCCGCGCGTCAGCCCGGCGCCAAGT
TCATCGCCGGCGGCACCAACCTGCTGGATCTGATGAAGCTGCAGATCGAAACCCCCTCGC
ATCTGATCGATGTCAACGGCCTCACGCTGGATACCATCGACGCGACGCCCGAGGGCGGCC
TGCGTATCGGCGCGCTGGTACGCAATACCGATCTGGCCGCGGATGCACGTGTGCGCCGCG
ATTACGCAGTGCTCTCACGCGCATTGCTGGCCGGCGCGTCCGGGCAACTGCGCAACCGCG
CCACCACTGCGGGCAATTTGCTGCAGCGCACGCGCTGCCCGTATTTCTATGACACCAACC
AGCCGTGCAACAAGCGGCTGCCGGGCAGTGGCTGTGCGGCAATCGGCGGCTTCAACCGCC
AGCTGGCGGTGATCGGCGCCAGCGAAGATTGCATCGCCACCCATCCCAGCGATATGGCGG
TGGCCATGCGCGCGCTGGATGCGGTGGTGGAAACCGTGCGCCCGGATGGGCAGACCCGCG
CCATCCCGATCGCCGAGTTCTATCGCGCACCGGGCAAGACGCCGCATATCGAAACCGTGC
TGGAGCGTGGCGAACTGATCACGGCCGTGACCCTGCCCAAGCCGGTGGAAGGCGCGCACG
TCTACCGCAAGGTGCGCGACCGTGCGTCCTACGCCTTCGCATTGATCTCGGTGGCGGCGA
TCGTGCCGCGCAGTGGCAATGCGCAGGTGGCGATTGGCGGCGTGGCGCACAAGCCATGGC
GGAACGAGGTCGCCGAAGCACAGACCCGCCAAGGCGGGCGTGCCATCACGGCCATCCTGC
TGGAGGGCGCACAGCCCACCGAACACAACGCATTCAAGGTGCCGCTGGTGGAACGCACCT
TGAGCGCCATCCTGGCGGACACGAGGGCCTGACATGAAATTCGACACTCCCGCCGGTACC
AATCCCATCGACCAGGGCAAGATCGTCGGCAAGCCGGTCGACCGCATCGACGGCCCGCTC
AAGACCACCGGCATGGCGCCGTACGCGTATGAGCATCATGATCTGCCCGGCAAGGCGGCC
TATGGCCACGTGGTCGGCGCCGGCATTGCCAAGGGCACGATTCGCAGTATTGATTTGAGC
GCTGCGCGCAATGCGCCCGGCGTGCTCGGCATCGTCACCGCGCAAAACGCCGGCAAGCTG
CAAAAGGGCAAGCTCAATACGGCCAAGTTGTTGGGTGGCCCGGAGATTCAGCACTATCAC
CAGGCAATTGCGGTGGTGGTGGCGGAGACATTTGAGCAGGCACGCGCGGCCGGACAGTTG
ATCAAGGTGGACTACGGCCGCCACGTGGGCGAATACGATCTGGCACGCGCACGTCCCAAG
GCCGAGGTCACCAAGGAAGGCGGTGCACCGAACAGCACTGTCGGCGATTTTGCCGGTGCG
TTTGCGGCCGCACCGGTGCAGCTGGATGCCGAATACACCACGCCCGATCATTCCCACGCG
ATGATGGAGCCGCATGCCTCCATCGCCATGTGGGAAGGCGACAAGCTCAATGTCTGGACC
TCCAACCAGATGATCAACTGGGGTGCCGGCGATCTGGCACGCACGCTCGGTCTTCCGCCG
GAAAACGTGCGCCTGATGTCGCCGTATATCGGGGGTGGGTTCGGCGGCAAGTTGTTCCTG
CGTGCCGACGCCGTGCTTGCTGCACTGGCCGCGCGCCAGGTGAAGCGGCCGGTGAAGGTG
ATGCTGCCGCGGCCGTTGATTGCCAACAACACCACCCATCGCCCGGCGACCGTGCAACGC
ATCCGCATCGGTGCGCAGCGCGACGGGAAGATCACTGCCATTGCGCATGAGAGCTGGTCG
GGCGATCTGCCTGGCGGTGCACCGGAAATTGCTGCCTCACAGACGCAGTTGTTGTATGCC
GGTGCCAATCGCCTGATCACCACACGCCTGGCCGTGCTGGACCTTCCCGAAGGCAACGCC
ATGCGCGCGCCTGGCGAGGCACCGGGATTGATGGCGTTGGAAGTGGCCATGGACGAAATG
GCCGAGAAGCTGGCCATGGACCCGGTGAAGTTCCGCGTCGTCAACGACACCCAGGTGGAT
CCCGAAAATCCGCAGCGGCCGTTTTCGCAGCGGCAGCTGGTCAAGTGCCTGGAAGACGGG
GCAAAACAATTTGGCTGGTCCAAGCGCAAGGCCAGACCCGGCAGCACCCGTGATGGGCGC
TGGCTGGTGGGCATGGGTGTGGCATCGGCGTTCCGCAATGCGATCGCCACTACTTCCGGT
GCGCGCATGCGCCTGGAGCAAGGCGGCCGCGTGGTGGTGGAAACCGACATGACCGATATC
GGTACCGGCTCTTACACCATCATTGCGCAGACGGCCGCCGAGATGCTCGGCGTGCCGCTG
GACTGGGTAGACGTGCGCCTGGGCGATTCGAGCTTTCCTGTCTCGGCCGGTTCCGGCGGG
CAGTGGGGCGCCAACAGTTCCACCGCCGGCGTGTATGCGGCGGCGGTGAAACTGCGCGAG
GCCATCGCCACGCAACTGGGCCTGGATCCAAGCAAGGCCGAATTTGCCGACGGGCACGTG
CGTGCCGGCGGCAAGCGCATCGCCTTGGGTGATGCCGCTGCCCAGGGGCCGCTGGTGGTC
GAGGACAAGATCGAGTTTGGCGACCTGGCCAAGAAGCAGCAGTTGTCCACCTTCGGCGCG
CATTTTGTCGAGGTCGGCGTGGACGTGGTGACCGCCGAAGTGCGCATCCGGCGCATGCTG
GCCGTGTGTGCGGCCGGGCGCATCCTCAACCCCAAGACCGCACGCAGCCAGGTGATTGGC
GCGATGACCATGGGTGCCGGCTCGGCGTTGATGGAAGAGTTGGTGGTCGACAAGCGGTTG
GGCTTTTTCGTCAACCACGACCTGGCCGGCTATGAAGTGCCGGTGCATGCGGACATCCCG
CATCAGGACGTGGTGTTCCTGGAAGAAACCGACCCGATGTCCTCGCCGATGAAGGCCAAG
GGCGTGGGCGAGCTGGGCATCTGCGGGGTCGCCGCGGCAATCGCCAATGCGGTCTACAAC
GCCACCGGCGTGCGCGTACGCGACTACCCGGTGACGCTGGACAAGCTGCTGCCACACCTG
CCTGAGCCGCTGCGCGCGTGAATGCAGTGGCGGCTCCTGTCAGCCACGGTATGCCGGCTG
CCACCGCGTGGCCGGCCTGGCCGGAGTACGCCCTGCACGATGATCTGTTGCCGACGTTGT
CCGCCTGGCACCGCGCCGGCCAGCGCGTGGCGCTGGCCACGCTGGTGGAGGTGCGCGGCT
CCTCGCCGCGCCCGCTCGGCAGCCAGATGGCGATCAGCAGCAGCGGACAGGTGGCCGGGT
ATGTGTCGGGCGGTTGCGTTGAAGCGGCGGTCGCGCATGAAGCCCTGGCGGTCCTGCAGG
ATGGCTGCCCGCGCTTGCTCGATTACGGCGAAGGCAGCGAGGTGCTCGATATCCAGCTGA
GCTGCGGTGGGCGCATCGGCGTGCTGGTGTGTGCGGTGCAGGATCTGGGCGGGTATCTCG
CGCGTTGGCGCAATGCGCGCCAGCACCGTCGCGCGTTTCATGTTGCGCTGGATCGCATGC
ACGGCACGCTGCGTTACCTGGCTACACCGAGTGATGCCACTCCCGGCGAATTCGTGATCT
CGCGGCCGCCGCCGCTGCGGCTGGTGCTGGTGGGTGCGGATCCGTCGGTACTGGCGCTGG
TCGCGCTGGCGACGCAGGCCGGGATCGAAGTGCGCGTACTGCGCCCGCATGGCCCGGTCG
AACCGCCATCGGGGCTGGCCCCAGAGCACTACGATCGCCGTGGTCTTGCGCAGGCGTTGG
CAGAGGTGGAACTGGACGCACACTGCGCGTTGTACAGCCTTGCCCACGACGGCGACATCG
ATTTGCAGGTTGCCCATCACGGCCTGTCGTCTCAGGTGGCCTGCATCGGCATCCTGGGTA
GTCGCAATAAACGGCAGGCACGATTGCAGGCCCTGCGCGCGCTCGGTCATGACGATGCCG
CACTGGAACGCGTGCGCCTGCCGGCCGGCATCCGCCTGGGGCCGTCGTCGCCGCATGGCA
TCGCGCTTGGCATCATCGCCGAAGCCACGCAAGCAGTGGCCGATCTCCAGGCTGCAGCGC
TTTAGGATCTTTCGTTTTTTTCGAGCCCTGGGCGCATTGCGCGTAGGGCGGCATGCGCAA
GCCTGGGTTGCTGCCAGCGTGATCGCCGGGCGTTGCCTCGGCATCATCCCCGAAACGCTG
TTCTTGGTGGTCGTTCTCTAGGTCGCAGTACGTCAGGACTTATCGATTCGCTTCGTGCCG
ACATCGCTCACCGAGCGTGACGCGCAACGTCGTAGTGCACTGCAGGTCGCGCTAGTCGCT
ATGGTGCGCGTGTCCCGGCTTGACGATAGCGCCATCGCGAAGAGTTCTCTCCAGCAGTCG
TAATGTTGTGCGTAAAGCAGCGAAAAACTTGGTGGCCATGTCTGCACATCTGCTACACGC
GGCTATGCGGCGCGATCAATCACTACGCAGATGAGACTTCTCTCGCCGTCGTGCGATTGC
GCATAAAGATCCAGCGAGCGCCGTGGTCGCGCATCCACACCGCCGCTGCGCGCGGCTTTG
CTGTGTGGTCACCCACTGCGCACATGTTTGGCCCTACGCTGCAGGCATCCTTACACGCAA
GACAACCCGCTCATGATCGCTTTGCTTCCAGCGCACGCCGCGCCATCACGCACCGCCGCG
CACGCGCGCCACACCGTGGTGGCAGCGCGATCATGTGTGCAGCATTGCAGTGCGCCGGCT
GATACGTCAGTGCTTGCTGCATGGCGTGCGGAGCGCAGCGCGTGACCAGCGACCATGCCG
CGTTGGTGTTGGCGGCAGGCGCGGCGCGGCGGCTCGGTCGCTCCAAGCAATTGCTGACGC
GCGATGGCGAACCCCTCGTGCGGCGCGCAGCCCGCATTGCATTGCAGACCGCGCCGCGGC
GCTGTGTGGTGGTGGTGGGGGCCGATGCCGATTTGGTGATGGAGGCCTTGCGCGGCCTGG
ATGTGGAAATCGTGCGGCATGCCGGCTGGGCCGACGGCATGGGCACCAGTCTTGCCGCGT
TGCACGCGCACGTACACGAAGACACCACGCTGCGCCGCAGCCTGATCCTCGGCTGCGACC
AGCCCGCGCTGGACACGCCGCATCTGCGCAGCTTGCTGGAAGAAGCCGATCTGGCCGCAT
CGGGTTGCGCCACCAGCGGCTATGCAGGCGTGCGCGGGATTCCGGTGGTAGTCACGCACG
CGGTGTGGAACGAAGTGCCGCTGTTGGCCGACACCGGCCTGCGCGCGCTGTTCGCCAGCC
TGGATGCGCAGACGCTGGGTTGCGTCACCGCACCGGCGCTCGCCCTGGACGTGGACACCC
CGGCCGACCTGCTTGCTGCGCAAGCGCGTGGCTGGATCGATGCAGATTGAGCCGCGCGTG
GCTGTTGGTATAGATAGGCCGGTTAGCAAGTGTCCGCGGCACGTCGCGAAGTGCTGCATC
GCCAATGCGTGCAGTGTCGATGCCTTGCTATGCCGCACGGATGTGCGTTATCTCAACCTA
CGCGAGGTGACGTACACACTGCACCAGCACGCGACGGCAGCGGGGCACGCGGCGAGCATC
TCAACAACGCGTTGCGCTGAAAAACACACTGCGCGTAAGCGGCTGTAATTGCGGTGCGCG
GTGGTTCAAGTGCATCGCCGAGTGCATCGCTATGAGACGCCTAGTCGCACCGCTGCATCG
CCCAGCTCACGGCGCGGCACCGATCGCATGCGTGACGCGGGCATGACCAGTCGCGCGGTT
GGTGCAAAGCAGCCAAACCAACACAGGCGGTGCAGCCATGCACCATCTACCAGACACTTC
ACGATCTAGCGGCAACGCGCAGTTTGTGACCATCGCCGCGTGCCGTCGCGCTCTGCTCCA
AAGCGCCCACACCAACGCAAAAGGTGCCGCCCTGCACCTTCTGCGAGTCAGTTCAATGTG
CGGTCGAAGCGCTCAGATCCAGAGCACCACGGCTTCGCGAATCACCAGGACATAGCCAAC
GACCATGGCGGTCTTGACCGGGAATTGGAACTTCCTCAGCAGATACATGCAAACCCTCCC
AGAGGCACTTATCTGTATCGGAATGTAGCGCTGCGCGTGACGTGTGTCACGTAAGAATTT
TCCTACCGGCGAGCCAGTGTCCGCCTGACGGCGCCAGCCATAGCCACAGGAACATGCTGG
CTATGCCGGACGCGGGGCCTTGGGCCACTCTCCCGCGGCCCCTTGAGTAAGGGCGCGCCG
GCACACCCGCCAGACACCGATTCCCATGCAGGCACCGCCGCTCCAGGCCGGTTGTCTCGC
TTCGCTGCATCACCGGCCGGAGGGCCAGATGGACGACTCCCGTTACGTCGTACGTATCCA
TTCGGAAAAGAACGGCTGGTGGGTCACGCGCCCGCAGTGGTCGCCACTGCGCTACCTGAG
AGAGCAGGGCGCCCTGGCACAGGCCGAACTGATGGCGAAACTGCACTGCCTGACCACCGG
CGAGCCGAGCGGCGTGGTGCTCAATACCGGCGACGGCGATCGTTTGGTCCGGCGTTACGG
CTGAGCTTGCGACCTCGCGGACAGGAGCTGGCGGCTTCTTCCAGCGGCAAGCGCAACCAA
CTTGTCCTGAGATCAGCCGTCGGTGGAGAAGTCCCCGCAGGTGCCCGGTTGCCTGACAGA
CCGGTGCGCACATGTCCGAGGCGTGCGCACAGGAAAACCCGATCCATCCCCGCGCTTTGC
GCAGGCACGCCGGTCGGCTAGATTCGGGTGATCGGCCACGCTTGGACGATCCGCTACTGC
GCGGCCATCTGCCAGGATCTCCACCGCTCGTGACCCCACCCCCTGTTGCACTGATCCAGA
ACGACATTGTCGTGTTCGGTCTGATCGCCGCCACCCTCGGCGCCGTGTTCTGGACATCCG
CCCGCAAACGCGGCCCCTGGCAGCGGTTCTACGCGGTGGTGCCGGCCTTGTTGCTCTGCT
ACCTGCTGCCGGGCATCTACAACACGGTGGGGTTGATCGATGGCGCCAACACGCGGCTGT
ACAACCCGATCGCCCGCGACGTGCTGCTGCCGGCCGCGCTGATCCTGCTGACCCTGAGCA
TCGACCTGCGCGCCATCCTGCGCCTGGGCCCCAAGCTGGTGGCGATGTATCTGGGCGCAT
CGCTGAGCATCATGCTCGGCGCGGTGGTCGCGTTCTGGGTGATGCGTTGGCTGCACCCAG
CCACCGTGGCCGGCGATACCTGGGCCGGCATGGCGGCGCTGGCCGGCAGCTGGATCGGCG
GTGGCGCCAACATGCTGGCGATGCGCGAAGTATTCGCGGTGAATGCCACCACGTTCGGGC
AATTTGCCGTGGTCGATGTTGGCGTGGGTTATGTGTGGATGGCGGTGCTGATTTTCCTGG
CCGGGCGCGCCCGCAGCATCGATGCGCGCAGTGGTGCCGATACCCGCGCACTGGATGCCT
TGCAGGAGCGCATGGCACGCTTCCAGGCCGAGCACGCGCGCATTCCCAGCCTGTCAGACC
TGATGGTGATCGTGGCCGTGGCGTTCGGCGGGGTGGGCCTGGCGCATGCGTTCGCCAACC
CCTTGGCCGGCTGGTGCAAGGCGCACCTGAGCTGGGCGCGCCAGTTCAGTCTGGACACAC
CGTTCGTGTGGGTCGTGGTGCTGGCGACCAGCCTGGGCCTGCTGCTCAGCTTCACCCGCG
CGCGCACGTTGGAAGGCGCGGGCGCTTCAAAGATCGGGACCTTGCTGCTGTATTTCCTGA
TCGCCTGCATCGGCATGCAGATGGACCTGCTGGCCTTGCTCGATCGCCCGTGGCTGTTCG
TGCTCGGGCTGATCTGGCTTGCCGTGCACATCGTGTTGTTGTGGGGCCTGGGCCGTCTGC
TGCGGGTGCCGTTCTTTTATTTTGCGATCGGCTCGCAATCCAATATCGGCGGGCCGGCTT
CCGCGCCGGTGGTCGCTGCGGCCTTCCATCCCGCGTTGGCGCCCGTGGGTGTGCTGCTGG
GCACCATGGGCTATGCCACCGGCACCTACCTGGCGTATCTGGTCGGCATTACCTTGCGGG
CGATGGCCGGGGCAGGTTAACGCTGCCTTGCCGGCGTCATGGAGCGATTGCCTGCAACAG
CTCCATGAGCTCTGCGGTGGGCTTGGTTGACCGCAGTAAACAGATGGTCACTTGCTGGAC
CTTCCCGCACCGCACGCGTCCACCTGACGAGGATTGCATGCGGCACGGTTTGCCAAGCAG
CTTATTGCTGGATCACCCGGCGCTGCTCGTCCTGCTGCTGGGCCTGCGGATGCGCGTGCT
GCTGGTTGTGCTGCTGCAGCTGGCCGACATTGGTCTGCGCCGGTTCGTTGGCCGCGGCCG
CCGTCTGCACATGGCTGCGCAGATGGGTGGGGTCGTCCATGCGGCCCTGCACCGCGATCA
GGCTATCGCCATCGCGGTTGGGCACCAGATGATCGATCCGCTGCAGGCCGTCGTTGCCTG
CCCGCGCAGCCACGCTGGCGGCAGTGTTGAGAAACGCGGTGTCGTCGCGCAGCCCCAGCC
GCTCGCGCTGGCCATCCAGTTGCACCACGGCATCGTTGAACAGCTGGCTGCCCGGCTGCA
GCGACGCGCCGCGTGCCTGGTCGGGCGATTGCATGTCCTGCGCCTTGATCACCGAGTCCA
CCCCGTGCAGGTCCAGGCGGTGCTTGAGCATCATGCCGGGTACCAGCCGCTGCCCGAACG
ACAGCGGGTCCGGCTCCGGCAATTCGATCTGGTGGCCAGCCGCATTGGGCATCGTCCACT
TCAGCGGAATGCTGTCTTCCTGCAGATGGGTGAGGATTTCGTTCTTGACGTGGTAGCCGC
GAATCAACTCCTCGCTGGCGTACTGCTTGGCTGCCGATGCATCCAGGCCCTCGCGTTCGA
GGGTACGGTCGTTGACGCCGGCCGCGTTGTACGTCACCGCGGGAATGTCGTTGACCATGG
CCGATGCCGATGCCAGACCACCGCCCAACGAATGGCCGGAGATCACCACCTGGTCGCCGA
AGGCGTGTTTGGCCTGGCTGCCGAGCTGGATTGCCGATGCATATTGCGCATCGTCGAAGC
CCAGGCCCTGGCCGATGTTGTGCTTCCAGTCCTTGCCTTCGTCGGTTCCGCAAAAACCGA
GTACCACCTGGCCTTGATCGTTGCGATAGAACGCGGCATCGAAGCCGCTTTTTGCGTCGT
GCAGCAGTGCCGGATCGATGCCGGCCTGCTGCAGCGCACTGTCGTCCATGCGCGACCAGC
CGTTGGCCAGCGGCGCAAAGGTTTCGGCACCGCCTTCGCGGCGTTGATTGGCAGTGGCAT
AGAGATCTTGCAGCAGCTCCGGAAATTGCCGGTCCTGCGGCTGCGGTTGTTGTCCGCGCA
TCGACTCTGCGAACGGAGTGGATGCGGCGGTGGAGGATGTGGGTTCTGACGGGGACATGC
GCGGTTCCTTGCGTGCGTCGTGCGGAAAGCGCGCTTAGCGGCTGCTTTCCACGGGAATGT
TGTGAGCGCTCAACCATGCGCGCACATCCGATCTGACCTGTTGTCCGGTGGCATTGAGCA
GACGGTCCGGCGTGGTGAAGAAATACGCCTGGAAGGTCTTCTGCTGTGCATTGCGCACCG
TGGGGTTCACACCGGCCTTGAGCAATTGCAACACTGTCGGGCTGGAGGCGCCGCTCTGCG
CGGCCAGATGCAGCAGGCTGTTACCGGTATGGTCGACGCGCTGCACGTCGGCGCCTGCGT
CGAGCAACAGGCCGATCTGCGCATCGCGCTTGCTCTGCACCGCGCGGAACAGCGGCGTCC
AGCCGGCACGCGCGCTGACCACGTCGATCGGTGCCTTGTGCTGCAGCAGAATCTTCAAGT
ATTGCGGGTCCTGCGCCATGGCGGCCATGTGCACGACCGTTTCCTGGTCCATGCCCGGCA
ACGCCGGGTCCGCGCCTGCATCGAGCAGCGCGTCCAGGGCGCGGGGTTGTTCGTTCCAGA
TCGCCCATTCCAGCAAGGTCACGTTCTGATCGCCATGTGCGGCCAGATCGACGGTGGGGG
CGAGCGTTTTGATCCGTGCGATGTCGCCGTGCGCGATGGCGTTGGCGATGTCGGTCAGAC
CGGGGTCGCGGAAAGCGACGGCATGGTCCTGCAGCGTAGCTGACATGGTGGTTTGCTCCT
TGGCACCGGGCGAGGCGGTGCATGAGACCGCGAAGAACGAGGTCGCAAGAACGAGCAGGG
TGGGGAATCGCGTCTGCATCGAAATCTCCTTCTCCTGATCGCATTCCTGATGACGCTGCG
GCACGTCCCGCCACAGCGGGGCCGATCCTACCAGCTGTAAAAATCGCAAGCGGTAAGATT
TCGTGACATAGGCGCGTAACCGGGCGTCTGGCTGGGTCTGCTTGGCGACGGACCTTGCCG
ACGGGCGCGCGGGCGTCTTCGTCCCCTGTGCGGGCGCTGCGCCACAGCCGACGGTCACGA
CCGGGTCGGCATAATGGCGCTTTGCAAGCAGATGGGTGCAATGGCGTACGAGCTACTGAT
CAGTGACTGCGATGGGGTTCTTGTCGACAGCGAAATCCTGGCCGACCGGGTAATGCGTGA
GGCGCTGGCAGCGTTCGTGCCGGCCGAGCCGTTGGAACATCTGCTGGAAACCACGTTCGG
GCAGACCACGCGCGAGGTATTGCGGCGGGTGGAAGAACACTTTGCGCTGCAGTTGCCGGA
AACCTTGCTGGCGCAGATCCAGGCGCGCAGCGAAGCCTTGATCGCCGCCGAGGTGCAGCC
GATTGCGGGCGTGCGACAGGCGCTGGAGCAGATCCCGCTGCCGCTGGCGGTGGCCTCCAA
TAGCCGCCGCCACAACGTGATTGCATCGGTGGAGCGTGCCGGGCTCACGGCGCGTGCGGC
AGGGCGGATCTTCAGCGCCGACATGGTGGAGCGGCCCAAGCCCGCACCGGATGTTTACCT
GCTGGCCGCGCGCACGGCCGGTGTAGCACCGGAGCGTTGCCTGGTGATCGAAGACAGCCC
CACCGGTGCGACCGCTGCGCTGGCGGCCGGCATGCAGGTGCTGGGCTTTACCGGTGCCAG
CCATATTCCGCAAGGGCACGGCGACACCCTGCGACGGATCGGCGTGCTGGAGGTGTTCGA
CGATATGCGCGATTTGCGCGCGTTGTTCGAGCGGCTCGCGCAAACGCGCGCTGGTTGAGG
GTGTCGCGTCGTCGCATTGTTTAGCTGCAATTTAATGCTTAGATCAAAAGCCTGGTCGGT
CGCGCGTGCGGTGCCCTCACCGCTTGCGGGACACGCCGCAAGTACGTCCCTGTAGGCTCG
GTGGCGGCATCCATGCCGCCACACGGTCCCGCAAGCGGTGAGGGCACCGCACCAGAACGT
TCGTAGGTCGCTTTGTTGAAAGCCTGCCTGTTAGTCGTCGCGTTGCGACGCTGATCGGAC
GCGCCGTCAGTCGCCGTCATCCAAAAAACGCGCTTATTGCGCTGCGTGCAACCATGCACA
CCGACACGCCTGACTGGTCCTTGCCCGCTCACCGTCGCGGGACCTTACGCGGCATGGATG
CCGCGTAAGAGCTTACAAGGACGTACTTGCAGCGTGTCCCGCGATGGTGAGCGGGCAAGG
GCCCTGCAGCCAAGCCACAGATCAGCCTGTCCAGCTTGCGACGTGTCCCGCGACGGTGAG
CGAGCAGGCTGTGCAGCCAAGCCGCAGATCAGCCGCTCTACCTTGCAGCGTGTCCCGCGA
CGGTGAGCGGGCAAGGGGGCCTCCACCCAAGCCGCAGATCAACCGCTCTGCAGCCAATCT
GCCGCACCGTCCAATCGCATAAAGAAAACCGCATTTCGCGTCCACATCAACGCAACAGGG
CGCGATTCGCATCGCGCCCTGTTGCGTGTGCATCTATCGATCACGATTACCGATCAACAG
CAGCGGAACCCGCCCTTGCCGCCGTAACGCGCTTCCTGGCGTTCGCGGAAAAACGCCGGG
TAGTCCATGACCGGTTTGTCCGGATGTTTCTCCAGCATGTGGCGCACGTAGTTGTCGTAG
TCCGGGATGCCGCAGCACAGGCGTGCGGTCTGCACCAGGCGGCGCCAGATGCGGCGATGG
GCCTGGTATTGGCTGGCAAGAACGAGTTGAGTGCCCATTACAGATCCGCCATCTGGTGTG
GCTGCAGTGCCACGTACGGGGTTTCGCGATCGCTGCGCTGCGGGCTGCGGCGGGCGACCA
CGATCGTTTTGACTGCGTAGATCAGGATCGAGCCCACCACGAACAGGAACAGCACCGTCA
GCCCGGTGTTGACGTAGGCGTTGGTGACGATCTGCTGCATCTGCGGCACGGTCTTGGCCG
GTGCGGTGATGGTGTTGCTGGCGATGGCGGCCTGGAACTTGTGCGCCTGCGCCAGGAAAC
CCTGCGCCGGGTTGCTGTCGAAGATCTTGATCAGCCCGGCGTAGGTGGTGCACAACAGCA
GCCACAGCGCCGGCACGATGGTGACCCAGGCGTAGCGGTCACGCTTCATCTTGAACAGCA
CCACTGTGCCCAGCATCAACGCGATGCCGGCCAGCATCTGGTTGGAGATGCCGAACAACG
GCCACAGCGTCTGGATACCGCCGAACGGATCGATCACGCCGGTGTAGAGCAGGTAGCCCC
ACAGCGCCACGCAACCGGCGGTGGCGATGATGTTGGCGGTCCACGATTCGGTCCTCTTCA
GCGCCGGGATGAAGTTGCCCAGCAGGTCCTGCAGCATGAAGCGGCCGGCACGCGTGCCCG
CGTCCACTGCGGTGAGGATGAACAACGCTTCGAACAGGATCGCGAAGTGGTACCAGAACG
CCATCGTGTTCTCGCCCGGCAGCACGTGGTGCAGGATCTGCGCGATGCCTACCGCCAGCG
TGGGTGCACCACCGGCGCGCGCCAGGATGCTGTGCTCGCCGATGTCGCGCGCGGTGGCTT
CCAGCACTTCCGGGGTGATTGCAAAGCCCCATTCGCTGACCTTGGCAGCCACTTCCACGG
GATCGCTGCCGACCAACGAGGCCGGGCTATTCATCGCGAAGTAGATGCCGGGTTCGATGA
TCGACGCGGCCACCAGCGCCATGATCGCCACGAACGATTCCATCAACATGCCGCCGTAGC
CGATGTAGCGCATGTGCGCTTCGTTGGCGAGCAGCTTGGGCGTGGTGCCGGAGGCGATCA
ACGCATGGAAGCCGGATACCGCACCGCAGGCGATGGTGATGAACAGGAACGGGAAGATGC
CGCCCTTCCACACCGGGCCATCGCCGCTGGCAGCGAACTGCGTGAGCGCCGGCATCTTGA
GGTCGGGCATCACGATCAGGATGCCGATCGCCAGGCCCAGGATGGTGCCGATCTTGAGGA
AGGTGGACAGATAGTCGCGCGGTGCCAGCAGCAGCCATACCGGCAGCACCGAGGCGATGA
ATCCGTAGCCGATCAACATCCAAGTGATCTGCTTGGCGGTGAAGGTGAAGGCCGGGCCCC
AGGTCGGGTCGGCGGCCACCTGGCCACCCAGCCAGATCGCACCCAGTAGCAGGATCAATC
CCACCACCGAGATCTCGCCGATTTTGCCGGGGCGGATGTAGCGCATGTACACGCCCATCA
TGATCGCGATAGGCATCGTCGCGATCACCGTGAACATGCCCCACGGGCTCTCGGCCAAGG
CCTTGACCACCACCATCGCCAGCACCGCCAGGATGATGATCATGATCAGAAAGGCGCCGA
ATAGCGCGATGGTGCCGGGCACCTGGCCCATCTCTTCGCGCACCAGGTCGCCGAGCGAGC
GGCCGTTGCGGCGCGTGGACAGGAACAGCACCATGAAGTCCTGCACCGCGCCGGCCAGCA
CCACGCCGACCACCAGCCACAGCAGGCCGGGCAGGTAGCCCATCTGCGCGGCGAGCACCG
GGCCGACCAAGGGCCCGGCGCCGGCGATCGCGGCGAAGTGATGCCCGAACAGCACGTGCT
TGTTGGTGGGCACGTAGTCCAGGCCGTCGTTATTGGTCACCGCCGGGGTGGCACGGGTGG
GGTCGAGCTGCATCACCTTGTCGGCGATGAACAGGCCATAGAAGCGGTAGGCGATCAGAT
AGATCGACACCGCCGCCACCACGATCCACAACGCGTTGATGTGTTCGCCGCGCCGCAGCG
CCACGGTGCCCAGGCAGAACGCGGCCAGCAGCGCCAGCGCGCCCCAGGCCAGCTTCGAGA
TACCTTTCATGCATGCCCCTCAGGAACGATCCCGCTAAGGGTCCTCCCGCCGGCTGTCCG
CGGTCAATGGTGCCGCCCGGGGATCGGGTAAGCCTTTGGTCGTATGGTGTCTGGCATTGC
AGTGCGGCATTGCGCCTGCGCGCCGCGGCGTTTTGGAACGGTCGGTTGCACGTGTCGCGA
TTGGGCGCCATGCCAGCGGCCTCCATCATGCAAGGCATCCACTTGCGCACAGGGAGCGTT
CGATGAGCGACACCACCACCTCCACGGCGGCACACGTGCTGCGGACCATTCGCGGCATGC
CCACCTCCGACGGTGCCGGGGTCAAGCTGACCCGCGTGATCGGCACACCGCAGCTGCCGG
CACTGGACCCGTTCCTGATGCTGGATGAGTTCGGCACCGAACAGGCCGAAGACTACATCG
CCGGCTTTCCGAGCCATCCGCACCGCGGCTTCGAGACCGTCACGTACATGCTCGACGGAC
GCATGCGGCACAAGGACAACCACGGCAACGAAGGCCTGCTGACCCCAGGCAGCGTGCAGT
GGATGACCGCCGGGCGCGGCCTGATCCATTCGGAAATGCCCGAGCAGGAATCCGGGCGCA
TGCGTGGTTTCCAGCTGTGGGTGAATCTGCCTGCGCGCGACAAGATGAGCGACCCCAAGT
ATCAGGAATACGCGCCGGACAAGATCCCGGTCGCGTATCCGGCTGCGGGCGTCACGGTCA
AGGTGATTGCCGGCGCGGTGGGCGATGTGCACGGGCCGATCGTGCAGCCGGCCACCGAGC
CGGTGTACCTGGATATCGCACTGGCGCCGGACACGTCCTGGGACTATCTGCTGCCCGCCG
GCCACAACGCGTTCGCGTACGCCTTCGAAGGCGCGGCCACGGTCGGCGAGGGCGAGGGCG
CACGCCCGTTGCCGGCGCAGGAGCTGGCGGTGCTGGGCGGTGGCGAGCGGCTGCGGCTGC
AGGCCGGTGCTGCCGGCGCGCGCTTGATCCTGGTCGCCGGCCGGCCGATCAACGAGCCGG
TGATGCGGCATGGCCCGTTCGTGATGAACACCAAGCAGGAATTGATGCAGGCGTTCGTCG
ATTTCCAGGAGGGGCGGTTTTGAACCGGGGCGGGTTGCCGCGTGGGAGAAGCGCACATGA
GTGATCGCGCCGTCAGTGTCGTCACCGGCGCGGTGCCCTATACGGTCAACGTCCACGATG
GCCAGCACCGCTGGATCGGCGACACCCAGCCGGCCAACGGTGGCCAGGATGCGGGGCCGG
ATCCAGAGGCGCAGGTGCTGGGCGCATTGGGTGCCTGCACCGCCATCACCGTGTCGATGG
TGGCCGCGCGCAAGCAATGGCCATTGGCCGCGGTGCACGTGCACCTGCATTACACCCAGC
GCGGCGCCGCGGGCACATCGATCACGCGCGCGATCGTGCTGGACGGCGCACTGGACGATG
ACCAGCGTGCACGTCTGCTGGAGGTGGCGGAGAAGTGCCCGATCCATCGCCTGCTCACCG
GCGAGGTGCGCATTGCCACCGAACTGCAGCCGCACGCGCTGGTGGATGCTGCCGGCGGTT
CGACGCGCTAATGCGCATTCAGCGCGCGCTGGCGGATGCCGGCGCGCAGCTGCATTAGCG
CATTAAGAGCGGAAACGTAGCGAGCAGTCGTCAGGTGGGTGCGGACGGCGCGGAGGAACC
GGAGTGTACGTAGGTACATGCCGATTCCGAGCACCGGCCGCGCCCGCCTGGCGGCTGCGC
AGTCGTTTTGATGGCTGCTCCAAGTCGTAGTGCGAAGCGATGTGGCTGACCGGCCGCCGC
CGGTCTTGCCATCTGCGGGCGTTGTTTAGCGCTGCAGTGCCAGGCTGGCCGGCTGCAGGT
CCATGTTCTGCACCAGCGACTGCATCGAGGCCAGTTCTTCGGTGCTGGCGCCGTCGATCC
ACAGCTGTGCATAGCGCTTCTTGCCCAGCTCCACCACGGTGACGCGGCGTGATTCCATGC
CCGGGACCTCGCGGCCGCCCAGATCGAGCTTGTACCAGTAGAACTCCTCTTCCTGGATCT
GGCCTTTTTCCGCGCGGCGGTCGCGTGCCAGCGCCATGGCCGGGTCGCGGGTGGTCAGCA
TCACGCCCACGACCTGGCGGCCATCGGCGGTGGTGGCTTTACAGACCAGGTAATCGGCGC
CGGCGAGCTGGGTCCATTGCAGGCCGGAGGCCGGCGGCAATGGCGGGCAGACGGGCGCGG
ACTGGGCGTGGGCGGTGACGGCGGCCAACAGCAATGACAGGCCGACTAGGCAGGATGCGG
ACTTCATTCAAGTGTTCCCCGGCGATGGATGACAATGCGGGGCGCTGTCGTCTTTCGTGC
CGCTGCACCGTCTCAAGCTCCCCGCTTGAGCGTGCCGTCCACGCAACGCGCTCCGACTAC
GCCGGTATCACTACCACAGTTTTGTGGGCGTGCTCAAGATGGGTCGCAGTTGCGTCTGGC
ATCGCTTGTGTGGCGTGGCACCCCCGTTGCGAGACCTGGCACGGTTGTGTTCGCCAGTGC
GAATCCGCGCATGGTTTCAGGGGTAATTGACGGGTTTGGGCGCCGGCGTTTCCGGTAACG
GAATGAATTCCTGATCGTCGCCGGGGATGGTGCCGAAGCGGCCGGCCTGCCAATCGTCCT
TGGCCTGTTCGATGCGCTCTTGTGAGCTGGAGACGAAGTTCCACCACAGGTGGCGCGGGC
CATCCAGCGGCTCGCCGCCGAGCAGCATCGCCTTGAGGGGGGTCTTGGCACGCAGCCGGC
CGCGCGTGCCGGCAGAGGGCACGATCAGATGCCGCGCCGGCACGTCGGCGCCATCCAGTT
GCGCCTCGCCCTCCAGGATGTAGAGCGCGCGCTCGGCGTGGCCGGTGTCCAGATCGATCT
CGGCATCGGCGTCCAGATCCAGCGCCACGTTGAGCGTGCCGCTGAACACCTGCACCGGCG
ATTCCTCGCCATAGGCGCGGCCAGCGATCACCCGCAGCCACACGCCGTTGCGGCGCTGTT
GCGGCAGGCTGGTGGCGGCGTGGTGATGGAAGGCGGGCGCGGTCTCTTCGGCCGAGCGCG
GCAACGCGATCCAGGTCTGCATGCCGTGCATGGCGTGCTCGCGTGCGCGTTCGGGGCCCG
GCGTGCGTTCGGAATGGGCGATGCCGCGGCCGGCGGTCATCCAGTTGACGTCACCAGGGC
GGATCACCTGATCCGAGCCGAGCGTGTCGCGGTGGCCGATCTCGCCCGACCACAGGAAGG
TGACGGTGGCCAGGCCGATATGCGGATGCGGGCGGACGTCGATGCCGTGATCGGGCTCCA
GCACTGCCGGGCCCATGTGGTCGACGAACACGAACGGGCCGACGCTGCGCGCCTGCAGGG
TCGGCACGGCGCGGCGCACCTGCAAGCCGCGATATCGTGGACACGGGGAGCGATCAACGT
GGTCATGGCGGCGGCTCGTGCAGTGGGCAGAGCGGCAGCTTGCCATGCAGCCCGCGGCGT
GGACGCGCTGCAACGCAAGATGGAATGTTCTGTGCGTGCGGCACGTGATGAGGTGATGGG
GACGAGCTGGTGGCTGGTGGCGTGCTGCTACGGCAGGTGGCCACGTTGGTGAATGCCGCG
CATTCAAGCCTAACAACAAGCACCTGCACGTCGATCTGGTCGCGTTGTCCAAGCCGCAAG
ACAGCCGCGGCCGTGGGCTGCGTGCGAGAAGCTAGAAGTCAGAATCCACACGCCAGAACT
GACAAGCCACATCCAACGAACACGCACTCGACTGCATGCGCCGCAGCGAACGCGGCTATA
GCAATGTCGGCTGTGCTTGCAGCTCGATCTCGCCACGCCGTGAAGCCAGCCGGTCGGCCA
GACGCGTCGGTTCGGGCAGGCGATAGGCGCGCAGCGTGCGCAGGGTCCAGTCGAGTGCGC
CCTGCATCGACACGCGATGACCGGGCGAGACGATCAACGGATTGCAGCGCGGCTTGCTGC
GCAGTGCCCAGCCGATCTGCGCACCGGCCAGCAGGATGGGGCTGTGGTCGCCGCGTTCGC
CACCGGGCTCGATGAAGGTTCCGGCCAGGCGTTGCTTGGCCACGCCGATGCTGGGCAGGC
CGGTGACCACGCCGAAATGCGCGGCGATGCCGAACCTGCGCGGATGCGCGATGCCCTGGC
CATCGATGAACACCAGATCCGGCGTGCGCGACAGCAGCGCAAGCGCGCGCAGCAATGCGG
GTAGCTCGCGAAAACTCAGCAGGCCGGGCACATACGGCATCGAGGTCGGCACGCGCGCGA
CGTGGGTTTCCAGCGGCAGCAGCGTTTGCGCATCCAGCAATACGGCCGCCGCGCGCGTGG
TCTGGCCCTCGTCTTCGAAGCCCACATCGAAGCCGGCCAGCAGCGCAGGCGCGGCGGAAA
CTTCATCGCGCAGCGCCACGCGCTGGGCCAGTTGCTGCTGCAACTGTCGCGCCTGAGCGA
CGCTGCCGTCCCAACCGGCGAACACGGGGTCGATGGATGTCTGCATGGCCGCAGCATCGC
GCGCACGCCGTGGCGATGCCGTGCACGCCAGGCAGGCAGCGGCTGCCGCTACAATCAGCG
GTTGATCGGCCCCCAATCGGAGAACCGTAGTGACCCGCAAACTCGTACTGCTGCGCCATG
GCCAGAGCCAATGGAACCTGGACAACCGTTTCACCGGCTGGGTGGACGTGGATCTCACCG
AGCAGGGCCGCCAGGAAGCCGCCGCGGCCGGCAAGCTGATGAAGGACGAAGGGCTGCAGT
TCGATGTGGCGTACACCTCGGTGCTCAAGCGCGCCATCCACACGCTGCAGGGCGCGCTGA
AGGAGCTCGACCAGGACTGGCTGCCGGTGCACAAGAGCTGGCGCCTCAACGAGCGTCACT
ACGGTGGCCTGCAGGGCCTGGACAAGGCCGAAACTGCGGCCAAGCACGGCGAGGAACAGG
TCAAGATCTGGCGCCGTTCCTACGACATCCCGCCGCCGGCCATGGACGTCACCGATCCGG
GCCATCCCGGGCATGACCGCCGCTATGCCACGCTGGACCGCAATGCATTGCCGGGCACCG
AGTCGCTGGCGACCACGCTAGTGCGCGTGTTGCCGTACTGGCACGACGCGATCGCCCCGC
AGTTGAAGGCCGGCCAGACCGTGCTGGTCACCGCGCACGGCAACTCGTTGCGCGCGCTGT
ACAAGTACCTCAACGACATCTCCAACGCGCAGATCCTGGAGCTCAACATTCCCACCGGCA
TCCCGCTGTTGTTCGAGCTGGACGACAACCTGCAGGTGCAAAGCTACCGCTACCTGGGCG
ACCCGGAAGCGGCCAAGCGCGCCGCCGAAGCCGTGGCCAACCAGGGCAAGGCCAAGTAAG
CCGCGCAGCGGGCGTGCACGCAGCACGCCCGCTGCCGGATTGGCCGGTGCTGCCGCCATG
CATGAGGCGTGGCGGCGTTGGCCGTGATGCAGCGGCGTGCCTGTTGGTGCGCACTGCCAA
TGGTGCTTCTTTCATTGCCAGACATGATGTCCGGCAAACGTAAAACGCAGCAGATGAGTG
CCCTGTACTGCCGTAGTTATCTGGCGACATTGGGCGTGCTGGTGGCAGGAGTCAGCGGTG
CGTTTGCCGCGCTGGCAGGCGGCAGTGTCTCTGCAGAAGCCACCTGGCTGGCCTTGCTGG
TGTGCCTGGCCGGTGTGCTGCTGGTGGCCTTTGGCCTGTTTGGTCCGTCGCGGCAGATGG
AGTCCTGGGCGGAAGCAACGTCCAGTCACGATGTGGCACTGGTGTTGATGGTGCTGGCGT
TTCCGGTGTACCTGCTGTTGAAGCCGTTCTACAAACACTCCTAGCGCGCAGTGGCGCGTT
GGAGTGCGATGCCGCAGCGGCTGGATGCGCGCGGTGGCGGACGTTAGGGCGTTCGCCTGT
TGTGTGACTTTTGGGGGATCAGCGCAGTGCGCCGATTACCTACTCTTTTCGGCCGCGCGC
ACGCTGCGGCCCCTGTCCTGGAGAATTCAATGATCCTCAGCAAGTTCGCCCCGCTGTCCC
TGGCGGTGGCCATCGCCGTGACGCTGTCCGCGTGCGGCGCCTCCGACGACACCAGCAAGC
CGGCCGCCGCCGCACCTGCAGCGCCGACGCGCGTGGATGTGTCCAAGCTGGATGCGCCGA
TCGTGGCCTTCGGCAGCGGCGATCTGGATCCGGCCATTGCCGCATGCCAGGACCTCAACG
GGTTCGTCAACGCCAAGTGGCTCAAGGCCAACCCGGTGCCGTCCGACCGCACCAGCTGGG
GCAGTTTCGAAGTGCTGGCCGAGCGCTCGTTGACCATCCAGCACGCGCTGGTGGAACAAC
TGGCGCGCGGTAATCTGTCCGCAGGTTCGGTGGATGCCAAGATCGCCGACCTGTGGCGGA
CCGGCTCGGACGAGGCGGCGATCGACAAGGCCGGCATCACCCCGCTGCAGCCGCAGCTAA
AGGCGATTGATGTGCTTAGCGATGCGCCGGCGATTGCCGCCTGGTTGCGCGACAGCTATG
CCAAGGGCCAGGGCTTTTTGTTCTCGTTCGGCGCCAATGCCGACTACAAGAATTCCGAGC
AGATGATTGCGTATGCGGGGCAGGGCGGTCTGGGCCTGCCGGAGAAGGGCTATTACACCG
ATCCGGCCCAGGCCAAGATCCGCGAACAGTACGTGGCCTATATCGCCCGCGTGCTGGAGC
TGTCCGGCATTCCGGCAGCGCAGGCGGCCGAACAAGCCAAGGCGGTGATGGCATTCGAGA
CGCAGCTGGCCAATGCCTCGCTCTCGCGCATCGAGCTGCGTGACCCAGCCAAGCGCTACA
ACCCGGTCGATGTGGCGGGCGCCAATGCCATCACGCCGCACTTCGATTGGCAGGCGTTCT
TCAATGCACTGAAGGTGCCGGCCGGCACCTTCTCGCTGAGCCAGCCGGAGTATTTCCGCG
CGCTGGACGGCATGCTCGTCAACACGCCGGCGGATACCTGGAAGGCATATCTGCGCTTCC
ACAGCATCGATGAGGCAGCGCCGTACCTGGCCAAGCCGTTCGAGCAGGCCAACTTCGATT
TCTATGCCAAGACGTTGCGCGGGCAGCAGGACATGCTGCCGCGCTGGAAGCGCACCTTGA
ACGCGGTCAACGAGGCCATGGGCGAGGCACTGGGCCAGCTCTACGTGCAATCGGCATTCC
CGGCCGAGTCAAAAGCGCAGATGCAGCAGCTGGTGCAGAACCTCTCCAACGCGCTGAAGG
CGCGGCTGGAGAAGCTGGACTGGATGAGCGCGCAGACCAAGCAGCGTGCACTGGAAAAGT
GGGCCAGCTTCACGCCCAAGATCGGCTACCCGGACCAGTGGCGTGATTGGAGCGGGCTGG
AAACGCGCGGCGACGGGTTCCTGGCCAATATGCAGGCCGCGCAGGCTTTCAATTACCGCT
ACATGCTCGACAAGATCGGCAAGCCGGTGGACAAGCGCGAGTGGCATATGACGCCGCAGA
CCGTCAACGCGTACTACAACGCCACCCGCAACGAGATCGTGTTCCCGGCGGCGATTCTGC
AGCCGCCGTTCTTCGATCCCAAGGCCGACCCGGCGCTCAATTACGGCGGCATCGGTGCGG
TGATCGGGCACGAGATGATGCATGGCTATGACGACTCCGGCAGCCAGTTCGATGCCAAGG
GCAACTTCGACACGTGGTGGACCGACGCCGACCGCAAGCTGTTCACCCAGCGCACCGATC
AGCTGGTGGCGCAGTTCGATGGCTATGAGGCGATCCCCGGCGTGCACGTCAAAGGCAAGC
TGACCCTGGGCGAAAACATCGGCGACCTGGGCGGCCTCACCGTGGCCTACGACGCGCTGC
AGATGGCGTTGCAGGAACAGCCGGCCGCCAACAAGGAGATCGACGGCCATAGCCAGGACC
AGCGCTTCTTCATGAACTGGGCCACGGTGTGGCGCCGCAACTTCACCGACGGCGAGCTGC
GCGTGCGCCTCAACACCGACCCGCATGCGCCGGCCAACTTCCGTGCCAACGGCGCGCCGT
CCAACATGCCGGCGTTCGCACAGGCCTTCCAGTGCAAGCCGGGCGATGCGATGGTGCGCG
GCGACAAGGACCGCGTAGCGATCTGGTAAGCGTGATGGACCAGCGTGCAGGCGGCGACAG
TCGCCTGTACGCGTTGCGCGCGGCATGCGCGCAAGGATGAGCCCGCTGCGATGCGCTGCG
TCTGCACACCCGCCTGCTCGCAGAGCCTCTAGACTGCCGCGCACTTCAACGCGGAACCGG
CAGTGACCAAACGCAAGATCTTCAAGTGGGCGGGCATCGGCGTGCTGGTGCTGGCGCTGG
GCAGCGTGCTGTCGCTGTATGGCTACGGCCGCTTTGCCGATCGCGAGCGCGGCCCTGCCA
GCCATGCCTTGCCGGTGGCGGCGCAGGCAACGCCGATCGACCAGGTGGTCGCTCCGTTGC
AGCAGGCGCACGCCGGCAAGACCGGCATGGTGATCCTGTCCGACAACATCGATGCGTTTG
CGGTGCGCGCATTGACCGCGCGTGCAGCCGGCCGCAGCCTGGATCTGCAGTACTACATCT
GGCATGCCGACTTCACCGGCAACCTGTTGCACAACGAATTGCTGCGTGCGGCCGACCGTG
GCGTGCGCGTGCGCCTGTTGCTGGACGACATGAACATCCATGGCAGCGACTCGGTGCTGG
CCGCGTTGGACAGCCATCCGCTGATCGAGATCCGCCTGTTCAATCCCACCCGTGCGCGCG
AGGGCACGCTGATGCGCGGCGTGGAAATGGTGCTGCGCATGTTCAGCATCAACCGACGCA
TGCACAACAAGGCGTGGATTGCCGATGGCCGCATCGCGGTGGTGGGTGGGCGCAATGTGG
GCGACGAATATTTCGACGCCGCACGCGACACCAACTTCATGGACATGGACGCGGCCTTGA
TCGGCCCGACGGTGCGTGAGTCCGAGCAGGTGTTCGATGCCTACTGGAACAGTCCCAATG
CGTTGCCGCTGGCGGCGCTGGTCACCGCCAAGCCGCAGGCGCTGGAGCAACTGCGCGGCA
GCCTGGACGCGGGGATGGCGTCGGTGGGCGCGCACCCGTACGTGGAGCGCCTGCGCCAAT
CGCCAAGCGTGCATGCCTTGATGCAGGGCAATCGCCCGGTGCATTGGGTGCAGCAGGCGC
GCATCGTGGCCGACCCGCCGGAAAAGGCCGAAGGCGCGCCATCGCAACCGGACTGGATGA
CGCCGATCCTGATCGGTGAGATGGCCAACGCACGCCGCGAACTGAAATTGATCTCACCTT
ATTTCGTGCCCGGCGACGACGGTATGCGCTGGATCAGTGGCCTGCGCAAGCGCGATGTAC
GCGTCAGCGTATTGACCAATTCGCTGGCCGCCAACGATGTGGTGGCTGTGCACAGCGGCT
ATGCGGACTACCGCATTCGGCTGCTTCAACAAGGCGTGCGCCTGCACGAGCTCAAGCCGA
TGGGGCGCCCGGATGGCAGCCTGTTCGGTTCCAGTGGCGCGAGCCTGCATACCAAGGCCT
TTGTGGTGGACGACAGCGCCGGTTTCATCGGCTCGTTCAACCTGGACCCGCGCTCGATGA
CTCTCAACACCGAGATGGGCCTGCTGTTCGAAGACCGCACTGTCACCGCGGAGCTGGAGC
GGCTGTACAACCACAAGGTGAGCGCGCCGGTGAGTTACCGGGTGACGCTGGAGCAGGGCG
GGTTGCGTTGGCACGACGATGCCGCGCAGCCGCCGGCGGTGTGGACGCGCGAACCGGCCG
CCAGTGTGTGGCGTCGCGGCGCGGCCAAGGTGTTGGGCTGGTTGCCGCTGGATTCGCAGT
TGTAATTGCGGCGAGAAACAGCTGGCGTCGCGGTGGGGGCAGGACTGCGTGCACTTTGCT
GCGTGGCTGCTGGACCTGGACGACGTGGTATTGGCTGGCGCGTAGCGATCGCAATTAAGT
GCGTACTTTGACAGGCGACGTGCCGGCACTGATTGCGTCCCTCGCTGGTTGAGCGCAGGC
GTGACGCGATGTGCCGTAAAGCCGGCACAGTGATGTCGCGATCGAAGAGCCGACCACGAC
GTTGCGCGAAGCACTTGGCGCAACCGCCAGCTTTCACCGCTGCCTGTCTCAGGCCGATGC
ATCGCTACTGCAGCTGCGTCACGATCTCCCGCGCCATCGCGCCAAGCGGCAGGATGCGGT
CGGCACCGCCGCGTTTGATCGCTTCCTTGGGCATGCCGAACACGATGCTGGTGTGTTCGT
CCTGCGCGATTGTGCGTGCACCGGCCTGGCGCATTTCCAGCAGCCCGGCCGCACCGTCGT
CGCCCATGCCGGTCATGATGATGCCCAGCGCATTGCTGCCGGCCGCGCGCGCAGCCGAGC
GGAACAGCACATCGACCGACGGGCGATGCCGGTTCACCGGCGGGCCTTCCAGTACTTCGA
CAAAATATTGCGCGCCACTGCGGCGCAGCAGCAGATGCTTGCCGCCGGGTGCGATCAACG
CACGCCCCGGCATCACGCGGTCGTTGTTGGCGGCTTCTTTCACTGCGATCTGGCACAAGC
CGTTGAGGCGTGCAGCAAACGCGGCGGTGAACTTCTCCGGCATGTGCTGCACGATCACGA
TACCCGGGCACACGCGCGGCAAGGCGGTGAGCACTTCTTCCAGCGCCTGGGTGCCGCCGG
TGGAGGTGCCGATGGCCACGATCCGCTCGGTGGTCTGCGCCAACGCACGGCCGGTTTGCG
CAGGCAGGATCACATCGGCAGTGTGTTTGACCTCGGCCTCCAGCGGCGCGGCAGTGACGC
GTGCGGCCAGGCGTTTGACGTTGGCGCGCGCGGCGCTGCGCACGGTGGCCACCAGCTCGT
CGGCCGAGTCGGTGAGGAACTGCTTGAGTCCCAGTCGCGGTTTGGTGACCACGGCCACTG
CGCCGGCGGCCAGTGCATCCATGGTGACGCGCGCGCCTTTTTCGGTGAGCGTGGAGCAGA
TCACCACCGGGGTGGGACGCTCGCTCATGATCTTGCGCAGGAAGGTGATGCCATCCATGC
GCGGCATTTCCACATCCAGCACGATCACGTCCGGCCACTGCTGGCGCATTTTTTCGATGG
CCAGCAACGGGTCGGCGGCGGTGGCGATGACCTCGATGCCGGGCGCTTCGTTGAGCACGC
CCACCAGCACCTGGCGTACCACCGCCGAATCATCGACCACCATTGCCTTGATGGTCTGGG
ACTGCGGGATGGGGCGGTTGAACGCTGTGGACACGGTGGATCCCTGGCTCAGGCTTTACG
GAAGATCGACGGTGCCACCTGGATGAGATCGATGTCGAGCTCGCTCAGGCTTTCCGAATG
GCCGATGCAGAAGTGCCCGCCCGGTTTGAGGTTGGCCAGCACGCGCAGGATCACTTCGCG
CTTGGTCTGGCCATTGAAATAAATCATCACGTTGCGCAGGAAGATCACATCGAAGCTGCC
CAGCATGGGCAAGGCGGCGTTGAGATTGGCGTGCACGAACTTGACCCGGTCACGCAGGCG
GCGCTCCACCAGCAAGGTGCCGGCGTACTCGCCCTGGCCGCGCAGGCAGTAGCGCTTGAG
ATACGCCTGTGGAATGCCGTCGATGCGCTGCAGGGCGTAGTGGCCGGTGCGGGCCTTGGC
CACCACGCGGCTGCTGATGTCGGTGCCGACCACCTCGAACGCACGGCCTTGCAGTGCGTC
GTCGAGCACCATCGCCATGCTGTAGGCCTCTTCGCCGGTGGAACTGGCCGCGCTCCAGCA
GCGCAGCGGCAACCCGCCACGGTGGTCGCCAGCCAGGCGGCGCAGCAGGTCGAAGTGCTT
GGGCTCGCGGAAGAAATAGGTTTCGTTGGTGGTGAGCAGGTCGATCGCGGTCTGGATCTC
GTCGCGGTCCTGCCGGCTTTCCAGCAATTGCAGGTATTGGGTGTAGTTGTCGAACTGATG
CTCGCGCAGGCGCTTGCCCAGCCGTCCGCACAACATGGCTTTCTTGCCGGAAGAAATGCT
GATGCCGGCGGCTTCGAAAATGAAGCGCTGAAAGCGCCCGAATTCCTGTTCGGTGATCGC
GGTCGACGTGCTCATGGGCTCAGACAAGGTCGGCATCAGTGGGAAGCTCGCTGCTGCAGA
GACGGGCGATGCGGCTGGCGTGTTCGCGCCACCAATCGGACAACACCGGGCCGGGCATCG
GGGAGGCCATCAGGTAGCCCTGGGCCAGGTCGCAGCCGAGTTCGCGGAGCAGGCGCCAGT
CCTCCGGGGTTTCCACGCCCTCGGCCACGGCAGTGAGTTCCAGCCGGTGGGCCAGCTCCA
GCGTGGATTCCAGCACGGTGCGCTGGCTGCGGCTGCGGTGCGCGGCATGCACGAAGCTGC
GGTCGAGTTTGAGCTCGGTAAACGGGATGCTGGCCAGCCGCTGCAACGAGGAAAAGCCGG
TGCCGTAATCGTCGATGGACAGGCCGAACCCATGCAGGCGCAGCCGCGCCAGCATGCTCA
GCGCATTGGCCGGCTCCACGATGGCGCTTTCGGTGAGCTCCAGCACCAGGTCGGCCGGTG
CCAGGCCGTTGTCGGCCAGCTTGGCGCACAGGTGTTCGAGAAAATCCTGCTCGCCCAGCA
GATTGGGCGACAGGTTCAAGGCCAGCGTGAGTTGCAGGCCTTCGGCGCGCCAGTCCACCA
ATTGCGCAACCGCCTTGTCGATCACTTGCTGGGTGAGTGCGTGGATCAGGCCTTCGCGCT
CGGCCAAGGGAATGAAGCGGTCCGGGCCGATCATGTCGCCTTGCGGGCGGCGCCAACGCG
CAAGGGCTTCCACGCCGCGCAGGCGGCCGTCGCGCAGGTCCAGCTTGGGCTGGTAGGCCA
CGCGGATTTCGCCGCGCCGCATGGCGCGATCCAGCCGCGAGGCCGCCGCGCCGCCACTGG
AGAGCAGCGGCGAGATCGGCGTGGACAGCGCGGTGGGTGTCTCGGCGAGCGGTGCGGGAA
TGCAGTCCAGCGTGGTGGCCAGGTCCTGCAGGCGCAGCGGTTTTTCCAGGCCGGCGAGCA
CGCGCACACCGGCGCTGCGGCTCAGTTGCATCACCGCATCGATCAGCGCGCCGCCGCGTT
GCGAGACCACCACCACCGGAATGCTGTGCTGGCCGCGTGCCAGCGCATCGAGCAGCTGCA
CGCCGTCCATTCCCGGCATTTCCAGGTCGATCAACAGCAGCGATGGTGCGCTGGCGCGGC
TCAGCCAGTCGAGCGCGGCATGGCCGTCGCCGGCACCTTCCACCACGCTGGCGCCCAATT
GGCGGCACAGCGCCATGGCGTGTTCGCGCTGGACCACGCTGTCGTCGACCACCAGGACCG
GGCCGGCCAGTGCGCAGTTGCAGGAAAGGAGTGGAGAGTGCATGAGAGTCCTGGCGTGCA
CGGAAAGAGTCAGGCCGCCAGCGCGGCGTCGGGCAGCTGCGCCGGCGCGTCGTTGGCCAG
CACGGCGTCGGCATCCAGCAGGATCACGAAGCGCTCGTCGCGCTTGGCCATGCCGTGGAT
GAAATCGCGGTGGATGCCGGCGCCGAAGCTGGGCGCATCGGCAATGTCGGCGGGCGCGAT
CTCCACCACTTCGCTGACCGCGTCCACCAGCAAGCCCAACACCTGCTGCTCACCGGCGCG
TGCGATCTCCACGATCACGATGCAGCTGCGTTTGGTGATGGCGCTCGCACTGCGGCCAAA
GCGCAGCTGTACGTCCATCACCGGCACCACCGCACCACGCAGGTTGATCACTCCACGCAG
CGCCGGCGGCATCATCGGCACTTCGGTTGGAATTCGGTATTCAATGATTTCCTTGATGCC
CAGGATGCCCAGGCCGAACATCTCACCGCCCAGCAGGAAGGTGAGGTATTGCTGGGGTGC
GGGCATGGCGGGCGCGCCACCGGTCTCTACGCTGCGCTGTTGCATCGTCGATTCCTCAGA
AGCTGGCGAACTGGGATTCGTCGATCACATCGGCGGCGACCGCCGCGCTGATCGGACGCA
CGTTGGCACGGCGCAGCGGCAGGCTGGCGGCAGGCGCAACCCGACGTTGCACCGGCTTGG
CCGCCGGCACATTGCCACGCCCACCGTTGCCCAGCCGGAAGAAGCCCATCAACTGCTGCA
ACTGCTCGGCCTGCGCGCTCATCTCTTCCGAGGTGGCGGCCAGTTCTTCGGCATTGGCCG
CGGCGGATTGGGTGGTCTGGTTCAACTGGCCCACCGCGGTGTTGATCTGGCTGACGCCGG
CGGTCTGTTCTTCGGACGCTGCGGCAATCTCCTGCACCAGATCGGAGGTGCGGCGGATCG
AAGGCACCATCTCGCCCAGCACGCGGCCGGCGCTTTCGGCCAGTTCCACGCTGGACCCAG
CCACTTCGCCGATTTCCTGCGCGGCGATCTGGCTGCGCTCGGCCAGCTTGCGTACCTCTG
CGGCCACCACCGCAAAGCCCTTGCCGTGTTCGCCGGCGCGTGCGGCTTCGATCGCGGCAT
TGAGCGCCAGCAGATTGGTCTGGTAGGCGATGTCGTCGATGATGCCGATCTTCTTGGCGA
TGTCCTTCATCGCCACCACCGTGGCGCGCACGGTGTCGCCACCGTCGGCCGCCTCGCTGG
CAGCCTTGGCGGCCATGCTGTCGGTGACGCGGGCGTTTTCGGTGTTCTGTGCAATGGAAG
CAGTCATCTGCTCAAGCGAGGCGCTGGTTTCTTCCACGCCGGCCGCCTGTTCGCTGGCGG
CCTGGGCCAGTGCCTGCGCGGTGGCACTGACTTGTTCCGATGCGCTGGCTAGGTTCTCGG
CGTTACGGTTGACCTCATCGACGATCTCGGTGAGGCGGCTCATGGTGGTGTTGACGTAGC
GCTGCATGTCGGCAAACGCGCCTTCATAGCGGCCTTCCACGGTGTGCGTGAGGTCGCCCT
CGGCCATCGCGCCCATTACCTGGATCACCTCGGAGATGCTGCGCAGGTTGCCGCGTGCAC
GCTCTACGGTGTCGTTGATGAAGGCCTTCTTGCCGGGCAGCTGCGCCAGCGGCGCGTCGA
AGTTGCCGCGGCCGAACTCTGCCACCACGCCCATTGCCAGCTTCTTGACCGCGATATGCG
CACCCACCATTTCGTTGATGCCGGTGGCCATGCTGCGGAAGTCACCGTCGAAGCGCGCGG
TATCGATCACCACATCGATGTCGCCGGCTTCGTGTTCGGCCGACATGTGGTTGATCTCGC
GGATCAAGCCGGTGAGGTTGCCGCGCACCTGATCGATGGTCTCGTTGATGAAGCGCTTCT
TGCCCGGCAGCTGCGGCAGTTGTGCGGTGAAGTTGCCGCGGCCGAACTCGGCCACGCAGG
CGATGGCCTGCTTCTTGACCGCGATATGTCCTGCCACCATCGCATTGATGCCTTCGGCCA
TGCGACGGAAATCGCCGGTGAAGCGCTGCGTGTCGATCACGACGTCGATATCGCCGGCAT
CGTGTTCGACTGCCATGCGGTTGACTTCGGCGACCAGGCCGGTGAGGTTGCCGCGGATCT
GGTCCACGACCTCGTTGATGAAGGCCTTCTTGCCGGGCAGGCGTTCCAGCTCGGCGGAAA
AATTGCCGCGGGCGAATTCGGCCACGCAGGCCATGGCCTGCTTCTTTACCGCGATATGGC
TGGCGACCATGCGGTTGATGCCGTCGCCCATGGCGCGGAAGTCACCATCAAACCGTGCCA
CATCGATGCGCGCATCGATCTCGCCGGCGTCGTGTTCGTGCGAGACACGGTTGATTTCGT
CGTTGACGTGGCGGATGCCGCTCTGCACCTTGCGCAGGCCGCGCAGCACTTCACAGGCCT
GCTCGTCGCGCACCTGCGGCAGGGCGACATCGAAGTTGCCGCGGGCGAAGGCGTCCAGCG
TGGTGGTGGCGATCTCCAGCGAGCCGGTAGCGGTGCGGATCGACCAGGCCAGCAGCACAC
CGCTGGCGAGTGCGGCCAGCACGCTCGCCGCCAGCAGTGCAGCATGCGACAGCGTGAGTG
CGAAGCCGGCAACCACCACCACAACCGGCAGGGCAATGGCGAAAGCGGCGGTGAACCACA
GTTGGGTGGCGATCGGGAGACGGTGCGACATGGTGGCAGCTTCCTGGAGTCAGGGAACGA
CGTAGAACGGCGGCGTGGGAAGACGAGCGGCGGTTTGAACGGTCAGGCGGCCAGCGCGTC
CTGGCCCGGATGCAGTTGCTGGATCAGACTGGGCACATCGAGAATCAGCGCGACCTCGCC
GCTGCCGAGAATGCTCGAACCACTGATGCCCTTGACCTGCGCAAACACCTTGGACAATGG
CTTGATCACGGTCTGCCATTCGCCCAACAAGGTGTCCACGACCAGCCCGAAGCGCTGCGC
GCCCTGGCGGATGACCACGATGCTTTCGCGGGCCGGCCGCTTGCCGCCCAGCGCAAACAA
TTCCCGCAGGCGCACGTACGGCAGCACGCTGCCGCGCAGGTCGATGTAGTCGCTGGTGTA
GTCGGGCGTGAACTCCACGCACTCTTCCACCACATCCAGTGGCACCACGAACACCGACTT
GCCAATGCCCACCTGGAAGCCGTTGATGATCGCCAGCGTCAGCGGCAGCCGCACCGAAAT
GGTGGTGCCCACGCCGGCGGTGCTGTCGATATCCACGCAGCCGCGCAGCGCGGTGATGTT
GCGCTTGACCACATCCATGCCCACACCGCGGCCGGACAGGTTGGTGACTTTTTCGGCAGT
GGAAAAACCGGGCTCGAAGATCATCGCGAACACTTCGCGATCACTGAGCTGGCGGCCGGG
TTCGACCAGGCCGCGTTCCAGCGCTTTGGCCAGTATCTTGTCGCGATTCAGCCCGCCACC
GTCATCGGTGATCTGGATGACGATGCTGCCGGAATCGTGGAAGGCATTCAGGCCCACGGT
GCCACGCGCCGGCTTGCCGTTGGCCACGCGCACGTCCGCCGGCTCGATGCCGTGGTCCAT
CGCATTGCGCACCAGGTGGGTGAGCGGGTCGCCGATCTTTTCCACCACCGACTTGTCCAG
CTCGGTGTCTTCGCCGGCAACCACTAGCGCGATGTCCTTGCCCAGCTCGCGCGCCACATC
GTGCACCACGCGCTGGAAGCGGCTGAAAGTGCCACCGATCTTGACCATGCGCAGTTGCAG
TGCACTTTCGCGTACCTCTTCCACCAGGCCCGCCAGGATCGACGTGGATTCGAGCAGCTG
CGCATCGCCGGTGCGCTGTGCATTGGTGCCGGTGCTGGCCACCGCGATGATCAACTCGCC
CACCAGGTCGATCATGCGATCGAGCTTGTCGGCGTCCACGCGGATGGAGCGCGCTTCATT
GGAACGTGGCGCAGTGTCGGCAGTCGTTGCAGCGGCGCGCGGTGTCGGCACCACTGCAAT
GGCCGGTGCCGGTGCGTGTACCGGTTCCGCAGTGACGGCGGCGGTCGCGGCGCTGGTGTC
CAGTGGCGCGGGCACCGCGACGATCTCCAGGTCGCAGTCTTCGCGCACGAATTCGAACAC
GTCTTCAATTGCCGCGCGGTCGGCATCGCTGCGCAGCAGGATCTGGAATCCAAGGTAGTT
GGCTTCAGGGTCGAGCTCCTCGAACACCGGCAATTTGCTGTAGTCGGTGCTGATCGATTC
CACAGAGCCAAGCCCGCGCAGGTTGCGGATCAACTTCAATGGCGAGTTGCCAAAACGCAG
CGCATCGGCAAACAGGGTCAGGTTGACGCGCCAGTAACCGCTTTGTTTTTCCGGCGTGCT
GCGCTGCGCGTCGCTGACAGTTGCGCCGCAAACGCTGCCTTGCAGGTAGGTTTGCAATTG
CGCCAGCAGGGGCTCGGCTTCGGCGGCCAATGCAGCGGGATCGGCATGGCTGGGGTCGGC
GGCGGTCTCCACCAATGCATGGATGTGGTCGCAGCACACCAGCAGCAAGGCGATCAGTTC
CGACTGCAGCGCCACCGATTCTTCGCGCACCAGATCCAGCACGCTTTCCACCAAATGGGT
GAAGCCCACCAGCTGCGGCAGATCGAACAGACCGCCGGAGCCCTTGATGGTGTGCGCCGC
ACGGAAGATCGCGTTCACCGCATCCGGCGAGGACTCGCCACGCTCGGCCTGTAACAGGTG
ACGTTCCATGTCTTCGAGCAGATCCCGGCTCTCGGCCAGGAAGGTCTGCATCAGCTGGTT
CATGTCCATGCGCGTCACCTGTCCGTGTTAATGAATTCGTTCGCCCAGACCGGTGGCGGC
GTGCGGGTACAGCGCTTCCAGCAGGCCCAGCAGTTCGATCACATCGACCACGGCGCGGCT
TGAGTCGGTCAACACAAGCGGGCGTCCGTCAGCCTGCACCGCCTGCTTGGTGGCGAGCAG
CAGCTGCAGGCCAGTGGTGTCGATCTCGCTGACCGCAGCCAGGTCCAGACGCACGCCACC
CGGATGCGCCAGCGCCGGCTGCAGCAATGGCTTGAGCTCGGCAGCGCGACGGATGGTCAT
CTCGCCTTCGAGGGCAAGCGTGAGCGGGGCGGGTAGATCCAACGAAAAGATGTCCATTGC
GGCCTCGTGAAGCGATGACACGTGCGTGGCATGACGCGGAGAAGTTCTCACCTCGACATC
GGCTTCACGCGCTACCAAGTAAGCCCAAGTCGTGTCGGTCTATGCAGGTATCGGCGCGTG
ACAGAAATATTTAGGCCGAATTCAGCCAAGCGGCCGATTTGCGATGCGCATCACTGCGTG
GGCGTTAACCGCTCAGGTTTGCGATGACGTGATTCGTGCTGCTTGTCGGCTGAGTCTGCT
TTTAAGCGAGCGCTGCGACGGCATGGTGTTTTGGTTGCCATCAAAGGCGCATGCAGTTTC
AAGGCATGCGTGATTGCTGTGCATGCGAAAAGCCTGCCTGTTGAGCACGCTAGTGATGGC
TGACATGGATGTCTGACACAAGGTTCCGCGGCGAGCAGCACTCATTGCCCATGTCTGCGT
CTGTATAGAGTGCGGCCAACGCGCAGCGCGGTTTTGCGAAACGCAGCTTGCTCGGTTGCG
CTGCTCTGCTGCAGGCGATTGCCGCTGCACGCTTTCATGATCGCGCAGTACAGATGCACC
GCGATCAGGCGCTGGGTTCAATCGTGGTTTGTGCCTGCGATGCTGGCGGGCAGTGCCTTG
CACTGGGCATTCAATGCGCCAAAACAGGCCAAGGTAGATCGCTGATTACCGTCGGCGCGT
TGCACAGTGCGTGCGCGGCCTTCAACACCACAGCTGCAGCGTGCCCGTGCAGTGCGCCCC
AGCAGGGCGCATTGCACGGTGCAACCCCTCAGCGCGGTGCCAGGGCCGTCAACAGCCCAC
GTGCCGCCTTGAAGCGGTCGGCAGCCTCGGGCAACGGCAGCTTGATGCGCAGTTTGTCCG
GGCCGTCCATGGTGTAGATCTTCGGCTGCTTCTGGATCATCTGGATCACGGTCATCGGGT
CGATCGACGGCTTTGCCTCGAACACCAGCCGGCCGCCATTCTCGCCAAGATCCAGCTTGC
GCACGCCCAAGGCATTGGCCTGCAACTTGAGCTCGGCGATCGCGAACAGGTGCTTGACCG
GGTCCGGCAGCAGGCCGAAGCGGTCGATCATTTCCACCTGCAACTCGCGCAAGGCATCGC
TGTCGCGGGCACTGGAAATGCGCTTGTACAGCGTCAGGCGCGTGTGTACATCCGGCAGGT
AGTCCTCGGGAATCAGCGAGGCCACGTGCAGTTCCACCTCGGCGCCGCGCACTTCTTCGC
CGGCATCCAGGTCGGGCAGCTTGCCCTGGCGGATGCTGCGCACCGCGCGTTCCAGCAGTT
CGGTGTACAGGCTGAAACCCACCTCGGCCATCTGCCCGCTCTGGTCCTCGCCCAGCAGCT
CGCCGGCACCACGGATCTCCAGATCGTGCGTGGCCAGGGTGAAGCCGGCGCCCAGTTCGT
CCATGGAGGCAATCGCTTCCAGGCGCTTTTCTGCATCGGAGGTCATCGAGCGGCGGTCCG
GCACCACCAGATATGCGTAGGCGCGGTGATGCGAGCGACCGACGCGGCCACGCAACTGAT
GCAACTGTGCCAAGCCAAAGCGATCGGCACGATTGATGATGATGGTGTTGGCGTTGGGAA
TGTCGATGCCCGATTCGATGATCGTGGTCGACAGCAGCACGTTGAAGCGCTGCTTCTGGA
AATCCAGCATCACCCGTTCCAACTCGCGCTCGGGCATCTGCCCATGCGCGATGCCGATGC
GCGCTTCCGGCACCAGCTCGGAGAGGTCGCGCTGCATGCGCACGATGCTTTCCACATCGT
TGTGCAGGAAATACAGCTGGCCACCGCGGCTGAGTTCGCGCTGGAACGCCTCGCGCAGCA
GGGTGTTGTCCCAGGCGGTGATGAAGGTCTGCACCGCGAGCCGGTTCGGCGGCGGCGTAG
CGATGATCGACAGATCGCGCAGCCCGGCCATGGCCATGTTGAGCGTGCGCGGGATCGGCG
TGGCGGTGAGCGTGAGTAGATGCACGTTGGCGCGCATCGCCTTGAGCGCTTCCTTCTGAC
GCACGCCGAAGCGCTGTTCTTCGTCGACCACGACCAGGCCGAGATCCTTGAACTTCACGT
CCGGCTGCAGCAGCCGGTGCGTGCCGATGATCACGTCGATATCGCCGCTGGCCACTTTTT
CCAGCTCGGCCTTGATCTCCTTGGTGCTCTTGAAGCGCGACAGCACTTCCACCTTCATTG
GGTAGTCGGCGAAGCGGTCGCGGAAATTACGGTAATGCTGTTCGGCCAGCAGCGTGGTCG
GCACCAGCACGGCGACCTGCTTGCCGGCACTGGCCGCGGCGAACGCGGCGCGCACCGCGA
CCTCGGTCTTGCCGAAGCCGACATCGCCGCAGACCACGCGGTCCATCGGCTGGCTGCTGC
CCAGATCGCGCAAGGTGGCATCGATCGCGGCCAACTGGTCAGTGGTTTCCTCGAACGGAA
AGCCCGCCGCGAATGGTTCGTACATCGCGCGGTCCACCTGCAGGGCCAGGCCTGCGCGCG
CGCGGCGGCGCGCCTGGATTTCCAGCAATTCGGCGGCGACATCGCGCACCTTTTCCGCGG
CCTTGCGCTTGGCCTTGGTCCACTGCTCGCCACCCAGCGAATGCAGCGGCGCTGTGTCGG
CCGAGGCACCGGAATAGCGGCTGATCAAGTGCAGCTGCGCCACCGGCACATACAGCCGGT
CGCCCTTGGCGTATTCGATTTCCAGAAACTCGCCAGGCATGCCGCCGGCGTCGAGCACGA
TGAGGCCGCGGTAGCGGCCCACGCCGTGGTCTTCATGCACGATCGGCGCGCCTTCGGAGA
GCTCGCCCAGGTCGCGGATGATCGCTTCCGGCTCGCGGCCCACGCGGCGCGTGCGGCGCG
GTTGGTTGGCCCGCTCCGGGAACAACTGGCGCTCGGTCAGCACCGCAATCTGCGGCGTGT
CTAATGCAAAGCCGTCTTCCAGCGGCGCCACGGTGATGCCGAAGCGCAGTTTGGTCGCGG
CCAGGAACGCGGGCAGGTCGGCCACGACGTCCGGCTTCAACTGCGCGGCGGCCAGCACTT
CCATCAAGGCTTCGCGGCGGCCGGCCGAATCGGCGGCCACCAGCACCCGGCCCGGGTAAT
GGCCCAGGAACGAGGCCAGGGCCTGCCCGGCGGGCGCATCCTTGGCGGCGACCGGCAGCG
GCGGCAACGGCTGGTCGCCCAGCGGCGCGGCCTCGTCGATACGCGGATGGTCGGCCGGCC
ACACTTCGATGCGCGCCAGCTTGTTGAGCCGCTCGCGCAAGGCATCCGGTGACTGGTACA
GCTCATCGGGCGGCAATAGCGGGCGTTCCACATCGTGGCGGCGCTGCTCATAGCGGTTTT
GCGCCTGCAGCCAGAAGGCATCGGCCGCATTGGAGACGCCGGTGGCGATCAGCGGCAGCA
CGCGCGTGTCCAGATAATCAAACAGCGTGGCAGTCTTGCTGAAGAACATCGGCAGGTAAT
ACTCGACGCCCGACGGTGCGATGCCGGACTTCAGATCCTGATACAGCGCGCTGCGCCGCG
TATCCACGTCGAAGCGTTCGCGCAGGCAGGCGAGCACACGCTCCACGCTGGCATCGTCCA
TCGGCACTTCGCGGCCGGGCAGCATCTTGACCGCGTCCACCTTGTCCAGCGAGCGCTGCG
ATTCCGGGTCGAAGGCGCGGATGGAATCGATATCTTCGTCCAGCAGCTCGATGCGCAACG
GGGTGTCGGCGCCCATCGGGAACACGTCCAGCAGGCCGCCGCGCACCGCGAAATCGCCCG
GGTCCATCACCTGCGGCACGTTGCGGTAGCCGGCGCTTTCCAGGCGGCGTTTTTCCGCGT
CCAGATCCAGCCGCTGGCCAACCGTGAGATCAAAGCTGCCACCGACGATGTAGCTCAGCG
GTGCCAGCTGCTGCAGCAATGTCTGCACCGGCACGATCACCACGCCACGGGTCAGACCGG
GCAGGCGATGCAGGGCCGCCAGGCGCTGGCTGATGATTTCCGGGTGCGGGCTGAACTGGT
CGTAGGGCAGGGTTTCCCAATCGGGAAACGGCACCACTGGCAGCGTGGACGCGTCACCCA
GCAGGGCGTGCAGATCGGCTTCGATCTGATGCGCGCTCTGGTTGTCGCGGGCAATCACCA
GCACCGGGCCGGCATGCGCTTCGGCAGCGCGTGCAATCGACCAGGCCAGGGCCGTCGGAG
ACGACGGAGCGCGCCAGTAGGCGCGGAGCTGGCCGGACTTGGGCAGCGGCGGAGAAGGGA
AGGTAGGCGACGGCATCAGCCGGCGATTTTATCAGAGCGCCGCCAGGGGCCGGTCCATCT
GGCGTGAAAGCGGCCGGCCTGGCCCGCCGGGCTTCGGCGTCGTGCGATGGGGAGGGCGGG
CAAGGGCCCTTGCTGCGACGTTCCAGAGTTGGGGGGGCTGCGACTGGCCTATCCGCATTC
TCTACTGCGCTTCCAGGTAGGCGGGATTGCTCGTCTTGGCAGTCAACAGCCTAGTTGGTC
GAGGGCGCGGTGCCCTCACCGCTTGCGGGACACGCCGTGAATCCGTCCATGGAGCCTCAG
TGGCGGCATCCATGCCGCCACATGGTCCCGCAAGCGGCGAGGACACCGCGCCTGACGGTG
TATAGGCGGCTTTGGGGGATGCCAGGCGAAGAGCAGCTATCAAAACGACTGCGCAGCCAC
CGGGCGGGCGCGGCCGGTGCTCGGAATCGGCATGTACCCACGTACATTCCGGTTCCTCCG
CGCCGTCCGCACCCACCCGACGACTGCTTGCGACTTTTTGTTAGCCGCTCTAAGTCACCT
GTTATTGGCGGCTTGTGGCGGCGCCTTTGCGAAACCTTGGGCGGCGCTCAGGCCGGCGGG
GGTACTAACTTGCTGTCCCGCAATACAGGGCATGCCATGCGAACACCCAGCACGCACAGC
CACCGCTTCAAAACAAATCCCAACTCCCGAATCCCCAATCCCCGCCCCTCAAGCATCCAG
CTCCAGCACCATGCGCACCAGTTCCGGGGAATCCGGGTGGGGCTGCGGTTTGAAGCCCAG
CGATTCGGCCAGCTGCAGCATCGGCAGGTTGCTTTGCAGCACATCGCCGTACAGGCAATC
GAGGTATTTGCGGCGCGCCCACTTCACCAGTTTGCGCATCAGTTGGCGGCCCAGCCCCTG
GCCGGCCACAAAGCTGCTGACCAGGATGGTGTATTCGGCCTGGCGGGTGCCCGGCACCAG
CGCGGCACGTGCGACGGCGCCCACCAGCGCTTCGCCGGGCGGCAACTGCTCGGCCGCCAC
CAGCACGATCTCGCTCTTGGGGTTGGGGTGGGTGAGGCGTTGCACCATTTCGGTGGTGAT
TTCGGCCGAGGAGCGCACGAAACGGGCGCGGATCTCTTCCGGGCCCAACAGGCTGAAGGC
TCCCTGCAGCGGCGGGCCGTCCTCGGGACGGATCGGGCGGAGCAGGAGCGTGCGGCCATT
GGGCAGACTGAAATTTTCATGCCAGGGAGGCATGCGATTGCGGATGGCCATGACCGGGTG
TTCCTTGAAGATCGGAAGATTCTGGCACCAGCCCAGCGCACAACCGTGAATGATTCCGGT
GCGCCGCTGGGGGCCGTATGCGGGGGTGGCAGTGCTTCCCACGGCACTCTACCGAGCGAT
GCCGTGAGCCAGTCGTGACGCCGGGCGCCAACGCGGCCTAGCCCTCCTGGCGCAGCCACT
CCAGCCGGGTCGAGGCACCGGCTTCGCCAAGGTGCGCCTTGAGCGCGGGCAGCGCCGGGG
CCAGCACCTGGTCGAACTGCCACGGCGCATTGACGATCAACAGGCCGCTGCCGGTCAGGC
GCAGCGGTGAATCATCCGGATGCACCTGCAGTTCGGCCATCAGCACCGACTTGGCCGGCA
GCGCGGCGGCCTTGCGCATGAACGGCTGCAGGCTGCGGCGCAGCTTGATCGGGTACCACA
CCATGCAGATCGCCTGCGGCCAACGCGCCAGCGCTTCGCGCACGCTGGCGATCACCTGCG
GGTATTCGGCACCCTGTGATTCATAGGGTGGGTCGATCAGGACCAGGCCGCGGCCGATCT
TGGCCTCGCCGGCCCGCGGCGGCAGGAAGGCGCGGATCGCCGCATAGCCATCGCCGGCAT
GCACACGCACGCGGCTGTCGTTGGCGAACAGGGTCTTCAGCGCCTGGGCTTCGTCGGGCT
GCAGTTCGCAGAACGCCATGCGGTCCTGCGCGCGCAGCGCCTGCGCCGCCAGCAACGGCG
AGCCGGGGTAGTGATTGATCTGGATGCCGGCAGTGGGCCGGGCCGCTTTCTGGCCGGGCA
CGGCGGGGCGTGCGACGGCGGCGTTGTCGGCCTGCACCGCGCGCAGGTAGCGCTCCACCA
CCTCCGGCAGCGTGGCTTCGGCCATCAACCGCATGACGCCGGCATCGGCTTCGTTGGTCT
TGCGGCTCTCTTCGCCACCGAGCTGGTAGCGGCCACGGCCTGCGTGGGTGTCCAGCACGA
AGAACGGGGTGTCCTTGCGCTTGAGGGTGTCGATCAGCGCCAGCAAGGCGATGTGCTTGA
GCACGTCGGCGTGGTTGCCGGCATGGAAGGCGTGGCGATAGTTCATCGCGGCAGTGTAGA
GGGTGCGCGGTGGTTTGCGCTGTGCCAGGTGCGGTGGCGGTTTACGCCGGGTGGGGCGCA
GCAAGGCGGCCGGGCACCGGGCTGCGCGCGTCTGCGACGCGCCGGCGCCGCAAGGTGCAG
CCAGCGTGGTGTGGTCGATGATGGCCCGCGGCGGCCGTGCACGGTGGCCCGCGTGCTATT
GGCCGCGCCGGCATGCGGCTATGCTGCGCGCCATGTCCGAGACCCCCGCCCGTGTCCTTG
TCGTCGAGGACGAAACCGCCATTGCCGACACCGTGCTGTACGCCCTGCGCAGCGAGGGCT
ACGTGCCCGAGCACTGCCTGCTGGGGCGCGAGGCGCTGGAGCGGCTGCGCAACGATCCCG
CCGACCTGGTGGTGCTGGACGTGGGCCTGCCGGATATCAATGGCTTCGAGGTCTGCCGCA
CGCTGCGCGGTTTCAGCGAGGTACCGGTGATCTTCCTGACCGCACGCAACGACGAGATCG
ACCGCGTGCTGGGTCTGGAACTCGGTGCCGACGACTACATGGCCAAGCCGTTTTCGCCAC
GCGAGCTGGTGGCGCGGGTGCGCGCACGGCTGCGCCGGCGCAGCGTGGCCGTGGCTCAGG
CCGAACCGGGCTGGCAGCCGCACGGCGCGTTCGCGATCGATCGCGACGGCAGCCGCATCC
GCTACGGCGAGACGCTGTTGCCGCTGACGCGCTACGAATATGCGCTGCTGGCCGCGCTGC
TGCAGCGGCCCGGCGCCATCCTCAGCCGCAGCCAGCTGATGGACCGCGGCTGGGATGCCA
GTGCCGACAGCGCCGACCGCACCGTGGATACCCATATCAAGACGCTGCGCGCCAAGCTGC
GCCAGGCCGGCGTGCCGGCCGACCCGATCCGCACCCACCGTGGCCTTGGCTACGCGCTGG
AGGTCTGAGGATGGATGCCGTGTTTCAGCCGCCGGCGGTTGGGGTGGTCGAGCGTGCCGG
TTTGCATGGTCGGCGTGGGCTGACTGAAGTGGACGGCCTGGCGGGTGGGCGCGATGTGTT
CGCGCTGTCTTGCGTCGGCCATCATCAGGCGCGTGCGGAGGAGATCGACGTTGCGTGCCC
CCGCAGTGCCGCAATTGCGCGATCCCTATGCACGCCCACCTTGCGTTCGTCGCTCCTGGC
ACAGACGCAAACGGCGCTGGCCGCATCCATGCCAAATGCGTCGGCTGCTGACGGCTACTT
GACCACGCGGTGGTCGACCAACGACCACACACCTGCGTGCGCGGCCAACGGGATTCGGTG
CTGACATGCGGCTCGGCCTCAAGCTGTTTCTCGGGTTTTTTCTGATCGTCGGGCTGGCCG
CCTTCTTCGTGATGCGGGTGTTCGTCAACGAGGTCAAGCCGGGCGTGCGCCAGGCGATGG
AATCCACGTTGGTGGACGCGGCCAACGTGCTGGCCGAGATGGCCAGCCCCGAGCTTGCGG
CCGGGCAGATCGCCACCGGCCGCTTTGCGCGCCACCTGGCACAGGCCCAGCAGCGCGACC
CCAAGGCCTGGGTGTGGCGCTTCCGCAAGAACAACGTGGATTACCGCGTCACCGTGACCG
ATGCGCGTGGTGTGGTGGTGTTCGATTCGCTGGGTCGCGACGTCGGCCGCGACAACTCGC
GCTGGAACGATGTCTACCGCACCTTGCGCGGCGAATACGGCGCGCGCTCCAGTCCGGAGC
TGGATGGCACCCCCGGCGCCACGGTGATGCATGTGGCCGCACCGATCTATGCGCCGGACG
CGCCGCGCACACTGATCGGCGTGCTCACACTGGCGCAGCCCAATCGCAGCATCGACCCCT
TCATCGAAGCCAGCCAGCGCAACATCCTGCAACGGGGCGCCTGGTTGATCGGCATTTCCG
CATTGATCGGCATCGGCATGACCTGGTGGCTGATGCGCGGCATCGGCCGGTTGAATCGCT
ACGCGCAGGCGGTGAGTGCGGGCATCCCGGTGCCGCCGCCCAAGCCGCGCGGCGACGAAA
TCGGCGACCTGGGCCAGGCACTGGAAACCATGCGCCGCAAGCTGGAGGGCAAGGCCTACG
TCGAGCACTACGTGCAATCGCTGACGCATGAGATGAAAAGCCCGCTGGCGGCCATTCGTG
GCGCCTCGGAGCTGTTGACCGAGTCATTGCCGGAGGCCGACCGCCAGCATTTTGTGGCCA
GCATCCGCGCCCAGGAGCAGCGCCTGACTGAAACCATCGACAAGCTGCTCGCCCTGGCCG
AGGTCGAACAACACGGCTGGCTGCAGACCCGTGCGCGCGTGGCCGTGCCTGGCGTGTTGC
ACGCTGCGGTGGACGCGGTATTGCTGCGCGCCGCTGGCGCCGGCGTGCTGGTGGAGCTCG
ATGCGGCAAGCATGGCCGCCAGCGACCAGGCCGTGCTCGGCGATGCCTTCCTGCTGCGGC
AGGCCGTGATCAACCTGCTGGAAAACGCCATCGCCTTCTCGCCGGACGGCGGCACCGTGC
AGCTGCGCACGCAGCGGGAGGACGGGCAGGTGCAGCTGTTGGTCGAAGACCGCGGCAGTG
GCGTGCCCGATTACGCGATCGAACGCGTGTTCGAGCGGTTCTATTCGCTGGCGCGCCCGC
AGACCGGGCAACGCAGTTCCGGCCTGGGCTTGCCGTTCGTGCGTGAGGTGGCCCGCCTGC
ACGGCGGCGACGTGCGCCTGCGCAATCGCGACGGTGGCGGTGCGATCGCCACCTTGCGAT
TGCCCGCAGGCTGATCTGCACCGCAACGCCACCCACTTCACATTCGCTTCAAATTCGCCT
CAAACCCTGGACACCGAGGGCGCTCACCCTGACCACCTCCCAGACTGAGGATGGTCGATG
AAATCCCTGAAACTGCTGTTGCGCTTCGCCACCGTTGGTGGGTTGATCCTGCTGTTGCTG
ATCCCGTTGTTGTTGATCCGCGGCGCGGTGCAGGACCGCGCGCGCTACCGCGACGAGGCG
GTGGAGCGGGTGTCCAAAAGCAAGGCCGGCGAGCAGCAATTCATCGCGCCGGTGCGTGTG
CTGCCCTACACCGAGCAGGTGCAGGTGAACGAGCCGGACGAGCAGGGCAACCAGCGCAAG
GTGTGGCGCGCGCAGGAGGGGGCGCTGCTGCAGACGCCGCGCACGCTCAAGATCAGCGGC
GAGATGGTGCCTTCGGTGCGCGAGGTGGGGATCTACCGCGTGCAGGTGTATTCGTGGAAG
GCAACGCTGCACGCCGAATACGACCCGTTCGAGTACGCCGCCGCGCCTACCCGCGTGTAT
GGCCAACCGTATCTGACGGTGGGCATTTCCGATGTGCGTGGGCTGGTGGGTACGCCCAGC
CTGCGCGTGGATGGCCGGGCGCTGACGCTGGAAGGCGGTGCAGGCACGCTGGCCGGGCGG
ACCTCGGGCATCCATGCCGCGCTCAAGCCGGTGAGCGATGCAACTGCCGGGACGCTGCAG
GACGGCAATGTGGTGGACATGCAGTTCGTGCTGGATGGCACGCGCCGGCTGGCGATCGCG
CCGATCGGCGACACCAACGACATCGCGCTGCGCTCGGGCTGGCAGCACCCGTCCTTCGGC
GGGCAGTTCCTGCCGAATGCGCCGAGCATCGGGCCGAAGGGCTTCGATGCCACCTGGTCG
TTGTCGGCGCTGGCCACCGGCGCACAGACGCAGCTGCAGTCGGATGCGAGCGCGCTGGAC
ATGCTGGAAGTGCGGCTGGTCGACCCGGTGGACGTGTATACCCAGGCCGATCGCGCCAGC
AAGTACGGCATCCTGTTCGTGGTGCTGACCTTCGTGGCGTTTGTGTTGTTCGAGCTGATC
AAGCGGTTGCCGATCCACCCGGTGCAATACCTGCTGGTGGGCCTGGCGCTGGCGATTTTC
TTCCTGCTGCTGCTCAGCCTGTCCGAGCGCATCGCCTTCTGGCAGGCGTACCTGGTCTCG
GCGGTGGCGTGTATCGGGCTGCAGTGCGTGTACCTGTCTGGTGTGTTGCGCAGCTGGGCG
CGGGCCGGCGGGTTTTCGGTGATGCTCACCGCGCTGTACGGGGTGCTTTACAGCCTTCTG
ATCTCCGAAGACAACGCGTTGCTGATGGGATCGTTGCTGCTGTTCGGCATCCTGGCCTGC
ATCATGTGGGTAACCCGCAAGCTCGATTGGTACGAGCTTGGCAACAGCCTGCGCTGAGGT
CGGCATGCTGATGCGCTCTCAGCTACACCGGCGGGCGCAGCGGTTGCTGCCCGCCGGGAT
CGAAACGGTGGCGCTGCTATCCGCAGCGCCACCCCACCAGTGGGAATGCTCACCGCTGTC
CGCCTTGCCGCTGCCTGCAGCGGGGCGGCGCGGATGGATCGGCATGGCGCTGCACGCCCG
CACCGCCGAGGATGTGCGCCGCGATGGCGCCAACGCACTACAGCAGCTGCAGTGCGCTGC
GCCACGGCCGCCACTGCGCCAGTACCTGCCATGGCAGCGGCTGAGCAACGGCAGCTACTG
GGCCCGCAGTAGCGATGCATTACTCGGCGCGCTGTTGGCGGTGGAAGATGCGGCCGTTTG
GTTGCTGTGGCAGCAGCCCGCCGCTGCGGCCTGCACACAGAGCTGGCTGCGATGAGCGGC
GCGGTTTGCAGGCGAGTTGTCTGTTACGCGCGGCTGCAGCAGGCAGCGCACTGTGTCGCC
CGCTTACAGTGCAGCGGCACATGCGTCACAGGACGCCTGCGGTGATCTGGGCGGCCGTAG
TGATCTTTGTGGTTGCGGTGCTGACGCTGGCGTTGGTGGCCAGCGCCAGCTGGCGGGTGT
TCGGTGGGTGCGTCGCCTGTGTCTGCCTGCTCTTGCCGGTGTTGTTGTTCGGCACCTTGA
TGCTGCAGCCCGGCGCCGGGCAGGATGCGTTCGCGTTGGCAGTGGCGGTGGAAGCTGCGA
TTTGCCTGCAGTTGGCAGCGGACGCCGCGTGCCTCCTGGCAGCGCCCCTGGGACTGTTGG
GCCGGCGCATGCTGGCGTGGCAGGCCGCGCGTGGAGCCGGCACGGCCGGCTGAGCGCACG
CGCTGCAGCCATGGCTAGAATGCACCCATGCCTACTCCTACCATCACGGCACTGCGCGGC
AACGCCATCACGCCGTTTCTGGACGACCTGGCGCGGCTGCGCAGTGTGGTCTTCGGCGCC
TGGCCGTATCTCTACGACGGCGACCCCGCCTACGAGCGCGACTACCTGGCCGCCTATGCG
GCCTCGCCAGACAGCGTGTTCGTGCTGGCGCGCGATGGCGATGCGGTGATCGGCGCCTCC
ACCGGCCTACCTTTGCTGGACGATAGCGCGGCCTTCCATGCGCCGTTCCGCGCGGCAGGC
ATCGACCCGGCCAGCGTGTTCTATTTCGGCGAATCGGTGCTGCTGCCGGACTATCGTGGG
CAGGGCATCGGGCACGCCTTTTTCGACCAGCGTGAAGCGCACGCGCGTGCGCTTGGGCGG
TTTGCCCTGACCGCGTTCTGCTCGGTCCAGCGCGACCCGCACGACACGCGCCGCCCGGCC
GATTACCGGCCCAACGATGCGTTCTGGCGCAAGCGCGGCTATGCGCCGCAGCCCGGCATG
CAGGTGCGGCTGGAGTGGGCGGAGTTGCAACACGGGGAGATCGACCACAGTTTGGAGGTG
TGGACGCGCGCGCTGCAGGCGTAAGGCTGCTGCGCCACCTCCGCATCACCCACCCCACGT
ACGCATCGCAGGACGCTCACCCGATGAAGATTGCCGTTGCCAAATACCCGATCGGCAAGC
CGGCCGATTTCGCTGCCTTCGCTGCAGGCCAGACAGCGTTGGTGGGCGAGGCCGCGGCAG
CCGGTGCACGCGTGCTGGTGCTGCCGGAATATCTGTCGCTGGAGCTGGGCGCCACGTTCG
GTACGCAGATTTCGGCCGGTTTGCCGGAGTCGCTGGCAGCGATCCAGGCGCTGCGCCCGC
AGTGGATGGCGTTGTTCGCCGGGCTGGCCCGACAGCATGCGGTGCATTTGATCGCCGGCA
GTTTCCTGTTGGAGGTTGGCAGCGGCCGTTACCGCAACCGCAGCGATTGGTTCACCCCCG
ACGGCACGCATGGCTGGCAGGACAAGTTGCAGCTCACCGGGTTCGAAAAGGCCACCGGCG
TGATCGACCCAGGCGATGCGCTGAAGGTGTTCGAGCTGGATGGCGTGCGTGCGGCGATCG
CCATCTGCTACGACAGCGAATTCCCGTTGCCGGTGCGCGCGCAGTACGAGGCCGGTGCGC
GTTTGCTGATCGTGCCCAGCTGCACCGACACTGCCGCCGGTGCGATGCGCGTGCGCGTGG
GTTGCCTGGCGCGTGCGCTGGAAAACCGCGTGTTCGTTGCGCAGTCGGTCACCGCCGGTG
AGGCGCCGTGGAGCCCGGCGCTGGACGTCAATACCGGCGAGGCTGCGGTGTTCGCGCCGA
TGGATGTGGGCTTTCCGGCCGATGGCGTGCTGGCGCAGACCCAGGGCGCGCAGGTGTGGG
CGTATGCGGAGCTGGATTTTGACGCGTTCGCGGGCAGCCGTGCGCAGGCCCAGGTGGCCA
ATGACCGCGATTGGCCCGGTCAATTGGCTGCTCACGTGACGCGTGCGAAGCTGGTTGGGT
TCGATTGATCCAAGACGACCGATAGCCCCCGGGCGCTGCCGGCCGGTGGATGCGTAGCGC
TTCCCATGCGCGCCGCGCCACCGGCCACGCGCCCGTGGGAGTCAGCCGCCTGGCAACTCC
CGCCCGCCACCGACCAGGTCACCCATGTCCAAGAAAACCTTGATCCCGCATAGCGTCCGC
CTGGAATTTGCGCCTGGCGCGCTGGTGCACAGCAATCTTTCCGGCGCTGCCTTCACCGAC
GATTGGCTGTGGGTGGCCGGCGATGAAGCCTGTGCGGTGGACCGCCTGCGCACGCTCGCC
CCGCTGCAGCGCGAGACGCTGCGCTTTGGCGAAGGCCAGAGCTTTCCGCTGGCGGAGTTG
CTGGATCTGCCCGGCGAAGCAGCCGAGGAAGCCGACCTGGAAGGCCTGGCACTTTCCGAC
GGCTTTTTGTGGGTGATCGGCTCGCATGGGCTCAAGCGCAAGAACGCCAAGCCTGGCCGC
GACGATGCCGAAAATGCCAAGCGGCTGACCAAGCTCAAGCTCGATGCCAACCGCCGCCTG
CTGGCCTGCCTGCCGATCGAGCGCGCTGCCGATGGCACGCCCACGCTGGTGCGCGAAGCC
GCCGACGGCCGCCGCGCGCTGCGGCTCAAGGGCGACGCCAAGCACAACCAGCTCACCGCG
CTGCTGGAAGACGACCCGCATTTCGGGCCGTTTTTGAAGATTCCCGGCAAGGACAACGGC
TTCGACATCGAAGGCATCGTGGTGGACGGCCAGCGCCTGCTACTGGGCCTGCGTGGCCCG
GTGTTGCGTGGGTGGTCGGCGCTGCTGGAGATCCAGGTGGAAGCGCATGGCGATCATCTG
CGCCTTGCCCCGCTGGATGAAGAGGGCACGCTGCTGCGCAAGCACTTCCTGCAACTGGGC
GGGCTGGGCGTGCGTGACCTGCACTATTCCGGTGACGACCTGTATCTGCTGGCCGGGCCC
ACCATGGTGCTCAATGGCGAGATCCGCCTGTTCAAGTGGCCGGATGCGCGCAGCGTGCTG
GCCGCCAACCAGGCGCCGGTGCGCTTCCAGCGCGAGCTGCTCACGTCGGTGGTGCTGCCG
CACGGCGAAGACAGCGACCGCGCCGAAGCCATCTGCAACCTGCCGCGCCAGTTGGCCGGC
AACACGCCAAGCTGGCTGGTGCTCTACGACGCCCCCGGCGCCAAGCGCAGCGGCGGCGAT
TGCGTGGTTTACGGCGACCTGTTGCGCAACACCTGAGCGGGCGGGCCGGGCAGGGCACGG
CTGCGCAAGGTAAAATCGGGCCACTCCCGTTCCGCCGAGCGCTCCATGACCTGCCGCACC
CGTTTTGCCCCCAGCCCCACCGGTTACCTGCACATCGGCGGCGCACGCACCGCCCTGTAC
TGCTGGCTGGAGGCACGTCACCGCGGCGGGCAGTTCGTGCTGCGCATCGAAGACACCGAC
CGTGAGCGCAGCACCCAGGTCGCCATCGACGCCATCCTGGAAGCCATGGAGTGGCTGGGC
CTGGGCTACGACGAAGGCCCGATCTACCAGACCCAGCGCATCGCCCGTTACCAGGAGGTG
GCCGAGCAGCTGCTGGCGCAGGGCAAGGCCTATTACGCCTACGAGACCCGTGAGGAGCTC
GACGCGATGCGCGAGGCCGCGATGGCCAAGCAGGAAAAGCCGCGCTACAACGGCGCCGCG
CGCGAGCAGCAGCTGCCGTATCGCGACGACCCGAACCGGGTGATCCGCTTCAAGAACCCG
CTCGCGGGCACGGTGGTGTTCGACGACCTGATCAAGGGCCGCATCGAGATCGCCAACAGC
GAGCTCGACGACATGGTGATCTTCCGCCCGGATGGCTACCCCACCTACAACTTCGCGGTG
GTGGTGGACGACTGGGACATGGGCATCACCGAGGTGATCCGCGGCGACGACCACATCAAC
AACACCCCGCGCCAGATCAACATCTACGAAGCGCTGGGCGCACCGGTACCCAAGTTCGCG
CACATGCCGATGATCCTGGACGAGCAGGGCGCCAAGCTCTCCAAGCGCACTGGCGCGGCC
GATGTCATGCAGTACAAGGACGCCGGCTACCTGCCGCATGCGCTGATCAATTACCTGGCC
CGCCTAGGTTGGTCGCATGGCGACCAGGAGCTGTTCAGCCAGCAGGAGTTGCTGGACCTG
TTCGACGTCAAGGACGTCAATTCCAAGGCCGCGCGCCTGGACATGGCCAAGCTCGGCTGG
GTGAATCAGCATTACTTGAAGACCGACGACCCGGCCAGCATCGCGCCGCAGCTGGAATAC
CAGCTCCGCAAGCTGGGCATTGATGTGGCCGCCGGCCCGGCCGCTGCCGATGTGGTGGTG
GCGCTGCGCGAGCGCGTGCAGACGCTCAAGGAAATGGCCGAAAAAGCCGTGGTCTGGTAC
CAGCCGCTGGAAACCTACGACGAAGCCGCGGTGATCAAGCACCTGAAACTGGGCGCGGAA
GTGCCGCTGGGCAAGGCGCGCGAGATGCTCGCTGCGCTGAACGAGTGGAGCGTGGAGAAC
GTATCGGCGGCGCTGCATGCCGCTGCCGCGGCGCTGGAACTGGGCATGGGCAAGGTGGCC
CAGCCGCTGCGGGTGGCCATCACCGGCACCCAGGTCAGCCCGGACATTTCGCAGACGGTG
TACCTGGCCGGGCGCGAGGGTGCCTTGAAACGCATCGATGCGGCACTCATCAAGATTGGA
GCGGCCTGACGCCGGAGCCTGTATGACCAAGCACACGCACACCCAAACGCACGACCAGGA
ACACGCCTGCACGGCCCCGCACCACCACGTGGACGATGCCAACAGCTTCGTACGTGCGGT
AGAGCGCGCTTGCAGCGAACGCGGCCTGCGGCTGACGCCGATCCGCGCCAACGTACTGCG
GCTGATCGCCGATGCCGGCAAACCGGTCAAGGCCTACGAGCTGCTGGACTGGGTGCGCGA
AGGCAAGGGTGTGGGCGCCGACGCCCCGCCAACGGTGTACCGCGCGCTGGATTTTTTGAT
GGCCAATGGCTTCGTGCACAAGCTCGAATCGGTCAATGCCTTCGTCGCCTGCCATCACCC
CAACAGCGCCCAGCACTCGGTGCCGTTCCTGATCTGCGACCGCTGCCATAGCGCGGTGGA
GCTGGAAGACCGCGATGTGGTCTCGCAACTGGAAGCCCGCGCCAAGGCGCTGGGCTTCCA
ACCGCAGGCACAGACACTGGAAGTGCACGGCCTGTGTGCCAAGTGCGCGGCTGCGGGTTG
ATTGGTGTGAATCGCGCCGCTGCTCCCGTCTCCTAGCACGCAAGCGGTTCGGGTCAATCG
CCCCGCGCAAGACGCTAAACAATCGCGATTCACCGTAGGAGCGGCCTCGGCCGCGATGGA
CTTTCCCGACTGACGTCGGCGGTTGTGCATCGCAAATGCAACACGGCGGCTTGATTGCGT
GAATCGAGCCGCTGCTAGTGGCTCCAGTTGCCCGCGCAAGACGCTAAACAATCGCGATTC
ACCGTAGGAGCGGCCTAGGCCGCGATGGGGCGTTCCCGATGTTATTTCGGCGCTCGTACG
TATAGCGCGCACTCACTCGCACATACGTCATGCGCCGCCACTCAGTGTCCGCAGGGACTG
CGAGCTCCTCGTAGGAGCGGCCTTGGCCGCGACAAGGCTTGCCACGTAGCGCGCCAATGT
CACAGCGCACAGCCGTTCGTTCCCGAACGACCGCTTCCGGTAGTGCGTCAGCAATGCAGC
GAAGCTCTGCCAGCAGCACACATGGCATTGCATTGAGCGACGCGTGCGGCTCCGCCTCTT
TCAGCTAATGCGACACACTGCCAACACGCGCGGTTTGCTCGAAATTGTTTGCGCTGTTTG
CGCGCACGCTGCGTCGTTCGCGCGCGCATGACGCACCTAAGAGTGCGCACCTCTAACTCG
GAACCGACCCGTCGTTGATGCGCTCGATCAAGTGACGCCGCCCAGCGCACTTCAGTGGTC
GGGCGTTCCAACACCTGCGAAGCCGCTCATCACCGCAGCACGTCAGTCACCACACCACCT
CCCCGCATCCGCAACCACATTCAAGCCGCCGCTGGCTTACACGCATACCCAACCAGAAAC
AGTTCCACCGCGCGCCGGGTAGCGTCGCGCAGATACTCCGGCGATGGGTTCTTGAGTGCG
CCGAACAGGCAGGGCATCAGGGTTTCGGCTTCGACTAGGGCGGCGAACTGTTGGGCGGCA
AGCATAGTGTCGTCGCAACGGAGCTGGCCGCAGTCCACCTGTGTCTGCAGGTATTCGGCG
AAGCGCTTCAGGCCTTCTTCTTGACCTGCGCTGAAAAACAGCGCGCCGACGTCTGATCTG
CCGGATACCCCGATGATGGTCTGCCAACTGGTGATATTGGGCGGTGCGCACAGGAAGGTG
AGGACGTCCTCTCCGAAGCGCTGCAGGGCGTCGGCAATGGGGCCGCTGCTCCGCGAAAGT
GCATCCAGTAGCGGATCGAAATAGCGGTCGGACATGTCCTTGGCCACCGCCACAAACAGC
TCTTCCTTCGAGCCGAAATAGCCGTACAGCGTGCGCTTTGAGCCGCCGACACGGGCAGCG
ATCTGCGACATCGACGCGCCTTCGAAGCCCAGCTCGAGGAAGACCTCGCTGGCCGCCTGA
ACGATGGTGTCGCGCTTTTCTTCGGTTCTGACCCGCATCGCGGTGCTCCTAGGGGCTCTT
AAGTATACCAACTGGGCAGAAATGCTTGACGCCCACGGATGAGCTTATTAGGATACCGAA
CCGTACCGTTTAGATTTATCCATCGCGGTTTTCCCGGAGACCTTCCCCGTGCGTCCTGTC
CCCTCGCTTCGCCTGCCGCTCCTCGCCGTTGCCGCCTCCGTCCTGATCAGCGCCTGCGGT
AGCCCGCCGGGCGGGCCGCCCCCGCAGCAGGGCACGCCGGTGGTCGGCGTCATCACCGTC
CGGCCCCAGCCGGTCACCCTGACCACCCAGTTGCCCGGCCGCACCGTGCCGTACCTGATC
GCCGAAGTACGGCCCCAGGTGGGCGGCATCGTGCAGACGCGGCAGTTCACCGAGGGCGGC
GACGTGAAGGCAGGGCAGACCCTGTACCAGATCGACCCGGCCACCTACCGCGCCAGCTAC
GCCAGCGCCCAGGCCACCCTGGCCAAGGCGCAGGCCAACCTGCGCACCGCACGGCTCAAG
GCCGACCGCTACAAGGAACTGGTGCAGATCAAGGCGATCAGCCAGCAGGAGGGCGACGAC
ACCGCCGCCACGCTCGGCCAGGCCGAAGCGGATGTGGCGGCCGGCAAGGCCAGCGTGGAG
ACCGCGCGCATCAATCTGGCGTTCGCCCGCATGGATGCGCCGATCTCCGGCCGGATCGGC
CGCTCCAGCGTGACGCCCGGCGCGCTGGTCACCGCCAACCAGGCCACGGCATTGACCACC
ATCCAGCAACTGGATCCGATCTACGTGGACGTGACCCAGCCCAGCGCCGCCGTGCTGCGG
CTGAAGAAGGCGATGGCCCGTGGCGATCTGGCGCGTGCCGGCGACGGTGCCGCGCAGGTG
AGCCTGGTGCTGGAAGACGGCAGCACCTATCCGCTGCAGGGCCGGCTGGCGTTCTCCGAT
GTGACCGTGGACCAGAACACCGGCTCGATCAGCCTGCGTGCGGTGTTCCCCAACCCGGAT
GCCGATCTGCTGCCGGGCATGTACGTGCGCGCGGTGCTGCAGGAAGGCGTCAAGGCGCAG
GGTGTGCTGGTGCCGCAACAGGCGGTGACGCGCAATGGCGCCGGCAAGCCGACCGCCTTC
GTAGTCGGTGCCGACAATAAATTGCAGCTGCGCGTGCTGGAGACCGACCGTGCGGTGGGT
GACCAGTGGCTGGTGCGCAGTGGCCTGAAGACCGGTGACCAACTGGTGGTGGATGGCCTG
TCGCGCGCCCGCGACGGTGTCCAGGTCAAGACCGTGCCGTGGCAACCGACGTCGGCGTCC
GTTGCCGGCAGCCCCTCCGCCCCAGCCGCACCGCGTGCGGCCAACTAAGGCGGACTCCAG
CTCATGGCACGCTTCTTCATCGACCGCCCGATCTTCGCCTGGGTGCTGGCCATCATCGTG
ATGCTGGCCGGCATCCTGTCCATCGCCACCTTGCCGATCGCGCAATACCCCAGCATCGCG
CCGCCCGCCGTGGCGATCACCGCCAACTATCCCGGCGCGTCTGCGCAGACCCTGGAAGAC
ACCGTCACCCAGGTCATCGAGCAGAAGATGAAGGGCCTGGACAACCTCAGCTACATGGCC
TCCACCAGCGAATCCAGCGGTGCGGTGACCATTACGCTGACCTTCGAAAACGGCACCGAC
CCGGACACCGCGCAGGTGCAGGTGCAGAACAAGTTGTCGCTGGCCACCGCGTTGTTGCCG
CAAGAAGTGCAGCAGCAGGGCGTCACGGTCACCAAGTCGGCCACCAACTTCCTCAACGTG
CTGGCCTTCACCTCCGAAGACGGCAGCATGAGCGATTCGGATCTGTCCGATTACGTTGCC
GCCAACGTGCAGGAAACCATCAGCCGCGTGCAGGGTGTGGGCGACACCACGTTGTTCGGC
TCGCAGTATTCGATGCGCATCTGGCTGGATCCGGACAAGCTCAACAACTTCAACCTCACC
CCCGTGGATGTACGCGCCGCGATCCAGGCGCAAAACGCGCAGGTGTCGGCCGGCCAGCTT
GGTGCGTTGCCGGCGGTGGCCAACCAGCAGCTCAATGCCACCATCACCGCGCAGACGCGG
CTCAAGACAGCCGAAGAGTTCGAGAACATTTTGCTGCGTACCCGCACCGATGGTTCGCAG
GTGCGTCTGCGCGATGTGGCGCGCATCGAGCTGGGCAGCGAGAGCTACAACACGGTGGGC
CGCTACAACGGCAAGCCGGCCGCGGGGCTGGCGATCAAGCTGGCCACCGGGGCGAACGCG
CTGGATACCGTGCGCGCCATCGACAAGAGCCTGGAAGAGCAGGAGAAGTTCTTCCCGCCC
GGCATGAAGGTGCAAAAGCCCTACGACACCACACCGTTCGTGCGCATCTCCATCGAGCAG
GTGGTGCATACGCTGGTCGAAGCGGTGGTGCTGGTGTTTTTGGTGATGTACCTGTTCTTG
CAGAATTTCCGCGCCACGCTGATTCCCACCATCGCCGTGCCGGTGGTATTGCTGGGCACC
TTTGGCGTGCTGGCGGTGTTCGGCTTCACCATCAATACGCTGACCATGTTCGCGATGGTG
CTGGCGATCGGCTTGCTGGTGGATGACGCCATCGTGGTGGTGGAAAACGTCGAGCGGGTG
ATGGCCGAAGAGCAGCTCTCGCCCAAGGAGGCCACGCGCAAATCGATGGACCAGATCACC
GGCGCACTGGTGGGCGTGGCCTTGGTGCTGGCCGCGGTGTTCGTGCCGATGGCGTTTTTT
GGCGGTTCCACCGGTGTGATCTACCGGCAGTTCTCGATCACGATTGTCTCTGCGATGACG
TTGTCGGTGCTGGTGGCAATGGTGCTGACGCCGGCGCTGTGCGCCACCTTGCTCAAGCCC
GGTCATGGCATGGCCACCACCGGGTTCTTCGGCTGGTTCAACCGGGTGTTCGACCGCAGT
AATGGCCGCTACCAGGGCGTGGTGCGGCACATGCTCGGCAAGGGCTGGCGCTACATGATT
GCGTATGTGGTGATCGTGGCGCTGGTGGTGGTGGGCTTCATGAAAACGCCGGTGGGCTTC
TTGCCGGACGAAGACCAGGGCACCTTGTTCGTGCTGGTGCAGTTGCCGCCCGGTGCCACC
GACGCGCGCACCGGTGCGGTGCTCAAGCAGGTGGAACATCACTTCCTGGTCGACCAGAAG
GACTCGGTGGCCGGCATCTTTGCGGTTTCCGGTTTCAGCTTTGCCGGTACCGGGCAGAAC
GTGGGCTTTGCCTTCGTCAAGCTGCGGCCATGGGACGAGCGCACCGGCAAGGGCCAGAGC
GTGACCGATGTGGCGGCCAAGGCGGGCGCGTTCTTCGCCACCTTGCGCGATGCGCAGGTG
TTTGCGGTGGCGCCGCCGGCCGTGTCGGAATTGGGCAACGCCACCGGCTTCGATCTGATG
CTTCAGGACCGCGCCAACCTGGGGCATGCCGCGCTGATGCAGGCACGCAACCAGTTGCTG
GCCGAGCTTTCGCAGGACAAGCGGCTGGTGGCGGTGCGTCCCAACGGGCAGGAAGACACG
CCGGAGTTCAAGCTGGAGATCGACCCGCACAAGGCCGAAGCGATGGGGGTGTCGATTGCC
GACATCAACAACACTTTCTCCAGCGCGTGGGGCAGTACCTATGTCAACGACTTCATCGAC
AAGGGCCGCGTCAAGAAAGTGATGCTGCAGGCCGATGCGCCGTACCGCATGAACCCGCAG
GACATCGACCGCTGGTTCGTGCGTAACAGCGCCGGCACGATGGTGCCGTTCAACGCCTTC
GCCACCGCACGCTGGACCCAGGGCTCGCCACGTCTGGAGCGCTACAACAGCCTGCCGTCG
GTGGAGATTCTGGGCATGGCGCTGCCAGGTGCGGCGTCCAGCGGCCAGGCGATGCAGATC
GTGGAGGCGGCCGCGGCCAAGTTGCCGGCCGGCATTGGCTTCGAGTGGACCGGGTTGTCG
CGGCAGGAAAAAGCCTCGACCGGGCAGACCGGGTTGTTGTACGGGTTGTCGATCCTGATC
GTGTTCCTGTGTCTGGCCGCGTTGTATGAGAGCTGGTCGATTCCGTTCTCGGTGATTCTG
GTGGTGCCGTTGGGCGTGTTCGGCACGCTGGTGGCCGCCGTGCTGACCTGGAAAATGAAC
GATGTGTACTTCCAGGTGGGCCTGCTCACCACCATTGGCCTTGCCTCGAAGAACGCGATC
CTGATCGTGGAGTTCGCCAAGGAATTGCACGAAGGCGGCAAGAGCCTGGTGGCGGCGGCG
CTGGAAGCGGCGCGTATGCGCTTGCGGCCGATTCTGATGACATCGCTGGCCTTCATCCTG
GGTGTGGTGCCGCTGGTGCTGACCAGTGGCGCGGGCGCCGGCGCGCAGCACGCGCTGGGC
ACTGCGGTGATCGGCGGCATGATCTCCGGCACGGTGCTGGCCATCTTCTTCGTGCCGTTG
TTCTTCGTACTGGTGCGTGGGCTGTTCGAACGCCGCGCGCAGCCTGATGCCTCCGTTCCG
CAACATGCAGGGCACTGACATGACACCGATCCGAATGACGCTTGCCGCACTCGCGGTGAC
CAGCGTGTTGTCTGGCTGCACGCTGATGCCGCGTTATGCGCGGCCCGACGCACCGGTGCC
GGCGCAGTTTGCCGGTGCCACCGCGGCGGCGACCGTTGCCAGCGAAGCGGCAGCGAGCGC
AGAAACTCCCGTCATCGCCGATATCGGCTGGCGGGAGGTGTTCACCGACCCGGCGCTGCA
ACAGGTGATCCAGCTGGCGCTGGACAATAACCGCGACCTGCGTGTGGCCGCGCTCAATAT
CGAAGTGGCACGCGCGCAATACCGGGTGGAGCGTGCAGCGCTGGTGCCCGGCGTGGATGC
CACCGGCACTGCCAACAACGCGCGTACCCCGAGCGAACTGGCGGTGCCCGGGCAGCCGCC
GGTGTTCCGCACCTACAGCGCCAATGTGGGCGTGAGCGCGTACGAGCTGGATTTGTTCGG
GCGCGTGCGCAGCCTCAAGGAACAGGCGCTGCAGCAATTTCTCTCCACTGCCGAAGCCCG
CCGTAGCACGCACATCAGTCTGGTCGCCGATGTGGCCACCGCGTATCTCACCCTGGCCGC
TGACCAGGAGCTGCTGCAGCTAGCGCAATCCACGCTGACCAGCCAAAGCGACAGCTACCG
CTTGCAGCAGCGCAGTTTCGAGCTGGGCGTGGCCTCGCAGCTCACCTTGCGGCAGGCACA
GACCACCGTGGAAAGCGCGCGTGTGGATGTGGAGCGTTACACCGCGCAGGTGGCGCAGGA
CCGCAACGCGTTGGTGCTGCTGGTCGGCACCCAGTTGCCGGAGAGTCTGTTGCCACGCGC
GTTGCCCGATGGCGCAAGCGTGGAAGGCAATGTGCTGGCCGCCGTGCCGGCGGGCGTGCC
GTCGCAGCTGTTGCAGCGTCGCCCGGACATCCTGGAGGCCGAGCGCAACCTGCGCGCGGC
CAATGCCAACATCGGCGCGGCGCGCGCGGCGTTCTTTCCCAGCATCAGCTTGACCGCCAC
GCTGGGCTCGTCCAGCAGCAGTCTGTCCGGGCTGTTCGAGTCGGGCACGCGGGCCTGGAG
TTTCGTGCCGCAGCTGACCTTGCCACTGTTCAATGCCGGGCGTAACCGCGCCAATCTGGA
CATGGCCAAGGCCAACCGCGACATCGAAGTGGCCCGCTACGAAAAGTCGATCCAGACTGC
GTTCCGCGAGGTGTCCGATGCGCTCGCGCAGCGCGACACCCTGGGCCGCCAGCTGCAGGC
ACAGCAGGCCCTGGTGGATGCCACCGCAGACAGTTACCGGTTGTCGCAGGCGCGCTTCGA
ACGCGGGATCGACAGCTATCTGCAGGCGCTGGATGCGCAGCGCTCGCTGTATGGCGCGCA
GCAGACCTTGATCACCACGCAGTTGTCGCGCATCACCAACCTGGTGACGTTCTACAAGGC
GATGGGCGGCGGCTGGCTGCAGGCCGATGGGCCGGACGTGGCCGCCGCCGACACGGTGCC
GCCCCGTGGCTGACACGGCCCCGGCGCAAGGCCCGGCCTTGCCGGCGCCGGGCCGGCGCG
TGCCGCATGCCAAGCGCGGCGCGATCCTGGCCGCCGCGCAGCAGTTGTTTACGCAGCAGG
GCTTGGAGCGCACCAGCATGGACCGCATCGCCGAAGACGCGGGCGTGTCCAAGGCGACGG
TGTATGCGTACTTCGCGTCCAAGGAGGTGCTGTTCCGCACCACGTTGGAAGCGATGGCGC
ATGCGGCGTCCAATCGCTGGGATGGTCTGCTGACGTTGCCCGGGCCGGTGGCGCAACGCT
TGGCGGCGGTTGCCAGTGTGCTGCTGCAGGTCTGGACCAATGCGGCGCGGCAGGATGCCG
CCTACGGACTGGTGCGGCCGCCGTCGCTGCCCAGCCAGATCCGCGAAGAAATGTGGACGC
TGTGCTTCGAACGCTACGACAGCACGATGCGTGCGCTGCTGGCACGCGAAGTAGCGCAGG
GCGCCTTGGTCATCGACAACCTGCCCGACGCCTCGGTGCAGTTCTTCGGGCTGATCACGG
CAGTGCCGACCGAGGTGCCAGCGCCTGGCATGCCACCGGATGCAGCCCCAGCGCAGCGCT
ACATCGATGGCGCGGTGGCAGCGTTCTTGCGCGCGTATCGCCCGGTGCCAGCGGCGCCCG
CAGCGACCGGCAGGCGAACGCCGCGCGCGCCGGCATCGCGCGCGGAGAGTGACGACGCAC
ATTCATGAGCATGCGCGCCGTGCGCTGCACTCCGCGCGGTATGCCGGCTGACGTGTGCGC
TTGGTGCCGTCCAATCCGCGTGTGCGCTGGCGAGCAACGCGGTGCTGCCGCAGGGCATGA
GCGAACGCCACGCGGGCCGGCATTGATGATGCGCACTCATGACCGTGTGCGCGCCGCGCA
CTGCAATCCACCCGGCCTTGGCGGCTAACGTGTGCGCTCGGCGCTGCCACCTCACGTGGG
ACGCCATCGATCGACGCGGCGCTGCCGCAGGAGCACACGATGCATACACGCACACTAGGG
CGCAGCGGGCTGCGGGTCTCCGCACTTGGCCTGGGCTGCATGGGGTTGAGCTACGGCTAC
GGGCCGGCCACCGAGCGCAAACAGGCGGTGGCACTGCTGCACGCCGCGGTGGAGCAGGGC
GTGACCTTGTTCGACACCGCAGAGGCGTACGGGCCGATCGCCAATGAGGAATTGCTGGGT
GAGGCGCTTGCGCCGTACGGCGCGCAGGTGGTGGTTGCCACCAAGTTCGGCTTTCGCGAT
GGACATGCCGATGCCGGTCTGGACAGCCGGCCCGCGCGTATCCGCGCAGTGGCCGAGGCC
AGCCTGCTGCGGTTGAAGCGCGAGCGTATCGATCTGTTCTATCAGCATCGCGTGGATCCC
GCGGTGCCGATCGAGGAAGTGGCCGGCACGGTCAAGGATTTGATCGCCGAAGGCAAGGTG
GGCCATTTCGGCCTGTCCGAAGCCAGCGCGGACACCATCCGCCGCGCGCATGCGGTGCAA
CCGGTGGCCGCGGTGCAAAGCGAATACTCGCTGTGGTGGCGCGAACCGGAAGCCAGCGTG
CTGCCCACGCTGGAAGAACTGGGGATTGGCTTCGTGCCGTTCAGCCCGCTCGGCAAGGGA
TTTCTGACGGGCGCGATCCAGCCCGACACGCAATTCGACCAGAGCGACTTCCGTAACAGC
GTGCCGCGCTTTGCCGCGGAGGCGCGCCGTGCCAATCAGGCGCTGGTGCATCGCCTGCAA
GCCATTGCGGACGACAAGGGCGCGACGCCGGCACAGGTGGCGCTGGCCTGGCTGTTGTCG
CGCAAGCCCTGGATCGTGCCGATTCCTGGCACCACCAAGCGGCATCGCCTGGACGAAAAC
ATCGGCGGCGCTGCGCTCGTCTTGAGCAGCGACGAGCTGGCCCGTATTCAACAGGCACTC
GATGCGGTGGAGATTGTCGGTGAGCGCTACAGCCCGGAGCGGCAGAAGCTGGTAGGGAAG
TAAGCACGGCGGTGTAACCGCAGTGACGGTATCTGCAAGAAATGTGTCGTAGGAGCGCGC
TCGCGCGCGATGTGGCGTTACCGATAACGCCTCATCGCGCGCAAGCGCGCTCCTACCAAG
CTCGGTGAAGTCGGGAACAATGCTGTCTCATTCCCTCATGGGGAACACAGCAGGTCACCG
CCTCGAACAGTTGTGGTCGATGGGCAGACACATGCTTCCCAATGCAACGCAACGCGACAT
AGCAGCAGTACTGCAGCTCCCGTAGGAGCGCGCTCGCGCGCGATGTGGCGTTACCGATAA
CGCCCCATCGCGCGCAATCGCGCTCCTACCAAGCTTGGTGAAGTCGGGAACGTTGCTGCC
TCGTTTCCACATGGGGAACACAGGTCGCAGCCTCGAACAGTCGTGCTCGATGGCAAACGC
ATGCTTCCCAATGCAACGCAACCCAGTCGCAATACTGCATGTCCCGTAGGAGCGCGCTTG
CGCGCGATGGGGCGGTACCGATAACGCTTCATCGCGCGCAAGCGCGCTCCTACCAAGCTC
CGTGAAGTCGGGAGCGATGCTGTCTCGTTTCCACATGGGGGAACACAGGTCACCGCCTCG
AACAGTTGTGGTCGATGGGCACACATGCTTCCCAACGCAACGCAACGCAACGCAACATAG
CGGCAGTACGGCATGTCCCGTAGGAGCGCGCTCGCGCGCGATGTGGCGTTACCGATAAAG
CCCCACCGCGCGCAAGCGCGCTCCTACGATGGGCTACCGCACCAGGTCATGCCGCAGCGC
GTCGATCACCACCTTGAGCGCGGCGGAAGACTGGCGCCGGCTCGGGTAATAGGCGTAATA
GCCATCGAACGGGTCGCACCAGTCGTCCAGCACGCGGCGCAGGCGGCCGGCGGCGATGTG
GTCCAGCACCATGGTTTCCGGCAGGAAGGCCAGGCCCGCGCCGGCCAGTGCCGCGCGCAA
CATGGCGCTGCTGCCGTTGAAGGTCCATTGCCCGTCCACGCGCACTTTCTGCTCGCGTCC
GTCTTTTTCGAAATCCCACGGCAGCAGGCCGCCATGCGTGGGCAGGCGCAAGCCGATGCA
GTTGTGCTGCGCCAGCTCGGCCGGCACTGCGGGAATGGTGTGATGCACGAAGTAGCTGGG
CGCCGCCACCACCGCCATGCGCTGGCGTGGGCTGATCGGCACCGCGATCATGTCCTTGGC
CACCTGGTCGCCGAGCCGGACGCCGATGTCGTAGCGCTCGGCCACGATGTCGGCCAGGCC
GTAATCGACGGTGATTTCCACCTTGAGGTCGGGGTAGTCGGGCAGCACCTTCGACAACGC
AGGCCACAGATACGCATCGGCGGCGTGGCCGGCGGTGGTGATGCGGATGGTGCCGGCAGG
CTTGTCGCGAAACGCAGTCAGTGCCGACAACTCCTGGTCGATCTCCTCCAGCCGTGGCGC
CACCGTGTCAAACAAACGCATGCCCGCCTCGGTCATCGAGACGCTGCGCGTGGTGCGGGT
GAGCAGGCGAATCCCCAGCCGGGTTTCCAGCGCACGCACGGTATGGCTCAGCGCCGATTG
CGAGACTCCCAGCTGCGCTGCGGCGCGCGTGAAGCTGCCTTCGCGTGCCACGGTGACAAA
CACCTGCAGGTCATTGAGGTTTTCCCGAGCCATGCTTGCCGACACCACACATCAAACATG
AAATCCATGCCGCTGCATCATGCGCGATGGCGCCTCCCGGCTTCAATCAAGATGCATTGA
TGCGCTGTGTTTCTAGGAGCATGCGGCCCCAGGTGGGCAGTTGCGCCGCACCTGCGCGCT
ACAGTGGCTGCACTTTGTAGCGAGGAGCACGTCAATGAGCCTGTTTGCCACCGCCATGTC
CTTGTCGATGATGGCCGCCGCCGGTCCCGGTGCCGACGAGCACGCGCCGATCAAGGTCAC
CAAAGCCGGCAGCGCTGCCTCTGCCGCCGGCCCGGCCAGCTATTTCACCGGCACCGTGCG
CATCGATGCGCCATTCCAGAGCGATGCGCCCGCACGCGTGGGCGGTGCCACGGTGACCTT
CGAGCCGGGCGCGCGCACTGCCTGGCATACCCATCCGCTGGGCCAGACGCTCATCGTCAC
CGCCGGTGCCGGGCGCGTGCAGGAGTGGGGCAAGCCTGCGCAGGAGATCCGCCCCGGCGA
CATCGTGTGGATTCCGCCGGGCGTCAAGCACTGGCATGGCGCCAACGCGACGGTGGCGAT
GAGCCATATCGCCATCGCCGAGGCGGTGGATGGCTCGCCGGTGACCTGGCTGGAGCAGGT
CAGCGACGCGCAGTATCAGGGCAACTGAGCAGGTGTGCTGGCGGCTGGTGTGGGCGCACG
CAGGTGGCATCCGCACGCACCAGAGTGCCGCGTAACGCTGCGTTGTTCAGTGGCAGATCG
CTGCGCGCGCGCTCAGCTGGCAGCCGCACACACCAGAGTGTTGCGTCACGCCGTGTTGGT
GAGTGATCACTGCGCGCGTGCACCACGCCCACCGGCCGCTGTCGAGGCGGCCCACGCCGT
CACGCCACTTCGATCGCGTCCTGCCGGCTGGCACGCAATTGTTGTGCATCGCGTGCGGGC
GGCGTGCCGAGGATGCGGGCGTAGTCGCGACTGAACTGCGATGCGCTTTCGTAGCCGACA
CGGAAACCGGCGTCGGCGGCACTGAGTGCCTCGGCCACCATCAGCCGGCGTGCTTCCTGC
ACGCGTAGGTGCGAGCGAAATTCCAGCGGCGTCATCGAGGTGACTGCCTTGAAATGGGTG
TGGAAGGTGGAGCGGCTCATTGCCGACAGATCTGCGATCTGCTCGATGCTGAAACGCTCC
GCGTAGTGCGCACGCAGCCAGGCAATGGCCCTGGAAATCTGGTTGAGGCGGCTGTCGGCA
ATGGCCATCTGGCGCACGATGGCATTGCCCGGTTCGGCCATCAGCCGGTACAGCAATTCG
CGCAGTACCAGCGGCGCCAGCGCGTCGATGTCGCGCGGCTGGTCGAGCAGGCGCGCCAGC
CGCAAGGCGGCGTCGTGCAACTCCGGCGTGCTGCGATTGAGCAACAGTCCGGACGCTGGC
GTGTCGCCAGCCTGCTCGGCCAGGGCCGGGTAACGGATCGCAAGGTCGCTGAGCACGGCC
ACGTCCAGATCCAGGCAAAAACACAGATACGGCTGGGCCGGGCTCGCTTCGATCACCGAG
CCGATGATCGGCAGGTCCACAGAGGCCACCAGATACATCGCCGGATGGTAGTGATACGCG
GTGGTACCGAGCATGGCCTGCTTGTGCCCCTGCGCGACCAGGCACAGGGTGGGCGTGTAC
ACCGTGGGGATGGAGTAGGTGGGCGCGGAGCAGCGCATCAGCCGCAGCCCGGGCACGGCG
GTGCTGAAGGTGCCATCGGTCGGCGCATGACGTTGCAGCACGTCGATCAGATGGGCGATG
GAAGAGGCCATATGGAACGCTCGTGCGGGGTGCTGTGCGGCCGCGCCGCGGTGGCGCGAT
CGTACAAGAGCGGGTGTTAGGCGCGCAGCAGCGGTGGGTATTGCTACCCTGCGTAGTGCG
GTCTGCCAGACCTGGCAGCCGCAACCGCAACCAAGCGGCAGTGCACGCGGCGCACAGCGG
TGATCGCGCGCTCACACGCAGCCCGTATCATGCGGCGCATCCCTGGTGCCCGTCCCCTCA
TGGCCGCAAAGCGTTCACTCCCCGCAGATCCCGCAACCCCGGCCGACTGGAAAGCGATCG
AGCTGGCGGCAACGGCCGAGCTCGCACGGCGCACCCAGCTGGCGCACCAGCAGATCCTTG
GCTTGTTGCACACGCATGGGCATTTGCTCAGCGAGGTGCAGCGGCGCGGGTTGCGCAAGC
GCCTGTACCGCACGAGTACGCTTAAGTGAACTGGATCGTCGGCAAACGCGTGTTCCCCTG
AAGGACGAACACGGAGATCGCAGCGGGCGACGCATGATCGGGCCGGTTAACTCCTCCGTC
AGTCGTGCCCGGTACATCACCGCCACCGTGTGAATCGTTCCACACGGTGGCGGCGGCTAG
CACTAGCGCAGGCGTGGGACTGCCTGGATCACCTGAAGGACAACGTCGTCAACGCCGCCG
CCGCGCCTTACGGTTGGTAGCGCTGCGAGTGCTTCCGGGACCGAACGATAGCCGATCACG
CCCGTGCCATCCTGTGATGCTGCCAAGACAGCACCATTGGTTTGCCGCGCCAAGCGAACG
ATGGCATCGGCATCGCCGGCATACACCTGCAGGCGTGGTGACGCCACCACTGGCTGGCCG
TTGCGCTGATTGATTGCCACCATCAACGACGGCTCCTCCACGTCGCCGACGGGCGTGGTA
CGCGGTGAGCGCGGTGAGTTGCCGCTGGAGATGACATACGGGCCAATGTGCTGCAGCGTT
ACGCCGGCAGCGGCAGTGGTGCTACGGCGCATTGCAGGCACATCTGCGCGGGGCGGCGGC
GTTGTATTGCGTAGCACTCTGGCGTTGGGTACCAACCTGAAGTTGGTATCGCCGATGGTG
AAGCCTTGCCCGGTTGCGGCACGCTGCAATGCGAGCCGGTCGGTGTCTTGCGCAGAGGCC
GGCATGCTGGCAAGCGCGCAAAGGATGAGGGTCGTACCGAGAGCGAGGTTCATGTCAATG
TCCCAGGATGCGCAGTTTGAAGCCCGTCAGTTGGGCGGAACGTCCGAGCCGGTCATGTCG
GTGACTTCCAGCGTCCAGGTGCCGGCAACGTTTTCGTCTAGGAAGGCATTGCTGGTCGAA
AGCGGTATCTCAAAGCCGGCCCCCTGCGTGATCGTATCCAAGGCCTGGAAGGGAGTGAGC
ACGTAGCTGCGGGTGCCACTCGGCGAGATCAGCACTACCCGGAGATTGCTCGGTGTCTTG
TGGGTGGTCTGCATCGACCACTGCACGGTGTCGATCTTGAGCGTGTCCCCGAGCCGCAAC
CGCAAGGTTGCCGCGGCATTTGGTCCGCCAATCGTCGATGTGCCTGCGCGTGCCGCTTTC
CAGCCCAGATCGCGCTGGGGCGGAAGCGGCTGGAACCCATAGGCGCGATAGACCGCTTCG
GCAGCGTCCACCAGGCCGAAACCGTACCAGTTGCTAAATGCATGGCCGGCCGCATTGGTG
ATCCAGCCCGGCTCGATCACGCTGCCTTGGTAGCGGATCACCTGCTGCGCAGGATCGATC
TGGCGCGCGCTTGTTGCCAGGATGTACTTAAGGTCGCGCGCGGTGAGCGACGGATTGGCC
TGCACGATCAGCGCAACCACCCCAGCAACCGTGGGTGCCGCTGCGGAGGTGCCGTTCATT
GCCGCGGAGTAGTTGCAAGAGGCGTCGATCGGTGAGCTGCTTGAAGCCAATGCATTGATC
GGCGGCTGGCCGGCGATGTCCCTGTTGTCACCGACGGCGCAGCCAGTCAGGTCGGTGGTG
ACGATGGCGGGATCGAACAACGCGGGCCGCGGCCGGTCGCCAAAGTAGCGGCGTTGCAGC
CCGAACTCCCCGCCGAAGCCGGTGACCCATAGCGCCGCGCCGGCTGAAGAGTAGGACGAG
CGCAGGCCGCGTGCATTGACTGCGCCCGTCGCGATGATCAGGGGTTGGTTACTCAACGGA
TCGGTAGCCGGCGTGGAGCAAGTGACTCCCAAGGTGCGGGCCAGCACAGGGCATCGCTCC
ACCCAGTTCCCCTGGTCGTCGAGAACCGTAAAACTATCGAACGTGTTCCCTGCTGCCTGG
ACATACAGACCCCCCTTGCCGTTTCTTGCTCGACGCATCAAGCGGTCAAGCGAGCGCTCT
GCTGCTGGAGAGATTGTCGGGTAGTACGTCAGATCTGAGCCAAAGCTGTTATTGAATACA
TCCACATCCCGGGATTGCACCGAATCGCCCCAGGAGGCGCGTAGATTGGTATCGAAGTCG
GTCGGGCTTTCTTCTGAGGAAAGGATGTTGAAACCTTTCAGGCGCGCATCGGGCGCAACG
CCGCGACCACCAAGCCCGTTCCAGCCCACTGCCGCCATGATCCCGCCAACCATCGTGCCG
TGGGAAGCGCCGTTGCGTGGCGTTGGATCATTCGATCCATCGACAAAGTTCTTGGAACCG
CCGGGCACCACGTTGGCAACAAGATCCGGGTGGCGTAGTTCGAGTGCGTCGTCCACGACG
GCGACGGTTACGCCTTGTCCACGCAGCCCCAACGTATGCAGCGGGCCCACATTCAGATCC
GTTCCGGCGCGTGGCCGAGTGTCGGCAATGACCTCTTGCCCATCGTTGAGCAAATGCCAT
TGATAGCGGAAAAGCGGGTCACTTTCTTCTGGTGGCCTGGGTTGGGCGCGTGATGTTGCC
GGGGTTTGCGCCAACACCCGGTGCCGAGGATGCCGCGCTACACAGCGCCAGCACGAGCGC
GGAGAACAGCAATTGCCGTTGCGGAAAAGAAGTCATCAACAGAGTCCCATTTGGGTGCGA
GCGGGAGATTTGCCGTAATCGACGGCGTAGCGCATGCAGGCGCTCGCAATGGCGCGCATG
CGTCGTGCGTACACGGCCGCTATGGTCGTGTGTGATGCATCAAGGGCGTCGTGCGTCGTG
CGCCGAGCGGGGAGTACTCGGGCGGTTAATGCGGGCTATCAGCGCAGATGTTGTGTGCGA
TATCGCAGTGGAACGGCGGCAGCGGACCACGCAATATCGCGGGGCCGGCGTGGCACGTAC
GGGTACATCAGGAGCGAAGGCATATCCATCTTCATCGAGTCCGGTCGGTATCTATCCATG
CGCCCGGGTCATGCAACGACGCAGGCGATCCTGTGCAGCCGGCGAGCATTGGGAATGCTC
GGCTCGGCGCGGTCGCGTGATCTGCAAGCGACTGGGCACAGATGTAACTGCAGCGATGCA
GCACGACAAATCGCAGAACGCGGCGCCGGCTGTGATGCAGCAGCGATTTTTGCAGTGACA
TGTAGTTCTATGCGCAACTGCTGCGGATAACGGCACAGCATGTGCTTGCGATGGGGATTT
TTTTGACGTGATCGATCCAAACAATCAATCGCAACGCGAAGTTATTCAGCGGCCGACGTA
GGCTGAAGCGTGCTCTGAACCCAGGATACTGATGGCACGCTGCGGTGGCGTCACTCACCA
CCTCTTGCAGCACTAGGCAGTTCCCAGGGTGGCGTCTCGCCGAAGTGTTCGAGCAGAAAG
TCCACAAACGCACGCACGCGGGGCGGCTGCAATTGCCGCGCCGGCATGACCGCGCTGATC
TGCGAGGTGGGCGGCGGGTAGTCGGGCATCACTTCGACCAGGCGGCCGGCGCGCAGGTCC
TCGGCAATGTGCCAGTACGAATGCACTGCGATGCCTTGCCCGGCGATCACCGCATCGCGC
ATCAGTTCGCCAAAATTGCTTTCGAAACGGCTCTGCATGCGCACCCGTACCTGTCCACCT
TCCGGCGTTTGCAGGGTCCAGACATCCTGGCGCCCATCGCGGCCCATCAGCAGCACGCCG
GCATGCTGGGCCAGCTCTTCGGGCGTGCGTGGCGTGCCGTGGCGCTGCAGGTAGGCGGGC
GAGGCGCTGAGGGTGCGGCGGTTGGGAGCGATCCGCCTGGCCACCAACCCGGAATCTTCG
AGCGGGCCGATCCGGATTGCCAGGTCGAAGCCTTGCTTGACCAGGTCGACCAGATCGTCG
CTGAGATGCGCGCTGATGCGCAGGCGCGGATGCCGCGCCTGGAATTCAGGCAGCAGTGGC
GAAATGTACTGCTGCCCGAACGAGGCCGACAGCGTGACCCGCAAGGTGCCGCCCACATCC
TGTGCGCTCTCGCGCAGGTCGTCGGCCAGGGCGTCCAGGTCGTCCACCAGCACGCGGCCG
CGTGCGGCCAGTTGCTGGCCCTCCGCGGTGGGATGCATGCGGCGGGTGGTTCGGTGCAGC
AGGCGCACGCCAAGGTCGCGTTCCAGTCGCTTCAGGCGCTGGCTGGCCACCGCCACCGAG
AGGTCCAGGCTGTGCGCGGCCGCGGTGATCGAGCCCAGGTCGAGCACGCGCAGGAACAGG
GCGATGTCGCCAAGACGGTCCATGCATTATCAACTTTGCATTGAAAGTGAATCAGCATAA
CAGGGGTTTTTGCAGAGGATCACCCGGCGCAGGCTGTGCGCTGTTTCTTCGGGTTCCTGC
CATGTCTGCTCCTGCTACGTCCCGCCTGCCGCCCGCACTGTTGGCCCTGACCATCGGTGC
GTTCGGCATCGGCACCACCGAATTCGTGATCATGGGGTTGCTGCAGCAAGTGGCTGCCGA
CCTGGGCGTGTCGCTGACCGCGGCGGGCCTGTTGATCAGCGGCTACGCGCTGGGCGTGTT
CGTGGGCGCGCCGGTACTCACGTTGGCCAGTGCCCGCTGGCCGCGCAAGGCCGTGCTGGT
GGCGCTGATGCTGGTGTTCACGCTGGGCAATATTGCCTGTGCGCTGGCGCCGGACTACAC
CAGCCTGATGATCGCGCGGGTGCTGACCTCGCTGGCGCACGGCACCTTCTTCGGTGTTGG
CGCGGTGGTGGCGACCTCGTTGGTCGCGCCCGAACGCCGCGCCTCGGCCATCTCGTTGAT
GTTCGCCGGCCTGACCGTGGCGACCCTGCTCGGCGTGCCGGCCGGTGCGTGGCTGGGCCT
GCAGCTGGGCTGGCGCGCCACCTTCTGGGCGGTGGCGGTGATCGGCGTGCTGGCCACCGC
TGCGGTGGCGCTGTGGGTGCCTGCCGCGGCTGGGGCCGCGCCGCCGGTGCCGTGGCGCCA
GGAGGTGCGCGTGCTTGCGCGCGGCCAGGTGTTGCTGGCCCTGGCGATGACGGTGGTGGG
CTATGCCGGCGTGTTCGCGGTGTTCACCTATATCCAGCCGCTGCTGGTGCAGGTGACCGG
CTTTGCGCAGGCGGCGGTGTCGCCGGTGCTGCTGGTGTTTGGCGTGGGCATGATCGTGGG
CAACTTGCTGGGCGGGCGCCTGGCCGATCGCCGGCCGACCGCGACCTTGTTGGGCACGTT
GGCTGCGCTGGTGGTGGTGCTGGGCGCCATGGGCCTGGTGCTGCACAGCAAGCCGGCCAT
GATCGCCTTTGTCGGCCTGCTCGGCGTGGCGGCGTTTGCCACGGTGGCGCCGCTGCAATT
GCGCGTGCTCGAGCATGCCCACGGCGCCGGGCAGAACCTGGCCTCCAGCTTGAATATCGC
CGCCTTCAATCTGGGCAATGCGCTCGGCGCCTGGCTGGGCGGGGTGGTGATCGCCTCCGG
TGCCGGCCTGGTCGCCACGCCGTGGGTGGCGGCGGTACTCACAGCGCTCGGCTTGGGCAT
TGCGCTATGGAGCGTGCAGCTGCAGCGCCGCCAGGCCGCGCTGCCGGCCGGCTGCGTGCA
AGGGCGCTGAAACATCCATCACCGCAGGTGCTGCATGGAAACGCGTTTTCTCGGTCGTTC
CGGTTGCAAGGTGCCTGTGCTGGGATTCGGCGCCGGGACGTTTGGCGGTAAAGGCCCGCT
GTTTTCGGCGTGGGGCGATACCGGTGTGGCGCAGGCGCAGCGCATGATCGACCTGTGCCT
GGAGGCGGGTGTGAATCTGTTCGACACCGCCGACGTGTATTCGGATGGTGCCTCCGAGGA
GATCCTCGGCCAGGCCCTGCAGGGCGCCGCGAGCAGGTGATCCTGTCGACCAAGACCGGC
CTGCGCCTGGGCGATGGGCCCAACGATGCCGGTGCCTCGCGCTTCCGCCTGCTGCGTGCG
GTGGATGCCTCGCTGCGTCGCCTGCGTACCGACTACACCGTTCGCGCGCGCAGCGTCGCC
GCAGGCATCGATCACATTTCCGTCCTGGTCGCGTCCGCGCAAATTGAGAAAGCTGTTGCC
AGCCGATTTGACATAAATCGCACCGCGCCCACTGCGGGTGGACTGCATCAATGCATCCCA
CGATTGCTGGTCTTGCAGCGGGAAGTCCCGATAGAACGGGCCGATATTGCCCCAGGAAAA
GTTGAACACGTCCAGGGGCCTTGACTGGGGCCCGTCTCCCCAGGCGTAACGAATGCCCGC
GTCTGTCACCGAAGATGCTTCGCCAAACGCAAACCCCGCAGGCGAGGCCTCGGTGCAATA
CCGCGCCCGCCGCGCCCGTTCCAACCAACCGCGGCGACGATACCTGCGACTTACGTGCCG
TGATCGTAGCCCGGCCCTGAGGGCGTGGGATCAGTCGAGCCATCCATGAAATTGTACGAG
CCGTTCGGGATGGCATTCGCCGCCAGGTCTTCATGGCTGATCTCCAGACCGCTATCCACC
ACGCCGATGCGCACGTGTTTGCCGCGGATACCTGGCGCGTGGAGGATGTCCACATCCATG
TCCACGCCTGCAACCGGGTGGCTGTCGCCGATGACCGCCTGGCCCTGGATCAACACGTGC
CACTGGTAACGCAGTAGTGGATCGCCTGCCACGCCGCTGGCCGTGTTACCAGGTGGGGCT
GCGTGTGCTGCAAAAGCTGCCAAAGCGATCAGCGTTGTACTCATTGATATTGCAAGATGT
CGTCTACCAAATAAGGTCATTGCAATGATCTCCAACTGGAAGCGGAATGGCCTTGACAGG
TGGTGTTATCCGTGGGCGCGCGTGCTACACACGGCCGCTGACATCGCGCGTCGCACCTGT
CAGGCAGGCCAGATCGAACAGCGCAGCCTGTGCGCCCGAAAGTGCTGGCCGCCGGCATCA
GCCGGCAGCCAGCCTGCGCTCACATCGGTTGCATGATCGATTGCGCCACCACGAGCGAGA
GCTGCGCGCCGCCACTGTTGGCCTGCAGGCGAGCCAGCGCCTGTTCCGCCTTTTCTACCG
AGGAATAGGCGATTACCGCGCTGTTATCCACGGTCGATGTATAGACGATGGTGCCCCCGG
AGGTGCGCGCCAGCGAGGTGGCGTGAGCTGGTGTGGTGCCGGCGAGTTTTAGCTGAGGCC
TCACCAGCACCACGCGCCCGTTGCGCTCGTTCACTGCTGCGGCGAGTGGCCGCTCCGTGC
TGGGGGCTGCTCGCAACCCGCTGCGCGCAGCGCCGGCCGGCGTGTCCAGGACCGCCGCGT
AAGGGCCGATCCGCGCGGCCACGTTTCCAGTGGGCCGCGCCGCAAAGGGAGTGGCACGAT
TTTTCGCAGCCGGCGATACCGCGCCATCTGCAAGCTCGGCCGGTAGCGGATCAAGCACCA
CCGTTCCCGGCAGCATGCGGTAGGTGTCCGGACCGGAGGTAAAACGTTCGCCGGTTGCCG
CGGCACCGAGCGCCTGCGCGTCCATGAACTGCGCGGCCTGCGTGATGCCGCACGCACCGA
AGGAAACGAGGAGTGCGGAAAGAACAAGCGTGGTCTTCATGTCAGTGCCCCAGGATACGA
AGTTTGAAGTTCTGTAACGCCGCCGTGGTGGTCGGCTCGCTCATGTCGGTGATCTCCAGC
GTCCACACGCCTTGCGCTCTCTCATCCAGAAACGCATTGCTGGACGTGAGGTCGATGTAG
AAGCCGGTCTGCGCGTAGGCATCGGCATCCAGCAGCGAGAACGGCGTCATCACGTAGCTT
CGCGTGCCGCTCGGCGACTCCAGCACCACGCGTAGATTGGCCGGCGTGCGGTGGGTGGTG
GCCAATGACAGTTGCACCGCTTCCACCTTCATTGCCTGGGTGATGCGGATGCGTTGCTTG
GCCGGTCGCGCCGGTCCACCGATCTGGCTTGCAGCCGCCGTGGAGGCAACCCATTGCGTA
TCACGCACCGCTGGTAGCGGCTTGAAGTAGGTCGCTTCGTAGACGGCTGCTGCGCCGTCG
GCCAGGCCGAAGCCATACCAGTTGCTGAAATGATGCCCGGCGGCGTTGGTGATCCAGCCA
GGGTCGATCACGCTGCCCTGGTAGACCGATGCGGGCTGCCAGGGATCAATCTGGCGCGCG
GTCTTGGCCAGGATGTATTTGACATCGCGCGCAGTCAGGCTGGGGTTGGCACCGAGGATG
AGCGCTGCAACACCGGAGACGGTTGGCGCCGCCGCAGATGTGCCGTTCATCAGCGCGCTG
TAGTTGCAGGACGCGTCGATCCTTGACGTGCTGCCGGTCAGTGCGTTTTCCACTGTGGTG
CCATCCACGTTGTCACCAGCGCTGCAGCCGCTGAGATCGGTGGTGACGATGGCCGGATCG
TAGGCGAAAGGCGCGGTATCAGGAGCGAAAACCTGGGCCGCATTGGGATAGAACTTGCGC
TGGTAGCCGAACTCACCGCCCAGACCGGAGATTCACAACGCCGAACCGGATGACGAGTAC
GAGGCCCGCTTGCCGGTGGCGTCCACGCTGGCGACCACGATGGTTGCGGGCAGATTGCTG
AGTGGATCCACGTTAGTGAGCAGGCAACCGACATTCAAGGTGCGTGACAGGTCGCTGCAG
AGATTGACGATCCTGCCCTCGGCGTCGCGGCCGCGGACACGCCTGAAGCTGTTCCCGGCT
GACTTGATGTAGATGCCGCCCAGCCCGCCGCGTGTCGAGCGCATGAGCGCTTCCCAGGAC
TGCCCCTCTTCCAATGAAACGTCGCGGTAGAAGTCCGGCGCCGAGCCCCAGCTGTTGTTG
AAGACATCGAGGCTGCGTGCCTCCGGGCCATCACCCCAGGAATAGCGGACCTGGGCGTCG
CTCCCGGCGGAGTCGCTGCCCAGGAGATCGAATCCAGCCAGCAAGGCCTCGGGTGCAACG
CCGCGACCGCCATGGCCATTCCAGCCAATCGCAGCGATGATGCCCGCCACCGACGTGCCG
TGACCAAAGCCCGGGTCACTGGGCGTGGGATCGTGCGAGCCATTGCCGAAATTGTGCGAC
CCATTCGGGATGATGTTGCCGGCGAGATCTTCGTGGCCAATCTCCAGGCCGTCATCCACC
ACGCCCACGCGCACGCCGCGGCCGCGAATGCCCAGTGCATGCAGGAGATCTACATCCATG
TCGACGCCAGCCACGGGGCGGCTGTCGCCAATCACCGGCTGCCCCTGGTTGGAGAGATGC
CATTGGTAGCGATAGAGCGGGTCGCCTGCGGCGCTGGCACGTGCAGTGCTTGCCGGCTGT
GTGGCGGTGGCCAGCATGGGGGGAGTTCCGATCACCAAGGCGCTGATCACCAGCGCGAGG
TATCGCCTGCGATGTAATTGCATTCGGTTTGACTCCAGTGGAGGGGTGACACAGTCGACG
TGGCACAGACATCCGTCCGACCGATCAAAAATCGGCCAGCTCACACTCCATCGCGCAGGC
GGGGCCGTCAGGCCTGCTGCTGTGGAACCTGTGTCTGTGGCATGGGGTTGCGTTGCTTAC
CGCATGCGGCAGCAGCCGCGCCTATGCGGCGCGGGGGCGTGCTGGCTGCACGCCGGGCAT
TCGGTGGGGTTTGTTGGAATAGGGCGAAGGCAGGAAGGCAGCGACAGGCGTCATGTCCAT
GTGTCCCGAAAGAGCCGGAAAAACGCATCCGCGTGCTTGACGATGGATGCGGCTGGTCCT
CGATCGGCTCCCCTGTGCGCTGTTGCGCAGCCGACGCTGGCGATGCGAAGGCACCGGCAG
CACCTTGATTAAAAGTGGGTCAGACTTTGGCTGCAAGCGGCGAGCATGCTGCATCGCGCG
TGACCGGCCATGCACTTTATGTCAGTCACGTCGGGTTGCGTCGCCAATGCGAAGTTTGCA
GGCGTTAAATCGCCCTGGTGTGCGCTGCTTTGTGCTGTTGCGATAAGTACAAGCAATGGC
GATGCGCGGTTTTACTTCGCATTGCGAGCGCTGTGTGCTGGTGTAGCAAGTGGCGGTGTG
GAATTGGCGCGACGACGGCACAACTCACCAGCAGGCAAAACACAGGCGTGCCCAGCGCCT
GTGTTTCGCAAGCCACTTGTAGAGGCGTCGTATGCGCCTGCGCACTCATCGCGCAACAGC
CTTAAGCTGCCGTGCGTGAAACGCCGCTTTGGTGCCTACCAGCGATACGCCACCGACATC
TGGTACTGCCGCCCGGCAATCGGGCGGCCCATGAACACGCCGCCGGTCGCAGCGCCCGGC
ACACGCACATTGCCTTCGGTCAAGCCCAGGGTGTCGGTCACATTGCTGCCGCTGGCCGTG
ACCTCCCAGTGGTCGCCCACGTGCAGGTTGGCGCCGATGTCCACCATGTCGTAGGACGGC
AGGCGCTGGCTATTGGCCAGGTCTGCGAAGCGATCACCGATGTAGGAATAGGTGGCGAAC
ACCTTGAGGTCGCCGAACGGCAGCATCCAGTAATAGCTGGGCGTCACGCGGAACTGGCGC
TTGGGCTGACGCATCACCTGGTTGCCGGTAAATTCGCGGTAGTTGCGGTATTTCGCATCC
AGCCACACGCCGGTGCCCGCCAGCTCGAAGCCGCCGAACGGGCGGATGGCGCCTTCCACT
TCCAGGCCGCGTGCGCGCGAGTCGCCCACCGCGGTGAAATTCTCGCCATTGGCCAGGAAC
GCCTGGAACGGTGAATTCTTGAACGTGTTGTAGAACGCGGTGAGATACAGGTCGTAATTG
CTGGCGCCGGACTTCAGTCCGAGCTCGTACTGGTCCACGTCCTGCACGCGGGTCTGGCCA
TCGCGCAGATTGTCGAAGCCGGGAAACTTGACCCCGGAGTTGGCGCGCGCGAACAGGCTG
TTGTTGTCGTTGAGTCTGAAGTTCAGGCCGGCCGTCCACGAGAAGGCTTCATCGTCCTGG
TCGATGCGGCGGGTGCTGGCCAACGCCAGCGAGGTGGCATTGTCGTACACAGTGGCCGGG
TTGCCATCCAGGTCCACCGTGGCGGTGTCGTGCACATCGCCGGTGACGCTCTGGCGCTCG
TAGCGTGCACCCAGGTCCAGGCGCAGGCGCTCGCTGAGTTCCCATTCGTCGGCGACAAAG
GCGGCGATGTTCTCGCCGTCGTAGTTGGCGCGCAGATTGAGAAACGCGGTGCTGGTAAAT
CCTTGACGCGTGGCCTGGCGCCCGTCTGCCAGGTCCACATCGATGCGGCGCGCGTTGTTT
TGCGCGGTGAGCAACATGGTGTTGCCCAGGTACCAGGTGTCTGCGGAGGAATACTTGGCG
TAGTACGCGCCCACGGTGAGCGTGTTGCCGGCGAACAACTCGCGGCTCAGGCGCAGATCG
TTGGTGAAGGAGTTCAAACGTTTGTCCACCGACCACCAGCCGGCTTCCAGCACTTGCTGG
TTGGGGTCGACCGCGCCGCCGCCGTTGGTGAATCTGCCACTGCCGGTGGTGCCGTAGCCG
GCAATGAAGTCGCCCAGCCGCTGCGGTGCATCGCCGGTGAACAGGGCATAGGTGGGCGCG
GTGCCCGCCATCACGTTGAAGCGATCAGCAACAGTCCAGCCGCCCACATCCCAGTTCAAT
TCGCCACCGAATACATCGATGTTGACGCCGCGCCCGTCGGCCAGGTCGCGCTGGATGGTT
TCGCCGTTCGGGCCGACCACTAGATCCACATTGCGGAAGTCGCGGCCGAGCAGGGTGCCG
GTCTGCGCGTTCAAACCGGGGAAGCTGGACAAGTCGTTGCCGTTGTTGCGCGAGAGCAGC
GGAATCGCGGTGTAGAAGGCATTGTTGTCGTCGGTGTGGCGTGCATAGAACGACAACTCG
CCGCTGTCCCAGCGCTTGCTCAAGGTGGCACTGAACTGGCCACCCTTGTCGGCGGAAAAC
TGCGGGTCGCGCACGCCATCGGTCTCACGGAAGAAACCGCCGATGCTGTAGTACCAGCCG
TTGCCCATCGGCCCGCTGTTGAACACATCGATGCGGCGCAGGGCGTTGTTGCCGCCGGTC
AGGCGCACGCTGCCTTCGGGTTCGTCCTGGCCTTTTTTCTGGATAAAATTGACGGTGAGG
CCGGGCTGGCCGTTGGAGAAGATCGGGCTGGAGCCGCCGCGCAGCACCTCCATCCGCTCG
ACTGTGTCATCGACACGAAAGAGCGTGGAGTTTTCCAGGAACGACAGGGTCGGCGGCGGG
AACAGGGGCGAGCCGTCCAGTTGCATGGTCACGAACGGCGCGTCGCCTTCGGAGGGCATG
CCGCGCACGAAGATGTTTGCACCGGTGCCGCCACCGCTGGGCTCGGCCCACACGCCCGGC
ACGATCTTCAGCAGATCCGCCGTGCTTTGCGGCACCGCTTGCTGGATCTGTTCGGGGCTG
GCGGTGGTGATCGAAAAACTCGCATCGCGCTTGGCCAGGCCCTTGAAGCGGGCCGTGCCG
CTGACAATCACCGCGTCCAGCGTAGTGGCGTCTTGCTTGCCTGCGTCCGGGGATGCGGTC
TGCGCGTGTGCGAGCGGTGCAAGCAGGGCGCCGATTGCAAGCGACAGTGCGTAGCGGGGC
ATGGATGAGGTCATGGGTGCTCTCCTGGGTGGCAGCAAAGAGGCAGGCAGTGCGGCGGGG
GCCGGCATGCCGCCTGAAAGGTGACCAGCCGCACATGACGGAACTGGCGCCTGCAACATG
CCAACGCATGCTGCGTTGCTGTTCTAACGGAGTCGCCGGCAAAAGCTGTTGTGCGCCGCG
TCAAGCGTTTCGATGCGCGCAAATACCGCCTGCAGCCACGCCGAAGATCAACGCAGCGTG
TGCAATGCATTCACACGTGTTTTGCAAGCGCGTGCTTAGCGTGAGGCGTGCGGCATTGCT
GTCGCACAGGCGCGCAGTGTTGCGCGACCTGCCACCCCCCGGCAGGGTATGGCGTGCCAA
CACGGCGCTGTCTGCCGCAGACAAGGGCACCTGATGCAACACGGCAGTCACTGCACCGTG
GTCTACGACGGCAAGACGCTGCACGGCCAGGCGGATATTCCGCTGATCGAGTTTCTGAGT
GGGCACGGCATCGACCTGTCCCACATCTGTTATCACCCCGCGTTGGGCGCACCGCAGACC
TGCGATGTGTGTTGGGTCGAAGTGGGCGGCGAATTGGTGCGTGGCTGCACGCTGCGCAGC
CACGATGGGCTGGAAGTGTCCAGTACGGTCGAGCGCGCGCATGCCGCGCGCCACGAAGGC
ATGGACCGCGTGCTGGCCAAGCACGAGCTCTACTGCACGCTATGCGAGCACAACACCGGC
GATTGCACGCTGCACAACACGTTCGCCGACATGAAGATGCCGATCCAGCGTTACGCCTTC
CAGCGCAAGCCGTACGAAAAGGATCACAGTAATCCGTTCTACACCTACGATCCGGACCAA
TGCATCCTGTGCGGCCGTTGCGTAGAGGCCTGCCAGAAGGTCGAGGTCAACGAGACCTTG
TCCATCGATTTTTCGATGGAGCACCCGCGCGTGCTGTGGGACGGCGGCAAGCCCATCAAC
GCGTCCAGCTGCGTCAGTTGCGGCCACTGCGTGACGGTGTGCCCGTGTAATGCGTTGCTG
GAAAAGACCATGCAGCCGGGCCGGACCGCTCACCGCATTGCCGCACGAGTTGAAGCGGCC
GATGATCGATATGGTCAAGACGCTGGAAAACACCATCGGCGCACCGCCGATCACCGGTGT
GTCGGTGCTGGACATGCACTGGCGGCAGCCGGAGATCAAGCGCACCAAGACGGTATGCAC
CTATTGCGGGGTGGGGTGCTCGTTCGAGATGTGGACGCGCGACCGCCACCTGCTCAAGGT
GCAACCGGTGGTAGACGCACCCGCCAACGGCATTTCCACCTGCGTCAAAGGCAAGTTTGC
GTGGGATTTCGTCAACGACCCCAAGCGGCTCACCACGCCGTTGATCCGCGAGCACGGCCG
CTTCCGCGAGGCAAGTTGGGACGAGGCCTTGGCACTGGTGGCGCGCCGGTTGCTGGAGAT
CCGCGACCTCCACGGCGCGCAGAGCATCGGCTTCATCGGCTCCAGCAAGGCCAGCAATGA
AGAGGCCTACCTCACCCAGAAGATCGCGCGCCTGATCATCGGTACCAACAGCGTCGACAA
CTCCTCGCGCTATTGCCAGAACCCGGCCACCGAGGGTTTGTTCCGCACCGTCGGCTACGG
CGGCGACGCCGGCACCATCGCCGATCTGCAGCAGGCCGAACTGGTGGTCATCGTCGGCAG
CAACCTGGCCGAGAACCACCCGGTGATCGCCTCCAAGCTCAAGGCGGCGCGCAAGCTGCA
CGGGCAGAAGCTCATCGTGGTAGACCCGCGCAAGCACGAGATGGCCGAGCGCGCGGACCT
GTTCCTGCGCCCCGTGCCCAGCACCGATATCGTGTGGGCGTCGGCGCTGTCGCGCTACAT
GTTCGACAACGGCTACGCGGATACGCAGTTCCTTGCACAGCGCGTCAATCAGGTGGACGA
ATACCGCCAGTCGCTGGAACCGTTCACGCTGGACTACGCGGCGCAGATCACCGGCCTGAG
CCGCGAACAGTTGGTGGAAGCGGGCGAGATGATTGGCCGCGCGCGCTCGGTCTGCATCGT
CTGGGCCATGGGCATCACCCAGCACACGCACGGCGCCGATACCAGCACCGCGCTCTCCAA
CCTGTTGTTGGTCACCGGCAATTACGGCCGCCCCGGCACCGGCGGCTACCCGATGCGCGG
CCACAACAATGTGCAAGGCGCCAGCGACTTCGGCTGCCTGAAGAACATGTACCCCGGCTA
CGAAAGCGTCTCTGACCCGGCCGTGCGCAACAAGTGGGCACAGGCCTGGCACGTACCGGC
CGAGCAGTTGTCGCTGGAGGTGGGCTCGGACAACTTCATGATGGTGCAGCAGGCCGACAA
GGGCGAGATCCGCGCCATGTACGTGATCGGCGAGGAAACCGCGTTTTCCGACGCCGATGC
GCGCAATGTGCACCGTGGCTTCTCCAAGCTGGACTTCATGGTGGTGCAGGACCTGTTCTT
CAGCCGTACCGCCGAATTTGCGGATGTGGTGTTGCCGGCGTGCCCCAGCGTCGAGAAGGA
CGGCACCTTCGTCAACACCGAACGCCGTATCCAACGCTTCCACCAGGTGTTTCCACCGCT
CGGCCAGAGCCGGCCGGATTGGCAGATCCTCACTGAACTCGCCGCGCGCATGGGCCACGA
TTGGGGCTATACCCACCCCAGCCAGATCATGGACGAGGTGGCCCGCATCGCTACGCTTTT
CAAAGGCGTGAGCTACCAGCGGCTGGAAGGCTGGCGCTCTCTGCTCTGGCCGATGCAGGA
CGATGGCCGCGATACGCCGCTGCTCTACACCGAGCGCTTCCACACCGACGACGGCAAGGC
ACGCCTGCATCCGCTGCAATGGAAGCGCCCAGGTGAGGAGGCCGATGCGCAGTTCGATCT
GATGCTGGACAACGGCCGCATGCTCGAACAGTTCCAGGGCATGAATCAGACCGGCCGCGG
GCCGCGGCTGTGGTCGCTGGCACCGAACTGGTTTGTCGAAGTCAGCCCGCAGCTGGCGGC
CGAGCGCGGCCTGCAGGAAGGCGATTGGGTCAAGCTCAGTTCGCGGCGTGGTTCGCTGGA
GGTACCGGTGGTGATCACTGATCGCGTTGCCGGCAACACGCTGTTCCTGCCCATCCACCA
GGGCAAGCCCGGCATCAATCTGCTCACCGGCGAGCATCACGACCCCGACGTCAACACACC
GGCTTACAAAGAGTTGGCAGTGCGCATGGAGCCGCTGGGCCGCACCGGCAAACCGCCGCT
GCCTGCGCATAACTTTCGCCACGGGCATCGCACGCCCAACGATGGCGTGCCGGTACAGCA
GAAATGGGCACGCGAAGACTATGTTGCGCCGCCGGCCCGCGCACCGCACCCGGAGAGATT
CTGATGGCCGAACCCCTGGACTACGACGTCAAACCCACACCGATCGGGCCCACCGCGCGC
GAAGAACTCGACCGCCTGCTCGAGACCCTGCACCAGCGCGGGATACTGCGCCTGGCCAAC
TACCTGGTCGGCGCGCAGGACAAACTGGCCAAGGTGCTGGTTGATGGCATCAACCAGCCT
GGGCCGCTCAATGTCCTGCAGAACGTCTCGATCCTGGCGATGGCGGTGTCGCGCATTCCG
CCCAGCCAGTTCTACAAGGTGGTGTTTGCCGGCAAGGACGCGCTGGACCAGATCGCGCGC
AGCCGTGCGCAGACCGCAGCCCAGGGCGAGGCGCCCGGCCTGCGCGGTGCGTATCGGCTG
CTGCAGGACGAGGCGGTGTGGAATGCGATCACGCCAGTGCTCGATGGCCTGAAAGCCTTC
GCCGCCGGCCTGGACAAGCAGGTCGACAAGCCGATCTCCGCCTTCAGCGGCAAGCCCAGC
GAGAGCTGAGCCAGGCACGCCATGCAGGCTTCCGAACACGCCTTGCTGCTGGTGCGCGGC
CAGTTCGCCTTCACCATCGGCATGCACATCGTGCTGGCCGCCTTCACCATGGGGTTGGCG
AACTTCCTGGTGGTGCTGGAAGCGCTGTGGCTGCGCACGCGAAGGCGTGTGTACATGGAC
GTGTACAACTACTGGTTGAAGCTCTTTTCGCTCACCACTGCCGCTGGCGTGGTGACCGGT
ATCCCGATGGAGTTCGTGTTCGGCTTGCACTGGGGGCGCCTGTCCGGCGCGGCCGGTGCA
GTGATCGGCCCGTTGATGTTCTTCGAAGTGCTGGTGGCGTTTTTCCTGGAGGCCGGGTTC
TTGGGCATCATGTTGTTCGGCATGAAGAAGGTCGGCCACCGTGTGCATTTCTTTGCCACC
TGCATGGTGGCACTGGGCTCGTTGGTGAGCGCGTTCTGGATCCTGTCCGCCAACTCGTGG
TTGCACACGCCGGCCGGATTCGCACGTGCTGCCGATGGCAACTTCCTGCCAGTGGACTGG
CTGCGCATCATCTTCAACCCATCGTTTCCCTGGCGCATGCTGCATATGAGCCTGGCCGCG
TTGCTGGCCACTGCAGCGATCATCGCAGCGGTGGGCGCATGGCATGTGTTGCGCGATACC
CGCAATCCGGGCGCGCGGCTGATGTTTTCGATGGGCCTGTGGGTGATCGCCATTGTCGCG
CCCCTGCAGTTGCTGGCCGGCGACCTGCATGGGCGCAATACGCTGGAACATCAACCGCAA
AAACTTGCCGCGATCGAAGGCAGTTGGCAGCGGCCGCCGGCAGGCGAGGGCGAACCGCTG
CGGCTGTTCGCCATTCCCGATATGCAGGCGCAGCGCAATCGCCATGAGCTGGCCATACCG
CGCCTGGGCTCGCTGTACTTGCGCCACAACTGGACCGGCACCATTGCCGGTCTGCGTGAA
TTTCCCCGCAGCGATCTGCCACCGGTGCCCATTGTGTTCTTCGCCTTCCGGGCCATGGTC
GGGCTGGGCCTGTTGCTGATTGCGGTGGGCATGCTCAGTCTGGTGCTGCGCGCGCGCGGG
CGCCTTTACGAGGCGCGCTGGTTGCAACGGGTGGTGGTGGTCATGGCGCCATCGGGCATG
CTCGCCATGCTGTGCGGCTGGGTGGTGACCGAGGTCGGCCGGCAACCGTTCACCGTGTAT
GGGCTACTGCGCACCGCGCACAGCACCTCGCCACTGTCGCTGCCGATGGTTGCCAGCTCC
AGCGTGGCGATCCTGGTGCTGTACCCGCTGGTCTTCGGGCTCGGCCTGTTCCTGTTGCTG
CGCGTGCTGCGTCGGCTGCCGCATGCGCGCGAGCGCGGGCCATCGCCGGGCCTGGCCGAT
CAGACCGGCAACTGATGCATTTCGTGGAGCGTGTTTGTGCATCTCTCCGTTGAACTCATG
CAACACCTGTCCGCCGCCGCGCTGGCCTTCACCGTGGTCACCTATGTGGTGCTGGATGGC
ACCGACCTGGGGGTGGGCATGTTGTTCGCGGCCAATCGCAGCGATGCGGATCGGCACCTG
ATGGCCTATTCGATCCTGCCGGTGTGGGACGGCAACGAAACCTGGCTGGTGCTGGGCGGC
GGCAGCCTATTGGCGATGTTTCCCAGCGCATACGCCATTTTTCTCAATGCGACCTATGTG
CCGCTGGTTGTCATGCTGCTGGCGCTGATCTGTCGCGGGGTCGCACTCGAATACCGTGAC
CAGCTCGGCACTGATCGCCGTCGCCGCGTGCTGGATGTGGTGTTCATGGTGGCATCGCTG
TTGGCCACCTTTTGCCAGGGCGTGGTGGCGGGCACGTATCTGGCCGGCGTTGCGCACCGT
GCCGGGCAATACGCCGGCAACGGCCGGGAATGGCTGCAGCCGTTCCCGCTGTTCTGCGGC
GTCGCGTTGGTGGTGGGCTACCTGCTGCTGGGGGCGTGTTGGCTGGTGTGGCGCAGCGAG
GGGCAGCTGCAACAGCGTGCACGGCACCAGGCGCGTGTGCTGGGCATCGTATTGGTCGCG
CTGCTCACGCTGGGCGTGGTCTGGCTTGCACGGCTGACGCCGATCTACGCGCAGCGGCTG
GGCGATGCGCACATCAGCGTGCCGCTGGGTACATCGGTGCTCGGCCTGATGGTGGCGATG
TATCTGCTGATGCGCAGCCGCCACGCATTCCTGCCCTTGTTTGCGGTGCTGGGCGTGGTC
GTGGCCACATACGCCGGTGTGCTGGCCATCGTGTATCCGATGGTGCTGCCGCCAGACATC
ACCCTCGCACAGGCGGCATCGCCCCCGGCAAGCCAGGGCGTGATGCTGTTGGCGTTCGCG
GTGCTGGTGCCGTGCACGCTGGCCTACAGCAGCTATGGCTTTTACGTGTTCCGCGGCAAG
GTCAAGCCACGCGGGCATGCGGCGGAGTGAGGCGTGCCTGGAGCAATCAGCGATGTAAGC
CATCGCTTCGATAGGCGTCGCATCCGGCGTCTTGCCTAGACGGCGCCAGCCACCGCTTTG
CCACTGCCACCGCCCGCCTTACGCCACCGCAACGTGGCGCACGGGAACTGCTTCACGAAT
CGGCAGGTTCACCAACGCCGCTGCAACGGCCAGCACGATGTCGCCGTACCACATCCACAG
GTAGTTGCCGGAGTGTTCCAGCGCCAGGCCGCCCAGCCACGCGCCGAAGAAGCCGCCGAG
CTGGTGCGACAGCAGCATCAGTCCGAACAAGGTTCCCAGATAGCGCGGGCCAAACAGCTT
GCCGATCAAGCCGGCCGTGGGCGGCACCGTGGCCAGCCAGGTGAATCCCAATCCCGCGGC
GAACAGATAGAACGTCAGTGGTGTAGGCGGCGCAATCAGGTACAGGCCGATCATCACCGC
GCGGCTGGCATACATCGCGGTGAGCAACCACTTCATGCGGACGCGCTCGCCCAGCTTGCC
GATCGTGAGGCTGCCGGCCACGTTGAACAGGCCGATCAACGCGATCGACACCGCCGACAC
GCTGGCCGGCAAACCACACAGCGCCACCTCGCCAGGGAGGTGCGTGACCAGGAAGGCGAT
GTGCACGCCGCAGGTGAAAAAGCCCAGATGCAGGCACCAATAACTGCGATCGCGCAGCGC
CAGCTGCAACTGCGCACGCAAGCTGATCTCCCCCGCAACTGCGGCCGTGTGCGCACCGGT
TGCAGATGGCACGCGCCGCAGCGGCCAGGCCAGCGGCAGGGTCAGCAGCGACACCAGTGC
CAGCCCGGTCATCGCCTTGGCCCAGCCGGCCGCGCCGATCGTGAGCTGGACCAGCGGTGC
GAACACGAACTGGCCAAGCGAGCCGCCCGCGTTGATCAGGCCCGCCGCGAACGAGCGCCG
CTCAGGCGCAATGCGATGCGCAGTGGCGCCGATCAGGACCGAAAAACTGCCCGCGCCGGC
ACCGGCTGCCGCCAGCACGCCGAGCGACACGATCAAACCCCATTCGCTGGTCCACCACGG
CGCCAGGCCCAATCCCGCTGCCAACAGCACGCCGCCGAACATCAGCACCGGAAGCGGCCC
GCGCTGATCGGCGATTGCACCGAACACCGGTTGCACCGCGCCCCAGACCAATTGCCCGAT
CGCCAGCGCAAAACTGATCGATGCGATCCCGATGCCGGTCTGGCGATGGATCGGCTCCAC
GAACAATCCGGTGGTCTGGCGCGCGCCCATGGTCAGCATCAGCATCGCCGAGGCGGTGAC
CAGCAAACCCCAGTGCGCACGCGCGCGTGGCGCCGCAGACGTGCTCATGCGTGTGTCTCC
AGCACAACATCCAGACGTTCCAGCGTTGCATGCAGCTGGGCGGTGGGGGCTGCGCCGAAC
AGCGTCTCTAGCTGCACCTGCGCCGCATGCCAATGCGGGCGTGCGCGCAACAGCAGTCCA
CGGCCGCTGCGGCTCAGGCGCACCCATTTTTGCCGGGCATCCTCGCCGCGCTGGGTCGTG
ATCCAGCCCGCTGCCAGAAGCGGTTTGAGGTTGCGGGTGAGGGTGGTGCGGTCCATACCC
AGCGTGCTGGCCAACGTACCCAGCGATTGCGCCGCCTCCAGCCGGCGCAGGATCGAGTAC
TCATTGAGGCTTAGCCCGACCGGCGCCAGCGCGTGGTCATACAACTGCGAGACCCGGCGC
GCCGCGCGGCGCAGATGGAAGCAGGTGCAGTGGGAGAGGCTGAGCATGCGGTGTCTCCAC
GAGGTTGCCGCATTCTGGGTGCATATGCACCTAGTCGCAACTGGCATGCTTGAGGAGGAT
CGTTTGCGCGCCACCTGGCTCCGACGACGGATGAATCGCTGCCGGCGTCATGCGGCGATC
AATCGCAGCATCGGCCCAGGAATGTCACGCTGCTGCAGAGCACTGTTCTGCAAGCTGTCT
GCGGAGCGGTGCATCGGTCTCTGCGCCCGCAGTCTGGCGAGCGATGTAGTGCGCTCGGCC
GGCGCGCCACCGCTATCAATTGGAGTGGCGCAACGCGAATGCACTCTTCAAAAAAGAAGA
GGCCGCCCGAAGGCGGCCTCGCTTGTGACGGCGGGAGAGAGAGCGCCGTCAGAAGAACAG
GCGCACGCCGAAGGAGGCGTTGCGGCCGGGCAACATCACGTCGTCCTTGAGGAAGGAGGT
GTGCACGCGCGCATCCTGGTTGGTGAGGTTGTTGCCATCCAGGAACACTTCCCACGCGTT
GGCGCCGCGATCCACGTGGTAGGCCAGATGCGCGTCCACCATGGTGTAGCCGTCGGTGGC
GGTTTCGTTCACCGCCACCTTGTCCTGCTTCATGGTGCGGATCGCGCCCAGCGACGCGCG
CCATGCATCGGCGTTCCAGCGCATTTCCGCGCCCACGCGGCCCGGTGCGATGCGCGGCAG
GTTGCCGCCATCCTTCAGCCGCGCCTGCACCGTGTCGCCGAACACGCGCAGGTCCCATGC
GCCGGTGTCGTTGTTGGCCAGGTGGAAGGTGGCTTCGCCTTCAAAGCCGTGGAAGATGGC
GTCGGCCTGCGTCCACTGGCGGATCGGCAGGAAGTCGTTGTCTTCTTCGTTGAACCACTG
GCCGCCGGTATCGACGATATAGACGAAGTCGTTGTAGCGGTTGTAGTACGCCGCGATCTT
GGCATCCACCCAGTCGTTCTGGAAATTCAGACCCAGCTCGGCCTGGTTGGCCTTTTCGGT
CTTGAGATTGGCGTCGCCGATTTCGAAGGCCAGCGTGGCGATGTGCGGCCCGTTGGCAAA
CAGTTCTTCCTCGGCCGGCGCGCGTTCGGCATGGTCGAGGTTGGCGGTGAGGCGCCACTG
CTCGTTGAAGCGGAAGCCGGCGCTGGCCGAGAAGCTGGTCGGGGTGAAGTCGCGGTCCAC
GCCGATGTCGGTGCTGTACTTCACCTTGTCCACGCGCGCGCCCACTTCGGCGGTCACGCG
GTCCCAGCTGTTGCGGGCCACGCCGAACAGGCCGAGCGAACGGGTATCGGTCTTGGGCAC
GAAGGATTCTTCGCCCACCGCCTGGAAGGTGGTGTCGCTGCCCTGCAGGCCGAACGCAGT
CTGCCAGCCGCCGCCGAAGGTGAAGGACGCTTCCACACGGCCTTCGTTGGCGCGCTTGGT
GAACACGGTGCCGACTTCGGCGCCTTCGAATTCGGTGTGCGCGTAGTCGGTATGGCCGAA
GCTGTAACGCAATGCGCTGCCATCGCCCCACGGATCGGTCAGCCCGCCCTTGAGGTCGTA
GCGGTCCTGCTGCAGTTTCAGCGAAACGCCGCGCTCGCCGATCGACAGATCGCCCGGCTC
GCCCGGATTGCCGTAGTTGTCGCGGAAGCGCGAGGCAGACAGGCCGACAAAGCCCCAGTC
GCCCGCCAGCGAGGCACCGATCGAGCCCACCTTGGAGTCCAGGAACGAATTGGCCTGGCG
CCCTTGCGGGGTGTCGTAGTCGTTCTGGTTGCGGTACACGCCGTCGGCGTGGATCGACAG
CCCGCTGCCGTTACCGGCATCGACGCGGAACATGTCGGTGTTGCCGTCCTTGTCGCCGCC
GTCGAAGCGCACTTCGGCGCGCCCGCTGAAGCCGTCCACCGGCGTCTCGGCAATGCGGCC
GTCGACCACGTTGACCACGCCGCCGATCGCACCAGAGCCGTACAGCAGGGTGGAGGGCCC
CTTGAGCACTTCGATCTGGTTGGCCAGGAACGGCTCGATCGCCGGCGAGTGGTCCTGGCT
GACGGTGGAGACGTCCTGCGTGGAGAGGCCATCGCGCAGCACCGCCACGCGTGGGCCATC
CAGGCCGCGGATAATCGGCCGGCCCACACCGGGGCCGAAGTTGGAGCTCTGCACGCCGGG
CAGGCTGGCCACCGTCTCGCCTAGGCTGGAGGCGCGCACTTCGTCCAGACGCTCGCCGGC
CAGCACTTCGACCGGGCGGCTCAGCTCGCCGGCGGCATCGCGCAGCGGGCTGGCGGTGAC
CACCACCTTGTCCAGGTCCTTGATATGGCGACCGCTGGACGGCGTCGCGTCATGCCGGGT
ATCGGAACTGGGCGGGGTCTGCGGGTCGGCAGGCACCGGGGTGTCGTCTGCCATGGCCAG
GGCGGGGATCAGCACACTGGCCAGGGCCAGCGTGAGGGTGGAGCGGCGGAGCGGGGAAGG
AAGGCTGGGGGACATGGCTGACCGGACTCTATGGTTGTTACTTTGTATCAATGGAATGGC
GCAGCTTGCCTGCTGCGCCGACGGCACACAACGCACCTGCGTGATGGACTGGTGCGGGGC
TGGAACGAGGAAGATGTTATATTATTCCACGTCGCCGCGAGCCCCTGCTGAAAGTCATGC
CCCTGCCAACGCTTCGCCATCTGCTCGATCGCTTCGGTGCCACCGGCTCATTGCTGTGTG
CGGTGCACTGCGCAGTGCTGCCGCTGGTGCTGGCCCTGGCGCCATCGCTCGGCTTGTCGT
TCTGGCTCGGCGACGGGGTGGAGCTGGCCATCGTGGTGTTCGTGACCCTGCTCGGGCTGT
TCAGCCTGGTGCTGGGATACCGCCGCCACAAGGCGCTGCACGCCCTGGCCTTGCTGCTGC
CGGGCCTGGGATTGTTGTGGCTGGGCCTGTTGTACGACCCGTTGCACCACTCGGTGGTAC
CGCACGCGGTAGTGATGACCCTGGGCGGCGCGCTGGTGGGAATTGCGCACCTGGTCAACC
TGCGTCTGAACCACGGTCATGGCCACGTCCACGACGCAAGCTGCGCGCACTGAGAGCGAC
GTGATAGGCTTGACGGCCTTGCGCGAGGGCGCCGCCGGCGTAAACCTCGCCAGACCCCGT
GCCAGCGCGGGGATTTGTATTCACATTCAGGAGTCGACGAAATGGGTAAGGGTGACCGCA
AGACCGCCAAGGGCAAGCGCTACAATTCCAGCTACGGCAATTCGCGTTCGCACGCGGTGA
GCAAGGTTGTCGTGGGTGCAGCTGCCCCGGTTGCCAAGAAGGGCGTAGTCAAGGCGCCGG
CCAAGAAGGCCGTGGCCAAGAAGAGCGTTGCCAAGGCCGGCTGATCCCAGCCCGCTTCGC
AACCAGAAACGCGGCGCTTGCGCCGCGTTTTTTTATGCCTGTTGTTTGGGTGCGCGCAGC
AGCAGAGCGGCTGCCACCGATGCGCAACTGTCGTCTTCTGCGGCAGTGCCAGTGGGTCGA
TGCGCCATAGCCTGCCAGGCTGCGGCGCACCGTCAGCAGTCAGTGCGCGCTTGGCGGCGG
CGGTGTTGGGGGCGTAGGCGTGGACGGCGGCGCGGGCGTGCCTGCAGCCGGCACCAGCAA
CTGTTCGGCCAGGCCGCGATAGATCGGCGTCTTGCAGACCAGCCCGGAGACCGCGCGTGC
GAGCAGCACCGTGGCCAGGATCGGCAGCAGCATCTGGCTGGTGTCGGTGAGTTCCAGCGA
GATTACCGCCGAGGTCAGCGGGGCCTGGGTCACGCCGGTGAGATAGGCGCACATGCCCAG
CAGCACGAAGGTGCGCGGGTCCACGCTGGGCATCAACACCGACAGGTTGTGCCCCAGCCC
GGCGCCCACCGCCAACGCCGGCGAAAACAACCCGCCCGGGATGCCGGCCACGTACGACAC
CAGATTGGCCACCAGCTTCATCAGCCCGAACTCATGGCCGACCACCGCGTGCCCTTGCAC
CAGGCTGCGCGCCTGCTCGTAGCCGGTGCCGAACGCACCTTGCCCGAACACCAGCGCCAG
ACCCACCAGCGCAACCCCGCACAGCGCGGCCAGCAGCACCGGGTGCCGTTGCCGCAGTGC
CGCCAGCCAGCGCGGCCGGCCGGACACACTGGCCAGCACCATGCGTGCGAACAGGCCACC
GAGCAGCCCGGCCACGCTGCCGCATAACAGGATCGCCAGCCACGCCTTGCCCAGCGGCAA
GGCCACGGCCACCTTGCCGAAATAGGTGTAGTTGCCGAGCAGGCCCAGCGACACCACGCC
GCCCACGATCACCGCAGTGAGCAAGGTGCCGGAGAAACGGTGCTCGAAGCGCCCGCTCAA
TTCCTCGATCGCAAACACCACCCCGGCCAGTGGCGTGTTGAACGCGGCGGCGATGCCGGC
GGCGCCGCCGGCCAGCAGGAAGTGCGACAGCTCACGTGGCTCGCGGAAGCCGAACCAGCG
CCCGAACACATGCATCAGGCTGGCGCCCACATGCACCGTGGGGCCTTCGCGGCCCACTGA
CGCACCACCCAGCAGCGACAAGGTGGTGAGCGCCAGTTTGCCCACCGACACGCGCAGCGA
CAGATTGGTTTCGCGAAAGGCCGGGTCCGGGTGTTCCAGCGCGGCGATCACCTGCGGGAT
GCCGCTGCCGCGGGTGGGCCGCAACGCACCGGAGGTGAGCCAGGCCAGCAGCGCGAAGAC
GCCCGGGGTGAGCAGCAGCGCCCACCAGGTGGAGTGGGCAGTGATGCGCTGGAACAGGTG
GAAGGCCGCGTCGCTGGCTTTGGCGAATACGATGGCCACCAGCGCGACCGCAATGGCGCC
GCCCCACAGAGCGACACGACGACGCCAGCCTTCGCTGGACAACAGCGGCCGCAGCCGCCG
GGGGGAAGGATCGGGAGCAGACATCGCCCTATTGTCGCACCGCTGCGGCGCGCGCGGGCC
GCCGCGATGGCTCAAGGGGTGCCGGGCGGTGGCGTGCGCAGCGCCGGCAGCAGGCGCTGC
GGGTTGCCGTCATTGGGCGCGGCCGGGATGCCGAGCAGGCGGGTCATCAGCGGGTAGACG
TCGACATTGTCGAAGCCTGGCAGCTGCTTGCCGTGCGCGATGTCCGGACCCTGCGCCAGG
AACACCGCACGCATCGACGGCAGCGCCGGGTCGAACCCGTGCGAGCCGCGCATGCCCTCC
CGCGGGCGCTTGGCCAGCTTGGCCGGGAACAGCGCGTCCCAGCCTTCGTGCATCTGGCAC
ACGATCGGGGCGATGCGCGGATGGCTGCCGTAGTGCCAGCGCGCCGGCAATTCGCCCTTG
CGCCAGCAGTCGTACTGCGCGTGCGCACCGAGCAGCTGCGCTTCCGCGCGTGCCGTTTGA
CCAGGCAGCGGCTCGAAACCGATCACCTGGCCGTCGGTGGTGGCCGTGGCGAGCGTGGGC
GGCGCCATGGCTTCCACGCTGAGCGCGTGCCCGGGTGGCACCTCGGCCATGCCATGGTCG
GAGACCACGATGATGTTGGTGCGCGCGCGGGTGCCGTCGCGCTGCATGCCGGCCAGCAGG
CGGCCGATCGCCGCATCCACGGCGCGCACGCTGTTGGCGTATTCCTGCGACTCCGGCCCG
TGATCGTGGCCAGCTTCGTCCACGTGTTCGAAATACAGCGTCACCAGCGTGTTGTGCTGT
GTGCCCGAGGAGGCGAGCCAGCCGCGCACGGTGTCCACGCGCGCTTCCAGGCTCACGCCT
TCTTCGTAATGCCGCCACTGCGTGGGGCGCACGCCCTGGATCGCCGCCTCGCTGCCCGGC
CACGACCAGGTGGCCGCATGCAGGCCGGCGTTTTCCGCGCCCACCCACAGCGGCTCGCCG
CCCCACCAACGTGCATCGCTCACCGCGTCCTGCTTGCTCAGCCAGAAGCCGCCCAGGGCC
GGGTCGCGCATGCTGTTGTGCACGATGCCGTGGTGATCCGGGCGCAGGCCGGTGACCAGC
GTGTAATGGTTGGGGAAGGTGAGCGAGGGATACGACGGCGTCATCCACTGCGCCCGCACG
CCGTCGCGTGCGAGTTCCGACAGGGCCGGGGTGATGCCGCGGTCGAGCATGTCCGCGCGC
AGGCCATCGATGGAGATCAGCAGCAGGGTATGCGGGGCGGCCGCTATGGCGGCTTGCGCG
GCAGTGGCCGGCGGTGCGGGGCGTGAAGCGGTGCAGGCAGTGAGCACTGCAACGGCGGCG
GCGAGCAGAAGACGTCGGTCGATCATCGCGTCAGTTTACGTGGCCGCGGTGACGTGTCGA
AGTCATCGGTGCACTGGCGTTGTCGAAGATGCTGCGCGCTTGGTGGCCGACTCGGGCGGT
AGCCGCGCAAGCGTGATCCGCGAGCCTGCGCTGTGCACCAAAAATTGCGGACAACACGGG
GGCGCGGCGTGCGGCCGCCGAATCGTTGCCAGCACTGCAACGGACCATCGTTGCCAGCGC
CGCTGGCTTCGGCACGCAGGGTTTCACGCTCCTGCAGGCCACTTACCTGTTGGCATTGTC
CATGCGGCTGGTCACCGGCGCGGTGCGCGCGACGGCATTGGCGGCGGTGCTCCGCGGCGC
ATGCCAAGGCCTGATGAGGCGATCTACGTTGCGCTCGTGTGTGGCAATGCGCGCGCGCAG
ATGCGACCACATGCACACCCACGGCGTACGCGAACGGCGGCGGCACTCGCCCAGCTCAGC
GGGCAAACAGATCTTCGCCAACCACGGCTGCAACCCGGCGCGCCGACGCCTGCGGCGACC
AGCCTTCCAGCTGCAGCAAGGCCTGTTTGGTCGGCAGCCCGCCACCGAATCCGGTCAGTG
CGCCACTGGCACCGATGACGCGGTGACAGGGCAGCACGATCGGCAGCGGATTGCGGCCGT
TTGCGGCGCCCACCGCACGGCTGGCAGCCGGCCGGCCCACTGCCTGCGCCAGTTGCGCGT
AACTCCAGGTTTCACCGAACGGAATGCGGGCCAGCGTCTGCCAGACCTGCAACTGGAATG
GCGTGCCGGCCGGGGCCAGTGGCAGGTCGAAGCTGCGCCGCCCGCCATACAGATAATCCA
GCAGCTGCTCGCGTGCAGCCTGCACCAGCGGCGCGTCGGGACCGTGCTGCCAGAGTGCGC
GCCCGGGGGCATCGTGGCGATTCTGCGCGAACAGGATGTGGCGCACGCCGGTGGTGTCGG
CCGCCACGGTCAGCGCACCAATCGGCGAGGGGAAGGTGTCGTAGTGCAGCGTGCTCATGA
GCGGGTGTCCTTTCGGTCGACGGCAAGATGCCACAGGTGCAGCACGGCGTAGGCGCGCCA
GGGCCGCCATGCCTGCGAGCGCGCTTCGGTAGCACGTTCGCTCAGGCGCTCGGGGGCACC
GAGCACCTGTTGCAGGATCAGATCTCCTGCCGGAAACGCATCGGGATGCGACAACGTGCG
CATGGCGATGTAGTGCGCGGTCCACGGCCCGATGCCGGGCAGCGCGGTGCAGGCGGCGAC
AAAGTCGGGCAGGCGCTGGCCCGCGCCGAAATGCAGCCGGCCTTGGGCGCAGGCCGATGC
CAGTGCGCGCAACGTGGCTGCGCGTGCGCGTGGCAGCCCAAGCTGTTCCAGCGGCGCGTC
GGCCATCTGTGCGGGCGTGGGGAAACTGCGGTCCAGGCCGGGCGGCATGTCGGGGAGATG
GCCGCCATGCCGGTCCACCAACCGCGCCGCCAGGGTGGCCGCGCCGGCCACGCTGATCTG
CTGCCCCAACACGGCGCGCACCGCGACTTCGAACCCGTCCCAGCCACCGGGCACCCGCAA
GCCCGGGCGGCGGGTGATGGCCTGTTCCAGCAGCGGGTCCTGCGCGAGCGTGGCATGCAC
GGCGTGCAGGTCTGCATCCAGGTCGAAGATCCGGCGCACGCGTCGCACGATCTGCGGAAT
CTGGCGCGGGTCGGTGGCGCCGATCCGCAGCAGCAGTTCGTCGCGCGTTGGTGCAGCGCT
GACATGGATCAACGTGGCCTGGCCAGGCGCGCCGATCACGCGCCGGTATCCATCGGCATC
CACTTGCTCGATGCCGGGAATGGCACGGCGCTGCAGGAACGTGAGCATCGCCGGCAAATC
CAATGGCGGGCGGTAGCCCAGCCGCAGACACAGGTCGCCGCCGGGCACGTCGCTGCGTTG
CTTGCGCAACGCCGACGGCGGCATGCCACAGCCTTGCAGAAAGGCCGCGTTGAAACGCCG
CAGGCTATTGAAGCCGGCGGCCAGTGCCACTTCGGTGACCGGCAGGGCGGTTTCGGTGAG
TAGCTGCTTGGCCAGCAGCAGCCGGCGCGTGCCGTGCACCTGGATCGGGGTGGCGCCGAG
CTGCTGCACGAACTGCCGTTGCAGTTGCCGCGCACTCATGCCCACCGCGTCGGCCAGCGT
CTGCACCGGCTGCTCCTGCAGCGCGCCTTCGGCAATCATCGCCAGCGCACGCTGCACGCT
CTCTTCGCCCAGGTGCTGCTGCGCCTGCGGTGACAGCTCCGGCCGGCAGCGCAGGCACGG
GCGATAACCGGCCGCGGTGGCCGCCGCAGCGGTGGGGTAGTAGCTGATATTGGACGGTTT
GGGCGGCGGCGCGGGGCACACCGGCCGGCAGTAGATGCCGGTACTGCGCACCGCGGTGAA
AAACAGCCCATCAAAGCGCGCATCGCGCGCCAGTCGCGCGCAGTCGCAATGGGTCCGGTC
GGGCATGGCGGTGTGCATGGGCGCCAGTCTATGCGCTGCCTGGGCATGCGGCTGGCCGTT
TTCGGACATGGTTGCAGAAGGGCCGCCGTGTTCATGGCAGGGTTCAACTGCTGGCCGCAT
TCAGCCATAGACTTGGCCTGACTTTCCGCCACGCGTTGCCTGCTCGCCGATGCTTAAATC
GCTTTGCCTGTCCCTGTTGTGCGCGCTTGCGCTGGTCGCCTGTGATCGCAACGGCGCGAC
CTCCGCCGATGCCGATGTGGGGCAGCAGAGCAGTGGCGCGCAGGCGGCCGACGGCGACCA
CATGGTGTCGGTGGATACGCCCGAGCCGGTGGCGCCGCCACCGCGGCCGCGCGCGCAACC
CGGCGAGGCCGGCTGGCCGCCTGCTGCGCTGGAGCTGGGGCAGGCCTGGATCAGCTGCGC
CACCGATTACAGCCGCGAGGCCGGCGATGGCACGCTGCTGGCGGCGCTGGACCGCGCCAG
CGTGGAAGCGGCCCTGGCGCCCTGCCGCGAGACCGGCCTGCTGCGGGTGCGCTACGCGGG
CAAGATCAATGCCGGCTTTGCAGACATGGTGTGGCGCCTGGCCACGGTGGCCGAGCAACT
GCGCCTGCCGCACCGCATCCTGGATCTGGATTCCAGCGGTGGCCAGGTCGAGGCGGCGAT
CCGCGCCGGCGATGTGATCGGCGAATCCAACTGGACCATCTGGGTGCGCGAAGGCTCCAT
CTGCCACAGCGCCTGCGTGTTCGTGCTGGCGGCCGGCGACAACCGGCTGGTGGCCGGCAA
GGTCGGCATCCACCGGATGATGCGAATCAGCTCCAAGGCCACCTCACGCGCCGAACTCAA
TCGTGAATTGCGCGAGGTGTACGGCAACGTCAAGGATTATCTGGAGCGTAACGGCGTGGC
GGTGGCGGTGGCCGACCTGATGATGACCGTGCCCAATCGCAGCCTGCGGCTGCTGACGAT
GGAGGAGCTGCGCGAGTACGGCCTCGATGGCACCAATGCCGTGCAGGATGATCTGGAACG
CATCCGGCAGATGCGCAAGTGCGGCGATGCGTTCGTGCGGCGCAAGGATGCATTTCTGAT
GGCGTTCGACCAGAAGTGCAAAGGCGAGGGCGCCGAGCTGGATGCGGTCAACGCCTGCGG
CCTGGCGCTGAAGCAGCGCTTCGGCTTCCCCGATGCCGCCTGCCCCGAAGAAAGCCCGCT
GGCCGAAACCGACGCGGCCGCGCTGCCGGCAGCCACGCCGCCGGCGGACGCGGCACCGGC
ACCGGCCAATGCAGCGCCCGCCAGCGCGCGCGATGCCACGCCAGAGGCCGCACCCTCGCA
GGAGGCGGCCTCCGATCCTCGGCAGGCGCCGGCCGCCGGTCAGGCCGAAGGCTGAGCTTC
ACGCGTACCGCACTGCCAGCTGCCTATCGTCGCCGCATGTGATCGGAGCCGGGGGGCAAC
ATGCTTGGGAAATCCAAAGGAATTGCGCTGGCCTACCTGCCCTCCGGGCTGCTGGTGTTG
GCCGGCTTCGGCATTGCCGAGCTGTTGCGCGTCATCGCCGCCGCCAACCGCGTGCAGTGG
CCGGCCACGCTGGCAGTGTGGTTGAGCCTGGTGGCGATCAGTGCCGCAGTGGCCCGCGCG
TTATGGATCAGCTGGCGGCTGTGGCGCCCACGCACGGTGGCTGCGGTGCCCCCCGGCGAC
GTCTGACGGCAACACCCCGCCGGCGCTTGCCTTGTGCGTGCTCCGGCCTAGACTGCTCCC
GCCGCACGCACTGTGACGGCGCCCTCATTCCCCGACGTTCCGTACAAGGTCCTTGCACAT
GCTTCGTTCCTGTCTGCTCGCCGCGCTGGCCGTGGCGCCTTCCGTGGTCTTCGCACAACA
GCCGGCCCCGACTGCACGCCCGGCCGCAGCGCCCTCTGCCATCGCGCCCACTGCACGCCC
GGCCGCGGCACCCGCTGCGACCGCGCCCAACGCCGCACAGCAGGCGCAGCTGACCAAGCA
GAACACCGAAATGACCCAGGCCGCGCTGCGGGTGGCGCAGATGGTGGACGGCACCCAGGT
CGGGCCGTTGTGGGACGGCGCTTCCAGCGTGGCCAAGAAGGCGGTGACGCGCGAGCAGTT
CGTCGGCCAGATCGGCAGCCAGCGCACCCAGCTCGGGCCGGTGGTCGGGCGCGGGCAGGG
CGCGGTGACGCGGGTGAAGTACGGCCCGGGGGCCCAGGTGCCAGAAGGTCTGTACATCAA
CGTCAGTTTCCCGACCCGGTTTGCCAAGGCGCCGCAGCCGGTACGCGAGCTGGTGTCGTT
CCGCCTGGACGAAGACAAGACCTGGCGATTGGCCGGGTACAGCCTGCGGGCGTCGGCCAA
GTGATCGTGGCCTTTGAGCGGAGCAACGCATGCAACTGAGCATCGAACTGCAGATGCTGG
GCTGGGCCATGGTGCTCGGCCTGGTGCAGCTGCTGGCGGCATCGACCAGCATGACCGCCC
AGCGCGGCACCAAGTGGAACGCCAGCGCCCGCGATGGCGAGACCAAGCCGCTGACCGGCG
TGGCCGCACGGCTGGATCGTGCGTTCCGCAATTTTCTGGAGACGTTCGCGATCTTTGCCG
CGGCAGTGCTGGCGGTCACCGTGGCCGGCCGCACCAATGCCGAAACCGCGCTGGGCGTGC
AGCTGTATCTGTGGGCACGGGTGGCCTACGTGCCGGTGTATGCGCTGGGCATTCCCTACC
TGCGCAGCGCGATCTGGGTGGTGTCGTTCTGGGGCATCGTCAAGCTGGTGCGCGCGCTGC
TGGGCTGGTAAGGCGTGATCGCCGTGCCGCGTCCTGCGGCACGGTGCGCGGGTTGATCCT
GATCAAGCCAGCGCAATACGGCCGCTCGTAGACTGTGCACCTCGCAATGCGCGGAGTGCA
GCATGCAGACGGTGGATATCGCGGTGATCGGTGCCGGGCCGGTTGGCCTGGCGTTTGCAC
GGACGCTGGCCGGCAGCGGGTTATCGGTCACGTTGATCGACCAGCAATCGCGCGAACACC
TTGCCGATCCGGCCTTCGATGGACGCGAGATCGCGCTGACGTATGCATCGCGCGCGCTGC
TGGAAACGGGTGGCCTCTGGCAGCACGTGTCGCCCGATGCGATCTCGCCACTGCGCGATG
CGCGGGTAATGGACGGCCATTCACCGTTTGCGCTGACTTTCGCATCCGCCGCGCGGCACG
CCGGCGACCTGGGCTGGCTGGTACCCAATCATCTGATCCGCCGCGCCGCGTGGCAGGCCG
TGCAGGCGCAGCCGGGGCTGGAGATCCGCTGCGGCCATCGCGTGCGCGCGCTACAGCACA
CGCCCACGCGTGTGTGTGTGGAACTCGCCGATGGGGCGCGGCTGTCGGCGCGGCTGCTGG
TTGCAGCCGACAGCCGGTTTTCCAGCACGCGGCGGTTGCTTGGCATCGGCGCGCAGCTGC
GCGATTTCGGCAAGACCATGTTGGTGTGCCGCGTGCGCCATGCAGTGCCGCACCACCATG
CAGCCTGGGAGTGGTTTGGCTATGGCAAGACGCTGGCCTTGCTGCCGCTGAAGGGCAACC
GCGCTGGCGCCGTGCTGACCTTGCCGCCACGCCAGGTCGAGGCTTTGCTGGCGATGGACG
CGCGCGCGTTCGGCGCGGCGGTGACGGACGCCTTCGAACACCGGCTCGGCCCGATGCAGC
AGGACGGCAGCCGCCATGCGTATCCGTTGATCGCAACCTATGCACAACAGTTTGCCGGCG
AGCGTGCGGCGTTGATCGGCGATGCGGCGGTGGGCATGCACCCGGTCACCGCGCACGGCT
TCAACTTCGGGTTGCAAAGCCAGGCGCGTCTGGCCGAGCGCGTGCTGGCCGCGGCCGCGC
GCGGTGGCGATATCGGCGCCGCAGCGGTCGTGCAGGGATATGCGCGCGCGCATCGTCTGG
CGACGCGCCCGCTGTATGAAGCAACCAATGCACTGGCCGCGCTGTACACCGACGATCGTG
CACCGGCCCGCTTGCTGCGACGTGGCGCCTTGCGTGCGGCCAATGCGGTGGCGCCGTTCA
AGCAGGCGATTGCAGCGCATCTGACCCAGCGGAGCGTTTGAGGCGATGAAGTGGCAGCGG
CAAGCAACGCGTGCAGCGTTGCGCTGTCATCGTCCTGCGTCACCTTGCAACGGCGTCCGA
TGCGTGGTGTTGCAGGACGGCATCCGCTGCGTCGGGAATGCCGGCGCGGCAATTGCGCGG
ACTGCGATCAGGCCGGCTTACATCAGCCGCACTGCAGTCAGGCGGGTGCGTTCACGCGTG
CAGGGATCGCATTGATCGCGGTTGGCGCATCGCCACTGCGCAGTGCCGCTTCCAGCAGTG
GGATGACCCAGGCGTAGCTGGCCTTGGTCACGTCCGCACGCCAATCGCCGCGTCAGCCTT
CCAGCGGATGCAAGGCACGCATGCTGCCCCCGCCACGCTCCGCGTGACCACCACGAAGCG
ACTGTTCGAACCAGAGCGGTGTGGCCGAATCGGCCGCAATCGAAACACTGCAGACATCGC
GCTCCGGGTCGTCGGCCGAGGGCGCGATGGTGCGCCAGCTCACCTGCCCACTGTCAGTCC
GCCGGGTCCGCCTCTGGATCCATCGCCAGCACCCGGATCTCCACATCGTCCAACTGCACC
AGTTGGCCCGGCCGGATCTTGGCGGTCTTGCGCAGCTCCTGCACACCATCGACGCTGACC
GCGCCACTGGCGACGATCGCCTTGCCCTGGCCACCGCTGTCGGCGATGCCGGCCAGCTTG
AGTAGCTGGTTGAGCTCGATGTACTCGCCGTCCAGGTCGAATTCCAGAAATTGCATGGTG
TGCTCGGTGACAGGGAGGGGGGCGATTATCCGCCTGGAGCGGCTGGCAACACCACTGCGC
AATGACGTGGGTGTACTGGCGAGGCGTTCTGTGCGTGAGGTTGCTTGATCACCCAACGGC
TGCAGGTCGCGGCGCGGTGGGCGCTGCATAGTGCGTGGTGCAGGTCGCCCGTCGCCCGCT
AGTCGCGCTGGAAGCGTGCGATCTCTTCCAGCATGCGTTCGGCGCGAATGACGCCGGTAC
CGGCGTGCGCGCGGTCAATGCGTTCCAGCCAGGGATGTTGTGCGCGTTGTAGCCGCCGAA
AGCCGAGCCAGGTGCCGATGCCGCCGGCCACGCCGACCAGCAGGTTGAGCACCAGCCAAT
CGGTCGGCAGGGTTTGGCCGGTGAGGGCGCGCCAGAGCGCGTCGGCCACGGCAATCCACA
GCACCCAAAACGCCACGCCCAGCCACGGCGCCACGCGCGTGCGCCAGCGTCGCAACCTGG
CGAGCGCGTGTTGCGTGCGCAGCAGCGGCCCTGCGACATTGAACTGTGTCAGCAGCTGCA
GCTGCACCATCGCGGAGATCGCCAATGCCATGCACCAGGCCTGCAGCAGCACGCCGCCAA
TGACCGCCACGTTCAACGCGATGCGGTACATCCAGGTGGAAAAACGGCGGTGCGGGTCGT
AGCTGGGGAAGGCCCGCCACAGGTGCGTGGCGATGTCCTGGACCAGATCGGCGCGGTCAT
CGGTATCCCGGCAATAGCTCGCCGCAACCTTGAGCACGATGCCGCGGTGCTGCTGCAATA
GGGCATTGAAGCGGGCGTGCAGGTCTGTTTGCTGGGGCATGGCAGCGGCGGCGTGGGTGG
GCGAGGAGGGCATGTCTGAATGATTCGCCGGGAGGTGAAAATCCTCACAACCTGAACAAA
CTGTCACGAACCTTCGACAGCAGGGGCCTTCTGGGCGCACACTATGCTGCTTTGCGCCTG
CCGGCTCCGTGCGGCGCCTCCGGAGTTACCCATGACCCAAGAATCTTCCGCGCCGCTGCT
GTTTGCAGACCTCGGCCTCTCAGATGCTGTGATGAAGGCGGTTGCCGCCGTCGGCTACGA
GACCCCTTCGCCGATCCAGGCCGCCACCATCCCGGCGCTGCTGGCCGGTCGCGATGTGCT
TGGCCAGGCCCAGACCGGTACCGGCAAGACCGCCGCGTTCGCGCTGCCGGTGCTGTCCAA
TGCCGACCTGAACCAGGTCAAGCCGCAGGCGCTGGTGCTGGCGCCGACGCGCGAACTGGC
CATCCAGGTGGCTGAAGCCTTCCAGAAATATGCCGAAGCCATCCCCGGTTTCCGCGTGCT
GCCGGTGTACGGCGGCCAGCCGTATGCCCAGCAGCTCAGCGCGCTCAAGCGCGGCGTGCA
CGTGGTGGTGGGCACCCCGGGCCGGGTGATCGATCACCTGGACCGCGGCACCCTGGACCT
GTCGCAGCTGAAGACGCTGGTGCTGGACGAAGCCGACGAAATGCTGCGCATGGGCTTCAT
CGATGACGTCGAAGCGGTACTGAAGAAGCTGCCGGAAAAGCGCCAGGTGGCATTGTTCTC
CGCGACCATGCCGCCGGCGATCCGCCGCATTGCGCAGACCTATCTCAAGGACCCGGCCGA
AGTCACCATCGCGGCCAAGACCACCACCTCGGCCAATATCCGCCAGCGCTACTGGTGGGT
GAGCGGCCTGCACAAGCTGGACGCGCTGACCCGCATCCTGGAAGTCGAGCCGTTCGACGG
CATGATCATCTTCGCGCGCACCAAGGCCGCCACCGAAGAGCTGGCGCAGAAGCTGCAGGC
GCGCGGTCTGGCCGCGGCCGCCATCAATGGCGACATGCAGCAGGCCGCCCGTGAGAAGAC
CATTGCCCAGCTCAAGGACGGCAAGCTCGACATCCTGGTCGCCACCGACGTGGCCGCGCG
CGGCCTGGATGTGGAACGCGTCAGCCACGTGCTGAACTATGACATTCCGTACGACACCGA
AAGCTACGTGCACCGCATCGGCCGTACCGGCCGTGCCGGCCGCAACGGCGACGCGATCCT
GTTCGTCACCCCGCGCGAGAAGGGCATGCTGCGCGCGATCGAGCGCGCCACCCGTCAGCC
GATCGAAGAGATGCAGCTGCCGAGCGTGGACGCGGTCAACGACACCCGCGTGGCGCGTTT
CATGACCCGCATCACCGAGACCCTGGCCGGCGGTCAGATCGAGATGTATCGCGATCTGCT
GCAGCGCTATGAGAGCGAGAACAACGTGCCGGCGATCGACATCGCCGCGGCGATGGCCAA
GCTGCTGCAGGGCGATGCCCCGTTCCTGCTGACTCCGCCGGTGCGTGGCGCGCGCGAAGA
CTTCGCACCGCGTGAGCGCAACGACCGCGCCGACCGTGGCGAGCGCCCGCGCTTCGAGCC
CAAGTTCGAGCGTGGCCCGCGTGCGCCCGACGGCGAGCGTGGTGCACGTCCGCCGCGTCC
GGACCGCCCGGCCTATGGTGAAGACGCCGGCGCCGAGCGTCCGCGCCGCGAGCCGAGCGC
ACCGCGCGGTGAGCCGGAGTTCGGCATGGAGAGCTACCGCATCGAAGTGGGCCACACCCA
TGGCGTGAAGCCGGCCAACATTGTCGGTGCCATCGCCAACGAAGCCGGCCTGGAAAGCCG
CTACATCGGCCGCATCGACATCCAGGATGATTACTCGATCCTGGACCTGCCGGCCGACAT
GCCGCGCGAACTGCTGACGCACCTGAAGAAGGTCTGGGTGTCGGGCCAGCAGCTCAACAT
GCGCAAGCTGGAAGAGGGCGAGGCGGCCGCTGCGGCGGCGTCCAAGCCCAAGTTCCCGCG
GGGCCCCAGGCCGGCGGGCCGGCCCAACCGGCCGATGGACCGCGCCGGCGCGCCGCACCG
CAAGGGCCCGCCCAAGCCGCGTGGCCCGCGCAGCGAGTAAGCGCGCCTGAGCATGCCTGT
GCGCAGCGTCCGCCAAGCGGGCGCTGCCATACAGACTCTGCCATTGCTGCCGTTACTGCC
TTCAGGCGCCCACTGGGCGCCTGAAACGCATTGGGCAGCGGTGGACGGTGATGGCGAAAG
CGCAGGCGGCACGAGGCACAGGTGGCGGCGGGACCATGCAGACGGTGCGTGGCTGGCTCA
CGCTGCCGTTGGCGCTGTTGATCGTGCTGACCGGCTGCATGGCGGTGCTGTCGGCACTGG
TGATCGAGGTCCAGGCCGGTGCCACCAGCTGGATCATTGGCGAGAGCCACTGGTCCAAGG
CCCAGCAGGAATCGGTGTACTGGCTGGAGCGCTACCTCGGCAGCGCCGATCCGGCGGATC
TGCAGGCGGCCTGTCGCGCACTGGAAGTGCCGTTGGGCGATCGCGCGGCGCGGTTGGCGG
TGGATGCCTCGCCAATCGACTGGGCCGAGGTCTATGCCGGTCTGGCGGCCGGCCGCAATG
CCCGTGAAGACATGCCGCAGATGGTGCGCCTGTACCGGTATGGGCAGCGCCTGCCGTACC
TGGGCAGCGCAATTGCGCTGTGGAAGCACACCGATGGCGACATCCTGCATCTGAGCCTGC
TGGCCGACCGGGCGGCCTCCGCCCAGGCCACCGGCACGCCGGACGCGCGCGCACTGCAGT
CCTTGCGTGCCGAACTGCATCTGCTGGATGGCCGCATGCGGCGCGATGCCGCCCAGTTCC
TGACCTTGCTGACCCGCTGCGCGCGCATGCTGCACGATGTGATGGTGACCTGCAGCCTGG
CCACCTTGCTGCTGGTGCTGAGCACCTGCGTGCTGGCGATCCGGCGCACCCGCGACTACC
TGATGTCGCACGAAGGCCGCTTCCGCACCGCGTTTCAGCATGCCGCGCTGGGCATGGTGA
AGTTCGACCTGAGCGGGCGCGTGCTCGATGCCAACGCCTCCCTGGCGAATATCCTGCAGT
ACCCGCCAGAGGCCTTGCAGGCCTGCACGCTGGCCGAGGTGATGCACCCCGACGACATCG
TGCTGGACAGCCGCGGGCTGATCGACTGGCCGCGGCTGATGCAGGCTGGCGAGCTACGCT
TTCTGCGCTCCGATGGCGGGGTGCTGTGGGGGCGCTGGAGTGCCTCGCTGGTGGAGCCGG
GGCCGCAGGAGCCAAGCCTGGTGCTGGCGGTGATCGAGGATGTCTCGCAGGCGCACGAGC
TGGCCGACGAAGTGGCCTATCACGCGCGCCATGACGCGCTCACCGGGCTGATCAATCGCC
GCGAGATCGAGCGCCGCCTGCAACGCCTGATCGACCCGCCGCAGTCACCGCAGCTGTGCC
ACGCGCTGTGCTTCGTGGACCTGGATCACTTCAAACTGGTCAACGACACCTTCGGGCATG
CGGTGGGCGACAAGTTCCTGTGCCACTTCGCCGACGTGATCACCATGCAGCTGCGCCCCG
GCGACTGGCTGGGGCGGTTGGGCGGCGACGAGTTCGCGATCCTGCTGGTCAACACCGACC
TGGCGCATGCGCACACACTGCTGGAACGGATGCATGGCGTGCTTGGGCAGCCGTGGAGCC
ACCAGGGCGGCCGGCCACTGACCCCCAGCTGCAGTTTCGGCGTGGTGGAGATCCGCCAGG
GGGCCGACGACGTCAACCTGCTGATGACCGCAGCCGACCTGGCCTGCCATGCGGCCAAGG
AAGAGGGCCGCAACCGCATCCGCAGTTTCGGCGAGACCGATCTGGCGATGGCGCGGCGGC
GCCACGACGGCGGCTGGATCAGCGCGGTGCAGCAGGCGATCGCCGAGGACCGGCTGCTGC
TGTACGCGCAGAAGATCCAGGTGCTCAGCGACCCGGGGCGTGTGCAATACGAAGTGCTGG
TGCGCATGCGCACGCGCGACGGGCGCGTGCTCAGCCCTGGCGAATTCCTGCCGGCGGTGG
AACGTTACGGCCTGGGCCGCATGGTGGATGCGCACGTGCTGGAAACCCTCTGTGCGCAGC
TGTCGGCCAATCCGGCGCATGTGGCGAGCCTGGACCTGTGCCATGTGAACCTGTCCGCGC
AGTCGATCGCGCAACGCGACTTCCTGGATTTTGTCTGCGCCTTGTTCGAACGCTACCCGG
CGCTGGTGGCCAAGCTGTGCCTGGAAATCACCGAAACCGCAGTGATCGGCGATCTGGAGC
ACGCGCAGCGGTTCGTGCAGAGCGTGCGTGCGCGCGGCTGCCATGTGGCGCTGGATGATT
TTGGCAGCGGCCTGGCTTCGTTCGGTTATCTCAAGCAATTTACGGTGGATGTGCTCAAGA
TCGACTGCGGCTTCGTGCGCAATTACGCGCATGACGCCGTGGACCGCGCCACCGTGCATT
CGATCGCGCAGGTAGGGCTGGCGCTGGGGATCGAGGTGGTGGCCGAGGGCGTGGAATCGG
AGGCCGACATCGCCGGCCTGCGCGAGGCCGGGGTCGGCCAGGTGCAAGGGTTTAGCCTGC
ACAGGCCATGCCCGCTGGACGACCTGCTGCATGTGTCGCTACCCAGCCTGGCTGCCTCCT
GAGCGGCCCTGACGCACGCAATGGCCCGCGCGGCGCCGCAATCGCCGATAATCCGCCGAT
GACGACCCGACTCAACAAACATATCGCCGAAACCGGCTTCTGCTCCCGCCGCGAGGCGGA
CCGCCTGATCGGCGAACGCCGCGTCACCGTCAATGGCGTGATCGCCGGCACCGGCGCGGT
GGTCGGCGAAGACGACACCGTGCTGGTGGACGGCCAGCCCCTGCGCGTGCGCGAGGCCAA
AAAGCCTGGTACGCGCCGCCACGTGTACATCGCACTCAACAAACCGGTGGGCATCACCAG
CACCACCGAGAGTTCGGTGAAGGGCAACATCGTGGAATTCGTGGGCCACGAGCAGCGCAT
CTTCCCGATCGGCCGGCTGGACAAGGACTCCGAAGGGCTGATCCTGATGACCAGCAACGG
CAACATCGTCAACGAGATCCTGCGCGCGGAAAATCGGCACCAGAAGGAATACCTGGTGGC
GGTCAACAAGCCGGTCACCGACGAATTCCTGCGCGGCATGGCCCGCGGCGTGCGCCTGCA
CGACGAAACCACCTTGCCGTGCCGTACCGCGCGCATCGCCAAGTTCGGCTTCCGCATCGT
GCTGGAGCAGGGCTTGAACCGGCAGATCCGCCTGATGGCCGCGGCGTTCGGTTTCCGCGT
GACCCAGCTGCGCCGCGTGCGCATCGATAACATCAAGCTGGCCGCGCTCAAGCCCGGCCA
GTGGCGCAATCTCACCGACCAGGAATTGCAGGGGTTATTGCCGCAGCGTACTGATTGGTG
AGTGTGGCTTGGCAGTGTGTTGGGGCGGTCGTTGCTTGGCGCAGTTTGATCGTCCCTCGG
ACGCTTCCCGATGCATCATCTGGAATGCTCATCGTAGGAGCGCGCTTGCGCGCGATGGGG
CGTTACCGGTAAAGCCCTCGCGCGCAAGCGCGCTCCTACAACGGCCGGGTGCTTGTGACG
CATTAGGACGCTGGTGCGCAGCGCGTGCTGAGCCTGTCGTGCGAATTGGTACTGCGATGA
CTTGGCGGCGCAGACACTCAGAAGGATTGGTGCCCGTAGGAGCGCGCTTGCGCGCGATGG
GGCGTTCCCGGTAAGGCTCCTCGCGCGCAAGCGCGCTCCTACAACGGCCGGGTGTTTGAC
GCATCAGGACGCTGGTGCGCAGCGCGTGCTGAGCCTGTTGTGCGAATTGGTACTGCGATG
ACTTTGGCGGCGCAGACACTCAGAAGGTTCGGTGCCCGTAGGCGCGCGCTGGCGCGCGAT
GGGGCGTTCCCGGCAAAGCCCCTCGCGCGCAAGCGCGCTCCTACAACAGCTGGGCATTCG
ATGCTTTGGATGGCGGTGCCATAGCGAGTGCTTGGCATGCGTACGCATTGATTTTGTCGC
GTGCGACGACCAGGGCGGCGTAAGCGCCCCGAGAAGGTTCGGTGCCCGTAGGAGCGCGCT
TGCGCGCGATGGGGCGTTCCCGGTCAAGCCCCTCGCGCGCAAGCGCGCTCCTACGAAAAA
CATGGCCGTTCGGCGTCGCCGATCAATCGACGATGTTCTTCGCCTCGGCGGTGCCGAGCA
ATTCGGGATGTACCACTTTGCGGCGCCGCTCCAGCACGGGATGCAGGAAGACCGCGCCCA
GGATGATCGCCACGCCGAGGTAAAACAGCGGCGTCAGTTCGCGTTGTTCGCCCAGCAACA
CGATCGCCAGCACGATCGCGTAGACCGGCTCCAGGTTGGTCACCAACTGCACCGAGTAGG
CGCTGAGGTGCCGCAGCGCGACCAGCGCCAAGGCAAACGGCAGCAGCGTGCAGGCCAGGG
CGAGGCCGAGCAGCAACATGCCATCGTGCAGGCTGGGCAGCACAAGCAGGTCGCCATGCA
GGGCTGGCAGCACCAATGGCAAGGCAGGCGCCAGCACCGTCAGGGCCAGCGTGCCAGCAC
CCAGTTCCAGGGCGGTGACGGTGAGCGGGTCGGCGTGCGCCACCATGCGTTTGTTGAGCG
AGCCGAACAGGCCAACGAACACCGCCGAGACCGCGCCGACCACCACGCCCGCACGCATGC
CATCGGGCACGCCACCGACCACCAGCGCCACGCCCGGCAACACCGCCAGCCCGAACAGCA
GCTCGCGCGGCCGGAACGGGCGCTGCGCCACCCAGGGCTCGATCACCGCGGTGAACACCG
GCGCCAATGCGATACAGGTGGCCGCCACCGAAGCGTTCGCCAACTTGATCGCGCCGTAGA
AGGTCAGCCAGTGCAGCGCCACCAGCACGCCGATGCCGCAATAGCCCAGCATCACCGGCG
CCGACATCGCGCGCAGCCCGCGCCACACGCGCGGCAGCAGCAACAACGCCACCACCACGA
TCAGCATCCGCCACCACACCAACGGCAGCGCCTGCAGCGTGATCAGCTTGCCGAGGATCG
CGGTGATGCCCCAGAGCAGCACGCAGAAATGGATTTGCAGTTGCGCCTTGCGCAGGTCGG
TCATGGGCATGCGCAATTGTCGCCGAAACCGCTGGGCTGGCCTACGTGTTGTTGGCTCCA
AAGCGGTGTGCGCAGGACTACGGAAGCGGACGTCGGGTTGTCTCCACAGGCGGCGCAGGC
TGATTCACGGCCAAGCCTGTAGCGGCATGTGTCTTCGGCCCCAAGGCGTTGCGCGCGGTA
CTGCAGAAGCGTCATCGGGTTTCTCTGGAGCTATCGCATGTGTAGCCACCGCCACAGCGG
TAGCGCGCCGGCCGCTGGCACACCGAGCGCGACCGTTGCGCCTGACCTGCGCGGTTGTGC
TCGCGTTCCGCTAGCGGTCCACTACCTGCGGAAGGACCATCATCACCGCCGGGTTGCGTT
GCTCAGGCGAGCTGATGAAAGACCAGCGCATCTCGCGCACAGTGGCCGTTGCCGTTGCCG
GGCGTGTAGCGGCCGGCCGCTGGCACACTGACCGCACCCGTAATGCCTGAGCTGCGCCGC
AGCGCCTCGCGCGCCGCTAGCGGTCCATTACCTGCGGAAGGACCATCATCGCCCCCGGAT
TGCGTTGCTCAGGCGAGCTGATGAAAGATCAGCGCCTCTCGCGCATAGTGGCCGTTGCCG
TTGCCGTTGCCGCGCGTGTAGCGGGCCGGCCGCTGGTACAGCGACCGCACCGGTAACGCC
TGAGCTGCACCGCAGCGCGTCGCGCGTCGCTAGCGTCCTAGCGCCTGCAGCAGCGCCATC
GCCGCAGCCGGGTTGCGCTCCTTGGCTGCGCTGATGAAGAACACGAACACCTCGCGCGCA
GTGGCCGCTGCCGGTGCATCGCCGACATGCGGAAGATCGGCCGGGTCTTCGCCGCGGCGC
CAGGCCTGGATGCGCTCGGCCCACTGCGCCAGCGCCGCTGCCGGATAACCGGCGTGCAAG
CGTGCCTGGCTGCGCATCAGCCGTGCATACACAAAATCCGTGGAAAGGTCGGCAAACGAG
GGGTGTTCGTCAGAATCAGTGAACACGGTGGCCACGCCATGTTGGCGCACCCGCGCGATG
AGCGCGGCATCCACGGCGGCGTGGTCGCGGATCTCCAGCACGTGCCGTAGCGCGCGGCTG
CCGGCGCGCTTGGGCAACAGCGACAGGAACCCCTCCAGGTCATCGGGCTGCAGGCGATGG
CCTTGCTCGAATTGCCACACCAGCGGCCCGAGTGTGTCGCCGAGCTCGGCAATGCCACCG
ATGAAGTCCTCCACCTGCGCGCCGGTGCCAGCCAGCGTGCGCGATTGGGTAATGCGCCGC
GGCGCCTTGGCCGAGAACACAAAGCCCGGTGGCACCTCGTCGCGCCACTTTGCGTAGGTC
GCCGGTTTCTGCGCACCGTAGTACGTGCCGTTGATTTCGATGGCGGTGACATGGCGGCTG
GCGTATTCCAGCTCCCGGCGCTGCACCAGGCCCTCGGGGTAGAACATGCCGGCGCGCCAC
GGTGCGTACACCCAGCCGCCAATGCCGACATGGATGCCTTCCAGGGCAGGGGGCGCTGCA
GCGAACAGATCGGTCATGGCGGGCTCCGCAGTGGCGAGGGGGGATGCCGCGATGCGCCGG
AACTGTGATCGCTGCAAGTGACCGATGATACCGACGCCGCCGCAAGACGCTGGCGACAGC
GGATACCTTGCGGCGTGCAACCAGCGCCTGAGGATGCTCTGTCGCTGGCAGCCGGCTACC
ATCGGGCTCCCCTTGCCGGAGCGTTGTCATGACCTGGACCACCCCCGACCTTTGCGACCG
CTTCCCCGAGGTGGCGGTCGCCGAACCGCTGTTTCGGCACTTTGGTGGGCGCACCACCTT
TTCCGGGCCGATCGCCACGGTGCGCTGTGTCGAGGACAACTCGCGCATACGCGAGCTGGC
CTCCACGCCTGGCGACGGGCGCGTGCTGGTGGTCGATGGGCAGGGCTCCTTGCGGCATGC
TTTGTTCGGTGACCAGATCGGCGCACAGGCGGTGGCCAATGGCTGGGCCGGCGTGCTGAT
CCACGGGTGCGTGCGCGACGTGGAGATCCTGGCCGGCTTGCCGTTGGGCGTGCTGGCGTT
GGCGGCGTGCCCACGCCGCACCGAGCGCCGCGACCTGGGCGATGTGGACGTGCCGGTGAA
TTTTGCCGGCGTGGCCTTCGTCCCCGGGCACTGGCTGTATGCCGATGCGAACGGTGTCGT
GGTGGCAGCGGCGCCGTTGTCGTTGGAAGTCGTCGGCATGGAGCATTGATCGATGAGCAC
ACAGCAGCACAGCAAGCCGATGACCTGGATGATGGTGGGAGCGATGGCGATGGCTGGCAT
GACAGCGAGTGGTGTCACCTTGGCCGCTGAGACGGCTGCATTGCCGGCCGGCATGCAGCA
GTTCGATGCGCAGATGGAGCGGGTGCGCAAGCAGTTCGATGTGCCCGGCATTGCGGTGGC
CATCGTCAAGGATGGCCAGATCGTGCTGGAGCGCGGCTACGGCGTGCGCGAGCTGGGCAA
GCCGGCGCCGGTGCAGGCCGACACGCTGTTCGCCATTGCTTCCAACACCAAGGCCTTCAC
CGCCGCATCGCTGTCGATCCTGGCCGATGAGGGCAAGCTCTCGCTGGACGACAGGGTCAT
CGAGCACCTGCCGTGGTTCCGCATGTCCAACCCGTATGTCACCAACGAAATGCGCGTGCG
CGACCTGCTCGCGCACCGCAGCGGTTTGAGCCTGGGCGCAGGCGATCTGCTGTACTGGCC
CACCACCAGTTACACCACCGAAGAAGTGGTGCAGCGCTTGGCCAAGGTGCCGCTCAAGGG
CGGCTTCCGCGACCGCTACGCCTACGACAACATCTTGTACGCGGTCGCTCAGAAAGTGAT
CGAGCAGGTATCCGGGCAGAGCTATGCCGAGTTCCTGCAACAGCGCATTTTCACGCCGGT
GGGCATGGCCGATACACGCTTCAATGCCGACCACCTGCAACCCGGCGATACGGCGGCGGT
GGGTTATGCCAAGTACGACTTCAGCAAGCTGCGCACGGTGGCGCCGCTGACCTGGTCCAA
CAATTCCGGCGCCGGCGGGGTGTATTCCAGTGCGCACGACATGGCGTTGTGGATGAACGT
CCAACTGGCCGGCGGCGCGCTGGCCGATGGCACCCCCTTGTTCAGTGCCAAGCGGCAGCG
CGAGATGTGGTCGATGATCACGCCGATCAGTGTGCCGGAGCCGGCGGTGCCCGAGCTGGC
CGCGGCGCGCCCCAACTTTGCCGGCTACGGCGAAGGTTGGAGCCTGAGCGATTACCGCGG
CCATCGGCTGGTGTGGCACACCGGAGGTTGGCCGGGCATGGTGTCGCGGCTGACCCTGGT
GCCGGAGCAAAAACTCGGCGTGGTGGTGCTGACCAATCAGGAGGTGGGCGCGGCATTCAA
CGCGGTGACGCTGCAGGTGCTGGATGCGTTCTTGCAGCTGCCCGCCACCGACTGGACCGC
CGCCTACGCCAAGGCCGTGGAAAAGGCAGATGCCGAAGCCGATACCAGTTGGAAACACCA
TGAGCAGGCGCGTGCCAAGCGCTCGGCGCCGTCGTTACCGCTGAGTGGGTACGCCGCGAC
CTATCGCGACCCCTGGTACGGCGAGGTGGTGATCCGCCAGGAGGGCAAGCGGCTGCGCCT
GCAGTTCGCCAAGACCGCGCAACTGGTAGGCACGCTGGAGCACTGGCAGCACGACAGCTT
CATCGTGCGCTGGGACGACCGCTCCTTGAATGCCGATGCGTTCGTCAACTTCGCGCTGAC
CCCAGACGGCAAGGTGCGTGAGATGCGCATGGAGGCCGTATCGCCATTGACCGACTTCAG
TTTCGATTTCCAGGATCTGGTGTTGACGCCGGTGGCAGCGGCGGCAGCGCAGGAGTGAAC
TGGCGCGCACCGGTGGCCCTGCAGGGGCTGCCGGGCGCAGCGCAAGCAAACCCGCGGCTA
CCTGATTTCGGCCGAACTCATCTGCGTCGCGTGGCTGACCAGCGGCCACGGAGCGCGGCC
TTTGAACGACCGGTGGCGGCCCATCGACCGCCACCGCAATGGGATCTCGCAGTTGCGCCC
GCCTGTCGCGTAACGAACGCAACTGCGTGCAGATCACCATGCGCGCGCCGCCCGTCGGCG
CTATCGCCCACCGCCCTGGCTCGCTATGATCCGCGCAACTCTCAGGGACGCCGTCCACGC
ATGACCACTCCGCAAATGTCGGTGTATTTCTTTTTGCAGGCCGCCGCGATCCTGCTGGCG
TGCCGTGTGGTCGGTCTGCTGGCCAAGCGCATAGGTCAACCGCAGGTGGTGGGCGAGATG
ATTGCCGGCGTGATGCTGGGGCCGTCGCTGTTCGGACTGGTGCTGCCGGATCTGCAGACG
GCGCTGTTTCCCAAGCAAACCATGGACGTGCTGTACGTATTCGCGCAGTTCGGCGTGGGC
CTGTACATGTTCCTGGTCGGCACCGACTTTCGTGGCGACCACTTCAAGGCGCGCTATCGC
AGTGCCATGAGCGTGTCGTTGGCCGGCATCGCAGTGCCGTTTGCGTTGGCGTTTGCGCTG
TGCCCGTGGTTGATCAACGTGCAGGGCCTGTTCTCCGAAAAGGCCAAGCTGATGGAGGCT
TCGCTGTTCCTGGGTGCGGCCATCGCCATCACTGCCTTCCCGATGCTGGCGCGCATCATC
CACGAGCGCGGCCTCACCAACAGCCCGTTGGGCACGCTGGCGCTCACCGCCGGCGCGTTC
GACGATGCGGCGGCGTGGTGCATCCTGGCCGTGGTGCTGGCGAGCTTCGGCGGCAGCTGG
GGCAGCGCATATCTGGCCATCGGCGGCGGCGTGGCCTACGCGTTGTTCATGCTTTTTGTC
GGGCGCCACCTGCTGCGCCGGTTGTCTGATTACGTGGTGCCCGATCAGCCGCTCGGCAAC
GGCGTGTTGGCGGTCATCCTGATGCTGTTCTGCCTCAGCGCCTGGGCGATGGATGCGATC
GGTATCCATGCGGTGTTCGGCGGCTTCCTGCTCGGTGCCTGCCTGCCCAAGGGGGCGTTG
ACCGAAAAGCTGCGCGCGATGATGCAGCCGTTCGTGGTGGTGTTGCTGCTGCCGCTGTTC
TTCACTTACTCGGGGCTCAAGACCCAGCTCAGCGTGCTGATGCAGCCGCAGATCATGCTG
GCTGGCGTGGTGATCCTGGCGGCCTCGTTCATCGGCAAGGGCGTGGCCTGCTGGGCCGCG
GCGCGTGCCACCGGCGAAAACAACCGCGACGCGATGGCGATCGGTTCGCTGATGAACGCG
CGTGGCCTGATGGAGCTGATCATCATCAACATCGGCCTGCAGGCCGGGGTGATCGAACAA
GGCCTGTTCTCGGTGCTGGTGCTGATGGCGATTTTGTCCACCTTGATGGCCACGCCGCTA
TTCAACTGGATCATGCGCTGCCACGCCCACGTGAGCGACGCGGTGCCGAGCCTGCAGGGC
CGCTGAGCCGGCAGCTGGTGCATGCCGCGTAGCGTGCACCGGGCACAAGAGAATGCAATC
GTGAAGTTGCTTGATGGCGGCGTTACGCGCGGCCGCCGCCTTGCGTGGCCAGCAACATCT
GCGCTGAGGTAGGGACTGCGCGGCTTCCATCGCGAACGCATTGCGCGGGACCTGGATGCC
CTAAAAGGAGGCTGAAGCCGGCGATCACGACGGCCGTGATCACACGCCTGCGCATGCCGT
CGTCGCATTGTACCGCACGGCGCCACTGCGGCTTGACGCCCGATCGGCTAGCCTGACGCC
CCGATAGACCCGAAGTGCGCCCCATGTTCCGCTGGTTCGAATCCCTGATCGACACCTTTC
CGCCCATCGAGCGAGAGATGCCGCCACGCAGCGTGTGGCGCTTTTACCTGCATTATCTGC
TGCCGTTGTGGCCAATTCTGTTAGCGACCTTGATCGCCGGACTACTGCTGGCGCTGGTGG
AAGTGGCGATGTTCGACTTCCTCGGCCGCATCGTCGACATGCTGGCCGAGCAGCCGGGGC
CGGAGTTCTTCCGTCGCCATGCTGGCGAGCTGGTGTGGATGGCGGCGATCACGCTGGTGG
CGCGGCCGTTCTTCACCGGGCTGCATAACCTGCTGGTCAATCAGGCCATCGTGCCGGGCC
TGAGCAACCGCTCGCGCTGGCTGATGCACAACTACGTGGTGCGCCAGAGTCTGGCGTTCT
TCCACAACGATTTTGCCGGGCGTATCGCCAACCGCGTGATGCAGACCGGCACCTCGCTGC
GCGAATCGGCGGTGCAGATGGTCGATGCACTCTGGTACATCGTGGTCTATACCGGCAGCG
CACTGTGGTTGTTCGCGCAGGCCGACCCGTGGTTGATGGTGCCGCTGCTGTGTTGGCTGG
TGGTGTATGTGGGGTTGATGGCGTTCTTCGTGCCGCGCATGAAGGCGCGTGCGTGGGTGG
CATCGGACGCGCGCTCCAAGGCCACCGGCCGCATCGTGGATGGCTACACCAATATCGCCA
CGCTCAAGCTGTTCTCTCATGCGCGTAGCGAAGAGGCCTACGTGCGCGATGCGATCGACG
AGCTGGCGGTCAAGCATCGCCTGCAGACGCGCGTGACCACCGCAATGGACACCGCCATCG
CCATCGCCAACGGCTTCCTGATCGTGGGCACCTGCGGGCTGGCGTTGTGGCTGTGGAGCC
GCGGCCAGATCAGCGTGGGCGCCATTACGCTGGCCACCGGGCTGGTGATCCGCATCCACA
ACATGTCCGGCTGGATCATGTGGACGGTGAACGGCATTTTCGAAGACATCGGTAGCGTGC
AGGACGGCATGCAGACCATTGCCCAGCCACTGACGGTGCAGGACCAGCCCACCGCGCTGC
CGCTGCAGGTGACACGCGGCGCCGTGCATTTCGACCAGATCCACTTCCATTACGGCAAGC
GCGGCGGGGTGATTGCCGGGCTGGATCTGCAGGTGCGCGCCGGGGAAAAGATCGGTCTGG
TGGGGCCCTCCGGCGCGGGCAAGTCGACACTGGTCAACGTGCTGCTGCGCCTGTACGACC
TGGAGCAGGGGCGCATCCTGATCGATGGCCAGGACATCGCCCAGGTCACGCAGGAAAGCC
TGCGCGGGCAGATTGGTCTGGTCACGCAGGACACCTCGCTGCTGCACCGTTCCATTCGCG
ACAATCTGCTGTACGGCCGCCCGCAGGCCACCGAGGCGCAACTGCTGGACGCAGTGCACA
AGGCGCGTGCGGATGGCTTTATCGACACGCTGGTGGATGGCGAAGGCCGCCGCGGTTTCG
ATGCACATGTGGGCGAACGCGGGGTCAAGTTGTCGGGTGGCCAGCGCCAGCGCATCGCCA
TCGCACGCGTGCTACTGAAAGACGCGCCGATCCTGATCCTGGACGAAGCCACCTCGGCGC
TGGATTCGGAAGTGGAAGCGGCCATCCAGGACAGCCTGGATGCGTTGATGAGTGACAAGA
CCGTCATTGCGATTGCGCACCGGCTTTCGACCATCGCGCGCATGGATCGCCTGGTGGTGA
TGGATGGTGGGCGCATCGTCGAGACAGGCACGCATGCGGAACTGATCGCGCACGGCGGCC
TTTACGCCCGGCTATGGGCGCGGCAGACCGGTGGGTTTGTTGCGGCGGATGCGTGACGGA
AAAGCGACGCGTGAGGACACGCAATTGGCTTCGTGTGGCTTGAAAACTTGCCAACGGAAA
TTAGCGAGCATCCAAGCCCCTCTCCCCTCGGGAGAGGGGTTGGGGTAAGGGTAGGGGGCG
TAGCCACTGGCTAGTTGGACTACACGAGGCTTCGCCCGTACCCTCATCCGCCCCTACGGG
GCACCTTCTCCCGAGGGGAGAAGGGACGCCGGCAGCTTTTCATCAAGCCCCTCTCCCGTC
GGGAGAGGGGTTGGGGTGAGGGTACGGGGCGTAGCCACTCGCTAGTTGGACCACACGAGG
CTTCGCCCGCACGCTCATCCGCCCCTGCGGGGCACCTTCTCCCGGTGGGAGAAGGGATGC
AGGCAGCTCTTCATCAAGCCCCTCTCCCCTCGGGAGAGGGGTTGGGGTGAGGGTACGGCG
CGTAGCCACTCGCTAGTTGGACTACACGAAGCTTCGCCCGCACCCTCATTCGCCCCTGCG
GGGCATCTTCTCCCGAAGGGGAGAAGGGATGCAGGCAGCTCTTCATCAAGCCCCTCTCCC
CTCGGGAGAGGGGTTGGGGTGAGGGTACGGGGCGTAGCCACTCGCTAGTTGGACTACACG
AGGCTTCGCCCGCACCCTCATCCGCCCCTGCGGGGCACCTTCTCCCGAGGGGAGAGGGAC
GCGGTCACTGAATCGGCTGATCCAGCATCAACTCGCGTGCAAAGCGCACCGGCGGCGCGC
CGTAGGACAGGATCTTGTCGTGGTAGGCCTTCAGATTGAAGGTGCTGCCCAGCTTGTCCT
GCACCGCCTTGCGCGTATCCAGATGCTCCTGCACGCCCACGAAGTAGGTCGGCAACTGGG
CCGACGACAGCTGCGCACGCACCCACTTGCCCGACGCTTCGCTTTCCTGCTGGAAGGTGT
CGTGGGTCATCAGGTGCATCGCCTTGTCGCGATCCCAGCCGTCCACGTGTACGCCCTGGT
CGAGGATCGCGTTGGCGATCGTGCGCAGATAGAACTTGAGCTGCACCAGGTGGAATAACG
GGTCGTTATCCAGGTAGCCCTGTTCCTGCATCATGCGTTCGGTGTAGACCGCCCAGCCTT
CGGCAAACATGCCCGAGCGCAGCACCGCGCGCAGCGTGGAGGGGAACTTGCCGGAGTGCC
AGCCTTCCAGGTAATGGCCCGGGGTGCCTTCGTGGATGCTGAGCAGGTGGATCATGCGGC
TGTTGTATTCGCGCAGGAACGAATCGACCTGCTTGGCATTCCAGTCGTCGGGGATCGGCG
ACACCGCATAGAACGTCTTGAGGTTCTTGTCGAGCGGGCCGGGCGAATCGCAGTAGGCCA
CCGCCACGCCGCGCTGGAATTCCGGCATCAGGATGATGTCCACCGGCGAATCGGGCAGGG
TCATCAGATCTTTCTGGCGCACGAATTCGGTGGATTGCGCGAGCGCTGCCTTGGCATCGT
CCACCACCTTGTCGCGTGCCGGCTTGTCGGCGTAGGCCAGCTCCAGCGCCGCCTCGATCG
CGGCCTGCTGCTGGGCATCGCTGGGCGCATCCGGCAGGGCCGGCGCGCCGGGCTTGTCCT
TGAGCACGGTGCGCGCAATGCCATACATCTCCGAGCGCACGCGCGTGAGCTCGGACTCGG
CACGCTGCTTGATCTCCGCACGCGACAGCGACGACAGCAGCGCGAACTTCAGCTTCTGGT
CGTACTTGTCCGCGCCCACGCGGAAGTCGCCCTTGGCGTTGGGCACCAGCACCGTGTCCA
GCCAGGTCTGCTGCTCGGTCACCGCTTTCTTCAGGTTGTCGATGGCGGCCTGCGCACGCG
CGGCATCGGGCGGGGACAGCTGGCCGATGTTGGGCGCGATGAAGGTGTCGACGATGCTGA
GGATGCCCTTGTTCTGCTTGGCTACCGTCTCGGCATGGATCTTCGGCACGCGCGCCGGAT
CCAGGTTCTCGCGCGCCTGTGCGAGCAGGCTGGGGATCTTTTCCATGCGCTGGGTGGCCG
AGGCCAGGCGCTCGGGCAGCGGTGCGAATTCACGCGCCATCAGGCTGTACAGCGCGCTGC
CGGCCAGGCCGTTGTAGACCTGCGGGTCCCAGGCCCAGCTCTGCAGCACCTCGGTGTTCC
AGATTTCCGATTGCAGCTGGTTGCGCAGGATCGCCGCGTCCACCTGGTTTTCGCGCGAGA
GCTTGCTGACGTCCAGCGCATCGAGCTCGGTCAGCAGCTGCTTGCCGGCGTCCAGGCTGC
GCTGGCGGCCGGCGGTGCTCAGATCATCGAGCTGGCTGTCGAAGCGGTGGTCACCGACCT
GGGTGGCATTGACCGGCGACAGTTGCATCCAGGTGTCCAGCGCGTGCTTGGAGAGCGCGG
CAAAGCGCGCATCCGGGCTCTGCGCATCCTGTGCAGTGGCGGCGGCGGTGCCGGCACGCG
GCGGTTCGGGCTGCTGGCAGGCGCTGAGACCGGCGAGCAGGGCGAGGACGAGCAGGCGTT
GACGCATTCGTGAGTCCTGGGTGGTAGCAATCGCCCAGCATAGGCATCCAGGCTGCCGGC
CGCATCCGCCATTGGTTTACCCTGGCCACCTTCCAAGGAGGTGGACCATGCACGACACCG
GCAGTTTTGATTGCGGACGCATCGCGTTCGATCTGCACACCGAAACCCCCATCCGTGGCG
TGGACGGCTGCAATTGCTCGCCGTGCCATGCGGCCGAAGGAGCCAGCCGATGAGCGCCGC
GCTGCGCACGGTGCTGCTGGCGTTGTTGTCCTGTGGCCTTGTGGCAGGCTGCGCGAAACA
GCAGCGCGAGCTTGCCGGCGGAGCCGCTGCGCCGGCGGCGCCGCCGTCCGGCCAGGGCAA
TTTGCTGGCGTATGAGCACGAAGTGCGGATCGACTTGGCCGCCGACCAGATCGGCCCACG
CATCACCGCAGTGCGCACCGCCTGCCAGTCGGCGCAGTACGGCGATTGCGCGTTGCTGGC
GGTGTCGCAGGAAGGCGGGCGCGCGCCCAGTGGCAGCATTCGCGTGCGCGTGGCGCCGGA
CGGCGTGGACCCGTTGGTGCAGCTGGCTGGCCAGCAAGGCGATGTGGCCGCGCGCACCAC
GCATGCCGAAGACCTGGCGCAGCAGATCGCCGACACCGGCCTGGCGCAAGCGCGCCTGCA
AAACGAACATGCCCGGCTGCTGCAGCTGCAACAGCGGCATGATCTGGCGGTGACGGATCT
GTTGGCCTTGTCCAAGCGGCTGGCCGAGATCGAAGCCGAAGCGCAGCAGACCCAGCAACA
GGCTGCGCAACAGCAGCGCCGCGTGCGCACGCAGTTGCTGACCATCGAGTTCCGCGGGAC
AAGCGGCGAACAGGGCCGCGGCGAGATTGCCGAAGCGGCTGCCGAGTTCGGTCAGGTGTT
TGCGTCCAGCGTAGCCTTCGTCATCCGTGCGGTGGCGGCACTGGTGCCGGTCGTGGTGGT
GCTGGCCATTGTCGGCTGGTTGCTGCGGCTGGCGTGGCGCTGGCGGGCGCGGCGCCGCCG
GGTGGTGTGACGCGTCAGGCAGGCCGACGCACAGCGCTGGCCTGCCCAGATGCGGCAGTG
CGATGCGGGCTTAGAGCAGCTATCAAAACTACTGCGCAGCCGCCAGGCGGGCGCGGCCGG
TGCTCGGAATCGGCATGTACCCACGTACACTCCGGTTTCTCCGCGCCGTCCGCACCCACC
TGACGGCTGCTCGCTACGTTTTGTTAGCCGCTCTTAGCCCTCGTCGACCTCGAATTCAAT
GAAGACATCCAGCTGCAGCGCCAGTTCCTGCACGGCGTCGCGCACCTTTTGCGCGGTGGA
TTCGTTGCCGGCTTCCACTTCGAATTCGTGCGTGCCCGGACCTTCGTCGTCGGACAGACC
TGCCGAACTGGAGTCGTCATCGTCCAGGTGCGGCATCAGATCGTCGACTTCCTCGACGTG
CTCGATGCCTTCGATGCTCTGCAACAGATTGCCAATGGCGCGGGCATCGTCGTCGGTGCC
GGTGATACGCATGCGAAGAGTCGGCATGGGCGTTGGTCCTGAGTGGTGGGAACGCAAAGC
CTAGGTAGTGGCAGGCAAAGGCAAGGTGATGGCCTGCCGCCTCCGCGTCGTGCGTTTCAT
GCCGGCTGCGGGCGCCAGCTTGCCTGCGCGTGCTGCGCCGTCTCCAGCACCTGCCGTGCG
GCGCTGCCGAGCATGGCCGGCATGATGTAGTGACGATGGGTGCGGTGGATCGCCGCCATG
TACAGGTGCCCGAACAGGTTGCGGCAATGCACCTGCGTAGCCATGGTCACCGCGAGCGTG
TGTTCACCGGTACGGCGCACGCTGATCGCCGAGCGGAAACGCACGTGTTTGTCGTCCGCG
CCCAGCAGCACCTGCACCTGCCGGCCATCGGCATCGCTGCGGTGGGCCAGCACCGGGAAA
CGGCCGGCGAACCGCTGCGCTGCATGCGGGTCCAGTAACGATGACACCGGGCAACCCAGC
GGCGAGGTGCGCAGCCCCAGCGGTCTGACCATCAGGTTGCGCAGCCGCATCAATCCGCTC
ACCCCGCTCGGTGGCTGGTCGATGAAGGCCTGCAGCAGGTCGCACATCAGCTCCGGCAGC
CTGTCGCTGCGCAACTGGCGCGTATCCAGTTGCACCTGATGGCTGTCCTGGTAGTGCATC
GGCGCGCTGAAGTGCGCGTGCAGCAGCGCATCGTCGGCCACGGTGGGCAGTGCGCGCACA
CGCGGTGCCGGCGCACTGGTGGCCACGAAGCCGCCACGTTGCGTCAGCGCCAGGGCCTGG
CGCAGGCGACCGGCCCAGCGCCGCGCACGGGCGCACGCACGCTGCTGCCAGCTCTGTGGT
CTGACGTTGAAGGACAGCGCGGTGGTCGGCACCTCGCTGGCACGGAACTGGTCCGATTCC
AGCAATGCGGTGACCGCCTCCGGCAGCAGCTCGGTGAGGCTGGCGATGGTGGCCTGGCCA
CTGCTGACCAACGCCTGCTGTGCGCTGTCCAGCGCGCCCGCGGCTTCATCGGGATGGCAG
GACAGGGCGAACAACGCCGAATGGCTCGCGCTGCCGCGCGCCGGCGCGAACTGATGCCAG
GTGCCACCGCCAAAGCGCACCGTGAACAGGCTGTCGCCGGGCAGGTCCACATGGCGCAGC
GCGTGCAGGAAGGCCTGCGGATCCTGCGCAATCTGCTGCGCCGAAGCGGTGGAGAACCGC
AACTGCGCGCCGCCGCTGCCGGTCACCGCAGTGAACACGCGGTTGCCGGCATGGCAGTGG
AACGGGTGCCCCTGCGGGCCGACCGAAAACGAGAACAGCGAGGCCGGGTCGCCCAGCTGG
AAGTCCGGTGCCGACAGCTGCGCCGATGGCTCGTCCAGTGCGGCGTGATGGGCCGGGTGC
TGCTGTTGCCGCAGGCCGGCCTGCGCGATCAGACCGTCGCCGGCGCCTGGATCCAGCTGG
GCGATCAGGATCACTTCCACCGGCCGCCCGCCGCTGCAGGAGGGCAGCAACACGCGGGGG
AAGCTCGCTTCGGCAACAACCTGTTGTGGGTACATGGCAATCCTTGCAGTCATGACGAAG
AGCGGAATTCAGCGCGGTTTCTTGGCCAGCTTGCGCGATTCGCGTTGCAACGGACCGGCC
TTGGGGCAGACCTCGAATGCGAAACCGCTGAGCGTGTTGACCATGTTGTCCGGGGTCAGC
CGGTACACCACGAACTGGCCGCGCCGTTCGCTGCTGACCAGGCCAGCCGCCGACAACACC
GACAGATGCCGCGAAATGGCGGGCGCACTCATCGCAAAGCGCTCGCCGATCTGGCCAGCG
GTCAGTTCCTGCGCCGACAGATAGGCCAGGATCTCGCGACGTGGCCGCGATGCCAGGGCT
TCGAAAATGCGATCGATCGACATGATGGCTTAGCTAATTAACGAATTAGCTAATTAACTC
GCTTGGTGTGCGAGGTGTCAAGCGATTTTTACTGGCGGGTCGAGCTGGGAGCGTCGCCCG
TCCCTGTTTGGAGAGGCGGAAGTGCGGTGCAAGGCCGTGTTGGCGTGCACGTCTACTGTT
GCTTTCGCAGCCGCCTGACGCGCCACTGGGCGGCAGACTGATTGGATCGCTTGCACAACG
GGAGACATCGCGGCGCAGTTGCAGATGGCGATGCACTACCTGCGGCGAAGGCTCACTCGG
TTGCCGGCGCACGGCGCGATCGCCGCCGTCTGTCCGGCGCGTGCGCGGTCTCGCCGGTGG
GCAATGCCAGCAGTTCGGCGGGCAGTGCCGGCATCGGCGTGCGCTCGTCCAGTGCTTCGC
GTTTGAGCCAGTCGATGAACACGGTGGCCGCCGGGCTGGGCGCGCGATGGCTGGGGTGCA
CGATGTAGTAGGCGTAGCGCGCCTTCAAGGTCGGGCCGGGCAGGCGTACCAGCTCATAGC
GCTGCAGATACGGTTGGGCAATGTGCTTGCGTGCCAGCACCGCGCCCAGTCCGTACACGG
CCGCGCGCATCGCATCGGTGCTGTCGTTGAAGGTGTGCATCGGCGGCAGCGTGGTGCCGC
GCACCTGCGCCGCGCGGAACCAGTCGCGCCAGCCCTGCGGCGACATGTCCGACAACAGCG
GCAGTTGCGCAATCTGCGCCGGCGTCTGCAACGCGGCCACTTCGGGCAACGAGGGCGAGG
CCACCGGGAACAGTTCGTCGTCCATCAGGTGGTGCGAGGTCAACCCCGGCCAGGCGCCTT
GGCCGTAGCGGATGCCCACTTCCGGCCCGCCTTCCTCGAAGCGCGAGAATGCCGGGTCCG
ATTGCAGGTCCAGGCGGATATGCGGGTGCAGGCGGCAGAACCGCGGCAGGCGCGGCAACA
ACCAGCAATACGACAGCGAGCGCAGCGTGGTCACGCGCAGCGGGATGGCGTCTTCGCGCG
GGTGCAGATTGCCCGCCACCGCGGCGATCTCGGCCAGCGCCGCGCTGGCGGCATCGGCCA
GCTGGCGTCCTTCGGCGGTGAGCATTACGCGGCGCGGCAGCCGCTGAAACAAGGTTGCAC
CGAGCAGTGCCTCGAGCTTGCGCACGTGATGGCTCACCGCGCTGGCGGTGAGGTGCAGTT
CTTCCGCCGCATGGGCGAAGTTCTGGTGGCGCGCGGCTGCGGCGAAGACGCCGAGTGCAG
GCAGCAAGGTAGGACGCAGATGCATGATGCATGAGTGAGATTTGTGGCTCGCCCCGATAC
TACGCGCTTGTCGCGCCTGCGATGTGCGCGGATGCTTTGTCGCTCCCCATCTCGATCCCG
CGCCATGACCGCTCGCCTGCCCGATGTTCTTTCACGCGTGTGCACCGCCGCATCGCAGGC
CAGGAGGGTGCGCGCATGAGTGCACAGCCGTCACTGCAACCGGCGCTTGGCGTGCGCGAT
TGGCGCACGCCGCTGGAACTGGTGTTCCTGGGAATCGTATGGGGCTGCTCGTTCCTGTTC
ATGCGTGTGGCCGCGCCGCATTTCGGCGCCGCGGCATTGGTGGAAATTCGTCTCGCGCTG
GGTGCCACGGTGTTGTTGCCGTTTTTGTGGGTGGCGCGCAGCCGCTTCCCGCTACACCGT
TGGCCGATGCTGGCCGCCATCGGCGTGCTCAACTCGGCATTGCCGTTCCTGCTGTTCGCC
TGGGGCGCGCAGCATGCGCCCGCGGCGGTGGGCGCCATCTGCAACGCGATGACGGTGTTG
TTCACTGCCCTGATCGCGTTCGTGTTCTTTGGCGAACGCATCGGCACGCGCCGCGCGGTG
GCACTGTTGATCGGCTTTATCGGCGTGCTGGTACTGGCCACCGGCAAGTCCGCCGGGCTC
AGCGTGGGGCCGGCCGCGTTGGCCGGCGCCACCGCGTCGCTGCTGTATGGCATCGGCTAC
AACCTGGTGAAACGCCACATGGGCGATCTGCCGCCGGCAGCGTCGGCAGCCTCCACATTG
GGGTGCAGTGCGCTGCTGCTGGCGCCGGTGGCGTGGTGGCAGTGGCCGAGCGCGCCGGTG
CCGGCCAGCGCATGGGCCTGCGCCGGTGCATTGGGCGTGGTGTGCACCGGGCTGGCCTTC
CTGATGTATTACCGCCTGATCCAGCGCATCGGCCCCGCGCGCGCCTCCACCGTCACCTAT
CTGGTGCCGGTATTCGGCGCGCTGCTGGCCTGGGCACTATTGGGCGAGGCACTGACCTGG
ACCATGCTGCTGGCCGCGGTATTGATCCTGGGCAGCGTGGCCTTCAGCCAACGCGCACGT
TAACTACGCGCAGTTTTTCTGGGAGTCATGAGGCGAACCCGCTTTTGCGATTCCCCATTC
CCAATTCCCCATTCACGCCGCAGGCGGCGTCCGCACCGGCAACGGCACATTGCACAGATC
GATATGCCCGGCCGGTCGCTTGTAGAAATCGTCCTTGCGGTTGCGGCGTGCTTCGGCCAC
GTCGCGAAAGGTCTGGCTGTCGGTGCGCAGTAATTGCAGCGGCGTGCGCTCGGGCAACGG
CACCTCGCTGGCGAGCCGGATCGCGCGCAGCGTGGTGCGCTGTGCGGCGTCTTCGTAAAA
GCCCATTGGATCAGGTCCGCGCGGAATCACGCTCAACAATTCCATGCCCTTGACCACGCG
GCCGACCACGGTGATGTTGCGGTCCAGCTGACGAGGCGATTGACCGGTGACCACGTAGAG
CTCGGCGCCGATGCTGCTGTCTTCATCGTTATTGCGGCCCGCGCCCAGGGTGCCGTAGCA
ATGCGCCAGCCAGGTCTTGCCGCTGGCCGGATCGCGGCCCACCGGGAAACCCTCGACAAA
GCCGACCTGCGGTGCCCAGCCGTCGCTGTCGGGCAGGCGCTGGAAATCCAGGCCCTGCGA
GGCGCGTTCGAATTCGGCCGGCAGATGCGTTTTCGCCGATCCCAGCGATTTGGCCTTGGC
CGGCGTCTCGCCGTCGGGGTCGCCAAACTGCACCACGAAATTGTCCTGCGAGCGATAGAT
GCTCAGCCCGTCCCAGAAGCGCTCATGCGCCAGGGTGCGGATGTTGCCCACATGCGCCGG
CGCGAACTGCGGAGCCAATTCGATGATCACCCGGCCGCTGTCCAGTTCCAGATACAGCGT
GCGCTCGGGGTCCAGGACGCGCCATGCGGAGGCGGGCGAGGCGTCGAGCAATTGCTGCGG
GCTTCGGTAGGCAGCGCTGGCAGCGGTGGGCACCAACAGGGCGAGCAGGCAGGCAGAAGC
GAGGGTGCGCAGAAGCATGAAGGCAGCCAGCGGGGAGGTGACTGATTCTTGCCGACGCGG
CGCGCCAACGCAAAGGGCGGTGCGCTACCCATGCCATACGCCAGCAGCACAACGCCGGCA
CGAAGGCCGGCGTTGTGGCGATGCAAATGCAGCAGCGGCACGATAAATCAGCTGTCTGGA
CACAACCGGCTCAGCGCGCCGCCGATGCAAGGTTGGAGCGGCTAACAAAAACGGCGTTGT
TGTTGCTAGCTGCGCTTAGTGGTTACGCACGTGCGGGCTGGTGTGGTGCTGTGCCGGCGC
ATGGTTGTTGCGGAACAGCGGGATCAGCTGCCACAGCGCAGACAGGCCGACCAGTGTGTA
CACCACGCGCGACAGGGCCGCGTTTTGTCCGGCAAACAGCGCGGCGACCAGATCGAATTG
GAACAGGCCGACCAGGCCCCAGTTCAATCCGCCGACGATAAGAAGCACCAGGGTGATGAC
ATTGATCGCTTTCATGGGAGGCAGTCCGTGTGTGGGTTTGGAGTGCCTAGATTCACCATC
GCAGCGCAAATGCATCGTGAGCGTTTCAACGCTTCTTTTTGCATTGCAAAGACGCATCAC
TCACGTGGTGAGGACGGCAATCGACCTCGTCTACGGCCTGCTGTGACGCGTATTTCTTGC
GCTCGTCAGCGCTGCGGTTTGCGCTTGATGTAGAGCTGCTTACGCACGCGTGCAACCACA
TCACCGCTGAGGTCGTGCACGTCGGTGTCGAACCAGTGCAGGTATTTTTCGCCGCTCTCG
GTGGCGCTGCGCAAGGTGTCGAGGATGGCGTTGTCGAGCACGAAGTCCGCGGTCACCGTG
CCACGGCCGGGCTTGATGAAGTCGATGCTGCCGGCCTTGTCCCAGACGTAGTAATCGCGT
CCCAGGTTCTGCATTACCAGCAGCATCCAGAACGGGTCGGTCATGGCGAACAGGCTGCCG
CCGAAATGCGTGCCCACGTAGTTGCGGTTCCATGGCCGCTGGCGCAGCTCGACCCGCGTG
TAGCGGTAATCGGCCGACAACACGGTGACGTGGATGCCCGCGAACAGGAACGGCGGCCAC
AGGTTGAGGCCGAATTTGAACAAGGGTGCGCGCATGCTCGACGTCAGCTCTCCAGGCCAG
CGCCGAGAATAACATTCGTATGCGTATGGAGTAATGCCGAAGGCACGTCGCGCTGCAGAT
GCGGCCGCGCCGGCCGGCATCTGCAGCGCGCAGGGATCAGAACAACAGCGCCGACATCTT
GCGGCGGTAGCGGCCCACCAGGTCTTCGTCCTCGATCACGCGGAACGCGTCGATCAGGCT
GCGGCGCGGCAGGTTGTCCTCGAAACCGCGGTTCTGGCGCAGCATTTCCAGAAACTGCTC
CAGCGCCGCTTCGTCGTCGCCGTCGAGCAGGTGACGGACCCCGAGCAGATGGCGCGCGTG
CAGGTCGCTGCCATCGGCGGCCACCGTAGTCTGCAGAGCGGCGGCGTCGGGCGCATCCTT
GAGCACGTTCGCAAAGCCCAGTCGCGCCTTGGCGCGCACGGCGCGGTCGTCGGTGGCCAG
GTTGGCGGGCAGGGCGTCGATCAACTGCTCGGCCTCGAGCGTGTCGCCGGTCTTGAGCAG
CGCCAGCGCCAGGTCCAGCTTGAGTTCGTCCTTGTCCGGCTCGGCGGCGATTGCCTCGCG
TAGCGCGGCGACCTGCGCCTGCGGGTCCAGCGGTGCCAGCGGAACCTCTTCGGCCACCTG
CGGCTCGGCCGGCAGCACGCCGTGCTGGGTCAGGAACTCGCGGATCTGGCCTTCCGGCAT
GGCGCCCGGGAAGCCGTCCACCAGTTCGCCACCCTTGACCAGGAACACGGTGGGAACCGA
ACGGATCTGGAAGGCCGCAGCGATCTGCTGCTCCTTGTCCACGTCGACCTTGGCCAGCTC
GAAGGCGCCGTTGTAGTCGGCTGCCAGCTTTTCAAGGATCGGGGTCAGTGATTTGCACGG
CCCGCACCAGGTGGCCCAGAAGTCCACCAGCACCGGTGTCGTCAACGATTTCTGCAGGAC
CTCGGTCTCGAAGGTGTCGGTGGTGACATCGAATACATGCGCTTTGTCGGACATGGGTTT
CCAGGAGAATGACGGCAACAGTGGACCGTAATGGTGGCAAACCCGGCCCAGACAAGGCCA
GCATTGCCGCCGCCAGGGGTTCACGCCGCGCCCGCCGCGCACGACAATGCCGTGCTCTGG
CGCGTTGCGCGCCGCGACGTGGAGCAAGGCAATGGCGATCATCGAGGGTTTGCAGCGGTA
TCTGGGCTTGATCGCCGCCACTGCCTTTGTGCTGGCAGTGGCCGGCTTCGGGGCCGCGCT
TCCCGGTTACCTGCAGGGCAGCCACCCGGTGGCATTGCTGGGCGCGGCCGGGGTGCCGCA
TGCGCTGGGCTTCAATCTGCTGGCGTTCGTGCTGGTGGGCGGGCTGGGCATGGCCACCGG
CATCAGCCTGCTCGCCCGCATGCCGCCCAAGGCCGGCTGGAGCCTGCGCGTGGGTGGGCA
GTTGATCGTGCTGGCGGGCCTGGCCTTCATCGGCATGGGCCTGTTGCCGCTGGATCCCAC
CGACCTGGACGGGCGCGCCAGCCAGTCGCATGCCACCGCCTGGCTGCTGTGGGCGGTGGC
TTTCGTCCCCGGCATGCTGTTGATTGCCGCGCAGTTGCTCAACCAGCCCGGCATGCGCGC
GCTGGCGTGGCTGAGCCTGGCCGCCGGCCTGCTGGTGGCGGTGCTGTCGTTCGGCCCGCC
CGGGTTGCTGCGCCAGGCCGTGGCCCAGCGCGTGGCGTTCCTGGCCTGGGTGAGCTGGCT
GGCGGTGGCGGGCTGGTCCTGGCCGGCGCTGGTGCGGCCGGGTAGCCGCCCGGTCTGAGC
CAGCGGTTTGGAGCACCTGCTGCACTGCGGTACCCTGTACCGCTTTGCACCGCCCGAGCA
TCTGCTCCCAATGTCCACCGTCGAACCGAACGCCTACGACCCCCAGCAGGTCGAAACCTC
CGCCCAGCAGTTCTGGGATGCCACCCGCGCCTTCCAGGTCGACGAGAACTCGGACAAACC
GAAGTTCTATTGCCTGTCGATGCTGCCGTACCCCTCCGGTGCGCTGCACATGGGGCATGT
GCGCAACTACACCATCTCCGACGTGGTCAGCCGCTACAAGCGCATGACCGGGCACAACGT
GCTGCAGCCGATGGGGTGGGATGCGTTCGGCCTGCCGGCCGAAAACGCCGCGATCAAGAA
CAAGACCGCGCCGGCCAAGTGGACCTACGCCAACATCGAACACATGCGCGCGCAGCTGAA
ATCGCTGGGCTATGCGATCGACTGGTCGCGCGAGTTTGCTACCTGCACGCCTGACTATTA
CGTGCACGAGCAGCGCATGTTCACCCGGCTGATGCGCAAGGGCCTGGCCTATCGCCGCAA
CGCGGTGGTGAACTGGGACCCGATCGACCAGACCGTGCTGGCCAACGAGCAGGTGATCGA
TGGCCGCGGCTGGCGTTCTGGCGCGCTGGTGGAAAAACGCGAGATTCCGCAGTGGTTCCT
GCGCATCACCGATTACGCGCAGGAATTGCTCGACGGCCTGGATCAGCTGGACGGCTGGCC
GGATTCGGTCAAGACCATGCAGCGCAACTGGATCGGCCGTTCGGAAGGGCTGGAAATCCA
GTTCGACGTGCGCGACACCACCGGTGCCGCGCTGGATCCGCTGCGCGTGTTCACCACCCG
CCCGGACACCTTGATGGGCGTGACCTTTGTGTCCATCGCCGCCGAACACCCGCTGGCGCA
GCACGCGGCCAAATCCAATCCGGAACTGGCCAGCATGCTGGAGACGCTCAAGCACGGCGG
CGTGTCCGAAGCCGAACTGGAAACCCAGGAAAAGCGCGGCATGGCCACTGGCCTGACCGC
GGTGCATCCGATCAGCGGCGAGGAAGTGCCGGTGTGGGTGGCCAACTTCGTGCTGATGGG
CTACGGCACCGGCGCGGTGATGGCAGTGCCGGGTCACGACCAGCGCGATTTCGAATTCGC
CAACAAGTACGGCCTGCCGATCGTGCAGGTGGTCAAACTGCGCGAGCCGCGCAACGATGA
CGAACAGGCCTGGGATGCCACGCAGTGGCGCGACTGGTACACCGACAAGAGCCGCGAGCT
GGAGTTGATCAACTCTGCCGAGTTCGATGGCCTGGATTACCACGGCGCTTTCGAAGCGCT
GGCCGAGCGCTTCGAGCGCAAGGGCCAGGGCCAGCGCCGCATCAATTACCGCCTGCGCGA
TTGGGGCGTGAGCCGCCAGCGCTATTGGGGCTGCCCGATTCCGGTGATCTATTGCGCCAA
GTGCGGCGCGGTGCCGGTGCCGGAAGACCAACTGCCGGTGGTGCTGCCGGAAAACGTGGA
ATTTGCCGGCACCGGTTCGCCGATCAAGACCGACCCGACCTGGCGCCAGACCACCTGCCC
GGAGTGCGGCGGCCCGGCCGAGCGCGAAACCGACACCTTCGACACCTTTATGGAGTCGAG
CTGGTACGTGGCGCGCTACACCAGCCCGAACGCACGCGACATGGTCGACCGCCGCGCCAA
CTACTGGATGCCGGCCGACCTGTACGTGGGCGGCATCGAGCACGCGATCCTGCACCTGAT
GTATTTCCGCTTCTATCACAAGCTCATGCGTGACGCGCGGCTGGTGGATAGCGACGAGCC
GGTGACCAACCTGCTCACCCAGGGCATGGTCATCGCCGAGACGTTCTATCGCGACGCCGA
CAACGGCGGCAAGGACTGGATCAACCCGGCCGATGTGGAAATCCAGCGCGACGAGCGTGG
GCGCGTGGTCGGCGCCAGCCTGATCGCCGATGGCCAGCCGGTTCACATCGGTGGCACCGA
GAAGATGTCCAAGTCCAAGAACAATGGCGTGGACCCGCAGGCCATGGTGGCCAAGTACGG
CGCCGACACCGTGCGCCTGTTCTCGATGTTCGCCGCACCGCCCGAGCAGTCGCTGGAATG
GAACGAGGCCGGTGTCGACGGCATGGCGCGCTTCATGCGCCGGCTGTGGGTGCAGGTGCA
CAAGCATGTGGGCGAGGGCATCGATGACGAGTTGACCAAGATCGTCGCGCTAGGCGGCCC
CTTAAGCGCCGAGCAGAAGGCGATTCGCCGCAAGACCCACGAGACCATCGGCAAGGTGGA
CGACGACTACGGCCGCCGCCACAGCTTCAACACCGCCATTGCCGCGGTGATGGAGTTATC
CAACGCGCTGGCCAAGTTCGACGACGCCAGTGCGCAGGGGCGCGCGGTGCGCCAGGAAGC
GCTGGAAGCGATGGTGCTGCTGCTCAACCCGATCACCCCGCATGCCAGCCATGCGCTGTG
GCAGGTGCTGGGCCGTGGCGAAACGCTGCTGGAAAACGTGCCGTTCCCGCAGGTCGACGC
GGCGGCGCTGGTGCGTGATGCGCTGACGCTGGCGATCCAGGTCAACGGCAAGTTGCGTGG
CACCATCGAGGTGGCCGCCGACGCAGCGCGCGAGCAGATCGAAGCACTGGCGCTGGCCGA
GCCGAACGCGGCCAAGTTCCTGGATGGCCTGAGCGTGCGCAAGATCATCATCGTGCCCGG
CAAGATCGTGAATATCGTGGCGGGCTGAGTGCTGCGCAGTGCCGGGTTGCCAGGCCCGAT
CCGGCCGATTTGTCGGATCGGCGCCTGGCGACGGTAGCTCAGGTTTTACCTGTGTTGCTG
GCGATGCATTGCGTTGGTCAGTTGCAATGCGCCGTTGCGGGTGTTGCCGCGTTCCCGTGA
GGAACTCCACTGGTATGTGGTGACGCGCGCGGGGATTGCTCAGGCGGTTCATGGCAATCA
TCGCACTGGCGCGTGGCGACGTTTGTCAGATCTAGTGCCGTGTTCCCGGTGATTCAGTTC
ACTGGCGCGCGGCGACGCGTTTTTCATTTCCGGGCGCCGCAATGTAGTGCGGCGCCCTCT
CAAGCCCCGTTCACGCCGTCTCGGGCAGGCTAGCCGCCTGTTGCCGCCGCCGGGGCGCTC
CTCCAGACTGTGCCCATGATCCGATTTCCTACTGCCTTCGCCGCCTCCCTCGTGCTTGTC
TCGAGCCTCACCGCCTGCGGCTTCCACCTGCGCAATTCGTTGGCGCTGCCGCCGGATACG
CCCGCGGTCAAGGTACAGTCGGCGGTGCAGTACAGCGAACTGGCCAAACTGCTGCGCCGT
GGCCTGAAGGCCGCCGGCGCCACCCTGGCCGACGACGACGCCAAGAGCGGCTTTGCGCAG
GTGCAGGTGTTGTCCGAGCGCTGGGGCGATCTGCCGATCGCCATCGACAGCCAGGGCCGT
GCGCAGGAATACAGCCTGCGCTATGCGGCGATCTTCACCGTGACCACCGCCAACGGCGCA
GTCCTGGTGCCGCAGCAGGTGATCGAGCTGTCGCGTGATTACGTGTCGCCGCCGGTGGAT
GCCACCGGTACCGCGACCGAGCGCGAGATCCTGGCCGACGAGCTGCGCAAGGATATGTCC
GCCTCGATCCTGCGCCGCATCGACAGCGTGGTGCGCGCCCGCGTGGAGCGCGGTGAATCG
CTGGAAAGCACGCCTACCGCGCCGCTGCAGCCCAGCACCACGCCGCCGGTGCAGCCGGCC
GGCACGCCGGAGTCGAGCGTGCCGGCGTCGCTGCCGCCCGCACCGCAGCCGTCGAACAAC
AACTAAGCGCTCGCGCGCTTTTCGTCCATGGAACTACGCCCAGAGCAGCTGGCCGGCCAG
TCCAGCCAGCCGTTGCAGCCGGTCTATCTGATTGCCGGCCCGGAAACCTTGCGTGTGCTG
GAGGCCGCCGACGCGGTGCGCGCCCGCGCGCGCGCCGAAGGCATCAGTGAGCGCGAAGTG
TTCGACGCCGACGGGCGTGAGTTCGACTGGAACCTGCTGGACGCCAGCTTCAATGCGCCC
AGCCTGTTCAGCCCGCGCCGCCTGGTCGAAGTACGCATGCCCAGCGGCAAGCCAGGCAAG
GACGGCGCCGAGGTCATCACCCGGTTCTGCGCCAACCCGCCGCCGGACGTGGTGCTACTG
ATCACCGCCAACGACTGGAGCAAGGCGCACCAGGGTAAATGGGCCGATGCGGTCGGACGG
ATCGGTACCATCGCCGTGGCCTGGGCGATCAAGCCGCATGAATTGTCGGACTGGATCGAG
CGCCGCCTGCGCAGCCAGGGCCTGCGCGCCGATGCGGCCGCAGTGCAGCGGCTGAGCGAG
CGGGTGGAAGGCAACCTGCTGGCCGCCGCGCAGGAAATCGACAAGCTCGCCTTGCTGGCC
GATGGCAAGGTGCTGGATCTGGAGGCGATGGAATCGCTGGTGGCCGATGCCGCCCGTTAC
GACGTCTTCCGCCTGGCCGAAACCACTTTTTCCGGGCAGCCGGCCGCGGTGGTGCGCATG
CTCGCCGGCCTGCGCGCCGAAGGCGAGGCAGTCGCGGCGCTGATGCCCATCCTGATCAAG
GAATTGCTGCGCACCGCTTCCCTGGCCAAGGTGCAGGCCGGCGGCGGCAACCTGGGCGCC
GAAATGAAGGCCCAGGGCATCTGGGAATCCCGCCAGGCACCGTTCAAGCGCGCCTTGCAA
CGGCATCCCGAGCCGCGCCGATGGGAGCGCTTCGTCGCCGAGGCCGGGCTGGTCGATCGC
ATGGCCAAGGGGCGCGCCGAGGGTGACCCCTGGGTGGCGCTGGAACGCCTGCTGGTCGCT
GTCGCCGAAGCCCGCGCGGTGAGATTGCTGGCGTGACAGCGGGGCAGGCCGGAACTGCTG
AGCGGGGCGCCGGCGCCGCAGAGCGAGAGCCTCCAACCGCAGCGCAAGGCGCACGGCCGG
TACCTCCCACCGGCGTCGCTCCAACGTCACCAGCCACCAACGCGCAGGCCGCCGCGTCAG
ACTCGCTTCTTTCCGAATCCCAAATCCACAATCCCGAATCCCGGTCCCATACCGACTCCC
GATTCCCGATTCCCGATTCCCGCCCCAAGCTCCACCTCTACTACGGCGGCACCTTCGACC
CGATCCATCGCGGCCACCTGGCCATTGCCTGCGCCGCACGCGATGCGCTCGGCGCGCAGG
TGCATCTGGTGCCGGCCGCAGACCCGCCACATCGCCCCGCGCCCGGTGCCACCGCCGCGC
AGCGCACCCGCATGCTGGAACTGGCCCTGGCCGATCTCCCCGGGCTGCTGCTGGATACCC
GCGAGGTGCGCCGCGCCGCGCAGGGCGGGGCGCCGTCCTACACGGTGGACACCCTGCACG
AGGTGCGTGCCCAGCTTGGGCCCGCCAAGCCCATCGCCTGGCTGCTGGGTGCCGATGCCT
TCGTTGGCCTGCCCGGCTGGCATGAGTGGACCGAACTCTTCGGGCTGGCGCATCTGGTGA
TCGCTGCGCGCCCCGGCACGGCGCTGGACTTGGCCGATGCGCCGGTGCTGGCGCAGGCGG
TGCAGGGCCGGTGGGCCACCGACGCGCGCGACCTGCTCACCGCGCCGGCCGGTCGGCTAT
GGCGGCTGCCGCATCCGTTGCGCGGCGAATCGGCCAGCGCGGTGCGCAGCCGCATTGCCG
CCGGTGGTCAATGGCAGGAGCTGGTGCCGCAGGTGGTTGCCGCATTGATCGCCGAAGAAG
GCCTGTATGGCTGCGTTCCGCCGGCTAGCTGAACACGCAGGCGGCCGGACTTGCCTATAA
TTCACCCAAATCTATCGAGTTGCCTGCTTTGACCAGCCAAGCCCAAGTCATCAAGACCTC
CATTCCGAACCCGCCGCCGTCCGTGCCGGCCCTGTTGGCCACCGTGCGTGAGGCCGTCGA
GGAGCTGAAAGCCAAGGACGTGGTCGAGATCGACGTGCGCGGCAAGTCAAGCGTCTGCGA
TTACATGGTGGTGGCATCGGGCACCTCGACCCGCCACGTGAAGTCGATCGCCGAAGAAGT
GGTGAAGTTCGCCAAGCGTCTGGACGTGATGCCGCTGGGCGTGGAAGGCGAGCGCGAGGC
AGAGTGGGTGCTGGTGGACCTGGGCGATGTGGTGGTGCATGTGATGCTGCCGCGCGTGCG
CGAGTTCTATGCGCTGGAGCGCTTGTGGACTGTTGGCGACCAGCGTCCGTCCGATCTGGA
AGAGGCGGACGACGAGCAGGCTTAAGTCTGCGCAGCTGCGTCACCCCAACGAACGGCGCC
CTCGGGCGCCGTTCGTGTTTGCGCGTGGTCGGGCGGCTTATAGCGGCCCGCGCTCCCACG
GACCGGTGATGGCCAGGGTGATCCCCGGGGTCTGGATGTTGACGAACAGCGTCTGCGCCA
GCGGATCCCAGCAGGCGCCGCAGAACTCGGTGTCGCGGTAGTCGCCCTCGGCAATGGTCT
TGCCGGCATCGGCGATCTGCTGCGAGGTCAGCTGCACGTTGTTCTTGGCTAGATAGAACG
ACTCACCATTGCGGGTCAGGCCCAGCAGACGCGCGCCCGGGCCGTATTCGTCCGGGCTCT
CGCCGCCGTCTTCGCACAGCACCACGCCACCGCGCGCGCTGACGGTGACGTTGTCCGGGT
TATGCGCCGCCAGCTGGTTGCCGCTGACGAACAGCGCGCTGAGCCGCTGGGTAAACAGGT
CCAGCACCCACACCGCGCCATTGCCGTAGCCGCGCCGGCCCTGTGCATCCACGCCGGTGC
TGGTGTCGACAATGAACAGCTTGCCGTAGCTGTACCAGATACCTTCGCCGCGGCTCATGC
GCAGCGCGCCATCGGCCCAGGCCTGCGCGAACGGGCCGCTCAGGGTGTCGTTGGCGCCGA
TGTCGGCAAAGCCCGCCGGTGCGGCGATGCTGTCCAGATCCGGCTCTTCGATGTCGACCC
ATTCCAGCTGGAACTGCTGGCCGATGCTGGCCACGGTGAGGTCGGCGTTGCGCTTGCCAC
GCACGCGCGCGGCCTGCAGCCGGCCGCCGTTCTCCAGCGAGCCGTTGCGGCCGCGGCGGT
CGTTGGGAATGAAGCGGTACAACCCGGCCTTGTTGCGGTCGTCTTCGGTGAGATAGACGA
TGCCGGTGCGCGGGTCGATCGCCACCGCCTCATGGCTGAAGCGGCCCAGCCCGACCAGCG
GCCGGCCGGTGGTGCGGTGGCTGTCCGGGTCCACTTCGAACACGTAGCCGTGCTTGCGCC
CGGTGCTGGAGACCGCATTGGTCTTGATCTCTTCGCAGCTCAGCCAGGTGCCCCAGGGCG
TCGGACCGCCGGCGCAATTGACCAGGGTGCCGCCCAGGCTCGGTTCCAGGCTGCCCCAGC
CGCGCCGCCCATAGCTCAGCGTGGTGGTGCCGCCGCCGGCCTGCGCGGTGCCGCTGACGA
TGCCGGTGTCGTACATCGCCGGCGCACGGAACTGGCTGGCGGCGCCACGCTCGTGATTGC
GGATCAGCACGTATTCCAGGCCGCGCAGGCCATCGGTGCCGGGGCGCCAGCCGGGCCGAC
GCAGGCTGACCACGGCCATGCCGTCATGCCGGTCGGGGCAGGGTTGGCCATCGTCCATGC
GGTCGCCGCTCCAACCGAACGAGCGGTAGCTGAAGCCGCGCGGCAGCTGCAGCAAGGGCA
GGCCGGTGCTCTGGTCGGCGACCGGCGCGAGCGGGCCGTAACGGCTGGGCACCGGCGCCA
GGCGCATGGAGGGCGTGGTGGCGGCCTGGGCCTGGCGCGACTGCAATGCGCTCAGGCTGC
CAAGGGCACCGGCGGCCATCACGGCGGCGCTGCCTTTCAGGACCTGGCGACGGGCGGGAT
CGAAAACATGCATCGAACGACTCCTGCGGGCTGGGTGGTCGGGCGACACTAATTGCCGCC
TGTAACCACGCCATGACACACAACGGCAAATCGCCACGGACTGCCCAGGCTGTGACGCGG
ATATCATGTACAGATGAAATGCCGACTCATCGCCACCGGCGAGCGCGCACCGGCCTGGGT
GGCGCAGGGCTTTGCCGAATATCAGAAACGTCTCTCGCACTGGATGCCGCTGGAGCTGGT
CGAGATCGAACCCGGCCTGCGCGGCAAGGGCCGCGACGCGCAACGCGCCATCGACGACGA
AGGGCGTCGCGTGCTGGCGGCGCTGCCCAAGAATGCACATGTGGTCGCGCTCGATGTGCC
CGGGCGCCCGCTCAGTTCCGAACAGCTGGCCCAGCGCATGGAACATTGGCGCGGGCAGGG
CCGCGATCTGGCCTTCTTGATCGGCGGGCCCGAGGGCCATGCCGCCGACGTGGTGAAGAG
CGCCAACGAGAGCTGGTCGATCGGCCCGCTAACGTTGCCGCACATGCTGGTGCGCCTGAT
CGTCGCCGAGCAGCTCTATCGCGCGGCCGCAATGCTGGCCAATCATCCTTACCACCGGGC
GTAGTGGCGTCATGGCACGTGCTGTGCAGCTGGCCTGATCAGCGCAACCGAGCGCAGATT
GTGCAGCGTCCAGCTTGATGCACTCGGCAGTTGCGGCCTGCTTGTACACGCGTCGTCGCT
ATTTCAAGCAGGCAGGGCGTCCTCACCATCGCGCGTCATGGCGAGCGCCGTGCAGCTAAC
TTCATCGAGTGCCTGGTCGCCGATTGCGCTGTGTCCAGAGGGAGGCGTTCGGGAGTCGCG
TCCAGCGTGTACCCCCGCGTCGTTGCCATTTTGATCGTGCCGGCGGGGATGACGCCTGGT
CACTAGCCGGCCCCGTGTTGGTCGCTTCAAGCCTGTTGATGTGGCAGGTCATCGCCGGCC
TTCCCTGGATGACGCAAAAGGCCACCGACACGGCAGCGTCCGTGGTTACGCTTGCTGCCG
AGCACGCATGCCTGCTCGGCAGGAGGGGCGGCAGGTGGGGATTGGCAGCAGTGCGGCGGC
TGCAGTTGCAGGCCGCCGCGTCGGTCAACGCTTCAATTCAACGAAAAGCTCACCGGCACC
AACCCGTAGGCCTGCACCGCCTGGCCGTTCTGCATTGCCGGCTGGAAGCGCCAGCTGCGC
AGTACCTGGCTACGCGCGGCCAGATCGAGCGCGCGGTGACCGCTGCTGGTCTGCACGCTC
ACTTCGGCCGGGCGGCCGTCGGTACCGACCAGCACGCGCAGCATCACCGTGCCCTGTTGC
CCGGCGCGCAGTGCCGCCACCGGATAGCTCGGTGCGGGCGCGCTGAGATAGTGCAACTGC
CCGGCGTCCACCGGCCCGTTCGAGCCGGTGTCGGCCGGGGCGCTGATGGTCGGCGCCGTA
TCCGACACTGCCTCCAACGCCACGTGCGCGGTGTCGACCACCGCTGTCTGCGTCACCGAT
GGCTGCTTCACCACCGGGTCGGCAATGACGGGCGTGCGCGTGCTGGGCGTCTTGAACTTC
ACCTCGACCGGAAACATGGTCGGCGGCGGGGGCGTCGCCGGCACGGTGATCGGCATCAGC
CAGCGCTCCTTCTGCGTGGGCGGTTGCATGACCTGGTGGTGCGACAACGGGATCAACAAC
AAGCCACCGGCCAGCAGATGCAGCGCCACGGCCGTGCTCATCGCCAGGACGCGCGAGGTG
TCGATGCCAAGGGGACGGGAAGAAACCTGCGATTGCGTGCGAACCATCATCCACCTCCAA
AACGGAACTGCGGAAAGGACCAGCGCGGCCCGGACGCACTACACCATCCGGTAGCGTAGG
TTTACCGCAGCGCGCACGGCTGCACAAGCGACGCGTGGTGGCGACTGCAAGCAGCTTGGT
CGATCGTGGGTGGAATGGTGCGTGGGCAATCGGCGCCATGCCCGCTTGCGTGAAGCGTGG
GAGGTTTCGCCGTGTTGCTCGATGCGTCAGGAAGGTGCGAGCGGCTGCGGGCGTGCTTGC
GCCCCGCGGGCCTCATGATCAGTAGCCGCGGTGCGTAGTCAGCGTGCCGCCGCCGTCGAT
TGGCTGCAACGACGCGTGCTGAAAACGATCCATTGCCCGCATGCAAACACCGACGCGAGC
AGTGGCGATCAAGAAAAGCCCAGCCCCTTCCGGGGCTGGGGAAACGACGGTGACGGGAGA
GACGTCAGTAGTCGTACGACACCGAGAACATGGCGTAGCGGGGCTGGGTGAAAAACGCGC
CCATGCCATAGGTGTTGGAGAGGGTGAAGGCGCCGTCCTCCCAGGTGGAATCGACCTGCA
GCGGCTTGCGCTCATTGAAGATATTGAAGGCCTGCAGCGTCATGGCGAGCTTGTTGTCGG
CGAACGCGGGGCGATAGGTCAGGCCCAGGTCGACGATCTTGGTCCACGGCAAGCGGCCGG
CATCGCCCGGACGCGAGGGCTGCCCATTGCAGATGTGGTGGGCCGAGCCGTAACCGATTG
GATCGCCAGCGTCGGAATCTTCGCTGATGCCGTTGATGCTGACGTAGCCAAGGCATGACT
TCGGCGTGCCCGACAGAATGCGGATGTTGCCGGCAATCAACCACTCCGGTGCGATCTGAT
ACGAGCCGTATAGTTTGATCTGATGGCGACGGTCGTTGGCCAGATAGCCGCCGGAATACC
ACATCAATGCAGCGGCATCCCAGTCCTGCGTCTTGGAGACATCGGTCTGGCCGATATCGG
ATTTGATCTGGCCTTCGGTGTTGCCGAAATTGCGCGACCAGGTGTAGTCGATGCGGCCTT
CCCATTTGCCGTCGAACGGATGCTGCAGGAACAGGTCCACGGCCAGATAGGTGCGCTTGG
CCTTCTTGTCGAAGCCCCAGTCCGATGGCGACATCGACACCGACGTGCGACCGGAACCAT
CCAGGTTGGCCAGGCTGAAGGAATTGGTTTCGCCCGGATTGAAGATGATGCAGCCGGGCA
CGTTGACGCTGTCCGGATCGATCCCCGAGGCCGTGAGTTTGGTGCGCATCCGGTCGGCAT
CGCAGACGTCGTCGATGGTGGCGCCCAGCGTGCGGTAGGTAGCCTTGGCGCCGGTGACCC
AGTTCTCGCCCAGCGTCTTGTCGAAGCCGAGCATGAACTCGTCCTGGTACATCGATTTGA
GGTCGGTGGCGGCGATGCCGGCGGCATCCGGTGCCTGGCCGCATTCCAGGCCGGCAGACA
CGATATTGCCGGAGCAGGTGAATCCTGCGGACGGGTCGACTGCCACCGGCGTCAGCCCGG
TGGGATTGCCTTGGGCATCGATGCCGCTATAGGTGAAATACTCGTTGGTAAACGTGGACG
GCGAGGCGCCACGGATCGCAACGCTGTTGGGCAGTGCCAAGTAGTAGCGGCCTGCATTGC
CATACACCTTGAGTGACGAATCGCCGAACACGTCCCAGCTCACGCCCAAACGCGGCGCCC
ATTGATCACCACTGGACACGTAGGCCACACCGGCATCATTGAAGTTGGTGAACTTGTCGT
TGCGAATGCCCAGCGTCAGCAGCAGCGTATCGGTGATCTGCCATTTGTCTTCGAGGAAAT
AGGCTTTTTGTTCCACCGACATGCTGGTCGCTGTGTTGAACACGGTCTGATTGACGAAAT
AGCCATTGCCGCCTGCCGGGCCAACGCCGAGCCCGGCCCTGATCGGCGAGGTCGGGCGCG
AGGAGCGGCCATACGTCCAGGTGTAGCCAGGGCCGGTGGTGATCACGCCTTCGTTGCTTG
CATCGAAGTGCATGTTGTCCACACCGGCGGTCAGGGTATGGGCACCCAACACATACTCCA
GATCGATCCGCAAACCACGCGTGGTGTTTTCGCCATCCCGGGCCTGGCTGGAGGTCTGGT
TGTTGCGGATTTCCTGGCCGCCAGTGATCGCCGGATCCTGCAGGTTCGTCCCGGAAAGAC
GTGCTGCAGTACTGGGATTGTTGCGGAAGTCGGTCTGCCTGCTCTTGCCGTATGTCGCGC
TCAAGGTCAGGTCATCGGTGATGTAGCTGGTGTACTTGCCGATGTAGTAGCGGTCGTTGA
CCTTGACCGTATCGGCGAAGGCGCCGGCGGCATCGCCACCCAGGCCTTCGTAGCCCAGAA
AGTCGCTGTAGGCGCCGCCTTCGCGGTAATTGTTTTTGATGCCGGTGAGTTCGAGGATGT
TGTTGTCGTTGATGTTCCAGTCGACCTTGGCGTAGACCTTCGGCTCATCGATGCGGTAGT
TGTTGCGGCCAATCACCGGGTCGTCGCGGCGCGCCGTCGTCACACCTTCGCTGCGCTCCT
GCTCGGCGGCCACGAAAACGAACAAGCGGTCTTCGATCAGCGGGCCGCCGGCATACACGC
TGTACACCGTGTTCCAGAACTGGTCGTCCTTGCGGCTGCGGTACAAGCTGCCCGGCAGCG
TTGGGTCGCTGTATTCATACCCGTCTGGCGGCGTGGTCGAGGGATAGAACACGTTCTTGT
TGTCGCTGGACAGCGACTTCGGGCGCCACAGCACTTGTGCACCGAAATGCCATTCGTTGG
TGCCGCGCTTGCCGACCTGGCTGAGCACGCCGCCGGCCGAACGCCCGTAACGCGCGCTGT
AGCCACCGGTATAGGTTTCCTGTTGATCGATGGCACCGAACGGCAGGGTGACGCCGCCGA
TGTTGGTCAACGGATTGGAGGTGAGATACCCGTTGAGGTAGTAGGCGTTTTCGGTGACGC
CTGCGCCACCGAAGGAAATGGCGTTGCCGAAATAGCCGCTGCCCTGGACGGCGCCGGGCG
ACAGCAGTGCAATCGCTTCGCCGGAGCGCGCCAGGGGCAGGCGTTGCAGTTGCTCGGCGG
TGATCACCGTCCGCGACGCGGTGGCGGACACATCCACCGGCGAGATGTTCTTGCCGGTCA
CCGTGATGGTGCCCAGCGTGGCGGCATCGCTGGACGCCGGATTGCCGCCGAAGGACACAT
CGGTGCCGGCGCCGACCCGCAGCGCGATGTCCTTGCGTGTTTCCACCGCCGCTCCGTCAC
GTTGCAAGGTGACGGTGTAGGTGCCGACTGGCAGGTTGCCGATGGTGTAGCGCCCGTTCG
CATCCACCGTTGCGGTGCGGGTGAAGCCGGTATTGCTCTGCACCGTCACACTGGCGCCGG
CGCCGGCTGCCACCGTGCCGTAAATACCGGCGGTGGTGCTTTGCGCCGCGGCAGTACCGC
TCGCCAGGATGCCTACGGCACCGCTGAGTGCCAGCGCGAGCACACTGATCCGGCGGTAAC
GTGCGCGGGAGGGCTGCAACGAACGGTGCACAGCGGGATGGCGGGTCATCTCTCTCTCCA
GATGAGCGCCGCCAACGAATGTGACGGTGCGCTGACATCCGATGCTAGAGAGCGGTCGCG
TTCGCTTAAAGAAAGATTTCTCTGAATTTCATGCGTCTTTAAGCACAACCGTCAGAATTG
TCCTATTCATCTTGCAAACGGCTGCACGTTGCAGCCGCGCGATGGGCATGCGTTCACCGG
CGAACGCAGCCAAGCTACGACGCTGGCGGATCAACGGGCAAAAAAAACTGCCCATGACGG
GCAGTCTTTTTGAGCGCGCTATTGCGGTGCTAGCGCATCAGCGCCCCAGTTCGAACGTCA
CATCCAGGGTGATCGACAGGGTGCTTTCGCCCGGAGCCACCTGGGTGTCCATCTCGGCCT
TGGCCGAGCGCATCGAGGCGGCCATCATCATCGGGCGCACCACGCCACCGCCGCTGCGGC
CTTCGGAGATGCTGACGATGCGGCGCACCTTGAGCCCCAGTGACTTGGCGTAGGTTTCGG
CGCGGGCCTGCGCCTTCTTGAGCGCGGCCACGCGTGCTTCGTCGTAGACCGGTTCGGGCT
GGTCGATCGAGAAGCTGGGGCCGTTGATGTCGTTGGCGCCTTGCGCAACCAGGGCGTCGA
GTACCTTGCCCAGCTTGGCGATGTCGCGCACCTTCAGGCTGACGGTGTTGCTGGCCTGGT
AGCCGATGATCTTCGGCGCTTCGTTTTCTTTGTAGCTGTACTGCGGATTGAGATTGATGC
CGCTGGTCTGCACGTCCTTGTCGGCGATGCCGGCGGCCTTGACCGCGGTCATGACCTTAC
TCATCTGCTCTGCGTTCTGGCGCATCGCGGCGTTGCCATCCACCGCCTGGGTCACCACAC
CGGCCGACACCGTGGCGATGTCCGGTACGCGCTTGGCTTCTGCTTCGGCCGACACATTGA
GCAAGGTGCCATCGTTGGGAATGGTGTAGCTCGGAGCGGTCTGGGCGTGGGCGGTCATGG
CGGTTCCGGCAGCGATGGACAGGGCCAGCAACAACGGCTTGAGGGTGGTACGCATGGAGT
CTCCTTGTCTGTGCGCGCAGCGTGTTGTGGGACCGATGAATATGCTGTGAGTCGATCGTG
CGCGGCGATGGCGCGACAGGCAAGCGTGCAGGGACGGCCAACAGGTATGCTGGGTGGATG
CTCTATCTTGCCTCCCGATCGCCGCGCCGACACGAACTCCTGCAACGCCTCGACGTGCCG
TTCCAGACCCTGGAACTGGACGTGCCCGAAGTGCGCGCGCCGGGTGAATCGCCCGAGCAC
TATGTGCACCGCGTGGCCTTGGACAAGGCGCGCGCGGGGCTGGCACTGGTACAGGCCGAC
GATGCCCAGGCCATCGTGCTCGGCTCCGATACCGAAGTGGTGCTGGGCGAGCGCGTGTTC
GGCAAGCCGGTCGATGTCGATGATGCGATCGCCATGCTCACAGTGCTGGCGGGGCGCACC
CACCAGGTGCTCACCGCGGTGGTGGTGGTCGGAGCACAGCGGCCACCGCTGCAGGCGCTG
GTGGTGTCGGAGGTCACCTTCGATGCGCTCGACGCGACCCGGATCGCCGCTTATGCGGCG
TCTGGCGAGCCCATGGGCAAGGCCGGCGCGTACGCGATCCAGGGGCGTGCGGAGCGCTTC
ATTACCCATTTGTCTGGCAGCTATTCCGGCGTGATGGGATTGCCGCTGTTCCAGACTTCG
CAATTGCTCACAGCCTTCGGAGCGCATTAGATGTCGGAAGAGATCCTGGTCAACGTCACC
CCCCGCGAAACCCGCGTGGCCGTGATCGAGAACGGCATGTTGCAAGAGCTGCATATCGAA
CGCGGTTGGCGCCGCGGGGTGGTGGGCAATATCTACAAGGGCAAGGTGCAGCGGGTGATG
CCCGGCATGCAGGCCGCGTTCGTGGAAGTGGGCCTGGAGCGCGCCGCGTTCCTGCATGCC
AACGACGTGGTGCGCCCGGCCCCGGCGCCAGCGAGCGTGGTGGATACCGAAGAAACCCCG
ATCCCGCCACCGCCGGCCGCCTCGGTGCCGATCGTGGAGCTGTTGCGTGACGGCCAGGAC
ATCGTGGTGCAGGTGGTCAAGGACCCGATCGGCACCAAGGGCGCGCGGCTGACCACGCAG
ATCAGCATTCCCTCGCGGTATCTGGTGCTGTTGCCGCAGTCCAAGGTGGTGGGTGTCTCG
GCGCGAATCGAAGACGAGGCCGAGCGCCTGCGCCTGAAGACCATCGTCAGCGAGGTCTCG
GCCCAGCATGGCGGCTTCGGCTACATCATCCGCACCAATGCCGAGGGCCAGCCGGCCGAA
GCCCTGGCCGAAGGCATCGCCTATCTGTCGCGGGTGTGGAACGTGGTCGAGCGGCGCGGC
CGCGAGGCGTCGGCGTGCAGCATCATTTACGAAGACCTGAGCCTGCCCCTGCGTGCGGTG
CGCGACCTGATCCGCAAGGACGTGGAGAAGGTCAAGGTCGACTCCAACGAGACGTTCGTG
CAGCTGCAGGCCTTCGTGGCCAAGTACATGCCGGTGCTGGCCGAGCGGCTGGAGCTGTAC
ACCGGCGACCGCCCGATCTTCGATCTGTATGGCGTGGAAGACGAAATCGGCCGCGCGCTG
GACAAGCAGGTGCCGCTCAAGTCCGGCGGCTACCTGGTCATCGACCAGACTGAAGCGATG
ACCACCATCGACGTCAACACCGGTTCGTTCGTCGGCCAGCGCAATCTGGAAGAAACCGTC
TTCCGCACCAATCTGGAGGCGGCGCAGGCGGTGGCCCGGCAGCTGCGGCTGCGTAACCTG
GGCGGCATCATCATCATCGACTTCATCGACATGGATGATCCCGAGCATCGGCGCCAGGTG
TTGCGCACGCTGGAAAAAGCATTGGCCCGCGACCACGCCAAGACCACCGTGTACGAGTTC
TCGCCGCTGGGCCTGGTGGAGATGACCCGCAAGCGCACCGTGGAAAGCCTGGAGCGGCAG
TTATCGGAAACCTGCGGCCAGTGCGGCGGGCGCGGCACCATCAAGACCGCCGAAACGGTC
ACCTACGAAATCTTCCGCGAGATCACCCGCGCGGTGCGCCAGTTCGATGCGGCGCGGCTG
CTGGTGATCGCCTCGTCCAAGGTGGTGGCGCGCATCACCGACGAAGAATCCGCGGCGGTG
GCCGAGCTGGAGGAATTCCTCGGCAAGAGCATCCGCTTCCAGTCCGACGACCAGTACCTG
CAGGAGCAGTTTGACGTGGTGCTGCTGTGAGGCAGGGAATGGAGAGTCGGGAATCGGGAA
TGGGGGAAGAGCGAAAGGCTCTCTGCGGGATACTGTTAACGGCCTTAGAATGGGGGAGTG
CGCGAACGGATGATCGTGCGTACGGGGCGCTGCGTGCTCTTACGATTCCCGACTCCCGAC
TCCCGACTCCCGATTCCCGATTCCCCGCCGTTAATGCCGACTCCGCTGCGCCGCCGTCTC
CGCCTGTTTCGCCGTTATGCGATCACCGCCAGTGCGCTCGCGCTGGTGGCGCTCGCCGTG
CTGGTGGGCGCGGCCAGCCAGGCGCTGCCGTTGGCCGAGCAGCATATGCAACAGATCGCC
GCGTGGCTGAGCCAGCGTGCCGGCCAGCCGATCCGCTTCGACCGCCTGCAGACCGAATGG
ACCCGCCGCGGCCCGTTGTTGCGTCTGGATGGGCTGCGCATCGGCCCCAACGGCGACGTG
CGTGTGGGCCAGGCCGAAGTGGTGCTGGCGATGTACGCCGGCCTGCTGCCGGGCCATGCG
CTGACCGAGGTGCGCCTGCGCGGGCTCGCTTTGACCCTGCAGCGTGGCGACGACGGGGTG
TGGTCGGTGCAGGGGCTGCCCAGTGGCCGGCACGCCGATCCCCTGGACGCGTTGCGCCGA
TTGGGCGAAATCCAGGTGTCGGAGGCGCGGCTGCATATCGATGCGCCGTCGATCGGGCTG
GACACCACGCTGCCACGGATCGATCTGCGGCTGCGCGTGCAGGGCGCAACCCTGCGCGTC
GGCAGCCGCAGCTGGATCGACCCGGCACGCGCGCCGCTGACCTCGGTGCTGGAGTTCGAC
CGCGACAGTGGCGATGGCAGCGCGTACGCGCAGGCCGCGCCGGCGGACCTGGCCGCGTGG
GCGTCGCTGCTGCAGGCCGGCGGTGTGCGGGTGGATGGCGGCAGCGGACGGCTGCAGGCC
TGGGCGCAGCTGCGTGCCCGCCGCGTGTCTGCGGTCACCGTGGTGGCCGATCTCACCCAG
GTGCAATTGTCGGGAGCACCGTTGGCTGGCGAATCGGCGCGCCGCACGCTCAAGTGGGAA
CGCCTGCAGGCGCGTGCGCGCTGGCAGACCGTGGCGGGTGGCTGGCGGCTGGATGCACCA
CAGCTGCGCCTGGGCAGCGCGAACACGCTGCAGCATCTCGACGGCCTGAGCATCGCCGCC
GGGCGCCGTTATGCGGTGGTGGGCGACGCGCTGGATGTGTCCGGGCTGATCGCCGCCGCT
GCGCTGAGCGACCAGCTGTCGCCGGGCCTGCGCCGCTGGCTGGCGTTGTCCAGGCCGCAG
TTGCGCGTGAGCAAGCTGCAGCTGGCGGGCGAGCAGGGCGGCGCGGTGCGCGCGCAGGGG
CAGGTCGAGGAACTGGCATTCCAGCCGGTCGGGAAATCGCCGGGCATCAGCGGCCTGCGC
GGGCACTTCGACGGCGATGCGCAGGCGATCGCGCTGCAAACCGCGCCCGACGCCACGCTG
CGCTTCGACTGGCCCACCGGCTTTGGTGTGGTGCACGAGGTGCAACTGGCCGGCAGCATC
GTTGGCTGGCGCGACGGCGACGGCTGGCAGGTCGCCACGCCGGCGCTGCGGGTGCAGGCC
AAGGACTACGGCGCCAACCTGCGCGGCGGGATGTGGTTTCAGAACGATGGCACCCGGCCA
CGCATCTCCCTGGCGGCGCAGCTGGATGACGCCGCACTGCCGGTGGCGCGCAAGTTCTGG
ATCCGTTCGAAGATGAGCAAGGCCGCCATCGACTGGCTCGACATGGCGGTAGCCGGGGGC
GTGATTACCGGCGGCACCGGCCTGGTCAGCGGCGACCTGGACGACTGGCCGTTCGACAAC
AACGATGGCCGCTTCGAAGCCTTCGGGCAGATTCGCGATGGCGAAATCCGCTTCCAGCCG
GACTGGCCGGCGATGACCCAGGTGCAGGCCGACCTGCGCTTCATCGGCAATGGTTTCTCG
CTGCAAGGCAGCGGCGCGCTGGCCGGCACGCCGGTGGCGCAGTTCGGGGCCGGTATCCCC
AATTTCGCCACCTCCGAGCTCTATGTGCGCGCCTCCACTCAGGCTGACACTGCGCAGTTG
CTGGGCATGTTGCGCAGCAGCCCGCTGGAGCGCCGCTATGGCGACACCTTGCGCAACCTC
ACCACCTCCGGCCCGGCCGCGGTCACCTTCGATCTGCTGCGCCCGTTACGCACCAAGGGC
GTGGGCGGGCATCTGCAGGGCACCGTTGCGCTGCAGGGCGCCAAGCTGGCCGACGCGCGC
TGGAACCTGGCCTTCGATCAGGTCAGCGGGCAGGCCGAGTACCGCGACAGCGGCTTCGGC
GCCGAGCATCTGAGCGTGCAGCATCAGGGCCGCACCGGCGAGCTGGCGTTGCGTGCCGGC
GGCTTTGTGCAGGACCCGGCGCAGGCGTTCGAGGCGCGCTTCGGGGCCACGCTGGATGCG
AAGGAGCTGTTCGACCGCGCGCCGCAGATGGAATGGCTGCGTCCGTATGTGCATGGCAGC
GCGCCATGGCAGGTGGGCGTGGATGTGCCGCTGGCGCGTCCGGGGCAGCCCGATGTGCCT
GCACAGCTCACGTTGCGCTCGCAGTTGGTCGGCACCACGCTGGATCTGCCCGCACCGCTG
GACAAGCCGGCCACGCAGCCGCTGGACACGCGGGTCAAGGTGGCGTTGCCGGTGGGCAAT
GGCGATATCGACGTGGCGTTCGGCCAGCTGGTGGCGGTCAAGGCCAGCAGCCAGGGCACC
CAGACCGGCGTGCGCGTGGTGATGGGCACCGACACCGTGACCGAGCGGCCGCCGGCCAAT
GGCCTGGTGGTCAATGGCCGCACCGCCTCGCTGGATGCCATCGACTGGATCAGCCTGGCA
CGCGGCAGTGCCGAGCCCGACACGCCGCCGCTACCCGGCCAACCGGCGCAGCCAAGCGAA
AAGCTGCCGCTGCTGCAGGTGGATGTGCAGGCCGACAAACTGTTGATGATTGGCGGCGTC
TTTCCGCAGACCCGCCTGCGCCTGCGCCCCACTCGCGATGCGGTGGCGGTGACATTGGAT
GGGCCGTCGCTGGCCGGCCAGCTCACCGTGCCCAATGCCGATGGCGCCGCAGTGCAGGGC
AAGCTCAGCACGGTGCGCTGGCAGCCGGTGGCCGCTGCGCCGGAACCGGCCGCGCCCGAA
CCCGGCGACCCGCTCGCCGGCGCATTGCCGGAGCCGGCGCGGCGCGCGGTGGCCGAGTTC
GACCCGGTGTCGATCCCGCCGCTATCGCTGGATATCGACGACCTGCGCGTGGGCAAGATG
ACCCTGGGCGCGGCCACCTTGCGCAGCAGCCGGCTCACCGACGGCATGCAGGTGGACCAG
CTGCAACTGCGCTCGGACGACCAGAACATCGGCCTGACCGGCGCCTGGCGCGGCAAGGGC
GAGGCTGCCAGCACGCGGCTGTCTGCGCGCGTGGACAGCCGCAACCTGGGCAATCTGCTG
CAGAACCTCACCCTGGGCGGGCAGCTGCGCGGCGGCGAAGGCCAGCTGGAACTCAACGCC
GGCTGGCAGGGCTCGCCGACCGGGTTTGCGCTCGGCTCGCTCGAGGGCAACCTCACCGTG
GACGCCCGCAACGGCCAGTTGCTGGAAGTGGACCCCGGCGCCGGCCGCGTGCTTGGCCTG
CTCAGCGTGGCGCAGCTGCCGCGCCGGTTGATGTTCGACTTCCGCGACTTCTTCTCCAAG
GGCCTGGCGTTCAACAAGCTTGCTGGCGAGGTGCGCTTTGGCGATGGCTTTGCGCGCACC
GATGCAATCCGGATCGAAGGCCCGGCTGCCGACATCGCCATCCGCGGGCAGACCGACCTG
CGTGCGCAGACCTTCGACCAGACCGTGGACGTGAATCCCAAGGCCGGCAATCTACTCACG
GTGGTGGGCGCGGTGGCCGGTGGCCCGGTGGGCGCGGCGGTCGGCGCGGCCGCCAATGCG
GTGCTCGGCAAACCGCTGGGTGCGATTGGTGCCAAGACGTATCACGTCACCGGGCCGTGG
AAAGAGCCGCAGGTGGACGTGGTGGACCGCGATGCGCGCGAGCGTGCGCCCGCCAAGCCG
GCGCCGGACAAGGCGCCGCGCTAGGCAGTCAGTCGATCACTCGCCGGCTGGGTCAAGCGA
CGCGCCGGCACGCGTGAATAGCGGCAGGCGCAGCCGCGTGCGGTGCCCGGCCACCGGCGT
CTGCGCAGGCGCAGTCACGCCACGAAAGTAGCCGCGCTGCCATTTCTCGCGCGCCGCCGC
CGATTGCGCGTCCGGCAAGGCTTCCAGGAAACGGGTGCGGCTGTCGGTCCAGTCGGCATG
CTGCTGCGCCAGCGCCGGCGTTTCGGACAACGGCTGCCACTGCGGCTGCACCTGTTCGAT
CAACTGCCGCTGTAGCGGGAACAGATGGCAAAACGGCTCACCCGCCTCGAAGCGCACCCG
CCCCGGCCGGGTAAAACGCCAGTTCATGGTGAAGGTGTACGGGCTCCAGTCGGTTTCCAC
GATGCCGCTCAGCGCACCGATGCCGTCCTTGGGACAGTTCAACGGCCCGGTGACGAACAG
GTCCACGCCCGCGTCGGTCCGAAACAGGCAGGGCACGTGGAAGGTCAGCATGCCGTAGCC
AAAATGGCTGATCGCCGGCGCGGCGTTGCCGGCATCGGCGGTGATGACCACCGCGCCCAG
CCCATCGCCGCCATCCCAGACCGCCTCGAAGCCGGCCTGGCACAGCAGCTCCCAGCCATG
CGCATTGGCGATGGCCAGCGGCAGGCAACGGTAGGCGTAGCGTTGGTCGGTGGCATCCAT
CCAGGCGCGTTCGTGCGGTGCGGGGCGAATATCCAGCGTGTGTCCGTCCAGAACGTGGGC
AGTGAGCTTCATGCGTGCGCGGTGGCTGGCAGCGGGCTGGCGATGATAGCCGCGTGCCAC
GTTCAGCCGCGCGACTTGTCTCCCCGGCGCGAGACCCCCATCCTGACCACATGACCGACA
CCGCCCTGACTCTGGCCGAATCCCGGCTGCTGCTTCCTTCCGGCCTGGATACCGGCCACC
TCGACCGCACCTTCGGCGCCCTGCTGGGCCCCGGCATCGACTTCGGCGACCTGTACTTCC
AGCATTCGCGACGCGAGAGCTGGAGTGTGGAAGACGGCATCGTCAAGGACGGTGCGCATT
CCATCGAACAAGGCGTGGGCGTGCGCGCCATCTCCGGCGAAAAAACCGGATTTGCCTATT
CCGACGACATCCAGCGCGAAGCCTTGCTGGAAGCGGCCCAGTCGGCGCGCGCGATCTCAC
GCGACGGCGGCGCGCAATCCACCCGCACGCTGGTGCGCGGCAACGGCCGTGCGCTGTATC
CGGCCACCGACCCGATCGACGACATGGACAGCGCCACCAAGGTGGACCTGCTGCGCCGCA
TCGACCAGTACCTGCGCGCTGCGGACGCGCGCGTCAAGCAGGTGATGGTGAATTTGTCCG
GCGGCGTGGACACGGTACTGATCGCGCGCAGTGACGGTGTGCTGGCCGCCGACGTGCGCC
CGCTGGTGCGCTTGAACGTGCAGGTGATCGTCGAACACGGCGGCCGCCGCGAGTCCGGCT
ATTCCGGTGGCGGTGGCCGTTACGGCTATGCCGAGCTGTTCGCCGATGGCCGCCCGGAAG
GTTTTGCGCGTGAAGCATTGCGCCAGGCGCTGGTCAACCTGGATGCGATTCCCGCGCCGG
CCGGCGTGATGCCGGTGGTGCTGGGGCCGGGCTGGCCGGGCGTGCTGCTGCACGAAGCGG
TGGGCCATGGGCTGGAAGGCGACTTCAATCGCAAGGGCACCAGCGTCTACGCCGGCCGCA
TTGGCGAGCGCGTGGCCTCCAAGGGCGTGACCATCGTCGATGACGGCACCCTGGATGGAC
GCCGCGGCTCGCTCAATATCGATGACGAAGGCACGCCCAGCCAGTGCACCACGCTGATCG
AAGACGGCGTGCTGGTCGGCTACATGCAGGACACCCACAACGCGCGCCTGATGGGCGTGG
CGCCCACCGGCAATGGCCGCCGCGAATCCTTCGCGCACCTGACCATGCCGCGCATGACCA
ATACCTACATGCGTGCCGGCGAGCACGACCCGCAAGAGATGATCCGCTCGGTCAAGAAGG
GCATCTATGCGGTCAACTTCGGTGGCGGCCAGGTCGACATCACCAGCGGCAAGTACGTGT
TCTCCGCAACCGAGGCCTACCTGATCGAAGACGGCAAGGTCACCGCGCCCGTGAAGGGCG
CCACCCTGATCGGCAACGGCCCGGAAACCATGCAGAAGGTGCGCATGATCGGCAACGATC
TGGCCCTGGACGAAGGCGTGGGCGTCTGCGGCAAGGACGGGCAGAGCGTGCCGGTCGGCG
TGGGTCAGCCGTCGCTGCTGATCGACGGCATCACCGTGGGCGGAACGCAGGCCTGAGATG
CCGGGAATCGGGAATCGGGAGTGGGGAATCGCAACGGCAGGGGCGCAGAGCGGTGCGTTG
GGCGGTTGCGGTTTGCCGGTTCAGCAGAGGGGAATTGGGAATCGGGAATGGGGAATTGCA
ACGGCAGGGATGGCCGTTGCGGGGCTGGATGGATCGGGCGGAGCCTTATTCGTCGTTTTC
CGACGCCGACTCTTCGTCTTCCAATCCCGCATCCCCACTCTCCAATCCGGGCTTCTGAGA
CAGATCACGCAGCACCTGGAACAGCTCGCGGTAGGCGCGCGGCGGCTTGTTCTTGGCCCG
CTCGTGGATCGCGTTGCGCACCAGTTGACGCAGTTGCTGGCGGTCGGCGGCCGGGTAGGC
TTCCAGCAGTTCGGCCAGCGCGACGTCGCCTTCGGCGAGCAGGCGCTCGCGCCAGCGTTC
GACGCGGTGAATCGCCGCCACTTCGCGGCGCGCGGTATCGCTGTTGGCATCCAGCGCATC
GCGGATCGCATCCAGGGTTTCGTCGTCCTCGCGGCGCATGTGCTTGGCCAGAAACGCCAG
CTGGCGCTTGTGCGCGATATGCGAGGTGATGCGCTTGCTCTCTTCGATATGCGGGATCAA
CGACTCGGGCACCGGCAACTTGGCCAGCTGCGCCGGGGTGAGCGCCACCAGCTTTTCGCC
CAGGTCGAAAATTTCCAACGCCTCGCGCCGTTGCTGGCTGCGGCTGGCGCCACGAAATTC
ACCGGTATCTTCATCGCGTCCGCGCATGCCACTACATCCCAAAACGTGTTTAGTTAAATT
TCCGGCCATGAACGGCCGGACTCCGGCGGAAGACTCCGCACCAAATTCAGACACTGCGGC
CATGGATGGCCGAGCGTTCTGCGGAAGGATCCGCATCCAAATTCAGACAGTCCGGCCACG
ATGGCCGGGCTTTCGCGGACGGATCCGCATCCAAAGGATAAAGCATTGAACGCACTCTCC
TCCGAAACCCGTGTGACCGACGACAGCCTGCAGCGCCTGGAGGCACTCACCGACATCTCT
CAGCGGCTGCTCGAGCGCGCCCGCGCCGCCGGCGCGACCCAGGCCGAAGTGAGCTGCAGC
GAAGAACGCGGTCTGGACGTGAACGTGCGGCTGGGCGAGGTGGAAACGGTCGAGTCCACG
CGCGACCGCGGTATTGCGGTCACGGTGTACTTCGGCAAGCGCAAGGGCAGTGCGAGCACC
GCCGACCTGCAGGAATCCAGCCTGGAGGCCACCGTTGCGCAGGCCTGCGCCATTGCCCGC
TACACCGAAGACGACCCCGCCGCCGGCCTGGCCGATGCGGAGCTGATGGCGCGCGACTTT
CCCGAGCTGGACAGCTGGCACCCATGGGCGCTGGACGCCGACACCGCCGTGGACCTGGCG
CTGGCCTGCGAAAACGCCGGCCGGCAGGCCGATGCGCGGATCAGTAACTCCGACGGCGCC
TCGGCCAGCACCGGGCTCAGCCTGTCGGTGTACGCCAACTCGCACGGATTCATCGGGCGC
GAGCGCGGCACCCACCATTCGATCAGCTGCGCGCTGATTGCCGGGCAGGGCGACGGCATG
CAGCGCGATGGTTGGTACAGCAGTGCGCTGGCGCGCGAAGACCTGGAAGCGCCGGACGCG
ATCGGCCGGCATGCCGCCGCGCGCACCGTGGCGCGCTTGCAGCCGCGCTCGCTGCCGACC
GGCCAGTTGCCAGTGTTGTTTGCGCCAGAAGTGGCACGCTCGCTCGTCGGGCATCTGCTC
GGTGCAGTGTCCGGCGGTGCGCTGTACCGCCGCGCCAGCTTCCTGCTCGATAGCGTCGGC
ACCCAGCTGTTTCCCGACTGGTTCGGCATCGAGGAATTGCCGCACCTGCGGCGCGGCCTG
CGCTCGGCCGCGTTCGACGGGGAAGGCGTGGCCACGCGCCGCTCGGCCTTGGTCGACGGC
GGCGTGCTGCAGCGTTATGTGCTGGGCAGCTATTCGGCGCGCAAGCTCGGGCTGCAGACC
ACCGCCAATGCCGGCGGGGTGCACAACCTGCAGGTGACCGCCAATGCCGGCGACCTGGCA
TCGATGGTCGCCGGCATGTCGCGCGGGCTGCTGGTCACCGAGCTGATGGGCAACGGCGTC
AACGCGGTGACCGGCGACTATTCGCGCGGTGCCGGCGGGTTCTGGGTCGAGAACGGCGAG
ATTGCCTATCCGGTCGACGGGCTGACCATTGCCGGCAACCTGCGCGACATGTTTGCCGGG
ATCGAAGCGGTGGGCAGCGATGTCGACCCGCGCTCGCACGTCAAGATCGGCTCGGTGCTG
ATCAATCGCATGACCGTGGCCGGCGACAGCTGAGTCACCCGCCCAGTAACTGCGCCCGCC
AGCGTCCCGGCGCTGGCGGACCCATGGCTTCCCGCACTGGTGGCGCGCGGATTGGTTGCT
ATAGTCCGCCGCACACCACAACCATGCATGGGGAGACATGATGAGCGAGTTCGACACACA
CGCCGCGCCACCACCGCCGCCGATCAGCACCGGCACGCCCTCGGAAGAGCGCACGTTGGC
ACTGGCCGCGCACCTGCTGGGCATCCTGACGTCCTTCATCGGCGCGCTGGTGATCTGGCT
GATCAGCAAGGACGCCGGCCCGTCCAAGCCGTTTGCCACCGACCAGGCCAAGGAAGCGCT
GAACTTCCAGATCACCGTGATCATCGCCTACGTGGCTGCGGTGATCCTGACCATCGTGTC
GTTCGGCATCCTGTTCTTCGTGCCGACGCTGGTGTGGGTCGCCAACCTGGTGCTCTGCAT
CCTGGCGGCGGTCAAGGCCAACAGCGGCGAGAGCTACCGCTATCCGTTCACGCTGCGCCT
GATCAAGTAATTCTTGATTACGCGTAAAACAAAGGCCCGGCAGTCATGCCGGGCCTTTGG
CGTTTTTAGAAAGTCACGCAATCAGTTCTGCGCCGGGGTGTTCTCGGCAAAGTACTCGTG
GCTGTCGGCATTGGTGATCGCCTGGGCCGGGTTGCTGATCGCCAGGCTGCGTGCGCCGGA
CTGACCATACACGCGGTCCTGGGTGCCGGCCACCACGGTGAAGTGGCTGGTCTCGTGCAC
CAGCGTGCCGGCCTTGGAGTCGGTGCCGGTTGTCGACGCGCTCCAGAACGCGTTGCAGAC
ATGGATCTCGTACGGCTGGTTCGGATAGACGTAAGCGAAGGCGTCCGCCAGATCCGCTTC
GCAGCTGCAGTTGATCGTCAGCTGGCCATTGTTCTGGTCCAGCGCGTTGTCGATGTTGAC
GAAGTTGGAGCTGACCCGGCTGTAGCGCGCGGCGTTGTAGGTGCCGAACCAGGTGGTGTA
GCGCGCCCCGGTGCTGCCGCCGTTGAGGTAGGTACGCGCGTTCTGCGAGTAATTACGCGC
GGCAGCGACGCCACTGGCGGCCTGGTTGGTGCGGGTGGTGCTGCAGTTGAGATAGTTGAT
GCCGTTGACCACGGCGGTCGGGCCGATTGCGAGCTGGCGCTGTACGCCACGTCGCGCGCC
ATCCAGCCAGACGGTGAGCGGGGTGCTGGTGGCCACTGCCGGCAGGCCGTTTGCGGCCTT
CATCGGGCTGCCATCGGACAGCGAGGCGTACTGCAGCGACGAGCGCACCTGGATGGTGTA
GTTGCCGCTGGTGGACAGGTCATAGGCGCCGGCCAGATCCACCTCGCCCTGGACGCTCTG
GCCCGGCTGCAGGATGGTGAAGTCGGCTGCCTTGGGCAGGCCGCGCTTGACCAGGCGCCC
GGTGTAGTCCACCGGCTTGCCGTCGCGGCTCACCTCCAGGATGCCGTTGTCCAGCGACTT
CAGCGGCAGCTGATAGGTCGGAACGCGGGCAACCTGGCTACCGTTGTTGGTGACGGTGAC
CGCGATCTTGCCTTGATGTCGCCCGGCCTGGTCGGCCACTGGCGCCAGTTCGATGGTCAA
CGGAACCGGTCCGCGCACGGACTGTGCCTGCGCCGAACCGAGCACGCCGACGACGGCCAG
CGTGCCTGCTGCAAACGATGCAAGAAAACATTCTTCACCAGTGACTCTCCTTGGTCGGGG
GATGCCCGCAAGCGCGGGCAGGCCAAACCTAGGCAGAGCGAGCGAACGCGACAAGCCGTT
CAATTAGCGATATTTCTGGATGTGGCGCATGGGTTATGCATCCGGATACATCACTGGTGT
AGATAATTCAGCGATAAAGCCTGCTGGCGGTCACGGAATTGTGGTGCCTGTGTGTCGCCG
GCTGACACAAACGCTGGCGACCAATGTGCCGTTTTGTGACCAGGCGCGCCTGTTGCCTGA
ATGGACCCGCGTGATCGACCGTGCGGTGGCGCACGGAATGCGCAAACGTGTCGCGTAACG
CGAACACCGGGAAGGTGATGCCCGCGCCAGCGCTGTGATTGCGTTGGGGTCTAGCAGGGG
CGGTGATGTGCGGAGCGATGCGTCGGATGTCGCCGCGCCAGACACCCACGCACCATCACA
CGCGCTTGGCAGCCGCGCGTGAGGCCTGGTTAGCCGTATCTAGTGGGCGCGGTCGACCGC
GAAGCGGCCGAGGCTGGCCAAGGTGGCGCCGGATTCGCCGTAGGGCAGCAACAGTGCGTG
CATATGGCTGGCCAGTTCCGCCAGCTTGGTTTTGGCGCCGTCCATGCCCAGCAAGGCGGG
GTAGGTGGACTTGGACTGCGCCGCATCCTTGCCGGCGGTCTTGCCGAGCTGGGCGGAGCT
TGATTCCACATCCAGGATGTCGTCACGCACCTGGAACGCGAGCCCCAGCGCGTCGGCAAA
CGCATCCAGGCGCTGCTGGTCGGCAATACCCGCGCCGCCGGTCAGCACGCCCATGCGCAC
CGCGGCGCGGATCAGCGCGCCAGTCTTGAGTGCATGCATGCGCTGCAGTGCGTCCAGTGC
CTGCACCTGCCCGGTGGCGTCGATATCCAGCGCTTGGCCGCCACACATGCCGGCCGCACC
GGCGGCCGATGCCAGGCTCTGCAACCAGCCCACCCGCAGTGCCGCATCTGCCGGTGCCTC
GGCCAGCAGTTCGAATGCGCGTGCCTGCAAGGCATCGCCGGCCAGGATCGCGGTGGCTTC
GTCGAAGGCGATGTGCACCGTGGGGCGGCCGCGACGCAGCGCGTCATCGTCCATGGCCGG
CAGGTCATCGTGCACCAGCGAATACGCGTGGATCAGTTCCACCGCCACCGCCGGCGCGTC
CAGGCTGCCTTCTTCGGCGCCGAACAAGGCGCCGCTTGCATAGACCAGCAGCGGACGCAT
GCGCTTGCCGCCACCAAGCACGGCGTGGCGCATGGCCGCGTGCAAACGCTGCGGGGCGAG
GGCGGGGCTGGGAAGGCAGGCGTCCAGCTGCCGTTCGGTGCGTGCAAGCCAGCGCTCAAA
CAACGCCGCGCTCACTCAGCCGCCATCCAGCGACGGCGGCTCGAATGCTTCTGCCTGTTC
GGGGCGTGCGGGGTCGGTCACCAGACGCACGCGCAATTCCGCCTGTTCCAGCGCCTGCTG
GCAATCGCGGTACAGCCCGATGCCGCGCTCGTAGGCGGTGAGCGACTGCTCCAGGCTCAT
CTCGCCCACTTCCATCTTCTGCACCAGTTGCTCGAGTTCTTCCAGCGACTGTTCGAAGCG
GGCGACGGGGGAGGATTCGTTCAAAGACTTCTTGGCCATCGACAAAGTGTGCGGCGCGCG
CGCAGGCGGGTCAATTCGCGGGTGCAGCGCTGCGCCACTGCAGGCGCGCGGCGTGCGCAC
GCAACCACTGGTCCAGCGTGGCAGACACGATCTGATCACCGGCGGCCAGCAATGTCTCGC
CGGCCCACAACAAGGGCAGGCGCGTGCGTTCCCACGGCGGCAGGTCTGATTGCTGCAGCA
GATGTTTGAGCTGATGCGAATGGGTCCGGCCCGGCAGCACGATGCGCTCGCCCCCCTGGC
GCGCGCGCACCTGCAGTGGCTGCTCGAAGCGCAAGCCCGGCGTGCCGCGCAGTTGCAGTT
GCGTGCCGTCGGGCAATAACAGTGTGCTGTCGCCGTTCCACTCGGCCTGCCACTGCGCTG
GCCACGTCGCGCGCGCACTGAGCAGGTACAGCTGCTGACGCCAGCGGCGAATTTCTGTCT
GTTGCCAGGCAAAGCAGGTCTGCCGATCCGGCTGCGTGGTGGCGATCTCGCGTTCGAGTG
CGTGCACGCCCTGCGCCGGCAGCGGCGGCGCGTGCGCGGCGGCCACCCAGGCGCGCAACA
GGCGTGCGCGGCGCGCGGGGAAATGGCTGCGCAACGGCTGCAGCTCCAGAGCGCCGGCGC
TGTTGCAGACGGTGGGCAGCAGGTTGACGTCGTCGTCGTGCAGCAGGGTGCTGGCATCGC
CGCACAGCTGCGCGCTGCGGGCCAGTGCATCGGCCGCCAGCGGCCAGCGCTGCTGCAGCG
CCGGCAGAACCTGCGTGCGCAGGAAATTGCGGTCGTGCTGCGGATCGGTATTGCTGGGGT
CGTCGATCCAGCGCACTGCATGCGCCTGCGCATAGGCCGCCAGGTCGGCGCGTGCGTGGC
CAAGCAACGGGCGCCACAGCGTGCCCGGGCCGAACGGGCGCTGCGGACGCATCGCCGCCA
GTCCGTCAGGGCCGGAAGCGCGCAGCGCGCGCAGCAGGAAGGTCTCGGCCTGGTCGTCAC
GGTGATGCGCCAGTGCCAGCCACTCACCCGCTGCCAGGGTCGCTGCAAAGGCCGCATGCC
GCGCAGCGCGTGCGGCCGCTTCCAGGCCGCTACCGCTGTCGCGTGCCACCTGCACGCGCA
CGACCTGCAGGGCAATCCCCAAGGCCGCGCACTGCTGTTGGCAGTGCAGCGCCCAGGCAT
CTGCATCCGCATGCAGGCCATGGTGGACATGCACGGCGCGCAGGCCGGCCTCGCGGTAGC
CGTCGGTGGCGGCCAGGGCATGCAGCAACACGGCCGAATCCATGCCACCGCTGTAGGCCA
CCAGCACCGGTGCCGGTGGGGTGGCGGGGATCAACCCGGCTGCCTGCATCACGTCCACGT
CAGGCCACGCCCGTCATGACGCCGACCGCTGCGGGCCGCGCACCGCATCGGTTGTGCGCG
GTGCGCTCGGCCATCAGCGCTGGGTCGCGCGCTCGAAGGTGGCGGGTGCGGGCAGGTTTA
CCGGCACCCCGGCGCTGTCGCAGGTGCCGGCCTTGCACAGGCGCGCACGTAGACGCGGGG
TGGCCTGGACGATGACGTGGTAGATCACGTTTTCTTCCAGCGTGCCGCGGAACGCCGCGC
TGCCCGGGCCGGTGGCCCAGATGCCGACGTCTTCGCCGCCGTGGCTTTCGGACTTGGTCG
GTACCAGCGATTCCTGCATGTAGCTGGGCGCCTCGGTATCAACATGGGTGAGGTCGGGGC
GGCCGTGGGCCGGCTCGCTGCTGCTGGGCTCGTGCGGATACTTTTTCGGCCCGGCCGGCT
GTGCGTTGGTCGCGCCGGTATGGCCGGGGCCATTGGCGTAGCTGAGGGTGGTGTAGGGCT
GGCCGGCCAGATCGGTGGCCAGCTGGGTGCGGTCGCCTTCTTCGCCGCCGGTGCCGCGCA
CCTTGCCCAGGATCGGGTTGCCACGCACCGGGTAGCCCACGAAGTTGAGCGTGTGCGAAT
GGTCGGCGGTGACGATGATCAGCGTGTCCGGCGGCGCCGTCTGCACGGCGGTGCGCACCG
CATCCGACAGCGAGACCGTTTCATCCAGCGCGCGGTAGGCATTGCCGGCGTGGTTGGCGT
GATCGATACGGCCGCCTTCGACCATCAGCACAAAACCGTTCGGGTCGCGCGACAGCGACT
GGATCGCGGTGCGGGTCATCTCGGTCAGGCTGGGCTCGCCTTGCGGCGTGCGGTTGCGGT
CATGGTCGAACTGCATGTGATCGGGCTCGAACAGGCCCAGCAGCGCCGGTGCGCCAGCGG
CGGCCTGCAATTGCTGTTGGTTCCACACGTAGGCGCCTTGCGGGTGGGACTGCTTCCACT
CGGCCACCAGGTCGCGCCCGTCCAGGCGCAGGCCGACCTTGTCGTCGTACTCGGGGTCGC
GCTCCTGCACGGTCTGGAACTGGCTGCGGCCGCCGCCGAGCACCACCTGCGGGCCACGCC
CGAAGCGTGCGGTGGAGAGCAATTGCTGGGCGATGTCCTGGCAGCCGGCGATGCGGGCGG
CCTCGGGCAGGTCGGTGTCGTTCTCCCAGTTGCGGTCCGGCGAATGCGCGTAGGTCGCCG
CCGGCGTGGCGTGGGTCAGACGGGTGGTGGTGACCACACCGGTGGCCATGCCGGCGCTGT
CGGCCAGTTGCAGCCAGCTCAGCAGGCCCTTGCCCAGGCTGTCGGCACAGTCGCTGCGGT
TGCCGCTGCTGACCCCGATCGCGCCCATGTGCGACTTCACCCCGGTGGTGATCGCGGTCA
TGGTGCCGGCCGAATCCGGGGTCTGCGAATCGGTGTTGTAGGTCTTGCTGAAGGCGGTGG
CGGGGAATTGCTCCCACGACAGCAAATTCTCTTCGCCCGGGCCGCCCTTGCGCTGACCGT
CCAGGATGCGTGCGGCGGCCACCGTGGTCAGGCTCATGCCATCGCCCAGGAACAGGACCA
CGTTGCGTGCCTTGCCGGCCATCGCGCCGTTGCCGGCCGCACGTGCGGCGCCGGAGCGGT
ACCACCATTGCGGAGTTTCGCCGGCCGGATGCGTTACCGGTGGCACGTCCACCTTGACCG
AGGCGGGCGCCGCGGTGGTGGATCCGGCAGTGGAAGCGCAGGCGGCCACGCATAGCGTGG
TCAGGGCGGCGAGGGCAGGCAGGCGGTAACGCATCGGCATCGAACTCGTGACTGAATCAA
TGCCCATTATGCCGGGATGCATCCGTCGCACTGATGACACGCCGCTGTTCCAGTCGTGGC
CTCGCGGGCAGGGCGGCCCTGCGATAAGGTGCATGCACTCCCCCCGGATGATTTCACGCA
TGACATTGGTCTCGGCCTGGTTGCGCATTCCGTTCTGGCAACGCGTGGTGGCCGGCTTCG
TGCTGGGCGCGATCGCGGGCGCAGCCATGGGCCCGGCCGCCGAGGTGTGGTTTGGGCCGC
TGGGCGATCTGTACGTCACCCTGATCAAGATGATCGCGGTGCCGCTGGTGTTCTTTGCGG
TGATCAACGCGATCTCGTCCTTGCACGGGCAAAAATCCGTTGCGGCCTTGGGCGGGCGCA
CCTTCCTGTGGTTCGTCATCACCGCCGCACTGGCAGTGGGCGTGGGCCTGGCGGTGGGCA
CGATCATGCAGCCCGGCGCCGGCCATTTCAGCCTGAGTGTGGACTCGGCGTGGAAGCCGC
GCGATGTGCCCAGCCCGATCAAGGTGCTGCTGGATGTGGTGCCTTCCAACCCGTTCTACG
CGCTGACAGGCATCGGCACCAAGACCAATGCCGCCGGTGAAACCGTGCTGGCCGCCGGGC
GTGGCTCGATCCTGCCGGTGATCTTCTTTGCCGCGCTGCTCGGCTTTGCGATGGTCAAGC
TGGGTGACCGCGTGGCCGAGGCACGCAAGCTCACCGGGCAGATGAGCGACATCATGATTC
AGGTCACCCGCTTCGTGCTGGAGATGACCCCGCTGGGCACCTTCGGCCTGATTGCCGGTT
TGGTGGGCAGCTACGGCTTTGCGAAGCTGCTGCCGTTCGGCAATTTCGTGCTGGCGCTGT
ATGTGGCCTGCGCGCTTCACATCGTGGTGGTCTACAGCAGCCTGTTGCTGCTGCACGGGC
TGAACCCGTGGAAGTTCTTCCGCGGTGCGGCGCCTGGCATGCAAGTGGCGTTCGTGAGCT
CGTCAAGCTTCGCCGCGATGCCAGTGGCGATGCGCTCGATCACCCACAACCTCGGCGTGA
ACAAGGACTACGCCGCCTTCGCCGTGCCGCTGGGCGCGAGCATCAAGATGGACGGCTGTG
GCGCGATCTTCCCGGCGTTGTGCGCCGTGTTCATCGCGCAATACACCGGCGTGCCGTTGA
CCGCCAACCAGTATTTCGTGGTGCTGATCGCCTCGGTGCTGGGCAGCTTCGGTACCGCTG
GCGTGCCGGGCACCGCGGTGGTGATGGCCACGGTGGTGCTTAGCGCCGCCAACCTGCCGC
TGGAAGTGATCGGCTATCTGTACGCCATCGACCGGATCCTCGACATGATGCGCACCATGA
CCAACGTCACCGGGCAGATGCTGGTGCCGGTGCTGGTGGCCAAGGAGACCGGTCTGCTGG
ACAAGACGATCTACGAGTCTGCGTCCACCAATGTGGGGCTTGAGGATCCGCCCACCGATC
GCGCCGCGCCGCTGCGCTGAGCCGGTGATGGAAGACGGGTTTCCCACCGTGCGCGGGCAA
TTGCAGGCGCTTGCGCCGTTGCATGTCATCGACGGTGTGCTGGTGCAGGACGGCCTGCCC
GACGATCCGTTCGAGCAGCAGTACCTGCAGATCCGGCGCAAGGAAGGCCGGCTGTACACC
GACGCGCAGGTGCGCAGCCTGCCGCGCCCCGGTGGCGCGCTGGGCAATACGCTTGAATGG
CAGGTGCGCGCGCTGTCCAGCAGCCTGCTGGTGCAGCATCTACAAGCGCACACCGGGCAT
GGCGCCATTCTCGAACTGGGCTGCGGCAATGGCTGGTTGTCGCATCTGCTTGCGCAGTCC
CTGCAGCGCGAGGTCTGCGGTGTCGACGTCAACCGCACCGAATTGACCCAGGCCGCGCGC
GTCTTCGGCCATGACGCGCGGCTGACATTCGTCGCTGCCGACATCCACACGCTGGTGCTG
CCGCGCGATGTATTCGATGTGATCGTGTTGCCCGCCTGTGTGCAGTATTTCAGCGATCCC
GCCGCGCTCGTCAGCCGCCTGCTCGGTTGTCTGCGCGAAGGTGGCGAGCTGCACATCCTC
GACAGCCCCCTGTACGCCACGCCGCAACGCGGCCGGGAAAGCGCCGCACGCAGCTTGCGT
TACTTCACCGACCTGGGATGCCCGGCGCTGGCTGCGCACTATCATCAGCACACCTACGCC
AGCTTCGACGGCTTCACCGTGCAGTGGTTGTTCGACCCCCGGCGCGCGGGCACGCGGCTG
GGGCGCCTGTTCAAACGGCGGCAGCCGCATTTTCCGTGGTTGTGTCTGCGCAAGCAGGAC
AACTGACGGTCAGGCAATCGATCGGGGTCAGTGGGCTCGCAGGGCCTCCATCAGCGTGGT
GGCCCCCGGGGCCTGGTGCTGGGCAACCGCGCCCACCACGATGAAGAAGACGAGCACGCC
CAGCAGCGGCCAGATCGTGTGGCGGACGCACAGCCACCACCAGCCCTGGGCCTGGATGCC
GCGCATCCGCCGGTACAGCCCGCCGGCCAATGCCGCGTCCACCAGGAGTTCGGCCATCAG
CACCGGTGCCGACCACACCACCCAGACAGCAGCCACCAAGGCGGCTACGGACGCAGCCAG
TAGCGCCACGATTGCCAGGACAGGCAATCCCGCATCGCCATCGATGAGGTCCGGAAGTAC
ATCGCCCTCCGAAAGCCCCGAGCTGACTCGTGCGCCCCCTGTGCCGGAACGGCCCGCACC
ACTGGAGCCGCCACCGCTGGTCCAGCCGGGCGTTGTTGGTGTGCTACCGCCGTCAAGGTC
GATGCTGTGATCCAGCAGCTCCTCGTACGCGTCATCCATGTCGTTGCGCCAACGCACCCA
GGCCCACATCAGTAGCAAGAACAGGCCATAGGCGGCGAGTGTGGCCAGCGGATAGCGCAC
CACCATCGCGTCGATGCCGCCATTGCGCAGCAGGTGCGAGCTCAGTAGCCCGCCACTGGC
GGTGATCATCACGATGGCGCTCATCTGCAGCCGTGGCCAGCCGTCGCGTTCCAGGCGCTG
GCGTGTCTGCAGGAGGTCGTGGATGTGCCGTTCTGGCATCGCGGTGCGTCCTGCAGCAGG
CACGCCTGTGCCGGAATGCGGAGCGTAAGGAGTTTCGCGTGTGCGTGCATGTGCAGGCGC
CTATCGATCCTGCGTGGTGGCGAGAACGGGAAAGGCATCCGCGGCGCGCATTCGTCGTTG
CAAGTGGTCTTTGTCCAGCCTCCTGCTGGAGGAATGACGGATTCGCTCGCAATGCGCTGG
CCTGCTGGTACGTAGAGAAGCAGCTTGCGGTCGATACGACTCCGGAATCCAGGCGGGGAC
GCGGCGCATTGAACGCCACACGATGCCCGCCTGCGCGCACGCACATGGCACACTTCAAGC
TCATCCTTTGGCGAGAGACCCCGGTGATTGGCCAACAACGTGATCTGACATTTCGTTTCC
TGGCCGAGCCCAGCGACGTCAACTTCGGCGGCAAGGTGCACGGCGGCGTGGTCATGAAGT
GGATCGACCAGGTGGGTTTTGCAGCCGCCAGTGGCTGGAGCGGGCATTACTGCGTCACCG
TGGCGGTGGGCGGCATCCGCTTCGTGGCGCCGGTGCGCATTGGCGATCTGGTCGCGGTGT
CGGCCAAGCTGGTCTACACCGGCCGCAGCAGCATGCATTTCGCCATCGACGTACGCGCGC
GCAGCCCGATGGGCGGCGACTCGCGTTTGTGCACCCACTGCATCATCGTGTTCGTGGCGA
TGGATCCAGACGGCGTCAGCCCGGTGGAAGTGCCGTCATGGCGGCCGTCCACACCGGAAG
ACCAACGCCTGGCCGAATACGCGCTCAAGGTGATGGAGCTGAGCAAGGGCATCGAAGACA
CGATGGCGCATTACCAGGCTGATAGCGGACGCTGACCAGCGGTGGTTATGCGGCCTCGCG
TCACCTCTCTGATATTTCTGCGCTGCGCATGAGTGGCGCGTGCACTCATCTCTCGCTGCG
CCGGGGAGGGGCAAGCGCCCCCCGCGGAGGGTGATATAGAGCCGCTCTTCTGCTGACGAT
TGGTCAGCCCATGAAGGGTAAACGCATGACCATCACGGCCCCGCCCTCCGGGCTGTTGTG
ACCAGCGATCGTGCCCTTGTGCTCCTCGACGATGCGCTGAACGATGGCCAGGCCCAAGCC
CGTTCCCTTCCGTCGCCTTGTGAAAAACGGGTCGAAGATGAGCGGCAGGTCGTCAGGCGC
GAAGCCGCTGCCCGCGTCCTGCACGCGACACTCGACCGGTGCGCGCCCATTCTCATCGAG
CGTTCGGGCGGTGATAACGACGCGGCTACCGGCCGGCGCATGCTGCACGGCGTTTTCGAT
CAAATTGACGAATACCTGCAGCATCCGCCCGTGATTGAGCAGCAGCACGCCGTCATAGGA
GTCAGCCTGATTGTCGATCACAACGTTCCCGGCGTCGGCAATTGGGGCGCAGATGCGCGT
CGCTTCGGCGATGACGTTGCCCAGCCGCCCGGAGCTGAATTCCTCTGTTGGAGGCCTGCC
GTACTCAAGGAGATCGGTCATCAGCTTGTTGAGCCTGCGGACCTCGCGGCGCAGCACTTC
CTGATGCCTCCCGCCGCTTCGGCCTGTGTTGAAAGTCGCCTCCATTGCATCCAGGGTCGA
TGAGATGCCGAACAGTGGGTTGCGCACCTCATGGGCGACGCCTGCCATCAAGGCACCGAC
CGCCGCCATCGCCTCGCTGCGTCGCAGTTCGGCCTGCAGCTTTCCGCGTTCGCGCTCGGA
GCGCTCGCGTTCCGCAATTTCCTGCCGCAAGTCGGTGACCGTCAACTTCAGTTTCTGCTC
GCTTTCCTCCAACAGTGCCTTGGAGACCGTGCTCTCTTGTAGCCGCGTCACCATCAGGTT
GAACTGCCGTGCGAGGTCATCGAACTCGTCTTTACCTCGTTCGACGATACGGTAGTGAAG
GTCGCCCGCGCCGATGGCTTTGGTTCCCGATGCCAGCTTTCGTAACGGTCTGACGATCGA
CAGAATCAGCAGCGCGCCAACCAGTAGCGCGACGATCAGATACAGCGGGATTGCATAGCC
CAGCATGTTCAGTACCCGTACCGCGATGCGGTCTGCCTCTTTCTGTGGCGCGGTCAACCC
CTTCGCCGCAAGCGGCTCTATCTCTTCATCGGAGACATCGTCCATGTGGTTTTGTAATCG
AACAAAGTCGCTGGCAAGCGCGGTCATGGCATCTTCGCCGGTCAGCAGTGCGTCCACTCC
GCGCTTGACCTGCACGTGCAAGGCTTCCACCTCACCGGCCAGGCGACGCTCCCGTGCCTG
CAACGGCAGCTGGCGATACCCTGCAATTGCCCGATCGAGCTTGGCGGCTCTCTCCAGTAA
CTGGCGCGTCGTCAGTGCTGTTGGCCGACGCTCATAGGCGGACAGCCAGAAGCCCAGCTT
TGCCGCCTCTGCTTCCACGTTGGCAAGTGCGGCAAGGGTTCGGCGTCGCATCGGTTCGGG
CGTGGGGGCCACGTGCAGGATCTGCTGGTTGACGAGGGCATCGATGTCTCCCAGTAGCCC
GTTGACCTTCTCGAACGTGACATCAAGACCGTCGCGTTTATCCATCAAGGTGGCGCCGAT
CCGTGTAAGATTGTCGAAGTCCCTTGCCAGGTGACGACCCAATTCGATTTCCCGCCTGGT
GCTACTCAACTGCATGTAGTTCGCGTGGTACTGGGAAAAGTCTGCGCTGTCGTTAGAGGT
TTCTGCGCGCACATCCGGCAACGGCTGTGCGACGTACTGCAGTACGCCGAAGGCATATTC
GCCAACATTTTTTTCCATCTCGAGCGCTGCAATGCTGAAAGGCGCATCGACCTGCTCCAG
CCTTGTCAGATGGCCCACGACATCAGCCAGGCCGCGGTACACGTATAGCATCGACATCAC
GCCGAAAAGAACGATGACCGTGATGCCCGCATAGATTCTTGCCTTGACCATGTGGCGCTC
CTGCTCCCGTCGGGTGGCATTGCCGTGCTGATGCGCCATAGGACAGCGTGAGCCGGATCA
GTCAGGATCACCCGGCGCTGCCGCAATCCCATGCAACTTGATCTTCTGGTAAAGCGTGCT
GCGTGGAACGCCGAGCCGCAGCGAGGCCTGCTCGACCTTGCCGCCCACGTCGTGCAGGAC
GCGCTTGATGTGTTGCCGTTCAATCTGTTGCAAGGTGAGATTGAGATCGCCTGCGTGTGC
ATCCTGTGCCGATGTCGACTCAAAGCGAAGGTCGCGCCGGGTGATGGTGTTGTCATTGCA
GAGCAATGCTGCGCGCTCAAGCACATTACGGAGCTAACGGATATTGCCGGGCCACGCATA
CTCGCGCAGCGCCAGCGCGGCGTCATCGGTCAACTGCGGCGTACGGCTGGGGTCGGCCAA
CGAGCGTGCGAGGAGCGTGCGTGCAAGCGGCACGATATCTTCCTTGCGATCACGCAACGC
AGGCATCGTCAATGGAATGCTGCTGATGCGGAAGTACAGATCACTCCGAAATGTGCCTTC
TTTCACCTTGCTGGCAAGATCATGATGCGTGGCTGCAATCAGCCGGATGTCGACTTCGCG
TTCCCGTACTGCGCCCAGACGACGGAAGCGCTTTTCCTCCAGCACCTTGAGCAGTTTGGG
TTGGACGCGGGGGTCGACATCACCGATCTCATCGAGGAAGACTGTGCCGCCATCGGCGAT
CTCGAGCATTCCCTGCTTGCTCGCGGTCGCACCTGTAAATGCGCCTTTCTCGTGGCCGAA
TAGTTCCGTCTCCAGAAAATCGGGCGACAGGCCCGCGCAATTGAGATCAACGAAGGCCTC
GTCTGCGCGCATGCCATGATGGTGCAGCCATTTGGCGAGCAGGCTCTTGCCCGTGCCGGT
TTCGCCCAGGATGAGGATCGGGCTGTCGGTGTGCATTACTTTGCTCGCCTGCTCAGCCAG
GTCCCGGATTGCAGGGCTGCCGCCAGACAGTGGGTTGACCCGCTCCCGCCTGTCACGGGT
CGCTACCACCTGCTGCTGTCGCTGCAGCCGTCGTGTGGCCAGCAGGCGCTTGAGGATCAC
ATGCAGCGCAGGCATTTCGATGGGCTTGGTCAAGAACTGCTCTGCGCCCTCCTTGACGGC
TTGCACTGCCAGGTCGATCGACCCATACGCCGTCAAGACAATCATCGGCACATCTGCATC
GATTTGCCGAAAGTCACGGAGCAGGTCGATGGCGCTGCCGTCATGCAGACGGTAATCAAT
GACCGCAACATCCGGTGGCGAAGCTTGAAAGAGTTCGCGCGCGCGTTGGCAACTGTCAGC
ATCTACAACGCCATAGCCCCGCGACTCCAGGAAGTCTCGCATGCCAAAACGAATGCTGTC
TTCGTCATCGACAATGAGTATTCGGGTTCTTGCCAAGGTTGCCTCCACGGTGGGCTGTGC
GGTACGGGCTTAAAACGCCAGCTGCGCACGCATCAACAGAATCTGCGGGCTGTCTGCCTT
GCCCCGACGTTCGCTGTGCACGTCGATGTAGTTGAGCATGATACGCAGGTGCTTGCTGGC
GTAGTAGTTCACGCCCAGGGTGAGATTGTCTTCTTCGCCGCCCCGTACGTTCGCGTTGTC
CAGATCCAGATGGCTATACCGCGCGGTCACTTCCCAGGCACCGCCCGGCCGTTGGACGGG
GACACCTTTGAATCTGCCGCTGCTGTACTGACGCGACTCGCCTGTGAGCACCCAACTCCC
CATCACATACCAGCCTTCCAGCGTTGCATCCGTGCCGATGCCTTCGCGTTTGATCGCGGT
CTGCATCCACTCTGCCTGTAAGGAGAGTGGGCCGGATTTCGCCGCAGCTTCCAGCCCGAG
CCTGCCCACGTGGGTGACGTCGGCCAACTTGCCCGTATTCAAGAATCTGACGTCCAGTGC
ACGAGATTCCGGACGCGCGGTGAACTTGACCTCACCGGTAGGGCGCTCGACCACCGCAGC
GATACCAAGATGCAGTACGGTGTTGCCGCCGCCTGCATAAATCGGTGTGACGGTCGCGCG
CGCAGCAAGGCCGCGTCCACGTTCGCGACCATCGAACGAGGAGCCGAACCCCATCACAGA
CACCGAGTAGTGATCGCGGTTTCTGCTCACTTCCGCGCCGAGCCGCCGGGACGGCGCGAA
CGCGTCGGTCGACAAGGCGCGCTCAATGAAGCTGATGGCATTCGAACTGTTCAATTCCTC
CAGCCCGAACGGCACCTTGGTTTGGCCAACGTTGAGATCGGCTTGCTTCCAGCCGTCGTA
GTGCAACGCGATGTCGGTGAAGCCTTCCTTGAAGTCGCCGTCCTTGACGGTGCCGGTGTT
TGTCAGCGCATAGACATTGGCGAAGTCGTACGCCAGTTCAAACGACCAGTCACTGGTGAG
CTTGCCGTCCATATCCAGGCGAGCGCGCCGCAGCAGCATGCCATTGTCCAGCTGCCTGAC
ATCGGCGTTGTACCGCGCATAGTCCAGGTGCAGTCGCCCGCCAACCGTGACCTCCACTGC
CGCAGCCTCCGACATGGCGCCCAGGCAGGCCATGAGTGCGACCAGTAGAGTGGTTTTCAT
GGGTGCACGAGCTCCGTACGATCCATGCTCATGGCCGTGTGAGCAGCACAAAGGTCGTGC
CGTGAGTGACCAGTCCGCCGTTGTCGCTTGCGAGCAGAACATGCCGCGCATCCAGCAACG
TCATGCCCTCAATATTGTCCGGCCCGACCGGCAGCACGATAATCGTCTGGCTCGCACATT
GTTGGTCTCTCGTGCAGTTGGAAAGGTCCACGCGGCGCACGCTCGCCGACAGCGCGTCCT
TCGCTCCTTGTCGGCTTCGCTCAAGAACAAGCAGCGAGCCATCGGGCAGGACGTCCATTC
CCTTAAGCCGGCTGTCTGGCGCTTGGCGCACGAAGGACCAATGCCCGCCAATTGCGTAAA
GTGCGTGTTGATCCTGCGGTTGCTGCAACAGTGGAGACTCGGGCGCAGTGATCAGGCCAT
GCGCTGGATGGATAGCCAACGATTCCAGGCCGCGTCCCTTTTTGCGATAGTTGTTGAGGT
CGTCGGCTGGTGGTGGCACGGGCAGATTGCCCAGCACCGTGCCATCTGGACTGAAGCGGA
CAATCTTGGGCAGAGTGCCTTCCAGCGACGCAATGAGCTCTGTATCGCCAGGGATGCCGT
TTGTGGCATTCACCAGCGTCAATCCCTCTGCGTTGAATGCCTCGGGCGTGCCACCTGCAA
GGTGCGGGTCCGCCAGGGGCGCAGCGCGAATTGGCTGGATGTCGGCGATCGCATCGCCAT
CGAGCGTGAGACGGAAGTGAAACACGTAGCCCGTGTCGGAGACCGCGTACAGCAGCTCTT
CGTCGGCATCCCAGGCCAGGCCGGAAAGCTCGGTCAGATGAATGTCGCCAACCATCGCTG
TGGGAGGAAATGTGAAACGGGTGGATGCGGCTTGCATCGGGCCGGGTTGCGGATGTACTC
GCTCAGCATGACCGGTCGCCACATCTGCGTCCTGATTGCACGCAGTCAAAAAGGCCCCGG
CGGCCAGGATGATGGCCAGCAGTGTTTTAGGATGCATGCGCAAAACCTTTCGAAGAGTAG
AGGCTTGTTGGGCAGGCACTTGCCTGGCGGGCGGCTGTGCGGTCATGTCGGCGGTGTATC
GCGCGTTGGCACCGCGTCAAGCTTGCGCAGTGCCGGTAGCAGCTTGTTGTACTTGGAGAC
CTTGCGCAGCGCAGCCAGGCTGACGCAGTACTTGGAGGCACTGTTGGTGGGGTGCTGGTG
CAGGGCGCGGAGAATCTTGTCGGCAATGCCATTGGCGTTGCCCGATTTGGTTTCGACGAT
CACCAATTCTTCGCCAACGCGGTAGGTTCCGGTCCCGTCCATGAACACCATGCTGCGGTC
GATGGTCATCCGTTCGCCGCCTTCCTTGGCAACCAGCGTCATCCTGCGATAGCGCATCGA
TACGATCGGCTCGAGCGTTTGTGTGAGCTCGCGCGCGTAGAGGTCGCGGTAGGCTGCACG
AATCCGTGCCTCTGTCTGTGGATCAAGGCGGCCGTACTGGTCTGGCGCGCAGGCAATCCG
CTGCTTTTCAGTCTGTCCGCGTTTTCCTTTCAGTTTGATTTCCGCAAAGCACAGCTGTGC
GTCGACATAGTTACGCATCCGGATCTTGCAGCGCTGGCGCCTGCCACGGTGGTGATCGAA
GTAGCTGGTGTGGGCGGGGTCGTCGAAGTAGCAGGTGTCGTAGCGGAAGTCGCGCTTGCC
ATCGATCTCCAGCATGTCGAATTGCCTTGCCAGCTCCGGCCAGGCAGGCGCGAGGCGATG
CTGATGCACGACATATTTGTTATCGCGTCGCACCAGCATCGACGCAGTTTCGTTGAGCCG
TGCCAGACCAATGGCGCGAAAGTCGCCGCCCTGGCTGACATCAGGGAGGGCCGTGTCGCC
GCCGTCGCCTTGTGGGTTGTACTGTATGGCGTTCGCCTGGGTGATCACCGGTATGGGTGA
TGCGAACCGGTATGAAAGTGCGGCGCTGTTGATGTGCCTGTGCATGGTGGCCTCCTCAAC
GTTTGCGATAAAAGACGCGCATGCTGACCGTGTCATTGAGGTAATCAATGGCGCGGACTT
CATAGGTCACCACCTCAACGCCAAGGCGCTCGGCAATGTTGGCGTTCATCACCTTGGGGT
CGGAAAGTGCGTGAGCGTGGATCTGATCGAACGTGATCTTGATGTTCTCGACCGAATGCA
CGATCCGCGGGTGGTCGAAGACATAGGCGCCCAGCAAGACCAGCACCACCGTTGCAGCAA
TGAGCGGAAGCGTGGTGCCTTGCACGGAGCAGATCACCGCGACCGCCACACTGCCGAAGA
AGTAGGTGATCTCGATCTTGGTGATCGGCTCGGATCGCAATGTAAACAAAGCGAGAATCG
CGAACAGCCCGAAGCCTGCAGCGACACTGAATTCGACGCTCGACAAGATGGTGAGGACGG
CGAAGACAAAGATGTTGAAGAGCGCCGCGGCGGTGACGAGTTCTTTGTCCTGATGGCGCC
GGTAATACATGCCGAAGATCAGCACGAGCACGGCTGCGATGTCGATACAGAATCGCGCGA
GTAATTCAAACAGTGGTGTGTGTATGAAAGTGGATAGCAAGGCCCTGCTCCGATAGAGGC
GAAATGCCGCGTTCGGAGTGACCTACGCAGAACCCGTGCCAAGCGTGCTGTACAGGTCAG
GCGATGGCCTGAGAGACAATAAAATCAGGGGGATGCGGTGGTGTGGCCGCTCTTCTCATG
TGCGCCGCCGACTACTTTCGTCGCGACTAATTCCAGAGACTGGTCCAGAATCTGGATTCC
ATACAGCGTGGACACCTCAGTGCTGTCTGGGTCCGTTGTCGGGTGCGGGCGCAGGCCTAG
CCGGTACGGATGCAGAGCGTCTTACACCACGGCCGCAGTACATCGCTTGGGCCAACATCG
TGGCCTATGCACCCTGGCGGGTAATCGCCACGGCATTGCTTGGTCGGGTGCGTGGCTGCC
TTACCCGTGCGGCTGCGTTCTTGGAAGCAGCAAGCCTGCAGCCCAGGGCGGTGCGGGGCA
TCACGAGTGCACTGTATCGACCCTGGCCGGAGTCCCTTGCAGGTGTCGAGGAGCCAGCGC
TTCTCGCGCCAAGGCCTTCGGTATGCGCTCAGACAACGCAGATGCGTGAACGAGGGCTTT
GCCGATGGGTCAGGCTGTTGCTTTGTAGGCATGCGCTGCGCGGATGACTTGGCCGTGTCC
AATCATCCCGCGCACAAGCGCAGCCCAGCTAGCGTTACGTCGCTGACCAACTTCCCTGGG
CCTTCCAAGTCGAGCCCTGGGTCGTGCGCAAACGTCGGCGGGGCGAAAAAAAACCGCGGC
AAGGCCGCGGCTTTCCGTGTTTATGCAGCCGGTCGGGCAATCAGAGCACGCGACGCGCCT
GGATGAACTTTTCGCTCCAGTAGCCGCTGGCCAGCGAATCCACGCGCACGTCCTTGCCGC
GGCTCGGCGCGTGCAGGAACTTGCCGTCGCCGACCACTAGGCCGACATGATCGATGCGGC
CGCGGCGGCCGAAGAACACCAGGTCGCCGGCCTTGAGCGCGTGCGGGTCCTTGATCAGTT
CGGCGGTTTCATCGCGGGCGATATCACGGGAGACGCGCGGCAGTTCGATGCCCAGCGCAG
TCTTGAACACGTAACCGACCAGGCCGCTGCAATCGAAGCCTTCGGTGGACTCGCCACCCC
AGACGTACGGCGTGCCCAGCAGGGCCATTGCGCGCTGCAGGATCACCTGGACCTTGCTGT
CGGCCACGGCGTTCTGTGCCGCGTTGGCGGCGCTCTGCGAGACGTCGTAGTTGGCGAGCA
GGCGGCTGAGGTCGCCAGCGAACATCGCCGAGCGGTCCATCAGGGGAATGGCGTCGTTGG
CAGCCAGGTGCGGAAGCAGGGCGGCCAGCGTTGCAGTGGCAGCGGCATCGGCGCGGCTGC
GGGTGGCGGCTTTCTCAGCGGCGACGGCGCTTTCAGATGCGGTCGCAGGCGGAACGGAAG
AGGGGATTGGGGCGGTCTGTGCCAGGGCGGGAAGTGCTGCGAGCCAGAGCGCGGTGGCGC
ACAACAGGCGGAGCGGTTTCCGGGGCGGATGCGGTGCGGCGCCAGGGTTGAGCTGTTCGT
CGTTCGTCACGCGGGAATCACAATTCTGCTGTCGATGCGGGATGATGCCTTGGTGAAAGG
TTCGTTACGTTCAAAAACCGTTAACTTTCCGTTTTATGACTTGTGACGCACGTCACATTT
CAATGTAAAACCCGCTTTGAACCTGAATAATGGTCACGCCAGTAAGCCCCGTCGAGGAAA
TCCAAGCGGACGGTACCGCCGCTGCTTGGGGCGTGCACGAAGCGGCCTTCACCGACGTAA
ATGCCGACGTGGCTCACGCTTCCACTGGAGCCAAAAAAGACCAGATCGCCAGTTGACAAT
TTTTCCGCTGGAATTTTTGGCCCCTGCACGGCGGCCAGGTCACGCGAGGTCCTGGGCAAT
GAGAGCGCCAGCACGTCTTTGTAGACATAGGTGACAAGCCCGCTGCAGTCGAAGCCGCTC
TCCGGCGTGTTGCCGCCATACCGGTACGGCGTGCCGACCAGGCCCAGGGCGCGCATGAGG
ATGTTGTTGGCGGCAGCGGGGTTGGCCGGCGGTACCTGAGGCCAGACGCGTGCGGTGGCA
GGTGCTGGCGCCGGGCGGCGTACGGGTGCCTGCGAGCAGGCGGCCAGCAGCGACAGACCC
AGCATCAGGCAGGCCGCGGCGGTGCGGGGACGAACGGCAGCAACTGGCGTGATAGGCATC
GAGCCGGGATAATGGGCGGTTACGAAGGTCGCCATGATGGCGGCGCACTCGACGGCCTAC
AAGCCGTCCTCAACCGTCTGCCACCGGGCAGCCCCATTCAGAGCCAGGCATGAAGATCGA
AAAAGACAGCGTCGTCCGCTTCCATTACACCGTTTCCGAGCTCGGCCAGGAGCCGATCGA
GAGCTCCAAGGAGCGCGACCCGTTGGCGATCCTGATCGGCCACGGCAACATCATCCCGGG
CCTGGAAGCGGCCATGATGGACAAGGAAGCCGGCGAGAGCTTCGGCGTCGACGTCAAGGC
GACCGAGGCTTACGGCGAATACCGCGAAGGCCTGAGCCAGCGCGTGCCCAAGAAGCACTT
CGGCGCCACCAAGCTGGTGCCGGGCACGCAGGTGGTGCTGCAGACCAACTTCGGCCCGCG
TGCGGTGACGGTGCAGAAGGTCGGCATGAGCGTGGTCGATGTGGATCTCAACCACCCGAT
GGCCGGCAAGGACCTGCACTTCGACGTGGAAATCATCGAAGTGCGCGAAGCCACCCAGGA
AGAGCGTGACCACGGCCATGTGCACGGCGACGGTGGTCACCACCACTGAGTCACCGCTGT
GCATCCTGACGGCCCGCCTCTTCGGCGGGCCGTTTGCATTGTGCGACCTGCTGTGTCGCC
TGCCGTTACCCGGGTTTCGATGACCGAGCGTTCTGTATTGTTGCCAATTGCCGCGACCGA
GCGGATTGCGGTGCTGGATGTGCTGCGCGGTTTCGCGCTGCTGGGCATCTTGCTGATGAA
CATCGAAGGCTTCGTCGGCCCGCTGGACCTGGCGGTGACTGGCGTCGATCCGCACTGGCA
TGGCCTGGGCCGCGTGGTCGATGCGCTGACCTATGTATTCGTGCAGGGCAAGTTCTACAC
CTTGTTCTCGCTGTTGTTCGGCATGGGGTTCGCGGTGATGGCGCAACGCGCCCAGCAGGC
GCAGCGCCCGTTCCTGGGCATGTATCTGCGCCGCAGTGCCGGCCTGCTGGTGATCGGTCT
TGCCCATGCGGTGCTGCTGTGGTCGGGCGATGTGCTGGTGACCTATGCGCTGCTGGCGCT
GCTGTTGCTGGCCACCCGCTCCGTGCCCACGGCCACGCTGCCGTGGTTTGCGGTGTTGGT
GTACCTGTGTGCGCCGGGGTTGATCCTGCTCTATGGCGCGGTGGGTGCGCTGGCCCAGGC
GGATCCCGCCGCCGCGGCCGAGTGGAACGCGGCGATGCGCGAGGTGGCGCAGCAGGCGGT
GGCCAATGTGCAGGCGCAGCGCAGTGCGCTGGGCAGCGGCACCTATGTGCAGGCCACCGT
GCAGCGTTGGCACGATCTGCGCGAGGCCTTGATCGCGCTGACCATCAACGGCCCGGCCAT
GCTCGGGATGTTCCTGCTGGGTGGCTGGTATGTGCGCAGCGGGGCGATTGCCGCGCCCGA
GCGCTTTGTGCCTCTGTTCGGTTGGCTGCGTTACGGCGTGTTGCCACTGGGTCTGGCGTT
GATGCTGGTGAGCTACCGGCTGGAGCCGTGGATGGATCCGGCCCGGCTGGATCTGCGGCT
GTCGTTGGCGTTCGCGCTGGCACTGCTGGGCGGGGCGATGATGTGCCTGGGCTATGCGGC
CTGGGTGATGCGTTTTGCAGCGCAGCTGCGCTGGCTGGCACCGGCCGGGCGCATGGCCTT
GAGCAACTATCTGCTGCAGTCGCTGCTGTGTACGAGCATCTTCTACGGCTATGGCCTGGG
CTATTTCGAACAGTTGCCACGTGCCTGGCAACCGCCATTTGCGCTGCTGGTCTTTGCAGT
GCAAGTGGCACTGAGCCACTTGTGGTTGCGCTGGTTCCGCTTCGGTCCGGTGGAGTGGCT
GTGGCGCTGCGTGACCTACCTGCAGGTGCCGCCACTGCGGCGTCATGCTGGCGCTGCGGG
CTGACGCATGAGCAACGCACGCGTGGATGTGGTGGTCATCGGCGCCGGTGCAATCGGGCT
GGCCACCGCGCGTGCGTTGGTCGGTGCCGGCCGGCAGGTGCAGGTGCTTGATGCCGGCGC
GATCGGCGGGGCAACCTCGTATGGCAACTGCGGCACCATCACGCCCAGCCATGCGCCGCC
GCTGGCAGCGCCGGGCATGCTTGGCCAGGCGCTGAAATGGATGTTCACGCCGGATGCGCC
GCTGTACATCCCGCCGCGGCTGGATCCCACGTTGTGGCGTTGGTTATGGCGCTTTGCACG
GCGCTGCAACCGGCGCGATTGGCGGGCCAGCGTGCAGGCGCGCGCTGCGCTGCTACACGA
TGCACGCCTGCGGCTTGCCCACTGGATCGAACGCGACGGGCTGGACTGCGAATTCCGCAG
CGATGGCTTGGACTATGTATTCGGCGATGCGCGCAGGTTCGAACATTACCGTGCCGAATG
CGCAGCGTTGGCGCAGTGGGGTATCCAGGCACAGGCCATCGACGGCGAAGACTATGTGCG
GGACGACCCCGCCTTTCGCCAGGGGATTGCCGGCGCGATCCACTTCCCCGGCGATGCGCA
TCTGCGCCCCGAACGCTACACCGCCGAGCTGGCACGCGTGCTGCGCGCACGTGGCGGCGT
GATCCAGGAACACTGCCGTGTGCACGCCGTGCGTCCGGATGCGCAGGGCGTGTGCCTGCA
CACCGCGCACGGACAACTGCATGCGCGCGAGGTGGTGATCGCCACCGGGCCGTGGTCGCC
GCAACTTGCTGCACAACTGGGGCTACGGCTGCCGGTGCAGGCCGGCAAGGGGTATTCGAT
CACCTATAGCGCGCCGGCGCAGATGCCAAAACGCCCGGTGGTGCTGAAGGATCGTTGGGT
GTTCGTGGTGCCATGGCGCGACCGCCTGCGGATCGGCAGCACCATGGAATTCTCCGGCCA
CAACAGCCAACTCAACGCGACACGCCTGGCAGCGCTGGAGCGCGCGGCAGCGCAATTCCT
GCATGCGCCGAAAGGCCCTGTCGAAATCGAACGCTGGTATGGATGGCGCCCGATGACCTG
GGACGATGTGCCGGTGTTGGGCGCGGTGCCGCGCAGTCCTCACGTCTGGCTCGCGGCCGG
CCATGGCATGCTCGGCATCAGCATGAGTACTGCAAGTGGACAACTGATGGCCGACCTGAT
CACCGGGCGCGCACCCGCGCTGGACCCGCATCCCTACCGCGCAGAGCGTTTTGCATGAGC
GCACGTTACGACTACGACGTGGTGGTGCTGGGCGGTGGCTCCGGTGGTCTTGCCGCGGCA
TTCCGCGCAGCCAAGCATGGCGCGCGCGTGGCGATCATGGAGCCGGGCGAGCTCGGCGGA
ACCTGCGTCAATCTCGGCTGCGTGCCGAAGAAGGCGATGTGGTTGGCGGCCGATCTGGCG
AGCAAGATCGAACTGGCCGGTGCACTCGGGTTTGATGTGGTGCGCCCGACCTTGACCTGG
CAGGAATTGGTCACCCACCGGCAGGGCTACATCGGCAATATCCACGCCAGTTACCGGCGC
CGCCTCGACGATGATGGTGTGGTGCTGATCCCGCAGCGTGGCGTGTTGCAGGACCGGCAT
ACCTTGATGGGCGCCGACGGCGTGCCCGTCACTGCCGAGCACATCGTCATCGCCACGGGC
GCGCATCCATTGCGCCCGCACGTGGAGGGCGCCGAGCATGGTCATGTGTCCGACGACTTC
TTCAACCTCTGCCATGCGCCGGACCATGTGGCCATCGTTGGAGGCGGCTACATCGCGGTG
GAGATTGCGGGGCTGTTGCAGGCGCTTGGCAGCCGCGTGCATCTGTTCGTGCAGGGCGAG
CGGTTGCTGGAACGCTTCGACGCCGAACTCACGTTGCAGCTGGCCGATAACCTGCGCCAT
CTCGGCGTGCGCCTGCACTTCGGTTTCCGCACCACCGGTGTGCAGCGCGATGACACGGGC
AAGCTACGCATGCGTGGCCACAGTGCGCATCCGGGCGAGTTGGGCAACGATGTCTTTGAC
CAGGTTTTCTTTGCGATTGGCCGCCGTGCCAACACCGCCGGGCTGGGCCTGGAAGCGCTC
GGCGTGGAACTCGGCAAGAAGGGCGAAATCGTCGTGGACGACGGCCAGACCACCAACGTG
CCCAACATCCATGCGGTAGGCGATGTGGACGGCAAGGTTGGGCTGACGCCGGTGGCGATC
GCGGCGGGGCGCAAGTTGATGGATCGCCTGTTCGGTGGTCAGCCGGATGCGCGCATGGAT
TACGACAACGTGCCCAGCGTGGTGTTTTCGCACCCGCCGCTGGGAGCGGTGGGCCTCACC
GAAGAGCAGGCGCGTGAGCGCTACGACGGTGCGGTGCGCGTGTACCGCAGCAACTTCCGC
CCGATGTTGCACGCATTGGCCGATGCGCCGCAGCGCAGCGTGTTCAAGCTGGTGTGCGTG
GGCGAGGAAGAGCGCGTGGTCGGCGTGCACCTGCTCGGCGAAAGCGCCGACGAGATGCTG
CAGGGCTTTGCGGTGGCGGTCAAAATGGGCGCCACCAAGCGCGACTTCGACGAGACCGTG
GCGATTCATCCCACCTCATCGGAAGAAATTGTGTTGATGCATTGAGCACTGCATGTTGGC
CGCATGCGTTTGCGGTGGCCGCGTGGCAATCAGCGCAGAGGTCAGTCCCGGCACGTTGTT
GCTCTGGCAAAGCTGCAGGTCTCTCAGCAGCCCAGCAAGGCGTTGTTGTCCGATGGTGTG
TGGTGCCTTATCACACGAGCGCGCAGCTGGCCTGACGCGCATTGCCTCCGAATGGCATCA
TCCGCGCATGCCGTCACCTCGCCCCTCCAAGACTCGTGTCGCCGGCTCGCATGCCGGTGA
CGTCTCCGCCACGCGCGCTGCCGAGCAGGTTCGGCTGCGGATTCTGGACGTGATCCGCGC
CATTCCCGCGGGCGAGGTTGCAGGCTACGGGGAAGTGGCGATGCGTGCGGGCCTGCCAGG
GCGTGCGCGCCTGGTGGCCAAGCTGTTGAGCAGCAACCAGGATGCAGCGTTGCCCTGGCA
TCGGGTGCTCCGCAGCGACGGGCGCATCGCGCTACCGGAGGGCTCTGCCGGCTACCAAGC
GCAATGCCAGCGACTGCGTGCCGAAGGCGTGCCAGTGGAGCGGGGCAGGGTACGGCGTGC
CACTGCAGCGCAACGGCTGGATGCGGCCGTGTGGGGTCCTTCATAAGCCTGCCGTTATGA
TGAGCGGCAGTCCCGAAGGATGCCGCCATGCTGCCCCAACTGCCGCCCGTCACCAAAGCC
CTGCTGATCGCCAATCTCGGCATGTTCATCCTGCAATGGGCGCTGGGTGACCTGGGTGCC
GGTCTGCTGCCGTCCGATGCGGCGCTGTCGCCGCTGATGTTGTGGCCGCTCTCCAATGGC
TTCGATGCGTTCTCGCCGGGCGCCAGCTTCATGCCGTGGCAGCTGCTGACCTATGCGTTC
CTGCATGGCGGGTTCAACCATCTGTTCTTCAACATGCTGGCGCTCTTCATGTTCGGCGCG
CCGCTGGAACAGACCTGGGGCCAGAAGCGATTCCTGACGTATTACCTGGTGTGCGTGGCC
GGCGCCGGCGTGTGCCAGCTGCTGATGGCCTGGTTCACCCAGAGCGGGGCACCGGTGCTG
GGCGCCTCTGGGGGGGTGTTTGGCTTGTTGCTCGCCTACGGCATGTTGTTCCCGAACCAG
CGGGTGATGCTGCTGTTTCCGCCGATCCCGATGAAGGCACGGACCTTCGTGATCGTGTTC
GGTGCGATCGAGCTGCTGCTTGGCGCAACCGGTTGGCAGCCGGGCGTTGCCCACTTCGCA
CACCTGGGCGGCATGCTGTTCGGGTGGTTGTTGATCCGCCACTGGCGCGGCCAGCCGCCC
TTCGGTGGCAAGCGCGGCAAGGGGCGCAAGCCGCCGCTGCGTGTGGTGCGCTGAATCAAG
CGACGCTATGGCAGGTGCGCTGTGAACCTGTAGGAGCGGCCTTGGCCGCGATGGCCTGTT
ATCGGTAAGGCCCCATCGCGGCCAAGGCCGCTCCTACCAAGCGTGCTTGGCGGTGGTGAG
CGACGCGACGGTTCAAACGCCAGACAAAAAAAGAGCGCGGATTCCGCGCTCTTTTCATTG
CTGCCGATGATGCTTCGCGCTAACTCAGCGCCAGATCTTCAACTGGTCTGCATCCACACG
CTGCATCGGCTGGCCCGGCTTGCAGCTGAAGGTGGCGCCGAACTCCGGCAAGTTGGACAG
CGGGCCGTTAGTGCGCCACTGGCCAGGTGCCCGGATGTCCGCACTGGCACGCTGCACCGC
TTCGTTCGGTGACAGCTGCTGCGCCCACAGGCCGGCCCAGGCGGTGAAGAAGGCCTGCTT
GTCGGCCTGCGTTGCCGCCGGCTGCGCCTTGCCGAAGGCCTGCCATGCCAGCTCCACGCC
GGCCAGATCGGCCAGGTTTTCTTCGGCGGTCTGCGCGCCATTGACCTTGGTATTGGGCAC
GCCCGGGTACGCGTAGGCACCGTACTGGTTGGCCACCTTGCCGGTCAGCAGCGTCCAGCT
GCTCTTTTCGGCGGGCGTCCACCAGCTGCGCAGTTCGCCCTTGGCATCGACCAGTGCACC
CTTGGCATCGATGGCACGCGTCATTTCATGCGCGACCAGTGCGCCGTAGGCACCGTATTG
CGCAGCCGGCGTGGCGCCGGTGCTCAAGACCGGCGGCTGCAGCACCGCAGCGGTGATGAT
CAGGCGGTTCTGTGCGATGTCGTAGGCCAGGGCCGGCTGCTGCGGCAGCACGTCCCAACG
GCGGTCGGCGTTGCCCTTGCCGATGCGCTTCATTTCTTCCCGGTGACGCCAGGTGGAGGC
GATCAGCATGTTGCCGCCGAAGCTGCCACGGCCCATCGGCTGCACGGTGTAGTCGAGGTC
GCGGCGCGGTGCGCCCACTTCGATCTTCATGGCGCTCAGCTTGGCCTTGGCTTCGGCGAT
GACCTCGCCATTGCCCCAGCCGGTGCGCTCCAGCGCGGCCAGCTGCGCATCGCGGATCTG
GTCGGCGATGGCTTCGGCCTGGCGGCGGGTGTCGCTGTTGAGGTAACGGCTCACGTACTC
GCGGCCGAGCATCGGGCCGGCGGCCACGTTGATGGCATCGAGCACCTGCTGCCAGCGCTG
CGGCGGCAAGGCGTCGCCACGCAGCAAGCGGCCGCGGAACTGGTATTCGGCGTCGTGGAA
GCTCTTGGACAGATACGGCGCCATGGCATCGCCCACGCGCCAGCGCAGGTAGGCCTTCCA
CTGCTCGGGCTTGATGCTGACGATCATGCTGTCGAGCTGCTTGAACATCGCCGGGTCGGC
CATCGACACCAAATCGTCCTTGACGCCCTGGGCCTCGAGGAAGTCGCCCAGGCGCAGGTT
CTTGTACTGCTTGGTCAGGTCCTTGGTGGCGATCGGCGCGTAGTTGTTGAACGGGTTGTT
GATGCCCTGCACGGACTGCGCGCTGCGTGCCAGTGCGGTTTCGATCTGCAACACGGAGGC
CGCATCGGCATCGAGCTTGTCGGCAGGGGTGCCGGTCAGCGCCAGGATCTGCTTGACGTA
GGCGCGGTAGCGGCCCATCAGCGCCTGGGTGTCGGCGTCGGTGCGGGTGTAGAACGCCGG
ATCCGGCATGCCCATGCCGCCCTGCATGAAGTAACCGATGTGGCGGTCGAGCGCCTTCAG
GTCCACGTCCGGGCCGAAGTTGAAGCCGACCGGGATACCGACCTGGTGCAGCGCAGCGAT
CGAAGCGGGCACATCCTTGGCTTTCTTGATCGCATCGATGCGCGACAGCAACGGGGCGAT
GGGATTGGAACCGTCCTTTTCCACGGCGGCCTCATCCAGGCCGCTGGCCCAGAAATCGCC
CAGCAGCTTCTGCACATTGCCCTGCGGGCTGTTCATCGCCGCATCCAGCAGCTCGCGCTG
CTGCTGCAGGGCGCGGTCGGACAGCTGGCCCAGCGCGGTGACCGCGCCAGCCTGCGGCAC
CGGGTTGCTCTTGAGCCAACCGGCATTGGCGTAATCGTAGAAATCGGTGCAGGCGGCCGG
CACAGCCGGGGCCTTGGGGGCTGCCTTCTTCTTGCGAGCGGCGTCGGCGTCAGGGGCGGA
CAACAGCGTGATCAGGCTGAAGCCAAGAGCGAGGGCAAGCGGACGAATGGTGGGCATCGA
GACGAAGGGTGGCCAGATTGAAGTCGGCGGAGTTTAGCAAGGCTGCGCCTCGCGCAGGCA
GGCCGCAGCGGCCGTTCGTCCGTGCGAGCGCTCGCTGGCATGAACGCGACAGGCCCGCGG
GTGCGGGCCTGTGCGTGGTGCGTTGGCACTGGAAGCGATTGCAGGCGGCGCCTGCAACGA
ATTACCAGATCACCACGCGGTCTTTCTCCGGGCGCACCATTGCATCGCCCGGCTTGCAGG
CGAAGGCGGTGGCGAACTGCGGCATGTTCGATGGTGATGCGATGGCGCGTAGCTTGGCTG
GCGCGTGCGGGTCCGACGCCAGGTAGACCAGCTGTTGTTGATCACGGACGCGTTGACGCC
AGCTGCGGGCGAAGGCAAGGAAAAAGCGCTGGTCGGGGCTGTAGCCGTCGATGGCCTTGG
CCCGTTCCGGATGCTGCTGCAAGGCGGTCTGCAACGCGTCATAGGCAACGTTGGTGCCGC
CCAGGTCGGCGATGTTCTCGCCCAGCGTGAGTTTGCCGTTGACGTGCAGGGTCGGATGGC
TGGGCAGGGGCGCATACGCATCGAACTGTTTGACCAACTGGTTGCTGCGTTGGTCGAACT
TGCGCCGATCGTCTGCCGTCCACCAGTTGACGTTGTTGCCTGCACCATCGAACTGGCTGC
CCTGATCGTCGAACCCGTGGGTGGCCTCGTGACCGATCACCGCGCCGATACCGCCGTAGT
TCAACGCATCGTCGGCAGTGGCATCGAAATACGGAGGCTGCAGGATCGCCGCAGGAAAGT
TGATCGAATTGGTCATCGGGTCGTAATACGCGTTGACCGTCTGCGGCGTCATCGACCAAC
GGCCGCGATCGGTGGGTTTGCCGATCTGCGCAATGTCGTAGCGATAATTGAACGTGTCAG
CCGCCTGCAGGTTGCCGTAATAGTCGCCGGGTGTGATCTGCAACCCCGACCAGTCACGCC
AGGTGTCCGGATAGCCGATCTTGGGCAGGAAGGTCTGCCACTTGGCCAAGGCTTTGGCCT
TGGTCTCGGCACTCATCCAGTCGACCTGTTCGATACGTGTCTTGAGCGCCGCGCGAACGT
TGTCGACCAGTTCGCTGGCGCGTTGCTTGGCATCTGGCGTGAACACCTTGGCCACATAGA
GCTGCCCAACGCCTTCGCCCATTGCGCCGTTGACCGAACGCAGCACGCGCTTCCAGCGCG
GCAGCTGCTCTGGCTGCCCGGACAGCGTCTTGCCATAGAACGCAAAGCGATTATCGGCAA
ATGCCTTGCTCAAGCGCGTGGATGCGTCATCGATCGCATGGAAGCGTAGGTAGGCCTGCC
ACTGCGCAATGGGCGCGCTAGCCAATGCCTGATCGAACGCGGCAAAAAACCGTGGCTGCG
CGAGCGAGAAGCCGCTGCCGACCGGTACGCCTTGGGTGGCGAAAAAATCCTCCCACGGAA
AGTGCGGAGTGAGCTTGTCCGCCTCGGCGAGGGTGACCAGGCGGTATTGGTTCTTTGGTT
CACGCGCGTCCACGGGGGCCAGCGATGCGGCAGCCAGGCGCGTTTCGAGCGCAAGCACGT
CGTTTGCCTGTGTCTTGGCCAGCGCGGCAGGGGTGCCGGTGAGTTCGAACGATTTGGCGA
TGTAGGCAAGGTAGGCTGCGCGGATCGGCGCGTGCTCCGCACCGGTGTAGTAGTCCTTGG
TTGGCAGGCCAAGGCCACCTTCCTGTGTAAACGCAATCTGCTGGTCGGCATTGTGGAAAT
CTGCACCGGCACCGAACGCAAAGACCTGTGCGTCGCCTTCGCCATGCCGGCTGATGATGT
AGGCAGCGACATCCTTGCCGGAGTGCAATGCGGCGATCTTATCCAGCTGCGGCTGGATCG
GCTTGGCACCGGCGGCTTCGATTGCGGCCTCGTCCATGCCGGACGCATACAGCGCGCCGA
TCTTTTGTTCCAGCGATGGGGCCTGTGTACCGGCCTGTCTCGCCGCGGCTTCAAGCAGCT
CGCGTTGGATCAGCAGGCTTTTCTCGGTCAGGAGTTCGTCGATGCCCCAACTGGTGTGGT
CGGCCGGAATCGGATTGGCCTTGGCCCAGGCGCCGTTAACGAACTCGTCCAGGTTTTGGC
ACGCGCTGGCTGCAGGGCCCAGCTCGCTGATATCGAATGCGGGTGTGTTTGCTGCCGTGG
TGGGCGGCGCGGCAGGCGCCGCAATGGCGGCTGATGCAGGGGCGCTCTCTGCATCGGAGG
TGCGCTTGCAGCCGGGCAGGGCCACCAGCAGGGCCAGGGCAAGGGTGGAGGTCTTGAGCA
AGGGCATGTCTGGCATCGGCGAGGAGATGGATGCCGAGCATAAGCGGACTCGGCCTTGCG
AACGCCGGGATTGAGGTTTGTTGAGCTTGGTCGGGCGATAGCGGTTCACGAAGCGCATCC
AGTGACTGGATGCTGCGATGGCAATCCATGCCAGTGCTCCACAAGCAGTTGTCTTGAGCG
TGCCTGGTAAAGCACTCCCGAGAGCGTTGCAGCGAGATTGGTTGCCGAAGTGACGTGCCG
ACTTTCAATTGAGGCATTTGCACTGCCAGCGCGGAATAACGAGGTTGCACGCCCGCCAAC
GGCGCCACAGCACGCACAAAAAAAAGCGGCGACCCGAAGATCGCCGCTTTCTCTTAACAC
GGTTGCACGATTACCAGATCACAACCTGCTGATCGCCTTGACGCACCATCGCATCGCCCG
CCTTGCACGAGAATGCGGCGGCAAATGCCGGCATGTTCGACGGCGCGCCGATGGCGCGGA
AGTTGGCCGGCGCGTGCGGGTCGGTCTTCAGGCGCACCACCAATTCTTCCGGGGTGAAGT
TGCGACGCCACACCGTCGCCCAGTTGAGGAAGAAGCGCTGGTCGCGGGTGATGCCGTCGC
TCTTGGGGTCGTCCTTGCCGGCGGTGGCGGTCTTCATCGCGTCATAGGCGGTGTTGAGGC
CGCCCAGGTCGGCGATGTTCTCGCCCAGGGTCAGGTCGCCCTTGACCTTGTCGCCTGCCG
GCGTGCGGTAGCTGTCGAACTGTGCCACCAGCTTGCCGGTGCGTGCCTTGAACGCGTCCA
GATCCTTCTGCGTCCACCAACCCGGATCGGCGATGAAGTTGCCATCGGCACCGAAGCGGC
TGCCCTGGTCGTCGTAGCCGTGGGTCATCTCATGCCCGATCACCGCACCGATGCCGCCGT
AGTTCATTTCCTCCGGCGCATTCGGGTCGAAGAACGGCGGCTGCAGGATGGCGGCCGGGA
ACACGATCTCGTTCTGCAGCGGGTTGTAGTAGGCGTTGACGGTCTGCGGGCTCATGCCCC
ATTCGGTCTTGTCCACCGGCTTGCCGATCTTGGACAGGTTCCACTTGTAGTTGAACTCGG
ATGCCGCCATCACGTTGCCCAGGTAGCTGTCACGGCTGGTGCTCAGGCCGTTCCATTCAC
GCCACTTTTCCGGGTAGCCGATCTTGGGCGTGAAGCTTTCCCACTTGGCGATCGCCTTGG
TCTTGGTCTCCGGGCTCATCCAGTCGAGCTTTTCGATGCGCGCCTTCAGTGCGGTGCGCA
GGTTGGTCACCAGGGTTTCCATCTTGGCCTTGGAATCGCCCGGGAAGGCGACCTTGACGT
ACATCTGGCCCAGCGTTTCGCCGGCCTGGCTGTTGATGGTGGCCAGCACGCGCTTCCAGC
GCGGCTTGATTTCCTTCTGGCCGCGCATGGTCTTGTTGTAGAACGCGAAGCTCTCATCCA
CGAACGGCTGGCTCAGGTACGGCGAGGCACGGTCGACGGTGTGGAAGCGCAGGTAGGCGC
GCCAGATGGCCGGGTCGGTGTCGGCGATCATCTTGCTCACTTCCTGATGGAAGGCCGGGA
TTGCCAGCGAGAACATCTCCGGCGTGGCCACGCCCTGCGACTTGAAGAACTCGGTCCACG
ACCAGTTCGGGGTCAGCTTGTCGGCATCGGCCGGCGAGATCGGGTTATAGGCCAGCGAGG
CATCGCGCGACATCTGCGTGCTGGTCTTGGAGACCTTGGCCAGGCGGGTTTCGAACGCGA
CGACCTGCTTGGCCTGCGCGGTGGCATCGGCGGCGGCAACGCCAGACAGTTCCAGCACCT
TGGCCACGTGCGCCTGGTAGGCGTCCAGCTTGGCCTTGTTGCCGGCGCTGGTGTAGTACT
CCGGGTCCGGCAGACCCAGGCCGCCCTGCATCGCATAGGCGATGTTCTGGCTGGACTTCT
TGAAGTCCGCTTCCGCGCCGAAGCTGAAGAGCTCGTTGTTGCCCTTCGCCGCGCTGCTGC
GCAGATAGTCGACCAGCTTGGCCTGGTCGCTGATGGCGTCGATGGCGGCCAGGTCCGGCT
TCAGCGGCTCGATGCCCTGGGCGTTGATCTTGGCTTCGTCCATGCCGGTGGACCACAGGT
CGCCGACGATCTTTTCGACGCCGGTGGCACCGGTGTCTGCAGCGGCCTGTTCGGCCAGCT
GCTGCTGGATCGCGTTGGAGCGCTCGTCGAGCATTTCGAACGCGCCCCAGCTGGTGCGGT
[truncated: 4,863,787 more chars]
