# Supplementary material for: Comparative genomics of the black rot pathogen Xanthomonas campestris pv. campestris and non-pathogenic co-inhabitant Xanthomonas melonis from Trinidad reveal unique pathogenicity determinants and secretion system profiles
Source: PeerJ. 2022 Jan 3;10:e12632. doi: 10.7717/peerj.12632 (PMC8734464; doi:10.7717/peerj.12632)
Supplement: Supplemental Information 2 [file peerj-10-12632-s002.zip › DMCX.fasta]

>contig00001 len=660778 cov=28.9 corr=0 origname=NODE_1_length_660778_cov_28.941026_pilon sw=shovill-spades/1.1.0 date=20200917
CTTGGCCCCGGCCCTGAGCAGTCGAACCGCGCAACGAACAAGACCCCGGGTGGGTCAGAT
TTACTTCGGCGATCCAACGAAAAGTGGGTCAGATTTAAATCGGCGTTGACAGTATACCGT
AGGCGAATCGCCTCGTTTGACCGTAGTCCAGGCATGGCCGTCAGTCAGGCCGCCCTGTCC
ACCATTGCTGTGTATTCCAAGCACAACGCGCTCATTAGCCGGTTCGGTGCCCATTGCATC
GCTCCTTGACTGGAATTATGGAGTCAACGTCTCTTCGGTGTCTGCGTAGACCAGAACGAC
CTTTTCGCCCCCGTACGGTACGGTGACCTTCGGTGTCCAAGGCTCAGCGGGTGGCAAGGC
AGCCTTCGCCATGGCATCACACTTCTCTTTGATGCCACATCTGCGGATGGCTATACGCAA
TACGCCGCCCTCATTTACGAAATCAATACCGGGAGAATAAAACAGGCTTTCTGCAGGCAT
GTGGTACGTGATTTGAAGTGAATCGCCTGATTTTTCGATCTTGACCGGCTGAACATCATT
CTTCTTGTAATCAGAGCGCATGTTTCCTCCTGCACAAGCAGCCAAGGTTGAGAGTGCGAA
CAGCCCCGTAGCAAGTATCAGTCTACTTTTCATATCCACGTTCATGCCCAGCATGGGATC
TGACGAGGTACGTTAGCACCTGCTACCTCGGCAAGCTAGAAGTCAGGATATTAAAACTCG
CTCGCAGCCACGCTTGGGTGTTAACAATAAGGCAGTAGATATGCAATGTCTGCATGGCAG
TTTGGGCTCATTACTACGCCACGGCTCGAGCTGCAGCGCTTGACGGTCATCTACTTGTTG
GGGGCGCTGTCTTGACGATTAGCCTCAGCCAACAATTGCTCGTAAGACTGCACGCGTATA
CGTAGGCGAATGAGGTGCCATGACATCGCAAAGGCAAACAGTAGCGTGAAGGCCAGCACG
CCCTGGATTAGGGTGATCTTACTCAGTACCGTCCAGTCACCCAAACGCCAGTCTTTCAGC
TGCAGATAGAGGGCAAGCAGGACAGGCATGAAGCCAAGCTTCTCCATGCTACCGGTGAAT
AGCCCCAGGCGGTCGTGCATGTTGGTGCGACGATCACGCATGAATGCCTCGCGTCGACGC
CGTTGTTCCAGCGGAAACCTGCGAAGCGCCGCGACGATCGATTGATACTGATGGAACTCC
TGCTCCATCAGATCTGCGTGATCCGCATAGGGGCGACGGAACCCCGGCCATTCGCGCTTG
ACGGTTAGCGCTGCCGAAATCAGGAAGCCTGTCAGCTCAGTCACAAGTCCGAAGGCAGCT
AAATAACTGCCAGCTTTGCCGTCCAACAGAGCACCGGACAAGATTCCGATGCCGGCACCG
ATCAGGCCAATCGCCAAGCTCCAGCGCTCGACTGGGCCGGCGCGGCTCTGCTCGGTCACC
TGTGCGTAATGGGCCATTGCTGAAGAGAGCGATGGAAAGCTCGTGTCTGTGAGCTTGATC
GCTTCTCCATCAATGTCGGCGCTGTGTTCCGTTGCTACTTCATCCATTGAACTCACCTGG
CTTCCCTCGGGGATCGCGCAGCCAACGAATGGCTATGATCGGCAGTATTCCTCAGCTGCC
GGTGGTGCGCCAGCACGCTACACAGACGCGTCAAACATCCTCCTCAGTTGCTATTGACAC
GCACACGCTGCACTCGCAATCTAGGCCCAAGGAGCGTCGAAACTCCTCTAAGAGCGGTAC
CCACCTCCGTCAAACCGGTGGGTTTTTTGTGCCTGCATCCTGCAGGTACAAGCCGACGCA
ATGCCTGCGTCGGGAGGGCGGCTAATACAACACCCGCAAGGGGAATATGCCCGCCGGCTC
TTAGCGGTTTCGAACCTCCCGACATCCCGTCGCCGTTGGCGGCGGTTCTTGGGTTGTTCC
AGGAGGGCGTTGCCATGTCTATCGCACCACCCATTCCGGCATCTGTACCGGTTGATCTGT
TGCCAGCTTCCGCTCACTGCCTGCGGTGGGATGTGGGCGAGGTGCTGCGCCGGCGGGCCG
TACGCGCAGCTGTTGAGCAGGCGAGCGCCCATTCCGCGCATACGCTGAGTTGCCCGCCCG
CTGTGCTGCCGCACACCTCGCGCCGCCGGTCCCCACGCAGGGCCATGGCGCTGCAGCAGT
GCGTTGCCGCATCCATCACCCGCCACCAGCCGGAGGCGCCATGACACGCCGCCGCCCACC
GATGGCATCTGCCAGCGCACGGTCCACCCGCACGCGTACGCGCCCCGCGCCACCCAAGCG
GGTGCAGTGGGTCGTTGTGGAACCCGACCGCACCAAGCTGCCACCGATGCTGCCGCCCGA
CCCGGATGCCACCCCGCAAGGTCCCGGCACGCTACGCGCACCCCGCCGCGCCCGCCGCCC
GCGCCAATGCACCGTCAGCTACACCCATTACCCCGGCGCCCACGACCACGCCGGCGACCA
GCACGTGCCCCACGTCCGCCTCAGCGGCCTATGGCTGGAACAACTGGGCTTTGCCATCGG
CACCAAGCTGCGCATCACCGCAAGCGAAGGGCAGCTGTTGATGGAGGTGTTGCCGCCGGT
GGAGGTGCCGGCCGCATCCTGCAGAGCGCGACGGTAGCTGGAACGAGGTCGCAGTGGCGG
TATCGTGGTTCAACAGGCTAACTGTCCCAACCAAGGATGCTCCATGACGACGACGCGAAG
GAAAACGAAGGCTCGGACCTTACATAACCAGGGGGCTGGGCCAGGTATGCGCATATCGAT
TGCTTTGCTTTCATTAGCACTTCTCGTGCTTGGCTGTAGCGCTGTGTCCGCTGCGAAGAC
GCGTCAGCCTGTTGCATATCCCACAGAACTCTATGGGGTGTGGGACTTGGGCCCACAATC
CTGCGAGCTGCCTGTGAATCCTGATTCGGATTCACCCATACACATCGAGAAGACCCAGTT
GCGTGGGTACGAGCATCAGGAGAAGCCGGTCTCAGTCAGGCTTGTCTTTACTAATCCGCA
CGCTTGGGCTATCTCTGCAATCGAGGATTTCGCACCAGGGAAAAGAACTGATAATTTGTA
CGTCCTGAAGGGCGAACACCTAGTCATTTCTGACGGCGAGTCAGTCAGGCAATATCGTAG
GTGTAAGTGATCGAGCTAGGTTGGTGTGATCAAGGAGAGCCATCATGTCGGATGAGAATG
AAAGCGCAGATTTTTAAACGCCCTGCTCGCTCCAAGGCCTGACGCGGCTGCCTGTGCCAA
CGGTCGATTTCTGTATGAATTTATTCGCACGCAAGGAATTTTCATGAAAATAAAGTCTGT
TGGCTGCGTGGCGCTTGCGCTCTTCTTCATCACAGGATGTACGGTGGTATCCGCGGGCGC
GGACATGAGCGCTCCATCCGGCGACTCGCTTTGTGAGCAGTCCCGTGGTTGGGGGGGCGC
AGGTTCGACGCAAGCCCTACAAATCAATCCACAGGTCTCCGAAGATGATAGCGGGCGTTC
TTATCGCTTTGATCTTGGCGGTCGAGGCGGGTTGAAGCGCTTGGACGCTAGTTGTGGGTG
GGGCTCATATGCGGAATGTAGCTTTGAGGCAGTTCCGTCCGATGGAGCAAGTTATCGCTT
CTCAGAGATGTCCACGTTTGGCCTCTGGGAGACGCAACAAGGGTTGTATCTTGTGTACCG
TATCGTTGCGCCGAAGGAAAAGGCCGCAGAAGGAAAGCGGAGAGTCGTGAGGGTGGGTAA
TCCGCCTGCAGAGATCTGCAATCAGATCGGGGACTACTCTAATTTAATGTAGTTTTAGAT
AAGGAGATCAGTGATGCCTATCAACTATCGCGAGCTTACCCAAGAGCAGTACAACGCGCT
CACCGGTGATCTGGTCAAGCTCACTGAAAGCTTGCACGCGCGCTCCCAGGATGTCGGCGA
TGGTCGGGCCACGATTGGCTATGGTTACACATTCAATCGTTCAAACAATGCTGCGATCTG
GGCTGAGTCCGGCATCGACCTCTCGGATGCACAGCGCAGGCAATTGGCAGTGATCGATGC
TGCAGCCCCTGGGGACCGCACAAGGCTGGGTCTGCAGTTTGATCGTACGCTCAATGCTGC
AGAGGCAGACTGGCTACTAGCTGCATCCATGCCTGAGTACGAGCGGCCAATCAACGCGTT
GAACATGCCAATGTCGCAAGAGCGCGCGGCGCTTGTGTCGCTCGTCTACAACCGTGGTGC
GGGGTCGTATAACGCCAACATGCAGTCATTTCGGGATGCTGTAGTGGCCGGAGATCGCTC
CGAGGCCTGGTTTGAAATGCGCTACAACGCCTGGGGAAGTAATGCTGCTGCGGAAGCGGG
TCTTCGCAAGCGTCGTGTACTGGAGTCCGAACTCTTTGGCCTTTACAGCGATCCAAATAA
CGTCACAAGCGACGAAGCGCTGTCTACTTACCAGATGTATCAGCAACATCGCGAGCGCAT
CAATCGTGACGAAGCTCGCTGGGGTGTGGATATTGATGGAAATCCTGGTCAACGTAACTT
GATTGCGGAGGCGAATCGCGACTATGCAACCTTGCTGGAAGGGCGAGGCAATGTGCAAAC
CCTTGCGGAGTCATTGGAACCAGCGCGTTTGCGCCTGCTTTCTGACTTGCGTGAGCAGCA
TCCTGAAATTGCAGATCGCTTGAGCAACGAGGCATTTAACGCAGGATCGATCCATGTAGA
TGCGGGGCGAGATTCTGCGCGCGTTGCCGTGGATGCTGATCATGCTTCGACAATCGATGC
GACCCGCCGGAGGAACGGCGCAGAGGTCAGCAATAACGATCTGCTGCTAGGAGGCGGAGG
TAATGACACCCTGATAGGCGGACAGGGTAACGACGTCCTGAGCGGTGGGGCGGGCCATGA
TGTCCTACGTGGCGGGGCCGGTAATGACACCTACATCGTTAACGATGGAGATGTAGTGCA
GGATGCCGACCGCAATGGGCAGCTATTTTGGGATGGCCGGCAACTGACTGGAGGCACCCG
GCAAGCGGATGATCCAGAAGGAGTGTTTCGTAGTGCAGATGGCCAAACTACTTACCGTAT
CCAAGGTGCCGATCTATTGATTGGCAACGAACGAGGGCAATCGGTAACGGTGCAGAATTT
TCAGTCAGGAAGCCTGGGCATCGAACTCGGCCAAGCGCGTGTTCAGCGTGAGGGTGGTAC
ATCACGGACTGAACCAGGTGCGGTCAACATCCCGGAAAGCGGGACATATCAGCTGGCATC
GCTATCCCAAGACCCGCTCCATCGCCAAGCAGAAGAAGCCGTTCGCCGCCTCCAGCAAGG
CCTCGGTCGAGAGTACGACGATAACAGTGCCAGGCTGGCAGCAAGCAGCGCATATCTGGC
CAAAGAACACGGGCTGTCGCGGATCGATCATGTCGTGCTGAGCGAGAACACCAAGTCCGT
GCGACAGGGTGAGAACGTCTTCGTTGTGGAAGGCGCGTTGAACGACCCCGCCCACAAGAT
GGCGCATATGAAGACGAGCGAGGCGATAGCGCAGCCCGTCGAGCAATCCTTGGCGCAATT
GCAGGCCTTGGGCGAAACGCAGCGCCAACAGCAATTCCAGCAGCAGGTGCAACAGCAAGA
GCAGTCGATCGCGCCTCAACACCGTATGGTGTGAGGCCTAGTGCAATTTTGCTGGGACTG
TTGAACGCTCCGTCAACCGCACGCTGTAGAGAGGTAGGCGAGGTGCGGTGCCGGCTGGTC
GCTTCTGGTTAAACATCGCTCTACCGCAGGAAGGGGCCGCGCCGTATGTCATTCGCTATC
TTCCGTTCTTACGTTTCGGCATCGGCCGCAGTGGTCGTTGCCACCTTTGCAGGATGCGCC
ATGAATGAGCCACCGATTTCAAAGGAACAGTTCTCCGAGCATGTTGTGACGCTGCTGGCC
GGCAAGGACTCGGCTGTGGTCGAAGCCGGCAAGCTGACCGATTTCCCTTGGAAGACGCTG
TGCTTCGAGCGCGATGACAGCCTGTTGCTGAAGTTCGATCGCGACGGAGAGACATCCGTG
CTGCCGTTGCCCTATGAAGAGTTCTTCGTGGATGAGGCACATGTGAGCAATTCCCTGGAG
GACAGCTGTGTCACGCCATCCGATCGCATCCTGATCAAGAAGAAGTCTCCGGGCTATCAA
GGGCCTGTCGAGTTTCAACGGGTAGCGCGCGCAGTTGGGTTGAGTCGCGGTCGAATCTGG
GAGTCTGGGCAAGCCAGGCATGCGGTTGCGCAGGAGTATGTTGGCATCGGGACAAGCTGA
GCGGCGCACCACGTGTGGCTGGTCGAATTTGATAGTGAATGCTCTAGTTCTTCTGTCTGG
CCAGCGCTTTCCTGCATAACGCAAGATTGGTTCTCGCTGCGCGTACGATTGCCAGATAGC
GGTCCGCAAGGACCGGTGGCCAGTTCTCCATCACTGCGTCGTCGTCTGTCGCTGCATCTT
CGGCATAGGCATTCAACGTTTCCAGACACTGCGCATACAGCGCGTTCTTGTACTGGGTGA
TTGCCAGATCATTGCGGATATCTCCCTCGTCTCCCCATTCCAGCGTCGGCCCGCATTGCG
CCAGGACCGGGGACAGGGTGGTCAATGCCGTCCTGTAGTCCTCGCGGTCGTAGTGCTGCT
GAAATGCCGCGCGCGTGCGGGCAAGGGCATTGCGGCTGCAACCATCCTTGGCCCGCAGGT
AGGGTGCTTCGAAACTGCTGTTGTAGCCGCACAAGGACTTGCACTCGACCGGCGTGGTGG
TGGTCACGTCGATACCTTCGGCGGTGTCTGCGAACTGCACTTGGCACTCCGTGGGGCCGG
TCTCGCTTGTGGCAATGCCTTGTCTTCCGTCAATCACACCTTCCAGGAAGCACATGGCTT
GGCCAGTGGTGCTTTCCAAAGAGAATCGTAGCGATTGCTTGTGCCTGGTCAGTAGTAGAT
GCCCCCATCCCTTTTCGGTGATGTATTCGCCGGGCACCAGGGCGACGCTTGCTGCGGGGT
CGTCCAAGGTTGGTGCGAATTCGGGCGCGCCGGCAGGCGGCTGCGCGAGGCATAGCGTGG
TGGTAAGTGCCATAGATGTCAGGCAGGCCAGCGTCAGAACGGGGATTTTGTTTTTCCTAT
CCATGCGTCTGCTGTGGTGTCCCGGAGATGATGGAGCGATGGACATCGACATCACCCTTG
ATGCGCATCACCGCAATGCCGCCCGCACCGTCTGCAATGATGGCGCGAACAGGTCGACGG
GGAGCTTGCCGTCGTTGTCCCGGATGGTCTTGTCGGCGCCCCTGGCCAGGACGAGCGCAT
AGTTGGGTGCGCTCTCATCATCGCTTTCCTGTTCGGCGGCGTAGTGCAACAGGGTGCGGC
CCCTGGCGTCGCGCGCGTTGATGTCGATGCCAAGGCTCAGCAGGAAATCGAGAAACGCCA
CTTCCTTCGGGAATGTGTGGCGTGGTAACCAGTGACGGGAGGTGAGGTTGTGCAACAGCG
TTTGCTGGCCTGGTTGCAAGGCCAGTGGGTCGAGTCCTTTGGCCATGATCAGGCGCACCA
GATCCGGCTGGAAGCAATACGCCAGCGATGAGCGCCCGTCGGCTGACTTGCGGGTGGCGT
CTGCGCCAAGTTCCAGTAAGGCGGTGATCGGGCTGTCGCCATCGAGCGTGTGGGAGAGCA
GCGCCGACTGCAGCGGTGTGTAGTGCTGCGAGTCGTCGGGGTCCTGTGCGATGGCCCATG
CGTTGATGTCGGCGCCGCCGGCGACCAGGAGGCGCACCTTTTCGCCGGTGGTGGCAGTGT
GTAGCGGGGTCGTGCCGTGGATATCGCGTGCGTTGGGATCGGCACCGTGTGCCAGCAGGA
CGCGTGCGGTGGCGGTGCCGCACCAGCCGAGCATGGTGATGCCGTTGTCCCAGGGTGCGT
CGGGGTCGGCGCCGGCATCCAGCAACGCTTCCAGCATGTCCAGATAGTCCTGCCGGCTGA
TGTGGTTGCGTAGTTTGCTGTCGACCTCTTTCAGCGCCTCCTGGCTGGCCTGCTGCACCG
CGCGCTTGGCGGCGAGATAGCGTTCGCGCATCTGCGCATCCTTGGCCTGCGCGATCATTG
CATCCAGCGAGTCCAGGCTGCCCATGCTGAGGCTGTCGATCAGGTGCTGGCGGTATTGTT
CGCGCGTCATCGCGGCGATTGGCCCGCGGGTGACCACCAGATCATGCAGTGGCCAGTAAC
GCTGATGTTCCCAGCCGTTGACGCGCGCGCCGTGGGCGATCAGCCAGCGTACCGTGGCCA
GTGTGCTGTGTTTGACCGCCGTGTTCAGTGGCAGCAGCCGCGTGTCGAGCGTGGCACCTG
CCTTGAGCAGGTGCGCGATCATGGCGGTGTTGTCATGCCGGGTGGCGTAGTCGATGGCGG
TGGAGAATTCCTGATCGGCGGCAGTGTGTTCCATCAGCCACTCGCTGTCCGGCGTGCAGT
CGGGCACGGCGCCAGCCAGCAATGCGGCAGCGACATCGTCGAGCGCATTGGCACGCGCTG
CGTCCAGTAATGCGCGGTCGGCCGCGCTGCGCTCCACGATGGGCAGCGGCGGTGTATCCG
GGTCGTTCTGGACCGGGTCGCGTTGCAGCCAGGCGAGCCATGCCTTGGCACCATCGCTGG
TTGCGTCGAGATAGTAGGTGTCCTCGTCCCTGAGTTTGCCGAAGCGCATCCACGATGCCC
ATTCGGTGCCGGCCAGGCCGAGCTCCGACATCTGGGTGATGAAGGTGAAGAAGTCCGGTG
CCAGTGCCAGGCCGTGCAGCATCTGCAGTTCGTGCGAGAAATAGCGCACCGGCTGTCGGG
CCGGGTCGGGATGGCTGGTATCTATGGTCAGCCAGTCGCCGTTGATGAGGTTGTAGAAGG
CGAATTGGTTTTCCCACATTTCAGGTCGATTCGGCGCCTCTGACAGATCGCGCGAGGCCA
GATCCTGTTTCCACTCCATGAAAATGGGCAGCGCCATCGTGTCGATGTGCGTCAGGCTCC
ACACCGCATCACGGTTGACGCTCATCGATGGCATGTCTTGCTGTTCCATTGCACGCAGAT
GCGAGGGGACGTGCCAGCCAAAGGTCACCTCCGCCGACAACTCGCGCAGCACGCGGCGCA
GTTGGGTGGGGACCGGTAGGCGGTGGCGGCCCTCGAGCGCGCGCAGTTGGCGTTCGGTCG
CCGGCGGCGCGATCAGCAACGGCGTCACCTGCCAGCGGCGCTTGCGCGCGATGGCTTCCA
TCCAGCGCCATTTCGCCTGCCAGTGCGTCCAGCGTGTCTGCATCGTGGTGTCCTGTGTGG
TGCAGGCGCCGAGCACGCCCGCTGTGGCCAGTGCCACGAGGCCGGCTTCAAGAAACTGAC
GGCGGGTGACCTTGTTCAGAAGCAGTTCCTTGCAGGAAGCACAGCCGGGAGGCTGCTTGC
ACTAAGCAGGATAGCGGGCCAGGCGTGGGTGCATGCGGAAGGCCGATGGCAGGTGCCTGT
ACTGCTGATTCTGCATGCTGTTTCCTGTAGGCGATAAGGTTCGCGGGCCGAGGTGGAGAT
GGATTCGCTCCCGCCAGCGTGGGAACGCGACGACACGTGCGGTGTTCTTCTTCAGATTCT
CCAGTACGCTTTTCCCTGGTCCTCACGCGGCCAGCACGGCAGCCGAACAACAATCTGCGC
CGCCCACAATGAGGAGACGGACGTGTCGTCGTTCGCAATTTATCTGATCGGTATGGTGGT
GGTCATCAGCGGCTTGGCCTATGGCGCACACCTGGCCGGGCTGAGCGCGCAATGGATCGC
GGTGGGTGCGGTCGTCCTCTTGGGCATTGGCATCGTGACCGCCGTTTCCAGAACGCGTAG
CAAGGACCCGCCTGCCAAGTCGGATGCCTGATGCAGGTAAAGGAATGGGTGCAGGCTCAG
TGTGGCCGCATCGGCACCTCCAAGCATGCGAACGGGCTCACTCACGCGGCAGTCGGCATC
GGTCCAGTGATTCAAAACCACAGATCCCGCACACAGCGGCCATCGGCGGGAAGATCGTCG
AAGCTGTCCAGGCCGTCGAAGTGGTCGATGGGCAGGTGGGCGACCGCGTGTGGATCTGCA
AGCCGGAGATTGACCGCCATGCGGCGGCGGCCGTCCGCTTCCAGGTGCAGGCCGCGCCAG
CAGAGGACGCTTGCGCAGGTTGGGCAGAAGTGGATTTCCAGGACGGGAGCGCGGTTGTCG
GCACGCACATAGGTCTGAGTGGGGCCGTGCAGGGCAATGCGCCCGTGCTCGAAGTCGTAG
GCCCATAGCGCTCCATAGCGGCGACACAGGGTGCAGTTGCAGGCGGTGATCGAGCCCGGA
TCGCCCGCCAGTTGCCACCCCGCACTGCCGCAGTGGCAGCGGCCGCTGAGTATGTCCGGG
GTCATGGGGAACTCCTGTGTCGGTGCGCAGTGGCGGCAATCTAGCAGGTGGCGGTCGCGT
CCAGGCAGGCGTCCTCACGCGGCACTGCGCAGCGGTGCATACAGTGGCTGCGCGCTGGTG
ACGGGATCTGCGCTGCACTGCGAACTCGTCCATGCGCGACGCCACCTGGCCTTTATGCAC
ATCCGAGGAACTGTCATGTCCATCGAACTGGAGCAGACGTCTGCTGACCGCGCACGCCGC
ATGGTGCTGCGCACTGCATTGCTGGGTGGTGCAGCCTTGCTCTCAGCTGGCGCGATGGCG
AATGCGCGGCGCCCTGCGGGCGCGCAGCGGGGCAAGGCGGCCGGAGATGGGGCGCAGCTG
ACCTTGGGCATGGTGGTGTTCGACGGCTTCCAGCTGCTGGACGTGTTCGGGCCGTTGGAC
ATGTTCGGCAACCTCGAGGGCAAGGTGAAGATCGTGATGCTCGGCGAACGCATGGGCGCG
GTGGCCAGCAGTGCGGGGCCGGCGGTCGCGGTGGATCACACCCTGGATGCGGCGCCCACC
ATCGACATCCTGCTGGTACCCGGCGGCACGGGCACGCGACGCGAAGTGGACAACGCTGCG
CTCATCGCCGGCATCGCGCGCCTGGCACGCGCCGCGCCGCATGTGGGCAGCATCTGTACC
GGTGCGGCGCTGCTTGCGCGCACCGGCTTGCTGGATGGGCGGCGTGCCACGACCAATAAA
CGCGCCTTCAACTGGGTGGCAGCGCAGGGCCCCAAGGTGCAGTGGGTGAGGCAGGCGCGC
TGGGTGGAAGACGGACACATCTTCACTTCCTCCGGCGTGTCGGCGGGCACGGACATGGCA
CTTGCGTTGATCGCCAAGATCTTCGGTCGCGATGCTGCCAGTCAGGTTGCCGGTATTGCC
GAGTATGTGTGGAACGAAGATTCCACCAACGATCCGTTCGTCGCTGCGGTCGGCGCGGGT
TGAGCGGCGGCGGCTGGACGCTCCGCGAGACGCTGGACAACGCAGGACGCATCGTGCCGC
CCTACGTTGCGTGAGATCTGCCGCGATGCGCCAGGGTTTTCCGATCTGGGCAACTGCCTT
CAACCAGAGCGCATCGAGCGTTATCCTGCGCCTGCCGAGGCCGGCGCAAGCGACGCAGGC
CCCTTCTTGTACAAGGCTGGAGTGCGCTGTCGCAATGCGGGCGATGGCGCGCTGGCCAAC
CGGCAGAGGTGACGATTGGACGCGACACAGCCTGGCGAAACACATGCGGCACCGGCCACA
CGGCTCTATGCGCTGCTGGCGCGTGAGGCGCGCACCGCCGTGATCTTTCGCCGCGGGCCG
ACCAAGCAGGTACAGCTCATTGGCTGGGACCGCGCCACCGATACCTTCGAGCATGGGCAA
TGGTTCAAGGGCCGCATCTACGAGCGGCGGTGCGATCTGTCGCCGTCGGGGCGGCTGCTG
GTGTATTTCGCGGCCAAGCACAAGGGCGACTTCGGCAGCTGGACGGCGTTGTCGCGGCCG
CCGTTCTTTACGGCGTTGGCACTGTGGCCCAAAGGCGATACGTGGGGCGGTGGCGGCGTC
TTCGAGGACGAGCGGACGCTGCTGTTGAATCACCGCCCACAGGACGGCCGTGCGCCGTTT
CCGCTGCCCACCGGGTTTCGGTTGCCGCACGAGATGAGGGTGCGGCCATTCGGGCAATAC
TCCGGCGGTGGCGAGGATGCGGCGATCGACGATGCGCTCCGGCAGCGCGATGGATGGCGC
GTGCGCGATGCCGGTGAAGGCGAGAGCGGTGGGCTGCGCAGTGGGGTGCTCTATCGCTTC
ACGCGCCCGCGTGTGCTGGAGAAGCATGGCAAGGGCGGGCACGTGCTGCAGTCGCTGTTA
CAGGCAGTGGGGCGGCAGAACGATGCGTGGTATGCGCTGGATCACCGTGTGCTGGATCGT
GAGGGTGCCGTGCTGGCATCGCTACCGGGTACCGACTGGGCCGATTGGGATGGCGGCGAT
CTGGTGTTCGCGCGCGAGGGTTGTCTGTATCGCTTGCACGAGAGCGCGATTGCGCGCTAT
CCACAGGACGGCGAGCAGGTGGTGCGGCGATTGCACGACTTCAACAGCGCACGCTTTGCG
ACCCTGCCACCGACGGCCGAGGCGCGGCGTTACTGAAGACGCCACATGCGGCGTGGGGAC
GGTGCGTGCCGTGAGTCGGCGTTGAGGGTAGCTGTGGCAAGCGCGGAAAAGCCGGCCCCC
AGCGTTAGTCGGGCAATTGCATTGCACATGCTGCGATCGTGCCCCTGGTGAGGGCTTCAA
GGATGGCGCGGCTGTGGATCCTGCGCCCGTGTCGAGCGCCCCAAACGGTGGCTGCGCAGC
GTGGTCAGCCCGATACCGACACGGCATCGTCGCTACCGCGACGCGCTGTGGCATCACCAT
CAGGCGCTGTCGTTGGCGCGCAGGTGGGCGAGCAGCAGCGGGTGCAGCACCGCGGGCATC
GGCATGCTGCGTACACCCTGTTCCCATTGGAGCAGAAACGGCGCCAGCGCGTGGCGATGC
CAGACACTTGGCCGCGGGCGTGCGGCCAGCCGTGCGCGCAGCTGCTCCACCAACGCGTCC
GCGTGCGTGGATTGGCCGCGTTCCAGATGAAAGAACACGAAGGCGAGCAGCAGGCTGTCG
GGGCTGGCGAATACCACCGTGGGCGGCACCGCGCCGGTATCGTCGCCCGTTTCCAGCAAC
TGCAGCCAGGTGTCGGCAGGGCGTTCGAACCAGGGGCCGGCGAGCTGCGTGGCAATGCGG
CCGAAATAACTTGCGTCCAGCGTGGGGAGTGCGGCCGCCAGGCGATCCAGGCCGGCCTCG
AGCGTGGCATCGCTGCTTGCCGGATTCACCACCCAGCCGCCGTAATTGCCGATGTCCGCA
CTGTGCAGGATGTCTTCGCCGAGAAACCGGGCTGCGCCATCCACGACATGCAGATCGTGC
AGGTGGGTGGTTGCCGTACGCTGCTGCCAGGCCAGCAGGCGCGCATGCTGCAGGCCCACC
TGCACCATCAGCTCACCCAGGGAGGCGTCGTAGCTGGCCCATAGATGCTGGCGGTTGCCG
TCGACATCGCGGATCCAGTGCCACTGCAGCGGCACCGCAACGGCGACGGGCGACCAGTCT
GCGGCCCGCAGCGATGCGCCCAGGTGTCGATCGATCAGCTGTGGAAGGACGGCGTAGACC
CGGGCTTGCTGGTGCCGTGCCTTGTCGCGTGCGGCCCGCAACGCTGCCGAGGTGCGCTTG
GGTTGCAGAAAGAAGTGCAGGCCGATGGCGCGCTCGATGTCGTCCGCGGCACCGCCGTCG
TCAAGGCACGGCAAGGCCAGATCCTCGGGCGCATTGCGCCGGCGCTTTAGCCCCTGCCGC
GCGGCCAGCGCACGGATGCCCTGCAATGCGTCGGAAGCGAGCAGGCCATCGAGCGTGGCG
GCGATGCCGTCGTTGGCGTCGAAGGTTTCGTCCAGCCAGCCGTTCACCAGTAGGCCATAG
CCGTCGACGAACAGCGACGCATCGCCCGCCTGGTCGGCAAGCGTCAGCACCTGGTAGAAC
AGCTCGGCCAGCGGCATGTCGGTGCCGGGCTCGGTCAGCCGGTAGACCACGCGGGTGTCG
CCTTCCCACGCCAGATAGGCGGGGCCGTGTGCATGATCGAGCCAACCTGGGGCCTCGGCG
GACAGGGCATGGACGCGTAGTGCCGTGTCGCCGACGTCTTCGGCACGTGTGCGCAGCAGC
ACGCCATGGCGCAGCAGCACGCTGTGCATGCGCAACCAGGTCAGGTTGGTATCGTAACGC
GCCTGCAGGCGTAGCAGCGCGTGGATGAGCGCTGCCTTGCGCGAACGCTCCACTGCGCTG
GCATCGACCAGATGGATGCAGCGCTCGATCAGCTCTTCGATGGCGTGTTGCGACACGGCC
GCGTCCTCTGCGTCGGTGGTGAATATCCCGAGGAAGGATGCCAGCAACCGACCTTACTGG
TGTCAGCGGAATGTGGAGGGCGCCCCAGTGGTCGATGCGGCGACCTGGCAGGCCAGTCCC
GATGGGTGAAGACACCGGTCGCGCGGATGCGCACAGGCAAGATGCGGGTGGTCCCTCGTC
GAGGAAGGCCAACCGCGCGGTGCGTGGCGTCGTGATCGAGCGAGTGATGCCGTCGTGAAG
TGGCGATCGTCAGACTCTCTTGCCTTACTGAAACACCGGTGCACGCGGGCATGGATCACG
GAATGGCGACATGGTCGTGCGGATCATTGCGGCCATGAGTACCGGAAATCCCATTACCGC
ACGCACCATTACCGCCGTGCCCGGCGAGGCCGATCGCAAGAGCCGCAAGGTGGTGGTGGA
GTTGTCTGCCCAGCCGGATCCGCGCTGGCAGGCCTGTTTCCACTTCGTCCTGCAGGGCCG
CGACGGGCTGTTCCTGCAGACCCGGCCGGTGTTCGACGGCGCCACGTTCGAAGGTGTGAT
GGCGGCCGACCAGGTAGACGCGTTCTGGCAGGAATTGCCGGAGGTCATTGCCACCGCCAA
CGCGCTCACGCGTGCACAGGCGAACAAGGACGCCGGGCGCGCACGCTGAGGCGCCGCGCG
CGCAGCGAGCACGCCTGCGCGGCAGGCGGCACGCGAGGCAGTCCAAGGCAGCGGCCAGCT
AGGGTTGGTGCGCGTCCACCGTCGAGGCGAGCATGCCGCGGATCCACAGATGCAGCGGAT
CGTGATCGTTGCGTTGGTGCCAGACCGCGCTGGTCGCCACGCTGGTGGTCGGGTAAGGCA
ACGGGTACACCTGCAGCCGGGTATTTTCGATGCAGGCGTGGGTGAGGGACTGCGGCACGA
TGGCGATCATGTCGCTGCCGGGCAGCAGCGTGGGAATGGCCAGCGCGTGCGGCAGCGTGA
CGCATAGCCGCGGCCTTGCGCCGATGCCGGCCAGCGCGGCTTCCAATGCATGCCGGTCGA
ACATTTCCGAATGCCGTGCCAGCCCGCGTTCCAGGATGAAACCATCCACCGCACCTTCTT
CGCGGCCGCCGACCGAGACCACCGCCAGCGGATAGGTGGCCAGGTCGTGCAGCGTGGGCT
GACGACCCGCTGCGGGATGCTGCTCGTGCAGCAGCAGCGCTTCGCCCTGTGCGATCAGGT
GCGTCAGCGTCATGCGCTCGGGCACCTGGGCGAAGATGCCGATCGCCAGATCGATACGCC
CCAGATCGATCTGCTCGGCAAGATCCAGCCGCGTGGACGGCAGGATGGCGATGTCCAGAT
TCGGTGCTGCCTGCCGTAGCGCGCGCAGCAACGGCGCCATGAGCGTGGCGGTGAGGTAGT
CGTTGGCCGCGAACACGAAGCGGCGCGTGGTGGTGGCGGGATCGAAGCGCTCGGCTCCCA
TGACCGCCTCCAGCCGGCGCAGGCAGTCGCGCAGTTCTGCGGCGACGGCGGTGGCGCGTG
CGGTGGGCAGCATCCCCTTGCCGGTACGCACGAACATGTCGTCGCCCATCACCATGCGCA
GGCGCGACAGCGCATGACTCACCGCCGACTGGCTCAGATGGAGACGGCGGCCCGCGGCGA
CCAGATTGCGGTCTTCGTAGATCGCATCGAAGACCTTCAGCAGATTGAGGTCCACCTGGC
CGATGGGCACGCCTGACCTTCCGCAAAATGAATTTGCTGCATCTTAAACCTGAAAACAAT
CCAGTTCCTTGCGTCATGCCAAACGCCCATGATCGGTTGCGTCAGAAACAGTACGCATCC
GCACGCCGATAGCTGACGTGCGGCCCTGGGTCTGCGTTGGCCACCGCCGCGCGGGCCGCA
ACACGACGTCCGATGCGGATCGGATCGATGAGGACCCCATGCAAGACCATCGCGAGGCGC
TGATCCAGCGCAGCATCGAGCTGTTGGACGCCATCAAGGAGCGCACGGCCGGTACCCAGG
TCGAGCGCTGGTTGAACCGCACCTATGGCCCGGATTCGGCCTTGTTCCAGGCCCTGGCCG
AGCTGGTGACGGGCGGCGTACGCGATGGATGGGCGGCCAACGAGGAACTCGACGGTGCGA
TCTACCGGCGCAGCCGGATCGCCGCGCCTTCCGAGCGCACGCATTACTTCAGCATCACCG
CAGTCTACATGGACAGCGGCAGTACGCAGAACACACCGGAACACACCTATCGCGGGCAGT
ACCACACCCATACCTACGGCGAATTCAACATGGTGGTTCCGCTCGACCCGGGCGCGGCGC
TGATGGGCCCGAACGGATGGTGCGAGGCCGGATGGACGGCGCCCGGCCCGGGCTCGCATC
ACTACCCCGAAGCGCGGGGTGGACGCATCATCGCGCTGTTCTACCTGCCGGCAGGGCGCA
TCGTCTACGGACCACCGCCGGAAGAGGACGCCTGATGAGCGCCGGATGCCGGAGTCACCC
ACCCAAGGCGCGAGCCGACCGCACTGCCGCGGCTGCAGGCGCGGGGGTGGCCACCGAGAC
GACCCTCAAGGCCGTCTGGAATGCCGAGGCCGCCAGCGCCGGCCAGCACGCATGGCCCGC
TGCGGCAGGCGATGCCGCGGCGCTACCGCGCCATTGCGCAGGCGCTTACCAGTCCGTGGG
TGCGTAGTCCTTCAGGAATTGCCCCCACACGTGCTCGCCGGTATTGAAGCCATGGATGAT
CGGGTCGACGATGCGTGCGGCACCGTCGACGATGTCCAATGGCGGGTGGAAGCGTTCCTG
CTGCACCTTGAGCGCGGCGATGTCGGCCGGATCTTCGTCGGTCACCCAGCCGGTGTCCAC
GCTGTTCATGTGGATGCCGTCGTTCTGGTAATCGGCCGCCGAGGTGCGCGTCATCATGTT
CAACGCGGCCTTGGCCATGTTGGTGTGCGGATGCCGGGTGGTCTTGAAATTGCGGTAGAA
CTGGCCTTCCATCGCCGAGACGTTGACGATGTGCTTGTCGCGTTCGGGCGTGCGCAACAT
CAGCGGTTTCAGGCGCGCATTGATGATGAACGGTGCGACGGCGTTGACCAGTTGGGTCTC
CAGCAGTTCCACCGAGGGCACCTCGTGCATCAGCAAACGCCACGAGTTACGGCCGCGTAG
ATCCACCTGCTGCAGGTCCTGATCGAGCCGGCCTTCGGGGAACAGATGCTCCTGCCCCAC
CAGCTCGTCGTCCAGCAACGCAATCTGCGATAGCTCGGCGGCGCGGGTCAGGCCATCGGC
ATCGACGAGGCCGCGGCCGTGCACTGCCGGCAGCGCCGTGGCAGAGGCGTCGCGCAGCAG
CTCGGGCGTGCGCAGGCCTTCGTAGTGGCCCACCAGGTTGCGCACCGTTTCCGGCAGCTC
ATGCAGGGCAGCGGTTTCGCCCGCCATCATGTGCGCATAGAACTGCGGCGGGCGGCGCAC
GGTCTGGCAGGCATTGTTGATGATGAAGTCCAGCCGCTCGCGCGTCGCCAGCAGTTGGCT
GCAGAACGCTTCCACGCTGGGGGTATGGCGCAGGTCCAGCCCGAACACCTGCAGGCGATG
GCCCCATTGCGCGAAGTCCGGCTCCTGCGCATACCGCGCGGCGGAGTCGCGCGGGAAACG
CGTGGTGACGATGAGCTCGGCGCCGGCACGCAGCAGCTTCAAGCCCGCCTGGTAACCGAT
CTTGACGCGGCCGCCGGTCAGCAATGCCACGCGCCCGCGCAGGTCGGCGGTTTCGGTGCG
CTTGAAGAAATTCAGCTCGGCGCAGGCCGGGCACATCTGGTCGTAGAAATGATGCAGCTG
GGTGAACTTCTGCTTGCACACATAGCAGTGGCGCAGCTCCGGCGAATGCGTCGGCTCCGG
CGTGGCCGCGGCATTCTCGCCGTTGTGCGCATCGTGCAGGCCGGCTGCATGCGGCGGGAA
ATAGTTCGGGGTGCTGAACACCGGCTTGCGCCGCAGGGCGCGGATGCCGCGCTGTTCGAG
CAGGGCTTCGGCCTTGCGCACCTTTTCCTGATTGCGCTCGCGTTCGCGCTGCTTGAGCAG
CTGGCGGCGCGCCTTGGGTTCGGGGTGGTAGACCCTGGCGACCACCTGATGCAGGCGCAC
GCGGTCGGCCTCGGGCAGGGTGTCGAGCACGCTGCGATCGGCATCGATGGCTTCCAGCAG
ATCCAGCGCGGCGCGCAGGCGGTCGGTCAGCGGCAGGTCGGCGGCAGGCGGGGGCGAGGC
GGTGGTGGTCAAGGCGGATCCAGGGAAGTGGCGATGGCGCGGCCGCTGCGAACGGCTGTG
GGCGGTGCCCGTACCGGGGCAGGGCAGCGGCCTGGCCGGGATGGGACGCTGCCGCGGGAT
GCGCCGCGTTGCGGGCGGCCATTTTCGCCGATCGGTGGGGCACCGCGCCAATGCGGCGTG
CGCTGCCTTCGCCACCGCTCCGGCGACCGGGGGGCGCTGGCCGTGCCGCCGGCCGCGCGC
CCGGAGGGCGTGCGTACTGGCACGTTGCGGTGCCCGGCCGGATAATGCCGCTTCGACAGC
GACACTTCGCCGGTGCCGGCATGTCGGTCACTCCAGGGGGATACATATGAAAATCGCTGT
ACTGGCCACTGCGCTGGCCGGCCTGCTGTGCGCGTGTACGGTCGTTTCGCCCGATCCCGG
GCAACAGGCCGTGCTGGTGGACAAACCCCTGCTGTTCGGCAAGGGTGGGATCCGTCTGGA
CGATGTGCGCGCCCCCGGCCGCACCTATGCATGGTTGACCACCTCGGCCACCTATGTGGA
CGTGACGCCGCAGACGGTGCAGGTGGCTTTCGACGATTTTTCCTCCAGCGACAACATCCT
GTTGGATTTCTCCACGCAGATCCAATATCGCATCACCGCACCGGCGCTGCTGCTGTCCGG
TTTCGGGCCGGACTGGTTCAAGAATAACGTCGCCAGCCAGTACGCCTCCATCGTGCGCGA
TCAGGTCAAGCGCTACGACATGACCCGGATGATGAGCGACCCGGACACCGCCAGAAGAAT
CGACGATTCGGTGACGCAGAACGTGCGTGCACTGGTCAAGGAGCAGCGGTTGCCGATCGA
GATCCAGAACATCACGCTGGGCCGTGCGCGCCCCAATCCGGACGTGCTGCAGCAGATGAA
CCTGACGGCGGCGCAGCAGCAACGGGTCAAGACCCTGGTCGAGGCCACCACCGCCGAACG
GCAGCGCGAGCAGGAGCAGGTGGCCAAGGCCGATGCCGATAATGCCTACCGTAATCGGAT
GGGGCTGACGCCGGAACAATACCTGGCCAGCCAGATCGCCGAACTCAATGCCGAGGCCTG
CAAGAAGGCGCAGGCGTGCTACATGGTGCCGTCGGGAACCTCGGTCATCGCCCGCTAGCC
TTCGCTGGACGTTGCCAGGCACGGCCATCGCGGCCTGCGGCAGGCCGCTCGTGGCCAGTG
ATCGCTCACACCTTCTGCAACGCCGCCGGGCTACGGTGGCCGTCTGTGCTGGGTTGCAAG
GAACGATCATGGGCCTGCTGGTCGATGGCAAGTGGCAAGACCGCTGGTACGACACCGACA
AGAGCGATGGGCGTTTCGAACGCTCGCAATCGCAGTTCCGCCATTGGGTGACGCGCGACG
GCGCGGCCGGCCCGCATGGAGACGCCGGATTTCAGGCGGCAGCGGGGCGCTACCACCTGT
ACGTGTCGCTGGCATGCCCGTGGGCGCACCGCACGCTGATCTTCCGCCGGCTCAAGGGCC
TGGAAGGAATCATCGATGTTTCCGTGGTGCATTGGCTGATGGGCAAGCAGGGCTGGACCT
TCCAGCCCGGGCCTTGCGTGATCGCCGACCCGATCAACCACGCCAGGCATCTGTACGAGA
TCTATCTGGCCGCCGATGCGCAGTATTCCGGGCGTGTGACCGTGCCGGTGCTATGGGATC
GCGAGCGCAAGACGGTGGTGAGCAACGAGTCGGCCGACATCATCCGCATGTTCAACAGCG
CCTTCGACGCGGTGGGTGCGCAGCCGGGCGATTACTACCCGCAGGCCTTGCGCAGCGAGA
TCGATGCAGTCAATGCGCGTGTGTACGACACCGTCAACAACGGCGTGTACAAGGCCGGAT
TTGCGACCACCCAGCAGGCCTATGAAGAAGCGGTGGTGCCGCTGTTCGAGACGCTGGACT
GGCTGGAAGCGCGCCTGGGCCGACAACGCTACCTGTGCGGCGAGGCCTTGACCGAAGCCG
ATTGGCGCCTGTTCACGACGCTGGTGCGCTTCGATGCGGTCTACGTGGGGCACTTCAAGT
GCAATCTGCGGCGGATTGCCGACTACCCGCAACTGTCCGGGTTTCTGCGTGAGCTCTACC
AGATGCCGGGCATCGCCGACACGGTGAATTTCCAGCACATCAAGGGCCACTACTACCAGA
GCCACGACATGATCAATCCCACCGGCATCGTGCCGATGGGCCCGCAACTGGATCTGCTGG
CTCCGCACGGGCGCGGCGCGCGCCAGGACGACTAGCCCGGCGCGCGCGGAGAATCGACAC
GGACGCGTTACGGGGCGTGACACGGGCGCGCGCACCTGGCCCGCCAGCCCGCTGATTGCC
TATGCTGTCGGGCCGAAAACAGGAGAACACGCGATGCTGAATCACGTGATGGTGGGAAGT
AACGATATCGCCCGTTCCAGGCAGTTCTACGACGCGGTCCTGGGCCAGGTATTGGGCGTG
CCCGCGCCGCTGGTCAATACGGCCGGATCCGGCCATGTACGGCTGTTCTACCGCCACGCG
GGCAGCACGTTCTGTGTAAGCCAGCCGATCGACGATGCGCCGGCCACCAGCGGCAACGGC
ACCACGGTGGGCTTCAGCTGCGCGTCGCCGCAACAGGTGCAGGCCTTCCACGACGCGGCG
GTGGCCGCGGGCGGTACATCCATCGAAGATCCGCCCGGTCTGCGCGAAAGCAGCCTGGGC
TCCGCCTGGCTGGCGTATGTGCGTGACCCCGACGGCAACAAGCTGTGCGCCATTCACCGG
CCTGCCTGAGGTCTTCGACGCCTGCCTGCGGGCGAGCAGCGTGCGATGGTGCTTTGCGCT
GCCGATAAGACTGCGCAGCCGGCGATGCCGGTGGGCGCCTGTGCTCGCGCCGCAGTTATT
CGTCTGCGGCGCTGCGGACGATCAACGCGGCAGCGCCCACCGCCATCGCATCTTCGACGG
CGCCGGTGCGGGTCTGCCCGTACCGTTCGATCGCGCGCATGCGCAGATCGAAGGTGAGAT
ACGCGGCGCCGACGGCGGCGGCTGCACCCAGCACGGCGGCGATGCCGCGCTGCTGGCGAG
GGGCCAACGCCGCGCCGGCAATCATGCCGGTGGCCACGCGCGCGACCATGCCGGGCAGCA
CGATGCGGTCGGGTGCGCTCTTCATCTTGTCGCCTGCGATCTCGCCGCTGGCCAGCGCCA
GCATGCCGGCCGACGCCAGCGGGTTGGCGAGCAGGCTGGGCGCGCCGTTGTCGCGGGGAA
GCTTGCCGTTGCGCGCTGCATTGGTCACCGCGGCAAGCGGCGTCATCGAGCGCATGCCGG
CCACCGCGCCCATCAGGATGGAATGAATCAGAGCCATAAGCACCTCGGTACGTGCCGCGC
GACCACAGGCGGGATGCGCTGCGTGCCGGCACGATGTGTCGATGCAGGCAGCCTAGAAGG
TGGCATGTGTGGGTGCTGGCAAGACGCCAGAGGCGGACGTCGCGGCGATGTGCCGGGTCG
GCGCGTGGCTGCAGGGCAGCGCGCAGGCCCGTGGAGCCTGCGCGGTGAAGCCTGGGATCG
CAGCGTCACCGAGGTGCAGCTGCGCGATGTGGTCGCGTGCGCCCCTGCGGACGCGACCGT
TTGGCGGAATGCAGACAGGTCAGCGTGTGGCGAACCTGCCCGCACGCCACGCCATCCACA
CGATGCTCAGCCCGACCACCAGACACACCAGCGCCGCGGGTAACGAGGCTTCCGGGCCGA
ACACACCGCCGGTGAGCATCTCGGGCATGGCCGGGTTCGGCACGCTGCGCGCGATGGCCG
CACCCGAGGTGATGCCCGAGACGGCGGCGCCGAACAGATAGCCCTGCGTGAAGTTCCAGG
CGATATGCGCCCCGATCGACACCCAGATGCGGCCGGTGAGCGCATAGAACGCGCCGAGCA
TGACGCCGGCTTCCAGGGCGATGCAGATCGCCGCCAGGACCGTGGCATTCGGATTGCCCA
GATGGCTCAGGCCGAAGATCGCCGAGGACACCGCAAAGGCGGCCCAGGGGCCGAAGGCGC
GCCATAGCAGGCGCAGGATCGCCGCACGCATCATGAGCTCTTCCACGATGCCGGCCTGCA
ACGCCTGGCGCAGCGGAGTCCAGGCCGATGCAGGCCCGGTGGGCTGGATGTCGTAGAGAC
CGAACAGCGCCATGATGCCCATGACGGCAGAGAACATCGCCGCACCGGCCAACAGGCCGA
TCACCAGTTGCGGCAGCATGGGACGCAGCGCGATCTCCGACGGCGTGCGTCGTTCGCCCA
GCCGCACCGCCAGCGTATAGATGCCCAAGGCCACCAGCGCGCCGAAGGCGCTGACCGCGA
ACTGCACGGGTTCGTCGGTCTTCGGCCAGAAGCTGCCGAGCAGGCGGGTGACGATGCCGG
TGGGCACAGCGACCAGGAAGAACAGCAGGGTTGCCCAGGCGCAGGCGCGCAGCCAGCGCA
GGCGGCCCGGGCGCAGGACGCCGCGCTCGCCCAGTTCGATGGACTGCGATGCGTGCGTGG
CCGCAGACGCTGCAACAGGAGAGGGGGATTGCGTCATTGCGTGCATGTGCGACTCCTTGT
GGATGCGGCGGGTCAGGGGGTGGGGACGTGAGGGGCAGCGGCGACCGCCGCCTCGGCGAT
ACGGGTGGCGAACGGTCGCCGGTTCAACGCGGCGATGGCCTCGGCCAGCACCGCAGACAG
CGGGACCGACAGTTCCGCATCCAGTTGCGCAGCCGCCGCATTGGTCGCGGCCCATTGGCG
CTGCAGGGCGGGAATCATCCGCTTCGCTTTGGGGGTGAGTGCCACGATGCGTTCGCGTGC
ATCCGTGCCGGCCTTCAGCACCACCAGACGCTGCCCGACCATCTGGGCGACGGTCTGGCT
GGCGGCGGAATGGGTGATGCCGATCTCCTGTGCCAGCACCTTGATCGAGGCCGGGCCAAG
CCGCATGAGCACGCGCAACACCGGGGTATAACGCGGCCGCCAGGCAAGCTCGGAGCTGGC
GTAGACCGCTTCGAGATCGCCGTCCAGCAATTCGATCAGGTGCCGGACCAGGGTGCCGAG
TGTGGGCGAGGCTGGGTTCATGGCTGAAATGTATAAGCGCTGTTGCATTTGCGCCATGTG
CCGGAAGTCGGGGGTGGCCTTGCAGAACGAATGGCCCGTTGCGTCAGGGATGGCGGATCA
GCGCGGATCTGGCCGGGTCGCCATGTGTTGCCTGCCCGCCCAGGGGATGCGTCAGTTCAA
TGGCCCGAGCGGCGCAAGCACGGGCGCGCGCGCCATGTCGTTGGGATTGCTGCCGGGCAC
GTCCTGCGGCACCTGCATGCCCCTGCTACGGTAGAAGTCCGTCCAGTACGGCGAGATCGT
GCCGGTTTGCGGATTCCTGAAGTTCATCGGTTGCAGCGCGAAGACCCGGTGCGCGCGGAA
CGCCCGCTCGATGAAGTCCGAGCAGTAGTAACTGTCGTCGTTGGGAACGTAGGTCGCGTT
GTACGGCTTGCCGAGCATGCGGCGCGCCTGGGCGATGGCATCGGCAATGGCAGGGCGGTG
TTGGCGCACCAGCCGATAGACCAGGATCTTGCGCTGCCGGGCGGTGGATTCTTCGACGAA
CTCGCGCAGTGGCTGTTCGCGCGAACCTTTCTCGTCGGCATGCAGTACCACCTGCGTGGC
GCCGGCATGTGCGAGCAAGCCGACGTGGTCGAAGCTGGGCGCGCCCTGCTGGGCGGTAGC
GTCATCGATCGCGCCGCTCAGGCCGGTCTGTCCGGCGGTGACGAACAGCAGATCGCCGTC
CTGCAGGCGCAGCGCCAGCGCCGTGCCGGGCAGCGATGCGAGAAGCAACAGGATCAGCGC
AGCGAGACGCATGGTGCAGGTCCGGCAATGGGAAGGGCGGCATTATCGCCCGGAAAATCT
GCCGTCTCCCGGGACGTGCCGGCACTGCGTGACAGCACGTGCAGCCATCGCCATCGCGGC
GATCGCGCAGCGTGGAGCCAGTCCGGCCCGGCGGCAGCGGCTGTAGAATGGGGCTGCCAG
CGGGCGTCGCCGCCGCCATCGCGTCGCGGCAATCCTTGCGTTTCCACTGGAGTGTTGCAT
GCGTTCTGCTGTTGCGTTGTCGCCGATGGGGCGCCTGTTCGCGCTGGCCGCCCTCATCGA
GGGAATCACCTGGGCCGGTCTGTTGCTCGGCATGTTTCTCAAGTACGGCACCCAGACCAC
CGAGCAGGTGGTGTGGCTGTTCGGGCGCCTGCACGGCGCGGCGTTTCTGTTCTACGTGGT
GGTCAGCGTGCTGGCGGCACTGCGGCTGCGCTGGCCCTGGTGGGCCTGGGTCCTGAGTCT
GCTGGCGGCGGTGCCGCCGCTGGTCACCTTGCCGCTGGAGGTGTGGTTCCGGCGCATCGG
TCTGCTGGGCCAGCGGCGCGCCCGCTGAGGTCGCGTATCGGCTGACACGGACACGCAGCG
GCCGCGGTGGCGCGCTCGCGGCCGCTGCCGGACGCGCGTGGCGTACCGCGGCGGCGGCCG
GCGCCGGACATGGACGCGGCGGCGCGGGCTTGTCATGATGGCGAGCTCAAGGGCAGATCG
CGGGGGGGCGATCATGCGTCGCTGGACGATGGGTGTGGGTGTGTTGTTCGCGTTCGCCGT
GTGGATGCCGGCATTGGCGCAGGAATCGGTGGAGCTGACGCCGTATCTCAAGCGGGATCG
GTTCGAACGGATCAAGATTTCGCCGACGGGCGAATACTTCGCGCTGACGATGCCGCTGGA
GGACCGCACGGTGCTGGGCATCGTGCGCCGCGAAGGCACGGTGGCCACGGCCAAGGTCAC
CGGGGGCGTCAACAGCGTGGTCGACGATTTCTGGTGGGCCAGCGACGAGCGCACGGTGGT
GTCGATGGCGCAACGGCTGGGCTCGCGCGACCAGCCGGTGGCGATCGGCCAGCTGCATGC
CATCGATGCCGATGGCAAGAATGCCCGGCTGCTGGCCAGCCCCTATGGCACCAATCCCGA
CATGAACGGCGTGCAGCTGAAGATGGATCTGGACCCGGCCACCTTCGTGCTGGACACCTT
GCGCGAGGACCCGCGCAATATCCTGGTGTCCACGGTTCCGTTCGTCGGCGACCCGAACAT
CCGTATCGACAAGCTGGACATCCAGACCGGCCGACGCGCGACCGTGGCGACCTCGCCGGT
GCGTCGGGCGAACTTCGTGACCGACCAGCAGGGCCGTATCCGCTTCGCCCGCGGCCTGGA
GGTGAGCAACGACAGCAAGCTGTATTACCGCGACGACGACGCGGCGCCGTGGCGCCTGAT
CAACGATTCGGCCAGCAGCCGGCACCGCGAGTTTCCGCTGGGCTTTTCCGCCGATGGTGC
GGTGGCCTATCTGCAGGTGGAGCAGGCCACCGGTCCCGATGCGCTGGTGGCCTGGGACCC
TGCAACCGGCAAGACCACGCCGTTGCTGCGCGACGACAGCGTCGATCCGTACCGCATCCT
GCGCGACCTGGATGGCATCACCCCGATCGGCGCTTCCTACATGAGCGATCGGGTGCGCAA
CCGGTTCTTCGACGAGAAAGCCCCGACTGCCCGGTTGTACCGCAGCCTGGAGAAGGCGTT
CGACGGTAGTGCGGTCTACATCACCTCTGCCACCAGCGACCGCCGTCTGGCATTGGTCCA
GGTGTGGAGCGATCGCAACAACGGTGACTATTTCTTGTTCGACACGGTGAGCAAGAAGGC
CGATCGTGTGTTCGGCCGCCGCGACTGATTTTCGCCCGATGTGGTTCCGGCGAGCAGGCA
GCTGAGCTTCAAGGCGCGCGACGGGCTGGAGTTGCATGGCTACCTGACCCAGCCCTTGCA
TGCAGAAGCCGGCAAGCCGCTGCCGTTGATCGTGATGCCGCATGGCGGGCCGTTCGAAAT
CTTCGACGAGTGGGCCTTCGATGACGATGCCCAACTGCTGGCGGCCGCAGGCTATGCGGT
GTTGCGCATCAACTACCGCGGCTCGGGCAACTACGGTCGTGCATTCACCCAGGCCGGTGC
GAAGGAGTGGGGCGGGCGCATGCAGGACGACGTCACCGATGCCACGCGCTGGGCCATTGC
ACAGGGCGTGGCCGATGCGTCGCGCATCTGCCTCTACGGCGCCAGCTATGGCGGGTATGC
GGCGCTGATGGGCGTCGCCAAGGAGCCGGCCTTGTACCGCTGCGCGGCCGGGTATGTGGG
TGTCTACGACCTGCAGACCATGGCGCGCGACGACGGACGCCGTGCGCGCTGGGCCAGCAA
CTGGACGGTGGACTGGCTGGGCGCGCGCGACACCCTGGCAGCGCGCTCGCCGGTGAACCT
GGCCCGCCAGATCAAGGTGCCGGTGTTCCTGGCGGCGGGTGGCAAGGACGAGCGCGCGCC
GATCGAACACACCAAGGGCATGGAGCGTGCCTTGAAAGGCGCCGGCGTGCCGGTGGAGTC
GCTGTACTTTCCCAACGAAGGCCATGGTTTCTACACCGAGGCACATCGCCGGGAGTACTA
CACGCGCTTGCTGGCATTCCTGAGCAAGCAACTGGGCGGCGCCACGGCGAAATGAGCGCG
CGCTGGTCGGGGCGCTCCGGAACCCGGGTGCTACTGCAGCAGGACTAGATTGTCAGGGCC
GATTCCCTGGCGCGCGGTTGCCGTGTCGACTGATGCTGCACACTCGCGCATGCGGCTGCC
CACGCGCCTCGATGCGTGAACCGGAATCGCGCGCGCGCACGTGGCGATCGCCGCGCGCGT
GCACTCAGGCACCGCAGCGAACCCGCAGCGCGGCGGTGCCGACGCTGCGGGTCTGGCCGG
TGTGCTCACCTGTCGGGCATCGGCTTCATCGCATATTGCGCAGGCGGGGTTGCGCCGAGC
AGGTGCTGCACGAAGTAATCCCAGCGGCGACGGGTGACGTAGGGTGTGATCTCGCCATAA
CCATGCTTGGCATTGGGCAGCATCAGCATGTCGAAGTCCTTGTTGGCCTTGATCAAGGCA
TCGGCTACCAGCAGGGTGAGATACGGCGGCACGTTGTCGTCCAGCGTGCCGTGCACCAGC
ATCAGCCGGCCCTTGAGCTTGCTGGCATGGTTGGCATTGGCTTGGTCGTCGTAGTTGGAA
CTGCCATCCTTGGCGACGATGTGCTCGCCGTGATACTTCTCGGCCCAGTCGTCCTCGTAG
CCGCGGTTGTCGTGGTTGCCGCTTTCCGACCAGGCCACCTTGAACACATCGGGGTAGCGC
AGCATCGCCGCCGTGGACGCGTTGCCACCGCCGGAATGGCCCCAGATACCGACCCGGCTG
GTATCGAACCACGGGTAACGTTGGCCGAGTTCCTTGACCGCAGCCACCTGGTCGGGCAGC
GTGTTGTCGCCCATGTTGGCGTACCAGGTGTCGTGGAAGGTCTTGGAACGCCACGGCGTG
CCCATGCCATCGATGGCGATGACGATGAAGCCCAGTTCGGCCAGCGACTGATTGTCGCCA
TGGCCGGCGAAGAAACTGCGCCCGCGCACCGAGCCGGTCTGCGGGCCGGGATAGACGTAG
TCGATGACCGGGTACTTGCGTGCGGGATCGAAGTTGGACGGCTTGAACATCAATCCGTAC
AGCGTGGTCTTGCCATCGCGTGCGGTGACCGTGATCGGCTCCGGCGGCACCCAGCCGGCC
GCCTTGAGGCGGCTGATGTCGGCGGTGGCCATCGTGCTCACGGTGCGTCCGTCAGCGGCA
TCGCGCAGCAGCGTGACCGGGGGCGTGACCGAGGTGGAATACGTATCGACGAAGCGGGCG
CCATCGGGCGACAACGCCACGCTGTGATCGGCCGCTTCCGGGGTCAGCAGCACCGGCGCG
CCACCGTCCAGGCTCACTTTCCATAGCTGCTGGTAGTACGGGTCCACGCCGGCCGAGCGG
CCGACCGCCATGAACCACGCGGTGCGGCTGGCCGGGTCCACGCGCAGCAGCTCGGTGACG
TTGCCTTCGCCGCTGGTGATGGCGTGCTTGGGCTTGCCCGTGGCCAGGTCGTACAGGTAC
AGCTGGCCCCAGTCGCTGCGCTCGGAGAACCACACCGCCTCGTTGCTGCCGGGCAGATAG
GCCCAGTTGGCGGCGACCTGGCCGCTTTCGTAGTAGGTCTTCGCGGTTTCTTCGAAGGCG
GTACGCACCTGGCCGGTGGCGACATCGGCGATGCGCAGCCAGGTCTGCTTGTGGAAGCGC
GAGGTGGACGCGAAGGCCAGCGTCTTGCCGTCCGGCGCCCACTTCACGTCGTCCCACAGG
CCAGGCGAACAACTCACGTCGTCGCACAGCGTGGAGCGGTGCTGATCCGGCGGCATCTTC
AGGCGAAGCACGCTGCGGGTGGGCACGTCGACGATGACGCGTTCGATCATGGTCACGTCC
TTGTCGCCGGCCAGCGGGTATTTCCAGGATTGCAGTTCCGGATGCCCGAGCTTGGTGCTG
ACCAGATACATATCGCCGGTCTTGCGCTGGTCCTGCTGGAAGGTGGCGATCTTCTGCGAG
TCCGGCGACCAGGCGACGATGGCGTTGTCGCTGCGCTGCCAGCCGGCGTTATCGGTGGCG
TAGCCGAAGTTTTCCACGCCATCGCGGGTGAGCTGGGTTTCGCTGCCGCTGGCCAGATCG
CGCAGCCACAGGTTCCAGTCGCGAATGAACACTTCTCGACGCTTGTCCGGCGACAGCACG
CCCGGTTCCGGCGTGTCTTTCGCATAGAGCTTGCTGCAGCGTGCCCGCGTATCGCAGACC
ACCGCTGTGCCGCGCACGCTGAGCCGATAGCGGCCATCGGCCGTGCGTTTGACCGCCGGT
GCGAAGGTATCGGCCTTGAGCGGTTTGTCGCCGGTCTTCAACAGCGTATTGAGCGAACGA
ACCAGCGCAGACTGGTTGAAGAGCGGCGCGGTCTTGCCGGTGGCGGTGTCCAGCTGCAGC
AGGCGGTCGCCGGTGGCGTCGTGATCGACATAGAGCACATGGGTGGCGTCCAGCCAGTCG
ATGCGCGTGGCGGCATGATCGACCAGGGGTTGCGCGAGGTAGCTGACCAGGCGTTCGGCA
CGCGCGTAGTCGGCTTCGCCGACGCTGGGCGTCTGCGCGCCGGCGATGCACGGCGAGGCG
ATCAGGACGATGGCGGCGAACAGCTGCCGCATCGGCGACGGGTTGGGCATGGTGGACTCT
CCGGCACGAAGGGCGCGCAGCCGCAGGCCGCGCGGCCCCCCGATCCTACCTGCCGGTGGC
ACCGCCCGCCTGCGCCGAAAGTCGGGTGCGCGGACATGTCATCGCAGGTCCGCCGCGCGG
CCCGCTGTGTGTTGCGGGGCGTGGCGGCGCGATTGCGCGGATGCCCTGGCCCGGCCGGCA
TACGCGCTGCGTCGCGGTCCCATCGCCGCTGCCGGCGGCTACCTGCCCATGCAGCGCTTC
CAGCGCGCCTCCACCCGCTGCGCGAACCATGCCGTGGTGAGGGTGCGGGTGATCTTGGGA
CTCTCCAGGGTGATGCCCGGTAGTACCGCGCGCGGCAGTGCCTGCCCGGTGTCGCGCTGG
GCCAGTGCGAACACCTGCCGGTACAGCGCAGTGTCTTCGAAGTCCAGCGTGGTGCCGGCC
TCCAGGGCGCGGCGGATCTGGCGGTCGCTCAGTGCCAGCTGGCTGCCAAGGGCACGCGCG
GCGCGCTCGGTGGCACCGGGTGCGTCCAGGCCGGCGCCGGGAACCAACAGGTCGCCATCC
AGGGCCAGTGCGATGCCGCTGGCCTTGCTCAGTGCGGCCTGGAAGGCCGCATTGCGGCTG
GCATACCAACCGGCGTTGAAGTCGGCGAAGCGGTACAGCAGGGCGTCGTAGCTGGTCGGG
TAGCCCAGCAGATGGGCGGTGCCGAACCACAGCCCGCCGCGTCGGCTGAACACTTCATGG
CGGATCGAGCCGTCGATCGGATACGGGTAGCCACCTGCATGCTGTTCGGCGAACGCGATG
CTGACCTGCATCGGTCCGGCGGTGTGCACGGGGTTGAGGCCATCGAACAGACGCGCACCC
AGCGGCACACTGCCGGTGAAGTCTTCGAAGATGCGGCTCAGGTCCTGTTCGGTCCGCGCG
GCGGCGATGCGGTCGGCGTAGCTGCGGCCGTCCGGCGAGGCGATGCGCAGCGCCGCATCC
ACCATGAAGGCCGGGATGTGGTGCGCACCGGCCCGGCGATCGATCTCCGCACGCGAGATC
CTGCCCAGGTTGGGTACGACGGGGTTGGCCTGGTAGGTCGATTCCTGCTCGGTCACCGCC
AGCACGGCGCAGATATGCTCGGCGCTGGTCTCCAGCCCTTGCGACGACAACGCCACATAC
ACAGGGTCTGCCCAGCCGTTGCGGTCCGCCAGTGTGGCCGGCAGGCGTCGTGCGATATCG
GCCTTGACCGCTTCTGGCGAGCGTTGCGGCACGCGCGGGGCCTGGGTGGCGCAGGCGCAG
AGCAGGGCGGTGGCGGTCAGGGCGAGCAGGCGCGGGATCACGGCGTTTCCAGGTCGGTTG
AGCGGCAGTTCGACGAGATGCAGTCTACGCTGGCGCCGGTGCGGGCTTGCGTGTCGTGGT
CCGGCGCGCGCCACGCGTGGCGCCTGGGCCGCGCAAGCAGCCCACCGCAGACACGCTTGG
CCATTCAAGGCTGGCGCGCCCAGGCCGATAACGGTCACGACCCCCTGCGCGATGCCGACG
CGCGCTGTCGCGGTCGATGCTCATCGTTGCATTCGCTCGTCATCGGGCGCCCGTTGTCGA
GGCCGCAGCCGTCAGGCTGCGCGCCTTGCCGCAATCACCGCTGTCCGAACCTGAGGAGTG
CCCGAGATGCGCCAGCAAACCGCCAGCTTCCGTCGGCGCGCCTTGGTCGGTGCGACGCGG
ATGCGTCTGCGGTCTGCGTGGTTGCCCAGGTGAGCAGGCTCGCGCACGGCCGCTGGCGCC
TGCTCGCCGGCGTGGCCTTGCTGTTGTCCGGTGCGATGGCCTGGGCACAGCCACAACCCT
GGAAGCGCATCGAACTGGCCGCGCTCGATGATCCGGTCGCTGCGCTGGAGCTGGCCCGGC
AGGTGCAGCACCAGGGCCATCGCGATGGCGACCGCGATGCGCAGTTCTGGGCACTGTTGG
CACAGGCGCGTGTGCTGATCTCGCTGGAAGACAATGCCGCCCGGCAGGCCGTGCTGATCC
GTGCGCGGGGCTTGCTGAAGCAGCTGCACGGCAACACGGCGCAGGCGCAGCTGTGGCTGG
ACATCGTGCAGGCACTCAGCGACGTGCGCGAAAACCCCAACCTGGCCATGGTGGCGCGAC
TGGATGCCCTGCGTCGCCAGGCACGTGCGATGGGGCGCAGCGATCTGTTGTGCGAGATCG
AGACGGTGGACATGTGGAGCATGTTGGCCTCCGGCAGCAGCGATGAAGCCTGGAACGCGG
CGCAGGCCAGCTACCAATGTGCCGTGCGCGAGCAGGTGCTGGCGCTGGAACTGGACGCGC
TGACCCAATTGGGTGCGCTGGCCAGCCGTGTTTCCGGGCGCGTGGCCGATGTCAACGATG
CGCAGGACTACCTGCAGCGCGCGCTGACGCGCCTGCACGACCAGCCGGCGCGCTTCCAGC
GCAGCCTGATCGAATACGAATACGGCACCTCGCTGGCGCAGCAGCAGCCGGCAGTCGCAT
TGCTGCACTTCCGGCGGGCGCTGGCGCTCAGCCGCGAGCTGGGCGACCAGGCCGGTATTG
CGGCAGCATCGACCAGCGCCAGCGAGGCGCTGATCAAGACCGGCGATGCGACGGCCGCGT
TGGCGATGGCGCGCGAGGCATTGCCGCAGATGCAGGCGCAGGGCAACGTGGGGCGGGTGG
CGGCATGCCACGCGGTGTTGCTGCAGGCGCTGACGGTCTTGAAGGCAGAAGGTCTGGACA
AGGCGATCGCGGCCGCGCGCGAGGCAGACGACCCGAACATCACCACGACCGGGCGCGTGG
AACTGCTCGATGCGATTGCGCAGGCACTGGCCGCCGAAGGGCGGCATGCCGAGGCCTATC
AGGAACTGCAACGCGCCAACGCGCTCCGTGCACAAAGCCTGAGCTATCAGCGCGATACGG
TGATGCTGCGCTTGCAGGCGCGCTACGAGGACGCGCGGCGCGACGTGGAAACCGCCGAAC
TCCGCCGCCGTAGCGAGACCGCGCAGCTGGCGCTGCAGGCGCGCGCGGCCGGGCAGCGCA
CCTTGTGGATCGCCTTGTGCGCGGCCTGCCTGTTGTTGATCGCGGCGTTGGTGGTGCTGG
CATTCGGTGCGCGCCACCGTCGTCAGCTGTCGCGGCTGGCCATGCGCGACGAGCTCACCG
GCCTGCCCAATCGCCGCGCCATCCGCGCCGAAGCGCAGCAGCAGATCGACCACGCCCTGC
GCACGCGCGCGCCGTGCATGCTGGCCTTGATCGATATGGACCACTTCAAACAGATCAACG
ATGTGCACGGCCATGCCAGCGGAGATGCCGTGCTCAAGGCCCTGGCGAGCGCGTCCACAG
TGGCCCTGCGATCGCAGGACCGGCTGGGGCGGCTGGGCGGCGAGGAATTCCTGCTGGTGC
TGCCAGGCTGCAGCGTGGAGGAGATTCCGGCAGTGTTCGCGCGCCTGCGCACTGCGCTTG
CTGCGATCGAGATTCCGGGGCTGCCGGCAGGCCAGCCGGTGCGGTTCTCGATGGGGGCCG
TGAACGTGAGGACGGCAATGGTGGACGGCGCGATCGAATTGGATCTGCTGCTGGGTCAGG
CCGATCTGGCCTTGTATGCGGCCAAGACGGCCGGGCGCGATCAATGGGCGGTGCGCTGAG
CGGAGCGACGCGACGCAACGGGAGCGGCACTGCTGCATGGTACTGCGGCGCGATCGCCAG
GTGAGCGCCTTCGATGCGGGGCGGGGGCATTAGCGCAGATCCGCCCAGCGGCACTGCTCC
CGGATCCGTGCGTTACCGCCGTACCGGCAGGGTTGCGAACACGCCATCGAGCGCGAGTTG
GGTGCGGAAGCCGGCCTTGCCAAGGCGCTTGCTCACCTCGTTGGGCACGTCGCGCCCGCT
GGTGAGTCGGTTGGGCGCCCCGGTGTAATGGAACAGCCGCCCGCCACTGCGCAGCACGCG
CGCCAGATGGTCGTAGAAGCTCTGCGAGTACAGCTCACCGGCAATACCAAAGCGCGGCGG
ATCGTGCAGGATGGCATCGAACGCGTCGTCGGCAAGCGTGGCGATCCGCTGCGATACGTC
GGCATGGCACAGTTGCAGGCGCCCGCCGGCGTCTGCCGCATCGGGATCCGGCGACCACGG
ATTGAGCGTGCGCAACCACAGGACCTCGGCATTCTTCTCGAACGAGCGCACCTGTGCCAC
GCCGGCCTCCAGGCAACACGCCGCGAAATAGCCCAGGCCGCCGCAGGTATCCAGCACGGT
CTTGCCGCGCGGCTCCACCAACGCCACCTTGCGCCGCGCATCCTCGAACGGCGACAGCTG
TGCCGACGGCAGCATCTTGATGCCATCGATCTCGAACGTGGGTGCGCCCCATGCGGTGGG
CACCAGCTTGATCAATGCGCCGCTGTAGCGCGCGATCGGCGCGAAATCCTCGCCGTCCCA
GAAATACAGCGTGCGGTCCTTGAGTTTGCCGGGATACGGATAGCCACGACCGCGCCACTG
CCAGGTCTGTGCATCGAGCTGCGCGCTACCGGTGCTGCGGCCCAGATCCAGCGAACCGGT
CCAGGCGGTCAGGCCGGCATTGCGCGCGGTCAGCAACGCCTGGGCATCGGAAAGGGTGAG
CAGCGGTCCGGAATAATGGGGCACGGAAATGGGGCCATGGGCGCACGCGTGCGGCGCCGT
CACAGTAAAGAGTTCGGCATCGTAACCGACCTACCGCTGCAGGACATCCGCCGACGCGGG
CCAGGCGCTTGCCTGCGTGGGCTGGATGCGAGTGGTCGCATGCGTTCGCGCATCGACGTG
GCGATGCTGCGCGCCAGATCGGCGTATTGCAGCAAACTGCGGTCGTGGCTGGGTGCGCAA
CGCTGGCGCCGGACGATGGCGCGCCCAGACGCTGTTTTCGCAGTGGCATGGCGAACAAGC
CGCTGCCAGCGGCCGCGACGATTCCGCAGCCACGCCTCGCCCCGCATACTGCAGGCCCCG
CATCCATGCGTTCGCTCGGATCGGCGTCAACCATGGAGTGCCGGCAATGTTGAAGGGTGT
GCTGTTGGGATTCGCCTGTTACGCGGCGTATGCGATCAGCGATGCGTTCGTGAAGCTGCT
CGAAGGCAGCCTGCCTGTCTACGAGGTGCTGTTCCTGGGGGCGTTGCTGATGCTGGCGGC
GGTGCCGTTCCTGAAGAAGCCCGACGACCGGCTGCGCGAGCTGGTCGTCGCCAGGCAGCC
GGCGCTGTGGCTGCTGCGCGCGTTGACCGGTGCGATCGGCAATCTGACCTCGGTGATCGC
TTTCACCACCTTGCCGATGGCCGAGGCGTTCGCGCTGATCTTTCTGATGCCGATCTTCGT
CACCGTGCTGTCGGTGGTCTTTCTCAAGGAAGAGGTGCGCTGGCGCCGCTGGAGTGCGGT
GATCGTCGGCTTCATCGGCGTTCTGATCGTGCTGCGGCCCGGCTTCCGGCATCTCACCCA
TGGGCATGTGGCGGCGATCGTGTGCGGCCTGGTCGGTGCCATCTCGGTGATAGCCCTGCG
CATGGCCGGGCACGGCGAAAAGCGTCTCACGCTCTACGGCGCCGGCGTCATCGGCCCGCT
GGTGATGGGCGGCATTCTGATGCTGCCCAGCTTCGTGTGGCCCTCGCTGCTGCAGTGGGG
GCTGCTGGCCGGCTACGGCCTGCTCGCCGGCCTGGCCGCCATCTGCATGATGTACGCCAC
CCGGCTGGCGCCGGTCAGCGTGGTGGCACCGACGCAATACAGCCAGATGCTGTGGGCGAT
CGGCTTCGGCTACCTGTTGTTCCACGACCGCCTGGACTGGCCGATGGGCGTGGGAATCGC
GTTGATCCTTGGGGCGGGGCTGTTCACCCTGATTCGCGAGGAGCAGGTGTCGCGCTGGTG
GCGGCGGACCAAGATTGTTTGAGGGCTGGGATTGGGGATTCGGGATTGGTAGCAGCACGC
GACATCAGCGGCGACGCGCCTGACACCGTTACCAATCCCGAATCCCCAATCCCGGCCTCT
GCGAGCCGCAGCAGACGTGGCCCGAAAAGAGCAGCGATGGCAGTCGCGGTCGACGTCAAC
GGCATGTCAGCACGATCCCGCCCGGAATCACGGTGCGGTAGCGCTGCGACGCGCACCGTG
GATGCCTCATTCGAGCCGATCGGAGTCACCGCATGCAGCTCAATCCACGTACTGCGCGTC
CCATGACCACCGCCACTGCCGGGCTGTCGGCACACGGCACGCCCGATCCGGATACCAACG
AAGACCCGATCCCGCTGGAAGAGCAGGCCCCGCAGCAAGGCGGTTTGCGTGAAGAGGTCG
GCGATCTGGAAGACGACGATCACGCATTGCCCGGCCGCGTCGGCGGCGGGCTTGCGGGCG
GTTGATGCGGGTGGGCAAGAGCGGCTGACCGGGCGACGGAGCAGCCGCTGGGGACGTACG
GACCGCAACGAGAATCTCTCAGCATCGTTTGGATATTGCCAAGCCGCTAGATTCAGCGCG
ATGCCCTCGTCAAGGGAACTGCACATGTCCCGGTTCGAAGTACACCGGCTTGTTGCCGTT
TTCGGGCAGCGCAGGAATCGTGTCCAGGATGGCCTTGCCGCGGATATCGGTGATACGAAT
GGATAACGGCTGATTGCCGAGCTGTTCGCCCAGGAAATGGTTGTAGTCCATTTTCTGCAG
ACTCTTCCATGCCGTGCCTTGCTTCACTTCGAACTTGACCACCGGGTAGGCATGGTTGCG
CACCTGGATCGCTGCCCACCAGCGCGAGCTGCCTTCCTTGATGCGGTATTGCACATTGCC
GCTCACCGGCGCGCGCACCACCTTCCAGCTGATCGGAATCCGCCCGTCCACCTTGTTGCC
GATCGCTTCGAATGCATTGGGCGACAGATCCAGCCCGCCGGAAGCGCCTTCCGGGTAGAG
ATCGGTCACGTAGACGGTGGTCTTGCCCTTGGGGCCGGTCACTTCCAGATACGCGCCGGC
CAGTGCCGCTTTCACCCCACCGAAGTTCAACTGGGTGGGATTGAGCGCGGTGATGAAGGC
TGTGCTGGGAATCGGATCCAGCAGTAGCGCACCCCCGGAGTAGCCCGAGCCGGTATATGT
CGCGGTGCCTGTGAACGTGCTGTTCCAGGTCGCCGCCTTGCCTGCGGCAGGCGTTGCCGC
CGCCGCAGCCACCGTCGCTGCAGGCGCGATGCCCCAGGCCTGTTGCACGACCCGCAGCTT
GTCTGCACGCGGGCTGCCGTCCTGCGCGAGCAGGCCCCCGTTATTGGCATTGCCCCGCTC
CCAGCTGCCGAGGAACGCGCTGCGCAGTCCGGATCCGGCCAGGTAGCCGCTCAGTGCACT
CTGCCAGGCCGGGTCGCGCGGATCGCCATCGCCCAGACCACCGCCGATGCTGACCGGGAT
CACTGCGTGGCTGGCCGCGAACTGGCCGAAATCGCGCTGCCACGTCGCGGGCAGGGTCTG
CGCGAAGTCCGGTGCTGCGAAGGCATCGGCGGCATCGCGGTCCGGCCCTGCCAGCTTGGG
CATCAGGACCAGCTGCCGGGCCGGAATGCGCAGCGGCGTGCAGGCGATCGGTTGCAGATT
GCTGCCGGCGGCCTTGCGTGCCCGGTCGCTGCACACCGCGTTGCTGCCCACGCCTTCCAC
GCCCACCACCCAGCCTGGCGCCTGCGCAAGCACGGTGTCGGCCGCACGCGCCGCCACGCG
GCTCCAGTCCGCTTCGGCGGCGATCCCTGCCCAGGTCGCATTGCGATAGCCGCTGCTGCC
CAGATCGATGCCGATCACACCGGCATTACCGCGATAGCGGCGCGCGAGGCTGGCCAGGCC
CTGCGTCCATGCCTGGTCCTGCGACCTCGTCTGCAGCCGCGGTGCGTCGTCGTTGCAGCC
GCCATCGGCGAACGCGAGCATCACCTGCATGCCGCGTTGGGTTGCGCTGCGCACGACCGC
ATCGACTACTTGCAGGGAATTCAGACCGCGTAGCGCCGGATCGCCGGCCACCTCCGCCGC
GGCCACCGGCCTGCCCTGCAGTGCGGCCGTGCACAGCGGTAGCCGCACGGCATTGATCCG
GGCGGCCTGCATCCGGTCCAGCAGCTGCGCAAGCGTGCTGTCCTGCAGGCCGGTCGCCGC
CAGACCGAGCCGATCGAAACCTGGCCAGGTCACTCCGCGGATCTGCAGCGTTCGCCCCTG
CGCATCGATGAGCCGGCCGTGAGCATCGACCTGCACGGCCATGCTGGTTGCCGGGGTCAG
TGCCACGAGTGCGAGCAGTAAGTGGGTGCGTAATTGCATGGACGTCTCCAACCTGATTGG
CGGCAGGGCAGCAGACCAGCATCGGGCGCTTGCGGTCCGTGCGCAAAGTCAAGGAAGCGA
GCCGATGTGTAAGGACGCGATCGGAAAAGTGGCTGCACTGGAATACAGGTCGCGGTTTGC
CCGGGATGCGGCATCCGGGCATCCGGGTGCGCAAGTGCCTTGCCGCGAACGACAGGCCGC
ACCACTTGCGAGCTGCGGCTATGCGTTGCGCCGCTGGCGTTCGAAGTGGCGGTCGCCGAT
CCTGTTCTGTCGCGGCGCACGGTGCAGACCCCGGCAGCGCATGAGGATGCGGCCGTGCCG
GCCAGGCCGCAGCCAACGCAGGTCTGCATCGTCGTGATCGGCCGCATGGGTCGGTACGCA
CCATGACGGGGCATCGCCGCGGTCGCTGGGCCGTCTCCGGCCCTGCGTGCCGCTGGCGGT
GCAAACCTCTGGTGCCAGGCGGCGCGATCTCGTATTTTTGACGGCTTGTTCACTTGCCGG
TGCCGTGCCCATGTCCGATCCGTCCGCGCCCGACCATCTGCAACGCAGCCTGTCCAATCG
CCATCTGCAGTTGATCGCGATCGGTGGCGCGATCGGCACCGGATTGTTCATGGGCTCGGG
CAAGACGATCAGTCTGGCCGGGCCGTCGATCCTGTTCGTGTACCTGATCATCGGCGTGAT
GCTGTTCTTCGTGATGCGCGCCATGGGCGAGCTGCTGCTGTCCAACCTGGAGTACAAGTC
GTTCATCGACTTCTCTACCGATCTGCTCGGGCCCTGGGCCGGATTCTTCTGCGGCTGGAC
CTATTGGTTCTGCTGGATCATCACCGCCATCGCCGATGTGATCGCCATTGCCGCCTATGC
GCAGTTCTGGTTTCCTGGTCTGGCACCGTGGATCCCGGCGATCGCGTGCGTGCTGTTGCT
GCTGGCATTGAATCTGGTGACGGTGAAACTGTTCGGCGAGATGGAGTTCTGGTTTGCGCT
GATCAAGATCCTCGCCATCTGCGCGCTGATCATCACCGGCGCGGGGCTGGTGGCGTGGGG
CTTCCGTTCGCCGTCGGGCAATGTCGCCTCGCTGGCGAATCTGTGGAACGACGGCGGCAT
GTTCCCGATGGGGATCGGCGGGTTCTTTGCCGGCTTCCAGATCGCGGTGTTCGCCTTCGT
CGGTATCGAGCTGGTGGGGACCACCGCAGCCGAAACCGCCGACCCGCGGCGCAACCTGCC
CAAGGCGATCAACTCGATTCCGGTACGGATCCTGATCTTCTATGTGCTGGCGCTGATCGC
GATCATGGCGGTGACACCGTGGCGGCAGGTAGTGGCCGACAAGAGCCCGTTCGTGGAGCT
GTTCGTGCTGGCCGGCGTGCCGGCGGCGGCCAGCCTGATCAATTTCGTGGTGCTGACCTC
GGCCACCTCGTCGGCCAACAGCGGCATCTTTTCCACCAGCCGCATGCTCTACGGCCTGGC
CGAAGAGCGGCATGCGCCCAAGGCGTTTTCCAAGCTCTCGCGCGCGGCGGTGCCGGCGCG
CGGCCTGCTGTTCTCCTGCCTGTGCCTGCTGCTGGGTGCGATGCTGGTGTACCTGATCCC
GAATCTGGTGACCGCGTTCACTCTGGTCACCACCCTGTCGGCGGTGCTCTTCATGTTCGT
GTGGTCGCTGATCCTGTGCGCCTACATCGCCTACCGCCGCAAGCGTCCCGAGCAGCACGC
CGCGTCGCAGTTCAAGATGCCCGGTGGCGTGTTGATGTGCTACGTGTGCCTGGCGTTCTT
CGCCTTCGTTCTGGTGTTGCTGACCTTGCAGGCCGATACGCGGCAGGCCCTGCTGGCCAG
CCCGGTGTGGTTCCTGATCCTGGCGATCGGCTATGTCGTCAAGCGTGCCCAGACGCGCAC
AGGGTAAGTGCCGCAGCGTTCGCTGTATTGCAAGGGCCCGCACTGCGGGGCCTTTGCGTT
TTTGGCTGCACAACACCGCGATAAAGGCCACTGCCAGCTGAGCGTGTTGGCGCGCGGCGT
TGACGCGGCTCTAGCCGGGCACGATGCTCGCGGCCATCCATCGCCACGGCCTTCCGCATG
ATCACGATCCACCCGATCGCCGCCACCGACCGCACGCAGGGGTGCTGGGTGGACCTGTGC
CAGCCCACGGCGCAGGAACTTGCCGATGCCGCCGCGCAGGTGGGTTTCGCGCTGCCGGAT
CGTGCGGCGATCGGCGAGATCGAGTTCAGCAGCCGTGTGCGGCGACAGGGCGAGGTGCTG
TTTCTCAATGTGCCGCGCTTCCAGGACGACGATGGCCCCACCGCGCCGCTGGGCTTCGCG
CTGTCGCCGACCATGCTGGTGACCCTGCGCGAGCAGCGCATCGGATCGCTGGAGGCGCTG
GCAGCGGAGCTGGATCACGTGCCATGCCACGGCGCCGACGATCTGCTGCTGCGCATGTTC
GATCGTCTGGTCGGGCGCCTGGCAGACCGGCTCGAAGCACTGGAGGTTGCCGTCACCGAG
ACCACCCGGGAGGTGTTCGACAACCCGCACAAGACGCGCGATCTGGAGCGCATGCTGCAT
CAGGTCGGTGGCATGGGCCGGCAGTTGGGTGGGCTGCATAACGCAGGGCAGGGGATGCTG
CGGTTGGTGACCTATCTGGACAGCACCACGCCGGAATGGTTCGGCACCGATGCGGCCAGG
CGGATCGGGCTGCTGCACAAGGACCTGACCACCTTGAGCGAGTTCCATCAGCACATGGAC
GACCGTATCGAGTTCCTGCTCGATAGCGTGCTGGGCATGATCAACATCGATCAGAACAAC
GTGATGAAGGTGATGGCGGTGGCCTCGGTGGTCGGCATCCCACCCACCGTGCTGGTCGGC
ATCTGGGGCATGAATTTCGCTTACATGCCCGAACTGAAATGGCACGACGCTTACTTCTGG
GCGCTGGGCATCATCGCGCTGAGTGTGGTGCTGCCACTGGCGTGGTTCCGCAAACGTGGG
TGGGTGTGAAAGCGGGAAACCCGTAGGAGCGACCCGGGGGCGCGCTGTGGCGTTGCCGGG
ACGACCCTCGCGCCCAGGAACGCTCCTACGGAGATGCTGCGCTGCGCGGCGATCGCTGTG
CACTGGCGACTGTCCAGGTGCGTGGCGTGCAAGCAGGCGGTGCGCCCGGTCGATTGCTGC
CGGACAGCCTGGATCAACCCTTGGCCTGGAAGCTGATCTCCTCGTACGGCTGCACCACCA
CCCAGCCTTCGCCGGCAAAGCGCATCTGCAGGCTTTCGCCCGATCCTCGCCCGAGCAGCG
TACCGATCGAGACGTCGGTGACCAGCTCCGGTGTCAGCGTTCCCGACCAGGCGACGGTGG
CATTGGGGTCGGTGAATATCGGGCCGCTGGCAGCGCTGACCGGCAGCGTCAGCGGCTGGT
AATGCGAGGTGATCGCCACGATGCCGTGGCCGCTCAGGCGCACATTGAACAGGCCGCCGG
ACAGCATGCCGGCCACTTTGCGCATCATGGTGATCTTGTGCTCGATGCCGGATTCGAATG
CCAGCACGTCGTTGCCGTTGACGAAGATCGATTCGCCATTCAGGCGCAGCAAGGTGATCA
GTTTGCCGACATCGGCCAGGTACACGCGGCCCTGGCCTTCGGCCTTCATCAGCTGCATGC
CTTCGCCGCTGACCGCCTTCTTCAGCAGATTGCCCAGGCCCTGTTCCAGCAGGCCTTCGC
GGGTGAACTTGACGTTGCCGGTGCGCGCGACCATCGCACCAGCCTTGGACCACACCATGC
CGTTGAGGCGCACTTCCAGCAGATGCGGGTTTTCCAGCTCGAAGGGATCGGGGCTGAGGT
CCTTTTCCTTGGAGTGGGCGAGAAATTCGTTGAGCGTGCGTACGGCCATGCGTCCGTCCT
GGAGGTGGGTGAGTCCGCATGATACGCGGCGACCGTGGTGCCCTCCGCGCCGAATGCCGC
CGCGCGCCCCTGCGCGCCGCAGACATCACGCGTCGGCAAGCGGCAGGTCGCCTGCGTTCG
GCTTGCCTGTGCTTCTGCGAGCCGCGTCGGGTTCAGGCAGGCGCTGCCGGGCTAGATTGC
GCCAGCAGGGGATTATTCACGGGAAGGAGAGGGCGATGCAGGGGAATGAGAGCGGTGAAA
CGACATGCGCGCGTGCTGCGCGAGGACTGCGTGGCGTTGTTGCTGCAGTCGCGTTAGCGG
CAAGCGTAGCGATAGGGGCAGGCAGCATGTCGGTGCAGGCCGCCACCGGCCCGGGCGTGG
TGACCGGCGACACCATCGTGCACGATCCTTCGATGCTCAAGCTCGGCGATGGGCGCTACT
ACATCTACTCCACGGTCGGCGTGGTCACCAGCACCGATCGCACCAGATTCAACAACGCAG
GGGCGATCTTCGGCAGCGTGCCTGGCTGGGTGAAGAGCTACAACCCGAAAAACGAGGTAT
GGGCGCCGGACGTGTCGCTGCGTGGCAGCAAGTACCTCATGTACTACACCGCATCGTCGT
TCTCTTCCAACAAATCGGCCATTGGTCTGGCCAGCAGCAGCACCGGCAAGCCCGGCTCGT
GGAAGGATCAAGGCATCGTCTACACCTCCAAAAGCAGCGACGACTACAACGCCATCGACG
GGAATCTGGTGGTGGACGGCAGCGGTAAATGGTGGCTCGCGTTCGGCTCGTTCTGGTCGG
GCATCAAGCTGATTCAACTCGATCCGGGGACCGGTAAACAGCTGGCCAGCAACACCTTCC
GCTACAGCCTGGCCAGCCGGCCCTCGCCCGGCGCGGTGGAGGCGCCCTTCATCCAGCAGG
CGAACGGCTGGTACTACCTGTTCGTGTCCTTCGATGCCTGCTGCAAGGGCGCCAGCAGCA
CCTACAGGATCGCGGTGGGGCGTTCGCGCTCGGTGACCGGGCCGTATCTGGATCGGGCCG
GTGTGGACATGCGCAACGGTGGCGGTACGGTGATCCATGCCGGGCAGGGCAGCATGCATG
GGCCTGGCGGGCAATCGGTGTTTCGCGATGGCGACGGCGACATCCTGGTCTATCACTACT
ACGACGACCGCGGCGACGCGCGACTGGGCATCAACCGGTTGGGCTACGACAACAAGGGCT
GGCCGGTGGTGCAGTAAGAGCGGCTGACAAAACGACTGCGCAGCCGCCAGGCGGGCGCGG
CCGGTGCTCGGAATCGGCATGTAGCACTCGTACACTCCGGTTCCTGCGCGCCGTCCACAC
CCACCTGACGACCGCTCGCTACGCTCTGTTAGCCGCTCTAGGCAGGCACAGGCCCCGCAC
GCCGCCGTGCGACAACCCCGACAGACGCGCTGCCGCCGCATCCGCTGCGGCAGCGCGTGA
TCTCTCAGCGCGCCGCCGGCTCGGGCTTGCGCGTGCGCCTGACGGGTGCGGTGTCCTTGC
CCGGGTACAGGTTCAACAGCATCAGGGTGACGCCGTTGGTCCAGCCGAAGCCGTCCTGCA
AGGCGTATTCGCCGCCGCCGCCGCCGGCCACGTCGGCCTCCAGGCCGTATTTCTCCACCA
GCTTGTGCTCGCGTGCGAACAGCGCCTGTACCTGGCTGAGGAAGCGCTCGCCGATCGTGC
GCGCCAATGCGGTTTCGCCATAGCGTCGCAGTCCGTCTACCGCGACCCATTGCAGCGGCG
CCCAGCCGTTGGGTTCATCCCATTGCTGGCCGGTCCTGGCAGCGGTGGTGGCCAGCCCGC
CGGGGCGCAGCAGGCGGGCGCGCACGGTCGCGGCAGTGCGCTTGGCATGCGCATCCGATG
CCAACCCGGCGAACAGCGGGTATAGCGCGGCTGCGGTGACCTGGTCGCTCAGCGTGCGCG
TCTGCCAATCGTAATCGGAGTAGTAGCCGGCCGCGTTCCAGAGATGCGCGTCGATGGCCT
GCTTGCGTCGCTGCGCCAGCGCAGCGTAATCCAGCGCGCACTCGGCACCGGGTTGCGCAC
AGGCCTGGGCCAGGGTGCGTTCCAGGTGGTAGAGCAGGCTGTTGAGGTCGATGGGAAGGA
TGGCGGTGGTGCGGATGGTATGCAGGTTCTGGCCGTCGGCCAGCCAGCGGCTGGTGTAGT
CCCAACCGCTTTCCGCGCCGGCGCGCAGGTCGCGATACACCTCGGCGGCGGGGCGGCCGC
GCGCTTCGGCGGCGGTACGGGTGTCGTGCAGCCAAGCTTCCGGGCGCGGCGTGTCGCGCT
CGTCCCAATAGCGATTGAGGACGCTGCCATCTGCCAGCCGTACCACGTGGCGCGCTGCCT
GGCCCGGCTTGAGCCCGTCGCTGCCCTGCATCCAGTATGCGTATTCCTTCTGCAGCTGCG
GCAGATAGCGCTGGTAGACCGCCTCGCCTTCCACGCCGGCCTGCAGCTCCACCATGTAGG
AGAAGAACGGCGGCTGCGAGCGGCTGAGGTAGTAGGTGCGGTTGCCGTTGGGAATGTGCC
CGTAGGTGTCGATCAGGTAGGCGAAGTTGTCCAGCATCTGGCGGCTGAGCGTGGTCTCGC
CGCTCTTCACCAGACCCAGCATGGTGAAGTAGGAATCCCAGTAATACACCTCGCGGAAAC
GCCCGCCGGGCACCACGTAGGGGTGCGGCAGCGCCAGCAGGCTGCTGTGCGGCGGCACCT
GGGTCTGGCTGCGCACCAGCTTGGGCCAGAGCAGGTCGATGTGCTCGCGCAGGCCGGTGT
CCTGGCGAATCGCGTCGGTCTGCACCGGCGGCGATTCCTCGAAGTTGGCGTCCACGAAGC
GGCGCAGGTCGAAGCCGGGGTGGTCGTGCTGCGCCAGATAGTCGGCGTTGATCAGCGCCG
GATCGCGCAATGGCAGGAAATCGACGAAGTGCTTCTGGTCGTCGAACAGTTCCCCGCGCT
GCACCGCCTGGAACAGCTCGGGGTAGGCCAGATCGGGCGTCGGCGGCGTGGATGCAGGAA
CGTTGACCACCGGAGTGTCCAGCGGCGCGGCGGTCAGCGTGCACGGCGCGACGAACATGC
TCAGCGACAGGCCAAGCAGCGACGTACAGCACGGGGGCGCGGCAGAACTCATGGCATCTC
CGGAACGGGCAGTGACGTGTGGCATGGTAAACGACCAATGTGGCGGGCAGGACCGCACCG
GGTGCCCGAACGGCGGCGACCGACGCAACGCGATTCATCAAGGTGACGCGGCGCGCCGTC
ATGACGTGCGCCGATTCAGGCCTATCGGCGCGGCGGCAATTGGCTTGAGTGCCGCGTCGT
TGCACCCGATTCGCGGTAACGCGATGCAAGATGCGCGCCAGAGGCCGCGCGTTCGACCCG
CCGGAGCAGCGGCACAGGCGTCGTCTGCCGATGATCGTGCGGCCTGAAAGAACGCGCGTC
AGATGCCACTGCTCGAGGCACGCTTCGCAGGCACGCCAGGTCGGTGTGCGCATCCTCTGT
GTGTTGTCCGGCGGCTATCGCATCCGCGTCGCGCGTGCGGGCTCCGTCGCGCGCAGTGCG
TGCATAACGTGAATGGCGGCTGGCGCGCGCTGGCGGCACAACGAATTTCAAACGCATGCT
CACGTCATGCCCGCTAGATTTGCGCGCTCTGCATCGACATCCCGGATGCAGTGCCCGTCT
TCTCCACATCTTTATCGGTCGGCACCATCGTGACTACCCGCAGCAAGGAAGGGCTCGTCC
CGCATGTCGCCGCCGCCGCATGCACGGGCGCGATCCTGTTCTTCTTCGCCTGCCTGCTGT
TGTACATGCCGCCACCGCGCCAGGCCACGCAACAGCAGGACGACCTGCAGGTGTATTTCG
TGCCGCGCGCGCCGCTGCGCGAGCCGGTTCCGGTCGCGCCATCGCGCGATGCCAGGGCGC
AGCCGCGGGCGGCCGCCACCGCAGCGACGGCACGTCGCGCGCCGCCGCCGACGCGCACCC
CGCCGCCGCAGCGCCAGGTGGCAGCGGCCGATGCCGCTGCCGACGACCCGATGGCGGCCC
AGTTGTACACCCGGGACGGCAACCTGCGCCTGCCGCCCGAGGCGAAGGTGGACCCGATGG
CGCCGCAGGGCGCTGCGGTTCCTCCTGGCATGGACAATGCGCGCGCGCAGGCGGGCACGC
GCAATGTGATGGAGCGGGTCAATCCGGTGCAGTACCGGCAGACGCGCTTCGCCAAGGACT
GGAAGAGCGACGGCACGCTGGGCGACGTGGCGATGCAGGAAGCCGGGCGCGGCATGAAGA
AGTTCAACGACATGCTCAACGGGCCGCAGACGCAGACGGCCAGGGCGCGGCCACCGCCGG
ACGTGCGCTTCAATCCGGCACTGGCCGCAAACCAGGCCGAGCTCGGCAGCGAGGCCACCG
GCGATGCCTACAAGGCCGCACCCATCGCGCACGAGACGCCGCCGGACCTGAAGGGCGAAG
CCAGCCGCCGCATCCGCCAGGCCCTGGCGGCGCTGGAGCAACGCAGCGCGCGTTGCGAAG
CGTCCAGACGCAACATGCTGCTATCGCCGGTACGCATGCATCTGTCGGATCTGGAGCGCG
CCGAGCATGCACTGAACAACGGCGCCGATCCGGTGATGGCAGCACAGCTGCTGCCGCGCC
AGGCGGACAGCGCCTACGATCTGGCGCGTCGCGCGCTGTGGTATGCCGACAAGCAGTTGA
GGCAGTGCGCGTTGGGGTAAGCGGGAACTGCGGGGCGGCGCCGCTGCGGCGTATTGGGGC
TGCACAGGAGCACTGCTGCGCCGCGCCGCGACCTCCTGCGACGGCGGGTTGCTGCGCGCC
ATCGCCATGCCCACAACAGGTTCCCGGTGCGAGCCTCAGCTCGGGCGCTGGCGGAAACTG
TTCTTTTCCGCGCTCAAGGCGCTCTCTGCGCGCAGGAAGACCTGCCCGATCGGCTCGTCC
GCGCGGCTGGCGCGTGCCTCGCCCAGCAACACGGTCAGGCCCAAGGCCTGCTGTTGTTTG
GCCACCTCGCGTAGCGCCTGCAAGGTGTTTTCGCTGTCGGGGCCGCGCAGCACGGCGATG
AACTCGGCGCTGTCGGTGACCCGATCGATACTGTTGCCGGGGCCCTGTACCAGCGCGGCG
AATGCCTGGTCGAGCTGTTGCAGGGTACGGCCGAGCAGGCGTTCGCTCTGGCGCTCGGCC
AGCGCGGCCAGTTCCTGCACCTCCAGGATCACCAGGCGGTACGGCTCGTCCGCAGCGGCC
TGGGCGGTCGTTGCGGCGGTCTCGGCGGCCGGCTGCAGGATGGCGTCGCGCTCCTGTTGC
AGCGCTTGCTGGCGCGCATCCAGCAGACGCATCGTGACCCGTGCCAGCGCCCGCAGACCG
TTACGCTGGATGTCGTTGAGATGGCGCGGCTCGGTATCCAGCACGCAGACGGTCCCCAGC
GCCACGCCATCGGAGGTCACCAGCGGCATGCCGGCGTAGAAGCGTGCGCCGGTATCGCCG
GTGACCACGGAAATATCCCGAAAGCGCGGGTCCTGGGCCAGGTCGGGCACTTCCATCAAG
GCGTTTGGCTCACGGATGGCGTGGTCGCATACCGCCTGGCTACGGTCGGTCTGCTGCAGG
GCCACGCCAAGCCGTGCCTTGAACCACTGGCGATCGCGATCCACCAGCGACATCAGCGCG
ATCGGGGTCTCGCACAGCGAAGCCGCCACCTGCACGATGTCCTGATAGGTGTCTTCGGGC
AGGCTGTCGACGATGCGATAACCGTCGAGCACCTGCTGGCGGGATGCTTCGTCTGCCTTC
GGCATCTCTTTCATCGGATAAGCCAAGCGCCTGTAAAGGAGAAGACCCAAGCTTAACCGG
GCTGGCCGATAACGCGGTGTCGACAACACCATCGACGTTCACTGGAACGCTTTGCTGCCG
GGCAGTGCCGCCGCATCGCCGATCATCGGTCTGGCTGGTTCCATCGAATGCCGGGAGGTG
TTCACCAGGCGGCGGCCCGCCCATGCGACAGGGCCGCTGCATGCAGCCCCACCACGCATC
CTGCCTACCCGCCTGGGCTGCGTGCAGCCAGGCGGGCATGAGGACGTCAGCGCTTGACCG
GCTTGCCGTCCACGTCCAGCACCTGCACGTCGCCCAGCTTGAGCGCACGCACCGGGGCTT
CGATCTTCTTCAGGTCACCCACGATCACCCAGGTCATGGCGTCGGGCTTGATGATCCCGG
CGATGGCCTTCTGTGCTGCCGCTTGATCGATCGCCTCCAGGCGCGGCTTGAGGGTTTGCA
CGTAATCGTCCGGGCGGTCGAATTGCACGATGCCTTCGATCGCGCCCAGCACCGCGCCGG
TGGTTTCGAAGCTACCGGGCAGGGCGCGGATGCGCTGGTTCTTGATCTTGGCGATCTCCT
CGCCGGTCAACGGCTTGGCGCCGATCACCGCGGTGGCTTCCTTGAAGATCTCGTTGGCCG
ACTCGGCGGTCTTGTCGGTCTGCACCGGCGCGGAGAACATGTAGGGACGTTGGCCCTGCG
CGTCCAGCATGCGGGTGCTGGCACCGTAGGCCCAGCGCTTGCTCTCACGCAGGTTCATGT
TCAGGCGTGAGGTGAAGGTGCCGCCGAACGCGCCGTTGGCCACGCCGATCGCCAGGTTGT
CCGGGGTCTTGGTGGATGGGGCCAGCAGGCCGGCCAGGATCACCGACTGCGGTGCATCGG
GACGGTTGATCAGGTAGACGCGCGGCTTGGGCTGTGCGGCCACCTGGACCAGGTTCTTCT
TCGGCAGCGGGGTGGCTGGTGCCTTCCAGTCGCCGAACGCCGCGTCCAGCTGCGGAATGA
TCTGCGCCAGCGTGGTGTCGCCGGCCACCAGGATGCGCAGGTTGTCCGGACGCAGCCACT
GGCTGTGGAAGGCCTGCAGGTCCTGCGCATTGAGGCTCCTGATCGCCGCCTCGGTGCCGC
TGCCGGTGAGCGGGATGCCGTACGGATGCTGCTGGCCGAACAGCAACGGCGGCAACGCGC
GCAGCGCCAGGCTATTGGGCTGGGTCTTTTCCTGCGCGATGCCGGACAGCCACTGCCCGC
GCACGCGCTCGATATCGCTGCCCTTGAAGGCCGGGTTGCGCACGATGTCGGAGAACAACT
GCAGCGATGGCTGCAACTGGTCGTTGAGCGCGTCCAGCGACGCACTGCAGCTGTCCAGAT
CGCAGCCCACCGCGGTGATGGCGCCCAGGCGCTGGCGGCGTTGCGCCACTTCCACCGAAT
CCAGCGCGGTGGTGCTCTCGTTCATCAGTGCGGCGCTGAAGCTGGCGGTACCGAGCTTGT
TGCCCTGGTCGGCGGCATACCCGGCATCGAACAGCAGCTCGATCTGGGTGACCGGGATGG
TGTGGCGCTCGGCCAGCACCACCTCGATGCCGTTCTTCAACTTGCCACGCTGCAGTGTCG
GAAAGCTCAGGTCCGGGAACTGGTTGGTGTCCGGCACGCCCTTGCTGCGATCCAGTGTGG
AGGCGGTGACGGTGTACTTGCCGGCGGCCGGCAGCTTGGGAGCCGGCTTGCCCGGTTCGG
CGGCGCGTGCGACCACCGCCTTGTCTTCGGCGTCCGGGTCGAAGCCCTTGTCGGCCGGCA
ACACCGTCAGCAGGTAGTCGCCCTTGCCGAACCAGGTGGCGGCGGCTTGCCTGACGCTGT
CCACGGTGGCGGCCTGGCCGCGCTGCAGGTCCTGCTTGTAGGCGCCCGGATCGCCGCGAT
AGACCTGGCCCTCGGCCAGGATCGCCGCCTTGCCGCTGAACCCACCCACCTTTTCCAGTC
CACGCACGAAGCCGGCGCGGTAGGCCACCTGCGCGCGCTGCAGCTCGTCGGCGGTGGGGC
CCTGGGCGATGAACTTCTTCAATTCCTCGTCGATGATGGCTTCGACCCTGGCCGGGTCCA
CGCCGTCCTTCACGTCCGCCTGGATCTGCATCTGGCTGGACAGCGCGAAGGGCTGGATCG
AGGCCGACACGTCGTCGACCAGATTGTCCTGATACACCAGGCGCTGGTACAGCCGCGATG
TCTTGCCGCCGCCCAGCACGGTGGTGGCCAGGTCCAGCTGGATCACGTCATCGGTGCCCA
GCTGCGGCGCGGCCCAGGTGCGGTAAATGCGCGGCTGCGCCACGTGGTCGTGCTGCACGC
CGCGCTTCTGCGCCGGCAGCGGGGTGATCCACGGCTGCTGACGCGGCACCGGCTTGCCGG
AAGGAATGTCGCCGAAGTACTGCGCGGCCTTGGCGCGCGCCTGCGCCACGGTGATGTCGC
CGGCCAGTACCAGGGTGGTATTGGCTGCGCCGTAGTTGGCGTTGAACCACTGTTTGACAT
CGGCCAGCGAGGCCGCATCCAGGTCTTCCATCGAGCCGATGGTGTCGTGCTGGTAGGGAT
GGTTGGCCGGGAACAGGTTGGACAGGATGTTCTGGTCCACGCGGCCGTAGGGGCGGTTCT
CGCCCTGGCGTTTCTCGTTCTGCACCACGCCGCGCTGGGTATCGAGTTCCTCCTGGCCGA
TCGCGCCGAGCAGATGGCCCATGCGGTCCGATTCCAGCCACAGCGCGGTATCCAGCGCGG
TGGTCGGCACGGTTTCGAAGTAATTGGTGCGGTCGAACCAGGTGGTGCCGTTCATGTCGG
TGGTGCCGACCTTCTCCAGCGGCGCGAAGAAGCTGCCCTTGTTGTTCTCCGAGCCGGAGA
ACATCAGGTGCTCGAACAGATGCGCAAAGCCGGTCTTGCCGGCCGGCTCGTCGCCGGAGC
CGATGTGGTACCAGATGCTGACCGCCACCACCGGGGCCTTGTGGTCTTCATGCACGATCA
CGGTCAGGCCGTTGGGCAGGGTGAAGCGCGTGTAGGCGATGTCGGGGATGGCGCTGCTGG
TCGCGGCCTTGGACAGTCTGGCCGGGGCGGCCGCGACGGCGGGGGCGACGGTACCGGCAG
CCATGCCCAGGACACCGGCGATCAACAGGGACAGCGGACGCAGCATGTGACACTCCTGGA
AACGGACAATCGGCCGAGGGTAGTGGCTGCCTGGCGGCGCCGCAAATGCAGGGCGGCACG
GGGTGCGACGGTGGCGAAGCCGGCCTCGCCGTCGGGGCGGCCTGGCCGAGCGCGGCGGTG
GGGCGCCGGACCCGCCGGTGCACGGTCGATCGCGCCGCACGCATTGCATGGTGCAGGTGC
CGACCCAGGGCCGCAGCGGGTGGGGCGCGGCCGGCCACCACGTACCGAGCCACGCCCGAT
GCAGCCGCCACCGCGATGTCGTCCTCGCTTGGTCCTGCATCCATGCATGCGCGGCCGGCG
GTGTTGCCGCCACTGCCACGGTGCCGGGCCCGATGGGCCGCGCCGCATGAACGGACGCGA
CCAGGAGCGCTTAAGTTGACCATCGCCTCGCCGTTACCTCGGGCGATCTACCTTGACCAG
ACGCCGCCTCCGACTTCGCCATGACCGCCACGCTGCCGCCCGTGCCGATTCCCGACAACG
ACGCGCTGCGCGTGGACGCGGTGCGCCGGTTGGGCGTACTGGACACCGAGTACGAGGCCG
AATTCGACGATATCGCCTGGCTGGCCGCGCACGTCACCGGCGCGCCGATGGCGCTGGTGT
CGCTGCTGGATGCCGACCGGCAATGGTTCAAGGCGCGCTGCGGCACCGACCTGGAAGGCA
CCCCGCGTAGCGTGTCCTTCTGTTCGTACACGGTGATGGGCACCGAGCTGATGGAGGTGC
CCGACGCCGAGGCCGACCCGCGCTTCGCCGCCAACCCGCTGGTCACCGCCGTGCCGGGTG
TGCGCTCGTATGTCGGGGTGCCGTTGATCGGCCGCGAGGGATACGCCTACGGCACCCTGT
GCACGCTCAGCACGCGGTCGCGCGTGCTCGGCGAAGAACAGAAGCAGGCGCTGATCCGGC
TGGCGCGCCAGGCGGCCAACCTGCTGGAATCGCGCCGCGACCGGCTGGACGCGCAGGCGC
AGCGGCAGACCCTGAGCATGCTGCTGGAGGCCATGCCCGACGGCGTGGTGGCCTGCGATA
CCGATGGCCTGCTGCGCGAATTCAATCACGCCGCACGGCGCTGGCATGGCGCCGACCCAC
GCCTGCTGCCACCTGCGCAGTGGGCGCAGCATTTCGATCTGTACGCCGCCGACGGCAACA
CGCTGCTGTCGACCGAGGCGATTCCGCTGGTACGCGCCTGGCGCGGCGAACACGTCCGCA
ATGCCGAGCTGGTGATCCGCGCGAACGGGCAGCCTGCGCGCAGCGTGTTGTGCAATGCCG
ATCCGGTGGCCGCCGATAACGGGTCTGCGCTGGGCGCCGTGTGCGTGATGCATGACATCA
CCCAGCTCAAGGATGCCTCGGCGGCACTGTCTGCCGAGCGCGCGCGGCTGCAGGCGCTGG
TGGATGCGTCGCAGGACGTGGCGATCATCGCCTTCGATCCGCAGGGACGCATCGAGTTGT
TCAATCCGGGCGCCGAACGGCTGTTGGGGTATGCCGCCGCCGAGGTGCTGGGCGGCTGCC
CGACCCAGTTCCATCTGCATTCCGAGCTCGAGCGCCACATGGCCACGCTGGCGCTGTCGC
CACCCTCGTACGCGAAGCTCGCCGCCGCCGCGGCTGGCGATCTGCTGGGCGTCGAGCTGT
GGACGCTGGTGCGCAAGGACGGCGAGCTGCGGCGGGTACGGCTGTGCTTCAACATCATCT
ACGACGCGCGGCAGGGGTTGTCCGGTTATCTGGCGATGGCCATCGACGTGACCGCCGAGC
TGCAGGCGCAGGCGGCTGCGCAACTGGCCGCCGAACGGTTCGCCGGCGCCTTCGAGACCG
CGCCGCAGGGCATGGCGATCGTCTCGCTGGACGGGGCCTGGCGCGACGTCAATCCTTCGC
TGTGCAGCATTCTGGGCTATCCGCGCGAACAGTTGTTGCGAACCACCTTTCAGCAGATCA
CCCACCCCGACGATCTGCAGATGGACCTGCAACTGGTGCAGGAACTGATCGATGGCAAGC
GCGGCAGCTACAGTCTGGCCAAGCGCTACATCAGCCAGCAGGGGGCGGTGATCTGGGCAC
AGCTATCGGTCTCGCTGGTACGCGACGGCAGTGGCGCGCCGGCGCATTTCGTCTCGCAGA
TCCAGGACGTCACCGAGCGGCACGTGGCCGCCGAACGTCTGGCCGAGAGCGAGGCGCGCC
TGCGCGCGATCAGCGACGCCACGCCAGCGCTGGTCAGCCAGTTCGATGCCGCCCAGCGCT
GCCTGTTCGCCAACCAGGCGCACCGCGATTGGCTGGGCATGGAGCCGGCCAGCCTGGTTG
GCCTGCCCATCACCCGCCTGCTTGGCGCGCCGCTGAGCGCGGCGGCACGTGCGGCGCTGG
CGCAAGTGATCGTCGGGCAACGCGTCAGCTTCGAGCATGTGCTGCGGATGGGCGACACCA
CGCGCGATGTGGAGATCACCCTGGTGCCCGAGGCGCGGCGCACGGCGGCAGGAGCGCAGG
GATTCTTCTTGATGGCGCAGGACGTCACCGCGCACAAGACGCTGCATCGGCTGATGCACG
AGCGCGCCACGCGCGATGCCCTCACCGGCCTGCCCAATCGGCATGCCTGGACCGACGCAC
TGCATGCGGCGATCGCGCAGGCGCAGCAACTGCAGCGCGCCGTGGCGGTGATGTTCCTGG
ATCTGGACGGATTCAAGCGCATCAACGACACCTACGGCCACCGCGCCGGCGACGCGGTGC
TGGTGGAGTTCGGGCGCTGCCTGCAGCGCGCGGTGGAAGGGCGCTACCTGGTGGCACGTC
TGGCCGGCGATGAGTTCGTGGTGTTGCTGGACAACCTGCAGGCGCCGGAGGCGGCGTGTC
ACGGTGTCGCCGAGCGCATCCGCCAGGCGGTGGCGGCGGGGACCATGTTCGGCGAGCAGT
GGCTGCCGATCCAGCCCAGCATCGGCGTCGCCTGGCTGCGGGGCGACGATGCCGACGCCG
CCAGCCTGATGCACGCAGCGGACGAAGCGATGTATGCAGCGAAGAATGCGCGGCGCGCAG
ACGCGGGTAGCGAGACGTCGCGGCCGGCCTCGCGGCGAGAGAAAGGGTGACGGGACGCCG
GGCGGCGGCCCACGGCGTTACCCGGTTGCATGAGGCGATCGGCCGATCGCCTCATGCGGC
ATGGCGGGCGTACCCGCCAGTACGATGATCAGCCCGCCGCGCAGAAGCCGAATTCGGCGG
TCGCACCGGCCGCCAGCGTGCGATTGAAGTCCACGCCGCTGGCCTTGAGCGTGCTGCCGC
TCTGCGACCAGGTCGCGTTCCAGGCGTTGTTGACCCTGCCTACCACGGGCACCGAAACGG
TCCAGGCGCCGCTGGCGGTGCCGGTATTGGTGACCTGCACGCGGCTGCACGATCCGCCGG
CCCAGCTGCTGTCCACGATCACCCTGGTGCTGAAGCTGCCGGCTCCGGGCGTCGGCGTCG
GAGTGGGTGTCGGAGTCGGTGTGGGCGTTGGCGTGGGTGTCGGAGTGGGTGTCGGAGTGG
GCGTTGGAGTCGGCGTCGGCGTCGTGCCGCCGGCAGTGCCCCACAGGGTGCGCAGCAGCG
TCATCTTGTCCTGGCGGACCGTGGTCCAGTCGTCGCGCAGGATGCCGCCGGTGTCGCCGC
TGTTGGGATTCCAGGACCAGTAGAAGCCCTCGTTGATCCCCTTGCTGCGCAGGTAGCGCA
CCAGCGCGTCCTGCCAGGTCTTGTCGCGCGCATCGCCTTCGCCGTACTTGCCGCCGAACT
CGCCCAACAACAGGGCGTACTTGCCGATGAACTGGCCGAAGTGGCGGTCCCAGATGGCCG
GCATGTTGTTGGGGAAGTTGCTGTCGTTGAAATACGACTGCACGTACACGTCCGGGCCGT
AGACATGCGGCGCCAGCAGCAGGCGGTTGGCGGGGATGTTCAGCGGGGTGCAGGCCAGCG
GCTGCAGGTTGCCGCCCCAGAAGATGCCGCCGTTGATCGAGCACACCGGGTTGTCGCCGA
TGCCTTCCACCGCAATGATCCACTTCGGCGCCACTGCCAGCACCGCGGCCGAGGCGCGTT
CGGCGGCCTTGTTCCAGTCGGTGGCGGCGTTGCCGGTGCCCCAGGTCGCGGCGCCATGCG
GTTCGTTCTTCAGGTCCACGCCGATCACGTACGGCACGTTCTTGTAGCGGTTGGCCACGA
AACGCAGGTCGGTCAGCCACTGCGCTTCGGAGTAGGAGCCGGTGTACCAGAGTTCGGAGA
TGGCCGCGCAGTCGGGAGTGTGGTGATCCAGCAGCACATACATGCCGCGCGCATTGAACT
CGTTGATCACCTTGTCCAGGATCTGCAGCGAGGTCAGGCCCTGCAGGTCGGCGTTGCGGC
TGTAGTCGATGCTGGTCGGCATGGTGGTGCTGCGCAGCGTGGCCGGGCAGAACGGCAGGC
GCACGGCGTTGAAGCCCAGGCCCTGCATCTGGTTGATCATGTCTTTCCAGTTGCGTGCCC
ACAGACCGTGCATGACATGGTTGCCGGTCTCGAAGCCGAACACGTTGACGCCCTTGAGCT
GCACGACCTTGCCGCTGTCGTCGACGACGCGGTTGTTGCTGATGGAATAGCTGTGCGCCG
GTGCGGCGGCCAACGCCAGCGCGGTGGCCAGCGCAAGGGTACTTGCGGTCCTGAAGATGG
ACATGAGGATCTCCCTGGATGACCGAGCTCGACACCCGAGCCCGGTGAGGGGGGCATCTT
GGTCCCAGGCCTCAGAACGGGACGTGATCGCTTCCACAAAAGAATGCATTGCCGCACCAG
TCACACCCGAAGCGTTCGTTTGCACCACACTATTTGCGTAACGGATGGCCACTTGCTGTC
CTTTTTGTCCCTGGAGTGTCCATAAATGTCCCTGTTGCGCGCCGAACTGGCGCAATGGCG
CGCGTCGCCCGCGCGCGAAGTGATGGCCGGCGCGGTCGCCACGTTCGCCCTGATTCCCGA
AGTGATCGCATTCGCCTTCGTGGCGGGCGTGGACCCGCAGGTGGGGCTGTTCGCATCCTT
CGTGATCGGCATCGTCATCGCCTTCTGCGGTGGGCGGCCGGCCATGATCTCGGCGGCCGC
CGGTTCGGTGGCCCTGGTGGCCGCGCCCCTGGTCGCAGCGCACGGCTTGCCGTACCTGCT
GGCGGCCGGGTTGCTGGCCGGTGCCGTGCAGATCCTGTTCGGGCTGTTGCGGCTGGGCGT
GCTGATGCGGTTCGTCAGCAGCTCGGTGCGCACCGGCTTCGTCAACGCCTTGGCGGTGCT
GATCTTCGCCGCGCAGCTGCCGCATCTGCTGGGTGCCAACCTGGCCACCTGGGCGATGCT
GGGCGCAGGCCTGGCGATCATCTACGGGCTGCCGCGCCTGCGCATCCCGGGGCTGGCGGC
GATTCCCTCGCCGTTGCTGTGCATCCTGCTGCTGACCGTGGCCGGCAGCGCGCTGCAGCT
ACCGCTGAAGACCGTGGCCGATCTGGGCAGACTGCCCAACGCGCTGCCGGTGCTGCACTG
GCCGGCGGTGCCGATGACGCTGGAGACTCTGCGCATCATCGCGTTGCCGGCGCTGGCCAT
CGCCATGGTCGGCCTGCTCGAATCGTTGATGACCGCACGCGTGGTCGACGAGCTCACCGA
CACTCCCAGCGACAAGAACCGCGAGTGCACCGGGCTGGGCATCGCCAACGCGGCAGCCAG
CCTGTTCGGCGGCATCGCCGGGTGCGGGATGATCGGGCAGACCGTGGGCAACGTGAAGTA
TGGCGGCCGCGGCCGGCTGTCGACCCTGTTCGCCGGCGTGTTCCTGCTGGTGCTGATGGT
GTTGCTCAAGCCCTGGGTGTCGCAGGTACCGGTGGTGGCGCTGGTGGCCATCATGGTGAT
GGTGTCGGTGGAGACCTTCGATTGGCGCTCGTTGCGGACCGTGGTCACCCATCCGCGCAC
CTCCAGCGTGGTGATGCTGGCCACCGTGGCGGTGACGCTGGCAACGCACAACCTGGCGGC
CGGGGTCGCGGTGGGCGTGGTGCTGAGCGGGGTGTTCTTCACCTTCAAGGTGGCCGGGCT
GCTGCAGATCGCGCATGTCGATGGCGCAGACGGCGTGCGCACCTACCGCGTGCGCGGACA
GGTGTTCTTCGCCTCGGCCGATGTGTTCATCGACGCGTTCGATGCGCGCGAGGTCCCCGG
CCGCAGCGTGGTGATCGATGTCAGCCGTGCACATTTCTGGGACATCACCGCCGTGGCGGC
GCTGGACAAGGTGGTGCAGCGGCTGCGCCATCACGACCTGCAGGTGCAGGTGCGCGGCCT
GAATGCCGGCAGCCGGCGGCTGATGCAACGGCACGCGCTGGGCGAAGATGCCCTGGAGTC
CGCATTGCCCTGAACCCCGTGGCCGGGACGGCCATCGGGCGCGGGCCCGCCGGCCGCACC
AGGCCTGCCCCGTGCCGGGCGCGGGGCAGCGAGCGGTCTCAAGTTTGCGGCCGCAGCGCC
GATGAACCGGCAACCTGATTGCCGGTCGCCGTCGTGAAGCCTTTGCGTTGCCGTCCCAGT
TGTCTGCCCGCAGGCCGCCTCTCCGGCGGCCGGCCCGCATGCGTCATACGGAAGCGCCGA
TGAGCGTGTCGCCGTTGCTCGAACGCATGGTGGACATGAGCGCCATCCGCGATGCGGAGC
TGCTCGATCTGAGCCTGCTGCGTACCATGCGCGAGGTCTGCGCCGCCGAGGAGCTGTCGC
TGCTGCGCATCGCCCCGGACGGCCGCACCATGGCCGAAAGCCGGCTGCGCGAGGACGGGC
GCCTGTCGTTGACCGTGGCCGAGCTGCACGATGCGCAGATGCGCGCACAACTGGCCGAGC
TGCACGGTCCGGGCGAGGTGCTGCAGCTGCACCAGGACGGGCGCGCCCTGCTGGTCTACC
CGATGATGGAGACGCGCGGCATCCGCACCTGCCTGCGGGTGGGCGGGGCACGTGCGCCCG
GAGCGGCCGAGCAGGCGATGCTGCAGGGCTTTGCGCGATTCTTCCAGAATTACCGCAGCC
TGCTCGACGATGCCCAGCGCGATGCGTTGACCGGCCTGCGCAACCGCAAGACCTTCGACG
ACGTGATTCTGCGGCTGTTCGGTGGCGATCCTGCGGCGGCGGAGAGCCAGGGCGTGTGGC
TGGGGATCGTGGACATCGATCACTTCAAGCGCGTCAACGACACCTTCGGCCACCTGTATG
GCGACGAGGTGTTGCTGCTGGTGGCGCAGCTGATGCAGCGCGCGTTCCGCCAGGACGACC
TGCTGTTCCGTTTCGGCGGCGAGGAATTCGTGATCGTGCTGCGCGGCGTGGATCGCGATA
TCGCCGTCGGCCTGTTCGAACGCTTCCGGACGGCGGTGGCCGGGCACGATTTCCCGCAGG
TGGGTCAGGTCACCCTCAGTGCCGGCATCGTGGAACTGACCCACGGTCGGTTGATCAGCC
AGATGCTCGACGAAGCCGATAAGGCGCTGTACTGGGCCAAGCAGCACGGCCGCAACCGCG
CCGCGGTGTATGCCGAACTGATCGCCAGCGGGCAGCTGCAGCAGCAGCCTCAGCAGGTGG
GCAGCGTCGATCTGTTCTGAGCACGGCGATCGGGCGAGTGTGCGGCCCGGCCGGCGCGCC
CGTGTCCCGACTCGCAGGAAGTGCCAGGCACAAGGTGTTCTCCCTGCCTGCGCGCTGCGG
GCAACGCGCCGCCGGCCAGCCCGCGTCGCAGCGAACGGGAGTCCGCAGCCCGCGTCCGCG
CCGTAGCGTCAGCAGGTCCCGGCGGCAGTGGCTACACTCGGGGCCTGTTCGGACGACCCC
CGGGGGCTGCGGTGAAGCGAGTTGTGATCAAGCGTGCGCTGATGAAGCGAGGTGCGGTGG
GGCTGCTGGCGACGGCGATCTCGACCGTGGTGATGGCGCAGACGCCGACGTTCGACGGTG
CGCGCATCTCGCGCGACGTCAAGGAGCTGGCTTCGGACGCCTATGAGGGCCGAGGCCCTG
CCACCGCAGGCGAAGACAAGACCGTGGCCTACCTGAGCCAGCAGTTCGCCGCCGCCGGCC
TGCAGCCTGGCGGCGACCTGAAGGATGGCAAGCGCCTGTGGACCCAGGCGGTGCCGCTGC
GGCGCGCCGATATCGTCGGTACGCCGACCATCGCGCTGGCCGATGCCGGCAAGTCGCAGC
CGCTGACCCAGGGCAAGCAGATCGCCATCCGCGCCGCGCTCGATGGCTCGTCCAAGGTGG
AGATCGCCAACGCGCCGCTGGTGTTCGTCGGCTACGGCGTCAAGGCGCCCGAGCGCGACT
GGGACGACTTCAAGGGCGTGGACTTGAAGGACAAGATCGCGGTGGTGCTGATCAACGACC
CGGACTTCGAAACCGGCAAGGGCGCCTTCGACGGCACCGGCATGACCTACTACGGCCGTT
GGACCTACAAGTACGAAGAAGGTGCGCGCCAGGGCGCGCTCGGCGTGCTGGTGGTGCACG
AAACCGCGCCGGCCTCCTACGGCTGGGACACCGTGGCCAGTTCCAATACCAACACCATGT
TCGACGTGGTGCGCGACAACCCGCGCAGCGCGCATCCCACAGTGGAGGGCTGGATCCAGC
GCGATCTGGCCGCCGATCTGTTCAAACGCGCCGGGCTGGATTTCGACACCTTGAAGAAGC
AGGCGCAGACGCGCGCGTTCAGGCCGGTCGAACTCGAGGGCCAGCGGTTGAGCGCCAGCT
ACCAGGTCGCCTCCGACGTGATCACCTCGCACAACGTGGTGGCGCGGCTGGAAGGCAGCA
AACGCCCGAACCAGACGCTGATCTACAGCGCGCACTGGGACCACATCGGCGTGGGCAAGC
CGGATGCGCGTGGCGACACCATCTTCAACGGCGCGCTGGACAACGCCAGCGGCACGGCCG
CACTGCTGGAGCTGGCGCGTGGCTTCGCCAAGGCGCCCAGGCCGGAGCGCTCGGTGGTGT
TCCTGGCGGTGACCGCCGAAGAGAAAGGTTTGCTGGGTTCGGAGTTCTACGCCTCCAAGC
CGCTGTATCCGCTGGACACCACGGTGGCGGTGATCAACATGGACGGCATGAATCCGTTCG
TGCCCTCGCGCGACTTCGGCATCTACGGCACCGCCAAGCTCGAACTGCTCGACCAGCTCA
AGACCGTGGCCGCGCAATCCAAGCTGCGCTACACGCCCGATCCCAAGCCGCAGGCCGGCT
ACTTCTTCCGTTCCGATCATTTCTCCTTCGCCAAGCGTGGCGTGCCGGCGCTGTCGTATG
CGGCCGGACAGGACTGGGAAGTGGGCGGCGTGGCCGCCGGCAAGGCCGCGGCAGACGATT
ACACCGCCAAGCGCTATCACCAGCAGGGCGACGAGTGGAAGCCGGACTGGAGCTTTGCCG
GTGCCGCGCGCGATCTGGGCGTGCTGTACGCACTGGGCCGCCAGCTGGCCGATTCGCAGC
AGTGGCCGAACTGGAGCCAAGATTCGGAGTTCCGCGCCACCCGCGATGCCAGCGAGGCGG
CACGCAAGTAACAACGTCTGACAACGTTTTTGCGCCACTGTCGGGCGCGCGTTGCGGTGT
TCGCTGCGCAGAGCACCGCGCCCTTGGCTTCTTTGCGTTTGCTGCAGGGCCCTTGCCCGC
CCACCATCGCGGGACACGCTGCAAGTACGTCCTTGTAAGCTCTTACGCGGCATCCATGCC
GCGTAAGGTCCCGCGACGGTGAGCGGGCAAGGACCAGTGGAGTTGGTCGGTGTGCAGAGC
CTGCAATAAACAGCCAGCAAACGGTCTGGTGCGCAGATTCCGTTCTTAATGAAGCCTCCA
GCCAACTGGCTGGCGCGGTGTCCTCACCGATTGCGGGACCGTTGGCGGCATGGATGCCGC
CATCGAGCCCCCATGGACGGGTTAACGGCGTGTCCCGCGAGCGGTGAGGGCATCGCGCCC
TCGACCAGGCAAGCTGTAGCTCCGGGCCTTGGCTGCATCAAAAGACCTAACAAACCAACG
CAGCCGAATGCACCTTATGGCACACCACTTGCACCCGTTATGCACGACAGCCCGGCCAGC
GGTCCGTGACAACGCGTGTGGCAGCCTGCAATCTGTTGGGGTTGCGTTCGGTTGTCACGG
CGTAGTCTGCCGCGCGGTCCTTGTCGGGAGGGGCAACGACTGCAGCAGGGCCTTCGCTTC
CTTTAACGGTCGATTCTTTAGGATGAGCCGCGACGTCGCGTCGCCGCCAGGAGAGTTTGT
GCATCGGAGTGGTTCAACACCTGCCAATCCCGCGTCGTGTCCGCATCGCGCCGGCCCCGT
TGCTGTCGCCGCAGGCGTGGCGCCGCCGCGTCGCAGCGCTGGCAGGCATCTTTCGTTTCC
GCCCACACTCTCGCGCCAATGCGACGGGCAGCCCTGATGGACGGTACCGTGACCCTTTCC
CCCGCACCAACCGACGTGCCTCGCGTCTCCCCGCTGGATGCCGGCCAGCCCACGCTGCCA
CCGGAAGCGCCGTTGGCGATGCCCGAACAGTCGCTGCGCGAGGGTCGCTTGCAGGTGCCG
CATCAACGGACCTCGCCGCCCGGCATCGGCCTGCGCCGCTTCTATCTGATCGGCGGCACC
CTGGCCACCACCGCGGTCGCGGTGTGGGTGATGCTCAGCGTGCTGTGGCCCGATGGCGTC
AGCGTGCTGGAGGGCTGCCTGCTCGGCCTGTTCGTGCTGCTGTTCGCCTGGATCGCGATG
TCCTTCGCCAGCGCGGTGGCCGGTTTCGTTACCGTGGTGGCGCGTGCCGGGCGCAAGCTC
GGCATCGACCCGGAACAGCCGCTGCCCACGCTGCGCTCGCGTACCGCGCTGCTGATGCCG
ACCTACAACGAAGACCCGCGCCGGCTGCTGGCCGGCCTGCAGGCCATCTACGAGTCGGTG
GCCGAGACCGGGCAACTGGAGCACTTCGACTTCTTCGTACTCAGCGACACCACCCGCGAG
CATATCGGCCGCGCCGAAGAGCTGGTCTACCAGGAGCTGTGCGACCGCGTCGGCGGGCAT
GGGCGCATCTTCTACCGCCGCCGCGCCGACAATGCCGCGCGCAAGGCCGGCAACGTGGCC
GACTGGGTGCGCCGTTTCGGCGGCAGCTACCCGCAGATGCTGATCCTGGACGCCGACAGC
GTGATGACCGGCGACACCATCGTGCGGCTGGTTGCCGGCATGGAAAGCAATCCGGACGTG
GGCCTGATCCAGACCCTGCCGGCGGTGGTCAACGGGCAGACCCTGTTCGCCCGCATGCAG
CAGTTCGGCGGGCGCGTGTATGGGCCGATCATCGCCTTCGGCGTGGCCTGGTGGCACGGC
GCCGAGAGCAATTACTGGGGCCACAACGCCATCATCCGCACCCAGGCCTTCGCCGATCAC
GCCGGCCTGCCGTCGCTGCGCGGACGCAAGCCGTTCGGCGGGCATGTGCTCAGCCACGAC
TTCGTGGAAGCGGCGCTGATGCGGCGCGGCGGCTGGGCCATGCACATGGTGCCCTACCTG
CAGGGCAGCTATGAGGAAGGCCCGCCCACGCTGACCGACCTGCTGATCCGCGACCGCCGC
TGGTGCCAGGGCAACCTGCAGCACGCCAAGGTGGTGAGCGCCAAGGGGCTGCACTGGATC
AGCCGCATGCACATGCTGATCGGCATCGGGCATTACTTCACCGCGCCGATGTGGGGCCTG
CTGATGCTGATCGGCATCGGCATCCCGCTGGCTGGCGGCGGTATCGATCTGGCCGGCGAC
CTGCCGTTCTCTCCCGCGCGTTACTGGCATGGCAGCAGCCAGGGCAATGCGATCTGGATC
TTCATCTGCACCATGTTCGTGCTGCTGGCGCCCAAGCTGCTCGGCTACATCGCCCTGTTG
CTCAATCCGCGCGAACTGCGCGCCTGCGGCGGCGCTGTCCGTGCGGCACTGAGCATCCTG
CTGGAGACCGTGCTGGCTGCGCTGATGGCGCCAGTGGTGATGTACCTGCAGTCGCGCGGC
GTGTTCGAAGTGCTGGCCGGCAAGGATTCGGGCTGGGACGCGCAGGTGCGCGACGACGGC
AAGCTGTCGTGGCCGGCGCTGCTGCGCAGCTACGGCGGGCTGACCCTGTTCGGCGTGTTC
ATGGGGACGCTGGCCTATCTGGTGTCGCCGTCGCTGGCCGCCTGGATGGCGCCGGTGGTC
GTCGGCATGGCGTTGTCGATTCCGGTGGTGGCGCTGACCTCGCTGCGGCGCTCCGGCCTG
GCGCTGCGCCGCGCCGGCATCTTCTGCATCCCCGAAGAACTCGACCCGCCCAAGGTGCTG
GTGCGCGCCTCCGAACTGCGCCGCGCCGCCGCGCAGGAACCGCCGTTGGTCTGAGTGCGC
GGCGGCGCTAGCCTTGCCGGCCGATGCGTCTTCGGCTGACGGCTGCCGGCCGCCACGGCA
GCGACGGATCGCCGCATCCGGTGCCAGGTGATCGGCCCTGCCTGTCGCGCAGGGCATAAT
GCCCAGCCCGCAAGCGGAGCTGGATGATGCTGGACGTGATCGAACGCGAGACTGGACCGA
ACCCGCAGTGGACCGTGCTGTGGCTGCATGGCCTGGGCGCCGACGGCAGCGACTTCGCCC
CGCTGGTGCCGGAGCTGGTGCGCCCGCAGTGGCCGGCGCTGCGCTTCGTGTTCCCGCATG
CGCCGATCCGTCCGATCACCATCAACAACGGCGTGCGCATGCGCGGGTGGTACGACATCG
TCGGCATGGACTTCTCCCAGCGCGCCGACAAGGCCGGGATCGCCGAGTCGGTGGCCCAGG
TCGAAGCCCTGATCGCCCAGGAGCAGCGTCGCGGCATCGCGCCCGAGCGCATCCTGCTGG
CCGGGTTTTCGCAGGGCGGGGCGGTGACCCTGGCGGTGGGTCTGCAGCGCAGCGTGCCGC
TGGCCGGGCTGATCGCGCTGTCGACCTATCTGCCGGATCCGGCCGCTGCCGCCAGCCAGC
TGCAGTCGGCCGCCACCGTCCAACCGCTGTTCATGGCCCACGGCACGGCCGACCCGGTGG
TGCCGTTCGCGGCCGGCCAGGCCAGCATGCAGGCGCTGCGCACGCTCGGCTTCGCGCTGG
ACTGGCACACCTATCCGATGGGGCACCAGGTCTGCCTGGAAGAGATCGACGCCCTGCGCG
ACTGGATGCAGGCGCGCTTCACCGCCGCCTGAGCCGATGGCCGCCAGCTCCTCCCAGATC
GCCTGGATGCCGGACCTGTGCCGGCTGCCGCGGCTGGGAGCGATGCTGGGGCTGGCCGAA
CTGGTGGTGCTGGTGGTGACCCTGGTGCCCGACGCCGGCGCGGCGCGCAGCATCACCCTG
TCGCGCTTCGTCTCGGCCAGCGGCCTGGCGCTGTGGCTGGCGTTGGCGGTCAGCGTGTTG
CTGTGCGTGCTGCGGCCCGCGCTGTCGCGGCTGCCGCCCCGATTGGGCGGGCTGAGCGCG
CTGCTGATCGCCGCGGTGGTGGCGATGCTGGGCGCCGGCATCGTGCATGGGCTGTACGCC
GTGCTCGGGCAGGCACCGCTTGGGCCCCTGGTCGGCTTCTGGCGCTTCACCCTGGGCAGC
GCGGCCACGGTGGTGCTGATCACCGCGCTGGCGCTGCGCTATTTTTATGTCAGCGACCGC
TGGGAGGCGCAGGTGCAGGCCAATGCCCGCGCCGAGGCCGATGCACTGCAGGCGCGCATC
CGCCCGCACTTCCTGTTCAACAGCATGAACCTGATCGCCAGCCTGCTGCGGCGCGACCCG
GTGGTCGCCGAGCAGGCGGTGCTGGACCTGTCGGACCTGTTCCGCGCCGCGTTGGGCGCC
GGCGAAGGTGGCTCCACCCTGCGTGCCGAATGTGAGCTGGCCGAGCGCTATCTGGCGATC
GAATCGCTGCGCCTGGGCGAGCGTTTGCAGGTGCGCTGGCATCGCCAGGAGCCCTTGCCC
TGGGACTTGCCGATGCCGCGCCTGGTGCTGCAGCCGCTGGTGGAAAACGCGGTGCTGCAC
GGGGTCTCGCGCATGCCCGAGGGCGGCACGCTGTACCTGTCGCTGCGCCAGCGCGGCAAC
CAGTTGCAGATCCGCATCGTCAATCCGGCTCCGCAGCCGGGGACCCTGGCGCCACTGCTG
GCCGGTGCAGGGCACGCCCAGGCCAGCATCTCGCACCGGCTGGCGTTCCAGTTCGGCGCC
GGGGCACGGATGGCGGCCAGCTGGGCCGAAGGCTACTATGCCTGCGAGATCACATTGCCG
CTGCCGTGAGGGAGAGTCGCCGCAGCGAGGGGGATGTCCATGACGGCCATGCGAGTGCGG
GTGTTGATCGCCGATGACGAGCCCCTGGCGCGCGAGCGCCTGCGCATGCTGTTGGGCGAA
CATCCGCAGGTACAGGTGATCGGCGAGGCCGAAAACGGCCAGCAGGTGCTGCAGCAGTGC
GAGCAGTGGCACCCGGACCTGGTGCTGCTTGATATCGCCATGCCCGGCGTGGACGGGCTG
GAGACCGCGCGGCTGCTACGGCAGTGCCAGCCGCAACCGGCGGTGGTGTTCTGCACCGCC
TACGACCAGCATGCGCTGTCGGCCTTCGATGCGGCCGCGCTGGATTACCTGATGAAGCCG
GTACGCCCGGAGCGTCTGGCCGCCGCGCTGGAGCGCGTGGCGACCTTTCTGGCCGGGCGC
GTGCCCAGCGCCGCGCCGACCCCGCTGCGTACCCATCTGTGCGCCCGCCTGCGCGGCAGC
CTGCGGCTGATCGCCATCGGCGACATTCGCTACCTGCAGGCCGAAGAGAAATACGTCATC
GTCCACCACACCCGTGGCGAGGACCTGATCGAAGAGTCGCTCAAATCGCTGGAAGACGAA
TTTTCCGATCGTCTGGTGCGCATCCACCGCAATTGCCTGGTCGCCCGCGACGAGCTGGTG
GAACTGCGTCGCGGCAGCGATGGCCAGGTGCATGCGGTGCTGCGCAACGTGCCGCAGACC
CTGGAAGTGAGCCGTCGCTGCGTGGCCAGCCTGCGCGACCAGCTCCGCCATGTATGAGTT
ACCGGCCCGCTCCGCGATAATGGCGGGATGACCACGCTCCGCATCGCTACCCGTAAAAGC
CCGCTTGCCCTCTGGCAGAGCGAACACGTCGCCGCAGCGTTGCGCCAGCAGCACCCCGGC
CTGGAAGTCGTGCTGGTGCCGATGAGCACGCGTGGCGACGAAGTGCTGGACCGTTCGCTG
GCGGCGATCGGTGGCAAGGGCCTGTTCCTGAAGGAACTGGAGCTGGCGATGCTGCGCGGG
GAGGCCGATTGCGCAGTGCATTCGCTCAAGGACGTGCCGATGGAACTGGATGCGCCGTTC
GTGCTGCCGGCGATCCTGACCCGTGGCGATCCCGCCGACGCGCTGGTCTCCAACCTCTAT
GCCAGCCTGCAGGCGCTGCCGCTGGGCGCGCGCGTGGGCACCTCTTCGTTGCGACGTCAG
GCGCAGCTGCGTGCCGCGCGCCCGGATCTGGAACTGATCGATCTGCGCGGCAACGTCAAC
ACCCGCCTGGCCAAACTCGACAACGGCGGCTACGACGCCATCGTGCTGGCCTGCGCCGGC
CTGCAGCGGCTGGGCCTGGACGCACGCATCAGCGCGCGGCTGGACGCGCCGGAATGGCTG
CCGGCGCCGGCGCAGGGCGCGGTGGCGGTGGAGTGCCGCGGCGACGATGCGCGCATCCAT
GCGCTGCTGGCGGTGCTGGATGCGTCCAGCACCCGCGCCTGCGTGGAAGCCGAGCGCGCC
ATGAATCGTGCGCTGCACGGCAGCTGCCATGTGCCGGTGGCCGCCTTCGCGCGTTGGGAG
GGGCAGGGCCTGTACCTGCAAGGCATGGTCGGCAGCGCCAGCGATGGCCGGCTGATCCAC
GCCGACGCGCACGGCAGTGCCGACGATACCGAAGCGCTCGGCCGCCGCGTCGCGCAGGGG
CTGTTCGACAAGGGCGCCGCGCAACTGCTGGCCGAGCTGTAGCGCTGCGCACGGGCCCGC
CGGCCCGAGAAATCCTGCTGCAGCGGCAGCAACGACCCGGTGGCGGCGCCTTGCCGGACA
ATCGCCCGATGCCCGCGTCCCGTAGGAACGGAACCGGCCGCGATGGGCCTTACCCGGAAC
CCGCCGCGCCCGGATGCGCTTCTACGCGAGCGACCTGTCGACCAGCGCAGCGCCGGTCGG
CGCATCGGATCGCCTGTCTCCCAAGCCTGCGGTCGAGTGCGCGCGCTTACTTGAAGGTGT
AGACCAGATTCACCGTGGTCAGCGTGTCGGTCTTCTTGTCGCCTTCGCTGACGTCGCTAT
TGCGGCGCATCTGCCAGGCGGCCTTGAGCGCGAAGTGCGAGTTCATGCTGACCTGCACGC
CGAAATCGTTCTGCGCATAGGTGTTGTATTCGCCCGACTCCACCAGCAGCGTGTTGATCA
GATCGGTGTTGTCGGTCACGGTGTACTTCAGATCGAACAGGCCGCGCCCGATCAGCCCGG
TCTCGTTGCGGTCGTCCTCGCTGTTATGCGCACGGCGGATACCCGGACCCACCTGCGCGT
CCAGATAGAACCGATCCGCATCGATCAGGCGCGTGCCATAACCGATACCGAAGGTCGCCA
GGCGATCGTATGTAGCGAAATCGTCGTGTTCGTAACGACCCGTGGCAGTGAGCTGGCGAT
GCTCGCCCAACTGCAGCGCGCTGCCGGCGCTGCCGGTGTAACGCTCGGCGGTGGTCTGGC
GCTCGCGCGTGGTGGTGCCGTCGTCGTTGGTATTGGTGTATTCCGAGCTCGAGCGCAGCG
CGGTGGCGTCCAGGCTGTGGATCCAGTCGCCGTCGGTGTAACGCAGGCGGACGCGGCCGT
TGAGGCTGTCGGTGGTGCTGTTGCCGTGTGCCGAGGCGTAACCCAGCTCGCCGCTGCTGC
CGCTCCAGGGCGAGGGCACCAACGCTGCCGCGGGGTCGACCGGTGTCGGTGCAACCGCGA
TCGACTGAGCCCATGCGGCAGGTGCGATCAACAGCAGTGGCAACAGGGCAGACAACGGGG
CACGGCGGGACATGGGCGGCTCGCTTGAAGGACGTAACGGGAGTGGGAGAGGTGAAAGCG
GTTTCATGATAACGGACTGTGCGCTCCGTCATGACCAGGTGAACGCCCTGCTTTAGTGGC
GGTTCGGCTGCGGTGCCCGAAGACGGCCGCCGACGAGCCGGAAAGGCAGGCTGAATCCGC
CAGCCGCCAAACCCTCCACCCCATCGCTGCCGCAGTGCCGGCAGCGCGGCCGGACAGGCG
GTACCCTCGCAAAGGAACGGCGCACGCCACGCTCACCCCGCGGCACGAAGAACCGGACAT
AATCGGCGCATGGACCGCTATGAACGCATCAATGCACTGCATCGCTTGCTCAAGTCGGCA
CGCTACCCGGTCACGGTGGCGCGGCTGCAGGATGAGCTGAGCTGTTCCCGCGCCACCGTG
TACCGCGACCTGGCGTTTCTGCGCGATGCGCTGATGGCGCCGGTGGAAGGCGATGGCGAG
TCCGGCTTTCGCTATCTGTCCGGCGAAAGCGACCGCTTCGAACTACCAGGACTGTGGCTG
AGTTCGGAAGAGCTGCATGCGTTGCTGGCCTCCCAACAGTTGCTGGCACGCACCGGCGGC
GGGGTGTTGTCGTCGATGCTGGCGCCGCTGCAGCAGCGCATCGAAGGCCTGCTGGCCGCC
CAGGCCGGCGTCTCGCAGTGGCCGGTGGACCGGGTGCGGGTGATTCCGCATCGCGGCCGC
AAGCTGGACGAAGCCAGTTTCCGCACCGTGGCCTCAGGCGTGCTGGAGCGCAAGCAGCTG
AGCTTCGATTACCGCGCCCGCTCCACCGACGAATCGACCAAGCGCACCGTCTCGCCGCAG
CGCATCACCCACTACCGCGACAACTGGTACCTGGACGCCTGGGACCACGGCCGCGATGGC
GTGCGCAGTTTCGCGGTGGACCGCATCAATCACGCACGGCTGCTGGATGCGGCGCCGCGC
GACGTACCCGACAGCGAACTGGACGAGCAACTGGCCGCCAGCTACGGCATTTTCTCCGGT
GCGCCCAAGGGCTGGGCGACCATCGTCTTCAGCGCCAAGGCCGCGCGCTGGGTGGCCGAC
GAACACTGGCACTCCAAGCAGCAGGGCCGTTTTCTCGCCGACGGCCGCTACGAGCTCAAA
TTGCCCTACAGCAATTCGCGCGAGCTGCTGATGGACGTACTGCATTACGGTTCGGATGCG
GAGATCGTCGAGCCGATGTCGTTGCGCGAGCAGGCCAAGGCCCTGCTCTCGCTGGCGTTG
AGCAATTACGACTGAGCCAGGTTGCCGCAGTCTCGGGCCGCCGCCTCTGGCGGGATCTTG
CCGACCGTGCGGGCGCCGCGGATGCTCGCGCCCCGTGAGCGCCATGAGGCGGGCCCGACG
TCCGTAGGCTCGCCTGGAGCCGCCCACCTCCATGGCCAGCGGGCGAGGTCATCGCCACTG
CGTGGGGCGTATTGCAGCGGTGGTGTCAGCCGCCTGCGCAGCGGGCCGACCTGTGCTTCG
CGGCCCACCGCGTGCTCGCGATCGGCACCGGCATCTGCCTTTCGGGCCGCCAGGTGGCGA
CCTCCGGGTCATCGCGGTGCGGGGATCAACGCTCGTTCGGTACTTCGAACCCCAGCCGGT
CCACCTGCTCGCGCAGCTGCGGCACGCGTTTGAGTTTGTCGGTGTAGATGCCGTAATCGT
CGCGCATCTTGTTGACCAGGGTGCGGTACTGGTCGCGGCTCATGTCCTGCTTGCGCGAAA
AGATCCACGCCAGATCCCGGCCCGGATAGGAGATCAGCATCCACGAGCCATCCGGGGCGA
TCTCCAGGATGCGCTGCTTGGTCGGGATCACCTTGTAGAACCAGACCCGCCAGTCGCGAT
TGCCGCTGTCCGCATCCACCGAGGCGCGCGCCTTGACTTCCTTTTCCGGCGCGTCGAAGC
CATCGCGATACAGATAGCGCACGGCCACCTTGCCGTCTTCGACCAGGGTGTATTCGTCAC
GGCTGGTCACATGCCCGCGCTCGACCGGGTTGGGCATGCGTGCGATCACGTACCAGGTGC
CCATGATCTTGGACAGATCGATCGCCGGCGCGGTGCTGGGCGGATCCTTGGCATGCGCGG
CGGGCAGGCCGAGCACGAGCAGGACGGCGAGGGCGATCGTAACGGTCAGGCGCATCGCAA
CATCACAAAGGGCAAGAGGTTCAGCACACTACCGCATGCGGGGGGCAAGTTTGCGTCAAC
GGTCGGGTTTGGGAGGGCGTTGCCGGGCACGCGACGTCGCGGCCGCGGTGTGGGCCTTGG
GCGCAGCAGGGCTGATCGACCTGCTGCGCGTGCAGTCGCCGCGCTGAAGGCCTGTCGATA
GCCGCATGCGCCCGGTCGGCACACCTGGCGGGGACGGCGCGAACCGGGCAGGGCCCGCCG
TGCGGCCCGCGCTGGCAGTCGCCGAAGCGCCGGTATCGGTCTGCGTCGCATGGGTCGCAG
TCGGTGAGATGCGCGCAGGCAATCCTGGCGGCCTGTCCCGATCTTCCCGCCACGGAGTGC
CGTCATGTCGCATCGCCCCAACCGTCGTTCCGAACGTCCCGATCCGCGCGTGCTGCGCCC
GGTTCGACAGATCGCCCTGGCTGGACTTGCGCTGGTGCTGGTATGGCCGGCCGCACGCGG
GGACAGCGAATGGATCGGCTGGCTGCCGCTGTGGCTGGTCGGCATGCCGATGCTGGCCTG
GTGGAGCCTGTACCGGTTTGCCTTGCCTGTGTTGCGATGGCCAGGCACGCGGCGCGCCGT
GGCGCGTCGGCGCCGGCCGCAGGCGCAGCGTCGCCGCGCCAGCGCACGACTGACGGCACC
AGCGCGGGCCAGTGCGGCCTGACCTTTGGCAGGGTGGGGCCGGCGAAGCGTCGTGGTAGT
TTCCGGGGTTGGTTTACTCCCGGAAACTCCATGTCCAAGTTCGCCTCCGTCTGCCTGGCT
GCAGGCTTGATCACCGCTGGCGCCGTCTGCGCAGAGGAAACTGCCGTGTCCAACGATCCG
TACGCCTGGCTGGAGGAAGTCACCGGCGCCAAGCCGCTGGACTGGGTCAAGACCCAGAAC
GCCCGGACCGAAGCCCGCCTGGCGTCCACCCCGGCGTTCAAGCAGATGGAGACCAGCATC
CGCGAAGTGCTCGATTCGGATGCCAAGATTCCCGCCGTGCAGAAGATCGGCGCGTTCTAC
TACAACTTCTGGAAGGACAAGCAGCACGAGCGCGGCCTGTGGCGGCGCACCACCCTGGAC
GAATACCGCAAACCGGCGCCCAAATGGGAAACGGTGTTGGACCTGGATGCGCTCAACAAG
GCCGAGGGCGAAAACTGGGTCTGGCACGGCGCCGACTGCCTGCGCCCGGATTACGAGCGC
TGCCTGATCGCACTGTCGCGCGGCGGTGCCGATGCCGATGTCACGCGCGAGTTCGACTTG
ACCAGCAAGCAGTGGGTCAAGGACGGCTTCTTCCGCCCGGAAGCCAAGGGTGGGCTGGGC
TGGATCGATGAGGACACGGTGTATGTGTTCAGCGATTTCGGCCCCGGAACGATGACCACT
TCCGGTTATCCGCGCATCGCCAAGCAATGGAAGCGGGGTACGCCGCTCAGTGCCGCCACG
GTGGTCTACGAAGGCAAGCCGACCGACATGTACATCGCCGCGGTGCACGACGACACGCCC
GGCTTCGAACGCGATTACGTCAGCCGCACGCTGGCCTTCTACAACGACGAGCTGTACCTG
AAGGGCGCCGACGGCACGCTGGCCAAGGTGGATGTGCCCAACTCGGCCAGCAAGTCGGTC
AAGCGCCAGTGGCTGACGCTGGAGCTGCGCGAGCCGTGGACGGTGGGCGGCAAGAGCTAC
AAGGCCGGCTCGCTGCTGGCCACGCGCCTGGACGACTTCACGGCCGGCAAGCGCAGTTTC
GAGGTGTTGTTCGAACCCACCGCAACCACCTCGCTGGCAGGAATGGCCTGGACCAGGTCG
CATCTGGTGCTGAACGTGCTGGACGACGTCAAGAACCGGCTGAGCGTGCTGACGCCGTCG
CAGGCTGGCTGGAAGAAGAGCGCCTTCGTTGGGGCGCCGGCCTTCGGTACCGTGGGCGTG
GAGGCGGTGGACAGCAACGATAGCGACGCGCTGTGGCTGACCGTCACCGATTACCTGACC
CCGACCACGCTGTCGTGGGTGGATGTCGGCAGCGCGCCGCAGCCGCTCAAGACGATGCCG
GCGTTCTTCGATGCCGGCCAGGACAGCATCGAGCAGCACTTCGCCACCAGCAAGGACGGT
ACCCGCGTGCCGTACTTCCTGGTGCGTCCGAAGGACCTGAAGCTCGATGGCAGCGCGCCG
ACGCTGCTGTACGGCTATGGTGGGTTCGAGATCTCGATGACGCCGAACTATTCCGGTGGC
CTGGGGCGTGCCTGGCTGGAGAAGGGCGGTGTCTATGCCGTGGCCAACATCCGCGGCGGC
GGCGAGTATGGTCCGCGCTGGCATCAGGCCGCGCTCAAGCAGAATCGCCACAAGGCCTAC
GAGGACATGGCCGCCGTAGCCAAGGATCTGGTCGCGCGCAAGATCACCTCGGCCAGGCAT
CTGGGCGTGCAGGGTGGCAGTAATGGCGGCCTGATGACGGGCAACATGCTTACCCAGTAT
CCGGAGCTGTTCGGTGCGGTGGTGGTGCAGGTGCCGCTGCTGGACATGAAGCGCTACAGC
CATTTGCTGGCCGGCGCCTCGTGGATGGCCGAGTATGGCAACCCGGACACCGACGACTGG
AACTTCATCCAGACCTTCTCGCCGTACCACCTGTTCGATCCGAACAAGACCTACCCGCCG
ACGATCTTCCTCACCTCCACGCGCGACGACCGCGTGCATCCGGGCCACGCCCGCAAGATG
GCCGCCAGGATGATCGACGCCGGCAAGGACGTGACCTACTACGAGAACATCGAAGGCGGC
CACGGCGGCGCGGCCAACAACGCACAGGCCGCGCATATGGCGGCCCTGGCCTACAGCTTC
CTGTGGGAGCGGTTGGCCGACTGATGCGCAGGCCGCATGCGGCATGAGGCACCACCCACG
CGAGGCCGCCGGCACGATGCAGCGGCCTCGTGTCGTTTGGGGTCGAAAATTCGGAACTGA
CGCAACGGGGCGCGGGCGATGTCGGCCTTGACGGTGGTGTTTGCGCTCAGCGGTTTGGCC
TCGGCAAACACGAAGTCATTGGACACGTGCGGAAATTGAACGGGAATTGCTTGATCGAGT
AAATGCGAGTACAAAACAAGGGGGCCGATAAGTGGTTTCCCGAACCTGATCTCACAACGA
AACAATGCAGATATCATCATAGGTCATATTATGATAATCCTGAGAGCCGTAGTGAGTACC
TGCTTATTTTTCGCAACTTCGGTCGTCATTGCTCGAGATGCAGGTGTTTCTGGTAATGAT
GTGGATGCTTCTATTGACCAGCGGCTATTGGATCAAGAAGTTGCTCCCATCCGCTCGCGA
GCGGAATTACGGGAATACCTGCGGGTCATGCCTGCCCAATCACCCCTGCTGCTTTTGTCT
TATTCGAGGAGAGAGCGATTCTTGAATAGTTTGGTTTTCTCGGAAAATGGTCTGGCCAGT
TATTCATATGAAGATCTGGTTGCACAATTGAATGCGTTAGATGCGTACAAGGTTCTTTCG
TTATTCGGTCAACAGGCGACGGTCAAGCTCATCCCCGGGCTGAGGCAAACCGATGGGTTC
AGTCAGGCTATTATGGCGCCCGCCGACTCAACACATGTAATTAGTAGAGGGTACGGCCCG
ACTGCTAGTAAAGAACCTGACTATCCCGATTATGCTTGTGTTGCCAAGGCGACTTGCGGC
CAGTCGATGGGTAAGATTTGTATTGGCGCAAATTGTTAGTGATTTAAAGGTGAGTGCTTG
CCAGGCTTCGTCGAAGTTGTATGCCGAGGCCTGGTCTCTTTTGTAAAAGAAATCAACGGG
AAAGTGGCTTGCGGTCCCGCTCCATCCCTCTGGAGGGCGATGCCGTGTCGATTGGCCTTG
AACGATGGCGCTGGGTCCTCGCCGTGTTGGTGTTCGTCGCTGCTTGTGGGGCAGGGGCGC
ATCCGCAGGTCGAGTCGCTGAACGCCGCTTACGATCGTCTGGTGGCGCTGGACGATGCGA
CCCTGAGCCTGCCCCGCGAGCAGCGGCTGCAGCGCCTGGCGGATGCCTACGATACCGAGT
TTGCGCCGGTGGTCGATTCGCCTCGCCTTGTCGATGTCCCGCTGGCAGGCCTGGAAACCT
TGTTGCGGGCGAGTCAGCGCCTTGCCTATTACACCGACGATGCGCGCTATCTGCAGCAAC
TGATCAAGGTCATGGATGCACTGGGTTCCTCCGCAGGGCCTGATGCGCTGCAGCGTTATC
ATCAGACGCTGCTGCAGTTTCGCCGCTTCGCCGACGCACGTCACTTGGCGCGGCACCATC
CCGGCATCGCATTCGAATCGGTCCCCGATGTGACCAGCGCCGAGCCCACTGTGCGGCCCA
ATGCCTATGCCATCGATCAGGGCAAGCGGCGGCTGCGCGAAATCCAGGTGCCTCTGCGCG
CAGACACGCTGGTGGCGATCGTGCACCCGCACTGCAGATTTTCGGCGAGCGCCATGGGCG
ATCTGAGGAATCATCCGCTGCTGCGCGGCATCACCCTCGTCTGGCTGGCGCCTGTCGGAT
TGCATCTGGATGACGAGGTCCTTCGAACATGGAACAAGGCGCATGCGGACCAATCCATCG
TGCTGGCACGTCATGCGGCAGACTGGCCGATGATCGATGGCTGGAGTACACCGACCTTCT
ATCTGATGCACGATGGCAACGTGGTTGACCGATTCTCCGGCTGGCCGCAGGAGGGAAACT
GGGCGCAGTTGCGGGCGCTGCTCGCAAAGCGTGCCGTTGGCCACATCGGGCCTGCGGCGG
GGGAGCGCCGCGGCGCAGGCGAAGGCGGGTCGACCGACTAAGCCTGGTGTCAGAGGGATG
GCGGGGGCGGGCGTCTTGCCGCCGCTCCGATGGTCTTCAGCCCACGCGCAATCCGCTCCA
CCGCCTGCTCCAGGCGCGGCAGACTTTGCGTGTACGCGATACGCACGTGCTGGTTGGCGC
GGTGGTGGCCGAAGTCGATGCCGGGGGTGAATGCGACATGCTCGGTTTCCAGGAAATGCG
CGCAGAACGCCTGGGCATCGTTGGAGAACGCGCTGATGTCGGCGTAGAGATAGAACGCGC
CCTGCGGTTCGACGGCGATAGTGAAACCGAGCTGGCGCAGCGCCGGCAGCAGATAGTCGC
GGCGCTGCTGGAACTCGCAGCGTCGGGCTTCGAAGATGGCCATGCTCTCGGACGTGAAGC
AGGCCAGTGCGGCATGCTGCGCAATGCTTGAGGCGCTGATGTAGAGGTTCTGCGCCAGCT
TTTCCAGCTCCGGCACCGCTGCAGGCGGGGCGATCAGCCAGCCAAGACGCCAGCCGGTCA
TGCCGAAGTACTTTGAGAAACTGTTCAGCACGAAGGCGCTGTCGTCCACTTCCAGTACGC
TTGGGGCATCCAGGCCATAGGTCAGGCCGTGGTAGATCTCGTCCACCACCAGATGCCCGC
TGTGGGCATGCAGCGCGTGGGACAGCCCGGCCAGCTGGTCGCGCGATAGCACGCTGCCGG
TGGGATTGGCGGGCGAGGCGACCAGCGCGCCAACGCTGTCGGCATTCCAGTGCGTTTCCA
CCAGCGTTGGGGTGAGTTGGTAATCGCTGTCGGGCCCGACCGGCACCAATTGCGCGGCGC
CCTCGACCAGGCGCAGGAAGTGGCGGTTGCACGGATAGCCGGGGTCGGCCAGCAGCCAGT
GCCTGCCGGGGTCCACCAGCAAACTGCTGGCCAAGAGCAGCGCGCCCGAGCCGCCCGGCG
TGATCAGGATCCGCTCCGGATCGATGCTGCAGCCGTAACGCTGCGCATAGAAGCCGGCGA
TCGCCTCGCGTAGCGCGGGCAGCCCGCGCGCAGCGGTATAGCGGGTGTGGCCGGCGGCCA
GGGCGGCTTGCCCGGCCGCCACGATCGGCGCGGCGGTGGTGAAATCGGGCTCGCCGATCT
CCAGGTGGATCACGTCGTGACCGGCCTGCTCGAACGCATTGGCACGGGCCAGCAGCGACA
TCACATGGAATGGGGCGATGTCCTGGCTGCGGCGGCTATAGCCGGACGCGGGCGAAATCG
ATGAGTCCATTGCGAAGATGATAGACCAGCATGACCTAGGACACATGACGCTGCACGACG
GGCTCTTCCACACTCGGGCGCCGCGATGGCATTGCGTTCGTCCAACGGATCCCAATCTGA
TGAAGTCCGCCCTGACCTTATTGATCGCCAGCCTGATGACCACATCCCCCGCCTTCGCCG
CATCTCCCAAGCCGCCAGAGGTTGCCAAGCGCCCGCACGTGGTCAAGGCGCCCTTCGGTG
CCACCCGCAACGACGCCTATTACTGGCTGCGCGACGACAAACGCGAAGACAAGGCGATGC
TGGCCTATCTCAACGCCGAGAATGCCTACACCGACACGGTGATGGCGCCCCTCAAGCCGT
TGGAGGACACGCTCTACTCCGAGATCGTGGGGCGCATCAAGCAGGACGACGCCAGCGTGC
CGTACCGCGAGCGCGGCTACTGGTATTACACGCGCTTCGAAGCCGGCAAGGACTACCCGA
TCCAGGCGCGCCGTAAGGGCAGCATGGAGGCGCCGGAAGAGATCCTGCTGGACGTCAACC
AGATGGCGCAGGGCAAGGGCTATTTCAGCGTGGGCGAGGCCGAGGTCAGTCAGGACAACC
GCATTCTGGCCTGGGCCGACGATGCGATCGGTCGCCGCCAGTACACGATCCGTTTCAAGA
ATCTTGAGACCGGTGAAATCTATCCAGACACCGTCGAAGGCGTGTCTCCGAACATGGTCT
GGGCCGACGACAACAAGACGCTGTTCTATGTCGAAAACGATCCGGAAACGCTGCTCACCG
TGCGCGTGAAAAAGCACGTGCTCGGTACGCCTTCCAAGGACGACGTGCTGGTCTACCAAG
AGAAGGACGACAGCTTCTACATGGGCGTGGGGCGTACCCGCGACGACAAGTACATCACCA
TCGACGTGGAAAGCACGGTCTCGTCGGAAACGCGCTATGCCTCCGCCGCCAAACCGGAGA
AATTCACGGTGCTGGCCACGCGGGAACGCGACCTGGAATACCACGCCGAGCATTTCGATG
GCCGCTGGGTGATTCGCACCAATGCCGATGGCGCCAGGAATTTCAAGCTGGTGACCGCCC
CGACGGATGCGACCACCCGCAAGCAGTGGACCGATTGGGTGGCGCACGACGAAGGCGTGT
ACATCGAGAATTTCGAGCTGTTCGATGGATTCACCGCCATCGAAGAACGCTCCGGCGGGC
TGGAGCGCGTGCGTCTGCTCAAGCGCGATGGCAGCCATGAGTACGTCAAGGCCGATGAAC
CCGCCTATTCGATGGGCCTGTCGGTCAACTCGGAGCCGGACACCGCGTGGCTGCGCTATA
GCTACACCTCGCTGACCACGCCGGCCACCACGTACGAACTCAATACCCAGACCGGCGAAC
GCAAAACGCTCAAGCAGCAGCCGGTGATCGGCTACGACCCCACCAAGTACGTGACCGAGC
GGGTCTGGGTGACCGCGCGCGATGGGGTCAAGGTGCCGGTGTCGCTGGTGTACAAGCGGG
GCTTCAAGAAAGATGGCACGGCAGCGCTGTTCCAGTACGCCTACGGCAGCTACGGCATGT
CGATGGATCCGGCGTTCAACCTGCCCGCCATCAGCCTGCTCGATCGTGGCGTGGTGTATG
CCATCGCACACATCCGCGGCGGCCAGGAGATGGGACGCCAGTGGTATGACGACGGCAAGC
TGCTGCACAAGAAGAACACCTTCAACGATTTTGTCGATGTCACCCGCGGGCTGGTGGCGC
AGGGCTATGCATCCAGGGAGCGCGTGGCAGGATCCGGCGGCAGCGCCGGGGGGCTGTTGA
TGGGCGCGGTAGCCAACATGGCGCCGCAGGACTACCGCGTGCTGGTGGCGCAGGTGCCGT
TCGTGGATGTGGTCACCACCATGCTCGATGCCAGTATTCCGCTGACCACCAACGAATACG
ACGAGTGGGGCAACCCGGAAAACAAGGAGTATTACGACTACATGCTGTCGTACTCGCCGT
ACGACAACGTGCGCAAGCAGGCGTATCCGGCGATGTTCGTCGGTACCGGCCTGTGGGATT
CGCAGGTGCAGTACTGGGAGCCGGCCAAGTGGGTGGCCAAGTTGCGCGACGACAATACGG
GTGAATTGCCGATCGTGTTCCGCACCAACATGGAAGCCGGCCATGGCGGCAAATCCGGCC
GGTTCCGTCGCTACCGCGAACTGGCCGAGTCGTATGCGTTTGTGCTGGATCAGCTTGGGA
TCAAGTAGCTGAGGGGCGGGGATTGAGGAGTCGGGATTGGGAAAGGCAAGATCTCCCTTC
CCTGCGTGCAGGGCCCCTTGTCGCGGTGCGAGAAGGGGATGCCCGGATCATCTCGACGCC
CGCTGGCCGTATCATTCGTCCATGACGCGACCGAACCGATTCCGCTGGGCCTGGTGGTTG
CTGGCCTATGCCAGCCTGGCGACCGGCATTGTCGGAATCTTCGTCCCCGGCTTGCCGACC
ACCGTGTTCATCCTGATCTCGGCCTGGGCCGCCTCGCGCGGGTCCGAGCGCCTGCATCGC
TGGCTGCTGTCGCATCCGCGCTTTGGCCCGGCCATCGTGGAATGGCAGACCTACCGGGCG
GTCAGCCGCAAGGCCAAGTGGATGGCCACGCTCACCATGAGCGTGTGCGCCGGCATCATG
CTGTGGTGCGTGCCGATCCTGTGGGTGAAGTGTCTGTCGATCGGCAGCATGGCGGTGGTG
GCGATCTGGCTGTGGCTGCGTCCCGAGCCGCCACCGCGCTCGTTGCCCATGCCGCACTGA
GCGCACGGCAGTCAGGACGTTCTGGCTATACTCGGGTCATGAGCCTCATGTCCCGACCTT
CCGTTCGTCTCGCACTGGTTGGTGCGACCCTTGTCCTGCTTGCCGCCTGCGGCAACAAAG
GCCCGCTGGTGATGCCGCAGAAGCCGGTCCCGGTGGAAGCCCAGCCGGTGCCGCCGGCGC
CGGATGCGGCGCAACCGCAGACCGAGCCGGAGCAGACCGATGGCCCGCCTGCCTCCACCA
CCGACGACCAGCCCGCCAGCAGCGGCAATGAGCGTTGACGGCCGCGCCGAGCGCCTGCGT
TTCACCAAGATGCATGGTGCCGGCAACGATTTCGTGGTGTTGGACCTGCGCGACGGCGCG
CCGCCGCCGGACGCCGCCCTGGCGGCCCGGCTGGCCGACCGGCATTTCGGGGTGGGCTGC
GATCAGATCCTGACCATCGAAGCCCCACGCAGCGATGCTGCGGTGGCCGCTTACGGCATC
TGGAATTCCGACGGTTCGGCCGCGCGCCAGTGCGGCAATGGCGCGCGTTGTGTTGCAGCC
TGGCTGGTGCGCGAGGGTGTCGCGCACGCCGAGCGCTTCGTCATCGACAGCCCGGTTGGC
GCGCATGCGGTGAAGCAGGTGGATGCCGGAACCTATGCGGTCGCCATGGGCGTGCCGCGC
TTCGAGCCGGCGCAGATCCCGCTGGCCGGCTTTGCGCATGCACGCGAGGAATACGCCTTG
CCCGTGCACGGCGAGACGGTGCGTTTCGGCGCGGTGTCGATGGGCAACCCGCACGCAGTG
GTCGAGGTGGGGCGTGTGGACGCCGCGCCGGTGGAGCGTGTCGGCAGCCTGTTGCAGCAG
AACGCCGCATTTCCCGATTCGGTCAACGTCGGCTTTGCCCAGGTGGTGGATGCTGCGCAT
GTGCAATTGCGCGTGTTCGAGCGCGGTGTCGGCGAGACCCTGGCGTGCGGCAGCGGCGCC
TGCGCGGCGGCGGTGGTGTTGATGCAGCGTGGCCGCGTCGAGCGCGACGTGCGCGTGTCG
CTGCCGGGTGGCGAGTTGCGTATTCGCTGGCCCGGCGACGGGCAGGACGTGGTGATGTCC
GGCCCGGCCGTGTTCGTCTTCGATGGAGAATGGATCTGATGAGCGACACCGCCGACAAAC
TGGGCGCGCACGATGTGGCGACATGGTTGCGCCGCCATCCCACCTTCCTCAAGCAGTTCC
CGGATCTGGCGGTCAGCCTGCTGGTGCCGCGCGACGACGGCCCCACCGCGTCGCTGGCGA
CCTACCAACTGGAAGTATTGCGCGACAAGAATCGCGAGCTGTCGCGGCGACTGCACGACC
TGGGCAGCAACGCCCAGGTCAACGAGCGCCTTGCGGTGCGCACGCATCAGCTGACGCTGG
CGTTGATGCGCCAACGCACCGCAGCCGACACGCTCAAGGCCATGGCGGCTTCGCTGGCGG
AAGATTTCAATGGCGATCTGGTGCGCCTGGTGCTGCTGGCGCCCGTGCCCGGTCTGGACG
CGGACTGGCTGCAGACCCTGCCTGCCGACGATGCGCGGCTGGCGCCGTTTCGCGATTGCC
TGAGCGATGGCGAGCCGATCTGCGGCCGCCTGCAGGCCGACAAGCATGCATTGCTGTACG
CCGAGCGCGCGGGTGAGGTGCAATCCACCGCACTGCTGCCGCTGCCCGGCATCGGCCTGA
TCGCGGTGGGCAGCGGTGACGCCAACCGTTTCTATCCGGGCATGGGCACCTTGTTTCTGC
GCATGATGGGCGAATCGCTGAGCGTGGCGCTGCAGCGCTTCGACACGTGATGCAAACAAC
GCGAACGCTGCCGGCCCGGTTGCGATGCCTGCGTCCGGCAGCGGCGCAAGCGTAGGCGCG
CGCGATGTCGATGTCGTCGGTCGATGACTTCCTGGCCTATCTGCAGGTCGAACGTCAGGT
GTCGGCGCACACCCTGGATGCGTATCGGCGCGATCTTGCCGCGCTGTCGAGCTGGGTGGG
CGCACAGGCGACGCGCGACGGCGCGCCGCTGCAGGTGGCGCAACTGGAGAGTGCACGGCT
GCGCCAGTTCGTCGCTGACGAACACCGGCGCGGGCTGTCGGCCAAGAGCCTGCAGCGGCG
CCTGTCTGCGTGCCGCAGCTACTACGCCTGGTTGCTCAAGCACGGTCATATCGCGGTCAG
CCCCGCGGCGGCATTGCGTGCGCCCAAGGCGCCGCGCAAGCTGCCGCAGGTGCTCGATGC
CGATGAGGCCGTGCGCCTGGTCGAAGTGCCCACCGATGCCCCGCTGGGCCTGCGTGACCG
CGCCTTGCTGGAACTGGTGTATTCATCCGGCCTGCGCCTGAGCGAGTTGTGCGCCCTGCG
CTGGCGCGACCTGGATCTGGCCAGCGGCCTGGTGACGGTGCTGGGCAAGGGCGGCAAGCA
GCGGTTGGTGCCGGTGGGTTCGCATGCGATCGCGGCCTTGCGTGCGTGGCAGCGCGACAG
TGGCGGACATGCCGAGGCGCATGTATTCCCGGGCCGCGACGGCGGCGCGATCTCGCAGCG
CGCCGTGCAGATCCGCATCAAGCAGCTCGGCGTGCGGCAGGGCATGTTCAAGGACGTACA
TCCGCATATGCTGCGACACAGTTTTGCCAGCCATATCCTCGAGTCGTCCGGCGATCTGCG
CGGCGTGCAGGAGTTGCTCGGTCATTCCGATATCGCCACCACCCAGATCTACACGCATCT
GGACTTCCAGCATCTGGCCAAGGTCTACGACGCCGCGCATCCACGCGCCAGGCGCAAGAA
ATCGACCGAGTGAGCTCGCGTGTGCGTGATGTCAGCGATATCGCCGCATGATGCAACCGA
TGCAGCGATGGGCGCGTTCTGTGGAGGTGCTCAAAGCACCTCTCCCCTCGGGAGAGGGGT
TGGGGCGAGGGTACGTGCGCTAGTAGCCTCGATTTCTACGGCTAATTTCTTTCGAACGCT
GTGAGGCTGAAACGCGCATGCGCCGATGTCATGGTCAAAGACTGTGATCAGCACAGCGTC
TCCTGCCCTTACATTTCCAAAAAAAATTGCAGTCTAGAGAGTGTCTACGGGCGTTGGATT
CAATGTCGGCACAGGGACCCTCACCCCAACCCCTCCCCCGGTGGGAGAGAGGGGCCAGAT
GGCTGACGCGTTAGCGGGGCCTTGCGTCGCGTCCCCGCGTCGCTTCCATCGCAGCGCGCT
TGAACCCGGCGGGGCCGTCCCCACCTCCTTGGAAACCCCCGGAGGATCCATGGACCCCAG
CCAGAACCCCAACATCGTTCACGCCACCACCATCATTTCGGTGCGGCGTGGTGGACACGT
CGCCGTCGCCGGCGATGGCCAGGTCACCCTGGGCCATACGGTCATGAAGGGCAATGCGCG
CAAGGTGCGCCGGCTCGGTCGCGAGGGTCAGGTGCTGGCCGGATTCGCAGGTGCTGCGGC
CGATGCGTTCACGCTGTTCGAGTTGTTCGAAGCCAAGCTCGACAAGCACGGCCAGCTGAC
GCGTGCTGCGGTGGAACTGGCCAAGGATTGGCGCACCGAGCGTCGCCTGGGCAAGCTCGA
AGCCTTGCTGGCGGTGGCCGACAAGGAGACCTCGCTGATCATCAGCGGCACCGGCGATGT
GATCGAACCCGAAGACGGCATCATCGCCATCGGTTCGGGTGGTTCGTATGCCCTGTCTGC
CGCACGCGCACTGCTGGCGCACACCGAGCTGGACGCCAGGACCATCGCCACCGAAGCGAT
CAACATCGCCGGCGACATCTGCATCTATACCAATCGCAACGTGGTGGTCGAAGAACTGTG
ATTCGGGATGTGGGATTGGAGATTGGCAACCGCACTCCTTTCCCTGCGCCCGGACATGCA
TCGATCGTTCCTACTCCGCTTTTACGAATCCCCAATCCCCAATGCCAAATCCCGATACTT
CAACCATGACTCCGCGCGAAATCGTGCAGGAACTCGACCGTCATATCGTGGGGCAGCACG
ATGCCAAGCGTGCAGTGGCGATCGCGTTGCGCAACCGCTGGCGACGCATGCAGCTGCCCG
AAGAGCTGCGCAACGAGGTGATGCCCAAGAACATCCTGATGATCGGTCCCACCGGCGTCG
GCAAGACCGAGATCGCGCGTCGTCTGGCCACCCTGGCCAATGCGCCGTTCGTCAAGGTGG
AAGCCACGCGCTTCACCGAGGTGGGTTATGTCGGCAAGGACGTGGAGCAGATCATCCGCG
ACCTGGCCGACACCTCGGTCAAGCTGTACCGCGAACAGGCCAAGGTACGGGTGCGCAACC
AGGCCGAAGAGCGCGCCGAAGACCGCATCCTGGATGCACTGCTGCCGCGCCGTACCGCCG
GAATCGGTTTCGACCCCGAAGCCGCGCGCAACGAGTCGTCGTCGCAGGACAACGAGACCC
GCATCAAGTTCCGCCGCATGTTGCGCAATGGCGAGCTGGACGAACGCGAGATCGAACTGG
AGGTCGCGGTCAATGCCAGCATGGACATCATGACCCCGCCGGGCATGGAAGAAATGGGCC
AGCAATTGCGGCAGATGTTCGCCAACATCGGTGGAGGCAAGTCGCAGAAGCGCAAGCTCA
CCATCAAGGCGGCGCGCCCGCTGTTGATCGAGGAAGAAGCCGGCAAGCTGGTCAACGAGG
ACGATGTGCGCGCGGCAGCGATCGATGCCTGCGAGCAGCACGGCATCGTGTTCATCGACG
AGATCGACAAGGTGGCCAAGCGCGGCGAGGCCGGCTCCAGTGGGGGCGATGTCAGCCGCG
AAGGCGTGCAGCGCGATCTGCTGCCGCTGGTGGAAGGCTCCAACGTGTCGACCAAGTACG
GCACGGTCAAGACCGACCACATCCTGTTCATCGCCTCTGGCGCCTTCCACCTCGCCAAGC
CCAGCGACCTGATTCCCGAGCTGCAGGGCCGGTTCCCGATCCGGGTGGAGCTGACCGCAC
TGACCAAGGCTGATTTCGTGCGCATCCTCACCGAGCCGAAGGCTGCATTGATCAAGCAGT
ACGAAGCGCTGTTGCAGACCGAAGGTGTGTCGCTGAGCTTTGGTGCCGATGCAGTGGAAC
GCCTGGCCGAGATCGCCGCACAGGTCAACGAACGCCAGGAAAACATTGGCGCCCGCCGCC
TGCACACGGTACTCGAGCGCCTGCTGGACGGCTTGAGCTACGAGGCACCCGACCGCGATG
GCCAGAGCGTGACGGTGGACGCGGCCTATGTGGATGCGCAGCTCGGCGAGCTGGTGCAGG
ATCCGGACCTGAGCCGCTACATTCTCTGACGCCGTAGGTTGGAAGGCCAGGCAAGGGCTG
CGTCACCGGGCGTGCGCAGCGCTTGCATCGAGTTCGCGCGCACGCCGATGCGAAGGCCTC
GAGATCAGTGCTGGCTACCGCGAAGGCTGGCGCTATAGCGTTGGAGCAGGAGCGCGCCCA
GTTGCGCGTTCGCACTGGCGGCCGTATCGGCGAGTGCGCGCCACCGCGGCCGTGTCAGCC
GGCTCGGGGGCATGTTCGAACGAGGAGCCTGCGTCTGCAATGCGGTCTCCGGGCCAGCGA
CGCTCGTGGCCCCCGGCGATTCCATCGGAAGGTCTCCTTCTCCCGCCAGCGCAAGACGGT
GTCCGATGGGCGGAGTCGATTCCACCGGCATGTCTCCTTCTCCGGCCAGCGCAAGATGGT
GTCCGAAGGGCGGAGTCGATTCCACCGGCATGTCTCCTTCTCCCGCCAGCGGGAGAAGGT
GCCCGAAGGGCGGATGAGGGCAATGCGCTCCTTCCAGCGCCAGCGAACCCGCGTCCTGTA
CATCGCCTGCCGCTTCCATCACCGGCGGCGCGGTGGCGCGTCCGGGTATCACGATGTCCA
CCACTGCCATTGAAGCGATCCCCCCTGGGCAAAGCGCGAGACTAGCGCCGTACGCGTCAA
CGCGCGTTGACACCCGGTGGGCGGCATCGACAGCCTGCCGCATGACGCGAGCAGCCCTCG
CAATTGCTGTCGGAGCTGCTGGCGCCTGCCCGATGTCTCAGTCCTCGCCGATGTCTTCGT
TCCATACATCCGGATTGGCGGCGATGTAGCCGCCGAGCAGGTCGATGCACTCCTGGCTTT
GCAGGTCGATCACATTGACGCCGTGCTCGCGCAACCAGGCGATACCACCCTGGAAGGTCA
CCGACTCGCCCACCACCACGGTGCCGATGTTGAACTGGCGCACCAGCCCGCTGCAGTACC
AGCACGGCGCCAGCGTAGTGACCATGATGGTGTCCTTGTAACGCCGCTGGCGGCCGGCCT
TGCGAAAGGCGTCGGTTTCGCCGTGCACGGACGGGTCGTTTTCCTGCACGCGGCGATTGT
GGCCGCAACCCAGCAGGCGCCCATCGTTGTGATACAGCGCCGCGCCGATCGGGATGCCGC
CTTCGGCAAGCCCCTGGCGGGCTTCGGCGATGGCGGTGTCGAGCAGGGCGCGATAGTCGG
GGGGCGTGATCATGCAGGCTCCATGGGCGCTGCGCCGGCAGGGCGCAGCATGTCGAGGTG
GGGAATGCCGTCTTCCAGATAGGGCGCGGACGCCGGTGCGAATCCGTGCGTGGCGTAAAA
CGATTGCAGATGCGCCTGCGCGCCGAGTTGAATGGCGCAGGCCGGCCAGTGCGCGTGGGC
CAGGCGTATGCCTTCGCGCAGCAGCGCGTGCGCCAGCCCGCTGCCGCGAAATGGCGGGCC
GATCACCACCCGCCCGATGCTGGGCTCGGGATAACTCAGCCCGGGTGGCAACACGCGCAG
ATACGCGGCCAGCTCGGCGGTGTCGGTTATTCCAAGCAGATGCAGCACATCCGGCTCGGT
GTCCTTGCCATCCAGCTCGGGATAGGGGCACTGCTGCTCCACCACGAACACGTCGGTGCG
CAGTCTGAGCAACGCATACAGCTGGGCGCTGTCGAGTTGGGAAAAGCGCAGTGAGTGCCA
CTGCAGGTGGACGCGAGCGGTAGAGGGCATTGCCGCATGATAGCGGCTGCATCGGCGCGC
GAGTACGCGAGGTGCGGCGTGCCGATGCTGGGCTCAGTCCGCGGCGCTGGCGGTATCCAC
GGCCACCATCACCGACATGCCCGGGCGCAGCCGTGCCGCCAGAGGCTGGTTGGGATCGAC
ATCGATCCGCAGCGGGATGCGCTGGGCGATCTTGACGAAGTTGCCGGTGGCGTTGTCGGC
CGGCAGTACGCTGAATTCCGAGCCGGCGGCCGGCGAGATCTCCTGCACGCGGCCGCGCAG
GGTCGCGTCGTTCAACGCATCCACGGTGAAGCTGGCGCGCTGCCCGATACGGATCTTCGC
CATCTGGGTTTCCTTGAAGTTGGCCACCACCCATAGCGTGTCCGGCACCAGCGACATCAG
CTGCGTACCGTTGGTGACGTAAGCGCCCTGACGCACGCCGAGCTGGCCAAGCTGGCCATC
GCGCGGGGCCAGGATGCGGGTGTTGTCCAGGTTGATCTGCGCAAGTTGCTGCGCGGCGTA
CGCATTGGCGACCGCAGCCTCCAGCGCGGCGCGGTTGACGGTGACGCTGCGGGCGTCTTC
TTCAGCTGCCTGCACTGCAGCGCGGGCCTGCGTCACGCCCGCCTCGGCCTGCGCACGCGC
AGCGAAGGCCGTATCGCGGTCCTGCTCGGACACCAGCTTCTGGTTGGCCAGCTGCTGCGC
GCGGGCATAGGCCGAACGGGTGCGTTCGCGCTGGGCCTGCGTACTGCGCAATGCCGCGCG
CTGTTCGGCAATGGTGGCCTGTGCGCCATGCCGCTGCTGCTCCCAGTTGGCGAGATTGGC
CTGCGCGGTCTGCACCTGCGCCTTGGCCTGTTCCAACTGCTGGGCGTAGATGCGGTCGTC
GATGGTGGCCAGCAACTGGCCGCGTCTGACATGTGCGAAATCCTGCACCAGTACCTGCGT
GACATAGCCGCTGACCTGCGGTGCGATCACGGTGATCTGCCCATGCACCAGGGCGTTCTC
GGTACGTTCGATGGCGCTGACGAAGGGTGGCAGCCGCCATGCGTACAGCACCAGCGCCAC
GCCGAGCAGTGCCAGGCCACCGAATCCAATGGCGCCGGTGATGCGACGGCGACGACGGCG
TTGCCGCTCGGCGACGGGAGAGGGCTCTGCGGGTGTATTCATGGGCGTGCGCTGGAAGCA
GGGGAGGGAGGCGAGACGGCAGGACGCAGGTAGCGCCGCCACACCAGAACGGACAGGATC
CACAACCCGGTGGCGATGGCAATGCAGCCGATCAGCAGAAACACATCGTTATAGGCCAGT
ACATTGGCTTCGCGAGTGGCTACGCTGCCCAGCGCACGCACTCCCTGCGCCTGGCGCAGA
GCGGGATCGCCAATGGTGTGGCCGTATGCGCTCGCATAGGCCTGCACGCGTGCGGCCACC
TGCGGGTCGGTCAGCACCAGGTGCTCCACCAACTGGCTGGAGTGGTATTTCTCGCGCACT
ACCTGCACGGTACCCAGCAGCGCGCTGCCGAGCAGTCCGCCCATGTTCTGCGCCATGCCG
AACAGCACGATGAAACTGATCAGGTTGCCGGGTTGCGCAATCACCCGGCCGATGCCGGCC
ACCATCGCCGGGCCGATGAAGAAGGTGCTGCCGAAGGCGAGCAGGAACTGGCTGACGTAC
ATCTGTTCGGGACGGGTGAGGCTGGTGGCATCGGCGTCCATGAAGCAGCCGATGCAGATG
GCGGCCACCGCGATGATCAGGTGTTCGGCGATGCGCGCCGGATTGATCAGCCAGGCACTG
GCGGCGACGCCCAGTACCGCGCCCAGCAGCATCAGCGCAAACAGGGTCTGCAGCTGGGTG
TTGGCCAGGCCCAGGGTCTGGAAGAAGCCGATCGCTCCGGTGCTCTGCTCCGACAGCACC
AGCCGGATCAGCAGGATCGCCAGGCCCAGCCGCAGCATGTCGCCGCTGGCCAGCCAGCGC
GTGTTGATCATCGGGTTGCGGCGGTTGTGCTCGATCCAGGTGGCCGCGCACAGCAGCACG
ATCGAGGACGCCAGCACCACGCCCAGCCACGGGGTGCTGGTCCACCACAGCAGCCGGCCC
AGCGACAGTACCGCGGCCAGGCCCGCCGCCCCGGTGGCGAACAGGCCGAAGGTGAGGAAA
TCCAGGGGTTCGAACACCCGGTAGCGGTCGCCGGGCGGCAGTTTGAGTGCGAGCACGCAG
GCCAGCGCAAACACCGCCAAGCCGAACTCGAACAGGTACAGCCCCTGCCATTGCCCGAAT
TCGAGCAGGTCGGTGGAAAACACCCGCGCCAGCGGCAAGGCCAGCTGGGTGATGCCCAGC
CCCAGTACCACCGCCTTGAGACGGTATGCATTGGGGAAGGCCTGGATCACGTAGTACAGC
CCCAGCGAGCTGAGCGCTGCGCCCACCAGCCCATGCGCCGCACGCACGGTGATCGCCGAA
CCCAGGCTGTGCACGAACAGGTGCGCGAAGGCGATGGCCGCATACAGCGCCAGGAAAATC
TCGGTGAAACGGCGCAGCCCGAACTGCTGGCGGAATTTCACCAGCAGCAGGTTGGCCGAG
ATGTTGGTCATCACATAGGCGGCTGGCAGCCAGGCCATTTCGGTGCTGTAGGCGCCCAAT
ACGCCTTGCAGGTATGGCAGGTTGGCGGTGACCAGCGCATTGCTCAGCCCCCCGGTCAGC
GCCACCACCACGCCCACCAGCCCGTACTGAATACGGCGCCGGGTCGGGTGCAACGGCGTG
GAGGCCGAGCCCGGCAGGGTGGGCCGCTCGTGAGGCTGCCAGTCGCGTTGGGCGTACTTG
TCGCGCACGCGATGCTCGCAGGGCCGGTAGTGGAAGAGTTCGCGATTGTGGTCCGGTTGC
AGTCATGGTGGCGTCAGCAGTGCGATAATCCGCCCCATGAGCGAATCCCCCTATACCTCC
GGTACCACCCATTTCGGCTTTCGCGACGTCGCTGCCAAGGACAAGCAGAAGCTGGTTGGC
GAAGTCTTCACCTCGGTCGCGCGCAACTACGACCTGATGAACGATCTGATGAGCCTGGGC
ATCCATCGCGCGTGGAAACGCTACTTCGTGGCCACCGCGCAGGTGAAGCCCGGCGACCGG
GTCCTGGATCTGGCCGGCGGCACCGGCGACATCGCCGTGCTGCTCAAGGAGCGCGTGGGC
GAGGAAGGCGCGGTGGTGCTCGGCGACATCAATGCCGGCATGCTGTCGGTAGGTCGCGAC
CGCCTGACCAATCGCGGCCTGGTGGCAGGATTCGACTATGTGCAGTGCAATGCCGAAGCG
CTGCCGTTTCCCGACCAGAGTTTCGATCTGGTGACCATTTCCTTCGGTTTGCGCAATGTC
ACCGACAAGGACGCCGCGCTGCGCGAGATGTATCGCGTGCTGAAGGTCGGCGGCCAGGCG
CGGGTGCTGGAGTTCTCCGAGGTCACCGCCGACTGGTTCAAGCCGATCTACGACTTCCAT
TCCTTCAAGATCCTGCCGAAGCTGGGCCAGCTGTTCGCACGCGATGCCGACAGCTATCAG
TACCTGGCCGAAAGCATCCGCAAGCATCCACCGCAGGAGTCGCTGAAGGGCATGATGGGC
GAGGCCGGATTTGCGCGTTGCCATTACAAGAATCTCACCGGCGGCATCGTGGCCATCCAC
TCCGGCTACAAGATCTGACGCGGCGCCAACGGGGCCGATGCGCTGCGCCCACGCGCGCCG
TCCACCGCGGGTCGGCTGCGTTCGCTTGGCGCACCATCGCTTCCTTGCAAGAGCGTGCGC
ACTGACGGAGTTCTGCGAACTCCGTCGCGTTGGCTCCACGGGCGGTCGGCCACACTAGGC
GCTACTTCTGTCGGAGAGTTGGATGCGCTTGTACGCCGGGCTCTCGCGCGTGTTTCCCCG
TTCCTTCAGCGCCAAGCTGCTGGCGGTGACATTTGTCGGCATCCATCTGCCGTTGCTGCT
GTTGATCGCGTGGTTGGCCGCGCAGAGCGAGCTGGGCGGGCGCCTGCTGTGGTCGGTGGT
CATCGTGGCGCTGCTGGCCACCTTGGCGGGCACCGCGCTGACGCTGTCGGCCCTGTATCG
ACTCCTGGCGCCGCTGCGCATTGCCGCCGACGCACTGGATACCTATTACGCCGATCAGCG
CCTGCCCAGCCTGCCCGAGCACGGCGACGACGAGCTTGGCCGCCTGTTGCGCGGAATCAA
CCGCAGCCTGCGCGGTATCGACGCGGGCATGCGCGACCTGAAGAAGCACGCCTTGTTCGA
CCCGCTCACCGAAGCGCTGAACCGGCGCGGCTGCGAACAGGCGATGCGCGATTCGGTGGC
TGCCGCGCAGCGCGAAGGCTGGCCGTTCGTGCTGTTCGTGCTGGACATGGACAACCTCAA
GCCGATCAACGACCGCTTCGGGCATCTGGCCGGCGACCGCGTGCTGGTACGGTTGGTGGA
ATCGGCCTACGGCTGGCTGGGCGCGCAGGACTGGATCGGCCGCTGGGGCGGCGACGAATT
CCTGATCGGCGTGCATGCCAGCGAGGACGAGGCCACGCTCAAGCTCAATCAATGGCTGTC
CATGCTCGAACGCGAAGATGGCGAGGAAGCGCCACTGCACCTGAGCGCCGGCAGCGCGGT
GTGTGCGCAGGGTCTGGATGCCACCGAGCTGTATCGGCGTGCGGATGCGGCGATGTATCG
CGCCAAGTTCTCCGGTGGCCGGCGTCTGGTCCGCGACGGGCACGACATGCCGCGCGATCA
TCCGGTGGCCTGACGGTCGGCTGCGCCGGCAGGGGCGCTGTCGGTGTGGCTGCGGCCGAT
GCATGCGCCGGGCGTGGGCTGCATCGCGTGGCAAGCGAGCGCGACCTTCGTTCCTGCTGC
CGTGTTTGCCTGGCTGCGCTCAGCCGGCAACGGCGCGGGCAGGCCCTGCCGCGTAGCGCT
AAAATGCCCGATTTCCTCGTTGTGGTGCCGTCGATGCGCTTTCCGCTCCTGTCGCTGTCC
CTGGCCGTGTCCATCGCGCTGGCCGGTTGTTCCAATGACTCCACGCCGCCGGCGTCCACC
ACCGCCGCGCCAGCCACCACTGCCAAGGCCCCCGTGAAAGCAGACGCCCGCAACCACGAC
GAGAGTTCCTATGCCCAGCCGCAGCTGGTGGTGATCAAGGATCTGGCGCTGGATCTGAAG
CTGGATTTCGACAGCAAGCAGATCGGCGGCACCGCCACCTACACCCTGGAGTGGAAGGAC
AAGGCCGCCAAGCAGCTGGTGCTGGATACCCGCGAGCTGAGCATCGCCCAGGTGCAGGCC
GACGATGGCAAGGGCGGCCTGTCGCCGCTGCAATTCGCACTGGCACCGGCCGACAAGACC
TTCGGCAGCAAGCTCACCATCGAAGCGCCGAACCAGCCCGCCAAGGTGGTCATCACCTAT
CACACCGCACCTACCGCTTCGGGCCTGCAGTGGCTGGAGCCGTCGATGACCGAAGGCAAG
CAGTTGCCCTTCATGTTCAGCCAGTCGCAGGCGATCCACGCGCGTAGCTGGGTGCCGTTG
CAGGACACTCCGAGCGTGCGCTTCACCTATAGCGCGCATGTGACCTCGCGCCCGGACGTG
ATGGTGCTGATGAGCGCCGACAACGACCCCCAGGCCGCGCGCGATGGCGATTACAGCTTC
AAGATGCCCGAGCCGATTCCGTCGTACCTGCTGGCGATCGCGGCTGGCGATGTGGTGTTC
AAGCCGATCTCCGCGCGCTCCGGCGTGTGGGCCGAGCCGGCGATGGCGGACAAGGCTGCC
AAGGAGTTCGAAGACACCGAGAAGATGATCGGTGCGGCCGAAAAGCTGTATGGCCCGTAT
CGCTGGGGTCGCTACGACATGCTGGTGCTGCCGCCGTCGTTCCCGTTCGGCGGCATGGAG
AACCCGCGCCTGACCTTCGCCACGCCCACCGTCATCGTCGGCGACAAGTCGCTGGTGTCG
CTGGTCGCGCACGAGCTGGCACATAGCTGGTCCGGCAACCTGGTGACCAACGCCAGCTGG
AAGGACATCTGGCTCAACGAGGGCTTTACCACCTACGTGCAGGGCCGCATCACCGAGGCG
CTGTATGGCGCGGAGATGGCCGAGATGGAGCGCGAGATCGACCAGGGCGATCTGCTGGCC
GAAGTGAAGGACATGACGCCGGCCGACCAGACCCTGGCACTGCCGCCGCTGGCGCAACGT
GACCCGGACGAGGCACTGAGCCAGGTGGCCTACGTCAAGGGCGCCTGGTTCCTGCAGTTC
CTGGAGCAGCGCTTCGGCCGTGAGGTGTTCGACCCGTTCCTGCGTGGCTGGTTCGACGAT
CACGCCTTCCAGAGCGCGACCACCGACCAGTTCGTCGATTACCTGCAGAAAAATCTGCTC
GCCAAGCATCCCACCACGGTCACCGCGGCCGAAGTGGATGCGTGGTTGAAGCAGCCGGGC
ATCCCGGCCTTCGCCGCCAAGGCGCGCTCGCGCAGCTTCTCCATCGTCGACACCGCGCGC
ATCGCCTGGAGCGGCAGCGGCACACTGCCCAGCAAGCAGGTCACCGGCGAGTGGGGCACG
CAGGAGTGGGTGCATTTCCTCAGCGGCATGGGTGCCACGCTCAAGCCGGAGCAGCTCAAG
CAGCTGGACGAGGCCTACCACTTCACCGGCACGCCGAATGGCGAGATCGCCATGCGCTGG
TATCCGCTGGCGATCCGCAGCGGCTATACCGAGGCACGCGCGGCCGCGGGCGAGTTCATC
GAGCGGGTGGGGCGGCGCAAGCTGGTGCTGCCGATCTATGCAGAACTGTTGAAGACGCCC
GACGGCATCGCGTTCGCCGAGCAGGCCTTCGAAAAGGCCAAGCCGAGCTATCACCCGATC
ACCACCGCGTCGGTGGCCGAGATGATCGCCAAGGCCAAGGCAGCGCCGCCGGCGCAGCCG
TAACAGCCTGGGAGGGCGTGTATCCTGCGTCGCGCATCGCGCCGCGCAGGAACGCACCCG
GGCGCGGTGGGGCTTTATCGGTCACGCCCCCATCGCGCCCGGGTGCGTTCTACGGTGTTT
GATAATGATGCGTGTCGTGTCTCAGCCGGCTTCGGCGGGAATGCCGCGTCGCGACGAGAC
AGCTCCTTCCGTTGATCAACCGCGCATCGGTGGGCTGGTATGGTTGTCGTTGAATCTGCC
CTGGAGTCGACGATGAAGTATCTGTTGAGCGCCGCCCTGTGCGTCGCCGTCCTGACCGCC
TGTACCGATCGCCAGGCGCAGCGCCAGGCGCAGGAAGCTGCGCAGGCGCAGGTCAAGCAA
CGCGAGGCCGATGCGCTGGCCAAGCAATACGACGAGGCTGTCGCGGCACAGAACTGGGAC
ATGGCGCGTGCGCATGGGGCCGCCCTGCTCGAAGGCTATGCCGGTACCGCCGCCGCGACA
CGCATCGAACCCGGTTATGCCGACATCAAGGCCAAGGGCGAGCAGGCCCGCGAACTGCGG
CGCATGCAGGCGCTCTGGGCGTACTCGCAGGTGCCGGCCAAGGGCGGTACGCAGCGCTCG
GCGATGATCGAGGCCAGATCGCGCGTGGACGTGGATGGCAGCGGGCCGAAACCGGTCAGC
CTGGTGTTTCGCGACCACCCGCAATGGAAGCGGCATAGCTATCTCGTTCTCAAGGCCGGC
GATTTCGATTGCTATCGCGGCTGCAAGGTGCAGGTGGCGGTCGATGGCGGCGCACCGCGC
GCGATGGCGGCGCATCGCCCGGATACCGACGAGGCGATCGCGATGTTCATCGACGACGAC
AAGGCCTTGTGGAAGTTGGTGCGCACTGCCAAACGCATCAGCATCGCGTTTCCGGTCAAG
GCCGGCGGTACGCGCACTGCGGAGTTCGAGGTCGGCGGCCTGGATACCACCCAGATGCCG
GGCTGGAAGTAAGCGCATGGAGGGCGCGATCGCCGCACGCCTGCCGTTGTCGGCGTACCG
GCATTGGGTGTTCGACATGGACGGCACGCTGACCCGGCCGGTACACGACTTCGCGCTGAT
CCGGCGCGAGCTGGACATTCCGCCCGAACACGACATCCTGCATCACCTGGCCGCGCTGCC
GGCTGCGCAGTCGCGTGCGAAACACGCTTGGCTGCTGGAACACGAACGTGCGCTGGCCGA
GGCTGCGCAACCCGCTGCGGGTGCGCTGGAGCTGGTCCGTGCACTGCAGGGCGATGGCTG
TCGCCTGGGGCTGTTGACGCGCAACGCGCGCGAGCTGGCGCAGGTGACATTACGCGCGAT
CGGCGTCGGCGATGCCTTCGCCTGGGACGATATCGTCGGTCGCGACGAGGCCGCGCCCAA
GCCGGCACCGGATGGGCTGCACTACTTCCAGCGGCGCTGGAACGTGCCCGCGGCGGCACT
GGTGATGGTGGGCGACCATCGCAACGATCTGGCATGCGGCCGCGCCGCCGGCACCGCCAC
CGTGCTGGTCAACGTCGTGGGCGACCGCTGGTCCGGCCTGGCCGACTGGCGCCTGCAGGA
TTGCGCCGGGCTCCTGCAGCACTGGCGCGCGCCGGCTGGTTAGCGCGCCGTATCCGCATC
GAAGAGAACGCCATGCTCCAGCGCGTCATCCGATGCAGCCATCGATGGATCCAACACCCC
TTGCGCCCGGTCGGGAAGACTGCGATCCGGCAGCCGGGTCTCTGACACCGGCTCGCACGT
GGTCAGTGCACGCCCGCGCAGCCGTGTGTCGTCCGCGTCCGCGCAGCCAGTGCGAGCGCC
TCGGTCGGTAAGCGTCGAGCGGGTCGGCGGCGTCGCAATGCCGCCGCAACGAAAGCATCG
CGTGCCCTGATCCCTGCAGCTGTCGCGCCGCGCAGGTTCCTCAACGATTGAGCATGCCAG
TGCCTGCGGCAAGCCTGCCCGACACGCCGGGTGGAGCCATGTATCCATCAAAACACTGTC
CGGCAGCGTGCAGCCCCGCCAGGTAGCGCTGTACCGGCGCTGCGACAGCGCGTGCGGCGC
AAAGTGTGCCAGAACCGTTACACCTTTCGCGCCATGTAGACGCAGCCAAGACAAGGCCTT
TGCACGACAAGGTGCTGCGCCGCAACAGCCCGCTGGCACGCGCTGTGCTGAGTCTTCCGG
CGGTACCCACCCGTTTGCGCCGTCGTCGCGTGCATCAAACGCCAGTGGCTTCGTTCGATT
GGATTCTTCACCGAGAGGGGTAGACGCATATGCACCAATCTTCCTGCCGCAGCCTTCGCC
GCGGCGCGCTGCTGATGCTTGCGCTGAGCGCCGTGTTGTCCGGTTGCAAGAAGGACACGC
CGGCGCAGACCGCAGCACCCACGCCTGGCGCGGCTCCCGCCGCTGCACCGGCCGCCGCCG
TGGTCGATACCGATGGCGAATTCGCCAGCAATGCAGGCAACCCGGACAACTGGGGCGGGA
TCGGCCGCGACTTCGCCTTGACCCGCCACAGCCCGCTGGCCGAGATCAACCGCGACAACG
TCAAGAATCTGAAGATGTCGTGGGAAATGAAGACCGATGCCACCCGCGGTCACGAAGGGC
AGCCGCTGGTGATCGGCAACATCATGTACATGGTCAGCGCATACCCGAACAACGTGTTCG
CGATCGACCTGGCCGCGCAGGACGATGGCGGCAAGGTGCTGTGGAAGTACACCCCGCAAC
AGGACGAGCGTTCGGTGGCGGTGGCCTGCTGCGACACCGTCAACCGCGGCGCATCCTATG
CCGATGGCAAGCTGGTGTTCGGCAGCCTCAGCGGCGATGTGATCGCGCTCGATGCCAAGA
CCGGCAAGGAAGTGTGGAAGCAGAAGCTCGCACACCCGGACAAGGGCGAGACGATCACCA
TGGCGCCGATCATCGCCGACGGCAAGGTGGTGGCCGGCATCAGCGGAAACGAGTTCGGCG
TGCTCGGTCGCGTGGCGGCCTACAACCTGTCCGATGGCAAGCAGGCCTGGTCCTGCGATG
CGGCCGGCACCGACAAGGCGATCTGTCTGGGCCCGGACTTCAACAAGGCCAATCCGCAAT
ACGGCCAGCTCGGCGATCTGGGCGTGAAGACCTTCCCCAACGACGAATGGAAGCGCGGCG
GCGGCGCGGCCTGGGGTTGGTACAGCTACGATCCCAAGTTGAAGCTGGTGTACTACGGCA
CCGGCAATCCCGGTCTGTGGAGTCCCTCGTATCGCTGCGGCAAGACCACGCAGGAGGAGT
GCAACAACGGGGAGCACGACAACAAGTGGTCGATGACGCTGTTCGCGCGCAAGATCGATA
CTGGCGAAGCGGTGTGGGGCTATCAGAAGACCCCGTTCGACCAATGGGATTACGACGGCA
TCAACGAACCGATCCTGGTGGATCTGAGCATCGACGGCAAGCAGGTGCCCTCGGTGGTGC
AATTCGATCGCAACGGCTTTGCCTACGTGCTGGATCGCCGTGACGGAACGCTGCTGCGCG
CACACAAGTTCGTGCCGGCCAACTGGGCCGAACGCATCGACATGAAGACCGGCCGGCCGG
TGAAGGTGGCCGCGCATTCGCCGCTGGAACGTGGCAAGAAGGTGCAGGCGTTCCCTTCGG
CGATGGGCGGCAAGGACCAGCAGCCCTGCTCGGTGGATCCGGCCAATGCGGCGGTGTTCT
TCTGCGGCACCAACAACTGGCACATGGAGCTGGAACCGCAGGAACGCGGCAACACCATGA
TGGGTCTGCCATATGTGTTCGCCAACGTGATGATGAAGCCCAACGAGCCAGGCGCGCTGG
GCATCGTCAAGGCCTTCGACGTGGTGGAAGGCAAGTCCAAATGGGAGATCAAGGAGAAGT
TCCCGGTATGGAGCGGCACCCTGGTCACCGACGGCGGGCTGGTGTTCTACGGTACGCTGG
ATGGCTGGTTCCGCGCGGTGGACAAGGACACCGGCAAGAAATTGTGGGAGATGAAGTTGC
CCTCCGGCATCATCGGCAACCCGATCGCCTACAAGGCCAATGGTCACCAGTACATCGCGG
TGTTCTCCGGCATCGGCGGCTGGATCGGCCTGCCGGTCACCGGCGGCCTGGACCCGAGCG
ATCCTTACGGTGCGCTGGGTGCGGCCGGACTGGCCTTCGGTGCCGGTTTCGACAAGATCC
CGCTGGGCGGCATGGTGCATACCTTCCGCATCGACGGCGCCGGTAAGACCATATCCACCA
CGGCGACCGCTACGGCGTCCGTCGCGGGTGGCGGTACCGCCAATGCCGCAGCGAAAACGG
CGCGATGATGTCGATGCAAGGCGTGGGGCGTGCGCGGCGGCAGCGGGCTGCCGGCGCGCA
CGACATGGTTGCGCAGCTGCGCAGGGTGCTACTGGTTTGCAGCCTCGGACTCGTCGCCGG
CGGCTGCACACGCGAGCCGTCCTCACCGACGGCTCGCGCTTCTGCCACCGCGCCCGCCGC
GGTGACGCCGGCCACACCTACAGCGGCAGCTGCCGCACCGCCACCGCCACCCGATTCCAC
GGTGCTGCGGGTGTGCGCCGATCCGGGCAACATGCCGCTGTCCAACAAGGCCGGCGAGGG
ATTCCAGAACAGGATCGCGCAGGTGGTGGCCGAAGCCATGGGGCGGCGGCTGGATTACGA
ATGGCGCACCTACTACCAGCGCGGGCTGGCGCGCAGCACCATCAATGCCGGCCGCTGCGA
TGTGCTGATGGATCTCAACAGCGATTTCGAACAGGGGCTCACCACGGTGCCGCTCTATCG
CTCCAGCTATGTGCTGGTGGCGCGCAAGGGCCTGCAGCTGGCGCCCCGCACCCTGGACGA
CCCGGCGCTGAAATCGATCAGGCTGGGCGTGTTCCAGAGTTCGCCCGCGCGCCAGGCGCT
GTACGAACACGGCGTCACTGGCGAGGTGCAGTACCTGTTCTACGATTCGGCCACCGCGCC
GGAAGAACACCCTGGCAAGCTGGTGCAGCGCGTCGCCGCAGGCGAGCTGGATGCCGCCGA
ATCCTGGGGCCCGGTCGCCGGCTATTACGCTGCGCGCGCAGGCTTGGGCCTGGTGCCGCT
CAACACCGTCGACGATGCCGTGCTGGAGTATTCGATGGCCTGGGCGGTGGCGCGCAAGAA
TGCCGCGCTGCGCGATGCCTTGAACACGGCATTCGAACGCAGCGCCGGCAAGATCGAGGC
CATTCTTCGCGATTACCAGGTGCCGCTGGTACGGTGCAGCGACTGCGTCGTGTCCGGTGA
TCTGCCGTCGCATGGGCCCTACGCCACACCGACACCGGCGCCGAAGTCGCCCAGCCCGGC
CGCGTCGTCGCAGGAGCTGGCGCAGTTGCAACTGCGCATCGCCGGCGGCGCCGACCCGAA
TCAGGAGCTTGCGCATGCGCTGGATGCCGGCGATGCGGTGCGCGCAGCCTGGTTGCTGCG
GCACGGCGCCGATGCCAACCGACCGAATCTGCTCGGCGAGCCGCCGCTGCATCAGGCCAT
CCGTAACCAGGAACCCGACCTGGTGGGTCTGCTGCTGGATGCCGGCGCGCGGCTGGACGC
CCGCGATGCCGGTGGATGGACCGCGCTGATGAAGGCCGCCTGGGCCAGCGATGCCGACAG
CGTCGACCGGCTACTGCGCAAGCGTGCGCCGGTGAACGCGGTGTCCGGCGATGGCTGGAG
CGCACTGGAACTGGCAGTGGCGTACGCCGATGTGGAGGTGGTGCGGTCGTTGCTGACCGC
CGGAGCGGATGCGCGGCGCGCCAACGCCACCGGGTTCACGCCGGTGATGTTTGCGGTGGC
GCGCGAGGACCCAGCCATTCTCGATGCGGTGCTCGCACGCGGAGCCGACGCGGGGCACGC
CAATCGGGCCGGCGTCACTGCCTTGATGCTGGCAGCCGCGGCCGGCCGCGAGCAGGTCGC
CAGACGCCTGCTGGCTGCCGGTGCCGATCCGGCGGTGCGCAATCGCGAAGGCAAGACGGC
GGCGGCGCTGGCACAGGACCGTGGCGATACCGCGCTGGCCACCCTGCTGAGCGATACCGC
CCGCCCCTCCAGACACTGACCGCTTCTTCCGCCGCGCGCATCTGTGCGTGGCGTTCCCTC
CGATCAGAAAGGTTCGTCCATGCGCAAGACCATCGTGGGTTGTCTCGATCGTTCCGTCCG
TGCAGCGTTATGCAGCGTGCTGCTCAGTGCAATGTTGGCGGCATGCGGCAAGGAGGAAGC
GCCGCCTGGCCCGGCGCGCGATGCGGCCGCGCCTCCCGCCGCCGGCACGCCGGCAGCGGC
GACCACAGCGCCGCCACCCGCTGCCGCGCCGGCGGCCATGCCCAATCTCGCCGCCGGGCC
GGCGCCGGATCCGCCTACGCCGCCTACGCCTCCAGCCACGGTGGTTCCGATTCCCAAGGG
GCCGGAAGTCAAGGTCACGCCAGAACTGGTGGCCGAAGGCAAGAAGATCTATTTTTCCGC
CGGCTGCAATGCCTGCCACGGCGGTACCGGGGGTGGTGGCATGTGCCCGCCGTTGACCAA
CGACATCTGGGTCTATGGCAGCGACGACAACACCTTGCGTGCGCTGATCAGCGAAGGCAC
CGCCGCGATGATCACCCATGGCAAGACCCGGATCGGCCACGAAAAAGTGGTGGGGCAGAT
GCCGCCGTTCGCACCGGTGCTCAAGCCCGGCGATACCGAAAAGCTGCTCGCCTTCATCCA
TTCCATCAACAAGACCGCAGGCAAGGCGCAATGAGGCCTGGCGTCTCCAGAGCGGTTTGC
GGCACTTGGCTGCGCCTGCGTGCGGTGGCTGCACTCGGCGCGCTGGTGCTGCTGGCCGGC
TGCCAGCGCGATGCGGCGGTGACTGCCTCCACGGCGAGGTCCGCTCCCCTCGCGCCGCCG
CTCTCCACCGATGCAACGCCCGCGCCTGCGACTGCGCCGGTGTTTGCGTACGTGCCCAAT
CAGCGCAGCGGCACGGTGTCGGTGATCGATACCCGCAGCGATACGGTGGTGCGTACCCTC
ACCGGACAAGGCCAGTTGGGCAATCGCCTGCAGCAACTGTTGCCCGGGGCACAGGGCCAT
CTGTACCTGATCGATGCGCAACACCACCGATTGATCGAGCTGGACATCGCCAAGGACAGC
GTGCTGCGCAGCGTGCAGATCGGCGAGAACGCCGAAGGCATCGCGCGCTCGCCCGATGGC
AGACAGTTCGCGGTGTGCGTGGAGGGGCAGAACCAGGTGATGCTGATCGATGCCGCGCGC
TTCGCGGTGCAGCAGGTCATCGCCACGCGTGGGCAGGCACCGGAGCACTGCGCGTATACA
CCCGATGGCAAGTGGCTGCTGACCAGCAACGAAGGCTCCAACGACATGGACCTGATCGAT
CTGACCACGCAGCGCTCGATCGGCGTGGTGGCCACCAGCGGCCACCCACGCGGCATGGCC
TTCGCGCCGGATGGTCATCGCGTCTACATCGCGCAGGAAACGGCCAACGTGGTGGATGTG
ATCGACCTGCAGACCCGCACCCGCCGCGCCAGTCTGCCGGCTGGCGTGCGCACCGCCGGA
GTTGCCCTGTCTGCGGACGGCGCGCGCCTGTATGCCTCCAATGGTGGCGCCGGGACGGTC
AGCGTGATCGACACCCGCAGCGCACGCCGCCTGGCCGAGATCCCGGTCGGGTTGCGGCCA
TGGAACCCGGCGCTGACCCCGGCCGGCGACAAGCTGTACGTGGCGAACGGGCGCTCCAAT
ACGGTGAGCGTGATCGACACCGCCAGCCTGCGCGAACGCAAACAGATCCCTGTCGGCGAA
CTGCCGTGGGGCGTGGTCATCGCGCGCTGAGTGGCCGCCATGCCCACGCGCGCCAGGGAG
GCGGGATGAAGACACGCGCTGCGGTGGCCTGGGGCCCGCATCAGCCGCTGACCATCGAAG
AAGTGGAGCTGCAGCCGCCGCGCCCCGGCGAGGTCCTGGTGCGGCTGGTCGCCACCGGCA
TCTGCCATGGCGATGTGCACGCGCTGGCCCACGGGCATGCGGCCAGCTTCCCGGCGATCC
TGGGGCAGGAAGGCGCCGGTGTGGTGGAAGCGGTGGGTATCGGCGTCACCAGCGTGCAGG
CCGGCGATCATGTCATCCCGCTGTACATGCCCGAATGCGGGGTCTGCAAGTTCTGCCGCT
CCGGCCGTACCAACCTGTGCCAGGCGATTCGCAGCAGCCAGGAGCGCGGGCTGATGCCCG
ATGGCAGCAGCCGGTTCTCGCTGCACGGGCGCCCGATCCTGCATCACATGGGTACCAGCA
CCTTTTCCGAGTACACCGTGCTGCCCGAGATCGCGGTGGCGCGCATCCCGCGCGAGGCCG
CGCTGGAGCAGGTCTGTCTGCTCGGCTGCACGGTCACCACGGGGGTGGGCGCGGTCCTCA
CCGGCGCGCACGTGCGTCCCGGCGATAGCGTGGCGGTGTTCGGCCTGGGCGGCATCGGGC
TGTCGGTGGTGCAGGGCGCGGTGCTGGCGCAGGCCGGGCGCATCGTGGGAGTGGATATCG
ATCCGGGCAAGTTCGCGCTGGCGCGCGCGCTGGGCGCCACCGATTGCCTGGATCCACGCG
ACTACGGCGCGCCGATCCAGCAGGTGATCGTGGATCTCACCGACGGTGGCGCCGACCACA
GTTTCGAATGCGTCGGCGATGTGGGCACGATGCGGGCGGCGCTGGAGTGTTGCCACAAGG
GCTGGGGCGAGAGCGTCATTCTCGGCCTGGCCGACGCTGCGCAGGAAATCAGTACCCGCC
CGTTCCAGCTGGTCACCGGGCGGGTGTGGCGCGGCAGCGCATTCGGCGGGGTGAAAGGGC
GCAGCGAGTTGCCCGGCTATGTGGAGCGCTGCCTGCGCGGCGAAATCCGGTTGGCACCAC
TGATCACCCGCACGCTGGCGCTGGACGAGATCAACCAGGGGTTGGCGGATCTGCGCGCCG
CGCGCGGCATCAAATCGATCGTGCTTTATTGACGGAGACGCGACATGACAGCAGCCACAC
GCAGGAACGCGCCGTTGCGGCGCCACGCATTGGTGGGCGCCTGTGCCCTGGCATCGCTGG
CCGGCGCTGCCAGGGCGCTGGCGGCAGAGGCGGCGCAGGTCACCTGGCTGGATCGCGTCG
AGGTCACCGCCACGCCGGTCCCCGGCACCACCATCGATGCGGGGCAGCTGCCGTACATGG
TGCAGTCGGCCAACACGGCCGACCTGTCGCGCGGGCACAGCAACAATCTCGGCGATCTGC
TGCAGCGGCGCTTCGTCGGCGTGGATGGCAACGATGTGCAGGGCAGCGCGTTCCAGAACG
ACCTCACCTTCCACGGCTTCCGCGCCTCGGCCTTGCCGGGCGCCTCGCAGGGCGTATCGG
TGTATCTGGATGGCGTACGCCTCAACGAACCGTTCGCCGACATCGTCAGCTGGGACATGC
TGCCCGAAGCGGCGATCACGGCGGTGACCCTGATGCCCGGTTCCAACCCGCTGTTCGGTC
CGAACACGCTGGGGGGCGCGGTGGTGTTGTCCACTGCCTCCGGACTCACCGCGCCGGGCG
TGCAGGGCGAGTTGAGTCTGGGCAGCGGCGCGCGCAGGCGCCTGGATGCCAGCTATGGCG
TCGCCGGCGCGGACGGCTGGCATGGGTTCATCGCAGTGACCGGTTTCGACGAGAACGGCT
GGCGCGATGCGTCCGAAGGCCGGCTGGGCACGCTGTTCGGCAAGCTCGGTCGGCAGGGCG
AGCAGACCGACTGGAGCCTGTCGCTGCTGCACGGGCGCAGCCGCCTGATCGGCAACGGCC
TGCTGCCGCAGACGCGTTACACCGACGAAGGGCCTGAGCCCGGGCTGTATCGCGCCGACC
GCCGCGCGATATACACCTCGCCGGACCTCACCCGCAATCGCAACACGCTGCTGACCGCGC
AGCTGGATCATCGCTTCGATGCCGACACCGCATTGCACGCGCTGGCCTATTCGCGCGTGG
GCCGGCGCGACACCGTCAACGGCGACATCGGCGAAGACTACGAAGAGTTCGTCGAAGAGT
GCGCGTCCGGCTATGCCGCAGACGGCACCGCGCTGGACGCCGATTGCGGGATCGCGCGCG
CCGATGCCGATGCGCTGCCGACCGGGGCACTCAACACCACATGGATGCGCCAGGATGCGC
AGGGGCTGGCGCTCAACCTGACCGGGCAGTGGGGTGCGCATGCGCTCAGCACCGGCGTGA
CCTTCGATCGCGGTCATGTCCGGTATCGACAGTTCGCCCGCGATGGCTGGGTACAGCCGG
ATCGCTCGGTGCTGGCCGATCCCGATGCCGAGCGGACGTTCTTCTCCGGCGTGCGCGGCA
GCACCAAGACGCTGGGCGCCTTCGTCGCCGATACCTGGGCGATCGACCAGGCGACCCATC
TCACGGCGGCAGTGCGCTGGAATCGGGTGGTGGTGGACAACATCCTCTCCACTGCCGAGG
ACGGCGACCGCCCGCGCGAGCGCTTCGTCTACGTCAAGGCCAATCCCTCGCTGGGGCTGA
CCCATCGGCTCGCTTCCGGGCTGACCGTGTACGGCTCGGTGGCGCAGAACACGCGCGCGC
CCACCGCCATCGAGCTGGGCTGTGCCGATCCGACCCAGCCGTGCCGCCTCCCCACCGGCC
TGCAGGCCGATCCACCGCTGGAGCAGATCGTCTCGCTCACGGTCGAAGTGGGCGCGCGCT
GGGCGCCATCGGCCGACACCCAGGCGACGCTGTCGCTGTACCGGGCCGATAACCGCGACG
ACATCCTGTTCCTGCGCGCGCCCGATACCCAGCTGGGGTACTTCGACAATGTCGGCCGTA
CCCGCTACCAGGGCGCAGATCTGGCGCTGCAGCAGCGCAGCGGCCGCTGGCAGTGGTCGG
CCGGCTACAGCTACCTGGACGCGACCTACCGCAGCAGCGGCGAATTGTTGTCCGGCGAGC
GCGTGATCGCGCTGCGGCCTGGCCTGCGCATTGCCGCACTGCCGCGGCACAACCTCAAGG
CCGCGGTGGAATGGCAGCGCGATGCGCTGACCCTGGGCGCCGGCGTGCGCGCGGTGTCCG
GGCGCGTGGCCAGCGGCAACGAGGACGGTCAGGTCGACAATGCCGAAGCGGGCGAAGCCG
CGCCCGAGCGCATCGACATCGGCACTGCCGGCTATGCCCTGGTCGACCTGCAGGCGCGTT
GGGCCATTACTCCACGCGTGTCGTTATTCGCGCGGATCGACAATGTGTTCGACCGCCACT
ACGCCACCTATGCCGCCGTGGCCGAAGACGTGTTCCCCGACGGCGAGCTGGCCCGCCCGC
AAGATGCACCGGTAGAAACCGGCCCGGCGCGTTTTCTCGCACCCGGCGTACCCAGGCAGT
ATGTGGTCGGGCTGCGTTGGGCGCTTTGAGGCGGGGATTCGGAATTCGGGATTCGTGATT
CGTAAACGCCGATGCACCGGCGGCGCCGACTGCTAGCTGTTGCCAATCCCCAATCCCGAA
TCCCGAATCCCGGCCCCCGATTCATCCGGTAGCCAGACCATGCTTGCGCAGCTTGCGATA
CAGCGTATTGCGGCTGATGCCCAGCGCATCGGCGGTGCGGCTGACATTCCAGCGGTGGCG
TTCGAGTTGTTGCTGCAGCACCATGCGTTCGGCCTGATCCAGCGCGACGCGGCCCGGCAT
GTCGTCGGCGGCCACCGCGCGACCATCGACCAGGCAGGGGGCGCTTCCGGCGTCGACGAT
CTCCTGCGGCAGGTTGGGCAGGCGGATCACGCCACCGCTGCACAGCACCGCCGCAGTGCG
CAGCACATTGCGCAACTGGCGCAGGTTACCCGGCCATGCGTAGCTGAGCAGCTTGTGCAT
GGCCTCCTCGCTGATGCGCACGCTGCGTTCGGGGTTTTCCTCGTGCAGCAGGGTGCGGAT
CAACTCGGCCTTGTCGCTGCGTTCGCGCAACGGCGGCAGGTGCATGACCACGCCGTTGAG
TCGGTAGTACAGGTCTTCGCGGAACTCCCCTGCGGCCACGCGCTGGGCCAGATCGCGATG
GCTGGCGCTGATGACGTGCAGTTCCAGCGCGACCGTGCGCTCGCTGCCCAGCGGCGTGAC
GCACTGGTCTTCCAGTACGCGCAGCAGGCGGCTCTGCAACGGCAACGGCATGTCGCCGAT
TTCGTCCAGGAACAAGGTGCCACCGCTGGCCTGCAACAGTTTGCCGTGACGTCCTTCGCG
CGCAGCGTCGGTGAACGCCCCGCGCGCATAGCCGAACAGTTCGCTTTCGATCAGCGCCTC
CGGAATCGCGGCGCAGTTGATCGCCACGAACGCCCCGCTGGACCAGGGCGAGCCGCGATG
CACGGCCTTGGCGAATTCTTCCTTGCCGGTGCCGGTGTCGCCGCGCAGCAGGATGGAGAC
CCGGTGCGCCGCCAGCTTCAATGCATTGGCCAGGTTATGGCGCATCCGCGGATCGGAGCC
GATGTGCTCGCCCGGTGCGGCGGCAGTGTCCGGCACCGCCGCCGCGGCTCCGCCCACGCC
CGACGGCGACGGACGCGCACGGGGCGGGCGTACCAGCGCGTAGAAGCGGCGCCCGTGGCA
GGCGCAGCGGATCGACCACACCGTGCCGGCGTCGCTGCCGGCGCGGTGTTCGAGGGTGTC
GAAGTCCAGTTGCATCACCTGCGAGATGTCGCGCCCCACCAATAGGCTGCGATCGATCTT
GCCCAGCTGTTCGAGCACCGCTTCGTTCACCGCCAGCACGCGGCCGTCGGTGCCGATGGC
GATCAAGGCTTCGTGCAGCAGGCCGGCGAATTCCGGGCGGCTGTGGAAGCGCAGGATGTA
GGCGTGGGCGAACTCGTTGAGAAAATGCGAGCGCGAGATCTGCGCGGCGGACATGCTCAC
CAACGCCATGGTATGGCGCTGGATCTGTTTGCTGTCCTGCGCATTGGGCGTGGAGGCGTC
CAGCACCGCCAGCAGGCCGCCGTGCGGATCCAGGATGGGCGCGCCGCTGCAGGAGAGCGG
CAGGTGCCGGGTCAGGTAATGCTCGCCGCGGTGCACGCTCACCGGCGTGCGCTCGGCCGC
GCACGTGCCCAGCCCGTTGGTGCCCTGATGGCATTCGTCCCAACTGGCGCCGCACAGCAA
GCCGGCCTGGCGGAACTCGTGCACCAGCGTGGCATCGTGCACGCTGTGCAATACCGTGGC
CTGGGCATCGGCAAAGATCACCGCATAGCCGCTGCCGGCGATCTGCTCGTACAGGTTTTC
CATTTCCACCTTGGCGATACGCAGCACCTCGCCGAGGCGCTGCTGGCGCTCGCGCAGGTG
CAGGGCGTCATGGACCAGCGGAGCGGGCGTGGCCTCGGGCAGCAGCGCGTAGTCGTCCAG
GCAGCGCCGCCACGAGCGCGTCAGCGGCGGCGCCAGTGGCGCGATGTCGCGCAACCGTCG
GATCTGCCGTAGCAGGTCGGGCTCGAACTCCGGAGAAACCTGGGAATCGGCGATAACGCT
TGGCTCTGACATGGGCCAGCGTTCCTCAGTGGGCGCGAGGCGTCAGTAGAGACACAAACC
GTGGTGATGCTCAAACTGCATTGCAGCAAAGTGCGCTGTCGCCGCTGACGATGCCGCGCT
GTCGGCATAAAGCCCCTCTGCCCAAGGGGCGAGAAGGCACGGCTTACTCGCCACTGGCGC
GTGTGCCTTGGAGCGCCCGTGCCGCGAGCGCGGGCCGGGGCGCAGCGCGGGGGCTGGGGT
GAGGGTACGGGGCGAGGCAGTGGAGCAGTCGGTGATTCAGGTCTGATGGCGCGTGGCGAC
GCGTTTGTCATGACAGGTGATGGTAGATCTTCGAGGCGCACCCTCATCCGCCCCTGCGGG
GCACCTTCTCCCGGTGGGAGAAGGGACGTCGATACGCGAGGGCGTTAAAGCCCCTCTCCC
GCCGGGAGAGGGGTTGGGGAGAGGGTACGGGGCGAGGCAGTGGAGCAGTCGGTGATTCAG
GTCTGATGGCGCGTGGCGACGCGTTTGTCATGACAGGTGATGGTTGATCTCCGAGGCGTA
CCCTCATCCGCCCCTGCGGGGCACCTTCTCCCAAGGGAAGAAGGGCAAGCGCTGATCAGC
GGCGGTGCGCGTCAGAGCGCGTAACCGAACTGCTGCTTGAACTGGTCGTTGAATTCGGCG
AAGTCGAAGCGCTGGTTCTGCGTACCCGGGTGCTCCACCTTCAGCGCGCCCATCAGGTTG
CCCATGCGGCCGATGGTCAGCCAGTCGTAGTTGTGCTGGATGCCGTAGATCAGCCCGGCG
CGGAACGCATCGCCGCAGCCGGTGGGGTCGACCACGCGGCGCTCGTGCGCCGGCGGAATG
TCGTAGGTCTTCTCCGGGGTGTGCACCAGTGCGCCCTTGGGACCCTGGGTGGTGATGTAG
GCCTGCACGCGCGAGACGATGTCCTTTTCGTCCCAGCCGGTGCGTTCCTGCAGCAGATTG
GACTCGTAGTCGTTGACCACCACGTAGTCGGCCTGCTCGATGAACTGGCGCAGCTCCGGG
CCGTTGAACAGCGGCATGGCCTGGCCGGGGTCGAAGATGAAGGGGACGCCGCCGGTAGCG
AACTCTTCCGCGTTCTGGATCATGCCTTCGCGCCCGTCCGGGCCGACCAGGCCCAGGGTC
ACCCCCGGCACGTCCTTCACGTGGTTCTCGTAGCTGCGCATCATCGCGCCCGGGTGGAAG
GCGGTGATCTGGTTGTTGTCGTGGTCGGTGGTGATGAACGCCTGCGGGGTGAATAGGTCG
TCGATGATCTTCACGCGCGACAGGTCGATGCCCAGGGCCTCGAAGTGCTCGCGGTAGGGG
CCGAAATCCTGGCCAACGGTGCCCATCGGAATCGGTGCGCCGCCGAGCAGGTGCAGGTTG
TAGGCGATGTTGCCGGCACAGCCGCCGAACTCGCGGCGCATGCGCGGCACCAGGAACGAG
ACGTTCAGGATGTGCACCTTGTCCGGCAGGATGTGGTTCTTGAACTGGTCCGGAAACACC
ATGATGGTGTCGTAGGCGAGGGAACCACAGATCAGTGCGGACATCGAATCAGGCCTTTGC
GTAGGGAAATACCCGCCAGTTGCCGGGCATGGCAGCGGGACGGCGCGTGCGCCGCGGCGC
AAAGGGTAACGGCTGCGACCGATCAGGGCCACAACCGCATGCCATGGCTGGCGTGACCGG
CACATGAAAACGGGGCCGGGACGGCCGATTTTTCCTTGCTCACCCCGGGGGGGATTGCTA
GGCTAGCCGACTTCGTTTTCTGCCCAAATTTTCGCCACTCTGGCGGTAGGGCGCGCGACT
CACCCAGGAACAACTCCCTCGATGTTCAAGAAACTGCGCGGCATGTTCTCCAACGACCTG
TCCATCGATCTGGGCACGGCCAATACGCTGATCTACGTGCGCGGGCAGGGCATCGTGCTG
AACGAGCCATCGGTGGTGGCGGTGCGTCAGGACCGTGCGATCGGCGGTACGCGCTCGGTG
GCGGCGGTCGGCGCCGAGGCCAAGCAGATGCTCGGCAGGACTCCCGGCCATATCACCACC
ATCCGCCCGATGAAGGATGGCGTGATCGCCGACTTCACCTACACCGAGGCGATGCTGAAG
CACTTCATCAAGAAGGTGCACAAGTCGCGCGTGCTGCGTCCCAGCCCGCGCGTGCTGGTC
TGCGTGCCGGCCGGCTCCACCCAGGTCGAGCGCCGCGCCATCAAGGAATCGGCGGAAGAG
GCCGGTGCGCGCGACGTCTACCTGATCGAAGAGCCGATGGCCGCGGCGATCGGTGCCGGC
ATGCCGGTGACCGAGGCGCGCGGTTCGATGGTCATCGATATCGGCGGAGGCACCACCGAG
GTGGCGGTGATCTCGCTCAACGGCATCGTCTACTCGCAGTCGGTGCGGGTGGGCGGCGAC
CGCTTCGACGAGTCGATCACCAACTACGTGCGCCGCAACCACGGCATGCTGATCGGCGAA
GCCACCGCCGAGCGCATCAAGCTGCAGATCGGCTGCGCCTACCCGCAGGACGAGGTGCAG
GAGATGGAGATCTCCGGCCGAAACCTGGCCGAGGGCGTGCCCAAGATGATCAAGATCAAC
TCCAACGAAGTGCTGGAAGCGCTGCACGAGCCGCTGTCGGGCATTGTTTCCGCAGTCAAG
CTGGCGCTGGAGCAGACCCCGCCGGAACTGTGCGCCGACGTGGCCGAGCGCGGCATCGTG
CTCACCGGCGGCGGCGCGCTGCTGCGCGACCTGGACCGGTTGATCTCCGAGGAAACCGGC
CTGCACGTGCAGGTGGCCGACGACCCGCTCACCTGCGTGGCCCGCGGCGGTGGTCGCGCG
CTGGAGCTGGTGGACATGCATGGCAACGAGTTCTTCGCGCCGGAGTGAGGCGTTCGGGAG
TCGGGAGTCGGCATTGGGGATTCGCAAAGCGGTTCCTGCCTACGGCGCGGCGGGATTGCC
GCGCAGTTCCGCTGATTCACGTGTTAGCCGCATTCGTCTCGGGGGCAGCCAACCGCTCCC
CGAATCCCCAATTCCGAATCCCCAATCCCGGCCCTGAACGTGCCCTCCTACGCCGGTCCT
CCCGTCGCCTCCCGTCCGGGCGAAGTCACCTCCACACTGCGGTTGCTGGTCTATCTGGTG
CTGGCGGTCGTGCTGATCGGACTCGATAGCCGTGGTGGCTGGCTGAGCCAGCTGCGTTTG
CAGGCCAATCTGCTGATCCAGCCGATCTGGGCGGTGGCCGGGCTGCCGGGGCGGATCGGC
TCGCAGGTGCGCGACAACGCTGCCACCCATGCGCAGTTGGTGGAGGAAACCCGCGACCTG
CGCAATCAGCTGCTGGTGGCCAATGCCCGCCTGACCCGGCTGCAGACCGCCGCGCTGGAC
AACGCGCAGTTGCGCGAACTGCTCAACGTGGCCGAGCGCCGCGGCCTGGACGTGCAGCTG
GCGCCGATCCTGGACATCGACCTGGACCCCACCCGCCAGCGCCTGCTGCTGGATGCCGGC
AGCCGCGACGGCGTGCGGTTGGGCCAGGCGGTGATCGATGCCGGCGGCTTGATGGGCCAG
GTGATCGAAGTGACCCCGCTGCATTCCACCGTGCTGCTGCTGACCGACCCCGATCATGCG
GTGCCGGTCAGCGTTGCGCGCAATGGCGTGCGCCTGATCGTCTACGGCCGCGGCGACCGC
CTGGAACTGCGCGACATCCCGCTCAGTGCCGGCGTGCAGGTGGGCGACGAGATCGTCACC
TCCGGCCTGGGCGGCCGCTTCCCGGCCGGCTTCCCGGTCGGCAAGGTCTCCGAACTGCAT
CCGGACGACACCCACGCCTTCCTGGTCGGCGAACTGACCCCGGCGGCCAAGCTGGATCGG
GGCCGGGATGTGTTGTTGCTGCGGGCGGGCAAGCCGTTGCGGGTAGTGCCGGGAGAGCCG
GGAGAGCCGGGAGAGCCGGGACCCGGGACCCGGGACCCGGGGCCCGGCAACAGCAATAAC
AATGGTAGTGCCTCTGTCCGGGACCCGGCCTCTCAGCAGTCGGCGGAGCGTGTGCGCCCG
GGTGCCGCGGCGGCCGTGACCGCGACACGCCCCGCTTCTGCCCGGGTCCCGGGTCCCGGG
TCCCGGGTCCCGGCTGGTGCCCGGGACCCGGCCTCTCAGCAGTCGGCGGAGCGTGTGCGC
CCGGATGCCGCGGCGGCCGTGACCGCGACACGCCCCGCTTCTGCCCGGGTCCCGGGTCCC
GGGTCCCGGCTCCCGGCTGGCTCCGGATCCCGGGTCCCGTCTCCACAGGAGACGGACCAA
TGACCCGCATGCGCAATACCTGGATCCTGCCGGTCAGCATCTTCGTTGCGCTGGTGCTGG
GGCTACTGCCGTTGCCGGCGCTGGTACAGCCGCTGCGTCCGTACTGGCTGGCGCTGGTGC
TGGCCTATTGGGTGATCGAAGCGCCCGACCGGGTCGGGCTGGGCGTGGCTTTCGTGGCCG
GGGTGCTGGCCGATCTGCTGTATGGCGGGCTGCTCGGCGAGCAGGCGCTGCGGCTGGTGA
TCATGACCTTCATCCTGCAGCGCTTCCGCGCGCGGATGCGGTTTTTTCCGCTCTCCCAGC
AGGCGCTGGCCATCGGGGGGTTGCTGCTGAACGACCGCATCGTGTCCTCGGCCGTGCATC
TGGCGGTGGGCGAGCCGACCCTGCCGTGGAGCTACTGGTGGGCGCCGCTGCTGGGCATGG
CGCTGTGGCCGCCGCTGTTCGTGCTGCTGGATGCGGTGCGGCTGGGCAAGCGGAGCAAGA
AGTAGCCCATGCACGGTCGTCGCCAGGCCAAGAATCCGCACGCCGAAGCCGAGCAGTTCC
GCCGCCGCGCGGTGCTGGGCTTTGCGATGGTGGTCGTCTGCCTGGTCGGCCTGGGCGGGT
GGTACTTCAAGCTGCAGGTGCTCGACCACGAGGTCTACGCCACCCGCTCGGAAGCCAACC
GCATCAAGCCCAAGCCGGTGGTCCCCGGGCGCGGCATGATCTACGACCGCAGCGGCCGGT
TGCTGGCCGAGAACGTGCCGGCGTTCCGCCTGGACGTGACCCCGGACAAGGTGGCCGACA
TGGACGCCATGCTGGCTGCACTGGGCAAGGTGATCCCGATCGCGCCGGAGGATCTGGAGC
GCTTCAAGCGCGAACGCCGCGCGCGCCGCAGCTTCCTGCCGGTGACGCTGAAGCTGCGCA
TGAGCGACGAGGAAATGGCGCGCTTCGCGGTGGAGCGCTGGCGCTTCCCGGGCGTGGAGC
TGGAACCGTACCTGACCCGGCGCTATCCGTTCGGGCCGTTGTTCGCGCACATCATCGGCT
ACGTCGGCCGCATCGACGAAAAGGATCTGGCGGTCCTCGGCGAGGGCAACGCTGCGCTCA
CCCACATGGGCAAATCCGGGCTGGAACGCTACTACGAGCAGGACCTGCGCGGGCAGGTCG
GCTACGAGCAGGTCGAGACCAATGTACAGGGCCGCGCCATCCGCACCGTGGGCCGGGTCG
CACCGCAGTCCGGCGCCGATCTGCGGCTGTCGGTCGACGCCGACCTGCAGCGCGCGATGG
TGGCCGCGTTCGGCGAGCACGAAGGCGCGGCGATCGCAATGGACCCACGTACCGGCGAGA
TCCTGGGCATGGTCAGCCTGCCCAGCTACGATCCCAATCTGTTCGTGAACGGCATCTCGC
ACAGCGATTTCCGCATGCTCAACGACAACCCGTCGCGGCCGCAGTTCAACCGGCTGGTGC
TGGGTGGCGTGGCGCCGGGCTCCACGCTCAAGCCGCTGATCGCGCTGGCGGGGCTGGACA
GCGGCCTGCGGCGTCCGGAGGACCGGGTGTTGTCCACGGGCATGTTCTATCTGCCCGGGG
TCAGCCGCGGCTGGGGCGATTCGCATCGTGGCGGGCATGGCTGGACCGATCTGCGCAAGT
CGATCGCGCAGTCGGTCAATACGTATTACTACCGCCTGGCGGTGGACATGGGGATCGAGC
GCTTCGATCGTTACATGTCCGACTACGGCTTCGGCCAGCCCACCGGGGTGGACCTGCTGG
GCGAGATCGGCGGCATCCTGCCGTCGCCTGCCTACAAGTACAAGACCCGCAAGGAACGCT
GGTATCCCGGCGATACGGTCAACATCGCCATCGGCCAGGGCGACTGGAAGGTGACTCCGC
TGCAGCTGGTGCGCGGGGTCTCGGCGATCGCCAGCGGCCTGCTGCTGCGTCCGCATCTGG
TGCTGGAGCAGCGCACCGGTTTCGATCACCCCTGGCAACCGATGATCCAGCCGCCGGGCA
AGCCGCTGAGCCCGAGCCCGGCGCATCTGCAGGTGGTGCGCGAGGGCATGATGGACACCA
TGCGACCGGGCGGTACCGGTTATGCCATCACCCCCGGCGCGCCGTACCAGATGGCCGGCA
AGACCGGTACCGCACAGGTGGTCAGCCGCAAGGGCGTGGCGGCGGTGGACCCGCGCAGCC
TGCCGCTGCATCTGCGCCACCGTGGCCTGTTCGTCGGCTTTGCGCCCGCCGACAATCCGG
TCATCGCGGTGGCGGTGGCGGTGGAAGGCGGCGGCTTCGGTACCAGTTCGGCGGCACCGA
TCGCACGCAAGATCTTCGACGCCTGGTTGCTGGGCAAGATGCCGGCCGGACTGGAGCCGC
TGGATAGCGAGCTCGGCATGACCGCAGTGGGCATCAACCAGTTCGAGGCCGGTGCCACCG
ATGCGCGTCAGGCCGGCGACGCGGCCGCCGCCGCGCTGGAAGAGCTGCCGGTGATGATCG
GCCAGACCGCGGTTGCGCTGGACCCCACCACGCCGGCGCAACCGGTGGTGCCGGATGTCC
CGGATACGGTGCAGGAGACCGACCATTGAGCGACATCCTGCGCTGGCTGGTGGACATGGC
TGCGCGCTTCACGCGCAGCCTGGACTGGGTGCTGTGCCTGGCGCTCGGCAGCTTGATGGC
GATCGGCCTGTCGGTGCTCAAGAGCGCAGGCGGCACTGCCGAGGGCGATCACCTGGTGAT
GGCGCAGGGCGTGCGCTTCGTCATCGGCACCGGCGCGATGTGGTGCATCTCGCGCATGTC
GGTGCTGCGCCTGCGGGCGTGGACGCCGTGGATCTATGGCCTGTCGATGCTGCCGTTGCT
GGCGGTGTTCGTGCTGGGCACCGGCAAGTACGGCCGCCAGTGGCTGGACCTGAAAGTGTT
CTACCTGCAGCCGGCCGAACTGCTCAAGATCAGCCTGCCGATGATGGCCGCCTGGTATCT
GCACCGCATGCCGCTGCCGCCGCGCATTTCCACCGTGCTGGTCACCTGCATGATCATCGG
CGTGCCGACCGCGTTGATCATGTTGCAGCCGGACTTCGGCACCGGCGTGCTGATCGCTGC
CAGCGGCGTGTTCGTGCTGCTGCTGGCCGGATTGCCGTGGTGGTGGGTGGCGGTGGGCGT
GAGCGGTGTGGCGGCAGCGGCGCCGGTGGCCTGGTTCTGGCTGCTGCGTCCGTACCAGAA
GGACCGCATCATGATGTTCCTCAACCCCGAGAACGACGCGCTCGGCGCCGGCTGGAACAT
CATCCAGTCCAAGATTGCGATTGGCTCGGGCGGGTTGGACGGCAAGGGCTGGGGGCTGGG
CTCGCAATCGCATCTGAACTTCATTCCCGAACAGACCACCGACTTCGCGTTCTCGGTGCT
GAGCGAGGAGTTCGGCTGGATCGGCGTGGCCACCGTGCTGACCCTGTACCTGATCGTCAT
CGGCCGTTGCCTGTGGATCGCCGCGCAGGCGCGCGATACCTATTCGCGCCTGATCGCCGG
CGCTACCGGTCTGGCCTTCTTCGTCTATGTGCTGGTCAACGGCGGCATGATCTCCGGCCT
GCTGCCGGTAGTGGGCGTGCCGATGCCGCTGATGAGTTATGGCGGCACCTCGGCGGTGTC
GCTGCTGGCAGGCCTGGGGCTGGTGATGGCGGTGAAGTCGCATCGACCGGTGCACGGATA
CTGAGGCGCGAGGTCTCGAACGCGCATCGCCAACGCGTCAGCCCCGGTGTCTGCGCGCGA
GGTTGTAACTGATTGCGTCGCGCGGCTCGGCAGACGCGGGGCACGCCTGCACGCTGCATC
GTTTGCGGTTGTCACAGCGGTCCGTTGCCGTGTTGCCGCGCTGCGACACATCGCATGTTC
TGTGCATTGCTGCGCAATGCGCGCCTGCCACGCGGCGCCGCTTCGTTCGCACGGTGGACG
GTTCGCCAGCCCTGCACGGCCATGGGCCGCTCTGCGTAGAGTCCGCCACGCCTCTGCAGC
GATGACGGCGCCGCATCGCCTGCAGATTCGCGCACCCTCTTCCTCACGGACAATCCTTCT
ATGAAACTGCTCACCGCTGCCATTGGTGGCGTTTGTCTGGCGCTTGCCACACAGGCCGGC
GCCGTCACCTTCGCCACCGGCGATACGCGTGCCGTCTCCGAGCCGACGATTCCTGCAACC
TGCCAGCCGGTGAGAGCCAGCCACACACCGAGCGGGCGCCTGTTCGATGCCGCGCTGGAA
GGCGCGCCACCCGATACAAAGGCCATCCAGGACGCGCTCAATGCCTGCAAGAGCGGAAGC
GTGCTGTTGACCAGCGGCAGTGGGAACGCGTTCCTGACCGGCCCGCTGTCGATTCCGGCC
AATGTCACCCTGGTCGTCGATCAAGGCGTCACCTTGTACGGCTCGCGCAATCCGGCAGAT
TACGGCAGTGGGTGCGGCGTGGCCGCGTCCAAGAGCGGTGGCTGCCTGCCGCTGATCAGC
GTCAAGGGCAACAACACCGGCGTCATGGGGATTCGTCGGGGCGATCGCCAGGGCACCATC
GACGGGCGCGGCGATCTGACCATGCTGGGCAAGAACACCAGCTGGTGGCAATTCGGCGAG
AACGCCAAGGCCGCAGGCCAGGTACAGAACAGCCCGGACCTGATCAAGGTGCAGAACTCC
AACACGTTCACCCTCTACCACATCAATCTGATCAACGCGCCGTACTTCCATTTCTTCTCG
CACATCGTCAACGGACTCACTATCTGGGGCGTGCGGGTGAAGTCGCCGGCCACCAGCCCC
AATACCGACGGGCTGGATCTGGACAGCGTGGTCAATGCCACCATCCACGACAGCGACGTG
ATGGGAGGCGACGACGGCGTAGCGATCAAGACCATCAATTCCAGGTCGGCCAATATCACC
GTGCGCAACTCGCGGTTCTACGGCACCCATGGCATCTCGATCGGCAGCGAGGTGATGTCC
GGCGTCAGCAACGTGCTGGTGGAGAATAACGCGTTGGTGTCCACCGACGATGCAGGCAAC
CGCAGTACCGACAACAACGGCCTGCGCATCAAGACCAGCATCGTCAAGGGCGGTGCGGTC
AGTCAGGTCACCTATCGCAACACCTGCCTGTACGGCGTGACCAGCCCGGTCGTGATCAAT
CCGTTCTACGCCAGTGGCAGCAGCGGTATCAAGCCGACCTTCAGCGCCATTGTCGTGGAT
GGATTGCGCAGCGCGAACGATGCAGGTGGCAAGGGCTGGATCCTGCGCGGTTACGACGCA
CAGACGCCGTTGGACCTGGTGCTTGCCAATGTGGCGACCGGAAACACGTCGGTCACTGCG
AGCAACGCGAAGATCGGGTTGAGCAATAGCGCACTGACGCCCACCGGTCCCGGTGTCACC
ACCGGTGCCGTGCAAGTCGAAGGCGCCGTGCCCACCTGTTCGGGAGCGCCGCGTTTTCCA
GCGTTGTGACCGCACCCGCCGTCGCCGCGCCAGGTCGAGGGTGCGGCGACGGCTGGGACT
GCAGCTGCGGCCCGGTTTATCCGCAAGGGGGGCAGTGCTGTCGCGGCGCACCGGCTCCGC
TTTCAATCTCCGGGTCCCGGGTCCCGGCTCTCCGCATGGGCCACATGAACGAACCCGGAT
TCCCGAAGGAAAAACCGGAACCACTGCTGCGCCCGCCCTTGACTTTGCCTAAAGTCTTTT
CGTTTCATGGCCTTATTGCCAGAAGTTCATCTGATGTCTGTTACCCTCGGCCGATGATTC
GACGCACCCTGACCTGCCTGCTCACCCTCGGCCTTGTCGCCTGCGCGACCCAGCCCAGCC
CTCCGTCCCCGCCGCCGACCGCCAGCGCGCCGCCGGCCAAACCGCCGGGCTCGTCGGCAG
CGTCCGCCACGCCTGCCAGTGCCGCTGCCGAAGCGCCGACCTTGCCGCCGGTGGATCTGA
CTCCGGTGCCGTTCGAGATCGCCCGCGCCAACTTCGTGCGCGACACCGCCGCCAGGTACG
GCATCGATGCGGCGCAGATCGAGGCGACCCTGGCGCAGGCCCAGTTCAAGGACGCCATCG
TTGCGGCGATGTCGCGCCCGGCCGAGCGGGTCAAGCCATGGAACGAATACCGGCCGATGT
TCATCACCCAGGCACGCATCGATGGCGGCCGCACGTTCCTGGCCGAACACCGCGCCGAAC
TCAGCAAGGTCGAAGCGGCCACCGGCGTGCCGGCACAGGTGATCGTGGCCATCATCGGGG
TGGAGACCAGTTACGGCAGTAACGCCGGCAAGTACCGCGTGCTGGATGCGCTGTACACGC
TGGCGTTCCGCTATCCGCGCAGCGGCGATCCGGCCAAGCTCGAACGCGAGGTGCGGCGCG
AACTGTTCTTCCGCGATGAACTCGGCCAGCTGTTCGCGCTGGGCAAGGAAGAGCAACTGG
ATGTCACCACGCTGATCGGCAGCTACGCCGGTGCGATGGGCATGGGCCAGTTCATGCCGT
CCAGTTATCGCCAGTTCGGCGTCGACGGCGATGCCGACGGCAAGCGCAATCTGTTCACCG
ACTACAACGACGTGTTCGCCTCGATCGCCAACTACTTCGTCAAGAAAGGTGGGTGGGTGC
GCGGCGGGCAGGTGGCAGTGCCGGCCACGCTGGCCGCCGGTCATGAGGAATTCAATCCCA
CCGACTGGGCACCGGTGTACACGCTGGCCGATCTGTCCGCGCGTGGCTATCACCCCAGCG
CGGCGGTCGTGGCCGGCAGCACGGCCACCCCGATCAACCTGGACGATGCCAACGGCAAGC
AGTACTGGCTCGGCTTCCAGAATTACTACGCGATCACCCGATACAACATTTCCAAGATGT
ACGCGATGGCCGTGTTCCAGCTGTCCGAGGCCATTGCCGGCAAGGAGTTACCTCCGGCAT
GAACACTATGACAGGCCCAAAGTGGCTGATCCCGATGGCACTGATGTTGGGCCTGGCGGC
CTGCAGCAGCGCGCCGAAGAAGAGTGCAGGCGGCAATGGCAGCGGTGCCGTCAAGGGCAT
CAAGGTCGAGGGAAGGGGGCCTGCGCACGTCGCCACCGGATGCCCCTCGACATCGCCTTA
CGCGCCGGCCAGGGAAGACCCGTCCACGCGCGGCGACTACACCGCCGGCGGTCTGTACAA
ACCCGGCGTCAAGGACAGCACGCCCGACCACGTGCCCAACGTGGCCTGCATTCCCGAGCC
CTTGGTCACCGACGAGCCGCGCTCTGCCGTCGGCAATCGCTCGCCCTACGAAGTGCTGGG
CAAGCGCTATGTGGTGATGGACAGCCCCGGCGACTATGTCGAACGCGGCACCGCTTCCTA
CTACGGCAGCAAGTTCCATGGCCGGCTGACCTCCAACAAGGAGGTCTACGACATGTACGC
CTTCACCGCCGCGCACAAGACCTTGCCGCTGCCGAGCTTCGCGCTGGTGACCAATACCGA
TACCGGCGATTCGGTCGTGGTGCGCGTCAACGACCGCGGCCCGTTCCACGATGGGCGCGT
GATCGATCTGAGCTACGCCGCTGCGGTCAAGCTGGGCATCACCGGCAGGGGCACCGGCAA
TGTCGAGGTGCGTGGGCTGACCGAAGCCGACAACGGCACCTTGCTGGCCAAGCGCCGCGG
CGGCCAACCGGCTACCACGGCCGTTGCCACGGCGCGGCCTGTCGCCGGCAGCCAGATCGA
CGGCCTGGTGCAGCGCCTGCCCACCCGCACCGTGCCGCCACGTGCGGCGGCGAGCGCGGG
TACGCCGGCGGCCTCGCCCGCAGTGGCGACCGCAGGCGCAGCGGTCAACACGGCGGGCGA
GCGCTGGCGCTACCGGGTGGCCGACTCGCGTCAGCCCGGCAATGCCGACAACTTCGATGC
CTGGATGAAGACGCAGGGCGTGCGCGTGGCCACCGGCAAGCCGGCGGCCGTGGCCCCCCG
GCCAGCATCGGCTGCCGTGGCCGCGGTCAAGACTGCCGATCGCGCCCCGGCGCGCCTGCC
TGCTGCCGCCGATCCGGCACCGGCCAAGACTCCGAGCGCGGCCGAAACGGCGCTTGGCAA
CATCCTGCTGCAGGTCGCCAGTTTCGCCAGCCGCGAAAACGCCAACCGCGCGCTGTCGCA
ACTGGCATCGGCCGGCATCGCAGGCGCCAGCGTCAGCGATATCGTCAGCGGCGGGCGCAC
GCTATGGCGGCTGCGCGTGAATGCACGCGATCACGCCAATGCCTCCGAGATCGCACAACG
GATCGCCGGGCTCGGGTTCGGCAACCCGCAGATCGTTGCCAACTGACGAGGGTCTGCAGC
GGCGCATCCGCCGCCGTCGGCCCGCTGCAGCCACGCACGAGCAGCTGTGGACGGCAGGGG
CGGAGCCGGAAACTCGGGTCTGACCTGCCTGCCGGCCGCCTTTCCCGGCGGCTGCTCCGG
GCACGGTCGGTCAGGCACGGTCGTCGCCATGCAGGCATCGCGCAGCGAGGGCCGCAGCTG
CCTGCGCGCCGCGGTCGCTGAACTGCACGGCTGCGCGCCCGGCGGTGTACGTCGCCCCGA
TCGCCGTCGCACTTTACAATTTCCGATCACCCAGCCTTCGGGCCTGTCAGGAGTCGTTCT
TCGATGAAATTCCGCTTCGCCGCCGCTGCCGTGGCCACGTTCGCCTTTGGCCTGGTCTGC
GCCCAGACACCCGCGCCGCAGCCCACGCCTGCTGCGGCCGCCGCGCCCGCTGCCCCTGCG
GCATTGCCGGTTCCGCCGGCGCCCGCACCGGCCGTGTCCAAGTCCTGGATCCTGATGGAC
TACGCCACCGGCCAGGTACTGGCCGGCGAGAACATCCATCAGCAACTGGCGCCGGCCTCC
ATCACCAAGGTGATGACCTCCTACGTGGTGGCCGCCGAGATCAAGAACGGCAAGGTCACC
CGCGACGACCAGGTCATGATGAGCGAGCGCGCCTGGCGCGAGGGCGGCGCCGGCACCGAC
GGCAGCTATAGCGGCTTCCCGGTCAACCAGACCGCGCGTCTGGAAGACATGGAAAAGGGC
ATGGCGATCCAGTCCGGCAACGATGCCGCCATTGCCCTGGCCGAGCATGTGGCCGGCAGC
GAAGAGGCTTTCGCGTCGCTGATGAACAGCTACGCCGCCAAGATCGGCATGAAGAACTCC
TACTTCGTCAACGCACATGGTCTCAGCGCCGAAGGCCACCACTCCACCGCCTACGATCTG
GCCCTGCTGGGTCGTGCGATGGTGCGCGATTACCCGGAAACCTACGCTTACAACAAGATC
AAGGAATTCCAGGTCGGCAGCATCAAGCAGAACAACCGCAACCTGTTGTTGTGGCGCGAC
CCTGCCGTGGATGGCATCAAGACCGGCCACACTTCCGAAGCCGGTTATTGCCTGCTGAGC
TCGGCCAAGCGTGGCGACCAGCGTCTGGTTGCGGTGGTCATGGGCGACAGCTCCGAGCGC
CAGCGCGCCGACGACAGCCTGGCGTTGCTCAACTGGGGTTTCCGCTTCTTCGAGACCCAC
AGCCTGTATGCGCCGGGCAAGGTCGTCACCAAGCAGAAGGTCTGGAAGGGCGCGCAGGAC
GAAGTGCAGCTGGGCGTAGCCCAACCGCTGCTGGTCAGCCTGCAGCGCGGCCGCTACAAC
GACCTCAAGCCCAGCATGGACGTGGCCAAGAACCTGCAGGCGCCGATCAAGAAGGGCCAG
CAGGTCGGCACCGTCAAGGTTAGCCTGGACGGCAAGATCATCGCTCAGGCCCCGCTGGTC
GCCATCAACGCGGTCGAGGAAGGCGGATTCTTCAAACGCCTCTGGGATGCGTTCTGGATG
TGGTGGGAATCGGAGTGATGCAAACAAGAAGCCGGCGAACGCCGGCTTTTTGTTTGCCGG
GATTTGGGATTCGGTATTCGGGATTGGTAAACGCCAGAGCAGGAGCCTCGTCAGCCTGCT
CTAGCGAATCCCCAATCTCCAATCTCCAATCTCCAATCTCGAGCCAGGAGCGAAGCCTCA
GCAGCCCGCTCTTACGAATCCCCAATCCCCAATCCCGAATCCCCGCCCTCAAAGCATCCG
GCTGATGGTGAAACTTCCGTACACCGGTGTCTCGCGCTGGGTGTCGAATTCGCGGGTGCG
GTGGTAGCGGGCGAGCGCGAATTTCCAGCGGCCGTACATCACCGCGAGCCCATAGCCGAC
ATCGGCCACGAACGGCCGCTTGTCCACGCTATGGCTGTTGCGGAAGGTATTGCCGTCCAG
GGTGATGTCACGCAGCACCCAGCGTGCGTCGGAGGTCACGAACAGGTGTCCCGACCAGCC
GCGGGCGCGGCTCAACCGGCTCGGAGCGGTGTTCTCGCCCGCTGGGCGGGTCGGGGTGCT
GCCGAAGTCGTCCGGCAGTTTCCAGCCGAAGCGGGCTTCGCCGCCCGCGTTCAGATGCGT
GGCCATGTTGCCCACCGCACCCCCCCAGTGCGAAATGACATCCCAGCCGAATCCATTGGC
ATTGCCGCTGGCATCTGCTGGCCAGCGGTGCATGCGCTCGTGCACCAGGTTGATCAGCGG
TTCGTTGTGCAGCTGGTTGTCCCAACCCTGGAATTTCTCGTCGCCCAGCACATCGTGGAT
CGCATCCTGGGCCTCCTGCGCGAACGCCCACGGGCCGACCACGCCGATCTGCAGCTGGGT
CGTGCGCAAATGCGCGTCGTTACGCGCGTTGTAGCCGAAGCTCGCCAGCAGGATGCCGGC
GTAAGGCCGGTCGTCGGGGATCACATCGCGGCGGGTGAAGTCGGTTGGGGTGAAGATCGC
CTGCCCGATCGAAAACACCATGTTCTGCTGATCGAACTCGCCAGGATGCAGGCGCTCCAG
ATAGCTGTTGACCCAGCGCGCCGTGCGCGGCAGGCAGGGATCGTCGGTGTAGTCCACCAG
GTTGGGCGACACCAGGGTCAGCACCGCGCCGTTGGAATATCCCTGGTCCTGATCCTCGCC
ACCGAACAGGTCGTTGTCGACCCGGAAGTTGACCGCCGGCGGTGTGCGTCCCAGTCGGCT
GGAATCGCATTGGTCCGCCGCGACGGCCGACGCCGACAGCCCGGTGAGAGAAAGCAGCAG
GGCTGCGGACAAGGCGCGCGGTCGGAGCATGGGGGGCCTGGGGGAGTAAAAGTGGACTAG
GTTCGGCAAAGGTGCCTGCGCTCACTGCTGTGCGGCGTGAATATGCGCAGCATCATGCCC
GTCGCTTGCGACACAACGTGGAGCGTCTCACGCACCAGTCCGTTTCATCGGCGGTGTGAC
CGCGTTGCCGCATGGCAGCGATGAAAAGCCAGCGCGAATAGCATATGATCCGCCTCCGGG
GAAAGAAGCCCCAAGGAACGGCAGCCTTCGCAGGCTATTCATCACCAACGGATCGCGTTT
GCCGGCGGCAGCGCAGGTGTCAGGGGACTAAACATGAGCAAGACGATTTCTGTCAGCGCG
GCGGTACTGTCCAGCATGCTGGGTATTGCATTGGCCAGCGTCAGCGCGCCGGCATCGGCC
GGGTTCAAAGACGCCTTCAAGCGCTCCGCGCAGGATCAGCGCAAGGAGGGCGTCGCGCAG
ATCCCGACATGCGCCAAGCCGCTTGGCAGCCTGTCGGTTATCGAGCCGGAAGATGCTGTC
AACTGGTGGTCCGGCCAGCAGCTGCCGGCGCCGTCCAAGTTGATCAAGGTGTTCGTCAAC
AAGTCGCGCTGCTTCACCCTGGTGGACCGTGGCGCCGGCATGGCGGCATCGCAGCGCGAG
CGTGATATGGCGGCCAATGGTGATCTGCGTGCACGTTCCAATGTCGGCAAGGGCCAGATC
CGCGCGGCCGACTACGTGATGACGCCAGACCTCATTTCGCAGAACAGCAATGCGGGCGGC
AGTGCGATTGCCGGCATGCTGGGCGGCTTGGTCGGTGGCAATGCCGGCAACTTGGTGGGC
GGCCTGAATCTCAACAAGAAGACCGCGGACGTGGTCCTGACCATCACCGATGTGCGCTCG
TCCGAACAGGTCGCCATGGCTGAGGGCAACGCCAAGAAGACCGACCTGGGCTGGGGGGCG
CGTGGCAATTTGTTCACCGGCGGCGATTTCGGCGCAGCCGGCGCTGGCGGTTATGCCAAC
ACCGAGATTGGGCAGGTGATCACGCTGGCGTATTTGCAGGCCTATACCGATATCGTCAGC
CAGCTTGGAGGTCTGTCCGGCAATGCGGCTGCTTCCAACACCCAACAGGCAGTCACCGTA
ACGCGCGCAGGGCGCCTGTTGGCTAATGCGAAGGGCACTGGCGCGGCTGTCCGCACATTA
GAACCGGGCATGATGTTGTATCCCACCGGCACCAAAGAAGGCGTGATGTGGGAAGTAGAG
GACGAGATGGGGAATCGCGGCTGGGTATCGTCGGCGATGCTTGAACTGTCCAAGTAAGCG
CGTGCGTCGGGCACCGCGTCGCAGTCAGGCGTGCGCGGTTGCTGACTGGAGACCAGGTGG
GGGCCGTGTTCAGCCTGGTCTGTTCCCGGCCTTGTCTGGTGGAGCCGTCTTCCAATCCGG
GTAGCGCAATCATCGCGCGTGGCCCTGCCGGGGCGATGCAGCGGAGTCCCCGGAAGCTGT
GCGGCGTCGCGTGCCAGTTCGGGCACTGCGCACTTGGGTTTGCCTGCCATCGACCCGATA
ATGGGCGCATGGACATCAGCTCTGACAACCCTGACCACGGCTTTCAATTCCCCGGCACCT
TCGAGCTCAGCGCCATGGGCGCGGCCGATCGTGGCCTGGAGACGGAACTGCCGCGTCTGC
TCGCCGCCACCGGCGTGGAGCTGCTGCAGGAAAGCATCAGCTGGAAGCATTCCTCCAGCG
GCAAATACGTGTCGGTCAAGATCGGATTCCGTGCCGAGAACCGCGCGCAATTCGACGCAG
CGCATCAGGCGCTGCGCGAGCACCCGGAAGTGAAGTGGACGCTGTAGTGGCCGAACCCGC
CGCGGCGCCCGTCGCCATCCCGCCGGCACAGCTGCGCGAACTCGGTCGGCAGGACTACGC
GCCGGTGTGGCGTGCAATGCAGCGTTTCACCGATGCGCGCGATGAACGCACATCCGACGA
GATATGGGTGGTCGAACACGCGCCAGTCTTCACCCTGGGCCAGGCCGGCAAGCCCGAGCA
CGTCTTGGCGCCGGGCGATATTCCGGTGCTGCAGGTCGATCGTGGTGGGCAGGTGACCTA
TCACGGGCCCGGGCAACTGGTGGTCTATCCGCTGCTGGATTTGCGCCGGCTCAAGATCGG
CGTGCGCGATTACGTCTGCAAGATCGAGCAGGCGCTGATCGACACGCTGGACGAATGGAA
CATCGGTGCCGAACGCCGCGACGGCGCGCCCGGCGTCTACGTCGGCGCGGCCAAGATCGC
CGCATTGGGCATCCGGGTGCGGCGTGGCTGCACCTTCCATGGGCTCTCGTTCAACGTGGC
GATGGACCTGGAACCGTTCCAGCGCATCAACCCGTGCGGCTACCAGGGTCTGCAGGTGAC
CTCGGTGCTAGACTTGGGCGGCCCTTCCGGGATGGACGCCGTCAAGGCGGTGCTGCTCGA
TCAGCTGGCGCGCCAGTTCGGCCTCGTGTTGCAGCCCACTTCCGCATTGCCCGACCTTTC
GCTTCCGGCCTGAGCGCCCACGTCATGACCCAGCCTATCGCCCGTTCCATTCCCCTGCAG
GTCGTCTCCGGCGACACCGCCGCGCCTGCGCCGCTGCAGACCGGCGTCAAGCAGATCGGC
GGCGACAAGATCAATCGCTCGCCGGTGCAGTTCGTCGATGCCCCGGTGCTGCGCAAGCCG
TCGTGGATCCGCGTGCGCATTCCGTCCGGCAATGCGGTGCAGAACCTCAAGGCCAAGCTG
CGCGAAAACCGCCTGGTCACGGTCTGCGAGGAAGCCAGCTGCCCGAACATCCACGAGTGC
TTCAGCCACGGCACCGCTACCTTCATGATCCTGGGCGAGGTGTGCACACGGCGCTGCTCG
TTCTGCGATGTGGCGCACGGCCGGCCCAAGCCGCCCGATGCCAACGAGCCCGCCAGCCTG
GCCACCACCGTGGCCGACATGGGTTTGAAATACGTGGTGGTGACCAGCGTGGATCGCGAC
GACCTGCGCGACGGCGGTGCCCAGCACTTCGTCGACTGCATTTCGGCCATTCGCGCCAGT
TCGCCCAAGACCCGCATCGAGATCCTGACCCCGGATTTCCGCGGCAAGGGCCGCATGGAC
CGCGCGCTGGAGATCCTGGCGCTGAGCCCGCCGGACGTGTTCAACCACAACATCGAGACC
GTTCCGGACCTGTACCCCAACGTGCGTCCCGGCGCGGATTACCAGTGGTCGCTGACCCTG
CTGCAGCGTTTCAAGGCGCAGCACCCGTCCATCGCCACCAAGTCCGGCATCATGCTTGGC
CTGGGCGAAACCATGGAGCAGGTGCAGGCCACCTTGCGCGACCTGCGTGCGCACGACGTG
GACATGATCACCATCGGCCAGTATCTGCAGCCGACGCCGCACCACCACCCGGTGATGCGC
TACTGGACGCCGGAGGAATATCAGGCGCTGGAGGAGTACGGCAACGCGCTGGGCTTCAGC
CATGTGGCTTCGGGCCCGATGGTGCGCTCGTCGTATCACGCCGACCGGCAGGCAGCCGGC
GCCGGCGTCGCTGCCTGAGACACCGAGCCCGCGCGTACGCGAAGCGGTTTGTGCGGTACG
TCAGCGAATGGATCGGACACGGCCCCGCCCAGCGCGGGGCCGTGTCGTATCTGCCGGCGG
CTTCCGTCGCCCAGGGTACGGCCGCGTTCACAATCCGCTACAGGCCCGGCGCTAGGCTGA
TTCAGCCAGTGGATGACAACGCCAGCAACTTTCGGCACTGTCATGCTGTCCGATCCGTTC
ACCGCCTTTTCGTCGGCCTTGCGCCGAGAGCCATTCGATGACCTACAACGTTTCTGCGTC
CATGAAGGCCGGCCTGCTGGCGCTGGTGTTGACCACTCCGATGGCGTTGCTCGCCCGTGC
CGATACCGCGTTGCCCGCGGCTGCCACGCCCGAGCAGGCGACCGCCACCAAACTCGTCTA
CGGGCTGCTGTCGGATAGCCGTTACGCCTATCGTCCGCGTACGCTGGACGAGGCGATGGC
CCAGGACGTGTTCAAGCGGTATCTGGAAACGCTGGATGGCGGCAAGCAGTTTTTCACCCA
GGCCGATGTCGACAGTTTCGCGCCGCTGAAGGCCGGCGTGAGCGATGCCTTGCGGGGCGG
CAAGCTGGAACCGGCGTTCCAGGTGTTCTCGGTGTACAAGAAGCGCGTCGACCAGCGCGT
CAAGTATGCGCGCGACCTGCTCAAGCAGGATTTCGATTTCACCGGCAGCGACAAGTTCGA
GTACGACCGCAAGGACGTGCCGTGGGCGGCCGACGACAAGCAGCTGGACGTGCTGTGGCG
GCAGTCGGTGATGAACGACTGGCTGCGTCTGAAGCTGGCCGGCAAGAAGCAGGAAGACAT
TCGCAAGACCCTGGACAAGCGGTACGCCACGCTGGCCGACTCGGTCAACGAGCTCAAGGG
CGAGGACGTGTTCCAGTTCTTCGTCAATGCCTACACCAACGCGGTGGATCCGCACACCGA
TTACTTCACGCCGCGTACCGCCGAACGCTTCAACCAGCAGATGTCGCTGTCGCTGGAAGG
AATCGGCGCGCAGCTGCAGAAGCAGGAAGACATGGTGGTGATCCGCGAGGTGATCCCCGG
CGGTCCGGCGGCCGTGAACGGAACGCTCAAGCCCGGCGACCGCATCGTGGGCGTGGGGCA
GGGCAAGAATGGCGTGATCGAAGACGTCATCGGTTGGCGCATCGACGACGTGGTCGAGAA
GATCAAGGGCAGCAAGGACACCCAGGTGCGCCTGGAATACATTCCGGCCGAGCTGGGCAT
CGATGGCGCGCACCGCACCCTGACCTTGACCCGGCAGAAGGTCCGCCTGGCCGAACAGGC
TGCCAAGGGCGAAACCATCACCTTGCCTGCCAAGGGCAGCGAGCCGGAACGCCGCATCGG
CATCATCAAGCTGCCGGGCTTCTACCAGGATTTCGAAGGGCGTCGCCGCAACGCGGCCGA
CTATGCCTCGGCAACGCGCGACGTCGCCAAGCTGCTGGCCGGCTTCAAGACCGACAAGGT
CGACGGCGTGGTGCTGGACCTACGCAACAACGGTGGCGGTTCGCTGGACGAGGCCATCGA
ACTGACCGGCCTGTTCATCGAGCAGGGCCCGGTGGTGCAGGTGCGCGAGTCCGGCGGCCG
CGTCACCGTCAACGGCGACAGCAATCCCAAGGTCGCCTGGGATGGTCCGCTGGGCGTGTT
GATCAATCGTGGCTCGGCCTCGGCCTCGGAGATCTTCGCTGGCGCCATCCAGGACTACGG
CCGTGGCCTGGTGATCGGTGAAACCAGCTTCGGCAAGGGCACTGTGCAGAACATCGTCGA
CCTGGACCGTTGGCCGGCCGCCGAAGGTCAGCGCTACGGGCAGGTCAAGCTGACGATCGC
GCAGTTCTTCCGTATCAGTGGCTCCAGTACCCAGCACAAGGGCGTAGTGCCCGACATCGC
GTTCCCGGCCAGCGTGGATGCCACCGAGTTCGGCGAAAGCACCTACGACAACGCCTTGCC
GTGGACGCGCATCGCTGCCGTGCCGCACACCCAGTACGGCAACTTCGCCCCCTTGCTGCC
CAAGCTGCAGACGCTGCACTCCACGCGCATCGCCAGCGACAAGGAGTTCCAGTGGTGGGA
GGAGGACGTCAAGCAGTTCCGTGACGAGAAGGCCAAGAAGTACATCTCGTTGAACGAGGC
CGAGCGCGTGGCCGAGCGCAAGAAGCAGGATCAGCAGCGCAAGGACCGTCAGCAGATCCG
CAAGCAATTGGGGCTGCCGCTGGATCCGCTGGCCGATGACGCCGACGACGGGCTGACCGG
CAACGAGCGCGACATCGTCAAGGACACCGCGCGCGAGAAGGCTGCCGAGAAGCGTCCCGA
TCCGCTGCTGCACGAATCGGCGGCGATCCTGGCCGATGCGCTGGGGCTGCTGTCGCAGGA
CCGGCCGTTGTCGGCACAGGTGCTCCCGCAGTCCACTGCGCCCGGCAGCTGGGCAGACTG
ATTCCCGGGCTGCGCAGGACATCGACGCCACCGCCCGCCGGTGGCGTTTTCCATTACGCC
AGGAGCGCGGCCACTGCCTGATGGGGCAAGCGCCGGCAGGCGGTGCCGGTACCGGTCATC
GCCGCGCTCGGCCCCTCATCCCAGCGCCTGCCAGCAGGCCTGCAGGCCAAGCGCCAGCAG
GGTGCCGAAGAACACCCGCCGGAACGTCTCGGCAGAGATGCGGCGACGGACCCGGGTGCC
TGCCCACAGCCCCAGTGCGGTCGGAAGCAGCGCCAGCAGTGACGGCAGGCCGGCCGACAG
CGGCGCACCGCCGCGGCAGACCAGCGCGATCGCCAGCGCCAGCGTGGCGGTCCCGAAGCA
GCACGCCAGCGCGCGGATCAGGATGTCGCGCGGCAACGCGAGCGAGGACAGGTATGGCAG
CGCCGGCAGTACCAGCACGCCGGTGGCGCCGCTGAGCAGGCCGCTGGCCAGTCCCGCCAG
CGGCCCGGCCCAGCGCTCGTGGCGCGTGGGCAGCGTCCACTGCCAGCGAGCGAGTCCCAG
CAAGGCGTACAGCATCAGCAGGATGCCCAGGCCGGCGCGCAGGTGGCTGGGGTCGCCGTC
GATCATCACGTCCACGCTGAGCCAGGTGCCGACCACGATCATGCTCAGCAGCGGCCAGAG
CCGCCGTAGCAGGGCGCCGGGTGCGGGCCCCCAGGCCTGCTGCAGATTCGTCACCAGCGA
AGGCAGCACCAGCAGTGCGGCGGCCTGGGTCGGCGGCAGCCAGAGCCCGAGCAGGCCCAT
GGCGACCGTCGGCAGCCCCATTCCGGCAACGCCCTTGACCGCGCCGGCCAGCAGAAACAC
CGCGGCGACCAGGATCCACTGAGACATGTGTGCATGCATGCCGGCGAGGATCCGGCGGCT
ACCGGCTTCCGGACAAGCTGTGTTTATTTGAGGCAGACTTCGGCCAGGCCGAAGGCTGAG
GGATGAACATGCAGGTGGATCTGGTCGATCTGCGGATCTTCGTGGCGGTGGCCGAGGCCG
GCAGCATCACCGCCGGCGCCGATCGGGCGGCGTTGTCGCTGGCGGCGGTCAGCGCGCGCA
TTCGCGCGCTCGAGCTGCAGGTCGGGGCGGCCCTGTTCGAGCGCGGTCGGCGCGGCGTGA
CGCTGACCGCTGCCGGCCAGGTGCTGCTGCGGCACGCGCGGGTGCTGGCGCGGCAGGAGC
AGGCGATGCGCAGCGAACTGGGCGACTACGGGCCGGGCGGGCAAGTCACCTTGCGCCTGG
CCGCCAATACCGCCGCGTTGTCGGAAGGCTTGCCCGAATGCCTGGCCGATTTCCTGATCG
CCCATCCACGGGTGGATCTCACCCTGGCCGAGCAGGGCAGCGAAGAGGCGGCGGATGCGG
TGCGCGACGAGCGTGCGGATCTGGCCATTGTGGCCGGACATGCCGATTTCACCGGCCTGC
AGCGGCGCCCGTTCCGCGCCGATCGCCTGGTCGTGGCGGTAGCGGCCGGGCATCGGCTGG
CCGCTGCGGACAGCGTGCGGCTGGCCGATATCGCCGATCTGCAGCTGTTGGCGCTGTCGG
CCGACAACGCCTTGCAACGTCACCTGCGCACGCATCTGGCCAGGGCCGGTGTGCAGCTGC
GCGTGCGCGCGCGCGTGCCCGGCATCGAGACGCTTTGCCGCATGCTGGCACGGGGCGTGG
GCGTGGCGATCGTGCCGCAGGTGGCGTTGGTGCGTTCCAGTGTCGGGCAGGCGCTGGTGG
CGATACCGCTGGACGAAGCCTGGGCCAGCCGCAGCTTGTCCATCGTGTGGCGCGAGGGCT
CTCCCACCTTGAAGGCTTTGCTGGACTGGCTGCAGGCCAGCGCGGTCGGGGCGGATCTCC
CGGCGGTGTGATGGCAGGCCCGGCGCAGCGTCGCGGCCATGCGCGGCCGCTCAGCGTGGC
CAGGCGAATTCGGCCAGCACCGGGTAATGATCGGACGGCAGGACGCCGCCGGGTCGCGCA
TCCAGGGTGCTGAACTGCGTGGGTATCAGTCCGCGGAACAGGATCCAGTCGAGACGGCGA
GTGGGCGCCGTGCCGAAGCCCTGGAAGGTGTTTTCCGGGCCATTGCGCCTGGGCGCCCCG
ACACGCGCATCGTTCAGCACCGCCGTGAGCAAGCGGTGGGTACGATGGTCCGGATCGCTG
TTGAAATCACCGGTCAGCACCACCGGAATGTCCGCAGGCAACCGTGCGATGTGCGACAGG
ATCAGTCGCGCGCCCTGTTCGCGTGCCGGCTCGTCCTGATCGCGGTGCGGCAGGTGCGTG
TTCAACAGGTAGAAGCGGCGTTTGTCGCGCCGACGCTCGAACAGCGCCCAGGTCACCATG
CGTGGCAGGTCCGTCTCCCAACTGCTGCTGCCCGGCACCTCGGGCGTTTCCGACAGCCAG
AAGTCGCCCGATTCGACCACCCTCAGCGCGTGGTGGTCATACAACACCCCCATGCGTTCG
TCGCTGCCGTCGGCGCGACGCCCCCTGCCGAACCAGCGATAGTCAGGCAACTGCGATGCG
AGATAGTCCGCCTGTTCGCGCACCAATTCCTGCGTGCCGATCACATCGGGGTGGGTCTGC
CGGAGCAGCGCGACCATCGCGTTGCGGCGTACCGTCCAGCGCTTGTCGCCGTCGGTGTCG
ACCGGTACGCGGACATTGAACGACATCGCCCTCAGCGGTGCGGGAGCAGGTGCTGCCAAT
GTCGGCAGTGCGATGCACAGCGCGACGACGGCAGCGCACAGGGAGTGCATGACGACACGG
AGCGATAGACGAGACATGTGGGCAGCACCAGGTGGCCTGCGCGCCAGTCTAAGGCGTGCG
GATGACTGGGAGGTTGGCGACTGCGCCGCCGGCTTGACGCCGCTGCGCATCGGCGTAGCA
TGCGCATCAAGCCTACGGACAGACCGCTGGCGAACCAATCAACCGTGAGGGATTCTCATG
GCAGCACCGTACGACTATCTCGTGTTCATCGGGCGTTTCGAGCCCTTTCATAACGGCCAC
GCCGCCGTTGCCCACCACGCGCTGGGCCTGGCCAACAAACTCATCGTGCTGATCGGCTCC
GCCGACACGCCGCGTACCATCCGCAATCCCTGGACCGTTGCCGAGCGCGCGGTGATGATC
GAATCCGCATTGCCGGAGCAGAGCCAGCGATTGATCCTGCGCCCGCTGCGCGATCACCTC
TACAACGAAAGCCTGTGGATCGCCGAGGTGCAGCGCCAGGTCGCCGAGTCGGTACAGGCC
GATGGTGGTGCAACCGACGCGCGCATCGGCCTGATCGGCATGGACAAGGATGCCAGCAGT
TATTACCTGCGCGAGTTTCCGCAGTGGCCGCTGGAAGACGTGCAGCACACCGCGACCTTG
TCGGCTACCGAACTGCGCCGTTATCTGTTCGAGGCCGGCGACATCGGTTTCCATGGCGGG
CTGTTGATGTTGCGCGGCAATGTGCCGACGCCGGTGTACGACATGCTGGAAGCGTTCCGG
CGCAATTCGCCCAGCTACGCGCAGCTGGTGGCCGAATACCGCTTCATCGAGCACTACCGT
GCGGCGTGGAAGGACGCGCCGTATCCGCCGACCTTCGTCACCACCGATGCGGTGGTGGTG
CATTCGGGGCACGTGCTGCTGGTGCGGCGGCGTGCCGAGCCGGGCAAGGGGCTATGGGCA
CTGCCGGGCGGCTTCGTTGGCCAGGACGAAGGCCTGCTGGATGGTTGTCTGCGTGAGCTG
CGCGAGGAAACCCGGCTCAAGGTGCCAGTGCCGGTGCTCAAGGGCTCGCTGCGCGGTCGT
CAGGTGTTCGATCACCCCGAGCGTAGCCTGCGCGGTCGCACCATCACCCATGCCTTCCAC
TTCGAATTCCCCGCCGGCGACTTGCCTGCGGTACGCGGCGGCGACGATGCCGACAAGGCG
CGCTGGATTCCGATCGCCGAAGTCATGGCGATGGGCCCGCGCCTGTACGAAGACCACCTG
CATATTCTCGAATTCTTCCTGGGTCGCGGCTGAGAGCGAGGGCGCGTGCGGGTTGCCACC
GATGCACAACGGCCGCCCGTCCATCCCTTGCCTGCAGCGTGACCTTCCACCGGCGGACAG
ACTGCCGGTTCACTCGACGCGAAGGAGCTTCCGTCATGCATTACCTCGATAACCTGCTGC
TCAATACCGACAGCTACAAGGCCAGCCACTGGCTGCAATACCCGCCCGGTACCGACGCCT
CGTTCTTCTACGTCGAATCGCGTGGCGGCCTCTACGACCAGACCGTGTTCTTCGGGTTGC
AATCGATCCTGAAGGAAGCGATCAACCGGCCGGTGACGCATGCCGACATCGACGATGCGA
AGGCCTTGCTGGCCGCGCACGGCGAACCCTTCAACGAAGCCGGTTGGCGCGACATCGTCG
ATCGCCTGGGCGGGCAGTTGCCGATCCGCATCCGCGCGGTGCCTGAAGGCACGGTGGTGC
CTACGCATCACGTGCTGATGACGATCGAATCGACCGACGCCAGGGCATTCTGGGTGCCGT
CTTATCTGGAGACCCTGCTGCTGCGTGTGTGGTATCCGGTGACGGTGGCCACGGTGAGCT
GGCAGGTGAAGCAGACCGTGCGCGAGTACCTGGAGCTCACCAGCGACGATCCGGAAGGGC
AGCTGCCGTTCAAGCTGCACGACTTCGGTGCGCGCGGCGTGTCCAGCCTCGGCTCCGCAG
CCCTGGGCGGCGCGGCGCACCTGGTCAATTTCCTCGGGACCGATACCTTGTCGGCGTTGC
TGCTGGCACGTGCGCATTACCACACCCCGGTGGCAGGCTTTTCGATTCCGGCGGCCGAGC
ACAGCACCATCACCAGCTGGGGCCGCGAGCGCGAGGTCGATGCGTACCGCAACATGCTGA
CCCAGTTCGCGCGGCCCGGCTCCGTGGTGGCGGTGGTGTCTGACAGCTACGACATCTATC
GCGCCATCCGCGAGCATTGGGGCACCAGCTTGCGCGAGCAGATCATCGGCTCCGGCGCCA
CGGTGGTGATCCGCCCCGATTCGGGCGATCCGGTGGACGTGGTCGAACAGTGCCTGGCGC
TGCTGGACGAGGCGTTCGGCCACCGGCTCAACGGCAAGGGCTACAAGGTGCTCAACCACG
TGCGCGTGATCCAGGGCGATGGCATCAACCCGTTATCTCTGCGCGCGATTCTGGAACGTA
TCACCGCCGCCGGCTACGCCACCGACAACGTCGCTTTCGGCATGGGCGGTGCGTTGCTGC
AGAAGGTGGATCGCGACACGCAGAAGTTCGCGCTCAAGTGCTCGGCAGTGCGCGTGGACG
GGCAGTGGATCGATGTCTACAAGGATCCGATCACCGATCAGGGCAAGCAGAGCAAGCGCG
GCCGGCTGACCTTGTTGCGCGATCGACGCGACGGCAGTTACCGCAGTGCCTTGCTCGACG
AGGCGGCCGCAAGCAGCGGCTGCGAGGATGCCCTGGTGACGGTGTGGGAGAACGGCGTCA
TGCAGCAGGAATGGACGCTGGAGCAGGTGCGTGCGCGCGCCGATGCCGCGCGCCGCTGAT
CGGCAGCAGGCTGGCATGACCGTGTCCGCCGCCATCGACGACGCATCGTCGCTGTCCACG
TCGCCGCTGTTGGCGCGGTTGCGTGCCACAGTGCCCAGCCTGCAGCGTCGGGTACCACAG
CAGGACGAGTGCGGCCGATGGCATCGGCTGCAGATCGGCGAACGCGGCTACCGGGTCGCG
CTGCCGGTCACGTTCACTCCCTATGCGTCGGTGCGGCCATGCTCGGCGCGTTGCGGGTTC
TGTTCGGAAAACCTGCGTCAGCATGGCGGCGGTCCGACCGGGTCCATGCTGCGACCAGGC
CCGGCGTACTTCGACCAGCTGCGTGCTGCGTTGCAGGTGTTGCATGCGGTGCCGTTGTCG
TATTCGTTGTCCGGCCTGGAGATGACCGACGACGCGCAGTGGCTGCAGGCACTGCTGCAG
ACCTTGTCGGCAACCGCTGCTGGCCCGCAGGTCGAGCAGCGTGTGCTCTACAGCAACGGT
GCCGGTCTGGCGCGTGCGCAGGGAGGGCGCCTGCTCGATGCGCTGAGCGACTTCCGGCTG
TCGTGGATCGAGTTGTCGCGCCACCATCCGCTGCAGGCGCGCAACGATGCCATCATGCGC
TTTCGAGCGGACGAGCCCATCGCCGATGCGGCGACCTTCGAGCACACCGCGCGCCGCATC
GCCGAACGCCTGCCGGTGCGGCTGGTCTGCATCGTGCAGCGCGATGGCATCTGCAGCGCC
GAGGACGTTGCACGGTACATCGCGTGGGCACGCCGCTGCGGTGCCAGCCAGGTGATCTTC
CGCGAACTGTCGCGCTTGGACGAGGCATATCGCAGCAACGGCACCTGGCGCTACATCGAA
CAGCAGCGCATCGGCGTGGAGCCGTTGCTGGCCGACTGCATGCAGCAGCCGTGGTGGACG
CACTGGCAGCTCGACGGCATGACCGAAGGGTATTACTTCTGGAATGTACGCCTGCGCGCC
GGCGACGGCATGCAGGTGGTGTTCGAAAGCGCCGACTATGCGGCCATGCATGCGCGTCAT
GCCACCGGCGACATCTACAAGCTGGTGTTCTTCGCCAACGGCCGTCTGTGCGCCGGTTGG
GATCCGGATGCCGACGTGCTGTGGGAGGCGGACGGTGGATGAGTTCGATCGGCGCAGCTG
GTGGATGCCCGGTGCCGACGATGCGCGCTGGGTCCTGCCGGACGATCTGCGCGCCACCGA
TCCGCTGCATGGCCGCGACTGCGGGTGGGTCAACCAGATGCGCCCGTTCGTGCGCCACTT
CAGTTCGCCCGGCGAGCAGGTGTTCGATCCGTTCTGCGGCTTCGGCACCACACTGCTGGC
CGCCGCCATCGAAGGCCGCCACGCGCACGGCATGGAGGTCGATGCGGAGCGGGCGCGGAC
GGCGTGCATGCGTCTGCGGCGGCTGGGAGTGGAAGCGCCGGTCAGGGTCGGCAGTCTGGC
GCACACGTCACCGGCCGCCGCGATCGATCTGTGCCTGACCAACGTGCCGTACTTCGGCTG
CCAGTGGCGTGGCGCGGCAACCCAGGGCCAGTTGTACGACAGCGCCGATTACGCCGGCTA
TCTGGCAGGCATGCGCGCAGTGTTCCATGCCTTGCGGCGGCGCTTGAAGCCGGATGGATT
CGGCGTGGTCATGGTCGAGAACGTCCAGCTGGGCGGGCGCACGATTCCGCAGGCCTGGGA
TCTGGGCCGGATCCTGGGCAGCCTGTTCACGCTGCGCGAGGAGCGCGTGCTGTGCTACCA
GCGTCCGGCTGGCGGCGTGGAGCACGCCCGCACCGACAGCAACCGTAGCCACGAATACGC
GCTGATCTTCCAGCACTGCCGGGCGCGTCTGGATCCGGCGCAGGCGGCGCAGTTGCTGCA
GGCGGTGCAGGCGCTGGGGGTGCCGGTGGTGGTGCACGGCAGCTACGCGCGTTGGCTGCA
GTCGCCCGCGTCGGTGCCGGACGGGCCGGCCGACCTGGACCTGATGCTGGGTCCGGAGCA
GCCAGTGTGGGACCGCCTGACCAGTTGGCTGCAGGCGCAGGGCTTCGCCCTGAGCCTGTG
GGGCGAGCCCTGCCAGGCGCCGGTGGCGCTGGCGGCGGTGCGTGCGCATCACTATCTGCG
CGCCGAACGCATCGGTGCCGATGGCAGCCGGCTGCAGGTGGACCTGCAACTGCCGGGGGA
TGAACCGCCGATGCCCTGAGCGGCGGCGCGACGCCGCGGCCACATGGGTTGCGGCTATCC
TTTGCGCGGTTCTGGATGATGGAATCTTGCCATGTCTCGTATTTCCCTGATTGCGCGCGG
CGCGCTGCTCGGCACCCTCGCGACCCTGGCCGGCTGCGGCGGCAGCAAGGGCGACAGCAT
GCTGATGCGCGAGTCGTTCAATTCCGACGACACCTATTCGCGCAATGTTGCCGCAACCTC
GCCGCAGGCCTGCGAAGCGGCCCGGCGCGTCCTGTTGAGTCAGGGTTACGCGGTGACGCG
CGCGGATGCGGCCGGTGTGGAAGGCAGCAAGAACTTCCAGCTCAAGGAAGCCGAGCAGAG
CGAGCAGCTCAACCTGCGCATTTCCTGCGCCAGCCAGGACGACGGCAAGGCGCAGGTGTT
CGTCAGCGCGCTGCAGGACCGCTATGCGCTCAAGAAGAGTTCGACGTCGGCCAGCGTCGG
GGTGGGCGTGCTGGGGTCGTTGTCGCTGCCGGTGGGCAGCAGCGGCGATTCGCTGGTGCG
CGTCTCCAGCACCACCGTGCAGGACGCGGCCTTCTACAAGCGCTTCTTCGAACGCCTGAA
TTCGTATCTGCCGAAGGTGACCGAGGCGCCGCCTGCGGCGACCGCTGCACCGGCACCGGT
GGCGCGTCCGGCAGCCTCGCCTAGTCCTGCACCCGCCGCGCCGCCTGCCGCAGCGCCCAC
CCCTGCGGCCGTGGCGCAGCCGCCGGTAGCGCCGCTGCCAGTGGAGGCGCAGGACCCGCC
GCCTGCGCCGGCCCAGGAGCCGCGCAGCGAACCCGCGACGCCGTGACGCGGAGTTCATGC
ATCGCTCCGTGGGCTGAATAACGATCGGCACGTTTCACGTTACGTTCTCGAACCCGCGAA
CAGAGTGCCGGCCATGGCTCGCCGAGTGGGCGAGGATGATGGAGATCGACGATGAAGATG
CGTACTTCCCTGCTGGGCATGACCATGATCGGCCTGATGGCCACGAGCACGTTTGCGCAG
GCGCAGCGGTATTCGGACCAGGGCCGCTACTCGGAAGCCGACGAAGGCCGCAGGTTCTCC
GACGGCACGCGCGTGCGTTGCAGAAACGTCGAAGTGCAGAAGAATTCCACCGACCCGAAC
CGGATCGGCGGTACGCTGGCCGGTGCTGCCATCGGCGGCTTGCTCGGTAACCAGGTCGGC
GGCGGCAACGGCAAGAAGCTCGCCACGGTGGCGGGTGCAGTGGGCGGCGGCATGGCGGGG
CGCGCCATTCAGGGCAATCGCCAACAGGCCAACGGCAACCGCCAGGTCGAGCGCGTCTGC
GAACGCCGCTGAGCGCCGATCCGCCGCTGAAGAGCGGTCTGCACCGATGTCTGCGAGCCC
CGGCCATGCCGGGGCTTTTTCAATCCAGCCGGCAGCACCGCTGCCCTGTCCACGACATAA
CGATGCGTTACAGCAAGTCCATGGCAATCAGCAATTGCACCTTGTCGGATGGATGGATCC
GGCATGCGGTGCGGTGGTGAGGCCCACTGCCGCGATGCGGCCTCGCGTCCAGGCACTGCT
GTGCGCCACGCTCCTGCTCATCGTGCAGGTTCCGCACGCGGCTGCCATCACGTCGGCGCC
GGTGACCGATGCCGCAGGGAGCGACTGCGTGGAGCTGTTGCTGCGCCGGCTGGGTTGGCG
GATCCAGCATGCCGCGATCGACACCGTGGCGATCCAGCGCGGAGCGCCATGCACGCGCGC
CTCGCTCGCGCAGGCGCAGGCGGCTGGCGATCTGCAGATCAGCCTGCCCGTCGGCTGGAG
CGCCGGGCAGCGCCATGTGATGTTCGAGAGGTTGCTGGACGACCCCGCAACGCTGTGCGC
TTACGGGTTCGAACTCGGCGCGGCCACCCGCCGCGCCGTCACCCGGCTGCAGGACAATCC
GCACTACCGTTTCTCAGCGCTGCAACTGGGCTGGATCGGCTTCGGCTGGCGCGGTGCTGC
CGCACAGGGATGGAGCCGATTCCGTAGCTTCGGCCGAGGCTATCAGCCGGCCGCCAGCAA
TGCGCGGGCGCTGGATGCGTTCTATCGCGGTCACGTGCGTTCCGAGTGCGGGGTGGGGCG
GCAAGTGGCCCAGCTCGCCACCCAGCGCGAGCTGTATGGCGATGCGGGATTCGATCGCGC
GTTCACGCCTGGCGAGCTGTCGATCGGCACGTTCCTGACCTTGCACGACACCGACAGCAT
CCTGCTCGGCGCGCACGCTGGCGAATTCTTTGCCGACGGCAAGGCGGTCAAGACCTCGCA
ACTGGGGCGGCAAGCCTTCGTAGGCGCACCGGGTTTCATCGCGCACGTCTTCGACAAGCG
CTATCTGGACGATATCCATAACCAGGCCGAGAACTTCGTGGTGGTGGATGTGGGCGATGC
GGCGGCACAGGCGCTGGCGCGGCATGGCGGGTTCGCCTACTACGATGCGCTCAACCGCAG
GATCTGGGAACTGGCCAGGTCGTTGCGCGGGCCGGGCAAGCGCAGATTCGAGCGGCTGCT
CTACGAGCGCGATGCGCGCCTGCGCGCCAGTCTCGATCCGCAGCAGCAGACACGACTGCA
ACAGGTGCAGGAGCTGCTGGACGATCCGTTCTATCGCCAATTCCAGGTCTACGTGCATCC
CAAGGGAGTCAAGCCGATCGGCTACCACGTGGCGCGGTTGCTCGACCGCAACCCACGCAC
GCCGTACGCGATCGATCTGACCCTGCACAACCTGCACAGCAGCCTGTACCGGCGATGGAT
CGACTGGCAGCTGCAGCAGTGCAGCGGCAACGCCGTGACGGAACAATCCATTGAGAATTC
CAACACACCAATCTACAGCGGGCATGGCACCCTGCACTGATCAGAACACGAGGAGCGATT
CATGGAACTGGGTATGGTGGGCTTGGGCCGGATGGGCGCCAACATGGCCGAGCGTCTGGT
GCGTGGCGGGCATCGTGTGCATGGTTACGATCCGGGCGCGAGCGCGCGCAGCAGCGCACA
GGCCAAGGGCATCGTCACCTCCGAGGCGCTGGAAACGCTGGTGTCCGCATTGCCGCAGCC
AAAGGTGGTGTGGTTGATGGTGCCCGCCGGCAAGATCGTCGATGACACCCTGGCGCAACT
GGTACCGCTGCTGCAGGCCGGCGACATCGTGATCGATGGCGGCAACTCGTATTACAAGGA
TTCGCAGCGCCGCGCCGAGCAGCTGCAGGCCAGCGGCATCGCCTTCGTCGACTGCGGCAC
CAGTGGGGGCGTCTGGGGCCTGCAGGAAGGCTACAGCCTGATGGTCGGTGGCGACGAGGC
GGTGGTGACCACGTTGCATCCGATCCTGGCCACGCTGGCGCCTGCTCCGGACAAGGGGTG
GGCGCGGGTGGGCCCGAGCGGCGCCGGTCACTTCACCAAGATGGTCCACAACGGCATCGA
ATACGGAATGATGCAGGCCTATGCCGAGGGCTTCGCGCTGCTGCAGCACAAGACCGATTT
TGCGCTGGATCTGCATCAGGTCTCGGAGATCTGGCGCGACGGCAGCGTGGTGCGCTCCTG
GCTGCTGGACCTGACGGCCGATGCGCTGCGACACAACCCGACCATGGGAGGTATCGCGCC
CTTCGTGGCCGATTCCGGCGAAGGACGCTGGACGGTGGCCGAGGCGATCGATCTGGAAGT
CTCGGCGCCGGTCATCACGTTGTCGTTGATGGAACGCCTGCGCTCGCGCGACAAGGATTC
GTTCACCGACAAGCTGCTGGCGGCGATGCGCAACCAGTTCGGTGGTCACGCGGTGATGTC
GGCCGTCACAACGGCGCCGGTGAGCGGCAGCAAGGACGCCTGAGCGCGGCTGGCAGCTGC
GCGCGCGCGCGCGTGAGCGCGTGCGTCGCGTGGGGCGGGGCTTGTGATCGGAGTTCGACG
CTGCCCCGCCGCGAACGGCGATGGCAGGACAGCGGCGAGCGAAGGTTCGCGCAGGGATAT
TCCGCTGTCGGCTCGCAACAGCACTGTCATCGGGCACGCGGCAATGCGCGTGCCTGGCCC
GCTTGCACGTCCCGCGGAGGCGGCTGCGTCAGGGGATGGCCAGCGCACCGGCACGCAAGT
GTGCAGCGTACAGGCGCGGCTTGCGCAACGGATACGGCTGTCAGCCGTTATCGGCCAGGT
GAATCACCCAGCCACTGCACCTGGCCGGTGGTGGCGCTGCGTCGGGCCAACTCCAGTAAC
TGCATCAGCTGCACGGCATCGGTCGCGCTGACCGGTGCGGGGCCATTGCCGGCCAGCGCA
TCGCGGAATGCGGCATAGCACTGCCGGTAGTCGCCGGGCTGATTGTCCGGCTGGTGGGTG
TGCATGCGGCCTTCCTCATCTACGCGGGTCAGCGTGCCGGGCAACGGATCCACACCCCAG
CCGACGGTGCCGGGTCGGCGACCGGCACGCAGCTGGTCTTCCTGCGTATCCAGTCCGTGC
TTGAGATAGCTGCCGCGGCTGCCGTGCACCGCAAAGCGCAGCCGGTTGTCGGCCACCAGG
GAGCCGGCGTGCAGGATCGCCCGTAACCGCGGGTAGTGCAGGGTGACGTGGAAATAATCG
TCGCTACGCGCCTGGCTGCGTTGAGGCAGCAGGTCGGCAGCGATCGCCTGTGGTGCTCCG
AACAGCTGCACTGCCTGGTCGAGCAGATGCGGGCCGAGGTCGTACCACAGCCCGGCGCCG
GGAATATCGCTTTCGCGCCAACGGTCGCGTACCTGTGGGCGATACCGATCGAAGTGCGAA
TGGAATTCCACCACCTCGCCCAGCAGGCCTTCGTCGATCAATCGGCGCACGGTCAGGAAG
TCCGCGTCCCAGCGACGATTCTGGAACACGCTGACGATGCGCCCGGCGGTTGCTGCCGCC
TGCATCACTGCACGCGCCTGATCGGCATCCAGCGTGAATGGCTTGTCCACCAGCACATGT
TTGCCGGCCGCCAGGGCCTGCAATGCGAAAGGCGCGTGGGTCTGGTTGGGAGTGGCCAGC
ACCACCGCGTCCAGCGCGGGATCGGCCAGCGCGGTGGCGAGATCGGCGATGACGGTGACG
TCGGGAAAATCGGCCTGCGCCAGTTGCGGCTTGGACGACACCACGCTGTGCAAGCGCAGG
CCGGGCGTGGCCGCGATCAGGGGCGCATGAAAGGTGCGGCCGACATAGCCGTAGCCGACG
ACGGCCAGATTGAACGGTTTAGGCATTGAAAACGGTTCATCGCAACGACGGAGGAGGCCT
GCATGGTATTGCACCCACCTGTGTGCGCCGGGTTCACAGCTCTTGCATGCTGCGGTCACG
TCTGCTCGACGGACGCGGCCGCAAGCTTGCCGCCACGTTCAACAGGAGTGGCTGAGATGA
AGAAGATGATGCATGCACGCAAGTTGCTCGCGCTGTCGTTGTCGCTGGGCCTGACCCTGG
GCGCCACGCAGGCGTTCGCCGCGCCGCAGGACATGGGTGCGCACAAGGATCATGCGGCCA
AGGATCACGCGGCCGGCATGAACGAGTCCAAGAAGCCGGTGACCGACACCTGGATCACCA
CCAAGGTGAAGGCCGACCTGCTGGCCACCGACAACGTGTCCGGCACCGACGTCAAGGTCG
AAACCAAGAACGGCATCGTGATGCTGACCGGTACGGTCGCCACCCAGGCCGAGCATGACA
AGGCGGTGGCCGTGGCCAAGGGCATCGAAGGCGTCAAGAGCGTCAAGGCCACCGGGCTGA
AAGTCACTGCCAAGCAGTGAGGTCCTGACGCCGTTGCGAATGCCGGACCTGCCGAGGCGA
GGCGGCAGGTCCGACACGAGGCGCACCCTGGCGGGTGCGTCTTTTTTTATGGATGCTGGG
TCCAGATCGTCAGCCCGAGAGCGACAACCTGAGCAGGTTCGCTCTCGCCGTTTTCACCAG
CGTTGCACGTATCATATGCCTATTCAGGCATGTCATGGTTGGATGGACTGGCCTGAATCA
TTCATCTCATCATTGGCGCGATCGGAGACAATGCCGTCTCGCCCCGACACGTAGCGAGCG
GATACAGACCTAGCAATGCAGACAACGTCCCAAGCAGACAGATGGGATCGCTGGAGACTG
CCATCGTTGGCGGCTGCCGTGTTCCTGATCGTGGTGGTGCCGGCGTTGCTGTTGCAGCAG
ATGGCGCGCAACGCCAACCAGGCGGCGGTGCGGGTTACCCATAGTCACGAGGTGCAGGAG
ACTGCGCAGCGCCTGGAAGCGGCGATGCGCGACACCGAGTCGGCCGCACTGATGCGCTCG
CACGGGATGCACCATCCGGCGCTGGATGAACGCATGCGCCGCGGCCGACGCGAGGCCCTG
GCCGCGGTCAGGCAGCTGATCGAACTGACCAGCGACAACCCGGCGCAGCAGGTGCGCATG
GGGCGCATCCAGAGCACCATCGAGCGCCGCCTGCTGCTGGCCGAACGCATCGCCGCAACC
ACCGAGCCGGCGCAGATCCGCGCGCTGATCGAAGACATGACCGTGAACAACCCGATCCGG
GTGTTGATCGACGAACTGCAGGGCGCCGAAGGCCGGATGCTGGAGTTTCGCAATGCGCGG
GCGGAGACCGAACGCGTGCATTTCGCGGTGCTGAGCTGGGCGGCGCTGGCAGTACAGCTG
CTGCTGCTCACCTCGGTGATCTGGCTGTTGCAACGTCAGATCCGGCGTCGCCTGGCGGCC
GAGCAGGAGTACCTGCGTGCCAACGGCCGCGCCGGCTCGGTGCTGCAGACCGTGCGCGAA
CCGATCGTGCTGCTGGATTCGCGCAGGCGCATCGTGCTGCACAACCCTGCGTTCGCCGAT
CTGTACGGACTGGAGGAGCGCGGCAACGAGCTGATGGCGCTGGAGGACGTGGGCGACGGG
GTCTGGCGCGATGCGCAGATTCACCAGCGGCTGGCCGACGTGCTGCTGCGCGACCGTGAG
CTTTGGGATTTCGAGCACGAACAGCGCGCAGCCGATGGCGTGCTGCGCACCATGTTGATC
AACGCGCGGCGCATGCCCTTGCCCGATACGGTCGATGAGGATGTGGTGCTGATGACGGTC
AGCGATATCAGCGTGCAGAAGGCTACGCAGCTGCGCATCCAGGAACTCAACCGGCAGATG
GAAGGCAAGGTGGAGCAGGTGTCGGAGGTCAACCGCGAGCTGGAAGCCTTCAGCTATTCG
GTCTCGCACGACCTGCGCGCTCCCTTGCGCCATGTGGCCGGTTTCTCGGACAAGCTGGCG
CGCCATCTGGGCGATGCGGCGGACGAGAAATCGCGCCATTACATGGAAGTCATCAGCAGC
TCGGCGCGGCGCATGGCGTCGCTGATCGACGATCTGCTGGTGTATTCGCGCCTGGGCCGC
AGTGCGCTGCGCCTGCAGGCGGTGGACATGCAGTCGCTGGTGGCCGAAACGCGTGCGATC
CTGGATTCGAACGTGCAGAGCGAAAACACCGGCCACCGTGTGGACTGGCATATCGCACCG
CTGCCGGTGCTGGTGGCCGACGAGAACATGATGCGCCAGCTGTGGATGAACCTGCTGGGC
AATGCGGTCAAGTACAGCGCCAAGCGCGAGGTGGCCCGGATCGAGGTCACCTATACGCTG
ACCCAGGAAGGCGGCCACCAGTTCAGCGTGCGCGACAACGGTGCCGGCTTCGACATGGAG
TACAGCGCCAAGCTGTTCGGCGTGTTCCAGCGGCTGCACAAGGCCAGCGAGTACGCCGGT
ACCGGCATCGGCCTGGCCAGCGTGCGCCGCGTGCTGGCGCGTCATGGCGGCCGCATCTGG
GCCGAAGGCGCCGTCGATGAAGGTGCTACGTTCTATTTCGAGCTTCCCCCTGCGCCTGAA
GCGCCCAACCAAGAGTTCACCGTATGACCGCCATTCGTACCATCCTTCTGGCAGAAGACA
GCCCGGCCGACGCGGAAATGGCCGTCGACGCGCTGCGCGAAGCCCGCCTGGCCAATCCCA
TCGTGCATGTCGAGGACGGCGTGGAGGCGATGGACTACCTGTTGCGCCGTGGCGCGTTCG
CAGACCGCGAGGAAGGGCTGCCCGCCGTCCTGCTGCTGGACATCAAGATGCCGCGTCTGG
ACGGGCTGGAAGTGCTCAAGCAGGTGCGCAGCGACGAGGCGCTCAAGCGCCTGCCGGTGG
TGATCCTGTCCTCTTCGCGCGAAGAGAGCGATCTTGCGCGCAGCTGGGATCTGGGCGTCA
ATGCCTATGTCGTCAAGCCGGTGGATGTGGACCAGTTCTTCAACGCGGTCAAGACGCTGG
GTACCTTCTGGGCGGTCATCAACCAGGCACCGGAGCTGGACTGAACCATGCCGCACGAGG
GGGGCAAACTGGAGCAGCTGAAGATCCTTCTGGTGGAAGATTCACCGGAAGACGCCGAGC
TGTTGTCCGATCAGTTGCTGGATGCCGGCATCGACGCGGCATTCGAGCGCGTGGACAGCG
AGCCGTCGCTGCGCAGTGCGCTGGAGACGTTTGCGCCGGATATCGTGCTGTCGGACCTGA
GCATGCCCGGCTTTTCCGGGCATCAGGCGTTACGCCTGGTGCGCCAGAACGGTGCAACCC
CCTTCATCTTCGTCTCCGGCACCATGGGCGAAGAAACCGCGGTCAAGGCGCTGCAGGATG
GCGCCAACGATTACATCATCAAGCACAATCCCACCCGCCTGCCGAGCGCGGTGACGCGGG
CGATCCGCGAAGCGCGCGCCGAGCTGGAGCGCCAGCGGGTGGAAAGCGAACTGATGCGGG
CGCAGCGGTTGGAGAGCCTGGCCATGCTGGCGGCCGGGTTGAGCCACGACCTGCGCAACA
TCCTGCAGCCATTGCTGATCGTTCCCGACTTGCTGGCTGGGCGCACCGACGACCCGCAGT
TGCGTCAGCTCGCCAATGTGGTGGCCGAATGCGGCCGCCGCGGGCACGAGATGGCCGAGT
CGATGCTGTCGTTCGTGCGCGGTTCCAACAAGCCGCGCGAACAGGTCTCCATCGCCAACC
TGTTCCAGGCGGTGCAGATGCTGCTCAGGAGCAGCCTGCCCGATGGCGTGCGCCTGCAGA
TGGATCCGATCCCGGCGGATCTGACCATCGAAGCCAATTACACCGAGCTGCAGCAATGTC
TGCTCAATCTGGGGCTGAACGCGATCCAGGCGATGCCCGGCGGCGGCAGCCTGCTGCTGG
CCGCCGATCGCTACGATTCCACACGCGTGCGCATGAGCGTGGCCGACACCGGCATGGGCA
TGAGCGATGAGACCCGCGCACGTCTGTTCAGTCCGTTCTTCACCACCAAGGCCGATGGCA
CCGGCCTGGGCTTGATCTCGTGCAAGCGCATCGTGGAAAGCTACGGCGGCAGCATCCAGG
TGGACAGCCAGCTGGGCAAGGGCACGCGTTTCGACATGATCGTGCCGATGCGCGCGGCAC
CCGCGCCGGTGGCCGATGCCGAACTGCCGCTCGCGCTGGGTCATGGCCAGCGCATCCTGC
TGGTGGATGGCGAGGCCACGCGGCTGTCGCTGCTCGGCAATGCCTTGTCCAGCCAGGGCT
ACCAGCCGCAGTTGGCGACCGATGGCGCGGCGGCGCTGCAGCTGGTGCAGCAGCACGCCA
TGCCGGACCTGGTGATCATCGACAGCGACATCATCATGCTGTCTGCAGTGAGCGTGCTGC
TGAGCATGCAGGAGCTGGGCTACCAGGGACCGGCGATCGTGCTGGAAGACGTCGGCTCGC
CGCTCCAGCGTGCGCATTTCCCGCCGGATATTCCGGTACACGTGCTGCGCAAGCCGCTGG
AAATGCGGCGCGTGTTCCGCGCGGTGGCGCACGCGCTGGAAGCGGCCTGACGCCCGTGCC
GGAGCGCGCAGGCGCGGACCGGCGCATCTGCAACAGTTGACGCTGATGCCGGCTGCATGC
GCGAATACCGCATGACCACCGTGCTCCTCAGCCTGGGCAGCAACGTCCAGCCGACCCACT
ATCTGCACCTGGCCGTGGCGGCCTTGCGCGCGCGCTTCGGCCCGCTCCTGGTATCCCCGG
CCTATCGAACGCCGGCCGTCGGGTTCGATGGGCCGGACTTCGTCAACAATGCGGTCGCCT
TGCAGACCGAGCTGGACCTGCATGCGCTGGACCTCTGGCTGCACGCGCTGGAGGATGCAC
ACGGGCGCGATCGTAGCGGGCCGCGCTTCAGCGACCGCACGCTGGACGTGGACGTGGTGT
TCTTCGGCGATCGCATCGTCCAAGGGCCGGGGCAGTTGCGTATTCCGCGCCCCGAGCTCA
AGCATGCCTTCGTGCTCAAGCCGCTGGCCGATATCGCGCCGGAGTTCGTCGACCCGTTGA
GCGGCCAGACGCTGGCCGCGCTATGGAAGGCGCACCCGCAGCACGCCGACGCGTTCACGA
CGGTGGAACTGGCCGCTGCGCCCGCAGCGCTGGGTATGGCGCAGTAGCGCCTCGTGTTGC
GCCGCTGGGCTCTGCACCTGCGGGACGCTATCCGGACACGGCCGGGGACGTCGCGTTGGC
GGCGCAAAAACGGCGCGGCCTTCCGTGCATGGACCTGCTAGCTCAGTTGGCGGCCGCCAT
CCACGTGCAGGGTCTGCCCGGTGACGAAACCGGCATCGGCCAGCAACCAGCGCACCGCTT
CGGCGATCTCTTCCGGTGTGCCGGTGCGCGCCAATGGGGTGCGTGCGAGCAGCGCCTGCT
TGGCATCGGCGGCCTTGCCTTCTTCCGGCCACAGGATCGCGCCCGGCGCCACCGCGTTGA
CGCGCACATCCGGCGCCAGTTCCAGCGCGAGCGAACGGGTCAGCATTTCCAGCGCGCTCT
TGGAGGCGCCATACAACGGATGATGGCGCATCGGCTGCTGCGCATGCAGGTCGGTGAGGT
TGACGATGGCGCCGCGGTGCTGGCGCAGTTGCGCGGCGGCGGCCTGGGCGATGAAGAACG
GGGCTCGCGCATTGACCGCGAACAAGTCGTCCCACTGCGCCGGCGTGGCCTCGCCCAGCG
CGGTGGGATAGAACGCCGAGGCATTGTTGACCACGGCGTCCAGGCGGCCGAAGGCGGCAA
GACAGTCGGCGACCAGTTGTGCCGGCGCCTGCGGCAGACGCAGGTCCGCGTGCAGGGCGT
GTGCGCTGGCGGGGCGTTGCGCGCACAGCTCGGCCACGCGCGCGCTCAGCGCCTGGCCGG
AGCGGTGCGCATGCAGCGCGACGCGGTAGCCGGCGGCGTGCAGGGTGGTGGCAATCTGTG
CGCCGATGCGGCGGCCTGCACCGGTGATCAGCACCACCTTGGAACTGTCTGTCATGGCGT
ATTCGCTCGGCGTCGCGGAGGGCTCGGCTATGCTGTGCATTGTCTTCGCAACCGGTGCCC
GCATGCACGCCGACCTTCCCACCCCCGATTCGGACGCACTGGCACATAGCGATCGGTTGG
CCGCTCACCTGCGCGCCGAAATCCAGGCGGCCGGCGGGGCGATCCCGTTCTCGCGCTTCA
TGGAGCTGGCGTTGTATGCGCCGGGCCTGGGCTATTACAGCGCCGGATCGAGCAAGTTCG
GCGACAGCGGCGATTTCGTCACCGCGCCCGAACTCGGGCCGCTGTTCGCGGCCACCGTCT
CCGGCGCGCTGGTGCCGGTGCTGCAGCAGCTTGGGCCACAGGCGCGGGTGCTGGAGGTGG
GCGGCGGCAGCGGCGCGTTCGCCGAAGTCATGCTCAAGCGGCTGCTGGAGCTGGATGCGT
TGCCGGAGCGCTATGCCATTCTCGAGCCCAGTGCGGATCTGCGCGAGCGTCAGCGCGAGC
GGCTGGGCCGTAGTCTGATTCCGCCGGTGTTCGATCTGGTCGAGTGGCTGGATGCACCGT
TCCCGGACGATTGGGACGGCGTGCTGTTCGCCAACGAGGTCATCGATGCCTTGCCCACGC
CGCGTTTTGCGATACGCGACGGGCAGGTCTACGAAGAGACGGTCGTGCTGGATGCACAGC
AGCGGTTCGCGCGCGGCGAGCAGCCTGCCGATGCCTTGTTGAGCGCGGCCGTGCGGCATC
TGGAGCGCTATCTGGAGCAGCCGTTCGCCGAAGGCTATCGCTCCGAGTTGCTGCCGCAAC
TGCCGTACTGGGTGCAGGCGGTGGCCGGCGGGTTGAAGCGTGGTGCGATGCTGTTCGTCG
ATTACGGCTACCCGCGTGGCGAGTTCTACCGCCCGCAGCGCGAAGACGGCACCTTGCGCG
CGTTCTACCGGCATCGCATGCACGAGGACCTGTACCTGTGGCCCGGTTTGCAGGATCTCA
CTGCCTCGGTGGACTTCACCGCGCTGGCCGAAGCCGGTACCGGGGCTGGCTTCGAGTTGG
CGGGTTACTGCACGCAGGCCAGCTTCCTGCTCGGCAATGGCATGGATGCGTTGCTGACGC
AGGCCGATGCGCGTACCGACGAGGTCGGCCGCATGCGTCTGCGGCAGCAGGTCAAGCAGC
TCACCTTGCCCAGCGAGATGGGCGAGCGCTTCCAGGTGATGGGGTTTGCGCGCGATGTGG
ATTTCGCCCCGGCCTTTCTGGCCGGCGATCTCACGTGGCGGCTGTGACCGCGGCGCTGCG
GCCGTTCCATCGGCCGAGCGTGTGGGTGGGGCTGTGGATCGCCGCAATCGTGGCGCTGAT
AGCGGTATGCCTGGGGCCGCCGCCGGAGTTCCCCGAGCTGCCGTCCAATAGCGACAAGGC
CGAGCACTTCCTGAGTTTCGCGCTGCTGAGCTGGGGGGCGGTGCAATTGTTCGCGACCCG
CCGCGCACTGCTGCTGGCTGCATTCGGTCTGGTGTTGCTGGGTATCGGGATCGAGATCGC
GCAGGGTGCACTGACCACCAATCGCAGCGCCGATCCGTACGATGCGCTGGCCGATACGCT
GGGGATCCTGGCCGGCCTGTGCCTGGCGTGGACGCCGCTGCGATTGGTGATGTTGCGCAT
GGATAAGCGCTTGTTTGGGTCGCGCTGATTGTTTGGCAACGCGGTGCGATTGGGACTGCA
GATTCACTGCAGGGCCATTGCCCGCCCACCATCGCGGGACACGCTGCAAGTACGTCCTTG
TAGCTCTTATGCGGCATCCGTGCCGCGTAAGGTCTCGCGACGGTGGGCGGGCAAGGACCA
GTCGAGTTCATCGTGTGCACCGATCGCTATGCAGCAGCCAGAAAGTCGCGTGACGCGGTG
TCCTCGCTCTTCAATAAAACGACCATTCAACTTTCTGGTGCGGTGTCCTTGCCGCTTGCG
GGACCGTTGGCGGCATGGATGCCGCCATCGAGCCCCATGGATGGGTTCACGGCGTGTCCC
GCGAGTGGCGAGGGCACCCCGCGCCCGGCCCGCTCGGCTTTAGACGGTATCCGAACCCCG
CCACGACGCAACGCCCCTGTCGCGAGGAGCCGATCCGACCAGTTGGGTGGGTCATCCAGG
ACGATCGTCGTGCACCTGGGGGCTGCGTAAGCATTGAGCTCCGCGTTCAGCCGGGCATAT
GCACTGCGCGCTCGCGCAGCCACTTGGTGGCCACCCACTTTTCCCCGGCCAGCACCGGTG
CGCCGGCGTGCAGGCTGCGCGTCATCGGGTGTGGGCGGTCGTAGCTGAAAAACACCGCAT
TGCCTTTCACCGCGGCCACGTCCAGGTGCGCCTCCGGAAAGCGCGTGGCGCCGCCACGTT
CGGGCGTGTTGAGGTACATCACCAACGAGGCCACGCGCTGGCCGCCAGCGCGCAGCAGCA
CGGGCGTGCCGGCCGCATCCGGGTCGAAGTAATCGTAATGGGGCTGATACTCGGCGCCGG
TGGCGTAGCGCAGGACCTGCAGGCCCTCGCCGTGCTCCACCGGCCAGTCGAGCAGGCGTG
CGATGCGCGCTTCGATCCGTTGGCATAGCGCGTCCTGCCCAAGCTGCAGGTACATGCTGT
CGCTGGTGCGCGCGGCATGGACGATCTGCGCGCCGCTGCCGTTGTCCACGGTGCGCGAGC
GCGCCAGGTATGGATACGCCATGGCGATCAATGCATCGCATTCGGCCTCGGAGAGAAAGC
TGCCCAGCACCACGACGCGGGGCAACAACAGGCTGACCAGCACGCGCACCTGACGATCAC
CCAGGTCCAGCAGCGAGGCATCGTCGTGTTGCAGCACCGCGGGCACGCGCACCGGCAGCG
GCAAGTCGTTCGCTCGTGCATGCCGCTCGATGTGGTCGCGCAGCAGCGCTTCGACTGCGT
CGATGGCGTCCTGCTCGTTCCAGCCTCGCTCCAGCAGCGGCTGTAGCGCCTGCTCGGGCG
GGCGTCCGGCCATGGCTTGCGCCACGATCCAGTCGGCCAACGTGTCGGGGATAGCGATGG
ATGTCATCGCTCTACAGTGCATGCGGGCGTGTGTCAGCGATGTGTCAAATGTGTCGCGGT
AAGACAAATGCAACAGACGCTCCCTATAAAGGTGACGGGGATCTTGAACGTGCTCGCCAC
TGCAGTGAGCGGAACGCAACCATTCTTGACGACTCCTCTTCATACCGGACCTTTTGACCT
GGAGATCAGCCGCATGTCCGTTCGCAATAGCAGCAAGACACTTTTGATGACGTTTGGAAC
CGCACTGGCGCTGTCGGCCTGCGGTGGCGGTGCCGATCGTGTCGCTTCGCCGGGCGAAGG
CGCGTTTCCGCCGGCACCAGCGCCCGTGCCGACACCGGCGCCCACGCCCGCTCCGACGCC
GGCGCCAACGCCTGCACCGAGCGGCCCGGCCGCCGATTGCCCGACCGGCTTTTCCAACGT
CGGCACCATCGCCAACAACACGCTGCGTGCCTGCCAGTTGCCGGAAACCATCACCGGCAA
TCTGGTGGTGCCCGCACGCGCGGGCACCGCGTATTCGATCAGCGGGCGCGTCAACGTGGG
GACCGACCGCGGCGGCAATGCCAGCGCGCCGGCCGCAGGCAGCACCCAGGGCATCCTGAC
CGTCGAGCCGGGCGTGACCCTGTACGGCTCGTCGGGCAGCGACTACATCGTGGTCAACCG
CGGTTCGCAGATCTTCGCCGAGGGTAGTGCCACCGCACCGATCGTGTTCACCGCGCGGCA
GGCACTGGAAGGTCAAGTCAGCGCCAACACCATCGGCCTGTGGGGCGGCATCGTGGTGCT
GGGGCGTGCGGCGATCAACAACTGCCCGGGCGCCACGGTGTCCGGCACGCCGGAATGTCA
GGCGCAGGTGGAGGGCACCAACGCGTTCTACGGCGGCAACAGCGCCACCGACAACAGCGG
CGCGCTGCGCTACCTGCGCGTGATGTACTCGGGCTTCGAAATCTCGCCCAACAACGAACT
GCAGGGCATCACGCTTGCCGGCGTGGGCAGCGGCACGCGCCTGGATTACGTGCAGATCCA
CAACAGCTCCGACGATGGTATCGAATGGTTCGGCGGTACCGTCAACGGCGGCCACATTGT
CATCACTGGTGCCGACGACGATTCGCTGGATACCGACGCCGGCTGGAGCGGTGCACTGCA
GTTCGGCATCGTGGTGCAGCGCGCCGGTGGCGGCGATCGCATGAACGAGTGGAGCAGCCT
GCGTCGCCAGCCGTATTCGCGTCCGAAGGTGGCCAACTTCACCTATGTGGGCAATGCCCG
CGCCGGTGCAGCGATCATGCTCAACCAGGGCACGCAGGCAGCGTTCTACAATTCGGTGGT
CACGCGTCCGGCCGGAGGCACCGGTGATGGTCTGGTGTGCTTCAACCTGGCCGATACCGA
CACGCTCGGTACCTTCAACTCGGTGTTCTTCGCCTGTCCGACCGCATTCGGTAGCGACCC
GCGCGCGGCCAGCCAGTTTGCGGCCGGTACCAACAACGTCGCCAACGGCGTGTCCACGCT
GCAGAACACCTTCGTCAATGGTGCCAATGAAAGCGCCGTGCCGGCGTTCCAGGGCTTGAA
CGGGGTGAGCAGCTTCTTCCAGCAGGTGAACTACATCGGTGGCGTGCGTGATGCCAACGA
CACCTGGTGGCAGGGCTGGACCTGCGGTCTGACCGCCGATCGTCCCTGCTGAGGCACGGC
ATCGCGCGGCGGCCCGATGCCGCCGCGCGATGCGTCCCGCTTCATCTTTCTGTTGCCAGG
GCTCCCACGATGCGAACCTCCACTGTTGCCCGTCTCTCGCGGACGGGCCTGTCTCTTTCC
ATTTCCACCTTGCTGATGTCCGGCACCGCGTTGGCACAGTCGGCCAGCAACGATGCCAGC
GGTGGCATCAGCTCCAACGCCGCCGCCACCAGTGCGCCCAAACAACTCGACCAGGTCGTG
GTGCGTGGCGAGTACATTCCCGAACCGATGCTGCAGACCTCGGAGGTGGCCTCGTTCGTC
ACCCGTGAGGACATGGAGCGCACCGGCGACAGCAGCGCGGCGGTGGCGCTGACGCGCGTG
ACCGGCTTGAGCCTGTCGCGTGGCAAGTATGTCTATGTACGCGGGCTGGGCGAGCGCTAT
TCGTCGGCGCTGTTCAATGGCTCGCCATTGCCCAGCCCCGAGCCGATGCAGCGTGTGGTG
CCGCTGGATCTGTTTCCCAGCGACGTGCTGGCCAGCGTGACCGTGCAGAAGACCTATTCG
GCCGATTATCCGGGCGAATTCGGCGGCGGCGTGATCGATCTGCAATCGATGACTGTTCCG
GAAAAGCCGTTCTTCTCGCTCACTCTGGGCGGTGGCGCCAACAGCGTCAGCACCGGCGAG
AAGGGCCTGACCTACTATGGCTCGGGCGACGACGAATGGGGCGTTGATGATGGCACCCGC
AAGCAGCCGGGTGCATTGCGCGATGCCATCGCCAGCGGGCGCCGCGTGGATCTGGGGAAT
TTCTCGCGCGAGGACATCCGCCGCATCGGCCGCAGCATGAACAACGCGAACCTGTACGTG
CTGCAGGAAAGGGACAGCATCGCCCCGGACGTCAATGTCGGCGGCAGCGCCGGCTACGGC
CTGGAGATCGGCGAGGCCAAACTCGGCATTCTTGCGGTAGCCAGTTACGACAACGAATGG
CGCACGCGCACCGGCAAGCAGCAGGACGGCATCTTCGTTGGCGATAGCGTGGAGTTCAAC
TCGAACTACGATTTCGCCACCACCCGCAACAACGTACGCACCAACGGCATGTTGGGGCTG
GGTTGGGAGTATGGTCGCCACAAGATTGGTTGGACAACCTTGTACGTGCACGATGCATTG
AAGGTGGCGCGCAGCCGTGCCGGGCGCGACGAGCTGGCCGGTTTCGACGTACGGGACGAC
AACACCGAGTGGTACGAGCGCCAGCTGATCAACAATCAGCTGCTGGGCTCGCATGCCTTC
GGTGAGTACGACGATCTCAAGGTGGAGTGGCGTGCTGCGGTGGCCAACGCCAGCCGCGAT
GTACCGTACGAGACCGGCATTCGCTACGAGCTGCTGGATGGTTACTGGGCGCACGATGCC
TCGCGCGTGCAGAACTACACCCGTTTCAGCAAGGTCGACGACACCGTCGCCAGCGGTGGC
GTGGATGTGACCTGGCGCCTGCCGATGGAGCGCGACCTCACCGTCAAGGGTGGCCTGGCG
TATCTGGACAACGACCGCACCGCGTGGAGCCGCGAGTTCCGCTTCCTGGCGCTGGACGGT
CCGCTGCCGTTCCTCAACCAGTACCAGCGCGTGGATTATCTGCTCTCCGACTACAACCTC
AGCAACGACCTGTTGCGCTTGCGCGAGACCACCGGCAGCTTCGGTGCGGCCGCTTACGAC
GCGACCTTGAAGGTCAAGGCGGCGTATCTGCAGATGGAGGGCGAGATCGTGCCGACCCTG
CGTGCCACGGTCGGCGTGCGGTACGAAGATGCCACCCAGGCGGTGCACCCGTACGACATC
TTCAGCGGTACGCGCCAGGACAGCGTGGCACCGTTGGACAACAGCTACGCGCTACCGTCG
GCCACCGTGACCTGGAACTTCGCCGACAACCAGCAGCTGCGCTTCGGCGCATCCAAGACC
ATCGCGCGCCCGCAGTTCCGCGAGATGGCGCCCCAGCAGTATCTGGATCCGGACATCGAC
CGCCAGTTCTTCGGCAACCCGTTCCTGGTCGACAGCGAGCTGGTCAATCTGGATGCACGT
TACGAATGGTTCTTCGAACCGGGCCAGTACGTCACCGTCGGTGCGTTCTACAAGGACATC
GACAAGCCGATCGAAGCCATCGTCAACGATGCACCCGGTGGCGGCATCGTGCAGAGTTTC
ATCAACGCACCCAAGGCCACGCTCTATGGTGTCGAACTGGAGGCCAAGAAATACCTGGAT
CTGCCGATCGCCGCCGACTGGTGGGGCGACAAGCGCCTGTTCGTGTCCGGCAACTACACC
CGGGCCAAGTCCGAGGTGAGTGCCAGCGCCGGCGACACCGTGCAACCGTTCGGCTTCAGT
GCCCCGGTACAGGCCAATCTGTTCATTCGTGATGGGTCTGCGCTGCAGGGGCAGTCGGAC
GACATCGCCAATCTGCAGATCGGTGTGGAAAGCCAGAGCACCAACAGCCAGGCGACCTTG
ATCGCCAACTACGTCGGCGAGCGAATCTCCGCGCGCGGCCGCCCAGGCCAGCCGGACTAC
GTCGACAAGCCAGGGACTTCGCTGGATCTGGTGATCAGGAAGGGCCTGGTGTGGTCTGGC
GATACCTTGTCGGTGAACTTCGCTGCACGCAACCTGCTCAAGACCAGGTACCAGGAATTC
CAGAAGGTGGGCAGCAACCGGGTTGACCTCTACAGCTACCAGCCCGGTATCAGTTATGAC
ATCAGTGTGACAGCGCGCTTCTGATCCATCGGCCTCAGGAACCGCTGCAAACGCCCGCCA
TGCCGCGCATGGCGGGCGTTTGCGTTCTGCCGCAGATCGCTTCATGTCGCCTTGTGTCAT
GCGCTTCTCCGAACTGACACATTGCTGCCGCATTCTGTCATCCGATCGCAATTCCTCAGA
CGGATAACCGCTTTGCTGCACGTGTCGCCCTCGTTGCCTGCCTTCATGTCACTGCGCGTT
GCACGCACGGTCGGGCTCGGTGTGCTGGCCGTGTTGCTGGTCGTGCAGGCGCTACGCCTG
GTGTGGCTGGTCGTCACGCCGATCGGGCCGCTGGGCACACGCCAGCCGGTGATCGATGCG
AACGCGGAGGTGTCCGCGCTCCGCCGCGATGTGTTCTATCGCACCGTCGACGACGCCCGC
AGCGACGGGATCATGCTGCATGGTGTGCGTGCCGGCGGTGACCACGCTGCGGCCTATCTG
AGTGATGGCGATGGTGGGCAAGGCGCCTACCGCGTTGGCGACGCGGTGCTGCCAGGTGTG
GTGGTCCAGGCGATCGCCGCCGATCATGTGCTGCTGCGTGCCGGCAGCGGGGTGCGCCGT
CTGGTGCTGGCCGACGCCGCACCGCAGGCACCTGCGCCGCCAGCGGCGGGCACTCGAACC
GCAGGCGCGGCGGCAGCGGTTTCGAACGCGGCGAGCGCGAGTGAGGCGACTGCTGCGGCG
GCTGTCGATCCGCAACAGTTGCTGAGCACTGCCGGCTTGCGCGCAAGCCAGGACGGCAGC
GGCTTGACCGTGATGCCGCGCGGCGATGGCGCGCTGCTGCGGCAAGCCGGTCTGGCTCCC
GGCGATGTGCTGACCCAGATCAATGGCCGCACGCTCGATGCCGAACACCTGCGCGAGCTG
CAGGACGAACTGCGCGATGGCCAGGCGGCCACGTTGACCTATCGCCGCAATGGCCAGACC
CACACCATGACACTGAAGCGCCCGCAATGAGTTCCGTCCGTCCTCTCTGGCTGATCTGGG
CCGCAGTGCTGTTTGTGCTTCCGGTCATGCCTGCCGCATCGCTGCATGCGGCCGATGCTC
CGGCGGTACGGTTGCAGGACGTGGAGCTGCGCGCCTTCATCCAGGATGTCTCGCGGGCCA
CCGGCATCACCTTCATCGTGGACACGCGCGTGCAGGGCACGGTGAACGTGGCACGCGCGC
AGGCGATGTCCGAGGCCGACTTGCTGGGCATGCTATTGGCAGTGCTGCGGGCCAACGGAT
TGATTGCCGTCTCCAGCGGGCCATCCACCTATCGCATCGTTCCCGACGATACCGCCGCGC
AACAGCCCGGCAGCGCTGCCAACGCCAACCTGGGGTTTGCGACCCAGGTATTCACGCTGC
AGCGCGTGGATGCACGCAGCGCGGCAGAGATCCTCAAGCCGCTGGTTGGGCGCGGCGGCG
TGATCATGGCGATGCCGCAAGGCAATAGCCTGTTGATCGCCGACTATGCCGATAACCTGC
GCCGTATCCGCACGTTGGTCGCGCAGATCGATACCGACCGCGCGGCGATCGATACGGTGA
CGCTGCGCAACAGCTCGGCGCAGGAGCTGGCGCGCACCCTGACCTCGCTGTTCGGGCAAG
GTGGCGAACGCAGCAATGTGCTGTCGGTGCTGCCGGTGGAGAGCAGCAATTCGTTGATCG
TGCGCGGCGATCCTGCGTTGGTGCAGCGCGTGGTGCGCACGGCGGTCGATCTCGATGGGC
GGGCCGAGCGCCGTGGCGATGTCAGTGTGGTGCGCTTGCAGCACGCCAGTGCCGAACAGC
TGCTGCCGGTGCTGCAGCAATTGGTCGGCCAAAGCCCGGGAACCGAGGTGCAGGCAGCAC
AGGACACGCGCTCCAACGCGGTAGACGTGGCCGCAGCTGCCGGCGCTGCGCAGACGCAGG
TGATCACACCGGCTACAAGCAAGCGCCCGGTGATCGTGCGCTATCCCGGCTCCAATGCCT
TGATCATCAATGCCGATCCGGAAACCCAGCGCGCCCTGATGGAGGTGATCCGGCAACTGG
ACGTACACCGCGAACAGGTGCTGGTGGAGGCGATCGTGGTGGAGATTTCCGACAACGCCG
CCAAGCGGCTGGGCGTGCAGCTGTTGCTGGCCGGCCGCAACGGCACCGTGCCCTTGATCG
CCACCCAATACCGCGGGGCAGCGCCCGGCATCGTGCCGCTGGCCGCGGCAGCGGCCGGTG
CGCGCAGCGGCGAAGACGATGACGATTCGGTGTTGGAACAGGCACGCAATGCGGCCGCGC
AATCCTTGCTGGGCCTCAGCGGTGGCCTGATCGGCCTGGCCGGGCAAAGCAACGATGCAG
TGTTCGGCATGATCATCGACGCGGTCAAGAGCGACACCGGCTCCAATCTGCTTTCCACCC
CGTCGATCATGACCCTGGACAACGAACAGGCGCGCATCCTGGTAGGGCAGGAAGTGCCGA
TCACTACCGGCGAAGTGCTGGGCGCGGCCAACGACAATCCCTTCCGCACCATCCAGCGTC
AGGACGTGGGTGTGGAGCTGGAAGTGCGCCCGCAGATCAACACCGCCGGCGGCATCACGC
TGGCGATCAAGCAGGAAGTCTCGGCCATCGCCGGGCCGGTGAGCGCGCAGTCCTCCGAGC
TGGTGTTCAACAAGCGCCAGATCGAAACGCGCGTGGTGGTGGAAAACGGCGCGATCGTCG
CGCTCGGTGGGCTGCTGGACCAGAACGATCGCCAGACCGTGGAGAAGGTGCCCTTGCTTG
GCGATGTGCCAGGGCTGGGTGCGTTGTTCCGGCACAGGTCGCGCAACCGCGACAAGACCA
ACCTGATGGTGTTCATCCGCCCCACCATCATTCGCGATGCGGCCGACGCCCAGCGGATGA
CCGCGCCGCGCTACAGCTACCTGCGCGATCGCCAGCTGGCCGATGGCGACCCGGAAGCGG
CGCTGGATGCGCTGGTGCGCGACTACCTGCGCACGCAGCCGCCACGGCTGCCGGCCGCAA
CGTCCGTGCCGCCGACACCGGCCGCCACGCCCATGCCCGCCACCCGTCCCGTGCAGCGCT
GAGGCCATGACCACGCCACGCACCGCGATCTCGTACGCATTCGCCAAGCGCCATGGCGCC
GTACTGCTCGAAACCGACGGCATCGCGCAGATCGGTCTGCGCGAAGGCGGCGACGTGCAG
GCGCTGATCGAATTGCGTCGTGCGCTGGGCATGCCGCTGCAGGTGCGCACCCTGGCGCCG
GCGGTGTTCGATCGGCGGATGTCGGAGATCTATGCCGACGCCGGGCTGGAGCAGGGCATG
CAGGTCGAGGCGCTGGACCTGCACGGCAGCCTGGACGCGTTGATCGACGACATCCCTACC
GCCGATCTGCTCGACAGCCAGGACGATGCACCGATCATCCGCCTGATCAACGGCATCATC
GCCGAGGCCGCGCGGCTGGGTGCCTCGGACGTGCACCTGGAATCCTATGAATCGCGCCTG
CGCGTGCGCCTGCGCGTGGATGGGGTGATGCGCGAGGCCGCCACGCTGCCTGGCCGCATC
GCGCCATTGCTGGTGTCGCGGGTCAAGGTGATGGCGCGGCTGGATATCGCCGAAAAGCGC
ATCCCGCAGGACGGCCGCGTGTCACTGGTGATGGGCGCCAGGGCGCTGGACGTACGCGTC
TCCACCTTGCCCACCCGTGGCAGCGAGCGGGTGGTGCTGCGTCTGCTGGACAAGGAGCAG
GGCAGCTTGTCGTTGGCGCAGTTGGGCATGCCGCCGGCGGCGATGCACACCGTGCAGCGG
GCCTTGCAGGTGCCCAACGGCATCGTGCTGGTCACCGGCCCCACCGGCTCTGGCAAGACC
ACCAGCTTGTATGCAGCGCTGAGCCTGCTCAACGACGGCTCGCGCAACATCCTCACCGTC
GAGGATCCGGTGGAGTACGCCATCGATGGCGTTGGCCAGACCCAGGTCAATGCGCGCGTG
GGCATGACCTTCGCGGCCGGCCTGCGCGCCATCCTGCGCCAGGACCCGGACGTGGTGATG
ATCGGCGAGATCCGCGACACGGAGACCGCGCAGATCGCGGTGCAGGCCAGCCTCACCGGC
CATCTGGTGCTGTCCACCGTGCACACCAACGATGCGGTCGGCGCGGTCACCCGTCTGCGC
GACATGGGCATCGAGCCGTTCTTGCTCGCGTCCAGCCTGCGGCTGATCCTGGCGCAGCGA
CTGGTACGGAGGCTGTGCACGCAGTGCCGCACGCCGCGCCCCTTGGACGCGACCACGCGC
GCGCTGACGCAGGGCGAGGACACCGCCAGCGTGTATGCGGCCGTGGGTTGCAGCGCCTGC
CATCACAGCGGCTACGCCGGGCGCGTGGGCATCTACGAAGCCATTGCGGTGGACGATGCC
ATGCGCCGGTTGATCGGTGAAAACGCCGACGAGGACGCCTTGGCAGCAGTCGCCTTCGCA
CGCGCGCCGCGGCTGGGCGATGCCGCGCGCACTGCCGTGCTGCAAGGCCTGACCACGCTG
GAAGAAGCGCTGCGCGTCACCCGCCAGCAGGACGATGCGCATGCCGCGGTTTGACTACAC
GGTGCTCGACCTGCACGGGCGCAGCCGGCAGGGCACGATCAGCGCCGACAGTGCGCAGGG
CGCGCGTGCGCAGCTGGAGCAGCGCCAGTGGCTGCCGGTGCGCATCGATGCCGCCACGGC
AGCCACGGTCGCGGTGCGCGCTGCGCGCTTCAGCGGCAAGGATCTGGTGCTGTTTACCCG
CCAGCTTGCCACGCTGGTCGAAACCGCGCCGCTGGAAGAGGCGTTGCGCACCATCGGCAG
CCAGTCCGAGCGGCGTGGCGTGCGTCGCGTCACCGGCCAGACCCATGCGTTGGTGGTGGA
AGGGTTCCGCCTGTCCGATGCGATGGCGCGGCAGGGCAACGCGTTCCCGCCGCTGTATCG
CGCCATGGTGGCTGCCGGCGAAAGTGCGGGGGCCCTGCCACAGGTACTGGAGCGGCTGGC
CGATCTGCTCGAACGTCAGGCGCAGGTGCGCAGCAAGCTGCAGTCCGCGCTGGTCTATCC
GGCGGCGTTGGCGTTGACCGCCGGTGCCGTGGTCATCGTGCTGATGACCTTCGTGGTGCC
CAAGGTGGTGGACCAATTCGATTCGATGGGCCGCGCCTTGCCCTGGCTGACGCGTGTGGT
GATCGGCGTGTCCAACGGCCTGCTGCATGCAGGCATTCCGCTGCTGATCGTCGCGGTGAT
CGGTGTACTGGTTGCGGTGCGCCTGCTCAGGCGACCGACGCCGCGGCTGGCGGTAGATCG
CGCCATCCTGCGTGCACCCCTGCTGGGCCGGCTGATTCGCGACCTGCATGCCGCACGCAT
GGCACGCACGCTGGCGATCATGGTCAACAGCGGCCTGCCGTTGATGGAAGGGCTGATGAT
CGCCGCGCGTACCGTGGACAACCGCGCCCTGCGGCTGGCCACCGACAGCATGGTCACCGC
GATCCGCGAAGGCGGCAGCCTGGCGGCGGCGCTGCGGCGTGCGGGGGTGTTTCCGCCGAC
GTTGCTGTACATGGCGTCCAGCGGCGAGAACAGCGGGCGCCTGGCGCCGATGCTGGAGCG
CGCTGCCGACTATCTGGAGCGCGAGTTCGAATCCTTCACCACCGCCGCGATGAGCCTGCT
GGAGCCGGCCATCATCGTGCTGCTCGGTGGCGTGGTGGCGGTGATCGTGTTGTCGATCCT
GTTGCCCATCCTGCAATTCAACACCCTGGCGCTTGGTTGAGCGCAGCCGTTTCCCGGAGA
TCGTCATGCAGTCCACCCACGCTCGCAGCTGCGCCGGCTCGCGCACCGCCTCTCGACGCA
GCCGCGGTTTCACCCTGGTCGAACTGATGGTGGTCATCGTCATCATCGGCCTGCTCGCCA
CCGTGGTGATGATCAACGTCATGCCCAGCCAGGATCGCGCGATGGCCGAAAAGGCCCGTG
CCGATGTCGCGGTGCTGGAGCAGGCGCTGGAAACCTATCGCCTGGACAACCTCACTTATC
CCAGTACCGAGCAAGGCTTGCAGGCCTTGCTCAACCTGCCGACCGGCCTCGCACGGCCGG
AGCGCTACCGGCAGGGCGGCTATATCCGGCGTCTGCCGGAAGATCCGTGGGGTCACGCCT
ACCAATATCGGCGTCCAGGACGTAACGGCGGCTTCGATGTCTATTCCTTCGGTGCCGATG
GTGCCGAAGGCGGCGATGCCGACAACGCCGATATCGGCAACTGGCGCTGAGTCCGGGGCG
TGCCGACCGTCCCCGCCAGTGCGCCGCGATGCGCACCACGCCACCCGCGCGCGGGCATGC
GTGGGTTCACCTTGCTGGAAGTCCTGGCGGTGCTGGTCATCACCGCGCTGGCCAGCACGC
TGGTGGCGATGACCCTGCCCGATGCGCGGCGCGATCTGCACGATCAGGCCGATACGCTGG
CCAGCGCGTTGATCCATGCACGCGACGAGGCGATCCTGAGCCTGCGCATGGTCGAGGTGA
TCATCGATATGAGGGGCTACAGGTTTCGGCGCCAGGCGCGGCAGCAGTGGGTGGCGCTGG
AAGAAACGCCATTTTCCGCAACGCTCTGGCCGGGCGGTGTGCAGACCGTATTGCCGGCTG
GCAGCACACAGCTCAGCGTGCGCTTCGACCCCACCGGCGCGGCCACGCCGCAACGTATTG
CGTTGGCCGATGAGCAGCAACAGGTGCAGGTGCTGGTGGATGCCGCCGGTGGAGTACGGG
TCGATGCACCGCGTCCGTAACCGCCAGGTCGTCGCCGGTTTTTCGCTGCTGGAGTTGATG
GTCGCATTGGCGATCTTCGGCATGGCGGTGGTCGGCCTGCTGAATCTTTCGGGCGAGAGT
GCGCGCACGACAGCGGTACTGGAAGAACGTGCGCTGGCCGCGGTGGTGGCGGAGAACCAG
ATGATCGACGCCATGCTGGCGCCCACTGCCGCAGCATTGGCACCGGCGCGCGGGCAGGAG
ACGCTCGGCGGCCGCCGCTGGGACTGGCAGCGCCAGGCCGTTCCGGCCAGCGCCGGCATG
GTGCGCATCGAGGTGCGCGTGAATGCGGCCGGCCAGAGCCAGCAGATCGCCGGCCTGAGC
GCGTTGCGGAGCGTGCAATGACTCCTTCGCGCCGCGCAGCCGGTTTCACCCTGATCGAAC
TGCTGGTCGCGCTGTCGGTGTTCGCGTTGGTGGCGGCCGCCGCGGTGGTGGCGATGCGCC
AGAGCATCGATCAGCGCACTGCCGTCCGCGAGCGGCTGCAGCAGGTGCGCGAGTTCCAGC
TGGCCCATGGCCTGCTGCGCAGCGATCTGCAACAGGCCGCGGTGCGGCGCACGCGCAACG
GCGAAGGCAGCGCCGCGCGCGCAGCCTTCATCGCCACTGCGCCGGGGACGCAGGGGCCGT
TGTTCGGATTCGTACGGCGCGGCTGGAGCAATCCGGATCAGGCACCACGCGCGGCGCTGC
AGTATGTGGAGTACCGCGTGGTGGAAGGGCGCCTGGAGCGCAGCGCACGCCCGGCACTGG
ATGGCGCCGCGGCCGGCGCGCCGCAGGTGCTGATGCGTGGCGTGCGCTCGGCCGTGGTGG
CGTTCCACTACCGCGCGCAGTGGAGCGATGGCTGGAGCGGCGGACTGGAAGCGTTGCCGG
ATGCGATCGCGCTGGAACTGGACCTGGAGCAATGGGGGCGCGTGCGTCAGTTGTTCCTGC
TGCCGGAGGGCCGCGCATGAAACCGGTGCATGCACCCCCGCGGCAATGCGGCGCCGCGCT
GTTGACGGTGATGTTGCTGGTGGCGGTGATGACCTTGCTGATGGTCGCGGTGCTGGACGA
TCTGCGCTTTGGCCTGCGCCGCAGCGGCAATGGCGAGGCGATGACGCAGGCGCAGTGGTA
TGCGCTGGGCAGCGAGACGGTGGCACGTCAGCGGCTGCAGGCGCTGGCCAGGCGCGACCC
GTTGCGCACCACGCTGGACGGGGGGTGGAACGATCGGCCGGTGGCGTTCCCGTTGGACGA
TGGCATGGTCAGCGTGCGGCTGCGCGATCGCGGTAGCTGCTTCAACCTCAATAGTGTGGT
CGCCGGAGCGCCCGAGCAGTGGCAGCGCAGCGACGACGGTGCGCGCCAGTACCAGGCATT
GCTCGAGGCACTGGGCATCGCGTCGCCACAGGCGCAGGCATTGACCGATGCGCTGGTGGA
TTGGATCGACAGCGACGACCGACCCGGCGCACACGGCGCCGAAGACGATCGGTATCTGCA
ATCGGCGCTGCCCTCGCGGACCGGCGCCAGCCTGCTGGCCGGCGTCAGCGAGTTACGCGC
CATCGCTGGTTACACGGGCGAGCGCATCGCCTTGCTGCAGCCGTATGTCTGCGCGTTGCC
GGAAGGGCGGCTGTCGCCGGTGAATATCAACACGTTGCGCCTGCAGGATGCGCCGGTATT
GGTGGCGCTGACCGAAGGCAGGCTGCAGCTGCCCTCGGCACGCCGGGTGATCGCCGCGCG
CCCGGCAGGCGGGTGGCGCGATCCGGCGGTGTTCTTCAACACGCCGGCCCTGCTGCAGGC
CGCGCCATCGGATGCGATGTTGCAGCAGGTGCAGTTACGCACCGGGTATTTTTCCCTCTA
CAGCGAGGTCGAGCATGCCGGTGCGCAGGTCTTGCTGGAAGCCTTGTTGCAGCAAGACCC
GGCCGGCCGCGTGCGGCTGGTGGCACGTCAATGGAGTTCGGATACATGATGACCACGCTG
GTGCTGTTGCCGGCCGAGACCACAACGCCACCGACAGCCGTGCGCGTGGATGCGCAGGGG
CAGGTGGTGTGGCAAGGCGATTGCAGCGCACGGACCGTCCCGGATGCGCGCACTGTACTG
GTGGTGCCCGGGGTCGATGTGCACCTGCGCTGGATGGCCTTGCCCGGGCGCAGCATGGCG
CAATCGGTGGCCGCCGCGCGGCTGCAGCTGGCCGAACACCTGGCAGTGTCTGTGCAGACC
CTGCACGTGGCGATCGCCACGCACGCCGATGCCGACGGCACGCGGCTGGTGGCAGCGGTG
GACACGGCAGTGATGCAACGGTGGCTGGAACGTGCGGCGAGCCTGGGCATCGTGCCCGAT
GCCGTGGTGCCGGACTGTCTGCTGCTGCCCGTACCGGCCGCCGACCAGCCGCCCGCACTG
CTGCAATGGGATGGGCGCTGGCTGCTGCGCGGCTCGCAGATCGCCTGCAGCCTGGAGCCG
CCGCTCGCGCAGCTGTTGATCGCCACGCTCCCCATGGCGCCGGCACTGCCGCCGGATCCG
GATCCGCAACAGGCAATCGCGCAGTTCGCCCGGCAGGCCGTTGCCGCGCCCCTCGACCTG
CGCCAGCAGGCGTTCGCGCCAACTTCCCGCCCACGCGCCGGCATGCCGACACGCCGGTTG
ACACTGCTGTTTGCGTTGTTGCTGCTGTCGCCGGTAGTGCTGTCGCTGGCGCAGGCCTTG
CGTTACGAGATCGGTGCGCAACTGCTGCAACGGCACGCTGAAGCGCTGCCCGGTACCCGC
GACGCGCATGGCGCCTCCCATGCGGCCGCGGTCCCTGCGGGCGCACTGCCGGACGCGTTT
GCCTCGCGCCTGGCGGCGGTGTTTTCGGCCATCGAAGCGACAGCTGGCGTGGAGCTGGAT
GCGCTGACGTACCAGCAAAGCGGCGCGATGCGGCTCACCTTGCTGCATGCCGATGCGGCA
CAGCTGCAGCACCTGGCCGCGCGCTTGCGCGATGCCGGCTGGCAGCCGCAGCCTTCGCCG
AGCCAGCCCGACGACGCGCGCATACGCACCATCGTGCAGCTGGAGCCGCCGCGATGAACC
ACGCCTTGCGGACCTGGTGGCAGGCGCGCGCCTCGCGTGAGCGGATCATGCTGGCGACCA
TGTCGGTGGCAGTGGCCGCCTTCGTTGCGTGGTACGCCCTGTGGGTGCCCTTGCGGCACT
GGACGTCCAGCGCCCAGGCCCGCTATGACCAGGCCGCCGACGCGCTGCTGACCGCGCGCG
CTTCACAACGCGCCAGTACAGTGGCGGCGGTTCCGCTGGATCGCATCCTGCGCAGTGCGC
GCGAGGCCAATATCGCCATCACCCATCACCGCCGCAATCCGGCAGGAACGCTCGAGCTGC
AGATCGATGCCGTTGCCAGTGCCAGCCTGTTCGCCTGGCTGGAGCAGTTGGATCGGCGCG
AGAACCTGGCACCGAGTCGGCTCGAGATCAGCCGTCGCGATGGCCAGTTGCAGGTGCGCT
GCACGATGACGGGTGTCGCGCCATGAGGGCCTTGCGCTTGGCGCTGCTGGGCATGCTGCT
GCTCGCCGCTGGCGTGATCGCCACCTTTCCGCTGCGTCTGCTGTTGTCGACGGAGGACCT
GCCGTTTTCCGCACTGGAAGCGCAGGGTTCGATCTGGAACGGCACCCTGCGCGAGGTGCG
CTGGAACAGCCTGCAGCTGGGCGATGTCGGCGTGCGCCTGCGGGCCTTGCCGCTGTTGCG
TGGCGAACGCCAGGTGCAATTGCGCTCGGCCGACGTGCAGGCCATCGCCGTGCAAGGCGC
ACGACAGGGAGTGGAGCAGGCCAGCGGCCGCTTGTTGCTACGCCAGCCTGGCGGAGTGAC
GCTGATGGATCTGTCGGTCGACCTGCGCGATGTACAGACGATCTTCGACGCCACGCGGTG
CAGGCAGGCGGGCGGCAATGTAGTCGTGCAGGTGCTGCCCAGCGAAGCGGGCGAAGCTGC
GGGGTTGCTGCCGTTGCGGCTGCGCGGCAGCCCGCGTTGCGTGGACGATGCGATGGTGCT
GGCACTCGTGCCCGATGGCGGCCTGCCGGATGGGGTGCAACTGCGTGCCGAACTGCGCCT
GCAGCGCAGCGGCCATTGGCAATGGCGTACCCAGGTCGAACCGGGCAGCGACACCGCCTT
GCGACTGGGACTGCAGTTGCTGGGCTTTGCGCAGACACCGGAGCGCTGGCTGGTCAGGCA
CGACGAAGGCCGGCTATAGCCGCCGCGCCGCATGGCGGCCACGACGCGCCGCGCGCCGAC
CCCGATGCCCGCGTCCTGCCGCACCCGAATTGGTCTGGCTGTACTGCCACGCGGCTCGCG
CCCGCGTTGTGGTGGACGATCGCGCCGCGGGTGCTTGCGCGCGTCGAAGCAGATCACTGC
CGGCCGGTCGCGGCGATGCATACCAGTTTGCCCGCTTCCGGCCCGGCCATGCACCCGCCG
ATTCGCGGCTTCAGCTGGTTCGACGCGGCAGGGGCTGGTGCAGTCCGACCGATTGGTACT
ATATTGGACCTATCGAATCTGGGCTGGCGGAGACAACGATGGCCAAGGCCAAGGCAGACG
CCGACAAGCGACTGGACGAGCTGCACCTGGACGCCTCCGCGCCAACCCCGCTGTACCTGC
AGCTGGCCGCCAAGCTCACCGATGCCATCCGCGGTGGTCAGTGGAAGGCCGGCGAAGCCC
TGCCGGCCGAGCGCCAGTTGTGCGAGCGGCTGCAGATTTCGCGGGTGACTCTGCGCCAGG
CGGTGGACGTGCTGGTCGAACAGGGTCTGGTGTCGCGCCGGCAGGGCGCCGGCACCTTCG
TCACCACCCAGATCCAGCACCAGCTCAGCGGGCTCACCAGCTTCAGCGAGACGCTGCGCA
TCAAGGGCTACGAGCCCGGCACGCGCTGGCTTGAGCGGCGCCTGCGCCCGGCACATGGCG
AGGAGATCCTGCGGCTGGGGTTGTCGCCGGATGCGGCGGTGGCCTCGCTGACGCGTCTGC
GCAGCGCCGATGACCGCGTCATGGCTTACGAACACGCCGTGCTGCCGCAGCGTATCGTCT
CCGACCCCCAGCAGGTGGGCGATTCGCTCTACAGCTACCTGGATGCGCAGGGCACGCCGG
TGGTGCGCGCACTGCAGTACTTCCGCGCCATCAATCTTCCCGCGCGGCTGGCCGAGCATC
TGCGCATGAAGACCGGCGAGGCGATCCTGCACGTAGTGCGCGTGGGCTACGCCCGCGACG
GCAGCGCGATCGAACTGACCGACACCTATTGCCATAACGACTTCTACGACTTCGTCGCCG
AACTGCGCCGCTGACGCCGACGGCATTCCTTACGACAACCTCAGAGCCCGCCGATTCATG
ACTACCGCCAGGCCCGCAAATCCCGTTGTCTCGATCGCCATCGTCGGCGTGCTGTTCTTC
ATCATCGGTTTTTTTACCTGGATCAACGGGCCGCTGATCACCTTCGTGCGGCTGGCGTTC
GACCTCAACGAGGTCAACGCGTTCCTGGTGCTGATGGTGTTCTACCTGTCGTACTTCTTT
CTGGCCTTGCCCTCGTCGTGGATTCTCAAGCGCACCGGCATGAAGAAAGGCCTGGCGCTG
AGCCTGGTGGTGATGGCCGTGGGCGCAGCAGGCTTTGGCCAGTTCGCCACGCAGCGCTGG
TATCCGGGCGCGTTGGGCGGCCTGTTTGTCATCGGCAGCGGCCTGGCCTTGCTGCAGACG
GCGATCAACCCGTACATCAGCATTCTTGGGCCGATCGAAAGCGCCGCGCGCCGCATTGCC
TTGATGGGCATCTGCAACAAGGTTGCAGGCATCCTGGCGCCGATCCTGATCGGCTCGCTG
GTGCTGCACGGCATTGGTGACCTGTCCGAACAGGTGGCCAGCGCCGATGCGGCGACCAAG
GAAGCCTTGCTCACCGCCTTCGCCGCCAAGATTCACGCGCCGTATCTGGTGATGTCGGGC
GTCCTGCTGCTGCTGGCCATTGGCGTGCTGTTCTCGCCGTTGCCCGAGCTCAAGCCCTCC
GAGGCCAACGCCACGCCGGGCGCGACCGGTGGCGTGCAGAAATCCAGCATCTTCCAGTTC
CCGCACCTGTGGCTGGGCGTGTTGTGCCTGTTCGTCTATGTCGGCGTGGAGGTGATGGCC
GGCGATGCCATCGGTACCTATGGCCACAGCCTCAATCTGCCGTTGGACAGCACCAAGATC
TTCACCTCCTACACCCTGGGCGCGATGCTGCTGGGCTACATCGCCGGCCTGGTGTTGATT
CCGCGCGTCATTTCGCAGGCGCGCTACCTGAGCGTGTCGGCGGTGCTGGGCGTGCTGTTC
TCGCTGGGTGCCTTGTTCGCCCCAAGCTACGTGTCGGTGGACCTTGTCGCCTCTTTCGGC
ATCGCCAACCCAATGATGTGGCCTGGCTACGTGTCGGTGGGCTTCGTCGCCGCGCTCGGC
TTCGCCAACGCCATGATGTGGCCGGCGATCTTTCCGCTGGCCATTCGCGGACTGGGCCGA
TTCACCGAAATCGGCTCGGCACTCTTGGTGATGGGCATTGCAGGCGGCGCGATCATTCCG
CAGCTGTTCGCCATCCTCAAGCAGCATTACGACTTCCAGGTCGTGTTCGCTGCGCTGATG
GTGCCGTGCTATCTGTACATCCTGTTCTATTCGCTGCGCGGTCACCGCGTGGGCCTGCCG
GCCCAGGCCAAGTGAGCGCGCCGGCATGACGCGATCCGACGACCAAGGCACTTCCATGCG
CAGGCCCACCATCAAAGACGTCGCCGAGCGCGCCAAGGTCTCGTTGAAGACCGTGTCGCG
GGTGATCAACAACGAGCCCTCGGTCATGCAGGCCACGCGCGCGCGCGTGCTGCGCGCCAT
CGCCGATCTCGACTACGAACCCGATCCGTCCGCGCGCAATCTGCGCAGCGGCACGCCGTT
CGTGATCGGCCTGGTGTACGACAACCCCAATCCTTACCACATCATCGGCATCCAGAACGG
CGTGCTGGCCGCGTGCCGTGAAACCGGCTTCGGTCTGCAGATCCATCCCTGCGATTCCAC
CTCGCCGTTGCTGGCCGAAGAACTGGCCGAATGGGTGCAGCGCTCGCGTCTGGCCGGGGT
GGTGCTGACCGCGCCGATGTCCGAACGCCCCGAATTGCTGGCCGGCCTGGCTGCGCGCGG
CATCAAGAGCGTGCGCATCATCGCCGCCACCGACGATCCCGGCGATGGCCCGTGCGTCTA
CATCGACGACCGCGATGCGGCCTATGAGATCACCGAGCATCTGATCCAGCTCGGCCACCA
GCGCATCGGCTTCCTGTGGGGCGGTCCGCAGCATCGCTCCAGTGGCGAACGCTATGCCGG
CTACGAGGCGGCGTTGAAGGATTACGGCATCACCCTGGACAAGCATCTGGTGATCCCCGG
CGACTACACCTTCGACGACGGTTTCCGTGGCGCGCGCCGGTTGTTGTCGCTGCGCGAACC
GCCCACCGCCATCTTCGGTAGCAACGATGAGATCGCCGCCGGCGTGCTGGCAGCGGCCAA
GTCCACCGGTATGAACGTGCCGTATCAGCTGTCGATCGCCGGTTTCGAAGACAGCCCGTT
CTCGCGCCAGTCGTGGCCGGCGCTGACCACCGCCAAGCAGGCCACCGACGACATCGCACG
GCACGCCGCACGCCTGTTGATCAGCCAGCTGCGCAGCGATGCCTACGACGACCAGCCGGC
GCAACTGCAGAACCGCGGTTTCGTGCCGCAACTGGTAGTGCGTGGCTCCACTGCGCCGGC
ACCCGCGTCCACCGGCAAACCCCTTCCCCCCGAATCCGCCTGAGTCCAGATGAGCCTCCC
CCTCGAAACCGAGACCCTGATGTTCCGCGAGGCGGCACAGACCGCCGACGTGGTCGCCGC
CCAGTTTGCACGCAACGCCGACACCATCGCCGCGCTGGCGCAGTCGCTGCGGCAGGATCC
ACCGCCGTTCGTGGTGACCTGCGCGCGCGGCAGTTCCGATCATGCGGCCACCTATGCCAA
ATACCTGTTCGAAACGCAGCTAGGCATCGTCACCGCCTCCGCCTCGCCGTCGGTGGGCTC
GGTGTATGCGGCGCCGCTGCAGTTGCGCGGGGCGCTGTACATCGTGATCTCGCAATCGGG
CAAGAGCCCGGACCTGTTGCGCAATGCCGAAGCCGCCATGGCGGCCGGCGCGCGCGTGGT
GGCGCTGGTCAACGTGGAAGATTCGCCACTGGCGCAGCTGGCCGAGGTGGTGATTCCGCT
CGGCGCAGGTCCGGAACAGAGCGTGGCCGCGACCAAGAGCTATCTCGCTTCGCTGGCGGC
AGTGCTGCAGCTGGGTGCAGTGTGGAAGAACGACCCCGCACTGCTCGCCGCAGTTGAGGC
CTTGCCGCAGCAGTTGCGCAGCGCCTGGCAGGCCGACTGGTCCGCGCTCACTGCGGGCCT
GGTGCCTGCGCACAACCTGTTCGTGCTCGGCCGCGGCCTGGGCCTGGGCGCGGCGCAGGA
AGCGGCATTGAAGTTCAAGGAAACCTGTGGCCTGCATGCCGAAGCCTACAGCTCGGCCGA
GGTCAAGCACGGCCCGATGGCGCTGGTGGGCCCGGGCTTTCCGGTGCTGGCGTTCGCGCA
GCCGGACGAAACCGGTGCCGGCACGCGTGCCCTGGCGGCCGAATTCCGCGCGCGTGGTGC
GCAGGTGTGGCTGGCGGCTCCCGATGGCGATCTGCCGTTGGTCGATACCACGCATCCGGC
CTGCGCACCGCTGCTGACCGTGCAGAGCTTCTACCGCGCGATCAATGCATTGGCCCTGCA
GCGCGGCCATAATCCCGATCTGCCGCCGCACTTGAACAAGGTCACGGAAACCGTTTGAAC
ATGGATGCTTCCCCGATTCAGGCGCTGTGCAATGCGCGCGTATTGACCGACGATGGTCTG
CAGGACGGTCTGGCCGTGTTGCTGGACGATGCGCAGATCCAGGCGGTCGTGCCGGCCGAC
GATGCACGCGTGGCGCAGGCGCACACGCGCGTGGATCTGGGCGGCGCCACCTTGCTGCCG
GGTTTCATCGACATCCAGGTCAACGGCGGCGGCGGGGTGTTGTTCAACAACGCACGCGAT
CCGCAGGCGCTGGCCACGATCGCAGCGGCCCACCGCCGCTTCGGCACCACCGGCCTGCTG
CCGACCCTGATCAGCGATACCGCGCAGGTGATGGCCGAAGCAATCGAGGCGACGCGGCAG
GCCATCGCACAAGGCGTGCCCGGCGTGCTTGGCATCCATCTGGAAGGGCCCTACCTGAGT
CCTGCACGCAAGGGCACGCACGATGCGCGCAAGTTTCGCCTGCCGGATGCGCACGAAATC
GCGGTGGATACCTCGCTGGACAACGGCGTCACCCTGATCACGCTGGCGCCCGAGCGCGTG
CCTCTGGACGATATCCGTGCCTTCGTCGCTGGCGGCGCGATCGTGTTCGCCGGGCATACC
GCTGCGAGCTACGAACAGGCGCACGACGGCATCGCCGCCGGCGTCAGCGGCTTCACGCAT
CTGTTCAACGCGATGTCGCAGCTGGCCGGGCGTGAGCCCAACGCCGTGGGCGCGGCGCTG
GAAGATCCCAATGTGTGGTGCGGCGTCATCGTCGATGGCGTGCACGTGCATCCGGCCAGC
CTGCGCGTGGCCCTGGCGGCCAAGCCGCGCGGCAAGCTGTTGCTGGTCACCGATGCCATG
CCGATGGTCGGCGGCGACAGCCCCAGCTTCGATCTGTACGGCGAAACCATCACCGCCGTC
GATGGCGTGGTACGCAATGCCGACGGCGCTCTGGCCGGCTCGGCGCTGGACATGGCCACC
GCCGTGCGCAACAGCGTGCGCTGGCTGGGCGTGGACCTGGCCGAAGCCGCGCGCATGGCG
TCCACGTATCCGGCGCAATGCATCGGCCTGGGCGAGCGCCTGGGACGCATCGCACCCGGC
TATCAGGCCGATCTGGTGCTGGTGGATGACGACGTGCAGGTCTTGAACACCTGGGTGGCC
GGGCAGCGCGACTGAGAGCAGCTGACGCAGGCAAGGTGTGCGCTGGGCATGGGGAACGGA
AGGGACCTCGTGAAGAAGGGATTGTCTGCACCACGCGGCGAAACATTTCAGTGCGCAGCC
TTACGGGGGCGACGTTTCAGGCGCAGTGCACTGCACACCTGTGTCAGTGAATGCGATCGC
GATCACGTGGTCATTCCATTGTCGTCGTGCAGGACGGCGTTTTCCGCACAACGTGGATAC
GCGCTCATTTCCGGGTTGACAGCCGCACTGGCGGAAGGCACCTTCGCTGATAACGTTGTC
AACGAATAGGAAATCTCTTCCGTTCGATCACATCTCGCTGGCCGACCATGATCGGCCTTG
CGTTTGGATCCGTGTACCGATGAGGTCACGCGGATCGTTGCTTGCGGTCTGGCACAGGGG
GCGGATCGCAGCGTGGCGCGCAACGCGCGCGCCAGCGCAACCGGACGGTTGCGACCTGAC
GTCTTTGCCACGAGGTCAATGCAATGCCGCTTCCCTGCCTGCTACCGCTGTCTGTCTCTG
CAAACTCCATCCTTTGCGCTGCATCCGGTCACCTCTGTGCCGCGACACAGCGCGCCCCTG
CACGGCGCTCGCCGGGCAACGTTGTCGCCAGCACGGTACAGCCATGCAATGCCCGGTCGG
GCGAGGTCGCGTGGCGGCGCTCGCCACGACACGCCCGCTTGAGCGCGGCGGTGCGCACGC
TGCTGCTCGGTGGCGCTGCCCTGACTGGCGCGGCGGCGTTTCCGGCACTTGCGCAACAGT
CGCCGGCATCCGCCGCCGCCCAGCAACCGCCCGTTTCCGCATCCACGCAGGAACAGCCGC
CGACCAATCCATCGGTGTCCACGCTGGACGAAATCAAGGTCGTTGGCTACCAGGCCAGCC
TGGGCAAGGCGCTCAACGTCAAGCGCAATGCCGATGCGATCGTGGATGCGATCAGTGCCG
AGGATATCGGCAAGTTTCCCGATACCAATGTGGCCGAATCCCTGTCGCGGCTCTCCGGCA
TTACCGTGGATCGCCAATTCGGTGAAGGCGAGAAGGTCAGCATCCTGGGAACCGATCCGG
CGCTCAACCGCGTGCTGCTCAACGGCCAGACCATTGCCTCCACCAGCTGGGGCGGCGATC
CCAACGACCCGGATAGCCGCTCGTTCAACTACAGCACCCTGGCACCGGAAGTGGTGGGGC
TGATGGAGGTCTACAAGACCCCCGAAGCGCGCATCGACGAAGGTTCGATCGGCGGCACCG
TGATCGTGCACACGCGCAAGCCGCTGGAGCTCGATCGCAATACGCTCACCGGGACAGTGA
GCTACGGGTACAACGATCGCTCCGACGAGGGCAAGCCGAACGCTTCCGCGCTCTACAGCT
GGAAGAACCAGGACGAAACCTTCGGCGTGCTGACCTCGGTGATGCATTCGCAGCGTGTGC
TGCGCCGCGAAGGTGTGGAGATCTTCGGTTACGACGATGTCGCCGGTGCTGCGTTTCCGC
CTGCGGTGGTCGGTAACAACACCGGCGTGTTTCCGACCTCGATCAACACCGCGCTATTCC
AGCAGACACGCAAACGCGAGGGCATCAGCGCCGCATTGCAGTGGAAGCCCGATGCCGACT
TCGAGCTCAACCTGACCGGTCTGTACGTCACCGAGAACTTCGACAACTACAACCAGAGCC
GCTACGGCTACTGGGGATCCAATCCAGGCGATGCGCAGGCGCTGGGCTTCGAGAACGGCG
TAGCCACCTCGGGCACCTTCGGCGATCGGTCCACCACCTTCCTGGATGGGTACCTGCGCA
ACAGCGATGTCAGCACCGGCAGCATCCAACTGCGCGCCGACTGGCATGGCGATGGCTGGA
ACGCCTCCAGCCAGGTCGGGTACACCAGCTCGCAGGGCGGTGCCGAGCGCATCTACGGCA
TCCAGTTCCGCAACCTGGCCGGCTACAGCTACACCATCGACGGGCGCCGCACCGCGATGG
ACTACAGCACCGATCCCACCAATACGGCGGCGATGCAGCTCAACAACGTCTCCGCCAGCC
ACAGCCCGCAGTACGACAAGGAGCGTTACCTGCAAATGGACTTCGATCACGCAGTGGAGT
GGGGGCCGTTCACCCAGATCCTCACCGGCATCAAGCTCACCAACCATGCCACCGGGCAGT
CGTCCTACAGCCGCACCTGGGCGCCGAACGACGGCAGCACGCTGGCGGATTTCTCGCCAG
GCATCACTCCGTCCGGGTACCTGGATGGCTTGTCCACCAGCGCCGACATGCAACGCTGGG
CCACCATCGGCCGTGGCGCGATCGGCCGCTACATCGGTGGCCTGGAAGGCGATGCGGGCC
TGCCGATCAGCTACGCCGGCAACTACAGCATCGAGGAACAGAACCGCGCCTGGTTCCTGC
AGGGCAACTTCTCCGGCGAGCGCTATCGCGGCAACATCGGCGTGCGCTACGTGCATACGC
GTGATTCCACCGATGGCTTCAGCTATGCGCCGGGCGGCAGCTACACGCCGGTCAACTTTC
TCAGCAGCTACGGCAAGTGGTTGCCGGCCTTCAATATCGCCTATGACCTGCGCGACGACC
TGATGCTGCGGTTTGCCGCGTCCAAGGTCATCGCGCGGCCGCGCTACACCAATATGACCC
CGTACGTGGCCACCGACGACACCACTTTGACCGCTTCCACCGGCAACCCCGGCCTGAGTC
CGTACGAGTCCACCAACCTGGGCGCATCGCTGGAATGGTACTTCGCCGACAGCAGCCTGC
TCAGCGCCGAATTCTTCTCGCGCGACATTTCCAACTACATCCTCACCACCGTGCAGGACC
GGGTGTTCTTCAACAACGCCACCGGTGGATCGAGCACCTACCAGACCTCGGTGCCCACCA
ATGCCGGCGATGCCAAGGTGCAGGGCGTGGCGCTCAACCTGCAGCACAACTTCGGCAACG
GCTTCGGCGTGGTGGCCAACTACACCTATTCCGACGCCAACACCGATGGCGACTATAGCC
TGCCGTACAACTCGCGCAACGCCTACAACATCAGCCCGTACTACGAGCAGGGCAAGTGGA
GTGCGCGGGTGAACCTGGGCTGGCGCTCGGAGTACTTCACCCAGATCGGCCGGCTCAACG
GCCAGCAGATGACCGACGCCTTCACCCAGGTCGACGCTTCGTTCGGCTACCAGGCCACCG
AGCGGTTGCGGGTGGCGCTGGAAGCCACCAATCTGCTGGACGAAACCTACTTCAGCTACA
TCGGCAACAAGAACCAGCCGTACTACCTCTACAAGAACGGCCGTTCCTTCATGCTGAGCC
TGAATTTCAAGCTGTGAATGGGCCGGGCGGCTGCGCACCGCAGCCGCTGCAGTGTGCAGC
GCGTACGCCGCTCACCGCGGCTGGCCCGCGCTACCCGTCACGGTTGCGCAGGGCCGCAAT
CGCGGCAATACGCGCCTTGGCCAGGGCATCGCCGATCTGCGGGCCCTGCAATCCGGTCGC
TGCCAGGTCGCGTGCATTGATGGCGAGCGCGGCGGCATGCAGTTGCCTGAGCTGCTCGCC
CTGGGGATAGCCGGCGTCTTCGCTGCCCAAACGTCCACGCTTGTCGGCCTCGCAGACCAG
CGCCAGTTGGGCGATGCGCTCGGGCCGACGAAAACCGTCGCAGCGCACCAGTAATTCATG
GACGGTGCTGTTGCGTAGTTCGGACAGGCGATGCACGTTGAGATGCTCGCGGCAGGCGGT
GATGGCAAGCTGGCGGTAGTCCTGCGGCACCTTGAGCCGTTCGCAGAGCGCCTGCAGCGG
CGCGACGCCGCGCTGCTCGTGCATGAGGTGGCGCGGCCATTGCTCTGGCGGCGTCAATGC
CTTGCCCAGGTCGTGAGTCAGCGCAGCGAAGCCGATCAGCGCATCGCCCGGTGCCAGGCG
TGCGGCCATGTCGCTGACCATCTCCTGGTGGATGCCGGTGTCGACCTCCGGATGGAATTC
CGCACGTTGCGGCACGCCGTACAGCGCATCGATTTCCGGCAGGATCACGCGCAGCGCATC
GGTGTCGTGCAGCGTGCGCAGGAAGGCCGATGGTTGTGCGCAGGTCAACGCGCGGCGCAG
TTCCTGCCAGACCCGTTCCGGTACCAGGCTGTCCAATTCGCCACTGGCTGCCATCTGGCG
CATCAATGCCGCGGTCTCCGGTGCCAGCGTGAAGCCGAGTGCGGCAAAACGCGCCATGAA
GCGTGCCGCACGCAGCACGCGCACCGGATCTTCGATAAATGCCGGCCCCACATGCCGCAG
CACGCGCGCCTGCAGATCGCGCGCACCGCCACACGGGTCCACCAACGCACCGCTGTACTC
GTCGCGGGCAATCGCATTGATGGTGAAATCGCGGCGCAGCAGGTCTTCTTCCAGCGTTAC
CGAGGGATCGGCGTCCACCACGAAGCCGCGATAGCCGCGGCCGGACTTGCGCTCGGTGCG
CGCCAGTGCATATTCCTCGCCGCTGCGTGGGTGCAGGAATACCGGGAAATCCTTGCCCAC
CGGTTTGAATCCCTGCGCCTGCATCTGCGCCTGATCGGCACCGACCACCACCCAGTCGCG
GTCGCCGGCCGGCAGGCCGAGCAAGGCATCGCGGACGGCGCCGCCAACGAGATAGATCTT
CATCCGCACATGATGCCCGATGCGCTGCGCGCGTCGTAGGGCGACTGATCCACGGCTTGG
CTGCAGGGCCCTTGCCCGCCCACCATCGCAGGACACGCCGCAAGTACGTCCCTGTAGGCT
CTTACGCGGCATCCATGCCGCGTAAGGTCCCGCGACGGTGAGCGGGCAAGGACCAGTCGG
GATGGTCGGTGTGCGTGGTCAAGAGCTATGCGTGTTTCGTATTGTTGGCTACTGATGCGC
CGGTTCAACGTCCAATGCACGTCGCCGACAGACAGCTTTTCACGCGGCCACCGACCAACA
TCCTGGTGCGGTGCCCTTGCCGGCTGCGGGACCGTGTGGCGGCACGGATGCCGCCACCGA
GCCTCCAGGGACGGATTCACGGCGTGTCCCGCAAGCGGTGAGGGCATCGCGCCCCTCGAC
GACCCGAGCCTTCGATGCACCGAACAACGCAACGACGGAAAATCTTGATTGGCCTCAGAG
CCTCAGAGCCTGAAGCCTCAAAGCCCGAAGCTTAGGAGAGAACGAAAGGCAAGTACCAGA
GCGGCATCGCCTAGCTTGCGCCCCAGGCCAAGACAACCACGCGCAACCGCGCAAGCACGA
TCACCTCATCCGGCCGCAATGCTCGGCGGCTGATTGGGAGCTTAGTCCTGCGCCGCGTTA
TTGGTCGCCTGGCCTGGCGTGCACACCGGCTTCTGGCGCTTGTCCACCAGCTTGCCCATC
AAGCGGTCGCTCAGCGGCAGCATGTCGCCGTTGAGTCGCCAGTCGTAGATCACGCTGAAG
GCCAGCACGCGCGCGACATAGTCGCGCGTTTCCTTGTAGCTGATGGTTTCGATCCAGAAA
TCCGGGTCGAAGTTCGGCCGTTGCGACTGCCAGCGGCCGGTCGGGCCCGGCCCGGCGTTG
TAGGCGGCGATGGTGAGATACGGCAGCCCGTAGGTGTTGAGCAACTGACGCAGGTAGGCG
GTGCCGATGGCGATATTGGTCTCCGGCTCGTACAGGCTGGCCGCACCCGCGTAACCGGGA
AGGGCGATGCCCTTGGCCACGGCCGCACCGGTGCCCGGCAACACCTGCATCAGGCCCATC
GCGTTGGCCGGCGAGCGCGCGCGCGGGTTGAAGATGCTTTCGGCGCGGATCTCCGCCGCC
ACCCAGGCCGGATCGATCGCATTCCTGGCAGCCTCGCGGCGGATGCTGTCGTCGTGGTGC
AGCGGGAAGCGCAGCGCATACAGGCGCTGTTCGTCCGGTTGCTTGCCGAGCGCGAACACC
GCGCGGTCGAACCAGCCGTTGTCGCTGGCCACTTCCACTGCCAGGCGACGCTGGGTGTCG
TCGAAACGGCTGGCGGCATCGTTCCATTCGGCCACCGCCCAACCGGGGCGATCGATCTGG
AACAACGCAATCGCACGGGTCAATGCCGGGTCACGCGCCACTGCAGCCTTGGCCTGCGGG
CTGTCCTTGGGCTCCCACGGGCAGATCCGGTACGGCTGGCGCAGGCGGTCGGCGGCGAGG
AAGCCATGGAAGGTGGGTGACTGCGCGGCGGCGCGGTACAGCGGTTGTGCGGCTGCGGCC
GAGCCGGTCTTCTCGGTCAGGCGCGCTTCGAAATATTGCCAGCGCGAATCGGCGCGCTGG
GTGGCCGGCATCTTGCGGATCGCGGCCAGCGCCGCCGGCCAGTCGCCGCGCGCCATTGCC
TCGCGCGCCCGCCATTCGTGCAGGCGCTCGTCGTAAGCGGCGTCGGGTACCGCGTTGAGC
CGCCGTGCCGAATCCGGCAGGTACGAGGCCACCGTCCACAGCGCGATCTGATACAGCACT
TGCCCGCGTTGCGCCTGGCTGAAATCCAGGGCGCCAGCGAACTGCGGCAGTTGTTGTTCG
GCCGCGTCCGGGTCGCTCTTGGCCAGCTTGGCCAGCCCATCGACGGCGATGCGGCGGCTG
CGCTCGCTCTTGGGCCAGCCCAGTGCACGCGGGTGGACCTTGTCGAGAAACGCGGCGTAG
TCGTTGGCCAGCGCCAGATCGGCGGCCGGTAGACCGCGTGCGGCGGTGCGCATGATCGCA
GGCTGCTGCGCATCGGCGGCCGCCTCCACACGCTCCCAACGCAGCGCAGGCGTCAGCTCG
CCGCGCGATTCCAGGGTTGCGAGCATCGGGTCGCAGGCATCGGGCAAGGCCTTGCCGTTG
CGCCAGAGGGTGAGCGCGTCGCGGCTCCACTGCGCATCCAGCTTGCCGGTTGCCTGTCGC
GCGGTCAGCTGCGCGCAGCGCAGGCCGATGTTGTCGGTGGTCTTCCAATTGGCCAGCAGG
GCATTCCAGTCCTGCCGACGCGCCAGCGCCGGCAGCCAGACGCTGCGGAAGCTCTCTGCC
ACCGGCTGGCCGGCGTAACGTTGCAGGAAACCCTGCGCCTGCGCGTTGGATACGTTGTCG
ATACCGCGCTTGAGCGTGGCGAACTCCAGCCAGCCATACAACGGATGGCGGCTCAGGGCG
GTGAGCTGTGCGGGATCGGACTGGCCGCGCTCGGCGGCGGCGAGCGCATCGCGCATCGCG
CTCAATTGCGGGTCGAGATCCTGCGCGTGCAGGGCGGTGCCGCACAGGCACAGCACGCCG
GCGACGAGAGAAGCGAAACGGGGGGCGGAGGTCATCGCGCGATGATACCGAAGCAGGGCT
GAGCGCCCAGGTGAACGCGCGATGGTGGCGGCAGCGCATGCGTTGCACGGCAGAGCTGCA
ATCGATCATAGGCTGCGCTCTGATGGGCGGATCCATGCGGCCTGCGCCCTCAATACGGCG
GGGATACTCCGACCATGACTGCGACGCGCATCGCAGTGCTGCATCGCCCGATTGCGGAGC
GTTAAGGTTTCATTTAAAACTCGGGGCGGACCGCAGGGCACGGGGGCGTGCGGACACTTA
CCAAATCCTTCCGGAGAGAGAAAGGATGAAGCGTCTGATTTGCCCAACGCGGTCGCGCCT
GGCCGTGCAGTTGTCGCTGTGCCTGATTCCCACACTCGCCTGGGCGCAGCAGCCCGAAGC
CGCGCCGGCCACGCGTACGCTCGACAGCGTGCAGGTCACCGGTACCCGCATCAAGACCGC
CGAGTTGCAAGGGCAGGTGCCGATCCAGACGCTCAATCGCGCCGACATCGAGCGCACCGG
CCTGACCTCGATCGGCGAAGTGCTGCAGGAGCTCACCGCGTCCGGCTCGGCGCTCAATGC
CAAGTTCAATTCCTCCGGCAACTTCGGCTTTCCGCCCGATGGCGGCGGCGTGGGCGCGGG
CTCGGCGCAGGTGGATCTGCGCCATCTCGGCTCCAAGCGTGTGCTGGTGCTGGTCGATGG
CATCCGTTGGGTCAATGAATCCTCCGCCTCGGGCGTGGGCTCCTCGACCGACCTCAACAC
CATCCCGCTGGCCATCGTCGAGCGCATCGAAGTACTCGAAGACGGCGCTTCCTCGCTGTA
CGGTTCCGATGCGATCGCCGGCGTGGTCAACATCATCACCCGGCGCAGCTTCGACGGTGC
GCAGGTCACGCTCAACTACGGCCAGTACGGCAAGGGCGATGGTGCCAACCAGGGCGTGGA
CCTGGCCTGGGGCACCAGCGGCGAGGACTTCAGCCTGTTCCTCGGCGCCAGCTACGTGAA
GCAGGATCCGATCTACGCGCGCGACCGCGCGCAATCGCGCTTCCCGATTCCCGGCACCGG
GCTGACGTTCGGTAGTTCGGCGACGCCGGACGGACGCTTCCAGTTCGTCGACCCCACCAC
CGGCGTCCGCCAGAACCTCACCCCCAATGCCGGCGTGGGCACGCCCCGCTACGACGGCAG
CGCCGGCTGTACGCGCAGCGACGACTACCATTGCTTCGGTACCGCCGACCGTTACAACTT
CGCCGAACAGAACCTGCTGCTGACACCGTCCGAACGCAAGGGCGTGTTCGCGCAGTTCCG
TTACTACTTCACCGACGATGTGCAATGGTACGTCAAGGCCCTGGGCAACCGGCGCGAATC
GACCAATCAGGCCGCACCGGAACCGATCTTCCTCGGCCCCGACGCCGGCACCGGCAATCC
GCTGGCCGACAACATCCGGATTTCGGCGCTCAATCCCTTCAATCCGTTCGGCTTCGATCT
GGACTCGGCCACCAATCTGATCCAGATCGGCCGGCGCCCGGTGGAAGGCGGGCCGCGCCG
CTACGAGCAGCAGGTGGACACGCAGTATGTCGGCACCGGGCTGGTGGGCAGCTTCGAAGG
CGGCGCGCGCACCTGGTACTGGGATGTCAACGGCATGTACAGCAAGAACAAGGCCGAACA
GACCAACTACGGCAGCTACAACATCTACAACATCAATCTGGCGCTGGGCGATCCGGCCGC
CTGCGCGGCGGTGGCCGGCTGCGTGCCGCTGGACATCTTCAGCGGCGCCGGCAGCATCAC
GCCGGACATGCTGCGCTGGATCCAGCCGGTGGTGCGCGACCGCAGCCAGAACGAACTGAG
CCTGTTCACCGCCAACCTCAGCAGCGAGCTGTTCCAGCTGCCCGGCGGCGCCGTCTCGTT
CGCCACCGGCTACGAATACCGCAAGTACGAAGGCTCCTATCAACCCGATCCGCTCACCGT
GGCCGGGCGCTACAACGGCGTGCCGTCGTTGCCGACGGCCGGCAGTTACGACGTCAACGA
AGCGTATCTCGAACTCAATATCCCGATCTTCGCCAACTCTTCGTTGGGGGACAAGCTGGA
TCTGAACATCGCCGGACGCTATTCGGACTATTCCACCTTCGGCGGCGAGTTCACCCCCAA
GTACGGCCTGCGCTGGCAGGTCACCGACGAGCTGGTGCTGCGCACCAGCTACGCCGAAGG
TTTCCGTGCACCGACCATCGGCGAGCTGTTCGGCTCGGCGGCGCGCGCCGACCTGCAATT
GTCCGACCCCTGTTCGATCGGCCTGGGCGGCACTGCGCCACGGGGCAGCGCCGCCAACTG
CGCTGCGCTCGGCGTGCCGGGTGGGTACCAGCAGGCCAACCAGCAGATCTCGGTCACCAC
CGGTGGCAACGAACAGCTGGATCCGGAGCGCTCGCGCAGCTTCAGCGCCGGCTTCGTCTT
CAGCCCGGGTTTCGCCAGCAATGCCAGCTGGTCGGATCGGCTGGACATGGAGGTGACGTT
CTATCGCCACCACGTGGATGGCGCGATCCAGGCGATCAATGCGCAGACACAACTGGACCT
GTGCGTGGACACGCTGGATGCGCTGTACTGCGACGGCATCGGGCGCGCGTCCACCGGCGG
CATCAATACCTTCAACAACCGCCTGACCAACCTGGGCTCGATCAAGACCGACGGTTGGGA
CGTGGACCTGTTCTGGACCCTGCCGGAAAGCGCATTGGGCCGTTTCAAGCTCTCCTGGCA
GAACACCTTCGTGGGCCGCTACGAAGCCTTGGGCGCAGCAGGGCAGCGGCAACCGCAGGG
GCCGGGCATCGAAGTGGTGGACAGCGCCATTCCCGAGTGGACCAGCAACGCAGTGCTGGA
CTGGTCGCTGGGCAACTGGACCGCATCGTGGACGGCTCGCCACATTTCCAAGCTCACCGA
GCGCTGCGGCGATGCCGTCGAGTTCGCGGTGTGTTCCAACCCGACCGAAGGCACCAATCG
GCTGGATGCGATCACCTACCACGATGCACAGGTGGGCTACCGCATCGACTGGCTCAAGGG
CCTGCAGCTCACCGCCGGGTTGAACAACGTGTTCGACAAGGACCCGCCGATCTGCCTGTC
ATGCTCGCTCAACGGCTATGACGCGTCCACCTACGACATTCCTGGTGGCCGCTTCTGGTA
TGCGCGGGTCGACTTGAAGTTCTAGTCCATCAGGTCGGGTCGGTCGTAAAGCGGAGAGAG
GCTGATCTGCGGCTTGGCTGCACGGCCCTTGCCCGCCCACCCTCGCGGGACACGCCGCAA
GTACGTCCATGTAGGCTCTTACGCGGCATCCATGCCGCGTAAGGTCCCGCGACGGTGGGC
GGGCAAGGACCAGTCGAGTTAGTCGGTGTGCATGGCTGCAAGCACCGCATGACGTGCGTT
TTTCGGTAATGGCGCATCCGATCAGCTTCGCAACGCAACGAGATCGGAAAACGGGCTTTC
AGCAAACAACCTGCAAACTTTCTGGTGCGGTGTCCTCACCGATTGCGGGACCGTGTGGCG
GCATGGATGCCGCCACCGAGCCTACAAGGACGTACTTGCGGCGTGTCCCGCGAGCGGTGA
GGGCACCGCGTACTCGACCCAGGGTGGCGCACCGCGTCTTCTAGCATCACCCGCGCACAG
GCGCATCGCCGGCCACGTAGTAGTCGGCGGTGCTGCGCGGCAGTGGCGTGCGGCCACGCA
TGCGGTCGGCGATCTTCTCGGCGATCATGATGGTGGTGGCGTTGAGGTTGCCGGTGATGA
TGCGCGGCATGATCGAGGCATCGATCACGCGCAAACCCTCCATGCCGTGCACACGGCCTT
GTCCATCCACCACGGCCATGTCGTCGGTGCCCATCGCGCAGGAGCAAGATGGGTGATAGG
CGGTTTCTGCGCGCGAACGCACGAACGCGTCCAGCTCGGCATCGGTCTTGCAATCGGCGC
TGGGGCTGATTTCGCGGCCGCGGTATTGATCGAGCGCGGGCTGGGCGATGATCTCGCGGG
TGATGCGGATCGCGTCGCGGAACTCCTGCCAATCCTGATCGGTGGACTGGTAGTTGAACA
GGATGGAGGGATGCTGGCGCGGATCGCGCGACCTGGCATGCACGCGTCCACGACTGGGCG
TGCGCATCGAGCCCACATGCGCCTGGAACCCGTGCTCCTTCACCGCATTGCTGCCGTTGT
AATTGATCGCCACCGGCAGGAAGTGGTACTGGATGTTGGGCCAGTCGAACTCTTCGCGCG
TGCGGATGAAGCCACCGGCCTCGAACTGGTTGCTGGCGCCGATGCCGGTACCCGCGAACA
ACCACTGCGCACCGATGGCCGGCTGGTTCCACCACTGCAGCGCCGGATACAGCGATACCG
GCTTGGTGCAGGCGTACTGGATGTAGACCTCGAGGTGATCCTGCAGGTTCTGGCCGACGC
CGGGCAGGTCGTGTACCAATTGCACGTCCAGTGCGCGTAGCAGATCGGGCGCACCCACGC
CCGAGCGTTGCAACAGCTGCGGCGAGGCGATCGCGCCGGCGCACACCAGCACTTCGCGAC
GCGCATGTGCATCGATGCCTTCGCTGCTATTGCCCACCAGGTAGTGCACGCCGATGGCGC
GCTTGCCTGCGAACAGGATGCGGTCGGTGGTGGCATGGGTGACGATATGCAGGCCATCGC
GCGGCCTGGCCATGTCCAGATAGCCGCGCGCGGTGCTGGCGCGGCGTCCGCGTGGTGTCA
CCGTGCGGTCCATCGGACCGAAGCCTTCCTGCTGGTAGCCGTTGAGATCGTCGGTGCGCG
GATAACCCGCCTGCACCCCAGCCTCGACCATGGCATGGAACAACACATTGTTGTCGTTGT
TCGGCGTGGCCACGCTGACCGGACCATCGCCGCCGTGGTAGTCGTTGGCACCGATGTCGC
GTGTCTCCGCCTTGCGGAAATACGGCAGCACATCGCGGTAGCTCCAGTCCTCCAGACCGG
GACGCTTGGCCCAATGGTCGAAGTCCAAGGCGTTGCCGCGGATGTAGCACATGCCATTGA
TCAGCGACGAACCGCCCAGGCCTTTGCCGCGCCCACACTCCATGCGCCGGTTGTCCATGT
AAGGTTCCGGCTCGGTTTCGTAGGCCCAGTTGTAGCGGCGGCCCTGCAATGGAAAGGCCA
ATGCTGCCGGCATCTGCGTACGGAAATCCAGCCGGTAATCCGGCCCGCCCGCCTCCAGCA
GGAGGACGGTCACGCCCGGATCCTCGGTCAGGCGCGCGGCCAGCACGTTGCCTGCCGAGC
CGGCGCCGATGATGATGTAGTCGTATTCGCGTTGCATGCTGTTCTCCTGATGCGATGGCA
GTACGTGGCGGTCCTGGCGCGTGGCGGATGCGGAAGGCATCGTCATCGAGGCAATGGCCG
CGCGCCTGTGCGTGGCTCGTTGTCTTGCCTGGTCGCGCGCGTGCCGCTCGCTGGCGCCGC
CGGGCTGTCGTCAGAACACCGACGCGTAGCGTTCCAGTTCGATCTGGACCGATTTGGTGC
GTGTGTAGGCCTGCAGCGTGGCCAGCCCGTTCTCGCGGCCCACGCCCGATTGCTTGTAGC
CTCCCACCGGCATCGGTGCTGGCGATTCGCCCCAGGTGTTGACCCAGCAGATGCCCGCTT
CCAGGCGATGGATCAGCCGGTGTGCACGCGCCAGATCCGGCGTGACCACGCCGGCTGCCA
GCCCGTAGGTGGTGGCATTGGCGCGCATCACCGCCTCGTCTTCTTCATCGTAGGCGAGCA
GGCTCAGGACCGGCCCGAAGATCTCTTCGCGCACGATCGTCATCACATCGGTGCAGTCGC
TGAAGATGGTCGGCGCCACGTAACATCCGTGCGCCAGCGCGCCATCGCGCAGTCGCTCGC
CACCGCAGAGCAGACGTGCGCCTTCGGCCTTGCCCTGTTCGATATGCTCCAGCACCCGTT
GCATGTGTGCCGCGCTGACCATCGGGCCGAAGGTGGTGCGCGGATCGAGCGGATCGCCGA
TATGGATGCGCTGCACGCGTGCGAGCAGCCGTGCCTCCAACGCGCTGCGCAGCGCGCGCG
GCACGAACACGCGGGTGCCGTTGGTGCAGACCTGCCCGGAGCTGTAGAAATTGGCCATCA
TCGCGATGTCTGCGGCCAGATCCAGGTCGGCATCGGCGCAGACGATCAAGGGCGACTTGC
CGCCCAACTCCATGGTGACTTCCTTCAGCGACGAACTCGACGCGCTGGCCATCACCTTGC
GGCCGGTGGCGGTGCCGCCGGTGAAGCTGATCTTCTCGATCTGCGGATGTTCGGTCAGCG
CGGTCCCCACACTGGCACCATCGCCAGGCAGCACATTGAACACGCCGTCGGGCAGGCCGG
CTTCGGTGAACAGTTCGGCGAGCTTCAACGCGGTGAGCGGGGTCACCTCGCTGGGCTTGA
AGATCATGGCGTTGCCTGCGGCCAGCGCCGGCGCCGCCTTCCACAGTGCGATCTGTATCG
GATAGTTCCACGCGCCGATCGCGCCCACCACGCCCAGCGGCTCGTGTCGCGTATAGAAGA
AGCTGCCTTCGCGCAGCGGCACCTGCGCGCCCTGTAACGCCTGCGCCACGCCTGCGTAGT
ACTCCAGCACGTCTGCGCCGGTCACCACGTCCACGCTGCGGGTTTCGCTCACCGGCTTGC
CGGTGTTGAGCGTCTCCAGCTCGGCCAGGGCATCGTTGCGTTCGCGCAGCAAGGCCACCG
CGCGCAGCAGGATGCGCGAGCGTTCCACCGTCGTCAGCGCAGCCCAGCGCTGCTGTCCGG
CCTTGGCGCTATCCACTGCCGCCTCCAGGTCATCGGCGCCGGCGTTGTGCACATTGGCCA
GCACCTCGCCGGTAGCGGGGTTGATCACCTCGAAGGTGTGGCCGCCGCGGGCGGGAACAT
AACGGCCGCCGATGTAGAGCAGCTGGTCGGGGAAACGTGGCATGACAAACCTCCTGTGGG
ACGCTCGCCGCAGCGATGCACCTTTAGCGGGTGAGATGCAGGAACTGCAGGTGACGCTCG
TATTGATCGATGATGTCGTTGATGATCTGCTCGCGGCTGTAGCCGACCAGGTCGTAGTCC
TGGCTGCCTTCGTACAGGTATACCTCGGCGCGGTAGTAGCGCTGATGGCGGAAGCGCTGG
GCGGCGAACGATGGCGTGAGATAGCCACGCATCACCACCTGGTAGCGGAAGCCCTGTTGC
TCGCCATGATCGACGCTGATCTCCATGTCGCCATCGTCGAGCCGGCTGCTGACCTTCCAG
CCTTCTTCCAGCAGCTGGGCAACCACCGCTTCGATGGCCGGGCGCACCTGGTCGTGCATG
AAACGATAGACCTCATCACGCGCCGGGAAATGCATCGCCTGGCCCAGCCGCTGACGCCAG
CCGCCGTGGTGACGCGATTGCCCGATCAGCGGGCTGGGGCTGTACAGCTGGGCGCGCTTG
CGCTGCGATTCCTCGCTGAGCGCACGCGACAGCCCCAGGGCCATCAGCAGCAGCACCGCA
GAAAACGGCAGCGAGGCCAACACCACCGCCGACTTGAGCGCATCCATGCTGCCGGCCAGC
AACAGACCGCCAGTGACCACGGCGGTGAGTACGCCCCAGAAGACGCGCAACCAGCGTGGG
CCATCGTCGTGCGGCTCGCCGCCGTGCGACGACAGCGTGGACAGCACCACGGTTCCCGAA
TCTGCCGAGGTCACGAAGAACACGAAGCTGATGGCGACCGTTACGGTGATGACCGTGCGG
CTCCACGGGTAGCTCTGCAGCAGCGAATACAGCACGGTCTGCGGCGCCTCGACGGCCTGC
TGCGCCCAGGCCGCCTGGCCGTGATGCAGCAGCTGATCCAGCGCACTGTTGCCGAAGATC
GACAGCCAGGCCAGGGTGAAACCCAGCGGTATCAGCAGCACGCCCAGCACGAACTCGCGA
ATGGTGCGCCCGCGCGAAATGCGCGCGATGAACAGACCCACGAACGGCGCCCAACCGATC
CACCAGGCCCAATAGAACACCGTCCAGTTGCCAAGCCAGTCGGCGCGCCCACCATAGGCA
TAGACGTCGAAACTCTTGCCGACCACGCTGCCGAGGTAATCGCCCAGGTTCTGCATCAAG
GCGTTGAGCAGGTACTGCGTGGGCCCGGCGAACAGCATGAACAACAGCAGCGCGATCGCC
AGCAGCATGTTGATGTCCGACATCCAGCGGACGCCCTTCTCCACGCCAGACACCGCCACC
ACGATCGCCGCGCCCATCATCGCCGCGATCAGGGCGACCTGCACCCAATGCGCGTGCGGG
ATTTCCATCAGGGTGCTCAGGCCGGCGTTGAGGTGCAGCACGCCAAAGCCCATGTCCGCG
CCCAGGCCGAATACGGTGGCCACGATGCCCAGCGCATCCACGGTATAGCCGATCGGCCCG
TTGATGCGCTTGCCGATCAGTGGATACAGCGCCGAGCGCAGCGCCAGCGGCAGGTTGTGC
CGGAAGGCGAAGTACGCCAATGCCATGGCTGCCAGCGCGAACACGCCCCAGCCATGCAGC
CCCCAGTGCAGAAACGCCAGCTGCATCGCCTGACGCGCAGACGCTTCGCCATTGCCGGTG
CCGCCCTGCGGTGGTTGCAGGTAATGGGTGAGCGGTTCGGACACGCAGAAGAAGAACAGC
GTGATGCTGATGCCTGCGGCGAACAGCATGCCGGCCCAGGAGAGATAGCTGAATTCCGGC
TCGTCATGATCGGCGCCGAGCTTGATGTTGCCGTGGCTGGAGAGCGCCGTGGCGAGCACG
AACACCAGGTACAGGGTCATCGCCAGCAGGTAGTACCACCCCACATTGCGCGAGGCCCAG
GTCTGCGCGTCCAACAGCACGCTGCCGGCCTTGAGCGGGAACAGCGAGACCAGCAACGCG
AAGGTGCACACCACGGTTCCTGCCAACAGGAACACCGGTCGCAAGGTGCGCACCGGCAAG
GGCTGCGGGTCCGATGCACTCATGCCGGCGCACTGATGATGCGTAACACGTGCGATGCCT
CCGATGGAACTGCCCGTGTTATCCCACAGGCGCTGTCGAGGCTGCGTCGTCGGTCGAGTT
CGCCAATGCGAAGTGGTCTGCAGTTCGCGCCGGCTAGCGCAGCAACTGCTGTGGCACGCG
CACGTCCATGCCGACCGCCAGGTGATCGGAGAACGCGGCCGGAATGGCCTCGGTGTGTTC
GATCACCAGGCTGTCGCTGACCAGGATGTGGTCGATGGCGCGATCCGGTCGCCAACTGGG
GAAGGTGTGCACCACGCAGCCCGGCGGCTGCAGACGGGTATGGCGATACAGCGCCTGCAT
TTCCGGGCGGTCGGCCACGCAGTTGAAATCGCCCATCAGCATCACATTGGGATGCTCGGA
CAACAATTCGGCGATGAATGCCAGCTGCGCCATGCGCGAATTGGCGCCCAGCGACAGATG
CGCCACCGCCACCGCCAGGCCGTCGCGGCCCTGTCCGAACTTGGCCAGCAGGATGCCGCG
CCCGCCGATACGGCCAGGCAGGGCGTGGTCCTGCACTTCCAGTGGTTCCAGCTTGCTCAG
CAGGCCGTTGGCGCTGGAGGCCACCCCGCCCATGCGGCGATTGGGCTGGTGGCTCCAGTA
ATGGAAGCCGGCGCGTTCGGCCAGATAGTGGGTCTGGTTGGTGAAACCCGAGCGCAGGCT
CCCCGGGTCGGCCTCCTGCAGGCCAACGATGTCACGGTCGCCGGCGAGCTTGGCGATGCT
GTCCAGGCTGGTGCGCTTGCTGCCCAGCGGCAACGCGTGCGACCAGCTGCGGGTCACGTA
ATCGCTGTAACGGCGGGTGCTGGAGCCGGCCTGAATGTTGGCGGTCAGCACCCGCAGGGT
GCGCGAGTCCGAAGCGTTCACGATGCGGCGGGTACCCGGCTCACTTGGCCAGCGTGGCGC
GTTCGCGCGCGATCAGGTGGTCGGCGATGCGCAGCATGTCCGGGAAACTCTTGCCCTTGA
CCAGATACTTGCCGTTGACGATCAGCGACGGAGTGCCGGTGATGCTGCTGCGGGTAGCGA
ACTGCTTGGCGCGGTTGGTCTTGGCCGACACGCCGAAGCTGCTCATGGTGTCGAGGAAGG
CCTTCTGGTCCACGCCGTACTTGGCGTAGAAGGCGGCGATGTCCTGCACCGAATCCCTGC
CGCGCTCGCCCTTGAGGGTCTGGTCGACATGGATGGCCTTGTACAGCGCCTCGTGGGTCT
TTTCCTGCACGCCCATGGTCTCGGCCGCGTAGAACGCGCGTGCGTAGTCGTCCCAGGGGC
CGCCGAACATCGCCGGCACATAGACGAAGTGCACGTCCGACGGCAGGCCGGCCTTCCACG
GCCCGATCAGCGGCTGGAACGCATTACAGGCCGGGCAGACGTAGCCGAAGATCTCGGCCA
CCTCGATCTTCCCGGCGGCCTGCTGGTACGGCTGGCCGCCCTGGATGTCGATGTAGTCGG
TGCCGGCCACCGGTTCCGGGCCGTTGGGCGCGCGCGGCGCGGCGCTGGGTGCGGCCTGTG
GTGGGGTGGCGGCACTGTCGGCGGCGGGCGGGGCGGCCGGATCGGTGGCCGCAGGGGCGG
CAGGCGTCGCCGCGGGCGCGGTGGAGGTGTCGGCAGCCGGAGTGGTCGCGGCCGGCGCGG
TGTCGGACGAGCCGTCCTGGGCCTTGCAGGCGACCAGGATCGGCAGCAACGCCAGCAGCG
TCAGGGCGAAGCGGTTCTTCATCGGATTGGATCTCCAGCGTGGGGCGAGAAAGGGCCGGA
CGGCCGCGGGGCGCATGATGCCATGGGCGGCAGTCGGTAACGGTTAGGCGGTTCAGCGCT
TGGCAGGCGCCGCGTGCTCGCGGGCGATCAGGTAGTCCGCAATCTTCAGCATGTCCGGGT
AATTGCGTGCGCCGATCAGGTAGCGCCCGTTGACGATCAGCGCCGGCGTGCCGGACAGCT
TGCTGCGCTGCGCGAACTCGCGAGCGCCCTTGAGCCTGGCATCCACCGTCGCGCTCTTGA
AGGTGTCCACGAAGCGCTGTTGCGGTACGCCGTAGTCGGCATAGAACGCGGCCAGCTCCT
CCGGGGAGACGTTCTGGGTCGGCACGCTCTGCTTTTCGTGGATGGCGTCGAACATGGCGC
GATGGCTGCGCTTGGCCACGCCCAGGATGTCGGCGGCGAAATAGGCGCGCGCGAAGCTGT
CCCAGAATCCGCCGAACGCCGCCGGTACCGGGGTGAAGCGTACATGGGACGGTTGTTTGG
CGGCCCAGGCTTCCAGCGTCGGTTCGAAGTGCGCGCAGTGCGGGCAGGTGTAGCCGAACA
CTTCCACCACCTCGACCTTGCCAGCCAGCGGCGCATACGGCTGGCCGCCTTCGATCAGGG
TGTAATCCTCGCCTTCCACCGGCGGCGCCTTGTTGTCGGCGGCACAGGCCGCCAGCGGCA
CCAGGATCAACAGCAGCAGGGACAGACGGGAAAACAGGTTCATGCAGGCTCCGTGGGGAT
GCGGGGGGAGGGCGGGAAAACGACGACGCCGGTCGCGGGACCGGCGTCGTGACGCGGCGC
GGCGGTGGTGCAGCCTAGCTCACGAGCGTGCCGGGGTGCCGGGTGCGACCTGGGCGGCGG
CCGCGTCGTCGGCGCGGTCGTGCAGGCCTTGCAGGTAACTGGCCAGTGCCTGGATCTCCT
GCTCGGTCAGCGGGTGCGCCACCTGCGCCATGATATTGAACAGGGCAGGATCGCGCTGCT
GGGTGGTGCCGGCCTGATATTCCTTCAGGCGCCGCGCCACGTACTCGGCGTGCTGGCCAC
CCAGCCGCGGGTATGCCGGGCCGGGGTTGCCGGCGCCGGATGGCCCATGGCAGGCCATGC
AGGCCGGCACGCCGCGCGCGATGTCGCCGCTGCGGTAGAGCTTTTCGCCGACCTCGTAGA
ACTTCATGCCCTGGTAGGGGCCTTCGGCGATCGCCGCGTCGTCGGCCACACCGGCGGCGG
ACTTCTGCGTGGCGAAGTAGGCGCCCAGATCGCGCATGTCCTGCGCAGTGAGGTCCTTGA
CGAAGGGCACCATCACCGCCGACATGCCGGTGTTGCGCTCGCCACTGGCGATCAGCGCCA
CCTGATGCGCAACGTAGCGCTCGGTCTGGCCGGCGATGCGCGGATACATGGCCACGGCCG
GATTGCCGTCCGGGCCATGGCAGGCGGCACAGGCCGCCGCCTTGGTCTGACCGGCCTTGG
CATCGCCCCAGGTCGTCTTGGACAGGTCCACCTCCAGCGGCGCAACGCGCACCGGCGGCG
GATCGGGGATCGGCGTGACCGCCGATTGCGCAAACGCCACGGCCGCGATGACCGGCACGG
CGAGGGCGGCGAGGACTAGCACACGAGCATGGCGCATCAGCTAAAGCTCCGTATGGACCC
GGCCCGCGCGCGTTGGGTACTGGCTATGGCAGGCGTCCTTCGATTATCGACATGGCTTTG
CGCCAGGGTCAACGAACAGTGCAGCAAAACCACCGGGCCCGAACGTGCGATCCTAGGCGG
ATGTCGCTTCTCATCGAACAAGCCCGCTACCACCTGTCCGCCCACAACGCCCGGCAATTG
CCAGACGATGGCGGCTACGAGGTGGCCTTCGCCGGCCGCTCCAACGCCGGAAAATCCAGC
GCGCTCAATGCGCTGACCCGCCAGAATTCGCTGGCGCGCGTGTCCAAGACCCCCGGCCGC
ACCCAGCAGCTGGTGTTCTTCCAGGTCCAGCCCGAGCGCTACCTGGTGGACCTGCCCGGT
TATGGCTATGCCAAGGTGCCGCAGGACCTGCAGGCGCACTGGCAGGCCTTCATCGACCGC
TATTTCCGCACCCGCCAGGCGCTGCGCGGGCTGGTGGTGGTGATGGACATCCGCCACCCG
CTCAAGGACTACGACCTGCAGATGCTCGGCTATGCGGCCGAACGCGGGCTTCCCGCGCAC
GGGCTGCTGACCAAGGCCGACAAGCTCGGCCGTGGCCAGCAGATGCAGACCCTGCAGAAG
GTCAAGAAGGAACTGGCTGCACGCTTCGGCGACAGCGTGACCGTACAGGCCTTCTCCGGC
GAGTCGCGCCAGGGCGTGGACGAGCTGCGTGGCATTGTCGGCGGCTGGCTGGGCCTGGAC
GTGGAAGCGCCTGCCGGCGAGTGATGCCGGTGGCCGCTGCGGCGCCAGCTGCAGCCGTGC
GCCGCCCACTGGGTGCGGTGCGCATGGATGGAAATCTCAGACCCGGCCGGTGGCGGCAAT
TCTTCGATGCCCTGCGCGTATAGTGCGGGCCTTGCGGTGGATGGGGAGTAGCCCCACATC
GTCCCCCCCCTTCCGTTTGCGAGCCCGCCCTTGTCGAGTCCCAGCCACGTCGCCGAAACG
CCGATCACCGAACGCGCGGAACTGGTCCAGGTGCTGGCCTCCGGCGAGAAGCCCCGCGCG
CAGTGGCGCATCGGCACCGAGCACGAGAAGTTCGGCTTCCAGCTGGACGACCTGCGTGCG
CCCGCGTTCGAGGGCGCGCGTGGCATCGAGGCGCTGCTCACCGGGCTGACCCGCTTCGGC
TGGGAACCGGTGCAGGAGAACGGCCGCACCATCGCGCTGCTGCGCGACGGCGCCTCGGTC
ACGCTGGAGCCGGCCGGCCAGTTGGAGCTGTCCGGCGCAGCGGTGGAAACCCTCCACCAC
ACCTGCGTGGAAACCGGCACCCACCTGGACGAAGTGGCGCAGGTGGCCGGTGAGTTGCAG
CTCGGGTTCCTGGGCATGGGCTTCCAGCCGAAATGGCGCCGCGATCAGATGCCGTGGATG
CCCAAGGGCCGCTACCAGATCATGAAGAACTACATGCCCAAGGTCGGCTCGCTCGGCCTG
GACATGATGACGCGCACCTGCACGGTGCAGGTCAATCTGGACTACGCCAGCGAAGCGGAC
ATGGCCAAGAAGTTCCGCGTGTCGCTGGCGTTGCAGCCGATCGCCACCGCGCTGTTCGCC
GATTCGCCCTTCACCGAGGGCAAGCCCAACGGCTACCTCAGCTACCGCTCGCACATCTGG
ACCGACACCGATGCCGACCGCACCGGCATGCTGGATTTCGTGTTCGAAGACGGCTTCGGC
TACGAGCGCTACGTCGACTATCTGCTCGATGTGCCGATGTATTTCTCGTATCGCGCTGGC
GTCTACCACGACGCCAGCGGGCAGAGCTTCCGCGATTTCATGCAAGGCAGGCTGCCGGCG
CTACCGGGCGCGTTGCCGACGCTGCGCGACTGGTCGGATCACATGACCACGGCGTTTCCG
GAAGTACGCCTGAAGAAGTACCTGGAAATGCGCGGCGCCGATGCCGGCCCGTGGAATCGG
CTGTGCGCGCTGTCGGCATTCTGGGTGGGCCTGCTGTACGACGACACCGCGCTGGACGCG
GCCTGGGACCTGGTCAAGAACTTCAACCCCTCCGAGCGGCATGCGCTGCGCGATGGCGTG
CCCAGGCATGCGCTGGGACTGGCATTCCGTGACGGCACGGTGCGCGACCTTGCGGTAGAG
GCGGTGAACATCGCCCGCGAGGGCTTGCGCCGACGCGCGCGCCTGAATCGCGACGGCCAG
GACGAGACCGGGTTCCTGGACGTGATCGCCGAGATCGCCGACAGCGGCGTCACCGCCGCC
GAACGCAAGCTGGCGCTGTACCACGGTGCCTGGAACGGCGATATCGATCGCGTGTTCCGC
GAGTTCGCCTACTGAGCCGTGCGGCCGGCGGTGGCGCGCGCGCTGGCCCCGGCACGGTGC
GTCACCGGGGGCGGGCGCGTTGAAGCAAGCTGGCAGGCGAGCGTGCGGGCTGTTCCCGCC
GCGCTGCGGATGTCGGTAGCGCAGGTCGGCAGCGTGGCTCGCCCGGATCCACATGCCGCA
GGGGGCGAATCCGGCTGCCGACGGGCGGACGGCTACCGCGTCAGCGCCGTTCCGGCATGC
ACGGCAGGCGTACCGTCACCCGCAGGCCGCCTTCGACGCGATTGTCCAGGCGCAGGTCGC
CGCCATGCGCCAGCACGATGCTGTGCGCGACCGACAGGCCCAGGCCGATGCCGCCGGTGT
CGCGGTTGCGCGAGGATTCGCCGCGGACGAACGGCAGCAGCAACTGATCGCGTTGCGCAG
GATCGATCCCCGGCCCGTCGTCGTCGATCCAGAGCACGCCGTCCTCGCCGTCGCGGCGCA
ACTGCAGGCGTGCGCGCCTGCCGTACTTCAAGGCGTTCTCCAGCAGATTCATCAGCGCGC
GCCGCAAGGCAAGCGGGTCGCCTTCCAGGGTGATCGCCGGGCCGGGCAGCAAGGCGGCGT
CCGCACCGACATCGGCAGCGTTGTCGACCACGCTTTCCACCAGCAGGCGTAGATCAAGCA
GCGCACGTGCGCCGCGGTGACGGTCGTTCTGGATGAAATCCAGCGCCGCGGAGATCATCG
CCTTCATTTCCTCCAGATCGGCCAACGCCTTCTCGCGCAGCGGCGGCTGCAGGGCGTCCA
GGCGGAACGACAGCCGCGCCAGCGGCGTGCGCAGGTCGTGGGCGATCGCAGCGACCATGT
GGGTGCGTTCGTTGATCAGCCGGTTCAGGCGCGCCTGCATGGCATTGAACGAATCGGCGG
CGCGCACGATTTCCGGCGGTCCGCTGCGTTGCAGGGCGGGAGCGTCGGGGTTGCGGCCCA
GGCGGTCGGCAGCTTCGGCAAAGCGCTGGATCGGCGCCGACAGCGCGCGCGAAAACCACC
ACGCCAGCGGCACGTTGACCAGCAACCCGGCCAGGAACAGCAGCACCACATGGGTCTTGA
ACTCGGCCGATAGCTGGCGGCGTGGCGACTGCACCGTCCGCCAGCTTCCATCGGGCTGTT
GCAGTGCGGCCGTGAAGCCGTCCAGCAGCGGCACCCCTGGGGTCAGGCGTTCGCTTTCCC
AATCGGCCGGCACGCCGTCCTTGCCCTGGGCGGCGGTCAGCGAAGGCGCGTCGGCGATAC
GCTCGCCCGGCGCCTCCAGGTGTGCGCCCGGCATGTCTGCGCCGCCGCCGGCTACGGTTG
GTCCGTCGCGGTCCTGGGTGGTCTCGTCCTGGGTGGTCTCTTCGCGTGGAGCATGCGCGT
CGGCGCTGCGGTAGAAGCGCACGCGCTGCCGATCGACATCCAGCCAGTGCGCCAGCAGCA
ATTCCGCAAAGCGGTCGCGCACCTGGTCGGCCGGCGGCGACGGTGCCTGCGCGCGGTCCC
GTACCGCCAGGGTGCGCGTGCCGGCCGGCATGCGCGTGGACAGCAGCGCCACCACCTCCG
GCGGATGCACCGGGGGTTCGTAGACCGGGGTACGCAAGACCAGCAGCGCGATGCCGATGC
CCTGGGCGGTGAGCAGGGCCACCGCCAGCAACACGAACGTCCGGGCAAAGATCGACAGCC
CGCGACGAGGGCGGGCGCTCACAGGCGCGTGACGCTCGGCAACAGCATGTAGCCCTCGTT
GCGTACGGTGCGAATCAACTCGGTATGGACCCGCTCGTTGATCTTGCGACGCAGGCGGCT
GATCTGGCTGTCGATGGCGCGGTCGTAGACGTCGGTATCGCGGCCGCGGGCGTAGTCCAG
CAGTTGATCGCGGCTGAGCACCCGTTGCGGGTGTTCGACGAAGGTGCGCAGCAAGGCGAA
TTCGCCGTCGGACAGGTTGATGAAGATTCCGGTGGGGTCGCGCAGGTCGCGCCGCACCAC
GTCCAGCCGCCAGCCGGCGAATTCGTAGACATTGCCGCCGTGGTCGGTCTGTTCGTGACT
GGCCTGGCTGCGGCGCAGCAGGGCGCGGACCCGCGCCAGCAGTTCGCGCGGATTGCAGGG
CTTGGCCAGGTAGTCGTCGGCACCCACTTCCAGCCCGATGATGCGGTCGGTGTCGTTGCC
CAGCGCGCTGAGCATGATCACCGCCGGCGAACCGCGCTCGCTGGCGAGGCTGCGGGCCGC
GCTCAGCCCGTCTTCTCCCGGCATCATCACGTCGAGTACGATGAGGTCCGGGCGGCGCCG
TGCGATGCTCTGGCGCATCTGCGCCACGCTCTCGGCCACCTCCACCTCGTAGCCGTGCGC
GCCGAGGAAGTCGCCGATCAGTTTGCGCAGGTCAGGGTCGTCGTCGACGACGAGGACGCG
GGAATGCTGCATGTCGGCGGGCGTCGTCGGTGGCGCGCAGACCGCGCGCGGAGGGTAAGT
TGCCGGATGCATGGTGGTCGCTGTTGCAGGCGGAAACACGCATCATAATGATGGAATTTG
TCAACCTTTGACACAAATGCGATGCGACATGATGGAACGAAACGATGCGCAGGACACGAT
GACGTCGCCGCCGGGCCGCAGCGCCGGCCTGGACGTGCATGACGCGGCGTTTCCGATGAT
GCGGGTGATCAGTCGCGACAATGGTGTGGGCCTGACCCGCGACATGGTGCTGATGGCGCA
GACCCTGCGTGCCGGCGGGGTGCCGGTGCAGGAAGTCGGCTTCACCAGCCAGCGGATGCA
CGACACCGGGCGCGAGACGCGCCTGTGGGCCAGTCGCCTGCTGTTCGGGCGGGTGTCGTT
GCAGATCTTCTCCGAGCGGGTGTATGCGCGCTGTCTCCCGCTGGGGCAACGCAATCTGCT
GGTCCCCAACCCGGAGTGGTTGCTGCCCAAGTGGTTGCCGTTGCTGCCGAAGTTCGACGC
GGTACTGTGCAAGACCCGGCATGCCGAGCGGATCTTCCAGAGCCTGGGCTGCGCCACGCG
CTACATCGGTTTCACCAGCCCGGATCGCTACGACGCGCAGGTGCCGCGCCAGCGCGCGTT
CTTCCATCTGGCCGGACGCAGCACCGCCAAGGGCACGCGTGTGCTGCTCGACACCTGGCA
GCGGCACCCGGAGTGGCCGCTGCTGACGGTGGTGCAGAATCCCCGCACTGCCGGCAAGCC
GATCGTCGCGCCGAACATCGATCACCGGGTCCGCTATCTCGACGATGCCGAACTGCGCCG
CCTGCAGAATGCGCATCTGTTCCATATCTGCCCCTCCGAGGCGGAAGGGTTCGGCCATTA
CCTGATGGAAGCGCTGAGCGTGGGGGCGGTGACGCTGGCCACCGACGGCGAGCCGATGAA
CGAACTGGTCACGCCCGCGCATGGGGTGATGATACCGGTGAGTACGGTGCGCCAACGCCG
TCTGGCGTCGTACTACTACGTCGACGCGGCGGGCATCGCGCATGCAGTGGAGACCGCGCT
GGCGATGCCGCAGGCGGAGCTGGACCGTTTGTCTGCCGGCGCACGCGCGTTCTATCAGGG
CAGCGACGCCGCATTCGCGGCACGTTTTCGCGCTGCGGTGCTGGCATCGTTGCCCGACCA
CGCAGCGGCCGACTGTGCGCCCCCGCACGCGGCGGGAGCCGCTCAGGTGGCCGTGGAGAG
CTGAGGGGCCGCTGCCTTTGATCAGGCAGCATCGCCGCCACGACGGAATGCGAACTGCCA
GGCGGGGCGCCTGCCTTCGTGTGCGCTGCAGCGCAAAAACGCATTGAGCGGTTCACCGGA
ATCGGTGCATCGCTTTTTTGGCCCACGCGTTTATACTGCCCCCCAGTATTTTGGTGGGGG
CCGCCATGCCGCATGCGCCGCTCGAAAAAAAACGCGCCCTGGCACGGGTACGCCGCCTGC
GCGGACAGTGCGATGCACTTGAACGCGCATTGCAGGCGGGCGCAGACTGCGCTCCGGTGC
TGCAGCAGATCGCTGCGATCCGCGGGGCCGTCAACGGGCTGATGTCGCAGGTACTCGAAG
CGCATATCCGCGAAGACTTCGGGCACGCCGCCGCTTCCGATGCGCAACGCGCCGAGCGCG
TGCAGGACCTGCTGGATCTGGTGCGTTCCTATCTCAAATGAACTCCCACATGGCCGGCGC
ACGCCGCGCCGTTCCCGATCATCCTCGTCAGGAGCTATCCCAATGAAATCCCGTGCAGCA
GTCGCATTCGGTCCCGGCAAGCCGCTGGAAATCGTCGAGATCGACGTCGCTCCGCCGCAG
GCCGGCGAAGTGCTGGTTCGCATCACCCATACCGGCGTCTGCCACACCGATGCCTTCACG
CTGTCCGGTGACGATCCGGAAGGCATCTTTCCGTCCGTGCTCGGTCACGAAGGCGGCGGC
ATCGTCGAGCAGGTCGGCGAGGGCGTCACCAGCGTCAAGGTCGGCGACCACGTCATTCCG
CTGTACACGGCCGAATGCCGCAAGTGCAAGTTCTGCCTGTCCGGCAAGACCAATCTGTGC
CAGGCGGTGCGCGCCACCCAGGGCAAGGGTCTGATGCCGGACGGCACTACGCGCTTCTCC
TACAACGGCGAGCCGATCTACCACTACATGGGCTGCAGCACCTTCAGCGAATACACCGTG
GTGCCGGAAATCTCGCTGGCGGTGGTGAACCCGGAAGCGCCGCTGGAAAAGGTCTGCCTG
CTCGGTTGCGGTGTCACCACCGGGATCGGCGCGGTGCACAACACCGCCAAGGTCAAGCCC
GGCGAAAGCGTGGCGGTGTTCGGCCTGGGCGGCATCGGTCTGGCGGTGATCCAGGGCGCG
GTGCAGGCCAAGGCCGGGCGCATCCTGGCCATCGACACCAACCCGGGCAAGTTCGATCTG
GCGCGCAGCATGGGCGCCACCGATTGCATCAATCCCAAGGACTACGACAAGCCGATCCAG
GAAGTCATCGTCGAGCTGACCGATGGCGGCGTGGATTTCAGCTTCGAGTGCATCGGCAAC
GTCAACGTGATGCGCTCGGCGCTGGAGTGTTGCCACAAGGGCTGGGGCGAGAGCGTCATC
ATCGGCGTGGCCGGCGCCGGCCAGGAAATCAGCACCCGTCCGTTCCAGCTGGTGACCGGG
CGCGTGTGGCGCGGCAGCGCCTTCGGTGGCGTCAAGGGACGCACGCAACTGCCGGGCATG
GTGGAGCAGTCGATGAACGGCGAGATCGACCTGGATCCGTTCATCACCCACACCATGCCG
CTGGACGAGATCAACCATGCCTTCGACCTGATGCATGAGGGCAAATCGATCCGCACCGTG
ATCCATTTCTGACCGCATGGCCAGGAGCGGCGCGCGGCCGCTTCCGCGCACGTGGTACCC
GAGACTCCGGGAGGGGCATGATGACTAACGTGTCGATTCATCCTTCGGTAGATGGAGGCG
TTGCGCGAGGCGGTGCAGAGGGCTTTCGAGGGGGCACCCTCGAATGCCGCTGCGCCAGTG
ACAAGGTGACCGTCGAGGTGTCTGCACAGACCGCGCACAACCATGCATGCGGTTGCAGCA
AATGTTGGAAGCCGGACGGCGCGAAGTTCTCCGTGGTGGCGGTGGTGCCGCGCGACAACG
TCAAGGTGACGGCGCACGAAGAGAAGCTGAAAATCGTCGACGAAAGTGCGGCGATCCAGC
GTCACGCGTGTACCGGTTGCGGCGTGCATCTGTATGGCCGGATCGAAAACACCGACCACG
CGTTCTACGGCCTGGATTTCGTGCACACCGAGTTGTCCAAGCAGCAGGGCTGGTCGGCGC
CGGGTTTTGCCGCGTTCGTTTCGTCCATCATCGAAACCGGCACGCCGCCGGAGCAGATGG
ACGGTGTGCGCGCCCGGTTGACCGAATTGGGCCTGCCGCCTTACGACTGCCTGTCGCCCG
CGTTGATGGATGCCCTGTCGGCGCACGTTGCGCGCAAGAAGGGTCTGTTGCATTGATCGT
CAGACCCTGCGGCCGGTACTGCGGCTGCAGGGTCGTCTCTTGGTAAGGAATCTTCATGGA
ACGTATCGAACATCGTGCCTGCTTCGGTGGCTGGCAAGACGTGTACCGGCATCAGTCGCA
GAGCCTGGGTTGCAGCATGCAGGTGGGCGTGTATCTGCCCCCGCAGGCTGCCGACGGCCC
GTTGCCAGTGCTGTACTGGCTGAGCGGCCTGACCTGCACCGAGCAGAATTTCATCAACAA
GGCCGGCGCACAGCGTTATGCCGCCGAGCATGGCGTGATCCTGGTGGCGCCGGACACCAG
TCCGCGCGGTGAGGACGTGGCCGACGCCGAGGGCTACGACATCGGCAAGGGGGCTGGGTT
CTATGTCGATGCCACGCAGCAACCGTGGGCTGCGCATTACCGCATGTACGACTATGTGGT
GAACGAATTGCCGGCGCTGATCGAGGCGCATTTCGCCACCACCGGCGCGCGTGCGATCAG
CGGCCATTCGATGGGCGGGCATGGTGCGCTGACCATCGCGCTGAAGAATCCCGGGCGCTA
TCGCAGCGTGTCGGCGTTTTCGCCCATCGTGGCGCCCAGCCAGGTGCCGTGGGGCGAGAA
GGCGTTCGGGCACTATCTGGGCGAGGATCGCGTGGCATGGAAGGCCTACGACGCCACCGC
GCTCGTTGCGCAGGCATCGGAGCGCCTGCCATTGTTGATCGATCAGGGCGATGCCGACGA
GTTTCTCGATAATCAGCTGAAGACCAGCCTGTTCGAAGCGGCCGCCAAGGCGGCGGATTA
TCCGGTAACCGTGCGCATGCAACCGGGCTACGACCACAGCTACTACTTCATCGCCAGCTT
TATCGGCGAGCATATCGCGCACCATGCAGCGGCGCTGCGTGGGTGAGCGTGGGCGCCTGC
GTGGCTGACGTGAGACGCGCAGCGTAACGGGGAGGGGGGGCGTGCAGCGCTGGTGCGGCC
AGTCGCTCCATGCGCGGCTGCGCGCCGTCCCCCGCTCGATCCGTCCACAAGGACCGCCTC
GGCGACGTAGGTGGCCTGGCGCCGGTAGGTCAGCCCTGCGCGAGGAGAGCCTTCGTGCCT
CTCGGCGGGCGCATCATTCCCTCGATCTTCTCTCCCACGCAAACTTCTTGACACGGCGAC
ACCTGTCAGATATTTCTTACACATGGGAAGGGGAGCGATGACGGCAGGCGATCGATTGCT
GGCACTGCTGTCGGCGCTCGACAACCCGCACCGGCTGAGAATTCTTGCGCACCTGCAGAC
CGGGGGGCGCAACTATGTCAGTCAACTGGCGCGGGACGTCGGCATCAGCCGTCCGCTATT
GCATCTGCACTTGAAGAAACTCGAAGACGCCGGCCTTGTGAGCAGCCGGCTCGAGTTGGC
CGACGATGGAAAGTCACTCAGTTACTTCGAGATCAACGCATTCGAGCTTGTACTTTCACC
CGCAGTCATTGCCGACGCAGCGTTGTCGCTGACCGACAAGGCGGACACCTGAGGAGACGG
TCTTGTCCGAGCATCTTTACCTGTTGACGATCTGCCTGCCGCTGGGCACGCTGCTGGCGA
TCTTTGGCATGCGTTACTTCGCTGCGGTCAGGCAAGCCAGGGCGCAGCTGGAATACATCC
AGGCGTATCGCAACCTCGCAGAGCAGACCCACGCGGCATTGGCCGACATGCGGGTGCGGC
TCGACAGCATCGAGAAGATCCTCAAGGATGTCGGATGACGAAGATGCACGCTTCCGACAG
CACGGCTGCTGTTGCGACCACGCACGCCAGCGCGCCCGACGCTGTTCCCTTGTGGCGCTT
GTATGGGTTGCGCGCGGGATATCTGCTGCTGGTGGTCGGTCTGGGTGTGCAGGTGTGGCC
AGGCATCGTACTGCGGCATGACGGATGGGAGCTGATGGAAGGCGTGGTGCAGTGCATGCT
GGGCGCGATCGGACTGCTGGCGCTGCTCGGGCTACGCAGCCCGCTCAAGATGCTGCCCCT
GCTGCTGTTCGAGATCGCGTGGAAGTGCCTTTGGCTGGGGTTCGTGGCAGCGCCGCGTCT
GCTGCACGACCGCATGGACGCAGGCACCTGGTCCACGGTATCGGCCTGTCTGCTGGTGGT
GATCTTCCCCCTGTTGATCCCCTGGCGCTACGTGTTGCGGACGTATGCTCGCGCGCCGTC
CGAGCGCTGGCGCTAATGGCCGCATCGATGCATTCCGACTGGATGACGGCGCCGTTCATG
GCGTACGACATCCACGCACGGCCGCAGGTCTATGCACGTCTTGCCGGTGCTCTCTATCTG
GCGGTCATCGTGCTCGGAGGCTGGGCCGAAGGCTATGTGTCCAATGCATTGATCGTCGCA
GGCGACGACCAGGCGACGTTGCGATCGATCCTGGCGCATGCCGCGCTATGGAAGATGGGG
CTGGCTGCCAACCTGCTGGTCCCGTTGATCGCTGTCGTGCAGCTGTGGATCGAATATCTG
CTGCTACGGCCGGCGGGCCGCGGCCTGGCGCTGCTGTTCGTGTTGTTGAACATCGCATCG
CTTTCGGTCGAGGCAGTCAGCAAGGTATTCCAGCTGATGGTGTTGCCCCTCGCATCCGGT
GCGACGGGCGCAACGGCCGAGCACGGATTTGCACTGGCGTCGATGGCGTTGCTGGGGCAT
GGCATCGCTTTCAACGGCGCGTTGATCTTTTTTGGTGCCGCGTGCCTGGTCAGCGGCAGT
TTGATCTATCGCTCTACCTATCTCCCGCGCACGCTAGGCGTGCTGATGGTGCTGGCGGGC
GCCAGCTATCTCATCGCGGCGTTTGCCGAACTGCTGGCACCGGGCTTCGCAGCCATGATC
ACGCCAGGCATTCTTTTGCCGGTATTGGTTGGCGAGACCGCGCTCTGCCTGTGGCTGCTG
ATCAAAGGCGTCGACCGTGCGCGTTGGGATGCCACAGTCTCCAGGACGTAGGTCTGCGTT
GGCGTGGATACGCAACGCAGCGCGTCGTCATCAGGCGCCCGGAACGGGCCGCCGCGTGGG
CAACGTGGCGGCATCGTTTCGCTGCGCGGTGGCTTCAGCGCACGTCGCGCATTTCCCAGT
GGCGGCCGGCCAGGGCCTGCATGCGTTGCTTGAACAGATCGCCCGGAATGCTGGTGGTGG
CGACCAGATCGATACGCAGGTCGTGCTGCTTGCCGGTGACGGTGGCGGCCGGGTCGGTGA
TGCCCAGCGCGGGATCCACCTCGTCGGGGTCGGCCTGCAGCTGGCGCCAGCGATCGAACC
AGGCCGGGTCGCGCAGGGCCGCCTGCAGCTGTTCGGCGAACGCATCGGCACCGTGGGCAT
CGAAGCTCACCGACGGCGCGCTGCCGCGGGCAAGCTTGGGGTCCGGCAGGCTGATCGAAT
AACTGACAGGCATGGGCAGGTTCCGTGGAATGACCGCGGCACCCTAGCCAAGACAGGGTG
AGAACGCCGTCGAGAGCCGCGGGCGGCGCGTTCGCCTCAGGCGGAAAAACCGTGCGGCTC
GGCTGCGAAGCCCACCGCCAGCGCGCCCTTGCCGACATTGACCATGCCGGTCAGGCTCAT
CACGCTTTCGAACAGCTCCACGCCATGCGACTGGCAGGCGGCCTGCAGTGCGGTGTAACC
GGGCAAGGCATGCAATTCGGCCAGCTCGCCGCCGTAGCCCACGCACACGGTGGGGGTCAT
CAGGCCTTCGCGGATCTTGCGCACGGTAAAGCCGAACAGCTTCTCCGCCGAGGGCTCGAA
ACCTTTCAGCTTGGCCACCGGTTCGGTGACGCCGCGATAGGCGCGCAGCACCGGCTTGAT
GTCCAACGCGCTGCCCAGCGCCGCGCCGATCAGGCCCACGCTGCGATCGCCCTTGGTGCG
GGCGCGCGCCCGCAGGTAGTAGAGATCGCGTGGAATCATGTAGCCGTAGGTGTGTTCGGC
CAGCTGCTCCAGGCGGGTGCGGATCGCCGCCACGCTTTGTTCCTGATCGCGCAGGCGCAC
CGCTTCGACCGCGGTGACGCCCTGGCCTGCGAACAGGTTGAGCGTGTCGATCACGCGCAG
CGCGAACGGCGAGCTATGCCCGGCGCCCTGGCGGATCGGCTTGTAGTCGTTGAGGATCGC
GAAGCTGGCCTGCATGGCATTGTCGTAGATCTGGCTGCGCAGCTTGGAGATGGTCAGGCA
GAACACGTGGTCGTAATCGATCACCAGCCGTTGCAGGAACAGGTCGCGGATCTGGTTGAC
CGAGAACGGCGTGGTCTCGGCCTCGTGGCCGCGTTCGGCCACATGTGCCTGCAGGAAGCT
CAGCGTGGCCTCCTCGTCGCGGTGATCGGCCAGTACCGCTTCCCCGATCCGTACGCTGAT
CGGCAGCACGATGATGTTGTTGCGTTCGATGAAGTCCTGCGGCAGGTCGCACGCACTGTC
CACCACGATTCCGATGCGCATCGTCGCCCCCTCCGGCTATTGCGTCGCTTTCAAATGCGA
ACGCTATCGCAAAACGGCCGTTGCGCGTAACCCCCGGCCTGGCCGGCCGTGTCCGTCCGG
CGCTTCCTGCCAACCGGTGGGGCCCGCCGGTGCGCTGCGATCCGCGGGTGGGGTGGCCGT
TGCAGGCCTGGCGCGCGGGGGCGTATGTGGCTGCGCACCATTGCCGCGCTTCGGGCGGCC
GGCAAGGGCGGGGCCGGGCGGTGGCAGCCCCGTAGAAGGACGCCGAACTGCGCACCGGCG
CACGCGCCGACCGCAAGGTGGCGCCCGCTATCGTACTTGGCTGCGCAGGCCTGTTCTAAT
CGGTATAGCTCTGCCGATGGCGGCGCTGTTAGGGTCCGATGCGACCGCGACCAGGCGGGC
CAACGGCAGCGCAACGCGACCGCCGCAGCGTCTATCCAAGGAGAGCTGATATGTACGACA
CCCCAAGCATTCCCGTTGTCCCGAACCGCCTTCAGGCCCCCGCCGCGCCGCGGCGCGCCT
CGCGTTGGTGGAAGGCGGCACTGACCCTCGGCCTGGTGGCGCTGGCGCCTGCGGCATTGG
CCGGTCCGTACAAGATCTTTGGCAACCACTACGCCTGGGTCAACAACTTCAACGATCCCA
ACAACATCATCCAGGGCACCTTCGGCACCGGCAGCACGCCCGAGCTGACCGTCACCTTCA
ACTTCGCCGACTACAATCTCTATGGATATCCGGCGATCGTGCGCGGCTCGCACTACGGCT
GGAATCCGACCACCGATACCTTGTTTCCGCGGCAGGTCTCGGCGATCAGCAAGATGCCGC
TCAAGTTCACCTACAGTGCCGGCGGTACGCAGCTGGCGGGCGACTTCGCCTACGACATCT
TCTTTCGCTGGGATACCGCCAAGGGCAACCCGCAGCTGGAAGTGATGATCTGGGGCGATC
ACAACTCCTGGCCGATCGGCACGCTGACCGCCAGCAAGGTGATCACCGCCGGTGGCCGCA
CCTTCGACCTGTGGGAGGGCATGAACACCGCCGCCGGGTATTACGTGTACACCTTCATCC
CGACCGGAACCGCCGGCCAGCCCACCCTCAAGACCAGCGGCAGCCTCAACGTAGACGCCA
AGCCCTTCCTGAACTGGTTGCAGACCAATCGCTCCAAGGATGGCCGCTACAACAACAGCA
TGTATCTGCATGTGGTTGAAGCCGGCTTCGAAGTGGTGCGTGGCAACGGCTGGGCCAAGG
TCAGCGCCACGATGGACGCGAAGTAGGCAGGGCGGCCGGCATCTGCCAGCGCGCGCGCCA
CCGGTTGACCGCCGAGGGCCCTCGCTGACGCAGCCCGGACGACCCGGCCGGGCTGCGGTG
GTGCCTTGCCGGAGACGCTAAACCGCAGCGCGGCCGCGCAGGTCCGCGCAGGCGGCGACG
ATGGCTTGGATCCACTGTGTCCGCTGCGCGACCGCGATGCGGTACTCGCAGCCCTCATCC
AGCCGCAGCGCGAACGCGGTCGGCGCCAGCGGAATCAGTCCGAACCCGCGCGTCCAGCAG
GGCCGCAACGCGACCAGGCGTGTCAGCGGTATCGCCAGCGAATGCGCCTGCGCAGAGCGT
GCCTGCGGCTGGAACAGCAGCGCGTCTGCGGTGAGCACCAGGCGCCCCTCCATCGTTGTC
CGGAAGTATTGCAGCCTGGCCGGCGCTTCGCGCAGCACCACCCGATCGATCGAGCGCAAG
CCGCTGCCCTGAAACAAGCTATTCATGGCGGAAAGCTGGCGGCTACACAGTCGTTCTGTT
GGCTGCTCTTACTGCAGGCACGGCGGGTTCACTTCAGATAGGCACGCGGCAGGGCACCGG
CTGGCTGCAGGTAGCGGTCGCGCAATTCGGTCTGGCGCGAACGCATCGGCATCTCGCGCC
CACCCAGCCAGACCTGCTCGGCATAGTGCGCAACGTCCAGCGGATCACCTTCCCACAGCA
CCAGGTCGGCCTGCTTGCCCACCGCAATGCTGCCGAAACGGTCGGCCACCCCGAAGATTT
CGGCCGGCACACGGGTCAGCCCGGCCAGGCCGGCTTCCCACGGCAGGCCGTTGGCCACCG
CATTGCCAGCCAGCTGACGCAGCTTGCGCGCGTTGTGTGAGGCATCACCGCTCTGGCTGA
AGCTGACCTCCACCCCGGCAGCACGCAGACGGGCGGCATTTTCCAGCGTCGCGCCCACCT
GATCGAAGGTCGATGGCAGATCGGCAAGCGCGTTCACCAGCACCGGCACCCCGGCCTGAG
CCAGTTGCGGTGCCAGCTTCCAGGCTTCGGCGCCGCCGGCAATGGCGATGCGCACCTTCT
CGCGCTGCGCCCAACGCAACAGCTGGCGGATATCGGCCGCGCGTTCGACCTGCACCACGA
TGCGGCCTTGTCCGGCCAGATACCGCGCCAGCACGCGACGCCCGACCGGAGTGAGCAAGG
CATGCGGCGAATCGGCTGGCATGCGTCCGCGCGCTTCGGCGACCAGTTGGTCGAGCAGCA
TCCACTGCGCGGCGCGCGAGCTGCCGGTCAGATCGGAGGCCGCCGCGCCGAGCCGAACGA
ACAAGGCATGCGGGCCGACCGGATCGGGGCTGCCATCCAACCGCACGATGCCACCCTGGC
CGGCGATGAAGGCGCCGCTGGTGGTCGCCCCCAATGCGGTGAAACCGATGCCTTCCACGC
GGGCCACCGGTACCAGCACCGACTCGGGGTTGTAGGCGAGGGTGACGTCGAATTCGGGGC
GCATCGGCTGATCGGCGAGCTTGACGCCGCTGTCCACGGTGCTGTCTTCGCCGGACACTT
CCTCGATGCCGATCTCGGTGATGCCGCCGAACAGGGCAGGTGTCAGCGGCCGGCCGCGGG
CATCGATCACGCGGCCATCGGCGGGCGCGGCGAGGTTGCTGCCAATCGCGCGGATCACTC
CGCCCTGCACCAGCACGTCGGTGTTCTTCAAGGTGCCCTGCGCGGTGGCGGTATGCACGG
TGGCGCCGCGGATCAGCACCTGCTGGGCCGCTGCTGGCACGGCGAGCGCGGCGAGCAGCA
GGGCGGAAAGGACGCCCAGACGCGGGCGGTGCATGCGCATACGGCTCATCGTGCCACCTC
CTGGCCCAGCATGAAGTCCGAGACCGGCTGCAGTGCGCGGTTGTGGCGGTCGTAGACCTG
TGCGCCGTCGATATACACCTGTTCTGCCAGGGCGTAGGAGCTGAAGGGGTTGCCGTTCCA
GACCACCACATCGCCCATCTTGCCTGGCTCCAGTGCGCCGGTCTGTCGCTCGATGCCCAG
CGCCTTGGCGGCGTTGCTGGTGAGCCAGCGGATCGCACGCTCGGGCGGCATCTCCATACC
GCTGCGGCGCGCATTGGCGATCACCTTGGCGGCCTCCTGGTTGAGCCGCTGGATGCCTTC
CTCCGAATCCGAATGCACGATGGCGCAGCTGTTGGCTGGCCGGTCGACCAGCGCGATGTT
TTCCTGGATGCCGTCGAACGCCTCCATCTTGAAGCCCCACCAGTCTGCCCACAGCGCGCC
GCAGACGTTCTCCTGCGCCAGCCGGTCGGCCAGTTTGTAGGCCTCCACGCCATGATGGAA
GGCGGCGATGTGGAAGCCGAATTCCTTGGACAGGTCCAGCATGGTGGCCATCTCGTCGGC
GCGGTAGCAGTGGATGTGCACGCGGATATCGCCGTTGATGGCGCCAGCAAGCGTATCCAG
CTTCAGATCGCGCTTGCCGCCGGCATCGCCGCTGCTGTCGTTGTCGCCGCCGCGGCTCCA
CCAACGGCGCTTCTTTTCGGTCTGCTTTTTCGGTGCGTTCTTCTGCAGGTACTCGGCCGC
GTCGATGAAGGCGGCGCGGTAGCCGGCCACGTTGCCCATGCGGGTACCGGGGCCGCCCTT
CTCGCCGTAGACGCGCTTGGGATTCTCGCCGCAGGCCATCTTCAGGCCCCAGGGCGCGCC
CGGGAACTTCATGCCCTGGTAGGTGGTGGACGCCACGTTCTTGAGCGTGACCCCGCGCCC
GCCGATCAGGTTGGCCGAGCCGGGCAGGATCTGCAGCGAAGTGACGCCGCCGGCCAGCGC
GGTGCCGAAGCCCGGATCCTGCGGCCAGATCGAATGTTCGGCCCACACGTTGGGCGTCAC
CGGGGCGGTCATCTCGTTGCCGTCGCTGTGCGCGCTGACGCCGGGGCTGGGATACACGCC
CAGGTGCGAATGCACGTCGATGATGCCTGGCGTCACCCACTTGCCGGTGCCGTCGACACG
GCGCGCATCGGCGGGCGCTTCGAGTGCGCGGCCCACTGCGGCCACCTTGCCGTCGCGCAG
CAGCACGTCGGCATCGTCCAGGCGTTGCCCGGTGCCGGTCAGCACGGTGGCGTGCTGGAT
CAGCACCGGACCGGACGCGAGCGCACGGTAGGTGCTGGGGTAGGGGTCTTGCACGAAGCG
CGATGCCGCAGACGCGGACCCGCACGCCAACGCCGCGCCAAGCGCGGCGAACAGAATGGA
ACGCATGGATTTCCCCGGTGACACGAAAACGTAGGCCGCAAACCTAGCCGCCTGCGCCCG
GATTGCCAAGTGCGAAAGGTGCGCCATGCTGGTTCCATCACCCATGGCGGTGCATGCTAT
GCCGTATTCGCCAAGGATAACGTCGATGATCGCCAAGTCAGAACGCAACAAGCAGGCCGA
TGTGGTACTGGCTTTCTGGGAATTGGCCGGCTCGGCGCGCTGGTTCACGCATAACGATGC
GTTCGATGCGAATTTCCGCCAGCATTTCAGCGAGCAGCATTTCGCTGCGGCACGCGGCGA
GTACGCGCACTGGATGGAGCGCGCCGAGGATGCGCTGGCCTTGCTGATCCTGCTCGACCA
GTTTCCGCGCAATGCCTTCCGCAGCAGTGCGCATGCGTACGCCACCGATGGCCTGGCGCT
GCAGTGCGCCAAACAGGCCCTGGCGCGCGGATTCGATCGGCAGGTGTCGGCGCAACTGCG
CCTGTTCTTCTATCTGCCGTTCGAGCATGCCGAGGATCTGCAGGAGCAGGCGCGCGCCGT
GCAGCTGATCGGGGCATTGGACGATGCGGAAACCACGCGATGGGCGCTGGAGCACCAGCA
GATCATCCAGCGCTTCGGTCGCTTCCCGCATCGCAACGCGGTGCTGGGACGCACCACCAC
CGCCGAGGAACAGCAGTTTCTGGATGCCGGCGGATTCGCCGGGTGAACGATGCGGCCAGC
GGCCCTGCAACGGCGCTGCACCCGCCGGACTATGCTTCGCTGGCTGCTGGCCAGGCGAAC
CTTATCTGCACGACAGGCAATCTGGTGCAGTGACCCATGAAGAAAAACGGACGCTGCAGG
GAGCGTCCGTTTCGCTTTGCGAGGCGCCGCGCCAAGCGCGGCGTCTGTGTGGAATCAGTA
CTTCGCCACGCCGCTGTCCACCTCGTCCGACCATGCATCGATGCCGCCGGTGACGTTGTA
GACGTTGCGGAAACCCAGGCCGCGGAAATGCTCGGCCGCCTGCAGACTACGCCCACCGCG
GTGGCACAGGAAGGCCAGCGCTGTGTCCTTGGGCAACTGCTCGATGGCCGCGCGCTCGTG
CGCATCCAGGGTGCGGAACGGCGCGGCCACCGTGGCCAGCGCCCGCTCGTCGGCCGGGCG
CACGTCCACCAGGGTCAGGCTGCCGGCCTTGAGGCGGTCGTCGGCATCGCGCACCGACAG
CTCCTGCACCGGCTTGGGCGCATTCGGGTTGTCGATGGCCAGGCCGCGGCCGCGGATATC
GTCCACCCAGTCGATGGTGATGCCGTCGGCGCGGCGCGCGCTGGCCAGGTCGAACTGCAC
GCGCAGCCCGTTGGATTCGGCGGCGATCGCATTCGGGTTGGTCGGCGCCAGCTGGAAGTT
CGGCTGGAAATTGGCATCGATGGCCAGCGTCAGCGCTGCATCCGGCGCATCGGCCAGCGC
GCCCTTGAGCATTTCCACTGCGGCCGGGGTGATGGTGATCTTCGGCGGGCTGCGGTCAGG
CGCCTGCAAGCCGAGCATGCTGCTCAGCTCGCCGCTGTCGGCCATCTGCACGATGATGTC
GCTGCCGCCGATCAACTCGCCATCCACATACAGCTGCGGAATGGTCGGCCAGTCGCCGTA
GGCCTTGATGCCTTCGCGAATTTCCTGGTCGGCCAGGACGTTGACGTGAGCGTAGTCGAT
GCCCAGCCCGTCCAGCACGCCGACCGCCTTGGCCGAGAAACCGCATTGCGGCATGCCGGG
CTGGCCTTTCATGAAGAGCACCACGCGGCTGGATTGCAGCAGCGTATCGATACGGGAACG
CAGGGCGGGATCGAGGGACATGGCAGCGCTTCGGTCGGGTCGTGGAGACCGGCCATTCTA
CGCCGCATGGCATCATGCGGCATGACCACGCCGGAAACGCTGTATCGCACCCCCTCCCAC
CCGTACCGCTGGGTCGGCCTGTTCGCGCTCTCGCAAGCGGTGGTGGCCGCGCTGTGGTGG
CAGCTGGGGTGGGCGTGGGGCCTGCCCGCACTGCTGCTGTCGCACGCCCTGTTCGTGGTG
CCGGTGTTCCTGCCGCGTGCGCGGCTGTACGCGCCGGTGCTGGCGCAGTTGCCCGGCCAT
GCGCCGCAGGTGTGGCTGACCATCGACGATGGCCCCTCCGAGGATACCCCGGCCATCCTT
GAACTACTGGACGCCTACGATGCCAAGGCGACCTTCTTCGTGGTCGGTGCCCGTGCTGCG
CAGCGGCCGGAACTGGTGCGCGAGATGGTGCGGCGCGGGCATGGCATCGGCAATCACAGC
CAGACCCATCCGCAGGCCTGGTTCTGGGCGCTGGGACCGCGCCGCATGGCGCAGGAAATC
GGCCTGGCGCAGCGCACCCTGGCCACCATCACCGGGCAGGCGCCGCGGTTGTACCGCTCG
GTGGTGGGCATGACCAACCCCTTCGTGGCATCGCCACTGCGTGCGTACGGGCTGACCCGG
GTGGCATGGAGCGCGCGCGGGTTCGACGGCGTGCGCTGCGAACCGGATGCCACCGTGGCG
CGCATCGTGCGCGACCTGCGCCCTGGCGCCATCGTGTTGTTGCACGAGGGCGCCGCGCAT
GGGCATAACCTCGCCATCCTGCGCGGGGTGCTGGAGGCGATGCGCGCGCGCGGGCTGGTG
GGGCGGCGTCCGGATTGAGCCAGGTGCGCAAGGCGAGGCGATGATGTGGCCTGATGCTGT
CCCGGAGGCGTCGTGGGCAAGTGCGCGCAGCCACGGCGCAATCGCCCGAAGGGTGGAGCC
GGCGGGAGTGGCGTAAAGCGGTGACCACGGCGGCGATGGCGTGCGCGGGCAATGCATCGC
CAGCGTGCGCTGCCTCGAAGGTAAGGCCCGGCGGATCGGCAGCGGCGTCGGACGATACCG
ATGCCGCTGCGAACGATCAGCGCGGCTCGGCCACGATCAGCCAGTTGTTGAACGGCGTGC
TGCCGTACAACGGCGAAAACGTCGCGCGCAGGCCGGCGGCGTCCAGATGCGCCTGCAGGC
TGTCGCGGGTGGGATAGCTGCGCGGCATGCGTTGCATCCAGCCGCTCAGATGCGCCAGCA
CATCGGTGACGCGGCTGGTGCGGCCACGCCCGCTGTCGTCGCCCAGCGCGCTGCGGATCA
CCAGTTTCGCGCCCGGCGTCAGCATCTGCGCCACGCTGTGCAACAGGCCTGCCTGCATGT
CCGATTGCAGGTATTGCAGTACGTCCAGGATGGTGACGCTGCCGCGGTGCTGCGGCCAGG
CCAGACTCAGGTCGACCACTTCGAATCTGGTGTTGCCCAGCGCCGAACGCTGCGCGATGC
GTTGCGCGCGGGCGATCTTGGAGGCGTCCACGTCCACGCCGTGATACGCCAGTGCCTGGC
CATCGGCGCGCAGGGCATGCGCGAGAAGGCCCAACCCGCAGCCCAGGTCCAGCACCGGCG
CGCTGGTGCTGCGCAACTGCGCCAGCACGCCCGGATACAACGGGTCGGTACGCAGCTTGG
CCTGGGTGTAGTAGTAATCGTAACGGTTGCCCAGCGGATGCCTGGGCAGGAAAGCGCGGG
CGATCGCCAGTGCCTGGGCGCGGCTCATCGGTTGGGTGGCGGTGCTGTGCAATGTCGTTC
CTTGGCAATCAGACGTGCTGCGCGGGTAGCATAGAGCGGCTAACAGAACGTCGCGAGCGG
TCGTCAGGTGGGTGTGGACGGCGCGGAGGAACCGGAGTGTACGTGTGGTACATGCCGATT
CCGAGCACCGGCCGCGCCCGCCTGGCGGCTGCGCAGCAGTTCTGTTGGCCGCTCTTTGGG
CCTGGTGACCGGATTGCGGTAGGGCGGGCTCGACGATTTCGCGATACAGGGCCGCGTGCA
GCGTCTTGCGTTCTCGCGGATGTGCACCTCGGAAACGGGCGCTGCAAAGCAGACATGTGC
ACCCGGCCGCGGCAGGCGAGCCGGTGCATTGCGCCTTGTTTTACACGGTGGACGGCATCG
GTATCGGGCAGTGCACGCGGCATTGGTGGGAAGGCGAGCAGCAGGCTCGCGACATCGCGC
AGAGAGGCAGCCTGCCCGTGTTCGCCATCAGGCGATGGTGTCCGCCGATCCTGTCGCTCC
CAGCGCATCGCGCGCCGCAGGCAGCGCCACCGCTGCCCAGCGTGCGTACATTGCGCCGGA
GGGATGCAGGCCGTCGTCGACCAGCATCTCGGCCGCATCGCCGCCATCGCGGCTGGTGGG
CGTGATATCGACGAAGCGGATTGCGCGCTCGGCACAGCGCTCCGCCGCCACATCGTTGAA
TGCGTCGATCTGCGCCGCAATCAGGCCGGCGTCGCGGCCTTGCGCGCGTGCGAACGGCGT
CAGCCCCCAATCCGGAATGGACAGCACCAGCACACGTGCAGCATGCCCGCCGGCAAGTTC
GATCGCGCGCTGCAACAGCGCATCGAACTGGCTGCGGTACTCGTCCAGCGAGCGCTCGCG
GTACTGGTTGTTGACGCCGATCAGCAGGCTCACCAGATCGAATGGGCCCTGCGGTGCGGC
CGCGTCGATTCCTGCCTGCAATTCGTCGGTCGTCCAGCCGGTAGTGGCGATGACTTGCGG
GGTCTGCACGGCCCAGCCGTGTGCACGCAGTCCATCGGCCAGCTGCGCCGGCCATCCTTG
CGCGGGAGCGAGGCCTTCGCCAATCGTGTACGAGTCGCCCAGCGCCAGATAGCGCTGCGG
CACGCCAAACGCGGCCATCAGGCCACGCTGCGCGGTTTCAGCGGCACGACCTTGGTTGCC
GCCTCGGCGCGCCGCGCCAGGGCACGGTCGATCCGCGCGAACACGTCGCGCATCACGCTG
GCCTCCGGCATCAGCGTGACGCGGAAGTGGTGGCGATACGGCACGTTGAAACTGGAGCCG
GGCACCACCAGCACGCCTTCCTCGTTCATCAGGTCCAACGCGAATGCGTGGTCGTCGAAA
TTGCGTGCCGCCGCACCCACCACCGCCGGGAACGCGTACAACGCGCCGGCCGGAGCGACC
AGCTGCAGATGCTCGCTGGCCGCACAGGCCTCGATCACCGCGCGGCGGGTTTCGTACAGG
CGGCCGCCCGGCGCGCACAGCGCCGAGATGGTGTCCGGGCCGTTGACGGCGGCATCGATG
GCGTACTGGCCGGGCACATTGGCGCACAGGCGCAACGCGCCGAGCAGGTCCATCGCGTTG
CGCAGGTCGTTGATGCGCGCCTGTTCGCCGGACAGCAGCGCCCAGCCTACGCGCCAGCCG
CAGGCACGGTGCACCTTGCTCAACCCGCTGAAGGTGATGCAGGGGTGTGCGCCTGCCAGT
GGCGCTACCGGCACGAAGGCCGCGCCGTCGTACAGCACCTGGTCGTAGATCTCGTCGACC
ATCAGCAGCAGGTTGTGCTTGACCGCGATCGCCACGATGCGCTCCAGCAGCTCGCGCGAG
TAACTCGCACCACTAGGGTTGTTCGGGTTGATCAGCACGATGGCGCGGGTGCGCGAGGAC
ACCAGCGTCTCGATCTCCACCGGGTCCGGCTGGAAGCCGTTCTCCGGCGCGCAGCGGTAG
TACACCGGGCGGCCGTCGTTGAGGATGGTGGCCGCCGACCACAGTGGGTAGTCGGGCGAG
GGCACCAGCACTTCGTCGCCTGGATTGAGCAGGGCGCGCAGCGACAGATCGATCAGCTCG
CTGACGCCGTTGCCCAGGAAGATGCGGTCCGGGTGTGCGTCCGGATGCTGGCGCCGCGAG
TAGGCCGTGGCGATGGCCTCGCGCGCTTCCGGCAGGCCCTGCTGATGGGTGTAGGGATCG
GTGCGGCCCATGTCGTCGGCGATCGCGCGCTGCAGGTGCTCCGGCGCACGGAACCCGAAC
GCACCGGGGTTACCGATATTGAGCTTGATCAGCTTGCGGCCCTGCGCCTCCAGCTCCCGC
GCTCGCCGCGCCAGTTCGCCCCGGATCTCGTAGCGGACTTCGGACAGACGCTCGCGGATG
GCGAGCGGCTTTTGCGGGGCAGTGGACATACGGCGGGCCGGTTGTAGGCGTGAGGCTTGG
CATGGTAACGGAAATGTGGCAGCCGGACATGCTTGCATCGGCAACGGTGTCAAGGGGGGC
TGTGCACTCGTAAGCGGTTGAGTCCACAAGCCGCCTCGGCCAGCCGGATAGAATCCCCCC
ATGAACACGCCTTCCCCTGATTACCCCACCCTCCAATCCATCGGCTGGCCCTGGCCTGGG
CCGCCGGAGGAGGCGGCCTGGCAGGCGGTGTTTGCTGCGCATCCGCAGGCGCTGCCGGCG
CGGGTGGTGGAGCAGCATCGCACCGGCTATGTGGTGGCCGATGCGCCGGAGGCGAGCCTG
AAGGCCGAGTCGTTGCCGGAGTGGCAGCGACCGCGCTTTCCCAGCCATGAGCGGGCGGCG
GTGGGCGATTGGGTGCTGATGGAGGGCAGGCGCATCGTGGCGCTGCTGCCGCGGCGCACG
TCGATCAAGCGCGGGGCGGCCGGTGAGCATTACCACCAGCAGGTGATCGCGGCCAATATC
GATACGGTGTTCATCGTGTGCGGGCTGGATGCGGACTTCAATCCGCGCCGCATCGAGCGC
TACCTGTTGCTGGTCGGCGGCGGCGGGGCGCAGCCGGTGGTGGTGCTGACCAAGGCCGAC
CAGACCGAATACGCCGACGATGCGTTGGCGGTGCTCGAGGAACTGGAGGCGCAGGACATC
CCGCTGCGCGCGGTCAATGCCCGGGATCCGGACAGCGTGGCGGCGCTGCGGCCATGGCTG
GGCGATGGCCGTACCGCAGTGCTGGTGGGCTCGTCCGGTGCGGGCAAGTCCACCCTGACC
AACACCTTGCTGGGCACCGAGAAGATGAAGACCAACGCGGTGCGCGAGAACGATTCGCGC
GGTCGGCATACCACCACGCACCGCGCGTTGATCCCGCTGCCGACCGGTGCGTGTCTGATC
GATACGCCCGGCATGCGCGAACTCAAGCCCACCGGCGAGGAAGATCTGGCCGAGGGCGGC
TTCTCCGATGTGGAGGCGTTGGCGGCGCAGTGCCGCTTCAACGATTGCGCGCATGTCGCC
GAGCCGGGTTGTGCGGTGCGGGCGGCGATCGAGGCCGGCGAGCTGGATCCGGAGCGGGCG
GCCAACTACATGAAACTGCGTGTGGAAGTGGCCAGCGCGGCGGAGAAGCTTGCCACCCGC
GTGGCGCAGAACACCCGCGGCAAAGGGTCGGGCAAGCGCCCGGCCAGCGTCGATCGCCCC
GGGCGGCGCTGATGCCATCGCGCAAGGGCCCGCCGGACATCGTCCACCACGCGGCGCTGG
ATGCGCGCCTGGTCAAGGCCGTGCGCGGTGTGCGCCTGCTGGCCCTGGCAAGCTGGCCGC
GCGCATTGCAGGAGCCGTTTCTGCAGAGCGTGGCGCGCGGGCAGCCGGCGCTGCCGCAGG
TGGACTACCCGGCGCTGGACTTTGGCGAGACCCGCCGCGAACTTGCCGCGATCGCCAAGG
CGGCCGATCCGCACCATCCGCTCGGCGCCTACCTGATCGATTCGACCCATAGTTGGGACC
TGGCCGCCGGCCTGCTGGAGTCGCTGGGCACCGCAGCGGTCAGCGATTACTCGGCGCAAC
TGTTCGGCGTGCCCGACGATCCGATGCCGGGCAACGGCCCGAGCACGCGCGAAGCCGCCC
GACATTTCATCCAGATCGCGCAGGAACTGGATCGCGAACTGCTGGCCCCGGAAGAGCAGG
TGCCGGTCTCGGCCACGGCCTTGCGCATGCAGTTGCAGAACGATCTGGACGGCTTCTTCG
AAGGGCGCGTGATCACCGTGACGCTGGATCCGGATCTGCTCGCCAAGGCGGCGGCCGGTG
CGCACCGCATCCGCCTGCGCAGCGGCGCCACCTTCAGCGATTACGACCGCGCGCAGCTGT
TCCATCACGAGGCGCTGGTGCATTCGCTCACCGCGCTCAACGGGCGCGCGCAGCTGTATC
TGCCCAGCCTGGGCATTTCCTCGCCGCGCACCACCGCGACACAGGAAGGTCTGGCGACCT
TTGCCGAGCAAATCACCGGCAGCATCGATATCGAACGCATGAAGCGCATCAGCATGCGCA
TCGAAGCGATCGCGATGGCGCGTGCGGGTGCGGATTTTATCGAGGTGTTTCGCTATTTCA
CCGACGGCGGGCAGAACGCCGCGGAGAGTTTTTCCTCGGCGCAGCGGGTCTTCCGCGGCG
TCCCCACCCATGGCGGCGGAGCGTTCACCAAGGACACCGTGTACCTGCGCGGGCTGGTGG
CCGTGCACACCTTCTTCCGCCACGCCCTGCAACGTGACCAACTGCAGCTCTGCCGTTATC
TGTTCGCCGGCAAGATGGCACTGGGCGATGTCGCGCGGTTTGCGCCGCTGTTCGACAGCG
GCGTGCTGGTGGCGCCGCGCTGGCTGCCGCCGTGGGTGAGCCGCGCCAGCGGGCTGGCCG
GCATGCTGGCGTTCTCGTTGTTTGCCAATCGCATCCGCATGGATCAGCTGCAGCCGCCGG
CGATCAACGTGTGATACGGCGGCGCGCGTTGATGCTGTCGCGATGATGCATTGCCTACAT
TGATGAACGGTGCGGTGCGCGCAGCGTGCTCTACACGACGCTGCAACGGGCCGAACCGCA
CACTGGCTGCCTCGCCCGAGTGGGCCATGATGCGAGGCAATGCGATGAAAGTCCTGATGG
TACTCACCTCCCACGACCAGCTTGGCGACACCGGCAAGAAGACCGGTTTCTGGCTGGAGG
AATTCGCCGCGCCGTACTACGTGTTCAAGGACGCCGGGGCGGACATCACCCTGGCCTCTC
CCAAGGGCGGCCAGCCGCCGCTGGATCCGAAGAGCGACGAGCCCGATGCGCAGACCGACG
CCACCAAACGCTTCAAGCAGGACCCGGATGCGCAGAAGGCACTGGCAAGCACGCACCGTC
TGGCAGACGTCAAGGCGGACGATTTCGATGCGTTGTTCTACCCGGGCGGCCATGGCCCGC
TGTGGGATCTGGCCGAAGACGCGCACTCGATCGCGCTGATCGAGGCCTTCGCCAAGGCCG
ACAAACCGCATGGCCTGGTCTGCCATGCGCCGGGCGTGCTGCGCCGGGTCAAGGGTAGCG
ACGGCAAGCCGCTGGTCAACGGCCGTCGCGTCACCGGTTTCACCAATGGTGAGGAAGAGG
GCGTGGGCCTGACCAAGATCGTGCCGTTCCTTGTCGAAGACGTGCTGACCGAGCTCGGTG
GCAAGTATCAAAAAGGTGCGGATTGGGGCGAGTACGTGGTCACCGATGGCACCCTGGTCA
CCGGTCAGAACCCGGCTTCCTCGGAGAAGGCTGCCGAGGCGCTGTTGGCGTTGCTTGCGC
GCTAGGAATGGGCGGTGGCAAGGCGGTAACCGGTATGTCCACGCCGGGTGCTGGGTGGGC
AGATCGCGTTTCGGTTTTTAGGGGACTGCTTTACGTGTCTGTCCCCATCCGCCCTGTCGG
GCACCTTCCCCCGCAGGCGGGGGAAGGGAGTGCGATCTGGGCTTGACCAAGCCGGTGCTT
TCGTCCGGTTGTGGCTCGCGGTCAGCAACGCTCCAGCCATCGCACTGCGTAAGCCGGAAG
ATGCAGGTGTGCCCCTGCGCTCAGCGGTTCGGTCGCTATGTCGTCGCCATTGCGTGAGGG
AGTGCATTGCGTGGCTGCACTGAGCTTCCATTGCGTCTGTGCGTTGACCGGAAGATACGT
TTGCACTGCGCGGTCGCTGAAGTTGTGAACGGCGATAAACCGATCGCCACGCGTCAGTGC
GAACAGGCACGGGTCGCTCAGCGCGAGGCTCCCCAAGGGTTGATCTGCTGCCAATGCGGG
CGTTGCGGCGCGTTGCCGGATCAATGCCCGCAGGCGGCGGTAGACCTTGCCGCTCACACT
GTCTGCATCCTCGCGTTGCGCGGCGATCTGCCAGTCGATCGCCGGCCGATGCAACCAGCG
GCCTTCATGTCGGCGTAGCGGGTCGTCGCGATAGTGGCTGTCGTTGGGCAAGCCGAGTTC
ATCGCCCATGTAGATCAGCGGTATGCCGGGCATCGCCAGGGCGAGCGCGTAGAGCAGCAG
CACCCGGTCCACTGCCAGCGTCAGCGCGGCTGCATCGCCGTCTTCGACTGCCGCCTGGAT
GCCGGTCAGTGCCGCAGTCATGCCGTTGGTGCCATGCACCCCATCGCCGCTGCTCTGGAA
GCTTTCGCCACGCGCGTAGCTGCCCGGCACGTCGTTGGCATAGAAGCGCGCCACCTCGCG
CATCGAGAAGGGCGGCTGCACGGCATTGCCTGCGGCTTCGTGTTGCAGCACGTTCCAGCC
GATGTCGTCGTGGCAGCGCACATAGCTCAGCCACGCGCAGTTGGCCGGCAACGGCGGGCT
GTTGGCAATGACGTTGTGCAGAATGTCGCCGCGTTGCAGTGCCAGCGCCGACCAGCCAGC
AGCCATCAGGGTGCTGTGATAGGCCAGATGGCATTCGTGGCCCTGGTCGGGGCCCCTGCC
GAAGTACGGCGGCAATTCGGCCATCGGCACGATGGCCTCGGCCTTCATCGCCACCGAGGG
CGCCACGATGTCGGCGACCGCGCGCAGCGCCACCAGCAGGGTGTGGGCCTCGGGTTGGTT
CATGCAGTTGGTGCCGGGGCGCTTCCACAGATAAGCGGTGGAATCCAGGCGAAAGGCTTC
CACGCCCAGGTTGGCCAGTTGCAGTAGCGCCAGCGCCATCTCGCCGAACACTGCCGGGTT
GCTCCAGTTCAGATCCCATTGATACGGATAGAACGTGGTCCACATCCATTGCCCGGTGGC
CTCCACCCAGGTGAAGTTGCCGGGTGCGGTGTGCGGGAAGACCTGCCCCAGCGTGGTTTC
GTACTGGTCGGGCTGGGTGCGATCGGCGAAGTGATGGTAGTAATCGAGATAGCGTGCATC
GCCGGCGCGTGCGGCCTGTGCCCAGGCGTGGTCGTCGGCAGTGTGGTTGAGCACGAAGTC
CGCACACAGGCTGATGCCGGCCTCGCGCAAGCGGGTGGTGAGCGCGACCAGATCCTCGTT
GCTGCCAAGACTTGGGTCGACCTGGCCGTAATCGCTGACCGCAAAGCCGCCGTCGTTGTC
GCCGGCGCGTGCACGCAGGAAGGGGAGCAGGTGCAGGTAGCGCACTCCCAGTTCCTGCAG
GTAGGGCACGCGCTCGGACACGCCCCGCAGCGAGCCGGCAAAACGGTCCACATAGGCGCT
GTAGCCCAGCATGTGTTGTTCGCCGAACCAGCCAGGCCGACGTGTCGCATCCAGTTGCTG
CAGCGCCTGCGGGCGTTGCTGTGCGCTGCGGCTCAGTGCGCCCAGCCAGCGCGTCAGCCA
CTGCGCATAGCCGCTGCGTTCGCCGTATAGCGAGTGCAGCGCCGTCAGCAGGCGCGGCGC
ATGGTGGTCGAAGCGCGCCAGCAGCGCGCTTGTCTGCGGTGCATCCAGCGGTGCGGCAAA
TGCCGCGCGCCAGGGGGTGATATCGAGGGGGGAGGTGTTCATGAAAGCGGCCGGGCAGCG
CCCGGCACCGATCCTTAGAAGTCGTAACGCAGGCTGATGCTGGTGGTGCGGCCGGCAATC
GAGCGCGCGCGAATGATGCCGTTGGCCGGGATGCTGGCTTCTTCGGCTTCGGTCAGGCCG
AAGGTGTTGAACAGGTTGTTGACGTTGAGCGCGACGGTCAGCGCATCGGTCACGCGGTAG
TCGCCGAACAGGTTCACCTGCGTATAGCCCGGCATCTTCAACTGGTTGGAGTCCTGCGTA
TAGGCGTCGGTGGTGCCGATCAGGTTGACGCCGAACTGATAGCCGTCGCCGCGGTAGCTG
GGGGTGAGCTGCCACACCACATCGGCCTGGCGACGCGGCACGTTCCCGGTGTTCGCCGGG
GTGATCTGGTCGCGGGAAATCTCTGCGTCGGTCCAGGTCAGGCCGCCGTTGAGGTTGAAA
CCTCCGTAGCGATAGCTGGCTTCCAGCTCCACGCCATGCGCTTCGTAGCTGCGGTTGAAG
AAACGCTGGCTGGTGACTTCGAAGTTCTGTTCCTGGGTGCGCGCCGAGAACGCGGTGGCG
AACAGGCTCAGTCCGTCGCGGCGCCACTTCAGGCCGGCTTCGGCCTGGCGCACCACGTTG
ACGCCTTCGTCGGACGACACCGAACCGTCGTCGCGGACCACGCCGAACAACAGCCGGTCT
GCGTTGGCGCGCGCGCCGCGGCTGATGCGCGCGAAGGCGCCCAGGTCGTCGGTGATCAGG
TAATTGCCGCCCAGAGAGTACGACAGGTAATTCCAGTCGTAGTCCACCGGGCGCGCATTG
GCGGTGTCGACCGTGGCCACGCGCTGTTCCACCGGCTGGATCACGCCATCGCCATTGACG
TCCAGGTTCTGCGCGATGGCGGTGCCGTTGTAGCTGCCGCGTGCATCGCCCATGTCGTAG
CGCAGGCTGCCGTCGATGCTGAACCTGTCGCTGTCGAAGGTCAGCGCCACATAGGGCGCA
TTGACGTCGTAGCGCACGTCGTAGCTGCGGGTGATGCAGCAATCACCCCAGAACGGCGTG
CCGTAGGCGTACAAGCCATTCTGCGAACGCGTCACGCCGGCGGCATCCACCACGTTGAGC
AGGCGCGAGTCGCGGCCCAGGCTCTGCACGTAGGAGTTCCAGGTCCAGTCCATGTCGATG
GTCTGGCGCGAGCTGTAATAGCCCATGCGCAGGTTGAGCGTGCGTCCGTCGCCACCGAAC
TCGCGCGAGACGCTGAGGTCGTTGGTGACGTTGCCCAGGTCGTTGATGGCCACGTTGAAC
AGGTGCGTGCGGATCGCGTTGCCGGTGTAGGCCTGGCCGGCGTCGGCACCGCCGGCCTGC
ACCAGCTGCGCACCGGCACCGCCGATGGAAGCGGCCAGCGATGCGGCGTCGGTGACCTCG
GCGGGGAACGGACTGACGAAGCGGCCGCTATTGTCGGCGATGCGGAACTTCTCGCTCAGG
TTCCAGCCACTGCCCAGGTCGAACCAGGCCTCGGCGCCGATGGTGCGCGAGATCGGGTGC
ATGCCATCGCCCAGGTCGGTGCGGCGCGGCCGGTTGTTGCCGTCCAGGCCCACGTCGGTG
CGGAAATTGCGGCTGTACAAGGTGTCGTTGCCGGGATCGAAGCCGGGGAAACCGCCCAGG
TCCGGCGCACCATCGCGGCCGCGCACGGAGGTGGGCACCGGCAGGTAGCCGGCGGCGCGG
TCGTTGAGGTATTTGCCGTACAGGCGCACGTAGCCGTTGTCGAACAGGCGGGTGAGGTTG
GCCTTGAGCTGGCCGCCCTTGTCGGTGGTGTAGCCGGCATCGCGCACGCCGTCGCCCTGG
CGGAAGAAGCCGCCGATGTTGAACTGCCACTGCTCGGCAAACGGCGCACCGTAATTGAAA
TCGATGCGGGTGTTGTCGTAGTCCAGACCACGGCTGACGCCGACGCTGCCGCCTGCGGTG
TCGCCGGTCTTGCTGATGAAGTTGATGATGCCGCCGGGCGCGTTGCTGGTGAAGGTGGAC
GCCGAACCGCCGCGGATCGCCTCGATGCGGTCCAGGCTGAAATCCGAGCGCAGGAAGATG
TCGGCGTTGCCGAAAGCGATGTCGCCGAACTCCATCACCGGCAGGCCGTCTTCCTGCAGC
TGCAGGAACTTGGCGCCGCCGGACGCCACCGGCAAGCCACGCACGGCGATGTTGGCGTTG
CCTTCGCCGCCGCTGGACTCGGAGCGGATGCCGGGGATGTTGCGGAAGATTTCAGCCGTG
CTGCGCGGCGCGGACTGTTCGATCGCCTCGGCACCGACCGTACTGACCGACACGCTGGAC
TTCAGTTTGGTCGTGGCAGTGGAGGTGCCGGTAACGAACACCGCGTCCAGATCGACCGCG
CTGCTGTCGGAAGCCGGCGGAGTGGTGGCGGCCTGCTGGGCCAGCGCGACAGGCGCGCAC
AGGCACGAGGCGACCGCGCAGGCCAGGGCGTGCAGGCGCAGGGTGTGCAAGGTGGACATC
GCGATTCTCTCTCTCACAGGTGATGGTAAGCCGACGCCTGCATCGATCCCTCCCAGGGAG
TGGCCGTCCGGCCTGCAGTGCAAACGCAGTGATACGCCCGTCTACAATCGATTGCAATCC
TGCAGCGCAGCATATGAAGTCAAATTCAGACGGTACTTGCGCTACTCAGCGACTGTGTTG
CAATGCAGCGTTACAATCGATTGCAGGACCGGCAAGGTACAGTGCGATGCGGCCACTGGG
AGCCGTACCGATGCCCTGGGCCCTGCATGTCGTCGACTGCCTCTCCGTTCTCCTTCATGC
GCATCCTGGCGCTCAACGCCGGCTTCTTCGGCGTGCAGTACAGCTTCGGGCTGCAGCAGA
GCAACATGAGCCCGATCTACAACTACCTGGGCGCCGACCATGCGAGCCTGCCGTACCTGT
GGCTGGCCGGACCCATTACCGGGTTGGTGCTGCAGCCGTTCGTGGGTGCGTGGAGCGATC
GCTCGGTGACGCGGTGGGGGCGGCGCATGCCGTACATGGTGCTGGGGGCGCTGGTGTGCA
GCCTGTGCCTGCTCGCCATGCCCTTCAGTACTGCGCTGTGGATGGCGGTGTGCCTGCTGT
GGATACTGGATGCGGCCAACAACGTGGCGATGGAGCCCTACCGTGCGCTGGTCAGCGACG
TCCTGGCGCCTGCGCAACGTCCGTTGGGCTATCTCACCCAAAGCGCGTTCACCGGGCTGG
CGCAGACCCTGGCCTATCTCACCCCGCCGCTGCTGGTGTGGATGGGCATGAACCAGGATG
CCGCCAACGCGCATCACATTCCCTACGTCACCATCGCGGCCTTCGTGATCGGTGCTGGAT
TTTCCGCTGCCTCCATCCTGTTGACAGCGCGCAGCGTGCGCGAGCCGGTGATCCCGCCGC
TCGAGATCGCCCGCCTGCGCCAGCGCGGCGCCGGCCTGGGTGCGGTGGTGCGCGAAATCG
GCGGTGCGCTGCGTGCGATGCCGCCGACCATGCGCCAGCTGGCGCCGGTGATGCTGTTCC
AGTGGTATGCGATCTTCTGCTACTGGCAATACATCGTGCTGTCGCTGTCGACCACCTTGT
TCGGCACCACCGATGCGAACTCGCACGGTTTCCGCGAGGCGGGCCTGGTCAACGGGCAGA
TCGGCGGTTTCTACAATTTCGTCGCGTTCCTGGCGGCCTTCGCGATGGTGCCGGTGGTCC
GCCGCTTCGGCCCCAAGTACACCCATGCCGCCTGTCTGGTGGCAGCCGGCATCGGCATGT
GGATGCTGCCGGGTATCGAGAGCCGCGGGCTGTTGCTGTTGCCGATGATCGGCATCGGCC
TGGCCTGGGCCAGCATGATGGGCAACCCGTACCTGATGCTGGCCGACAGCATTCCGGCCG
AGCGCACCGGCGTGTACATGGGGCTGTTCAATCTGTTCATCGTGTTGCCGATGCTGATCC
AGATCGTGACCTTGCCGCTGTATTACGAGCGGCTATTGCATGGCGACCCGCGCAATGTGA
TCCGCCTGGCTGGCGCGCTGATGCTGGCCGCGGCGGTGGCGATGCTGTGCGTACGGGTCC
GCAAGCCGGGGACGATCCCGGCAGGGGCGTAGCATGCGGGGCTGACATCGCTGGCTGCCG
AAGATGCCACACGCGCGTGCCTGCCGGGTTGCCTGGGGGGCGAGTACGGTGGATCGGCTG
GCCGCCGGCCCTCATCCGCCCTTCGGGCACCTTCTCCCGCAGGCGGGAGAAGGAAGCGGA
TTGCCGGTCTGGTATCTCCCAATCCCCAATCCCGAATCCCGAATCCCGAATCCCGAATCC
CCGCCTCAAGCCGACTCGCGCACCATCAGCTTTACCGGCATTTCCACCGACTGCACCGGC
TCGCCGGCGATCAAGGCGAGCAGGCGGTCCACCAGCAGGCGTGCGGCCAGGTTGAGATCC
TGCCGCACCGTGGTCAGCGGCGGCTGGCTGTAGGCGGCCAGCGGGATGTCGTCGAAACCC
ACCAGCGAGATGTCCTGCGGCACGCGGTGGCCGGCTTCGACCAGGGCGCGGATGGCGCCC
ACCGCGATGAGGTCCGAGGCGGCGAACAGGCCGTCCGGGGGATCGGTCTTCTTGAGCATG
GCGCGCGTGAGGCGGTAGGCATCTTCGCTGACGAAATGGCTGCGCGCATGTAGCCGCGTG
TCGAATTCCAAGCCGTGCCGTTCCAATGCGTGGCGATAGCCGGCAAAGCGCGGGGCCACT
TCGGGGAGCTGGTCGTCGCCGAGGAAGGCGATGCGTCGGCGGCCGCTGGCGATCAGGTGC
TCGGTGGCGAGGGCGCCGCCCTGGAAGTTGTCGCTGCCCACGCTGATGTAGGCCTGCCCA
TCGATGCGGCTGCCCCACACGGCCAGCGGCAGGCCCTCGCGCGCGGCCTGGTCCAGTGCC
GCATGTTCGGAGCTCTGCCCCAGCACGATCACCCCGTCGGAACGGTTGCCGCGCGCCAGC
TGTTCCACCCAGCCATCCTGGTGGCGGTCGAGTTTGGACAGCAGCATGCTGTAGCCGCGC
CCGGTGAGCTCTTCGGCCAGCAGCGCCAGCATGGTCATCAGGAACGGGTCCGACAGCGGT
TGATCCAGCGCGTGCATCATCGGCACCGCCACGCTCACCGTGTTGGAGCGCTTGGCGCGC
AGGCTGCGCGCCACCGGATCGACCTGGTAGCCGGCCTCGGTGGCGATCTGCTTGATGTAG
GCGCGGGTGCGCTCGGCCACCACAGGGCTACCGGCCAATGCGCGCGATACGGTGGATTCG
GACACACCCGCCATGCGGGCGATGTCGGCCATCTGCGGGCGAGCATTCGGCGTGGTGCGT
TCTGAAGGTTTGGCCATGGCAGCGCACTGCGGAAAAGCCAGAGTGTAATCAGTTCGCATT
GCAGGCGGGTCGTTCGCGCAGTGGCGGCCGCTTGTGCGGGCGGGCGAGGCGCCAGCGCGC
ACGGATGTCGCTGCGGCGCATGCGGGGACCCGGCGCCGGACATGGTCGGCAGGCGGGCAG
CGAGCCATGCGGGAGGGCGCGTCTGGCAGCGCTGCAGGCGGGCGTGCGCCTGCTCAGCCC
ATATACAGGCCGCCGTTGACCGCGTAGTCGGCGCCGGTCACATAGGCCGCATCGTCGGAG
GCCAGCCAGGCGCACAGGCCGGCCACCTCGGCGGGCTTGCCCAGGCGGCGCACCGGCACC
GAGGTGGCCAGGCGGTCGAGAACGTCCGGCGGGAAGCTGCTGATCGACGCACTGGCGATG
TAGCCGGGCGAGATGGTGTTGACGGTGACACCGCGCGAGGCGACTTCCTGCGCCAGTGCC
CGGCTGAAGCCGTGCATGGCCGCCTTGGCGGTGGCGAAGTTGATCTGCCCGATCTGCCCC
TTGTGCGCGCTGACCGAGCCGATGTTGACGATGCGTCCCCAGCCGCGCGCCGTCATGCCA
TCGACCACCTGCTTGGTGATGTTGAACAGCGAATGCAGGTTGCTGGCGATCACCGCATTC
CAGTCGTCGCGGCTCATCTGCCGGAACAGGGTATCGCGGCTACCGCCGGCGTTGTTGACC
AGCACATCGATCTCGCCGACCTCGGCCTTGACCTTGGCGAACGCGGCCACGGTGGAGTCC
CAATCGGCGGCATTGCCTTCGGAGGCAACGAAGTCGAAGCCCTGTTCCCGCTGCTCGCGC
AGCCAGGCCGACTTGCGCGGCGAGTTGGGGCCGCAGCCGGCCACCACGGTATGCCCGCTG
CGCGCCAGCCTCTGGCAGATCGCGGTGCCGACACTGCCCATGCCGCTGGTGACGTATGCG
ATGCGAAGCGTCATTGGTGTCACTCCTTCGGAGTTGGGATTCGGGATTGGGGATGATGGG
ATTGGCAACAGCGGGCATCGGTATTCGCTCTTGCGAATCCCCAATCCCGAATGCCGAATC
CCGGCGGCGGTCAGCGCGCCAACGGAAACAGGCCAAACACCAATCCGCCGCCCAGCATCA
GCATCGAAATCAGCACCGCCCACTTCAGCGTGAAGCGCTGGTGGTCGGCGAAATCGACCT
TGGCCATGCCGACCAGCAGGTAGGTCGAGGGCACCAGGGGACTGAGCAGATGCACCGGCT
GGCCGGCGAGCGAAGCGCGCGCCATTTCCACCGGGGTGATGCCGTAGTGGCCGGCGGCTT
CGGACAGGATCGGCAGCACGCCGAAGTAGAACGCGTCGTTGGACATGAAGAACGTGAACG
GCATGCTGACGATCGCGGTGATCACCGCCAGATACGGGCCCGAGCTGTCCGGAATCACCG
CCAGGAAGCTGCGCGACATCGCCTCGACCATGCCGGTATTGGACAGGATGCCGGTGAAGA
TGCCGGCCGCGAAGATCAGCGACACCACCGACAGCACGTTGCCGGCGTGGTTGACCAGGC
GGCGGCGCTGCTCGGCCAGGTTGGGGTAGTTGATCATCAAGGCCACGGCGAAGCCGATCA
TGAACAACACCGGCATCGGCAGCACGCCCACCACCAGCGCCGCCATCAGCGCCAGCGTCA
GCAGCAGGTTCACCCACAGCAGCTTGGGGCGCTTGACGTCGTCGGTCTCCTCCACGCGCG
GCAGTGCATCGTTGTCGTCGGGCAGGCTGGTTTCCAGCCAGTTGCCATCGGTTGGCAGGC
GCACCACACCCAGGCGGCGGCGCTCGCGCATGCCCAGATACCACGCCAGCGCGAGGATGC
CGGCGATGGCCGCCAGCATGGCCGGCACCAGCGGCACGAACACGTCGGCCGGATCCACAT
GCAGGGCGGTGGCCGCACGTGCGGTGGGGCCGCCCCACGGGGTCAGGTTCATCACGCCAC
TGGCGAGGATGGTCACGCAGGTCATGTTGAGCGCGTTCATGCCAAGGCGCTGGTACAGCG
GCAGCATCGCCGAGACGGTGATCATGTAGGTGGTGGAGCCGTCGCCATCGAGAGAGATCA
GCATCGCCAGGATCGCCGTGCCCATCACGATCTTGAGCGGGTCGCCCTTGACCAGCCGCA
GGATGCGTCCGACCAGCGGATCGAACAGGCCGGCATCGATCATCACCCCGAAGTAAAGGA
TGGCGAACATCAGCATCACGCCGGTGGGCGCGATCTTCTTGATGCCGTCGAGCATCATCT
CGTTGATGCCGGTGCCGAAGCCGCCCAGCAATGCGAAGACGATCGGTACCGTGATCAACG
CCACCAGCGGCGACAGCCGCTTGCTCATGATCAGATACATGAAGGTGATCACCATTCCGA
AACCGAGCGCGGTCAGCATGCGGGCGAATCCTTTGAGGCGTACAGCAGCGAGAGTGTGGG
GCGCGTCGTGCGGGGTGCGCGACGAAGATGGGCGTGCGCTGCACAGCGACCGGTTTGCGT
ACGTGCGTCTGCGCAGCGATCGCGCATCGCGTCATGCGACTGCGACGCAGACAGGTCGAT
GACTGCACTGCGCGGCATGGGCGTGATCCGCTGTTTCGATGTGTTGGGCAGGCAGCGCAT
CAGAAGTCGTACTGGAAGCGGCCGGTGACCGCGAGCGTGTGGTCGACCACCGCGCCCATG
GCACGGTCGCGATTGCGGCTGTCGATGACGTTGAGCATCACGCGCAGGTTCGGCTTGAAG
TACCAGTTGCCACCCAGCGTCCACGATTGCGTGCTGGCATCGATGAAGGCGGGCTGGCCG
TCCAGGTGTTGATCGCCGCGCATGTAGTCGTAGCGCAAGGCCAGTTCGAGGGCACCGCTG
CGGCGGTTGGGCGTGGCGATGCGGCTGAAACGCCCGGTCTTGCGATCGTAGCCGCGCGAT
TCGCCGGTGACGAACCAGCTGACCAGCCCATAGCTGGCCAGCACCGTGGCGTGCTGGCTG
CCATCGTCGAGCAGGCCGCCACTGAATTCGGTCTGCCACGACCATGGGCCGACAACTTCG
GCGTATTCCAGCGACCATTTGTCGAACTCGGTATCGCGGCCGTCGGCAAACCGTGCCAGG
GTGATGCGGCTGTTGTTGGCCAGGTCGTTCTCCGGACGCGGGCGTATCAGCAGCGGCGCG
GTGCCGGCGCTGCCGGGGCGCGCGTAGCGTTCGTGCGCCAGCGAGACACCCAGATGGCGC
AGGCGCGCCTGGCCCATCTCCGGTGCAAAGGTCAGGCGCGTGCCGAGCGCACTGCCCTTG
GTGGACGAATTGTCGATGCTTTCCAGGCTGTAGAGCGCCGTGGACCAGGTCGCATCCGGG
CGATTGGTCTGCCAGGAAATCGCCTTCCGATAGATCGGCGCCAGCGTGGTGGAGGCGTAG
CCGCGTTCCAGGAATGGGCCGTAGTTGGAGCCGGTGCGGTCGTCCAGCGAGAAGTACTGC
TTGAACTGCCCGATGGTCAGCGTGCCGGCAGAGAACTTCTTGGCCAGATACACATCGCGC
GCCAGGATGCCGCGGCTGCCCGGTTCGTATTGCAGGCCGGCGAATTCGGCTTCGGCCTTG
TAGTTGACGCCGTAGAACTTGCCGGCCACGTCCAGCCACGCCCGCCGGAACTGGGTATCG
TTGCGCTCGGGCGTACCGCGCTCGTCGTTGTCGAACACGGTGAAATCCCAGTGGATGCGC
CCACCCACCTCGGCGGTGATCGGGCCATCGGCATCGGCTGCATGCGCTGCCGGTGCCAGG
CCTACCGCCATGCAGGCGGCGCAGGCGCGCAGACGCAAGGTGTGGTTGCTCACAGACCCT
CCCAGGTACATGTGTGAAACACGTTCGGCGATGCGCCGCACAAGCCGCTGCGGCGCGTTG
GCAGCAGCCTAGTCGGGCGAAGCTGTCATGGACCTGTCGTTGGGTGGCCGGGATTGGGGA
GTCGGGATTGGGGATTCGCAAGAGCAGAATCGCAATTGCGGCGAGCTTTTGTGTGCAGGG
CCTGTTACCTTCCGGCCGGCCAAGCGCTGTTACGACTCCCCAATCCCGACTCCCCACTCC
CCGCCCCATGCGCCTTCTCCTAGTCGAAGACAACGCCGACCTCGCCGATGCCATCGTGCG
GCGGATGCGCCGCAGCGGGCACGCGGTGGACTGGCAGGCCGACGGGTTGGCGGCGGCAAG
CGTGTTGCGCTACCAGAGTTTCGATCTGGTGGTGCTGGATATCGGCCTGCCCAAGCTCGA
TGGGCTGCGCGTGCTGGCCGGGATGCGCGAGCGCGGCGACACCACGCCGGTGCTGATGCT
CACCGCGCGCGACGGAATCGAAGACCGCGTGCAGGCGCTGGATGTCGGCGCCGACGATTA
CCTGGGCAAGCCGTTCGATTTTCGCGAGTTCGAAGCGCGCTGCCGCGTACTGCTGCGGCG
CAACCGTGGCCAGGCCAGCGAGGTGGTGCAGATCGGCGGATTCGTGTTCGACAATGCAGC
GCATACCCTGATGCTCGATGGCATGCCGATCGAGCTGCCAAATCGCGAGTATCGCCTGCT
GGAAATCCTGATCGGCCGGCTGGGGCAGGTGGTCGGCAAGGACGATATCGGCAACGGCCT
GTTCGGCTTCGACGACGATGCAGGGCCCAATGCGATCGAGCTGTATGTCGGCCGCCTGCG
GCGCAAGCTCGCCGCGGCGCCGGTGCGCATCGTCACCGTGCGCGGCGCCGGCTACAAACT
GGAAGCCGCCGACCCGCATGCGCCGGTGGAGCCGGGCGCCGATGGCTGAGCCGCTGACGG
TGGCACCGTCGATCCGGCGCACCTTGCTGCTGTATCTGGGCAGTCTGTCGTTGCTGGGCG
CGGTGGTGCTGTTCTTCGCCGCGCGCGACTACGGCGAGCGCGCGGCCAATCGCTCCTACG
ATCATCTGCTGGTGTCCTCGGCCTTGTCCATCATCGACAGCGTGGCCTTGGTCGGCGGCG
ACTGGCAGGTGGATCTGCCGTATGCCTCGCTGGATCTGCTCGGCATGGCGCCGGAAGACC
GCGTGTTCTATCGCGTGTTCGATGCGCAGGGCCGCACCATCACCGGCGAAGAGGGCCTGC
CGTTGCCCGCGCAGATGCCAGGCGACGCGCGGCCGGTGCTGTTCGATGCGCAGTACAGCG
GTGAGCCGGTGCGCTTCGTGGTGGTGATGCATCGGGTGGCTTCGGCCTCCGAACAGGGCG
AGGTGCGCGTGCAGGTCGGTCAGACCCGGCGTGCGCGCGATGCGGTGGCGCGCGATGTGG
TGCTCAATGCGCTGATCGCGATCGGGGTGCTGTCGCTGCTGGCGCTGGGCCTGGTATGGC
TGGGGGTGTACCGCGCGTTGCGGCCGCTGCAGCGTATCGAAGGCGATCTGTCGCGGCGCG
AACCATCCGACCTCAAACCCCTGAACGTGCCGGCGCCGCAGGAACTGCAGCTCATGGTGG
CGGCGCTCAACCGCTTCATGGCGCGGCTTGCATCCAGCAACGAGACATTGCGTGCATTCA
TGGCCGATGCGGCGCACCAGATGCGCACGCCACTGGCCGCACTGCGCGCGCAGGCGCAGC
TGGCCATGGACGACGACGACCCGCGCGAGATGCAACGCAGCCTGGCCGCGATCGAGCGCA
ACGCCAGCCATATGAGCCGCCTGCTCAACCAGTTGCTCAGCGATGCCAGCGTGATCCATC
GTGCCCATCTGCAACGCTTCGCCACCGTGGATCTGGCCGAGGTACTGCACCAGGCGTTGC
ACGAGGCCTTGCCGCACGGCGAGGGCGCACCGCGCGTGCAATTGGCCATCGATCCGCAAC
CGGCGTTGCTGCGCGGCGATGCGCTGCTGCTGCGCGAGGCGCTCAAGAACCTGATCGACA
ATGCCTGCAAGTACGGAGGCGGTGCGCCGCTGCAGGTGGCCCTGACTGGCGATGGCAATC
AGCACGTGCTCACCATTGCCGACCATGGGCCGGGCATTCCGGCCGCCGACGCCGAGCGGG
TGTTCGAACGTTTCGCACGCGGGCCGGATGCGCCGGCCGGTGGGGCCGGGCTGGGCCTGG
CCATCGTCAAGCGCGTGGTCCAGGCGCATGGCGGGCGCATCGATCTGTCCAATCGCATCG
GTGGCGGCCTGATCGCCTCGTTGCACTTTCCGGGAGGCACCAGGTGATGCGCATGCTCTG
CGCGATGGCACTGTGGCTGGCCTGCGGCCTGGCGTGGTCGGCGCCTGGCGACGTGCGGCG
GTTTCCTGCCCAGGGCGGGGTGCAGGCGCAGCTGCGCGTGCAGGGATCCACCGATCTGGA
GGTGTTCTCGGCGGTGATCCGGGACTACCAGCGCCTGCATCCCGGCACCGAAGTGGTCTA
CGAAGACACCATCGCCTGGGATATCTATGCGCGTTACCTGCATCCGGCCGCCGATGCGCC
GCAGGCGGACATGCTGATCAGCGCCAGCATGGACCTGCAGACCAAGCTGGTGAACGACGG
CCACGCCCTGGCGCATCGCTCCCCACAGACCGAGGCGCTGCCGGCCTGGGCGCAGTGGCG
ACACGAGGTGTTCGGCATCAGCTACGAGCCCGTGGCCATCGTCTACAACACGCGCAGGCT
GGCGGCCGCGCGCGTACCGCGTACCCGGCGCCAGTTGCTGGCGCTGCTGCGCGAACCGGA
TGCACCGCTGCGCGGCAAGGTGGGCACCTACGATGTGGAACGCAGCGGGGTGGGCTATCT
GTTCGCGACGCAGGATGGCCAGGTCGGCAGCATCGCCGGCGCGCTGCTGGCCGCGTTGGG
GGCAAACCAGGTACATCTGGAAGAGCGCACTGGCGCCTTGCTGGACCGCGTCAGCCGCGG
CGAGCTGCTGCTGGCCTACAACGTGCTCGGCTCCTACGCGCAGGCACGCGCCGATGCGGG
CGCGCCGCTGGGCATCGTGCAGCCGCAGGACTACACGCTGGTGGCACTGCGCACGGCGGT
GATCCCCAAGAGCGCGCCGCATGCGGCCGAAGCACGCAGGTTTCTCGACTATCTGCTGTC
GCCACGCGGCCAACAGGTGCTCTCGCGCGAGGCGCGGCTGATGCCGATCCTGCCGGCCGC
CGGCGGCCGCGGCGGCTCGGCGCAGCCACCGTTCCGGCCGATTCCGCTCGGTCCCGGCCT
GCTGGTCTACCTGGACAAGCTCAAGCGCCGCCAGTTCCTGGAGGCCTGGCGGGCCAGCAC
GCAGCCGCCGCACTAGCGCGGCTGCGCACGGTGCGCTGCACGTGTGGTGCAGGTGATCGG
CAACGTGCCAGCCGGCAGGATCCGGCGAGGCATGCGTGCATCGCGGCGCCTGCGCGCATC
TGCGCCAGCCCGTGCCGCCAGCGGGAGAGGCCGGTGCGGCAAAGCGAGGTGCCGCTGTGC
CAGACTTGGCGCATGGCCGATCTCACCATTCTCGTCGCCGACGACCATCCGCTGTTCCGT
GCCGCCGTGATCCACGTGCTGCGGCAGACCTTGCCGCAGGCACAGGTGGTGGAAGCCTCC
AGTGCCAGCACATTGGGCACGATGCTGCGCGCGCATCCGCAGGCCGAACTGGTCCTGCTG
GATCTGGCCATGCCGGGCGCGCGTGGATTTTCGGCACTGCTGCACGTGCGCGGCGAACAC
CCGGACATTCCGGTGGTGGTGATTTCCTCCAACGATCATCCGCGCGTGATCCGGCGCGCG
CAGCAGTTCGGTGCGGCTGGTTTCATTCCCAAGTCCACGCCGGCCGAGACCATCGGCAGT
GCGGTGGCCAGCGTGCTGGAGGGCGGCACCTGGTTCCCGCCGATGACCGCCGAGCGTTCG
GAGGCCGACGCGCAGCTGGCCGCCAAACTGGCGCAGCTGACCCCGCAGCAGTTCCGCGTG
CTGCTGAGCCTGGCCGACGGCCTGCTCAACAAGCAGATCGCCCACGAGTTGGGCCTGGCC
GAGAACACCGTCAAGGTGCACGTCACCGCCATTTTGAAGAAGCTCGATTGCTACAGCCGT
ACCCAGGCGGCGGTCCTGGTCAAGGCGCTGGAGCCGGAAGGCGAGGGCTGACGCAATCGG
GCGCACGCCTGCGGCAGGCGTGCGCCGCCGATGCTCAGAAGTCCAGCGAATAGCCCAGCG
TCAGCGTGCGGCCACGCCCGGCGAAGTAACGCAGCGGCTCGACCAGCGCCGATTGCGAGT
AGTAGGTGATGTACTGCTTGTCGAACAGGTTGGCCACGCCCATGCGCAGCGCACCGCGCG
GCAGCGCATAGGTGACTGTGGCGTCCACCAGCGAGTAGCCGCTGAAGCGTTGGTCGGGGT
CGTCGAAGGACTGGCTGAAGGCATGCTGTGCCTGCACGAACGAGGCGAACCTGGGTGTCC
ATTGCGCCGACCAGGAGGCGATCACGCGATTGGGCGCCACATTGAGCCCATCCAGGCGTG
CGTCCAGGTGGCCATCGTTGTCGCTGTCGTAGCGGCCGCGCGTGTACGCATACGACAGGC
GCAGGCGATGCCCCGCAGCGGGCCGGTAGCCCAGGCTGGCGTCCACGCCCTGCAAGCGGG
TCTTCTCGCGGCTCATCATGAAGGCGCCGTTGAGCGGCACCACGCGCGTGCCCAGGTCCG
AGTCGGAGCGGAAATAGCTGAGGTCCGCATCGAATGCGCCGCGCTCGATGCGGGTGCCGG
CTTCGATGCTCCTGGTCAGGATCGGCTCCAGCATGTCCAGGTCGGCCACGCGCGTGCCCG
GGGCGTCGATCGCGCGCAGCACGCGGCCCACGTCGGGCATGCCGAATCCTTCGGAATAGC
TGGTGAACACGTTCACGCCTTCGACCGGCGTATAGACCAGGCCGGCGTTGTACAGGGTCT
GGCTGAAGTCGAGCGTGCCGCCTTCCACGTCGACCCGGTTGTAGCGCCACAGGGTCCGAT
AGCTGTCGATCTGCAGTTCGGCCTCTTCGCGGCGCACGCCAGCGTGCAGGGCCAGCGCAG
GCAGCAACGCGTATTCGCCCTGCACGAACAGCGACAGGTTGCGGAAATCCGATTCCGGCA
CGTAGGTGCGTCCGGTGCCGTAGAGATCCTGCTTGCCGGTATCGGCCAGCAGATCGAAGC
CGCCGGTGAGCTTGAGCCGGTCGTCGAGCAGGTCGTCCTTGCTCAGGGTGACCTTGCTGC
CCCACTTGGACGCGACCGAACGCGACTGATCGTACAGGCGGCCGAGCGGAGCGATCAGCG
GGTCCTGGAAGGTGGACGTGTTGGCCGCACCGAACAAACCTTCGAATTCCTGATTGAACA
CCAGCGCGTTCAACTGCATGCCGGCCAGGTCGTCGTGGGTATACGACAGACCCGAGGTCA
ACACCTCGTTGTGCGGCGCGCTGCCTTCGGGGGTGCCGCGGACCGAGGTGGTGGGCAGGC
GCCGTGCGCGGTCGCCCGGAATGCCAATGTAGTCGTTGTCGTTCCTGATGCGGTAGCGAT
TGACGCTCAGGCTCAGGCGCTGGGTGTCGGTGAGCGCATAGCCGACTTTGGCCAGCACGT
CGTAGCTCCTGGAGGTCATCAGGTCGCCCTGGATGTTGTCCGCGCCGATCGGCCGGCCCT
GCCCATCCACATGCAGTCCCTGATCGGCGTAGCTGGCCGAAAACAGGTAATCCAGCCGGT
CGCTGCGGCCGTCCACGCGATAGCGGGTCTCGTAGCTGGCGGTTTCGGCGCGGGTCTGGG
CGGTGGGCGCGGTGGCCTGCACGTCGAGGTGCTGATTCAGCGCGCCGTCCTGCGGACGAC
GGGTGATGATGTTGATGGTGCCGCCGGTGGCGCCCAGGCCGTTGATCGCATTGGCGCCCT
GAATCACCTCGATCCGCTCGACCATGGCGAAATCGATGGTATGCGCTTCACGGCCGGTAG
GGCGGATCGGATTGGACTGCGGGATGCCGTCGATCAGGATCAGCGGCGCGCGGCCGCGCA
GCGTTTCGCCGCTACCGTTCATCTTGCCGCGGCTGGGCGTGTAGGAGGGAATCAGGTTGG
CGAGCACGTCCGAGGAATTGCTGGACAGCGTCAGCTGCTGCTGGATCTGCGCCTTGTCGA
TGATCAGCACCGTTTGCGGCGATTCGGCCACCGTCATGTTCGAACGTGCGGCGGCGACCA
CCACCGTTTCGAGCGTATCGGTGACCTGCGACTGGGCAAATGCGGCCTGCGCAACGAGCA
AGGACAGAACAACGGCGAGCGGCAGGCGTGCCGTTCGGGGCGTGGGAGAGGTCATGGGCA
GGAACTCCAATGCGACAGGCGATCGCGCAACGATGGCGATCAAAATGGGAATCATTATCG
ATAGTGTAGCAGGCGCGCCTTCCGCCGCTCGCGGCTGCGTGGCATGCACGGTGCCCTCGG
GCTGCAGCGATGGCCTAACCCGGTCAGCCGCGCCGCAGCAGCATCTGCGTGATCAGCGCG
CGTAATGCCGGCGGGCGCACCGGCTTGGACAGGAAGCCCCAGCCCGCTTCGAGCGCGTGA
TCGCGCAGGGCGGCGCTGGGTTCGGCGGTGACCAGGATCACGCGCGGCTCGCGCTGCCAG
TGCTCCACCAGCTGTGGCAGCAGCATCGGGCCGTAGTGGTGGCCCATGCGCACGTCCAGC
AGCAATAATTCGGGGCCGTCGCCGGCCGTAGCGGCGGCCAGTGCATCGTCCGGACCGCCG
GCGAAATCCACCCGGCATTCCCAGCGTTCCAGCAGGGCGCGCGTGGCCTCGCACACGCGT
GGGTCGTCGTCCACGCACCACACCCGGCAGCCGTGCAGGATGGGGTCGTTGCCGGGTTCG
CGCGCCATGGCGGGCGGTGGCGGCGGGCGCGTGGCGATGGCTGCACGTTCGCCCAGCGGC
ACGCTGACCGAGAACACGCTGCCGCTGCCCAACGTGGAGCGCAGCCCGATGCGGTGCCCG
AGCAAGCGGCCGATGCGTTCGACGATGGCCAGACCCAGGCCGGCGCCGCGATCGTTGGCC
ACCCCGTCGTCCAGGCGGCGGAATTCCTCGAAGATTTCGTGCTGCAAGGACTCGGGAATG
CCTGGCCCCTGGTCGTGGACCTCGATGCGCAACCAGCCGCCCCGCCTGCGGCAGCCGATC
AGCACGCGCCCGCGGGGGGTGTAGCGGATCGCATTGGACAGGAAATTCTGCAGGATGCGG
CGCAACAGGTTCTCGTCGCTCAATACCACCGCCGAGGTCGGCACCCATTCCAGAGCCAGG
CCGCGGTCTTCGGCCAGGATGCCGAACTCGCGCGCCAGCGCCTCCAGCAGCGGGCCGAGC
GCGAAGTCGCGCACCTGCGTCTTCAGGCTGCCGGCTTCCAGGCGCGAGATGTCCAGCAGG
CTGTTGAGGATGGCGTCCTGCGCGGCCAGTGCGCCGTCGATGTTGTCCACCACGCGCGCG
CTGCCGGCCTCGTGCACCTGCCCGCGCAATAGTGAGACGAACATGCGCGCGGCGTTGAGC
GGCTGCAGCAGATCGTGCACGGCCGAGGCGACGAAACGGGTCTTGTAGCGGTTGGCGCTT
TCGGCCTCGCGCTTGGCCGCGGCCAGGTCGCGGGTGCGCTCGGCCACGCGGTGTTCCAGC
GCATCGGCCAGCGAGCGCAGTTCGCGGGCAGCGTTCTTGTAGCTGGTGATGTCGGCGTAG
CTGGTGACGAAGCCGCCATCGGGCAACGGGTTGCCGCGGATCTCCAGCACCGTGCCGTCT
TCCTTCTCGCTCTCGCGCATATGCGGCTTGCCGCTGCGCAGGTGATTCAGGCGCCGCTCG
ATGGCGGCCTCGATCGGCCCCGGCCCCAGCAGCCCGCGGCGGGCGTTGTAGCGGAACAGG
TCCTCGATCGGGCGGCCGATCTGCAGCAGCTCCGGCGGGAACCGGAACAGCTCCACATAG
CGCGAATTCCAGGCGACCAGATCGAGCGCGGCATCGATCACCACCACGCCTTGCGGCAGG
TGCTCCAGGCTGCGGCTCAGGCCGGCATTGGCCTGCTGCGCGGCGGCCACCACCCCGTCC
TGGGCGGTACGCAGTTCTTCGGCATGCTGTTGCAGCACCGTTTCCAGCTCCTGCCGGCTG
CGCTGGCGCAATGCTGCCAGGCGCCGCCGCTGCTGTACGAACAACCACAGCAGCGCCAGC
GCCAGCCAGGCCCCGGCCGCGGCGATCGCCGCGGCACGGCCGGCCGCACCGCTGCTGCGC
GTGTCATGCAGCAGATGCAGGCGCCAGCCGCTCTCGGGCACTTCCAGGGTCTGCCACAGC
ACCGGCGCGTCCAGTGGCGGGTCGCGGACATCCACCAGCACGCCGCCATCGCCGGTCTGC
TCGATCAGGCGCCGCCGCAGCGGCAGCAGGCCCTGATCGGCGTACTGGCGCGTGCTGCGC
AATTCGCGACGGTCGCGCGGGCTCAGTGGCGCCAGCATGCGGTAGCGCCAGCTGGCGCGA
CTGGCCAGGAACACCACCCCGTGCGCGTCGGAGGCCAGCACGATGTCCGGGGTCTGCAGC
CACTCGCGTTCCAGCGCGGCCAGCGCGATCTTGATCACCACCACGCCCTGTACCTGGCCG
GTGTCGTCGACGATGGCCTGCGACAGGAAGTAGCCCGGCTCGCTGGTGGTCATGCCGATG
CCGTAGAAGCTGCCGCTGCCCTTGGCCAGCGCCTGCTGGTAGTACGGCCGGAACGCGTAG
TCCACGCCCACGTTGCTGCGCGCGGCACGCCAATTGCTTGCCGCCAACGCGGTGCCGTTA
CGGTCGATCAGCGTCAGCGTGGACGAACGGGTGACATTGTTGGCGCGTTCGAGCTTGCGA
TTGAGCTGTTCCACCTGCGCGGGCGACAAGGCTGTCGATACGGCCGCGCGCAGCTCCGGG
TCCAGCGCCAGGATCTGCGGCAGGGTGCGGTAGCGATCGACGCGTTGTTGCAGCGCCTGT
GCATACAGGCGCAGCTGGCGGCGCACGGTGGTGCTTTCCTCGCGCAGCGCGCTCTGTTGC
ACGAAGTGCTCGGCTGCGAGCATGGCCACCACCATGCCGCCCAGCACGATGGCCAGGGTG
AGCAGCAGGCGGCGGCGTCGCGAGGCGTACATGCCGGCAAGTATGGCCGAGGCATGCCGC
AAACGACGACGGCCGCACCCGGGCAGGGGATGCGGCCGTGCCGGAACATCTACGGCGGCA
TGCGAGCGCAGGCCCTATCGCGCGCCAGCGCAGCGGCCCGCGAACGGGCGCCTTCGCCGG
GCTAGAACTGCACCTGCGCCCGCAGCTCCATGACCTTCGGGGTCACGTGCACGCCATTGC
GCGAGGCATCCACCCAGCTGTAGTTGGCCTGGAACTTGAAGTGGCTGGTGAGGTACCAGT
TGGTGCCGATGGTGGTGTCGTGCTGACGGCCGCCATGGACGTTGTTGTCTTCCAGATTCA
GATGGCTGTAGCGGGCGGTGAGTTCGACGGCGCCGTATTCGTGCGCCGGCTTGATATTGC
CCGGCACGCCGCCGGCGTAGCTGCGCGACTCGCCGGTCAAGGACCAGGTGCCGTAGAGGT
ACTGGCCCTGGGCGATGAAGTGCGGCAAGCCCTCGTTACGCGCCACCTCGGCACGCAGCG
CCTCGCTCTGCAGCGAGAACGGGCCATGGATCCATACCGCTTCCACGCCGGTGCGGATCA
CGTGGTCCACGTCCAGGATGGTGCCGGTGTCGATCAGCCGGACGTCGGTCAGGCCGGCTT
CCGGGCGTGCCCGCAGGCGCACGCGCGGGCCGAACGCCACGCCACGGCCGTCGGTGAAGC
CACGCGGGTTCTCCACCGAACCGGCGATGCCCAGGTGCAGCACGTCGCCATCGGCCTTGT
GCGGCGTCCACGCCGCATGCACGGCCTGGGTGGTGCCCGGATTGTCGCCCTGCAGGTCCT
GGCCGCCGTAGGCGCCGGCCTGCAACAGGTAGCGTGGCCGCTCCAGGGTCCACTCCACGC
CGGTCCGGCGGCCCTGGAACACTGCCTGCACCGGCAGGCCCAGCTCCATGAAGCTGCCCG
CACGCGAGCTCTGCACCGCTTCCAGGCCCACCGGCACCTTCATGTAGCCCAGTCGCACGC
GGCCGTAGTCCTGGCCCAGCAGCGCCTTGGTTTCGAAACGGAAGAACACGTCCAGCCACA
GTTTGGACTCGAAGTCGAAGTAGACCATGGCGTCGTAGACGCCCTTCTTCTTCACGGTGG
CGCCGAATTCCTTGCGGCGGAAGTCGGTACGGTCCTCCAGGCGGTCGTCGCCGGAGAAAT
TGTTGTCGTCGTAGGCGAAGTTGCCGGTCAGCGCGAGCTCGGTGCCATCACCGAAGGCGT
ACTTGGTCGGCCAGTTTTCGAGCGAGGTGGCCGCATGGGCGGCAGGGGCGGCGGCAAACG
CCAACGCCAGAACGAGCGGATTGAGGCGCATAGGAGTGATCTTCGGCAATGGAAAGGCCG
GGGCGTCCTGCCATGGCGGTCACGGTGAACGGCTTCAGAAGCGCGCAGGACAAACGGGCA
ACACGGCAACGTCGGTGTCTGCGTTAAATGCAATTAACGGCCGCCAGCGCTGCGGCTGAA
GTGTAGGGGGCCTTCCGTCTGCCGGACAATGTTCACAGCGGCTGACGACACCGACGGCGC
AGGCACCCGGAGGACGCGGCCGCTGCCCGGAATCGGCATGTTCCCATCGTACACTGCGGT
CCCGAGTGTGCCGTCCACACCCGCCTGACGATCGCTCGCTACGCTCTGTCAGGCTCTCGT
AGTACCAATGGGCTATCGGTCGTGGCGGCGCCGTCCGGCCAGAATGCCCGCACCGGGTGC
CTGCGCAAGGCACCTCCAGTTCCCTCGGAGTGGTGTCATGCACATCAGCAAGCCTGCCGG
CCCGGTGCCGGCGTCCGTGCCCTTCTACCGCCAGCTGTATTTCCAGGTGGTGGTGGCGAT
CGTCCTCGGCGCCCTGTTGGGGCATTTCGAGCCCGCCTTCGCCGAGAGCCTCAAGCCGCT
GGGCGATGCCTTCATCAAGCTGGTGAAGATGATCATCGCTCCGGTGATCTTCCTGACCAT
CGTCACCGGCATCGCCGGCATGACCCACCTCAAGACGGTAGGCCGGGTCTTCGCCAAGGC
GATGACCTACTTCCTGTTCTTCTCCACGCTGGCGCTGGTGGTGGGCATGGTGGTGGCGCA
CGTGGTGCAGCCGGGTGCCGGCATGAACATCAACCCGGCCGAGCTGGATCAGAGCGCGGT
CAACACCTATGTGCAGAAGTCGCACGAGTTGAGCCTGGTCGGTTTCCTGATGGACATCAT
CCCGGCCACGCTGATCAGCGCGTTCGTGGATGGCAACATCCTGCAGGTGCTGTTCGTGGC
GGTGCTGTTCGGCATCGCGCTGGCGCTGGTGGGCGAGCGTGGCCGGCCGGTACTGAGCTT
CCTGGAGGCGCTGACCGCGCCGGTGTTCCGCCTGGTGCACATCCTGATGAAGGCCGCGCC
GATCGGTGCGTTCGGCGCGATTGCCTTCACCATCGGCAAGTACGGCGTGGAATCGCTGGT
CAATCTGGCCTGGCTGGTGGGCTCGTTTTACATCACCTCGTTGCTGTTCGTTCTGGTGAT
CCTGGGCCTGGTGTGCCGGTTCTGCGGTTTTTCGGTGCTCAAGCTGATCCGCTACCTCAA
GGCCGAGCTGCTGCTGGTGCTGGGCACGTCCTCGTCGGAGTCGGCATTGCCTTCGCTGAT
GGAAAAGATGGAAAAGGCCGGCTGCGAGAAGTCGGTGGTGGGCCTGGTGGTACCGACCGG
TTATTCGTTTAATCTGGACGGTACCAACATCTACATGACCCTGGCCGCGCTGTTCATCGC
CCAGGCCACCAACGTGGACCTGACCCTGGGCCAGCAGATCACCTTGCTGGCGGTGGCCAT
GCTCAGCTCCAAGGGTGCGGCCGGCGTGACCGGCGCCGGCTTCATCACCCTGGCGGCCAC
GCTGTCGGTGGTGCCGGACGTGCCGGTGGCCGGCATGGCGCTGATCCTGGGCGTGGACCG
CTTCATGAGCGAGTGCCGCTCGCTGACCAACTTCATCGGTAACGCAGTGGCCACCGTGGT
GGTGTCGCGCTGGGAGAACGCGCTGGATCGCGACCAGCTGAAGCTGGTGCTGGATGGCGG
CTCGCCGCCGCTGCAGGCGCCACCGGCCTCGACCGATACGGTCGCTCCGGTCAGCGCACG
CTGAGGCTTCCTGCGGCCCTGTCCTCCGTCGGCGCTCCCGGCGGGGTGCAGGGCCGTTCT
GCGTTGGCCGCCGATGGCTGGCGATGCTCCATTCCTGCCGCGCCGACAGCTGCGCGACAG
GCCCTTGTTCAGGCAGGAGGGTAGAATTCAGCCCTCCTGCGCCTTCGAGACTTACACAGC
CGATGTCCACCGACGACTTCAAACAGGCCGCCCTCGACTATCACCGCCAGCAGCCGGCCG
GCAAGATCAAGGTCACCGCGACCAAGCCGATGCTGACCCAGCGCGATCTGTCGCTGGCGT
ATTCGCCGGGCGTGGCATTTGCCTGCGAAGCGATCGTCGAGGACGCCACCCAGGCCAGCG
AACTCACTGCACGCGGCAATCTGGTGGCGGTCATCAGCAACGGGACCGCGGTGCTGGGCC
TGGGCAACATCGGCCCGCTGGCGTCCAAGCCGGTGATGGAAGGCAAGGGCGTGCTGTTCC
AGAAATTCGCCGGCATCGACGTGTTCGATATCGAGATCAACGAGAACGATCCGGACAAGC
TGGTGGACATCATCGCCAGCCTGGAGCCCACCTTCGGCGGCATCAACCTCGAAGACATCA
AGGCGCCGGAATGTTTCATCGTCGAGCGCAAGCTGCGCGAGCGCATGAACATTCCGGTGT
TCCATGACGACCAGCACGGCACCGCGATCATCGTCGGCGCCGCCGTGCTCAATGCGCTGG
TGGTCACCGGCAAGAAGATCGAAGAGGTCAAGCTGGCCACCACCGGCATGGGCGCGGCCG
GCATCTCCTGCGTCAACATGCTGGTCTCGCTGGGGCTGAAGCCGGAGAACATCCTGGCGC
TGGATCGCGACGGCGTGATCCACACCGGTCGCAACGACCTGGACCCGGACAAGCAGCGCT
ACGCGCGCGATACCGACAAGCGCACCCTGGCCGAGATCGTCGAAGGCGCGGACATCTTCC
TGGGCCTGTCGGCCGCCGGCATCCTCAAGCCGGAAATGGTCGCCAGCATGGCGCGCCAGC
CGGTGATCTTCGCGCTGGCCAACCCCAACCCGGAGATCACCCCGGAGGCGGCCAAGGCGG
TGCGTCCGGATTGCATCATCGGTACCGGCCGGTCGGACTACCCGAACCAGATCAACAACG
TGCTGTGCTTCCCCTATCTGTTCCGTGGCGCGCTGGACGTGGGCGCCACCGGTATCAACG
AGGAGATGAAGATCGCCTGCGTCAAGGCGATCGCGGCGATGGCACGGCGCGAAGCCTCCG
ACCTGGGCGCGGCCTACGGCGGCGAGACCCCGAGTTTCGGCCCTGACTACCTGATTCCGC
GTCCGCTGGACCCGCGCCTGCTGGTGGAGCTGTCGTCCGCCGTGGCGCAGGCGGCGATGG
ACTCGGGCGTGGCCACGCGCCCGATCACCGACATGGAGGCGTATCGCGACAAGCTCGGCC
AGTTCGTCTACCGCACCAGCCTGATGATGAAGCCGGTGTACGACCGCGCCCGCGCCGACA
AACAGCGCGTGGTGTATGCCGAAGGCGAAGAAGAAGTGGTGCTGCGCGCGGTGCAGAACG
TGGTCGACGAAGGCCTGGCCTTGCCGATCCTGATCGGCCGCCCGGACGTCATCGAGGCGC
GTATCCAACGCATGGGCCTGCGCCTGACCGCCGGTGTGGACTTCGAGATCACCAACATCC
TCGACGACCCCCGCTTCAACGATTACTGGCAGTACTACCATGCGCTCACCGAACGCCGTG
GCGTGACCGTCACCGCGGCCAAGGAGCTGATGCGTTCGCGCCCGACCCTGATCGCGGCAG
TGATGGTGGCGCGCGGCGAAGCCGACGCGATGCTGTCCGGCGTGGTCGGCCGCTTCCACA
AGAAGCTGGGCTACGCACGCAGCGTGATCCCGCTGGAGCCGCGGGTGAGCTCCACCTCGG
CGATGACCGGCGTGATCAACCAGCTCGGCGTGTTCTTCTTCCTCGATACCCATGTGCAGG
AAGACCCCACCGTCGAGCAGGTGGTCGAAGCGACGCTGCAGGCCGCGTACCGCCTCAAAC
TGTTCGGCATCGAGCCCAATATCGCGTTGCTGTCGCATTCCAATTTCGGCAGCCATGATT
CGCGCGATGCGCTGAAGATGCGCCAGGTGCGCGAAGCCCTGCTCAAGCGCAAGCCCGAGC
TCAACATCGATGGCGAGATGCAGGGCGACACCGCCTGGGACGAAGCGCTGCGCAAGCAGA
TCATGCCCAACAGCACGCTCAAGGGCCGCGCCAACCTGTTCGTGCTGCCGAACCTGGAAG
CGGCCAACATCGCCTACAACCTGGTGCGCGTGTTCACCGATGGCGTGGCGATCGGCCCGA
TCCTGATGGGCATCTCCAAGCCGGTGCACATCCTCACCACCAGTGCCACCTCGCGCCGGG
TGATGAACATGACCGCGATCGCTGCGGTGGATGCGCAGATCCGCAAGCAGCGCGATGCGG
AAAAATCGTCAACCGAAAAAGGCAACGAGTGAGTCGAGGTGTCGAAGACTCGCGAGCTGT
CCAAGACTTGATTGGCCGAGTGTCGCTCGATTTGAAGCGGTAAGCGCTCGGCCGGCAAGA
CAACGGCCCAGAGCCCCTCTCCCCACGGGAGAGGGGTTGGGGTGAGGGTAGGGCTTAGCA
ACGCAAACGGCAGGCGTCGCGGGTCGTCGTCATCCCAAGCGATCACGCCCAAAACCTCAC
TCCTCAGCGCCCCTCCGGCTTTGCACCCAGTAACTCGATCTCCGCCACCTGCGCACGCGC
GGGCGCCGTCCAACGCAGCCGATACTCCGCATACGAGCCTGGCGTCGCGATCCGGAACGG
GCGCGTTTGCAGCGGCCATTGAAAGCGCTCATCGCGGCGCGCGTCGACGACGCGCCACGT
GCCTTCTGCAGTGCGTGCTTCCAGCGTCCAGGCGGCCGACGCAATCCCGGCGTTGCCGTT
GGTCACGGTGTAAAGCATGGCTTCACCGCGATCAAGGCCGCTGAATGTCAGTACCGTGGC
CTGCGACACCGCGCTTGCGCTGCCCGCATCGTCGTCATGCAAAGCCGCCAGCGCGCGACC
ATCGGCCTGCGTCACGCGTGCGCTGGCACCCAGCAGGTCATGCAACGGGGCAGGGCGTTC
ACCCGCTGGCGTCAACGACGGCGGCGCAGCGTCCGGCTCGCTGCCCCAGCGCGATGGCGC
TGGCCCCATCACGAAATCCAGCGTCGCGCCCTTGGCAATCGCCGCATGCGGCAACCAGGT
CTTGCGCCACGGTTTGCCGTTGACCCTGAGCGATTGCACGTACACGTTCTGCGGCGAATT
CTGCGGCGCATTGACGGTCAGCGTGCCGCCGCCGGGCAGGCGCACGCGCGCGTGGCGGAA
CAACGGCGAGCCGATCACGTACTCCGCCGCGCCCATGCGCAACGGATAGATGCCCAGTGC
CGCGAACAGATACCACGCCGACATCTCGCCATTGTCCTCATCGCCTGCATAGCCCTGGCC
GATCTCGCTGCCCAGGTAGAGCCGCGTCAGGATCTCGCGCGTCAGCTGCTGGGTTTTCCA
CGGCTGCCCGGCATACAGATACATCCACGGAATGTGGTGCGCCGGCTGGTTGCTGTGCGC
ATACATGCCCATGCGCACATCGCGTGCTTCGGTCATCTCATGGATGGCGTTGCCATAGGA
GCCGGCAAATGCCGATTCGCCGGTTTCAGGCGTGGCGAAGAAGCTGTCCAGCTTTGCCGC
CAAGGCGTCACGCCCGCCGTACAACGCAGCCAGGCCCTGGCCATCGTGTGGCGCAGTGAA
CGCAAACGTCCAGCCGCTGGATTCGGTGTAGTCGTTGCCCCAGACGCGTGGGTCGTACTG
CGCCGGATTCACGCGCCACGCGCCATCGGGTGTGCGGCCCTGGAAGAACCCGACTCCAGG
ATCGAACAAGGCCGCGTATCCGGTCGCGCGATGGCGGAAATACACCGCCTCGGTCGCATA
CCGCTCACGATCTTCCGCCGTGCTCGCCTGGCGGGACAAGGCATCGGCCATGTTGGCGAT
GCCGAAGTCGTTGAGCGCGCCTTCCAGCGACCACGACATGCCCTCGTGCGTGTCGGTATC
GGTGTAGCCGCGGAAGGTCGAACGCGCCATGCCCTTGCGGCCCACGTGCCGATCCGGCGG
CACCACGGTCGCGTTCTTCAACGCCGCCGCATAGGCCTCGGCCGGTTCGAAGCCGCGCAC
GCCCTTGAGCCAGGCATCGGCGAACGCCACGTCGGAACTGGTGCCGACCATCAGATCGGC
ATAACCGGGCGACGACCAGCGCGCGATCCAGCCGCCTGCACGCGCTTGTTCGATAAAGCC
CTGCACAAGGCGTCCGGCGTCGTCGGGCGCAAAGAGCGCATACGCCGGCCATGCGGTGCG
AAAGGTGTCCCACAGCCCGTTGTTGACGTAGACCCGGCCATCGCGGATCGGTGCGAAGCT
GCGCACCGCGCTGCCATCGATGTTGTCGTCCGACCAGCTGTTCTGGCTTGCGTAGCGCCA
GTCCGGTGCCTGCGCGCTGCCGACGTTCTCATGCCCGGAGTTCGGATACAGGTAGAGCCG
GTAGAGATTGGAATACAGCGTGGTCTTCTGGTCGGCAGTCGCATCGGGCACGTCGAACCG
CCCCAGCAACGCATCCCACGCGTCCTGCGCTTGCGCGGCGATCTGTTCGATACTGGCCTC
GGATGCGATCTCGAGCGCCAGGTTGTGCCTGGCCTGGTCCAGCGAGATCAACGAGGTCGC
GATACGCATCTGCACCTGCCGTGCGCTGCCAGCATCGAACTTGATCCAACCGGTCGGCCG
CCCGCTGTCGATGCTCCCGCTGTCCGTCCACGGCCGGTCGAAGCTTGCATAGACATACAT
GCGCGTCGCCCCGGTCGACAGCCCGCTGCGCACATCGGTGTAGCCGGACAGTGTCTGCGT
TGCGGCATCCAGGTGTAGCCCGCCGCGCCCATCCACATTGTCGAACAGCAGATTGGCATC
GCCCTGGTCCGGGAAGCGAAAACGGAACAGCGCCGCATGATCGGTGGGCGCGATCTCGGC
CTGGATGCCATTGTCGAACTGCACCGCATAGCGATAGGGGCGTGCGACTTCGTTGGCATG
CGAGAACGCCAGTGCCCGCTTTTTTCGATCGGCTTCCGGCACGCCAGCACCGAGCGAGGG
CATCACCTGAAACGTCTGCCGATCCCCCATCCACGGGCTCGGTTGATGGCTGAGCGACAG
CGCCTGCAGGCGCGGCCGGTTGTCCGCATCGTTGTGCTCGTTCCAGCGATACAGCCAGCT
CAGCGTTCCGGCATCGGTCACCGGCGTCCAGAAGTTGAACCCATGCGGCACCGCCGTCGC
AGGGAAGTTGTTGCCGCGCGAGAACGTGCCGTTGGATTGCGTGCCGCGCGTGGTCAGCAC
CCAGTCCGATGGGCGGGCCGGCGTTACCAGTGGCACCTCGGCGATGGCGATATCGTCGAT
CCACCCGGCAGCGCTCGCGCCCGCAGGCGGCGCCACCTCCAGTTCGATCGCCCGCACACG
ACGCCCGCGCAACCCGGCCACATCCCCCAACCGCACCTGCTTGCGCGTCCACTGCTGCGG
ATACAGCGTCTTCGAATCGCCTTGCGCCTGCGCGTCCAGTGCAACGCCCTGCTGGTCGCG
CGCTGCGCTGGCAGAGACGCGCGTGCCGTCATCCAATAGCAGGTCCAACGAGACATACGT
GGATGCCACATGGTCGTTGCCCACACTTTCCGGCAACACCATCCAAGACAATGTCGTGTG
TGCATCGATCGGAAGATCGGTGGCGAACAATCTGCGCCGCCCGCCCACTCCCTGCGTCGT
ATACGCCAACGCATGGGGGCCGGTGTAGCCGGCGTTCGGCTTGGCTGCATATGGCGTTGA
CGGCCCGGCGCCAATGGCGACATGGACGGCAGTTTCTGCCACCTGCACTGGCGTCGGGTC
ACCGCCGTCGAAGCTGCTTGCGAAGTGCGTCGCTGCCAGTGCCGGCATCGTAGCGGAATA
CAGCAGGGCAACCGCGAGCGTTCGCGGCAGACCGCGCGGGTGCAGCTGGGCAACAGGCAA
GGTCACGGGGTGATGTCTCCTTGGGGCGGGCGCGGCCGCCCGTGCGCTGGGCCGATGCTG
CGCCCGTCGGGGGGCGCGCAGCCGGATGGCGGAGCGCCGACTCCCGATGATAGGCGGCAT
GCCCGGCGCAGTGTCGTTGCGCTGCAGCGCCGTCGGCAGGCGAGTGCAAGCGGCTCGATG
CATCCACAGCGGCCTCGGCGATGGGATCGGCAGCGCGACGGCAAGCGATGCGCCTACCGT
CCGCACGGGCCGTGACTCCTCGGTCGATGGGCCGATCATCATGCAGGCTGCTAGAATCCG
CGCTCTGCCTTTGCCTTCCGATCGCACCGCCATGAGCCAGACCGCCACCGCGCCCGCCAA
TGCCGAAAAGCGTTACACCGTGCACCGCGGCGACCTGCCGCTGAGCTGCCCGACGCCTGC
GATGGCGCTGTGGAACTCGCATCCGCGCGTGTACCTGCCGATCGAGGACGAGCCCAACTG
CGAGGCCAAGTGCCCGTATTGCGGCGCGCTGTTCGTGCTCGCCGACTGATACTGGCCGGA
TGCACCGCCTGACCGTGGTGCAACTGCTGCCGGCACTGCAGTCCGGCGGCGTCGAGCGCT
CCACCCTGGAAATCGCCGCCGCCCTGGTGCAGGCGGGACATCGCGCCGTGGTCGTGTCAG
CCGGCGGTCGCCTGGTCCAGCCATTGCTGGATGCCGGTGGCGAGCATCTGACCCTGGATA
TCGGCCGCAAGTCCTTGTTGACGCTGCGGCATGTGGTCGGCCTGCGCCGGCTGTTCGCCG
GACTCGGGGCCGACATCGTGCATGCGCGCTCGCGGTTGCCGGCCTGGTTGGGGTGGTACG
CGCTGCGCGGCATGCCGGCCGCGACGCGGCCGCGCTTCGTCACCACCGTCCACGGCCTCA
ACTCGCCCAGCCGCTACAGTGCGGTGATGACCTACGGCGAGCGGGTCATCTGCGTCTCGC
GCACGGTGCGCGACTACGTGGGCACACACTACCCGCGCACCGAGGCGGCCCGCCTGCGCA
CCATTGCGCGCGGCGTGGACATCGCCCAGTTTCCGCGCCGTCCGCGGCCGGATCGCCGCG
CGCGCGCCTGGGTCCAGAGCCTGTTGCCCGGCCTGCCGGCCGAGGCGCCGCTGCTGTTGT
TGCCGGGTCGCGGCACCCGCCTGAAGGGCCATGCCGACGGTCTGCAACTGCTGGCCGACG
TGCGTGCGGCCGGCGTGGCGGCCTGGCTGTGGCTGCCGGGGGCGCGCGAACCCGGACGCG
AGGCCTATGTGCGCGAACTGGAGGCCGAGGCCGCCCGCTTGGGCGTGGCCGAGGCCGTGG
CGTTCACCGAGCCCACCGCGCGCATCGCCGAGGCCTATGCCGCCAGCGATCTGGTGCTGC
AACTGTCGCGCAAACCCGAAGCCTTCGGCCGCACCGTGGTCGAAGCCCTGTCGGTCGGAC
GGCCGGCACTGGGCTGGGCACACGGCGGGGTCGGTGAACTGCTTGCCGAGCTGCAGCCCG
GCGGCGCGGTCGCGCCTTTCGATGCCGCAGCCCTGTGCGCGCAGGCGCTGGCCCTGCTGC
GGCAGGCGCCTGCGGCTCCGGCGGTCATTCCCTATACGTTGCAGGCCATGCAATCGGCCA
CCTTGAAGGTCTATGACGAACTCCGCCGCTGACGCCATGGCGCGCCCACCCGTATTGACC
CCGGACGTCGGCCGCTGGGCGCCGGCCTGGGTGATCCTGTTCGTCGCGCTATGGCCCACG
CCCGGGCTGGCCGAAACGGTGTTGTCGCTGGGCGCGGTGTTCGCCGCCTACCGTTTGCTG
CACGCGCGCTTCCGCGGCGGTACCGGCTTGCTCAGCGGCGCGGCCTGGGCCCTGACCAGC
GTGCTGTTCCTGGCCTACTGGCTGCCGCAGATGCTGTCGGCGTTCGATGCGGTGGATGCC
GGCCGTGCACTGCGCAAGTCCGCCACGGATCTGCGCTACCTGCCGTTCATGTGGCTATGC
GCGATCGCAGTGGCCAATGCGCAGCGCCGCCGTCGCACCTTCACCGGGCTGGCGGTGATC
GGCGGGGTGTGGACACTGGACGCGTTGGCGCAGGCGGTGATCGGCAGCAGCCCGCTGTTC
TTCGGCCTGGATCAGCTCAAGCAACTGATCAGCGGCCACGGACTATGCACCGCGCAGGAG
CTGGCGCTGGTGGACCGCCTCAGCGGTGCGCTGGGGCCATGCAACCTCAAGTTCGGGCAG
ACCCTGGCCAGCCTGTCGCCCTTCCTGTTGCTGGCGCTGGGGCGGCGCACGGTCTGGGCC
TGGGGGGGCGCGGCGGCGGCGGTCGGCATCGTGCTGGTGCTGGCAGGTTCGCGCGCATCC
TGGATCACCTATGCGGTGATCGTGCTGCTGTCCGGCTGGCAATTGCTGGGTGGCCGCCGG
CTGCTGGCGGTGGCGGTGGCCGGCGCGCTGCTGGCCGGAGGCGTGGTGGCAGTGGCGCCG
CAGGCGCGCGAGCGCATCCAGCGTACCGCCCTGGCGTTCGGCGATGGCGAACAGGGCGTG
GACCAGGCCTTGTCCGGGCGTGCCCAGATCTGGGGCGCGGCGCTGTGCATGATCGCCGAG
CATCCGATCAATGGCGTGGGCGCGCGCGGCTTCCGTCAGGCGTACCCGGCCTGCAATCCG
GCCCCGACCCAGGCGCCGGCCTGGGGCGATGGTCCGGCCTTCCATGCGCACCAGATCGTG
CTGGAAATCCTGGCCGAAACCGGGGTGGTCGGGTTGTTGCTGTGGCTCGCCGGCGCGGCG
CAGGCATGGCGCGCGTGGCGCTACTCGAGCGCGGCCGCACGCGAGCAGGCGCGTCCGGCG
ATGATCGCGCTGGTGGCAACGGTCTTCCCGCTCAACACGCACCTGGCCTTCTATTCCAGC
TTCTGGGGCGGGTTGAGTCTGATGCTGGCCGGGTTGTATGCCGGCGCACTGCTCAACGAC
GATGGCGATCCGCCGCCGCGCTGAGCGATCGCGTGATGAACTCCGGCCCGCGCACGCGGA
CCCGCCGGGTCATTGATAGAACGCGCTGCGCCCGCCGGGCTGGCGCTTGAAGCGGCGGTG
GATCCACAGGTATTGATCCGGCGCTTCGCGCACCATGTCTTCGATCGCCGCATTGACCTG
GGTGGTATCGGCGATCACATCGTCGGACGGAATGCCCGCCAGCGGCGGTGCAATCTTGAG
GATGTAGCGCCCGCCTTCGCGGCGATGGAAGTACGGCACCACCGCGCATCCGGTCAGTCG
CGCCAGTTGATGGGTGGCGGTGATGGTGGAGGCCGGATGGCCGAAGAACGGCACGAACAC
GGTGTCCTTGCCGCGCATGTCCTGGTCGGGTGCGTACCACAGGAAGCCGCCGCGCTTGAG
ATGCTTGATGGTGGCGCGCAGGTCTTCGTTGGCGAACATGTGCGTGGCATAGCGCAGACG
CCCGCGCTTGACCGCCCATTCGAACACTGGATTGCGGTGCCTGCGGTACATGCCGGCCAG
CGGCACGTACTCGCACAGCAGGCGTCCGCACATCTCCAGCGTCATGAAGTGGCCGGACAC
CAGCAGCACGCCGCGCCGCTGCTCCTGTAACCGTTGCAGATGCTCCAGGCCTTCGATCTG
TACCCCCGGGCGAATCGCATCGATGCTGCCCCACCAGGCGCGCGCGAATTCGAACAGGCC
CACACCCAGTGCATCGAAGCTGTCGCGCAGCAGTCGTGCCCGCCAGGCGTCGTCCTGTTC
GGGGAAGCACAACTTGAGGTTCACTTCGGCAGCGCGACGGCGCGTGCCCGCCACGCGCAT
GGCGATCCAGCCCACGCCGCGCCCCACCGCGCGCTGCAGCGTCCAGGGCAGGCGGCCGGC
CAGCACCATCACTGCGAGCCCAAGATACATGGGCCAGTGCCTGGGGTTGCGCAGGGAGGG
GCGAACGGCGACGTTGGCGGACTCGGACATGCGGCAATTCTAAGGGATCGCGTGCGCGCG
GCAGCGTGCACATGCGCACGCCGGAGCGCTCCCGTATCCTGCACGGATGCGGAAAGACCC
GATCGAATGGCTATTGCGTGGGCTGTACTCGGCGCTGTTGTATCTGTTGCTGCCGATCAC
GGTGTACCACCTGGTGTGGCGCGGCTTCCGCGTGCGCGAATACTTCAATCGCTGGAACGA
GCGCTACGCGTCGTACACGCATGCCTGCGGCCGCCCGCGCGTCTGGGTGCATGCGGTGTC
GGTGGGCGAGGTCAATGCGGCCGTGCCGCTGGTCAACGCCTTGCGCGCGCAGCGGCCGGA
TATCCGCTGGGTCATCACCACCATCACGCCGACCGGCTCCGAGCGCGTGCGCGCGGTCTG
GGGTGATGCGGTGGATCACGTCTATCTTCCCTACGACGTGCCCGGCAGCGTGGGCCGTTT
CCTGGAACATTTCCGCCCGCGGCTGGCCTTGATCCTGGAAACCGAGTTGTGGCCGAACAT
GTTGTTCGGTTGCCGCGATCGCAGGATTCCGCTGTACATCCTCAACGCCCGGCTGTCGGC
ACGCTCGCTGCGTGGCTACCGCGTGCTGGCACCGTTGATCAGTCGCGCGCTGCGCACGGT
GACCTGCGTGGCGGCGCAGTCGCAGGACGATGCGGAGCGTTTCATCACCCTGGGCGCGCG
GGCCGACCAGGTGGTGGCGCTGGGCAACCTCAAGTTCGACATCGCCGCGCCTGCGCAATT
GCCTGTACTGGTGGCGCAGTTCCGCGCGCATGTGCCGGCCACGCGACCGGTGTGGATCGC
CGCCAGCACGCATGAAGGCGAGGAGGCGGCGGTGGCCGATATCCATGCGCGGCTGCTGGC
ACAATTTCCCGATCTGCTGTTGCTGTGGGCGCCGCGTCACCCCGAACGTTTCGGCAAGGT
GGAAGCACTGGCGCGCGAACGTGGTTGGTGCGTGGCCACGCGCAAGGCGCAGCAGTGGCC
GCAGGCGCACGATGCGGTATTCGTCATCGATACCCTGGGCGAGCTGATGAGCTTCTATGC
GTGCGCCCAGGTCGCCTTCGTCGGTGGCAGCCTGCAGCCGATCGGCGGGCACAACCTGCT
CGAGCCGGCCGCCGTGGGCACCGCAGCGGTCACCGGCCCGCATCTGCACAACTTCTCCGA
AATCTCGCGGCGCATGCGCGAGGCCGAAGCGGTTGCCATCTGCGATGACGCCGCTTGTGT
CCACCGCGAACTGGCGCGCCTGCTGAGCGAGCCGGCGCAGCGCGAAGCCATGGTCGCCGC
CGGCCTGGCGCTGGTCGCCAACGGCAAGGGCGCGGTGGCGCGCACGCTGGTGCAGATCGC
GCCGGATCTGCCGCCGGTGGCCAGCGAGGGTGCGTTGCCGTGAGCCGCAGCAGCGCGCTG
CCATTCGCGCGCGATCACGGGTCGGCAGGGGCCACCTCAGGCGCCGTGCACGCGCCTGCA
GGCACTTGCCGTCGCAAACGAAAAAGGCGGGCCTGAGCCCGCCTTCCCGGCAACATCTGC
GCTGCGTTACTGCAGCGAGCCGCTGCCCTGCAGCCCGGCCTCGGCATCCTGCGACAACAG
GCGGTTGACGTCCTGCAGGTCGGCGATATCCAGCTTGCCGATCGCCTGGCCCAGCAACAG
CCGGTTCTGCAGGAAGGTGTAGCGCGCCTGCGCATAGGCCACCTGCGATTGATACAGCGT
GCGCTGGTTCTGCACCACGTCCAACACGGTGCGGGTACCCACTTCCAGGCCGACCTGCGA
CGCGTCGTAGGCCGCCTGCGCCGAAACCACGGCCAGACGGCGCGCTTCCACCTCGCTGAT
GCCGGCGACCACGGTCTGGTAGGCATTGCGTGTATTGCGATCGAGCGCGCGCTTCTGCTG
CTCGTAGGTGTCCTGCTGGATATCGCGGCGCGACAGCGCCTGGCGCACGGCCGACTGCGT
GGCGCCACCGGCGAAGATCGGAATCGAGACGGTGAAGCCGATGGAGTCGGTGTCGATGTC
GCGGCCCTGGGTGGTGAAGACGCCGCTTTCGGCAGCGCCGCCGCCCCAGCTATTGGTCCG
CCCGATGTTGCCGTTCAGACTCACGGTGGGCAGGTGACCGGCGCGCGCGGCATTGACCTG
CGCTTCGGCGGCGCTCACCTGCAGCTGCTGCGCTTTGAGTTCCGGGTTGTCGGCGATGGC
GGTGGCCACCAATTGATCGACATTGCCGTAGGCCGCCGGCACCTCGGGGCGGAAGCTCTC
CGGCAGCGAGCGCAAGGCCGTCACCGGCTGGCCGGTGAGTTCGGTCAGCGCCTGGTAGTA
GTCCTTCAACAGGTTGCGCGCATTGATGGTGTCGGCGCGCGCCTGGTCGTACTGGGCACG
CGCTTCGTGCACGTCGGTGATCGGCGCCAGGCCGACCTCCAGACGCTTGTCGGCGAAGTC
GAACTGCTTCTTGGCCGCCGCTTCGTTGGTCTCCGCCGCTGCCAGCGACTCGATCCCCAC
CAACACCTGGAAGTACGCCGCCGAGGTGCGGGTGATCAGATTGTTGTTGGCCGACTGCAG
GGTGAAATCCGCCGCTTTGGCGATCTCGCGCTGCGCGCGCAGATTGGAGAACTGCGCCCA
GTTGAAGATGGTCTGGCTGCCCTGGATCTGCTGCGAGCGCGAGGAGGTGGTGATACGCCC
GTCCAGCCCTTCGATCTCACGATGCGCCTTGCTGTAGCTCGCCTGCCCATCCAGCTGCGG
CAACAATGCCGCCCGGGCCTGCACCTGGCCCTCCCGATTCACCAGCCGGGTGGACTCGGC
CACGGCCAGCTGCGGGTCGCCATTGCGGGCCATTTCGTAGACCTGCAGCAGATCGGTGGC
GTGCGCCGCCATCGGTGACAGGGCGGCGGCCAGGGCCAGGGCGAGGGATCGGCGGATCAT
CGGGGGAGCTTCCTTGGGAATCAGAATTGGAATCGGGGCGTCGGTGCGGCGCCCTGCAGA
TAGGCGAGGTCGGTTTCGAACAACGATTCGATGCGTGGGGCGTTGACCTCGCCACGGACC
AGGACCGCTTCCATGACCGGATCGTGACCGCGCACCACGAACAGCCGGCCATTCGGACGC
AGCCACTGCAGCCACTGGACCGGCAGGGTATCGACGGCGCCGGTCACGCAGATGGCATCG
AAGCGACGCTCGCTCTGCCAGCCGAAGACGTCGGCGGTTTCGATGCGGACGTTGCTGCCC
AGGCCGGTGCGGTCCAGGTTGGCGCGTGCGGCGGCAGCCAATGCCGGGTCGATCTCCAGG
CTCACCACTTCGCGGGCCAGTGCTGCCAGGCAGGCAGTGGAAAACCCGCTGCCGGTGCCG
ACTTCCAGCACGTCTTCGCCCGGTTGCAGATCCAGCGCCTGCAGCATGCGGCCTTCGATC
ACCGGCTTCATCATCTTGTGGCCGGCCGACAGCGGAATTTCCACGTCGACATAGGCCAGC
GTCTTGTAGGCCTCCGGCACGAAAGCTTCGCGCGGCATGCGCGCCAGCACGTCGAGCACG
CGCAGGTCCAGCACGTCCCACGGCCGGATCTGCTGTTCGACCATTTTTTCGCGGGCCTGG
GTGAAATCGATCGTCATGGTGCGGTCATCCAACACGGTGGGGCGGACATTTTACCGGTGC
GCGGGGCGGCTGGTGCATCTAGCATCGCCGCGCACCGACGGCCGGCGCAGTGCCGGAAGT
CATCGCCACCAAAGGCGCCCGCCGATCAGCGCGACGCATAGGCCTTCAAGAAGAAATCCA
CACTCGAGGTGATGTGCTCATCCACCTGTGCGCGGCTGGGTTGGCCGTGCAGCCCGCACA
TCATCAATGCATACAGTTCGCCCTTGAGCAGGCAGAAGAACTGCGAAGCGGCGCGTGCCA
GGTCGGGAATGTCGAGCTGCCCGTCGGCCACCCGCGCAGCCAGAAAGTCCGCCAACGCCT
GCTGGGTTCGCTTGGGGCCCGCGTCCCAGAACATCTCGCGCACATGCACGTCGCCGGTCC
CCGGCGCCATCATCATGCGGTGGGTGGAAATGGCCGATTCGGTGCTGACCATGGCGAAGA
ACGCATGGGCGATCTCGGTCAGCTGGTCGCGCAATGCACCCTTGGGCGCGTGATCGAACA
GGTCGTCCGGCATCATGTGCTGGCATTGCGCACGGATGGCCTCGGAAAACAGGCTCTCCT
TGTCGCCGAAATGGCTGTACACGGTCAGCTTGGAGACGCCGGCCTGGGCGGCGATCCCGT
CCATGCTGACGCCGGCATAGCCCTGCTCCATGAACAGGGCGCGCGCAGCGTCGAGGATCG
CGGCGCGCTTGCCGAGGTCTTTGGGACGTCCGGGACCGTTGCTCCTGGCCTTGGACTTGA
GGGGGGGCGAGCTGGACATGCGCTCAATACTAGACCATCCGGTTCTATATTTATACTGGA
AGGGCTGAACGCATCAGCACGAATGCGCGCCCCATCCGGCCCACCCATCTCCGCCACGCC
GTGGCAGGTGAATACGCGCGCAGATGGCGGGAATTCCACGCGATCGCTCGCACCTGCGGC
GCATGGCAATGGTGATGATCCATCACGGTTACATTCGTATGCTCCCGGTGTCATGGTGCA
CCCGGCAGCTGTGGGGGATGTACCTAAGGCGGGGCAAAAATCCCGGTGCTAGATTGGCGC
AACGCCCGCCGGCGCTTGCCGCAGGGCAACTCCATCGGGCATGGACGGGGGAAGGAAGCG
TGGACAGGATCGGGGCGGATGCGCAGGCAGGCTGCGCTCGCGGCACAGGCGTGTCGCGGG
CGGTCATTGCCTGGCTATGGATCCTGCTGTGCTGCCAGGGACTGGGAATCCTGCCGGCTG
CCGCGCAGCCGCTGGAGCACACCGCCTATCACACCGTCACCCGCTGGAACATGGACGACG
GCCTGCCGCACAACCTGGTGCACGCCGTCGCCCAGGGCGAGGACGGGCTGATCTGGGTCG
GCACCTGGGAAGGTGTGGCGCGCTTCAACGGCCGCGATTTCACCGTCTACGACCGCCAGA
ACACGCCCGGGGTGGAGCTGGGCGGCGTCTTCGTGGTGGCACGCGACGGTGCCGGCATGT
TGTTCGGTACTGCCTTCGATGGGGTCTATCACTATCAGGATGGTCGCTGGCGACAGCTGG
GCGACGCCTCGGCCCGCCATCTGGCGGTGAGCGCGCTGCTGCGTCGCACCGACGGCGCGT
TATGGGTGGGAACTCCGCAGACGCTGTACCGCATCGAGCCGGACGGTCGGCTGCTGGACA
TCGGCCGCCAGGCAGGGCTGCCGCGCGCACGGATCACCGCCCTGCAGGCCGACGACGGCG
GCGATGTCTGGATCGGCACCGAGGTCGGGCTGTATCGCCTGCCGGCGGCGGGAGGGGCGG
TCGAGGCCTGGGGGGCGGCGCACGGCATGCGGGCCGCGCCGGTGCGACGCCTGGCCAGCG
ATCGCAACGGCGGCCTGCTGGTCGCCGGCGATGACGGCGTGTGGTGGTGGAGCCGCGGCG
GCGGCCTGCAGCGCTTCCGCCAGGGTGAGCGGGTGGATGCATTGCTGCTGGACCGGCGCG
GACATCTGTGGATGAGCCTGCCGACCGGCACCCTGGTGGTCCACAGCAGTGCGCAGGCGC
AGGACGAACAGATCGCCATTTCCGGCGTGGCCAGCCCGGCCTTGCTGGAAGATGCCGAAG
GTCTGATCTGGGTCGGCAGCACGCATGGCCTGTTCCGCATCGCCGAAGGCGCCGCGCACG
GCATTACCCAGGCCGATGGATTGGCGTCGGACTACGTGCGCACGGTCCTGCAGACTGCCG
ATGGCACGGTGTGGGTGGGCAGTGCGGTGGGCCTGGATCGCTGGCGCGACGGCCGGATCG
ACCGGGTCGCCTTGCTGCCCAGCGACGATGGACGCGTGCTGGAGCAATCGGTGCTGTCGC
TGGCCGATGCGGGAGACGGCGGCGTCTGGGCCGGAACGTACAGCCAGGGCGTGCTGCGCC
TGGATGCGCAGGGCGAGGTGCGCACGCGCATCGGGGCGGCCGACGGCCTGCCGTCGCTGT
CGGTGCGTGCGGTGCTGCCGGACGGCGAGGACCTGTGGATCGGCACCACCGGTGGCCTGG
TGCGCTGGCGCCAGGGCAAGGCGCACCGATACACCGCTGCAGATGGCGTGCCCGACGGTT
CGGTGCAGGCGCTGTACCGTGATGCGCAAGGCGTGGTGTGGAGCGGTACCGACCGCGGCA
TGACCGCGTTGTCGCCCGACGGCAGCACGCGCGCGTGGCTGGGCGAGCAGGACTTCCCCG
GACAGAACGCCTTCGATTTCCTGCGCGATGCCGCTGGCGATCTGTGGATCGCCAGCGATC
GCGGCCTGCTGCGCCTGCGCGGCGAACGCTTCCGCGTCTACGACCATCGCGTCGGACTGC
CGCGCGACAAGGTGTTCCGGGTGATCGACGATGGCCGCGGTCATCTATGGTTGTCCAGCA
ATCACGGCGTGTTCCGCATCGCACGCAGCGACTTCGATCAGATCGATGCCGGCACCCGCG
AGCAATTGAGCGTGGAAGTGGTGGATCGCAGCGATGGCATGCCCAGCAACCAGGGCAACG
GCAGCAGCGCGCCGGCCGGCTGGTTGACGCAGTCCGGGCAGCTGTTGTTTCCCACCTCCG
CCGGCCTGGGCGTGATCGATCCGGCGCGGGTCGGTACCCTGCAGGGGCATCGCGTGCCGA
TCGTGTTCGAGCGTCTGCTGGTCGATGGCATGGTGCAGCCGCTGAGCGGGGCGCACCAGT
TCGGCGCCGAAACCCGTCGCATCGCCATCGGCTATGCGGGGTTGAATTTCCGCGGCCCGG
ACAAGGTGCGCTACCGCTACCGGCTGGAGGGATTCGACCCGGATTGGGTGGATGCCGACG
GTGCCACCGAGGCGGTATACACCAACCTGCCGCCGGGGCAGTTCCGTTTTCGGGTGCAGG
CCATGTCGCTGCCGGTGGATTGGCGGCAGGCGGCGCTGCAAGGGGAGTCCAGCATGATGA
TCGCGCTGGCCCCACCGTGGTGGCGCCGCGGCGAAGTGATCGCACTGGGGCTGTTGTTGG
CCGGTGGCCTGATCTATGCGTTCTACCTGTGGCGTACGGCCAATTACCGCCATCGGCAAC
GCCAGCTCAACACCGTCATCGATCGGCGGACACGCGAGTTGAGCGACAAGAACCTGGCCC
TGCAACAGGCCAGTCAGGAGCGCGAAGCCCTGATGCGCCAGCTGGAGTATCGCGCCAGCC
ACGACGTGTTGACCGCGCTGCCGAACCGTCGCGAGGCCGAGCGCGTGCTGCAGCAATGGT
TCGACGAAGCGCGGGCCGGTGGCGCGCCGCTGGCATTGGCGTTGATGGATATCGACCACT
TCAAGCGCATCAACGATGCGCACGGCCATGAGGTGGGCGATGCGGTGTTGTGTGCGGTCG
CCGAAGTCCTCAGCGAACAGGGGCAGGCGCGCTGCTTCGCCGCGCGCCACGGCGGCGAAG
AATTCCTGCTGGCAGCCACTGGTCTGGATGCCGCGCAGGCGCGCATGCTGTTCGAAGGCA
TGCGGCAACGGCTGGCAGCCATCGAGATCGATGCGCACGGCAGCAGCGTGCGCTGCACCG
CCAGCATGGGCATGGCGATGAGCGGCGAAGCGCCGACCCGGCGCGAGCTGCTCGCCCTGG
CCGACCGGCGGCTGTATCAGGCCAAGCGGTTGGGGCGCGATCGGCTGGTGGACCAGTAAC
TGCGGCAGGGCGCCAGCGTCCGGGCTGGAGGGGACACGCGCGCCCGCTCAGGGCCTGGGC
TTGTCGGCCTGCGCGTTCAATAGGGCGACAAAGGCCTGCGCGGCACGCGACAAGGTGCGC
CCGCCGTGGGTCACGCAGCCCAGCTCGCGCGACAGCGCCACATCGGCCACCGGCAGCGCC
ACGATCTGATGGTCGATCATGCGCTCGGGCAGCACGCTCCAGGCCAGGCCCACCGAGACC
AGCATCTTGATCGTCTCCAGATAGTTGGTGGTCATGCGCAGCCGCGGCGCCAGCCCACGA
TCGGCGAACAGCCCGGCAACGATGCGATGGGTGAAGGTGCCTGCGTCCGGCAGGACCGCC
GGATGCGCCGCCACGTCGTCCAGCGTCACCTCGCGCAAACCGGCCAGGGGATGGTCCGGG
GCGACGACGACCTGCAGGCGGTCGTGCCAGATCGATTGCGCACGCAGCGGCGCACGCGTG
TCCGGTGCCAGCGTGGTCACCGCCAGCTCCACCTCGCCGCGCAGCACCGCCGCATATGCC
AACTCCGAATCCAGGAACTGGATGTCCAGTGCTGCCTGTGGCTGCTGCGCGGCAAACTGG
CGAAGCAGCGCCGGCAGACGATGCAGGCCGACATGATGACTGGTGGCCAGGCTCAGACGG
CCGCCGACTGCCGCACCCAGATGCTCCAGCACGCGGCGGGTGTCTTCCAGCTCTGACAGG
ATGCGCTGGGCGCGCGGCAGCAGGGCCTGTCCCGCTTCGGTCAGCACGACCTGGCGGCCC
AGGCGATCGAACAGCCGTGCGGACAGTTGTGCTTCAAGCACCGCGATGCGCTTGCTCACC
GCCGGTTGGGTCAAGTGCAGCGACTCGCCTGCCCCAGAAAAACTGCCGCTCTCGGCGATC
GCCACGAACGCGCTCAGATTTGCGAGGTCCAAAACCATTCCTATAATTCATTCCTTGAAT
AAACAATATGAATTTGTGTTATCCGAGGCAAGCTCCTAGCATCGAACCCAGCCAGATGGG
CCTGCCCACCCTTCGCCAACGGACCACGCAATGACCGCCAAGACCCTGTACGACAAATTG
TGGGAGATGCACGAGGTCGCCCGCCGCGATGACGGCTCGTCGTTGATCTACATCGACCGC
CACATCCTGCATGAAGTGACCTCGCCACAGGCCTTCGAGGGTCTGCGTCTGGCCGGGCGC
ACGCCATGGCGGATCGATGCCAACATCGCCACGCCCGACCACAACGTGCCGACCACGCGG
ACCGAGCGCCAGGGCGGCCTGCAGGCGATCGCCGATGAAGTCTCGCGGCTGCAGGTGCAG
ACCCTGGACGAGAACTGCGACGATTTCGGCATTCTCGAGTTCAAGATGAACGATACCCGC
CAGGGCATCGTGCACGTGGTCGGCCCCGAACAGGGCGCCACCTTGCCGGGCATGACCGTG
GTCTGCGGCGATTCCCACACGTCCACGCACGGCGCATTCGGCGCGCTGGCCCACGGCATC
GGCACCTCGGAAGTCGAGCATGTGCTGGCCACCCAGTGCCTGATCGCCAAGAAGATGAAG
AACATGCAGGTGCGCGTCGAAGGCAGCTTGCCGTTCGGCGTCACCGCCAAGGACATCGTG
CTGGCCGTGATCGGCAGGATCGGCACCGCCGGCGGCAACGGGCATGCGCTGGAATTTGCC
GGCAGCGCCATTGCCGAGCTGTCGATGGAAGGGCGCATGACCATCTGCAACATGTCCATC
GAAGCCGGGGCGCGTGTGGGCATGGTGGCGGTGGACGAAAAGACCATTGCCTACGTGCAA
GGTCGCCCGTTCGCACCCAAGGGCGCCGAATGGGACGCGGCCGTCGCGTTGTGGCGCACG
CTGGTGTCCGACCCAGGCGCGCACTTCGACACGGTGGTGGAACTGCGTGCCGAGGACATC
AAGCCGCAGGTCAGCTGGGGGACCTCGCCGGAGATGGTGCTGGCGGTGGATCAGCAGGTG
CCGGATCCCGCTGCCGAGCCGGATCCGACCAGGCGCGACTCGATCGAGCGCGCGCTCAAG
TACATGGGCCTGCGCGCCAACCAGCCGATCACCGAGATCCGCCTGGATCGCGTGTTCATC
GGTTCATGCACCAATTCGCGCATCGAGGACCTGCGTGCGGCCGCGGCGGTTGCCAGGGGC
CGCAAGGTGGCCTCCACCATCAAGCAGGCGCTGGTGGTACCGGGCTCGGGCCTGGTCAAG
GCGCAAGCCGAGGCCGAAGGCCTGGACAAGGTATTCCTGGAGGCCGGCTTCGAATGGCGC
GAGCCAGGCTGCTCGATGTGCCTGGCGATGAATCCGGACAAGCTGGGCAGCGGCGAGCAT
TGCGCTTCCACCTCCAACCGCAATTTCGAAGGTCGCCAGGGTGCCGGTGGCCGCACCCAC
CTGGTCAGCCCGGCGATGGCGGCCGCGGCGGCGGTGAGCGGGCATTTTGTCGATGTGCGT
GAGCTTGGGGATTCGGGAATGGGGATTCGGGATTCGTAAAAAGCGCTACGCCATCCCCAG
CATTTCGAATCCCCAATCCCCAATCTCAAATCCCGGCCTCTCTCAATGACTCCTTTTACC
CAACACACCGGACTGGTGGCGCCGCTGGATCGCGCCAATGTCGACACCGACCAGATCATT
CCCAAGCAGTTCCTGAAATCGATCAAGCGCACCGGTTTCGGGCCGAACCTGTTCGACGAG
TGGCGGTACCTGGATATCGGCGAGCCGGGGCGCGACAACAGCACGCGCCCCCTCAACCCG
GATTTCGTGCTCAACTTCCCGCGCTACCAGGGCGCCAGTGTGCTGCTGGCGCGCGAGAAC
TTCGGCTGCGGCTCCTCGCGCGAACATGCGCCGTGGGCCCTGGACGAATACGGATTCCGC
ACGGTCATCGCGCCCAGCTTTGCCGACATCTTCTACAACAACAGCTTCAAGAATGGTCTG
TTGCCGATCGTACTGGCCGAAGCCGACGTGGATGCCTTGTTCGCGCAGTGCTTTCACACC
GAAGGCTACCAACTCACCGTGGATCTGGAGGCGCAGCGCGTGCGCAGGCCCGATGGCGTG
GAGTATGCCTTCGAGATCGACGCATTCCGCAAGCACTGCCTGCTCAATGGCCTGGACGAT
ATCGGCCTGACCTTGCAGGACGCCGAGGCGATCGACCGGTTCGAGCAAGCCCATCGCGTC
CGCCAGCCCTGGCTGTTCGGGGCGCTGCGCTGATCTGAACGCCGGCCGGCACGGCCCATC
GACACCTGGCGCCGCGGCGCCGACCCACGAGGATTGCATGAGCAAGCAGATTCTGATTCT
TCCCGGTGACGGCATCGGCCCGGAAATCATGGCCGAAGCGGTCAAGGTACTGACGCGGAT
CGATGCGCAGTACGGTCTTGGCTACAGCCTGGTGTACGACGAGCTCGGTGGCGCTGCCTA
CGACAAGTACGGCAGCCCGTTGGCGGATGAAACGTTGGCGCGCGCGCGCGCTGCCGATGC
CGTGCTGCTGGGCGCGGTGGGTGGCCCGCAATGGGACACCATCGACCCGGCGCTGCGCCC
GGAGCGCGGGTTGCTGAAGATCCGCTCGCAGCTGGGCCTGTTCGCCAATCTGCGCCCTGC
CTTGCTGTATCCGCAGCTGGCCGAGGCGTCCACGCTCAAGCCGGAGGTGGTGGCCGGGCT
GGATCTGCTGATCCTGCGCGAGCTCACCGGCGGCATCTATTTCGGCCAGCCGCGTGGCAA
TCGCACCTTGGACAACGGCGAGCGCCAGGCCTACGACACCTTGCCGTATAGCGAAAGCGA
GATCCGCCGCATCGCCAAGGCCGGCTTCGAGATGGCACGCCTGCGCGGCAAGAAGCTGTG
TTCGGTCGACAAGGCCAACGTGCTGGCGTCGAGCCAGCTCTGGCGCGCGGTGGTGGAAGA
AGTGGCCAAGGACTATCCGGATATCGCGCTGTCGCATATGTATGTCGACAACGCTGCGAT
GCAGCTGGTGCGCGCTCCCAAACAGTTCGACGTGATCGTGACCGACAACATGTTCGGCGA
TATCTTGTCCGACCAGGCGTCGATGCTCACCGGTTCGATCGGCATGCTGCCGTCGGCGTC
ACTGGATGCCGACAGCAAGGGCATGTACGAACCCTGCCATGGCTCGGCTCCGGATATTGC
GGGGCAGGGCATCGCCAATCCGCTGGCGACGATCCTGTCGGTGGCGATGATGTTGCGCTA
TACGTTTGCGCAATCTGCCGCAGCAGATGCGATCGAGCAAGCGGTCGGCAAGGTGCTCGA
CCAAGGCCTGCGCACTGCCGATATCTGGTCCGAAGGCACGACCAGGGTGGGTACGGTGGC
AATGGGCGACGCGGTGGTGGCTGCGTTATAAAGCTTTGGTTGGATGTATCGTTTTTTCGA
AGTACTGGCGGTCATAGTCCTGTTTGGGCGATGGCCGCTTTCGTTTTTGGGCTTATCGAT
GGCGCGGTGCCGCATCCAGTGGCAGGACACGCCGTAAATCCGTCCGTGGAGGCTCAGTGG
TGGCATCCATGCCGCCACATGGTCCCGCCCCTGGACGCGCCACCGTGCTTCCATTCTTTG
CGGTTGCTCATGGGCAAGCAACGCCCTTTGTAGGCGTAATGCTTTCGATTCAGCAGTCGA
TAGTCGATGCAGTTCGTCTGTCGCTTTGCCATGATTCCGCCAGCGAAGGGCGCGCTCCAA
AGCATGATCAATCAACCAAGGAACGCTTTTCCTTCAGTTACCGACTCAAACCGGAGGTGC
TTGCGCGCGTATCGGCGTGGGACCTTGCGCGGCATGGATGCCGCGTAAGAGCCTACAGGG
ACGTACTTGCGGCGTGTCCCATGCCGGTACGCGTGCAAGCACCCTCAGTGAACGAGGCGT
TCGCGCGAAACCGGCAGACGTCGTGCGTGGGATTGATCGATGCGGCGCCGCGCTCCCACT
CTTCGCGGCTGCTGATCGGCAAGCAAGCATTCTTAGAAGACGTTCAAATCACCAAACACC
AAACACCAAAACGGCCAGCAGATCACTCTGCTGGCCGTCAGGCTTGCATCACCTAACCAA
CGAGCAGTGGTTACGCCACCGCCGCCGTCTTGCCTGCGACCACGCCGCGCTCGCGCTGGC
GCAATAGACGATTGGCCACATCCAGCCACGCCAGCGCACTGGCTTCGATGATGTCCTTGC
TGGTGCCTGTGCCTTCGTATTCCACACCGTCGTGACGCACGCTCAGGCTGGCCTCGCCGC
GCGCGTCGGCGCCGATGCCAACGCTGTGCACCTGGTAGCTATCCAGCTCCAGCTTCACGC
CGGTGGCCGACGCCAATGCACCGAACAACGCATCGACCGGCCCGTTGCCCTGCGCGGTTT
CGGCCACGCGGTTGCCTTCCGGGTCGGACAATTCCACCAGCGCATTGGCGCGGCTGCCGA
CGTCGCTGATGGTCATCGATGCCAGGCGGTAGCCTTCCTGCACGGTGGCATCCTGCATCA
AAGCCTGCAGGTCGGCATCGGTGACCACGCGCTGCTTCTCGCACAGCGCCTTGAACTGTT
CGAACACCAGCTTGACCTCTTCTTCCTCCAGCAGGTAGCCCAGCGCACGCAGGCGCTGTT
CCACTGCGGCGCGTCCGCTGTGGCGGCCCAGCACCATCTGCGAGGACTCCCAACCCACGT
CTTCCGGGCGCATGATTTCGTAGGTGCCGCGGTGACGCAGCATGCCGTGTTGGTGGATGC
CGGATTCGTGCGCGAACGCATTGCCGCCGACCACCGCCTTGTTGCGCTGCACCGGCATGC
CGACCAGGCGCTGCAGCAACTGCGAGGTGGACACGATGCGTGGGGTATTGATGTCGGTAT
CGATGTTGTAGAACGCACCACGCACCTTCAATGCCATGGTGATTTCTTCCAGGGCGCAGT
TGCCGGCACGCTCGCCGATGCCGTTGATGGTGCATTCCACCTGACGCGCTCCGCCTTCGA
TGGCGGCCAGCGAATTGGCCACCGCCAGGCCCAGGTCGTTATGGCAGTGCGCGCTGAAGA
TCACCCTGTCGGCGCCTTCCACACCGGCGATCAGGCGCGAGAACATGCCGCGGATCTCTT
CCGGCGTGGTGAAGCCCACCGTGTCGGGCAGGTTGATGGTCGTGGCGCCAGCGGCGATCG
CCACGCGGGCGACCTCGGCCAGGAAGTCTTCCTCGGTGCGGGTGGCGTCTTCGGCGGAGA
ACTCCACATCGTCGATGTAGCTGCGCGCCAGCGTCACGTGCCTGTGCACCGATTCCAGCA
CCTGCTCGCGGTTCATGCGCAGCTTGTGCTCGCGGTGCAGCGGGCTGGTGGACAGGAACA
CGTGCAGGCGCGGATTGGCGGCGGCCTCCAGTGCCTTTGCGGAAGTTTCGATGTCGGCCT
GCAGGCAGCGCGACAGCACCGCAAGCGTGGGGCGTCGCAGCTCGCGGCCGATCATCGCTA
CCGCTTCGCGATCGGAATGCGAACTGGCCGGGAAGCCGGTTTCGATGATGTCCACGCCGA
GCTCATCCAGCGCGCGCGCCATCACCAGCTTCTGCTGGGGCGTCATGCTGCAGCCGGGGG
ATTGCTCGCCGTCGCGCAGGGTGGTGTCGAAAATTCGGATACGCGGGGTCTGGTTGGATA
CGGTCGTGTTCACCAGGAAGACTCCTCTACTGCGATGGCGGTGACAGGCGTTGTAGCGAC
TGCGGATGGGCGGGAAACAGCGGCGGCGGGTGGGGGCGGCTTGACGCTGCGTTCGTTGCG
CAGCCGCTCGGTATTGCGGCGGCGCGGTTTGCGTGGCGGACGCGGCCGCACTTCGGACAA
CAGTGTGGCCAGAACGGTTGCGTCGATATTACCGCCAGAGACCACCGCACATTTGTGTTT
GCCCGCAACGCGGCGACCGGCGGCCAGGGCGAGCGCACCGGCGCCCTCGGCGATGACGTG
TTCTTCCAGTGCCAGCCGCACCAGGGTTTCGCGCAATTCGGCTTCGCGCACGATGACGAC
ATCGTCCAGCAGGCTGGCGCACAGACGACGGGTGAGGAAGCCGGGAATCTTGACCTTGAC
GCCATCGGCGAGCGTGGGCACGGGCGCGATTTCGCGCACATCGCCGCGGACGGCGCGGGC
CATGGAGTCCACGCCCTCCACCTGCGCACCGACCACGCGCACGCCCTGCGACTTCAGCGC
AAGGGCGATGCCGGATGCCAGGCCGCCGCCGCCGATCGGCACGATCACCACATCCGGGGC
ATGCGCGGCCAATTCGATACCCACCGTGCCCTGGCCGGCGATCACATCCGGGTCGTCGAA
AGCGGAGAGAAACCGATAGCCGTTCTGGTCGGCCAGCTCGCGGGCGAAGGCGAATGCTTC
GTCGTAACTGTTGCCGTGCTGGCGCACGGTTGCGCCCCAGTGGGCCACGCCGGCGATCTT
CGTCTGCGGTGCGCCATGCGGCATCACGGTGATGGCCTGCACGCCGAGCCGGTATGCCGA
CCATGCCACGCCTTGCGCGTGGTTGCCGGCCGAGGCGCAGATCACCGGGCGTTCATCGCC
GCGTTCCAGCCCTGCCAGCAAGGCATTCAACGCGCCGCGCACCTTGTAGGAGCCGGTGCG
TTGCAGATTTTCCAGCTTCAACCACACGCCGAAGCGTTCGGCGTAGTGCAGTGGCGTGGG
CGACAGATACTTGCGCAGGCGGGCCTGCGCGGCCAGGACGTCGGCCACACTGACGGCGAC
GTCGCCTACGCCTGGCTCCTGCACGGAAGAGCGGCCCGAATCAGGCATTGCGGCGCACGC
TTGGCCGATCCGGAAGAAGAGACCTCCGGATGGCGTTGTGGTGATCGTGCGAGGTGGGGC
CGTTCACGCGGCTGCCTCGATCGATTCCAGCGCGGTGATCGTCACCGCTTCGCAGTCGTA
GACCTTTTCCAGTTGCAGGCGCAGCGTCTCCGGCGGGCGGCTGCTGTCCACGTCCAGCTG
CAGGTGCCAGCGGCCCGACCCGTCCGGGTACGCGGCGCCCTGGATGGCGCAGGGACGGAA
GCCACGGCGCTCGGTCATGCCGATCACCCGCACCAGTGCGCCTTCGGCCGGCTTCAGCAC
CAGATCAAGCCGGTAACGCATGGGTCGCCTCCTTGGCCGCGTGTGCGGGATTGCTGTCCA
GCATGGTGCTGTTGGCATTGTTGGGCGGTACCAGCGGCCAGACGTTGGCGCGTGCATCGA
TGGCCACATGCAGCAGGCCGGGACCGGGCTGGGCCAGCAGCTCGGCCAGCGCCGCATCCA
CCTCGCTCCGCGTGACGATGCGCTTGGCCGGAATGCCGAACACCTGCGCCAGCGCCGCAA
AGTCCGGGTTGTCGGACAGATCGATCTCGCTGTAACGCTCGGCGAAGAACAGTTCCTGCC
ACTGCCGCACCATGCCCAGCGAGCTGTTGTCCAGCAGCACGATCTTCACCGGCAACTTGC
AGCGCGCAATGGTCACCAGCTCCTGTACGTTCATCATGAAGCTGCCATCGCCGGAGACCA
GCACGACGGTGCGATCGGGGCAGGCGAACTGGGCGCCCATCGCGGCGGGCAGGCCGAAGC
CCATGGTGCCGAGCGCGCCGCTGGTCAGGTGGTTGCGCGGGTCGTTGAAACGGCAATGCT
GGGCCACCCACATCTGGTGCTGACCCACGTCGCAGGCAATGATGGTGTCGGCCGGGGCCA
CTTCGCTCAGGCGCTTCAGCAGCGCCGGGGCATAGACATCGGTACCGGGCGCGTCGTAGC
GCGCACCGAACTTTTCGCGGTTGGCAAAGCAGCGCGTGCGCCACGCCTGGCAATTGGCAC
GCGCAGCGCTGAGCGCCTTCAGGCTCACTGCCACGTCGCCGGGCACCGCGATGTCGGCGG
TGCGCAGCTTGGAAATCTCATAGGCGTCGGCATCCAGATGGATGACGCGCGCAAACGGAG
CGAATTCGCTCAATTTGCCGGTGGCACGGTCGTCGAAGCGTGCGCCCACCACCACCAGCA
GATCGCATTCCTGGATGGCCATGTTGGCTGCCCGGGTGCCGTGCATGCCCAACATGCCCA
GGTAATCCGGGTGTCCATGCGGCAGGGCGCCCAGACCGCGCAAGGTCAGCGCGGTCGGGA
TGCCGGTGGACTCGACGAAGCGCCGGAACGCGTCCACCGCGCCGGCCAGCGCAATGCCGC
CGCCGCCGTACACGATCGGGCGTTCGGCGCCGGCAATGGCCGCCAGCGCGTCGGCCAGCG
GCGCGTCGGCCGGTGCCGGCGGAGGCACCACCGCCGCCGGTACGTGGTCGGGCAGATGCG
CCGCATCGGCGAGCTGCACGTCCTTGGGCAGGTCGATCAGGACCGGCCCGGGACGTCCTT
CGCGGGCAATCCGGAACGCCTCGCGCACCATCTCCGGCAACTGGTCCACGCTGCGCACCA
GAAAGCTGTGCTTGACGATCGGCATGGTCATGCCGAACACATCCAGTTCCTGAAACGCAT
CGGTGCCCAGCAACGGCGTGGCGACCTGGCCGGTCAGGCAGATCATCGGCACCGAGTCGA
GCATCGCATCGGCGATGCCGGTGACCAGGTTGGATGCGCCCGGACCGGAGGTGGCCACGC
ATACGCCTACCCGACCGCTGGCGCGGGCATAGCCGTTGGCGGCCAGGGCTGCGCCCTGCT
CGTGGCGGACCAGGATGTGCTTGAGCCTGGAATCCACCAGTGCGTCGTAGAACGGCATGA
TGGTGCCGCCCGGATAACCGAACAGCGTTTCCACGCCTTCGGCCTCCAGGGCCTGCGTCA
GCCAGCGCGCGCCATTGCGGGGCGTGCTGTGTGCGGAGGTGTTCATGCGTTGCGGACCTT
CGGTGTTAAACGGTGGGGAAGGCGGCAGTTACGCCGCTTGTTGATTCGCTGGTGCAGTAG
CGGCCTGCTGTTGCCCGTTGAGCCATACCATCTTGGCGCGCAGCTTCTTGCCCACTTCTT
CGATCGGGTGCTCCAGATCGGCCTGCTTGAACTTGTTGTAGTTGGGCAGACCCGCTTCGT
ATTCGGCCACCCAGTTCTTGGTGAAGGTGCCGTTCTGGATGTCGGTCAGCACATCCTTCA
TGCGCGCCTTGGTACTGGCGTCGATCACGCGCGGACCGCTGACATAATCGCCGTACTGTG
CGGTCTCGGAGACGAATTCCAGCATGCGGGTGATGCCGCCTTCGTAGAACAGGTCCACGA
TCAACTTCAATTCGTGCAGTACTTCGTAGTATGCGATCTCCGGCTGGTAGCCCGCTTCCA
CCAGAACCTCGAAACCGGCCTGCACCAGCGACGACGCGCCGCCGCACAGCACGGCCTGTT
CGCCGAACAGGTCGGTTTCGGTCTCCTCCTTGAAAGTGGTCTTGATGATGTTGGCGCGTG
CGCCGCCGAGGCCGCCCGCGTAGGTCAACGCGAACTGCTCGGCCTTGCCGCTGGTGTCCT
GGTACACCGCATAGATGCACGGCACGCCGCGGCCGATTTCGTACTCGCGACGCACCAGCG
CGCCCGGGCCCTTCGGTGCCACCAGTACCACGTCCAGGTCGGCACGCGGGGTGATCATGT
CGAAGTGCACGTTCAGGCCGTGCGCGAACAGCAGGCAGGCGCCCTGTTTCATGTTCGGAG
CGATGACGTCTTCATAGAGCTTCTTCTGCACCATGTCCGGAGTCAGGACTGCGACCAGAT
CGGCGGTCTTCACCGCTTCTGCCGGCGCCACCACGGCAAAGCCGTCGGCCTGGGCCTTGG
CTTCGGTGGGGCCGCCCGGGCGCAGGCCGACAGTGACATCGAAGCCGGAATCGCGCAGGT
TCAGTGCATGCGCGCGGCCCTGGCTGCCGTAGCCGATGATCGCGATTTTCGGTTGGGTAT
GGTTGCTCATGAGTAATCCTTGCGAGGTTGGCAGTGGAAAAACGAATCAGCCGGCAGTGC
AGGCACTGGCCGGCTGAACAAGGCGGGGATGGACGAGGGCACGGCACCGGCAGCCATGGG
CAGCCGCAGGCTTGCGGGTGTCGGTCGAAAGTGGTGCGGAAGTGGCCGTGATGTCGTTCA
TGTCATTCGAAACTTTTGGTGATCCCTGAAACGCGAAACCCCGCGCCGTTGCCGGTGCGG
GGTCTGATCGAAGCCTTGTGTGTCTGTTGCCTACACGAAGTCTCGTCCCGCACCGGTTGG
CGAGGTAATGAGTACGAGCACGAGAAGCGACGCCGACGCGCCGGAAGGCGCGGACAGGCA
GGCGTTCAAGGTGGCGGGGCGATGCGACATGTGGCTGAGATAACCATCGCTGCCAGTGAG
GTGTCAACCCTTGCGGATGAAACATCTGCGAATGCGTCGGCGATGTGGCGGCAGGCCGCA
GCGCGCCAGCATGGTTACCGCTGAAACCGCATCGCCCGGCAGCCGGACGGGCTGATCAGG
ATCGCCAATTGCGCGGGTTCATGGCGCGGTGCAGCGTGCGATCGAGCGCTGCAAGGCGAG
GCCGCTGGTATGGTGGCGTCTCCATCCGTCCTGTCCTTTGGAGTTGCCTGCAATGCGTCG
CGTCCCTGTGCTGCTGGTCTCTGCTCTGGCGCTGCTCGCGCCGCCTCTCGGCGCTGCCGA
CCGCATCACCGGGCAGCCCTTCGCCACCCGCTCGGAAGTCATTGCTCCGCACGCCATGGC
CGCGACCTCGCAACCGCTGGCCACCCAGATCGCGCTGGATGTGATGAAGGATGGCGGCTC
GGCGGTGGATGCGGCCATTGCCGCCAATGCGGCGCTGGGCCTGATGGAGCCGACCGGCAA
CGGCGTGGGCGGGGATCTGTTCGCCATCGTCTGGGATCCCAAGACCAGCAAACTCTACGG
TTACAACGGTTCGGGCCGTTCGCCCAAGTCGCTGACCCTGGCCGAGTTCCAGCGCCGTGG
GCTGAAGGACATACCGCCGACCGGCCCGTTGCCGGTCTCGGTGCCGGGCGCAGTGGACGG
CTGGTTCGCGCTGCACGAGCGCTTCGGCCGCAAGCCGATGGCACAGAACCTGGCGCCGGC
GATCCGCTATGCGCGCGAAGGCCATCCGGTCGCCGAGACCATCGCCTATTACTGGGATCG
TTCGGTGCCGCGCCTGTCGCAATACCCCGGCTTCAAGGAGCAGTTCACCATCGATGGCCG
CGCCCCGCGCAAGGGGGAGCTGTGGAAGAACCCGAATCTGGCCAACACGCTGCAGCAGAT
CGCCGACGGCGGCCGCGATGCGTTCTACAAGGGCGGGATCGCGCGCACCATCGGTGCCTA
CTTCAAGGCCAACGGTGGCTACCTCAGCTATGAGGACATGGCCAGCCATCAAGGCGAGTG
GGTGGAGCCGGTCGGCACCAACTACCGCGGTTACGACGTGTGGGAATTGCCGCCCAACAG
CCAGGGCATCGCCGCATTGCAGATGCTCAACATCCTGGAAGGCTACGATTTTTCCAAGAT
CCCGTTCGGTTCGGCCGAGCACGTGCACTTGTTCACCGAGGCCAAGAAGTTGGCGTTTGC
CGACCGTGCGCGCTTCTACGCCGACCCGGCCTTTCAGCCGGCACCGCTGGCCAGGCTGAT
CTCCAAGGACTACGCGACCCAGCGCCGCGCGCTGATCTCGATGGACAAGGTGCTCAAGGA
AGTCCAGCCCGGCACGCCCAGGCAGTTGGAAGAGGGCGACACCATCTACATGACCGTGGC
CGATGCCGACGGCATGATGGTGTCGCTGATCCAGTCCAACTATCGCGGGATGGGCAGCGG
CATGGCGCCGCCCGGCCTGGGCTTCATCCTGCAGGATCGCGGCGAGATGTTCGTGCTGAA
GAAGGACCATCCCAACGGCTATGCGCCGGGCAAGCGGCCGTTCCAGACCATCATCCCGGC
CTTCGTCACCAAGGACGGAAAGCCGTGGCTGAGCTTTGGCGTGATGGGCGGGGCGATGCA
GCCGCAGGGGCATGTGCAGATCGTGATGAACCTGGTGGACTTCCACATGAATCTGCAGGA
AGCCGGCGACGCGCCGCGTATCCAGCACGAAGGCTCCACCGAGCCCACCGGTCAGGCCAC
CGCAATGCGCGATGGCGGCGAGCTCAATCTGGAAACCGGCTTCTCCTACGACACCATCCG
CGCACTGATGCGCAAGGGGCATCGGGTGATCTTTGCCGATGGTCCGTACGGCGGCTACCA
GGCGATCGCACGCGATGCGGCCAGCGGCGTCTATTACGGAGCGTCGGAGAGCCGCAAGGA
CGGACAGGCCGCCGGCTACTGAACAGGCCGCCCGGTTCGAGTTCGCCGCTCAACTCCAGC
CACGACGCGCCGCTAACGACAGCGATGGACCAGGACATTCCCATGAGCTCGATGCAACAG
CCCGATGTGCCGTCGCAAACCCAGGCGGCCCTGCTTCCCGATGCCCCGGTGGCGTTGCTG
CGCCTGTCGGCCGCTGCCCAGGTCGTGGCCTGCAACCGTGTCGGCCTGGATGTGCTGGGT
ACGACTGCCAGCGATCTGATCGGCGCGCCGGCGACGGTGTTATGGGGATTGGCTGCGGCC
GATCTGGTCGGTGACGAAGGCGTGTGGGCCGCACCGGGCGACGATCCGGCCCGGCGCGTG
CGCTACGTGCGCGACCGTGAGCATGGCGGCTGGATGCTGTCGTTGCCGCATGTGGAAACC
GCGATCCTGCTGCGCGAAGCCACGCGTCTGGCCGAAGACAGCCGTCCGGTGCCGATCTCG
CCCCTGCTGCAACCGCTGGTGGCGCGCCTGCAGGCCGAGCACGAAGACCGCACGGTGCTG
GAGCGCACCGCGCAGGCGCTGGCCGGGTGCGAACTGGAATTGCTGTTGCCACCAGGCCTG
GCGGAGACCGAGATGGGCCGCCGGCTGCAGGCCGGCTTCGGCAACCTGGCCGAAGCGATC
CGCCAGGCCGTGGCGCTGTCGGTGCAGATCGCCGCCGAAGTGCCGCCGCTGGTGGCCGAG
AACGACGAAATGGTGCGCCAGTCGCAGGCGCAGACCGACGCGCTGGATGGGGCGCGCATG
GCTGTGGAGCGGCTCTCGTCCAGCCTGCAGGACGTCAACGCCGAACTGGCGCAGGTGATC
GCGTTGGCGGCCAGCGCCGACGACAGCGCACGCCAGGGCGTGGCCGCGGCGCATGCGCTG
GGCCAGGCGATGCACGAAGTGGAACGGCGGGCCGCACGCGCTGGCGAGGTCATCGAGGTC
ATCGACTCGGTGGCCTTCCAGACCAATATTCTGTCGATCAACGCCAGTATCGAGGCCGCG
CATGCCGGCGAGGCCGGGCGCGGCTTCGCCGTCGTGGCCACCGAGATCCGCCGGCTGGCC
GAACGCGCTGCCACTGCGGCGCGCGATGTACGCGCGATCCTGGCCGAAACCAGCGCCGCG
GTAGGCGAAGGTGCGGCCTCCGCGCGCGGCACCGAAGCGGTGCTCGACGGCATCACCCGC
GTGCTTGGCCAGGCCAGTGCCGCGATGACCACGGTGGCCGGGCGCATCCAGGCGCAGGAT
GGGGAGATTCGCGGGATCGAGCACGCGGTGGATGGTGTGGTCGCGCTGGGTCGCAGCAAT
CTGCAGCACGCCGCCCATGTGGCCGAACGCAGCGAAGCGCTGGAGCGCGGCACCGAGACC
CTGCGCGATTGCGTGGGGCTGTTCCGACTGCCGGCGGACCCGTTGCAGGTGCCGCGGCAT
GCGCGCGTCAAGGAACTGGCCGTCGCCACGGCAGGCAAGATCGGCACGGCCCTGGCACAG
GCGATGGCACGCGGCCAGATCGACGAGGCGGCGTTGTTCGCGCGCACCTATACTCCGATC
CCCGGCGTGGAGCCGGCCAAGTTCAGCACCGACTTCGACGCGGTGTGCGATCACGTGCTT
CCGCCGCTGCAGGAGCCGCTGCTGGAGGCGCATCCGTGGATCGTGTTCGCGATCTGCGCC
AATCCCGACGGCTACGTGCCCACCCACAACCTGCGTTTCACCCAGCCGTTGACCGGCGAC
CCCAAGCGCGATCTGGTCGGCAACCGCACCAAGCGCAAGTTCACCGACCGCGTCGGCCGC
AGCGTCGGCGCACACACCGACCCGTACCGCCTGCAGGTCTACCGCCGCGACACCGGGCAG
ATCATGTTCGATCTGTCTGCGCCGATCTTCGTGGGCCGCAAGCACTGGGGCGGCCTGCGG
GTGGGGTACACCCTGGAGTGAGCGCGGGCGAGCAGCCGCCGGCTGACAGGGGCGTCTGCG
CGCGTTCCAGGCGCGGCCTGTTGGCGCAATGCTCGGGTTTGTGGGGACGAAGGCCGGGTT
GGAAAAGACCCTCGATACCGCGCTAGCGTCGCTGCATTCGAGAGGGGGCACAGCGGTACG
TGTTCAACGCAACGGCGAGCGGCCTTCCCATAGCACGCTGCAGACACGGTCGACGTCGAG
CGCGCCATCCTCCAGTACGCTCTCCACGAAGGCCTCCCGCGCCTGCTGCGCGTCCATGCC
GTGGCGAAAATCGCGGGCGATGCGTGCGTTCTCCGGCACAGCGATGACGTTGGACTGCGG
CGCGATCAGGTCGGCTTCGAATGTGCCGACGAAGTCGAAAGTATGCGCGTCCTCGATCAG
CGTGCCCACGCGGGCATGCCCGGTGCAGCCGAAGATACGATCGCCATAGGACAGACCGAC
CAGGGTCTGGCAGTCGAGGTCGCCAAGCACGTGGAGGCCACCGTTGGCGATGATCGCCTG
GGCGCGCAGTTCCCCGGCGACGACCAGGCCGGCGATGTCGTTGACGAACAGGATGTCGCA
CTCGACGTCGCCCAGAACCACGAGCACGTTCTCCTCGATCTCCAGCGCCCCATCGATCCG
CAGGGGGCCATCGCAGGCATCGAAGCCTTCCTCGCCGCCACGCAAGCGCAGGTATTCCCA
ACCGGCTGGGCAACGTGCCTGCAACGCGTCGGCTTCGGCGTGAGTCAACGGGCGGCGTGA
GACGCTGGAGTTCATGGGCAGAGTGGCGTGCAAGGAGGCGCGGAGCATGGCGCAAGGGTC
TGGGCGCGTCCAGAGCGGGATGCACCGCGCACGCGTGCCGGCGCGTAAGGCGGGCGGCGC
TTGGCCGCTGCGTTTCGTGTTCTAATTTGCACCGAAGTGGGGGTACCGCAGCAGTGTTGC
GGTTGAGATAGTCCCTTCGAACCTGATCCGGCTCATACCGGCGTAGGGAAGCTTCGTTAG
ATGCGATGGTCCGTGCCTGCACGGGCCTTGCGTGTTGAGCGCCGCCGCTTCGTCCGTACT
GCGATTCCCTCGCAGAGCCAGCGCCCTCGGTGCTGGTCTTCCAGCACACAGGACGAATGC
CATGAATGCCGCGCCCACCGTTTTGCAGCAACACACCCAATCCCTTTCCGGGGCTGTGAC
CCAGCCGATTCCCGGTTCGCGCAAGATCTTCGTGCAGGGCTCGCGCCCGGATCTGCAGGT
GCCGATGCGCGAGATCGCCCTGACCCGCACTCCGACCCTGTTCGGCGGCGAAGACAACCC
GCCGCTCAGCGTCTACGACACCTCTGGGCCGTACACCGATCCACAGGCGGCGATCGATCT
GGCCGCCGGGCTGGCACCGCTGCGCGCGGGCTGGATCGCCGAACGTGGCGATACCGTGGC
CCTGGATCGGCTCAGTTCCAGCTTCGGACGCGGTCGCGAGCAGGATGCGCGGCTGGACGC
GGTGCGCTTTCCCGCGCGGCACCTGCCGCGTGTCGCACGCGCCGGCGCCAATGTCACCCA
GATGCACTACGCGCGCCGCGGCATCGTCACTCCCGAGATGGAATTCGTGGCCATTCGCGA
AAACCAGCGGCTGGAGTCCGTCGCCGATGCGGTGCTGCGCCAGCAGCATCCAGGCGAGCA
TTTCGGTGCCGCGATCCAGCAGCGCATCACGCCGGAATTCGTGCGGCAGGAGATCGCGCG
CGGCCGTGCGATCCTGCCCAACAACATCAATCATCCCGAGAGCGAGCCGATGATCATCGG
CCGTAACTTCCTGACCAAGATCAACGCCAACATCGGCAGCAGCGCGGTGTCGTCCGGTAT
CGCCGAAGAGGTGGAAAAACTGGTGTGGGCGATCCGCTGGGGCGGCGACACGGTGATGGA
TCTGTCCACCGGCAAGCACATCCACGAGACGCGCGAGTGGATCATCCGCAATTCGCCGGT
GCCGATCGGGACGGTGCCGATCTACCAGGCGTTGGAAAAGGTCGACGGGCGCGCCGAAGA
ACTCACCTGGGAGATCTTCCGCGACACCCTGATCGAGCAGGCCGAACAAGGCGTGGACTA
CTTCACCATCCATGCCGGCGTGCTGCTGCGCTACGTGCCGCTGACCGCCAGACGCCTCAC
CGGCATCGTGTCGCGCGGTGGTTCCATCCTGGCCAAGTGGTGCCTGGCCCATCACAAGGA
AAACTTCCTCTACACCCACTTCGAAGACATCTGCGACATCATGAAGGCCTACGACGTGGC
CTTTTCGCTGGGTGATGGCCTGCGTCCTGGCTGCATCGCCGACGCCAACGATGCGGCGCA
GTTCGGCGAACTGGAAACGCTCGGCGAGTTGACCCGGGTGGCCTGGAAGCACGACGTGCA
GACCATGATCGAAGGTCCCGGCCACGTGCCGATGCAACTGATCAAGGAAAACATGGACAA
ACAGTTGCGCGAGTGCGGTGAGGCGCCGTTCTACACGCTGGGGCCGCTGACCACCGATAT
CGCGCCGGGCTACGACCACATCACCAGCGCGATCGGGGCGGCCATGATCGGTTGGTACGG
CACGGCGATGCTGTGCTATGTCACGCCCAAGGAACACCTGGGCCTACCCAACCGGCAGGA
CGTGCGCGACGGCATCATGGCCTACAAGATCGCCGCGCACGCGGCCGATCTTGCCAAGGG
CCATCCGGGCGCACAGGTGCGCGACAACGCGCTGAGCAAGGCGCGCTTCGAGTTTCGCTG
GGAAGACCAATTCCATCTCGGCCTGGATCCGGTCAAGGCCAAGGAGTTCCACGACGAAAC
CCTTCCGAAGGACGCGCACAAGCTCGCGCACTTCTGTTCGATGTGCGGGCCGCATTTCTG
TTCGATGAAGATCACCCAGGACGTACGCGATTACGCGGCCGAACACGGGGTAGGCGAGGA
GCGGGCACTGGCAGCCGGAATGGAAGAGAAGGCGGCGCAATTCCTGGCCCAGGGCGCGCA
GGTCTATCGTGCGTCCTAAGCGCGCACGGCCGGCGCGGTCACTACGTCGGGTAGCGGTCG
CTTAGCGCTAGTTCAGTTTTAGTTGTGCAGATCGCACGGCGATGCGCAAGTGCCGCCGTG
CGGTCGTTCTGCAACCGGTTCCGGCGTGCAAGGGTCTCGGGCGCTCGAGCTGAATCGCAG
ATAAAAAAATCGCGCCAGAAGGCGCGAAGAGAACATCGTGATTATTCGAATTCGTCGGCG
AGAGAGAGAGAGCCTGACGTCGCCGCCTGTCATAGGAAGCAACGGCGCATAGGGTAAAAT
TTGCACCAGATGGATGCATGACACAGTCGGTCGTGGTCCTTTGCTGAATTTGGCGTTTCG
CGCGACCGCGCGTTGCGCCCTTTGTCGTCTCTTTGCGTGCGATGCGTTTCCTTGCCGATG
AGTGTCCCTCCCGCCAATGCCATGCCCGCTGCCCGGCTGTACGTCGGGGAGTGCGTGGTC
GATGTGACTTCTCGCGAGGTGCATGTGCCCGGCGCGCGGCGCGTGCTGCGGTTGGCGCCG
AAGTCGTTGGCGGTGCTTCTGACGCTGGCACGTCAGCCCGGGCAGGTGGTCAGTCGTGAG
CAACTGCTGACGGAGGTCTGGCCGGATACCTTGCCCACCAACGATGTGGTGACCCAGGCG
GTGACGCAGCTGCGCAAGGCCTTCGCCAGCCAGGGCAGCGAGCGTTCCCAGCATATCGAG
ACCATCGCCAAGACCGGTTACCGCCTGATCGCACCAGTGGCGTGGGAGGCGCATGCGTCC
GAGTCGGCGCACGCGCTTCCGGCTGCGTTGCCTGCGCAGCAAGTGTCGCCAGTCGAGACG
GGCCCTGCGGTCGATGCCGCCGACGACACGGTGGCAGCGGGCGCGCGCCCGCCTTCGACC
GACGCATCCAGCGCTGCGGATTCGAAAGGGGCGCGGGGGCGCTGGAAGGTCTCGATCATC
ACGTCCCTGGCCGTGCTGCTGGTGGCGAGCCTGGCAGGGTGGATGCTGTGGCTGCGTGCG
CCGACGTCCTCTTCCAGCGCGGCCTCGGCCACCGTGCCGGGCAGTCCCAAACGGCCTTAC
CAGGTCATCACCACCGGTGGCGGCTTCGATCTCACCCCCAGCCTGTCGCCCGACGGCTCC
ATGGTGGCCTATGCCTCGCTGACCGAAGGTCGCCTGACTACGTCGATCCTGGTCAAGCGC
ACCGACAACGCGTATCCCCGCGTGCTGCAGACGCCTGCGCCCGGCGTTTCCGATCGGCTA
CCGGCGTGGTCGCCGGATGGGCGCGATATCGCGTTCTCCCGGCAGTCGCCCGATGGCAGG
TGCCGGATCATGATCGCCGCTGCGACCGGAACGGCCGCGCGTGAGGTAGCGCGCTGCGAC
GGCGCGGACATGCTCAGTTTCAGCTGGTCGCCGGACGGGCGCGCGCTGCTGTTCGGCAGC
ATGAGCGGCGCGCAGGGATCTGCGCGTATCCGGCGTCTGGATCTGGACAGTGGTCAGTGG
CAGACCCTGCGCTACAGTGCCGGCACCGACGACTTCGATTACGCGCCGCGCTATTCGCCC
GACGGGCGCTGGATCGTGTTCCTGCGTAACCCGCAACTCGGCGATCTGTGGCGGATTCCC
GCGCAGGGCGGTGGTGCCGAGCGCTTGACCTACGACAACGCCGACATCCGCGGCTGGAGC
TGGCTGCCGGACGGCAGCGGGGTGGTCTTCGGGCGCCGGGTGGACAGCGAGTCGCGTTTG
TATCGGCTCGATCTGGGCGATCGCAGCCTGCACGATCTCGGGGTGGACGATGCCCAGGCC
CCCGACGTTGCGCAGGGCCATCTGGTGTTCGTGCAACGCAGGCCATTGTTCGGCGTCTAC
CAGGTCATCCAGGATCCCATGAACGGCGGTTACCTTCGGCGGCGGTTGTTCGTCTCCAGC
GGGCGCGACGACCATCCCGTGATCGCGCCCGACGGCCGCCAGCTGATCTTCGCCTCCGAT
CGCTCAGGCGCCTACGGATTGTGGTGGGGCGATGTCACCCGCCCGGGTTCGGTACGTCTG
ATCGAAGGCGTGCGACCGGATGCGCGCCAGGCGGCCGACTGGTCGGCCGATGCGCGGCAG
GTGCTGGTCAGCGGCAGCGATGCGCGGGGGCGTGCTGCGCTGTTCGAGGTGACCCCGGAA
ACCGGGGAGGCGGTGCGCCTGCCAGTTCCGCAGCCGCGGCCGCTGCAGGCGATCCATCTG
CCCGATCCCGACCGTCTGTTGGTGGTCGCCGCGGCCGAGGATGGACACACCTTCGCCACC
CTGTACGACCGGCGAAGCAGCCCGTGGCGTGCGTTGGCCTCGTTGCCGGACGTCTCGCAG
GTGCGTCTGGATCGGCACAGCGGCCAGCTGTTGTTGACGCGGCTGAGCCGCGGCGGCTTG
TGGCAGATCGCGCCATCGTTGGCAGCCGATACCTTGCAGGCGATCGATCCGCAGCAGCCG
TCGCGTTGGCGCTATCGCGCCTGGGCGCCAGGCATTGCGGGGCAGGTGCACTATCTCTCG
CCCACCGACAGCTGCGCCACCTTCGATGCGATGCTGCGTAGTGGTGGCAGTGGGCGATGC
CTGGATGCGACCAAGTTCACCACTATCAACGGCTTCAGTGTGGATCAGCACAGCGGCGCG
TTGTACGTGGCGCTGGCGGCAGAAGATGGCAGCGCGATCGCCCATATGACGCTGCCGGAG
CGCCCCGTCGCGAACTTGGGTGTGCTCTCCAACTTGCTGATCCTGCTGAGAAAAATGGCC
TCGTAACTTTCTCGGAAAGGCTTCGTGGCGATTTCGGCAGGGTTTCGTCGGAACTTCCTG
ACCGGCGCCAGATTCGGCAAAACAATGCGCCCTCTTTCGTACAGGGGGCTGCCAACATGC
AACAGGTCATCACTGCCGATCGCGGTCTCGCGCTGACGCTGGACACCGCCGGCGAGTCGG
CGCCGACCACCTGTCTGGCGGTGTCGCGGCTGGGCAGCATCCGCACAATCTCTGCCACCT
TCACTTTGTGGGTGCAGTTGCGCGGACGCGCCTGGGTGGAATCCAAGGAGGGTCGCTTCC
GGCTGCGTGCAGGCGACTGGATCGCCTTCGACAAGGATTCCCATCCCACCGTGCAGGCAG
ATCGCGGCGCCTTGTGTGTTGGGGTGGGTCTGGATGGCGACAGCCTGCAGTCGCTGGCCG
AATTGACCGATGCCACGCTGTACCCGGGACGCAGCCAGCTCGCGCGCAACGATCTGCGCA
TCGCGTTGCGACTGTGGCGCAACGCGGCCACGCAAAGCGACAGCGCCTCCGCACGGCCGC
TGCTGTTGCACCTGGCCGCCATGCAACGCAGTTTCATCGAGCAGGAACAACGCTGCCCGG
GCCGCTCGCGCAGTCGTCGCCGCCAGGTCTTCGGCCGCATGCAGCGCGCCCGTCTCTATC
TGGAAGGCAATAGCGACCGCGTGGTGCGCATCAGCGAGTTGGCGCAGCTGACCAACTTCT
CCAGCTGGTACGTCTCCAAGACCTTCCAGAGCCTGTACGAGGAAAGTCCGCAGGCCTTGT
CGGCGCGCCTGCGCCTGGAGCGCGCGTCGGATCTGCTGCGCGATACCTCGATGATGATCG
GTGAGGTCGCGGCCGCCAGCGGCTTCGACAACTGCTGCAGTTTCGCGCGCGCGTTCCGTG
CGCGCTTCGGTGTCTCCGCCTCCCATTACCGCGACCAGGCGGCCATCCCGCCAGATTCGG
CAAAGCCACGGAACGTGACCCGCAAAGCGACGGCGTTCACGCAAACGTAATTTGCACAGG
GGCGCTTAACGCGCCACTAACGAACCCTGGAGAGATTGATGAACCTTCGCACCTCCGCAG
TGCGGCTGGGCCTGTTGCCCGCCGGTATTGCGATCGCGTTGACGCCGGCGTTTGCCGCCA
ATGCACAAGAGCAGTCCGCCCCGTCGACCACGACGCTGGATCGCATCGAAATCACCGGCT
CGCGCATTCGCTCGGTCGACGTGGAAACCGCGCAGCCGGTGTTCACCGTGTCCCAGCAGG
ACATCCAGAAGTCCGGTCTGGTCAGCGTCGGCGACATCCTTCAGAACCTGTCGATCGCCG
GCACCCAGACCTATAGCAAGGCGGCGGTGCTGACCTCCGATCCGGAGCAGGGTGGCCAGT
ACGTCAACCTGTACAACTTGAACGAGAACCGCACCCTGGTGCTGGTGAACGGCAAGCGTT
GGACCAGCAGCCTGAACGGCCTGACCGACATGTCGACCATCCCCAGCTCGCTGATCGAGC
GCATCGAAGTCCTGAAGGACGGCGCCTCGGCGATCTACGGCTCCGATGCCGTGGCCGGTG
TGGTCAACATCATCCTGCGTCAGAACTACGACGGCGCCGAAGCTTCGGCGTACTTCGGTC
AGAACGGTCGCGGCGACGGTTCCAAGGAGCAGTACTCCTTCACCGCCGGCACCACCACCG
ACCGCGCCTCGCTGGTGTTCGGCGCCAACTACACCAACGAAGATCCGGTGTGGGCCAAGG
ACCGTGCGCTGACCCGTTACTCGGCCGGCCCGAACCACATCGAGGACAGCCTGAGCGCGA
CCGGCCCGTGGGGTCGTTTCACCTCCAATGGTGAAACCTACATCCTCAATCACACCGGTT
CGTTCGACGGCCGTGGCGTGGGTGCCGATTCGCGCAACCTGGCCAACTACCACAACGAGA
TCACCACCGACGACTATTACAACTCCGTCGACCAGATGATGTTGCAGCAGTCCAGCCGCA
ACAAGTCGATCTTCACCACCGGTAGCTACAACCTGACCGACAGCCTGACCTTCAAGTCGA
CCGCGATGTACTCCGAGCGCGACTCGAACCGTCAGATCGCCGGCTACCCGCTGCAGGCGC
GTTCGCAGCCGCAGTTCCCGGTGGCGATCAGCGGCAGCAGCTACTACAACCCGGTCGGCC
AGGACATCACCAGCTGGTTCCGTCGTACCATCGAGTTGCCGCGCACCACCGAAAGCAACG
TCAAGACCCTGCACTTCGATGCGGCGCTCGAAGGCGTGTTCGACGTCGGCAGCCACGGCT
GGAACTGGGATGTCGGCTTCAACTACAACAAGTACGATGTGACGCAGGTTTCGCGCGGCA
ACATCAACCTGCTGGCGTTGCAGAAGGCGCTCGGCCCGTCGTTCCTCAATGCGCAGGGCC
AGGTGCAGTGCGGTACCGCAGCGGCTCCGATCGCACTGGGCACCAGCAACGCGCTGGGCC
AGTGCACCCCGTTCAACATCCTGGGCGGCCCGTCGGCTTCCACGCCGAACGCACTGCAGT
ACATCAATGCGCTTGGCCAGTCCACGCAGCAGAGCCTGAGCAAGCAGTGGACCGCCAACA
TCACCGGTGGCCTGGTCGAACTGCCGGCCGGTGAGCTGGGCTTCGCAGCAGGCTTCGAAC
ATCGCCAGATCAGCGGTTACGACTATCCGGATCAGCTGTCCAGCGCCGGTTACACCACCG
ACCTGGCGGCGCAGGCGACCGAAGGTCGCTACCAGACCAACGAAGCCTACCTGGAACTGC
TGATCCCGGTGCTGAGCGATCTGCCGGGCGCCAAGGAGCTGTCGTTCGACGTGGCCGCGC
GCTACAGCAACTACAGCCGCTTTGGCGACACCACCAACAGCAAGTTCAGCTTCACCTGGA
AGCCGATCGACGACCTGCTGGTGCGCGGTACCTACGGCACCGGCTTCCGTGCGCCGACGC
TGTCGGACACCTTCGGTGGCGGTTCTCAGACCTTCGATAGCTTCACCGATCCGTGCGATG
CCACCTTCGGCTCGCTGGGCAATGCGGGCGTGGCAGCACGCTGTGCCGGCGAAGGCCTGC
CGGCCGGTTACCGCCAGACCGACACTGCGGGCAACCCGGTGACCCGCCGCGACGTGCAGG
GCAACGCACCGTTCAATTCCGGCGTGGGCAACACGGAGCTGGAGCCGGAATACAGCATCA
CCCGCACCGTGGGCATGGTGTACAGCCCGCAGTGGGTACAGGGCCTGGACCTCTCGCTGG
ACTGGTACCGCATTTCGATCTCCAACATCATCACGTCGCTGACGGCCAACGATGTGTTGA
ACAACTGCTACCTCAACAGCCTGGCCAGCTACTGCGCCGACTACGGTCGTGACCCGATCA
GCGGCCAGGTCACCACGCTGAGCCGCGGCAACGTCAACCTGGGTCGTCTGGAAACCGAAG
GCTACAACTTCGGTGTGCGTTACCGCATGCCGGAAACCGCGTACGGCAAGTTCGCCTTCA
ACCTGGACACCAACTACCTGGCGACCTACAAGTCGCAGGCCGAGTCGGGTGCGGATTGGG
CGAATTCGGCCGGCTACTGGAACTTCCCGCGCGTGCGCGCCACCCTGGGTGTGGATTGGT
CGCTGGGTTCGCTGTCGGCCAACTGGAACCTGCGCTACTACGGCGGTTTCCGCGATTACT
GCTGGGATGCCTCGGCAGGTATCGAGTGCAACGACCCGAACTACCAGACCCCGAATCCGG
GTTGGGGCGGCGGTACGGGCGCCAACAAGAAGGGTTCGATCTCCTACCAGGACGTCTCCG
TGACCTGGCAGGCTCCGTGGGATGGCAGCGTGACCGTTGGTGCACGCAACATCTGGAACA
GGCAGCCGCCGGTGACCTACTCGATCACCAACAGCAGCACCGCTGCGATCGACCCGATGC
TGGACTACGACCGCTTCCTGTTCGTGCAGTACAACCAGCGCTTCTGATCATCGAAGCGTC
GCAACAAGAAAGCGGGCCGAAAGGCCCGCTTTTTTTATGTGCGGCTTCGTCGCGAGCAGC
GGGGTGTCGCACTGGAGCGTGTCGCTGACACAGCCGGCAGACGTTCAACGGAACGATGCG
CTGGCAGGATGGCGTCTGCCGGAAAGGCGGGGTTTCTACGCTGGCCGCTGCAAGATGAGC
CGCTGCAGGACATGCGACAAATGCAGGGCCGTGTGTCCTGAAGCCGGCTGCCAGCTGAGC
GGTGCCAGCGTCCGGCAGGCGCTCCTGCCGGCACAGCCAGCGGTGCAGGGTGGGAACGGC
CGAGCCCGCCAGCGTCGGAGTGCGTGGCCGGCCATGCATGCGAGACCGGCGCCCGGCCTG
CGAGCGAGGTGGCAACGAAAAAAGGCGCGATCCGATCGCGCCTTTTCCATTCCGGTCGCC
AGTGCGATCAGCCGATCACGCCTCGGCAAGCCCCAGCAGGGTATCGGCCTGTTCGCGCCA
GGTGGGCAGGCGCGAGATCACGCCGACCCTGGACAGATACTCCTCGTCCACCGTTTCGCC
GCTGGCCAGCGCCGTGGCCACATGGACCGCGCCGGTGACCCAGAAACTGCGCAGGCTGGA
ACGCTGCGGGTGCCGATGGAAGGCGACCGCCTCGATGATCGGCATCGGCAGGCCCCACAG
GCCGAGCAGATAGGCGCCGGCTTCGGTATGGCCCAGGCGCTCGTCGCCGCCCTCCGGCGT
CGGCTCGCGTTCGTCGCGCACACCCGGCAGCAGCAGGCCGATATCGGCCAGCAAGGCTGC
GGTGGAGCCCAGTTCCGCGCTGGTCGGCGGCAATACCTTGGCCGCCAGCCGCGAAGAAAG
CAGGGCGCGCCGTTGCATCGCGCTACGTTCGGCGGGCGTCAGGGTCTGCACCGAGAACAC
TTCGCTGGCAAGCACCAGATCGCGCAGCGTCGCGACGCCCAGACGGGTGACCGCCGTGCG
CAGATCGGTAATGCTGCGGCCGCCGGAGAAGAACGCCGAGTTGCACAACTGCAGCACCTT
GGCGGCGATCGCCGGGTCGCCCGCGATCAGCTTGGCGATATCGGCCGCGTCGGCACCATC
GTCTTCTTCCAGCGCATGCATCAGGCTCAGATACAGGTGCGGCGGCGAAGGCAGTTTCTC
GATCCGGCCGATCGCCGCGCGCAGGCGCGGATTGCCGAGCAGATCGCGTAATTCTTCCAG
GCTGGTGACCGCCTCGAGCAGCACTTCCGGCGCCAACGGCATCGGCAGGAAGCGATGCGC
CACGCCGATGATGCGGGCCGGTGGCGTCCGCTGGCCATCCTGGGCGTCGATCAACGCAAT
CCGGATCGTGTCCGGTCGCAGGGTACGGATCTGCCCCAGCAAGGTCGCCGCAGTCAGGTC
CGGCAGGACCGGCGCAACGATCACCGCATCGAAGGGCGACAGCGCGGCAGCCTCGATCGC
CGAATTGCCATCGGCGACCTGCTGCGCCTGCCACTGCTCGCCGAGATCGGCGACATAATC
GATCAGGTCGGACGGAAGGCTGGCTTCGTCCCCAACAAACAGAATACGCAAGACACTTCC
CCAGAAGTCACCGGTGACAGACACCGGCCAAACGCTGTCGGCAATGTACCCAATCTGCCG
CCAGCGGTCACCGGGATCACGCCGAAAGCGTGATCCCGATCGCCCCATGCCTGCAGGGCC
GTTGCAGGGCTGAATGGATCAGGGCACGTCGGAGTTGAAGCGTTCCACCGCTTCCACCAG
GATGCGCTTGGCTTCCACCGCGCCGCCCCAGCCGTCCAGCTTGACCCACTTGCCCTTCTC
CAGATCCTTGTAATGTTCGAAGAAGTGGCCGATGCGCTCCATCCAGTGGCTGGAGACCTG
GTTGATGTCCTCGATGTGCGCGTAGCCGGAGAAGATCTTCTCGATCGGCACTGCCAGGAT
CTTTTCGTCGCTGCCGGCTTCGTCGCTCATGCGCAACACGCCGACCGGGCGGCACCGCAC
CACCGAGCCCGGCACCAGCGGCAACGGCAGCACCACCAGGACATCGGCCGGATCGCCGTC
GCCGCACAGGGTGTTGGGCACGTAGCCGTAGTTGCAGGGATAGCGCATCGGGGTGGACAG
GATGCGGTCGACGAAGATCGCGCCGCTGGCCTTATCCACTTCGTACTTGACTGGCTCGGA
ATCCTTGGGGATTTCGATGACGACGTTGATTTCTTCCGGCAGATTCTTGCCAGAGGTGAC
CAGTTCAAGACCCATGCGCGTAGCTCCGAGGCATCAGCAGTGTGTGGAGCGCGATTCTAC
GCGTTCGGCTGTTGCGCTGCAGCGACCCTGAATGGGCAGGCTTCCGATGGCCGGCCGCGG
CATAGTCCGCACGCGACGCGGGGAGCTCTCCGATGCCGGCGGCGCTTGCCCCGGCGCACG
CTGACGGCACATCCCAGCTACGGAGAGTGCCCATGTACAGGCTTGCCCGCGTCCTCGTCG
TCTTGTCGTTGTCCATTCTGGCTCCCGCCGCCACGGCCACGTCCGCCGCGCCGGCCTTCG
TCGATGCGGTGGACTGGCCCGCCAACGGCGAGGGCTGGGAGGCGTTCATCGACCTGGAGC
AGCGGCTGGAGCACGACTTCGACCAGATCTGTGGCGATACCTTCTGCGGTGGGGAGTTCA
GCGATTACCAGTCGTTGCGCTTCCGTTGTTCGGTCCAGCGGGTCAGCGGGATCGTGCGCA
GCTGCATCTGGACGTTCGGCGCCAGCGAGGTCAGCGTGGATCCGCGCACCGGTTACCTGC
GCTCCGATAGCCGGGTCTGGCGCTGTACTGCGCCGTTGAAGGCCGGAACCCGCCTGGACG
AGCTGTACCGCGTGTTGGCGGTGACCAATCCGTTGTTCGAGCCGCTGCCCGGCGGCGCTC
CGCCGATCTACGACGGCCTGATCGGCTGTCTATAGGACACGCGCCGGCGGCCCTGCGATC
GACGTGGCGCAGGCCGGGGCGGTATGCGTTGCGCCGTTCGCGGTAGTCGGCGGCAGGCGC
CCCCACGGGCGACCGCCTGGCGTCGAGCGGTCGCGCCGCAGCGGGCATCCCGATCGGTGG
AGCGTCGGGTGCCCGCCTGGGCCGTGCGCCGGGCTAGAGCAGCGGCACCAGCAGCAGGGC
CACGATGTTGATGATCTTGATCAGCGGGTTGATCGCCGGGCCTGCGGTGTCCTTGTACGG
GTCGCCGACGGTATCGCCAGTGATCGCGGCCTTGTGCGCTTCGCTGCCCTTGCCGCCGAA
GTGGCCATCTTCGATGTACTTCTTGGCGTTGTCCCAGGCGCCACCGCCGGTGGTCATGGA
GATGGCCAGGAACAACCCGGTGACGATGGTGCCGATCAGCAGCCCCCCCAACGCGCGTGG
CCCCAGCAGCAAGCCCACCACGATCGGGACCACGACCGGCAGCAGCGATGGCACGACCAT
TTCGCGGATCGCCGAGCGGGTCAGCATGTCCACCGCACGATCGTATTGCGGCTTGGCGGT
GCCGGCCATGATGCCGGGGATCTCGCGGAACTGGCGCCGCACTTCCTCCACCACTGCGCC
CGCCGCGCGGCCGACCGCTTCCATCGCCATTGCGCCGAACAGGTAGGGAATCAGCCCGCC
GATCAGCAAGCCGATGATCACCGTGTGGTCGGACAGGTCGAAGGTGAACACCGCTTCCGG
GTTGGCCGCCTGCAGGTTGTGGGTGTAGTCGGCGAACAGCACCAGGGCGGCCAGCGCCGC
CGAACCGATCGCATAGCCCTTGGTCACGGCCTTGGTGGTATTGCCGACCGCATCCAGTGG
ATCGGTGATGCTGCGCACGTCCGGCGGCAGTTCGGCCATCTCGGCGATGCCGCCGGCGTT
GTCGGTGATGGGGCCGTATGCGTCCAATGCCACGATCATGCCGGCCATCGACAGCATGGC
GGTGGCCGCGATGGCGATGCCGTACAGGCCGCCGAAATGGAACGCGCTCCAGATCGCGGC
ACATACGGCGACCACCGGCAGCGCGGTGGATTTCATCGAAATGCCAAGACCGGCAATGAT
GTTGGTGCCATGGCCGGTGGTGCTCGCCGATGCCACGTGCTGCACCGGCGTGTATTGGGT
GCCGGTGTAGTACTCGGTGATCCAGACGATCAGCCCGGTCAACACCAGGCCGATCAGCGC
GCACAGATACAACGCGGTGGCGCCGTGGCTATTGTCGCGCATCAATGCCTGGGTGATCGG
CCAGTACGCCAGCGCCGCCAGCACACCGGATACGATCACCCCCTTGTAGAGGGCGCCCAT
GATCGAGCCGCCGGGCTTGACCTTGACGAAGGCCGCGCCGACGATCGAAGCGATGATCGA
GACACCGCCAAGCACCAGCGGATACAGCACCGCATGCGGCCCGGTGTCGGCGAGTGTCAG
ACTGCCGAGCAGCATCGTGGCGATCACGGTCACCGCATAGGTCTCGAACAGATCGGCCGC
CATGCCGGCGCAATCGCCCACGTTGTCGCCCACGTTGTCGGCGATCACGGCCGGGTTGCG
TGGATCGTCTTCGGGAATGCCGGCTTCGACCTTGCCCACCAGATCCGCACCCACATCCGC
ACCCTTGGTGAAGATGCCGCCTCCCAGGCGAGCGAAGATCGAGATCAGCGACGATCCGAA
CGCCAGCCCGACCAGCGCATGCAGGTTCTGCTCCAGTGCAAGCCCCATGGCCTGCAGCGC
AGCGAAATAGCCGGCCACGCCGAGCAGCCCGAGTCCGACCACCAGCATGCCGGTGATCGC
GCCGCCGCGAAACGCCACGTCCATCGCCTTGCCGATGCCCTGGCGCGCGGCCTCGGCCGT
GCGCACGTTGGCGCGCACCGAGACATTCATGCCGATGTACCCGGCCAGCCCGGACAACAC
TGCGCCAAGCGCAAAGCCGATCGCGGTGTACCAGCTCAGGAACAGGCCGACCAGGACGAA
CAGCACGCCGCCGGCGATCGAAATGGTGAGGTACTGCCGGTTGAGGTAGGCGCGCGCGCC
TTCCTGGATCGCGGCGGCAATCTCCTGCATGCGTGCATTGCCGCTTGGCTGCGCGACCAC
CCAGCGCGCGGAGACCATGCCATAGACGATTGCCACGACCGCACAACCCAGCGCAAGCAC
CAACCCGTAATGTTCCAGCATGACCCCTCCCAAAGAATGGATGTCATCCGGTCGGGACGA
ACCAGGGGCGATGCACGACGAGTAGATGGCGATTACGGACTCGACGGCCGCAGGGGCCGC
AATGCGCGTCGCGATGTTCAATGGCCGGATCGCGACCGAGTATGCGCCGCGGTTTGCGGG
GGTGCCACCACCATGGCTTTGGCACGTCGTTCAGTTGCCGCGTGACAGCCTGCGGCCACC
ACGATCCAGGCCTTCCACGGAGCGACCATGTCCAACCACGCCGCGTCCAGCTACGTCACA
GCGCTGAGTGCCTTGTTGCTTGCCGGTAGCGCGTTCGCCGCCGACCCCGTGCCGGAGCTC
AAGCCGCGTCCAGCCGGCACCGCGCAGGCGGTCGGCGCCGTGCACACCTTGCGGCAGATT
CCCGAGGCGTGCGCACGGCTCGAGGGCGTCTTCACCGGGAATGCGGCGCAGCCGTATACC
TTGTCGGTGGTGCGTAGCAGTCCTACCTGTCAGCCGCGCGCGCGTTTCGTGGACTACGCC
AAGGCCGCGCCCAGCGTTGCGTCGGGCTGGATCTTCAACGACGTGATCCGTGTTCCCAGT
GCGGCCTGCCCGAGCCAGCAGGCGGTGGTGCGCGTCTGGCGCAAGCCGGTGGACGCCAAG
CCGCAGCTGGATGGGCAGGGTCAGTCGCGCATCTATCTGGAAGATGCGAAACAGCAGGCT
GCTGCCGGCAAGATTCCGCAGGTGCCGATGTTCGCAGCGCAGCAGCTCATGGAAGGCAAG
GCCTGCCCGTGACGACGCCCTGAGAGCGGCTCTGCCATCCACATTGCGGCACACACAACG
CGTCGTGGATACTGCGCGGCGCCATGCAGCGAACCCATGCCTGCGTGGGCAATCGTCGAC
CCGATTCCTGGTCTACGCGGCGCTGCCGCGTGGGGTAGGCGGGGGCAGCCGTCCTCTTCG
ATGTGATATGCATGAAGCCATTTCGTTACTGCACGATACTGCTTGCAGCCATTGCGTTGT
CGCATCCGGTGACGGCGCGCGCGGCCGCCAGCATGGTCGTCGATGATGCCGGCGTCACTG
CGCGCGGCCACTGTCAGCTGGAAGCCTGGTGGCGGGCAACGCCGAGCGGCGCTTCCAGCA
CCGTGGTACCTGCATGCAATGTAATGGGAACGGAGATCGCGCTCGGGCTGACCGACGTCA
GGCACGGGCCGGCATCGTTGGATGTCGGTGCCAAGCGTGTCTTGCGCGATCCGGAGCGCC
ACGCCTGGGGCCTTGCGGTGTCGGTCGGCATGCAGCGCGCATGGCAGGGTCCGCAGCAGC
GCGGCAGCTACCTCAGCGTGCCGTTGACGTGGTCGATCGGCCCCGACGCCGCTACCCGCA
TCCACGCCAACCTCGGTGCCTCTGCGCTGCATGCCGGGCCGGATACGACCAGCGCCGGGC
TCGGGATGGAGCATGCGATCAATGCGTCGTGGACCGTTCTGGCCGAGGCCTTCGGGGATG
ACCATGCCGGACAAGGCGGTCAGTTGGGGCTGCGCCGGATGGTTGGCAAGGCGTCCAGCA
TCGACCTTGTCGCCGGACAGGACCGCCGCAACGCGCCGCACGGCTGGATCACGCTCGGGG
TCAACCTGGCGATGGCGCCGTAGCTCCTGCTCCCACGCTGACGCTGCAAGCGGTGGCCGG
CTGCCGTGGCGATGGAGTGTCCATCGCTCCGGCTCACTTCCGCGATAGATTCCCCATCCG
ATGTGGTCGGTGCGTCGCCGTGCTGCCTCGAGGCAGAGCGTACCGGCGCATCCCGTATGC
GTTCGGGATGACGCGTCGTGGCATGCGCGTGATCCGAGCGGTGCGCCGGGGGGCTGCGCG
ATGCGTCAGCCCTCCCACGCCGGCAGCTTCTTGGCCACCGCCACGTTCTTCAGCGTCACA
TACTTCGGCAGGCCGTGGTTGCCATAGGTCAGCGGCGCTTCGCCCTTGATCAGCGGAGCG
AAGTAGCGACGGGCGCGCTCGGTGATGCCGAAGCCGTCCTTGCGCAGGAAGCTGGGAGGC
ATCTTCTTTTCGTGGTTGGCCACCTTGTGCAGCGGGGCCGGCACGATCTTCCAGCGATAA
GGGGTATCGCTGACGCGCTCGATCACCGGGATCACCGCGTTCATGCCCTTGAGCGCGTAC
TGCACGGCGGCCTTGCCCACTGCCTGGGCCTGTTCCCAATCGGTCTTCGACGCCAGATGG
CGTGCGGAGCGTTGCAGGTAGTCGGGCAGCGTCCAGTGCACCTTGTAGCCCAGCCCCTGT
TTGACTTGCGCGGCCAGGAACGCGGCCACACCGCCGAGTTGGGCATGGCCGAACGAATCC
GCAGCACCGCCCGCATCGGCGACGAAGCGGCCCTGCGCGTCCTGGATGCCTTCGCTGGCG
ACCACCACGCACCAGCCCACCTTTTCGACCACTTGCTTGACCCTGGCCAGGAACGCGGCC
TGATCGTAGGCCCGTTCGGGCAGCAGGATGATCTGCGGCGCGTCGTCCGGACCCTGCCCG
GCCAGACCGGCTGCGGCAGCCAGCCAGCCGGCATGGCGGCCCATGGCTTCGTAGATGAAG
ACCTTGGTGGAGGTGTCGGCCATGGCGGCGACGTCCAATGCCGCCTCGCGCACCGATACC
GCGGTGTATTTGGCGGCCGAGCCAAAGCCGGGGCAGGTATCGGTCACCGCCAGATCGTTG
TCGATGGTTTTGGGTACGCCGATGCAATGCAGCGGGTAGCCATAGGCCTTGGCCAGCTGC
GAGACCTTCCACGCGGTATCGGCCGAGTCGTTGCCGCCGTTGTAGAGGAACCAGCGCACG
TCATGCGCGCGCAGGACCTCGAGCAGGCGTTCGTACCTGGCGCTGTCCTGTTCCAGCGAC
TTGAGCTTGTAGCGGCACGAGCCGAACGCGCCGCCGGGGGTCTGCGCCAGCGCGGCGATG
GCGGCAGCCGATTCCCTGGAGGTGTCGATCAGCTCTTCGCGCAGGGCACCCAGAATGCCG
TTGCGCGCCGCCAGCACCTTGACCTTGCGTGCGCGTGCCTCGCCGATCACGCCAGCGGCG
GTGGCGTTGATGACAGCGGTGACGCCGCCGGATTGGGCATACAACAAGTTGCCGATGGTC
ATAAGGGACAGGCTCCTCGAAGGGGACATGACGCAGGGACAGTGCCGGGACATTCCCCGG
ATGCGGTAAGCTGCACGACCAGACGGTCAGTGCTGGCGAAGGCTCGAGTCTAACGCCGCC
AACCGCAACGCGTTTTTATTCGAAAGTGGAGTCCACTGATGCGATTGGTTCTGTTGGGAC
CGCCCGGTTCGGGCAAGGGCACCCAGGCTGCACGGCTCAAAGAGAGTTTTGAGATCCCGC
ATATTTCCACCGGCGACCTGTTGCGCGCCGAAGTCGCCGCCGGCTCGCCGTTGGGCTTGA
AAGCCAAGGAAGTCATGGCGCGTGGCGACCTGGTTTCCGATGACATCCTGCTCGGCATGC
TGGAAGCGCGGCTCGGCCAGGCCGATGTCGCCAATGGCTTCATCCTGGACGGCTATCCGC
GCAACGTGGCCCAGGCCCATGCGTTGGACGAACTGCTCAGCAAGATCGGGCAGCCACTGG
ATGCGGTCGTGCAGCTGGACGTGGCCAGCGAACTGCTGGTCGAGCGCATCGCCGGGCGCG
CCAAGGCCGAGGGCCGTGAGGACGACAATCCGGATTCGGTCCGCAAGCGTCTGCAGGTCT
ACACCGATTCCACCGCCCCGGTGATCGGCTTCTACGCGCAGCGCGGCAAGCTGGCGCGCG
TGGATGGCGTGGGGTCGCTGGACGAGGTGCTGGAGCGGATCCGCTCGGCGCTCAAGCGCT
GATCCCCCGGGCCGGGCCCACGGGGTCCGGTCCGCCGACCGGTGCGTCAGCGTATGCGGT
ATCCGGATCGGAAAAGAAAAACCCCGGTCGTACAAGACGACCGGGGCCCAATAACGCCAG
TAATAGGCTTGCTCAAAGCCTCGACAACATGAGCTCCCTGGGGATTTGGCCTCTTGGGGA
GTAGGACCAAAGGGTGCTGCGACTGGCGTTCAGCATAGTGATGGATGTGACGCAGTTCGC
ATATCGGGAGATTCCTGACAGTACGGTAGGATTTTCCTGACAACGGGCTTGTAACGAGGT
TGCAAGGTCGCGTAACGCCAGCGATCGGCGACAATGGGTGTCATGAGCAAACTTCACATT
CTCGGCATCGCCGGAACCTTCATGGGCGGTGTGGCCGCCCTGGCGCGCGAGCTGGGCTGG
CAGGTGGAAGGCAGCGATCAGGCCATCTACCCGCCCATGTCCACACAGTTGGAAACCTTG
GGCATCGCGCTGGCGCAGGGCTATGCGGCGTCCAATATCGCCGCCGATGCCAGCGATGTG
GTCATCGGCAATGCCTTGTCGCGCGGCAATCCTGCGGTGGAAGCGGTGCTCGATGCCGGG
CGGAGCTACACCTCCGGCGCGCAGTGGCTGGCCGAGCAGGTCCTGCCCGGGCGCGACACG
CTGGCGGTTGCCGGGACCCATGGCAAGACCACCACCACCACCATCCTGAGCTACTTGCTG
GAGGCGGCCGGCCGCGCGCCGGGCTTTCTGATCGGCGGGGTGGCCGAGGATTTCGGCGTC
TCCGCACGGCTGGGCCAGGGGCGCGAGTTCGTAGTGGAGGCCGACGAGTACGACACCGCC
TTCTTCGACAAGCGCAGCAAGTTCGTGCATTACCGGCCGCTGGTGGCGATCCTCAACAAT
CTCGAATACGACCACGCCGACATCTTTCCCGACGTGGCCGCCATCCAGCGGCAGTTCCAT
CACCTGGTGCGGACGGTGCCGGCGCGCGGGCGGCTGATCGTCAATGGCGAGGATGCGCGG
CTGGCCGAGGTGCTGGCGATGGGCTGCTGGACGCCGGTGGAGCGCTTCGGCTTCGACGCG
GGGCTGGAGTGGAGCGCGCGCCTGATCGCCGCTGATGGCAGTGTTTTCGCGGTGGCGCAT
CGCGGCGTGGAGATCGGCCAGGTGCAGTGGCCATTGGTCGGGCGTCACAATGTGCTCAAC
GGGCTGGCCGCACTGGCCGCCGTACAGGCGGTGGGGGTGGATCCATCCAGCGTGATGCCG
GCACTGGCGCGCTTCCAGAGCGTCAAGCGGCGGCTGGAGCTGCTGGGCCAGGCGCGCGAG
GTGACCGTCTACGACGACTTTGCGCACCATCCCACCGCCATCGCGACCACGCTGCAGGGC
CTGCGCGCGAAGGTGGGCACGGCGCGCGTGGTGGTGGCCATGGAGCCGCGCAGCAATTCG
ATGCGGCTGGGCGCGCATGCGCAGGCGCTGGCACCGTCGCTGCAGGAGGCCGACGCGGTG
GTGTTCCTGCATCGGCCCGAGCTGGCCTGGGATGCGGCGCCGATCATTGCGCAGGTGCGT
GGCGATGCGCACGTGGCGCAGGATGTGGACGCCTTGCTGCGCCGCCTGGGCGAGCTGGCA
CGCCCTGGCGACCATGTGGTGTTCATGTCCAACGGCGGGTTCGATGGCGCGCCGCGGCGT
TTTCTGGCGCAGCTGGCCTGATGGCGCCGGTCCATGCCACTGCCGACACCGGCACGCTGC
CGCTGTTCCCCTTGCACAGCGTGTTGCTGCCGGGCGCGGCGATCGGCCTGCGCGTGTTCG
AGCGCCGCTACCTGGATCTGGTGCGCGAGTGCGGCCGCAGCGGCACCAGCTTCGGTGTGT
GCCTGATCCTGGATGGCAACGAGGTCGGTGTACCGGCGACGCCTGCGGCATTCGGGACCG
AGGTGCGCATCGAGGATTTCGATGTGGGTGCCGACGGCGTGCTGGTGCTGCGCCTGCGCG
GCGTGCGCCGCTTCCGCGTGCAGCGCTCGCGCATTCGCGACAATGGCCTGGTGGTCGGCG
AGGTGGCCTGGTGCGAACCGGACCCGGATGACGAACTGCGCCCCGAACACGCGCTGCTGT
CCACGCTGCTGGAGCGTCTGCTGGAGCAGGTGGGCGGCGAGTTCGCATCGGTGGGTCCGG
GCCTGCTGGATCAGGCCGCCTGGGTGGGCTGGCGATTGGCCGAACTGCTGCCGTTGACCG
AACAGCAGCGGCTGTCGCTGTTGCAGCTGGACGATCCGCACCGGCGACTGGATCAGCTGC
TGGCGTGGATGCCGTAACCCGGCGATCGCGCACGCCCGGCCGCCGCTCACCACGCTTGCA
CCGCGACGGCCTCACACTGCGCACGCATGAGTGCGCCAGCGATCGCATCTGCGCACAGGA
TGCGCGCCGCGGGCGCACTCGTTCCTTTCCGACGGAGTGTGCCCTTGATCATCGACGTAA
AACCGCGAGTGGCCGATGTGATCGGCCAGGTCTGGCGAACCCTGGCGGTGTTGTTCGTGT
GGGACGTGTTGATCACGATCATCTACTACGTGCTGCCGTTCCGCGCGCCGGCGCTGCCGC
TGACCATCTTCGGTTCGGCCTTGGCGTTGTTCCTGGGCTTTCGCGCCAATTCCACCTATC
AGCGCTGGTGGGAAGGGCGGGTGCTGTGGGGGCAGATGATCAATGCCTCGCGCAACCTGG
TACGTCTGGGCGTGAGTCTGCTGTCCGCACCGGAGGCCACAGGGCTGGGGCGTACGATCG
CGATGCGGCAGGTCGCCTACGTCAACGCCTTGCGTTGTCAGTTGCGTCGCCTGCCGGTGG
CGATGGCGCTGGAGTCACGCCTGCACGCCGACGAGGTCGCGGCGGTGATCACGCGCACCA
ATGTGGCCAATGGCCTGCTCGATACCACCGGCCGCGACGTGGAGCAGGCGCGGCGCGCGG
GCTGGATCGACAGCATCCAGCAGGCCAGCGTCGAACGTATCCTGGTCGATATAGCCAATG
CGCAAGGCGGCATGGAGCGGCTGAAGAACACTCCGCTGCCCTACCAGTACCGTTTCTATC
CCACGCTGTTCACCCGGTTGTTCTGCGTGCTGCTGCCGATCGGTTTGGTGGAGACTCTGC
AGTACGCCACGCCGGTGGGATCGACGGTGGCCGGATTGATGTTCCTGGCGGTCCTCAAGA
TCGGCGACGAGTTGGTCGACCCATTCGCCAACACCATCCACGACCTGCCGCTGGACACCA
TGTGCCGCACGGTGGAGATCGATGCGCTGCAGGCCATTGGTGAGCAAGCGCCGGAGCCGA
TTCAGCCGGTGGATGGCGTGTTGTGGTGAGGCATTGCGCCCTTGACCAGCGCGGCTTGTG
CGCATCCAAACGGCGCTGAAACACAAGCTCTCGGCCACCTTGAGAGGTAATGAAACGGTG
CGGATGCGTTAGTTGTAGGGCGGCTGCGGCTTGGCTGCAGGGCCCTTGCCCGCCCACCAT
CGCGGGACACGCTGCAAGTACGTCCTTGTAAGCTCTTACGCGGCATCCATGCCGCGTAAG
GTCCCGCGACGGTGAGCGGGCAAGGACCAGTCAAGTTGGTCGGTGCGCAGAGTGTTCAAG
CGATAGCAAACCATGCGATGCAGGCGGTGCAGTGTTCTCTGCTCCTTGGTAGATCACCGA
CAAACGTTCTGGTGCGGTGTCCTCGCCGCTTGCGGCATGGATGCCGCCATCGAGCCCCCA
TGGATGGGTTAACGGCGTGTCCCGCAAGTGGTGAGGGCGCCGCGCGCTCGGCTAGCCAAG
CGTTAACCCTGAAAATTCATCTGTTTCTACAGGACGTCAGCACGTGACCGCCATCGATAC
AGCGTTCAAGACGCGTTGCTGACACCCCATATCAACACGACCGCGCGATCGCCAGCCAAT
CGCCTGTTGCCCGATCGATCAACGGCGTTGTTGAGGCGAACCTGATGCTGCTGGATCGAA
CGCCGCGGTCTGCGTCCGCGCTGCAGCGTTGTCGTTGTTTTCGCCACGCACCGCACTGCC
CGAGGTGCTGTCGATCAGGATCACCGGTACCCGCGAGCGACGCCGCTGTTCCACCCGATG
CGGCAGCGGGCCGAGCGCATCGCGCAGGGCGCTCAGTGCCGGATCCACGCCACGCAGCGG
ATACCACAGGCCGATCAGGCTGAAGTGGCGGCTGTAACGCAGGGTCTGCGTGCTGCCTAC
CCAGAGGGGCTGGGCGCCGGGCTGCAGGCGCGCGGCAGCGGGCCACAGGCGCAGAACATG
GACATGGCCGGGAGCGGCGTGGCGCACCATCAACAGCGCTTCGACCCGGGTATCGAGCGT
CGCCGGCAGAATGGGCACTTCATCCGGGCGGTCGCTGACATCGAGCAGATGTAGCGCCTG
CTCCCATCCGGCCTGCGGCTGTGCGCGCCAGCCGCGCGCTTCGAGTTGCCGTTGTAATGG
CGCGAGCGGGCCGGCCAGCTGCACGTCCAGCGGCCAGCGCTGGTCGTCGTCGAATTCGTT
GCGGCGCGCCGGCAGCAATCGCCACTGGCCGTTCCACCAGTCGCTGGCGGGCAGCTCCAT
CAGCAGCGCCGCCGGCGGTTCGAACTTCGCCAGCTTGGCCTCCAGATTGCGCGGGGCGAA
GAAGATCGCACAGCCCAGGAAGACGCCATAAAAGATCCACGACACCGGCTTGACCCAGAA
CGCGCGGGTGGCGCGGCGGCGGTAGGCAATGCCCAGCACCAGCAGCCAGAAGATGCCGAA
CAGCATTCCGCCGACCACGTCGCTGAGCCAGTGCGCGCCCAGATACAACCGTGCAAAGCC
GATCAGCGACACCAGCGCACCGCTGACCAGGTATGGCCACACCCGGCGCCGGCCGGGCAA
TTCGCGTGCGATCAGCAACGCGAAGAAGCCGAATCCAATCGTGGCCATGGTGACCGCCAC
CGACGGAAACCCGAAGCCGCTGCTGGCCGCCGGCGGGCGCACGACCTGGACGGTGGCGCC
CAGCAACTGGGTCAGGGCAAGGCCGAACGCCAGCGCGATCACCCAATGCGTCACTGCCAT
CCAGCGCCGCCGCCAGGCCAGATACCCCATCGCCGCCGCGATGGCCGGCAGCAGCACCTG
CCAGTCGCCCAGCGAGGCCAGCGCCACCATCGGGTAATCGGCCAGCGGGTTGCGCAGGGC
CAGCATCAGGTCGTGCACGGCCAGGTCCACGCGCAGCGGTTCGCCATGCGCCAGCACCAC
CATCAACAGCGCGAACCAGCCCCAGCCGAGCAGCAACAGCATCAAGGCCATCATCGCCAG
CGGCACCGACTCGCGCCGGCGCGGATCGAACACGCTGACCGACCAGTTGCCCAGCACCGG
ATGCCGGTGCGACCACTCCAGCAGCCGCGCCAGCAGGGCATCCAGGTGGCCGGCCGACCA
GCGATACGAATACAGCACCATCGCCCAGGCCAGGCCGATCACCGCGGCCAGCAGCGCCAC
CACCACGAACAGACGCCCGGCCACGGCGGCCACTGCGTCGTAGGCGGTGCCCAGCACCCA
GCCCGGCACCAGGAACAGCAGAGCCCACGAGATGCAGGCCAGCCCGCTGGCGATCAGATA
GCGTTTGAACGGCATGTGCGACATGCCGGCGATGGCCGGCACGAAGGGACGCACCGCACC
CACGTAGCGGGCGATCAGGATGCTCTTGAAGGCATTGCGCCGGAACAGCAGTTCACCGCG
CTCCAGCAATTGCGGATAGCGCCGGAACGGCCAGTAGGTATGCAGTTGATGGCCCCAGCG
ATGGCCGACCCAGAAGCTCAGCGCATCGCCGACGAAGGCGCCCAGCGTCGCGCAGACCAC
CGCGTACGGGCCGTTGATCTGCCCCAGGCCGATCAGCACGCCGATGGCGAACAGCAACGG
CAGCGCAGGCACGATGGCGCCGAGCACGATCACCGCATCGCAGAATGCGATGACGAAGAT
CGCCACGCCAGCCAAGGTGGGGTGGTGTCCGATCCACTCCAGCGTGGCGTCGATCCATGA
GTTCATTGCGGAATTATAGGTGGGTAGGGCGGCGCTGACGTGCGTGGCGCTCACATCCGC
CCGCCCGCTTCACCTGCGGTTGCAGCCGAGTCGATGCGCGCCTGCGCGATCTGCGGGCCA
GCCGCCTGCGGTAGGGTCGGGTTGGCGCGCCGCCTACAATGGGGCATGAGCGACGATTCC
GCCGGCAACCTGCCGCTGAAGTCCGACACCTTCGGACGCATCCTGTTGATCCGCGACGCC
GGCCGCGTCTTCGTGCGACGCGACCTGAGTGCGGCGCCGTGGCTGCTGCGCGGTGTGGCG
TGGTGGCTGGCCCGGCGCGAGGCCCGGGCGTTGCGGCAGCTGGATGGACTGGCGCGAACG
CCGCGCCTGTTGCACTGGGACGGGCGCCACCTGGACCGTAGCTATCTGGCCGGCGCTGCG
ATGTACCAGCGCCCGCCACGCGGCGATCTGGCCTACTTCCGCCGTGCGCGCCGGCTGCTG
CAGCAGCTGCATCGGCGCGGCGTCGCCCACAACGACCTGGCCAAGGAAGCCAACTGGCTG
GTGCAGGACGACGGCAGCCCGGCGGTGATCGATTTCCAGCTGGCAGTCTGCGGCCGCCCG
CGCGCGCGCTGGATGCGCCTGCTTGCACGCGAAGACCTGCGCCATCTGCTCAAGCACAAG
CGGATGTACTGCCCGGACGCGATCACCCCGGTGGAGCGCCGCGTGCTCAAGCGCCGCTCC
TGGGTGCGCGAGCTGTGGTTCGCCACCGGCAAACCGGTCTACCGCTTCGTGACCCGGCGC
GTCCTGCACTGGGAAGACAACGAGGGGCAGGGGCCGAAGCCCTGAGGGGCCGGGATTGGT
TGTTCGGGATTGGGGATTCGTAAAAGCGGATGGTGCAGGGCTGGTGGTTGGGCGGCATGA
CGAATCCCGATTCGGTGCGAGCATCGGCTGTAAGCTCTGACGAATCCCCAATCCCGACTC
CCGAATCCCATGACGTTACAAGGCAAAACCCTCTTCATCACCGGTGCCTCGCGCGGGATC
GGGCTGGCGATTGCGCTGCGGGCGGCGCGCGATGGCGCCAATGTGGCGATCGCAGCCAAG
TCGGCAGTGGCCAATCCGAAACTGCCCGGCACCATCCATGGTGCGGCGGACGCGGTTCGC
GCGGCCGGTGGGCAGGCGCTGGCGCTCAAATGCGACATCCGCGACGAGCAGCAGGTACAG
GCCGCCGTTGCCGCCACCGTGGAGGCGTTCGGCGGCATCGACATCCTGGTCAACAACGCC
AGCGCGATCTGGTTGCGCGGCACGCTGCAGACGCCGATGAAGCGCTTCGACCTGATGCAG
CAGGTCAATGCGCGCGGCAGCTTCGTCTGCGCACAGGCCTGCCTGCCGCATCTGCTGCAG
GCGCCGAATCCGCACATCCTCAGCCTGGCGCCGCCGCCTTCGTTGAATCCGGCGTGGTGG
GGCGCGCACACCGGCTATACGCTGGCCAAGATGGGGATGAGCCTGGTCACGCTCGGGCTG
GCCGCCGAGTTCGGCCCGCAGGGCGTGGCGGTCAACGCGCTGTGGCCGCGCACGGTGATC
GCCACCGATGCGATCAATATGCTGCCCGGGGTGGAGGCGGCCGCCTGCCGCCGGCCGGAG
ATCGTGGCCGATGCCGCACATGCGGTGCTGACTCGCGAAGCGGCCGGTTTCCACGGGCAG
TTCCTGATCGACGAGCAGGTGCTGGCGCAGGCCGGCATCACCGATCTGCGCGGCTATGCG
GTGGATCCCTCGCGCGACCTGCTGCCGGATCTGTTTCTGGATTGAGGCTGCGCGCGTGCG
TGCGTGTGCGCATGGATCGCCTGGGCCAGGAGCGCGGGGCGTACACGCCGCTGGCGATGC
GCGGTGCAGGCCTTGCGGCCGCACCTGCCGGCTGCGCGACCCACCTGCGTGCAGGGTTTT
TCGTCAGCCGTTGCCCACGGCCGGTAGCGGCTCGGCGCACTGCCGGCAATAGCGCGCGTC
CGGCGCATGGCCTTCCAGCCCGCAACGCACGCAGTTGCGGATGTCGCGCTTGCCCGCGTG
GCCGCCTTCGCGCAGCGTGGTGGCCAGTTCGGCGGTGTAGATGCCGGTGGGCACGGCGAT
GATGCTGTAACCGATCAGGATCAGCGCCGAGGTGACGAAACGGCCCAGCGTGGTCTGCGG
CACCAGATCGCCGAAGCCCACCGTGGCCATGGTGACGATGGCCCAGTACATGCTGGTCGG
AATGCTGGTGAACCCATGCTGCGGGCCTTCGATGACGTACATCGTGGCGCCGGCGATCAC
GGTGATGGTGAGTACGCTGAACAGGAATACCAGCACCTTGCGGCGGCTGCGCCACAGCGC
ATCCACCAGCTGCCCGCTTTCCTGGATGTAGCGCGTGAGTTTGAGGATGCGGAACAGGCG
CAGGATGCGCAGCATCCGCACCACCAGCAACGTCTGCGCACCGGGGACGAAGAAGGACAG
ATAGCTGGGCAGGATCGACAGCAGGTCGATCACGCCCCAGATGCTGAGCGCGTAATGCAG
CGGGCGCCGCACCACCGCCAGGCGCAATGCATATTCCAGCGTGAACAGGATCGTGAAGGC
CCATTCCAGCGGCAACAGCCAGTGTGCCGATTGCGCATGGATGCGCGGCACGCTGTCGAT
CATGATCACCACCACGCTGGCCAGGATGGCCGCCACCAGCATCAGGTCGAAGTTGCGCGA
GGGGCGCGTATCGTGCCGGTAGATGATGTCGAACCAGTGCCGGCGCCAGCCCTGGTCGGT
GGCGGGGGTGAGCTGCGGATCGGAGAGTGGGCGCATGCGCGCATTGTGCCGCAGGCGTGC
GAATGCGCGAGAATGCCGGTTCCCCTTCCGCTTCCGCGACCGATCATCATGAGCACCGCT
GCCGATTCGCCCCTGTCACTGGCGCACTACTACCTGCCGGTGTATCGCCCGCGCCAGGTG
GTGCTGGAGCGCGGCCAGGGCAGTCGCGTGTGGGACGCGGCCGGCCGCGAGTATCTGGAT
CTGTCCTCGGGCATCGCGGTCAGCGGGCTGGGCCATAACGATCCGGACCTGGTGGCCGCG
CTCACCGAGCAGGCCGGCAAGCTATGGCACACCAGCAACATCTTCTACAGCGAACCACCG
CTGCGTCTGGCCGAAGAACTGGTCGGCGCTTCGCGCTTCGCCGAGAAAGTTTTCCTGTGC
AATTCGGGCACCGAGGCCAACGAGGCGGCGATCAAGCTGGTGCGCAAGTGGGCCAGCGAT
CAGGGCCGCCCGGCCGAGCGTCGCGTGATCGTCACCTTCCGCGGCAGTTTCCATGGCCGC
ACGCTGGCATCGGTCACCGCGACTGCGCAGCCGAAGTACCAGGAAGGCTACGAGCCACTG
CCGGGCGGGTTTCGCTATGTGGATTTCAACGACGTGCCGGCGCTGGAAGCGGCGATGGCC
GCAGGCGACGTGGCGGCGGTGATGGTCGAGCCGATCCAGGGCGAGGGCGGAGTGATGCCG
GCCGCACCGGGCTTCCTGGCGCGCGTACGCGCGCTGTGCGACCAACACGATGCCTTGCTG
GTGCTGGACGAGATCCAATGCGGCATGGGCCGCACCGGGACCCTGTTCGCGCACTGGCAG
GAGCAGGCGACGCCGGACATCGTGACGCTGGCCAAGGCGCTGGGTGGTGGTTTCCCGATC
GGTGCGATGCTGGCCGGCCCCAAGGTCGCGCAGACCATGCAGTTTGGCGCGCACGGCACC
ACCTTCGGCGGCAATCCGCTAGCGGCGGCGGTGGCGCGGGTGGCCTTGCGCAAGCTGGCC
TCGGCGGAGATCGCGGCCAATGTGGAGCGTCAATCGGCTGGATTGCGCGCAGGGCTGGAG
GCATTGAACGCCGAGTTCGGCGTGTTCGCGCAGATCCGCGGGCGCGGCCTGATGCTGGGC
GCGGTGCTGGCGCCGGCGCATGCCGGCCAGGCCGGTGCGATCCTCGACCTGGCGGCCAAG
CACGGGCTGTTGATGTTGCAGGCCGGACCGGACGTACTGCGCTTCGTGCCGGCGCTGAAT
CTGACCGATGCCGAGCTGGCCGATGGGCTGGCGCGCCTGCGGCTGGCGATTGCCGAGTAC
GCGGCGCAGAAGTAATCGATTACGGCGCGCGTGGCTGCGGCTGCAGAGATGCAGGCACGT
GAGCGGTGAGGAACTCGGAACTCGAACTCGGAAGTTCCGGTTCCCGATTCCTCAGCCCAG
GCCGTACCTCCGCAACACCCGCCGCAAGGCACGCGCATCGCGCACCGTGTCGGCATGCAG
GCCCGCAGCGCGGGCGCCGCAGACGTTGACGAACAGGTCATCGACAAACAAGGTGCCGGC
CGCGCTCGCACCCAGGGCGTCGAGCGCCCGCTGGTACAGCTGAAGGTCCGGCTTGCGCCC
GCCCAGTGCACCGCTGCACAACACGCGCCCCTGCAAGAGCGGAAACAGCGACGGCACGAT
CCGTGCAATCGCCTCGGCCATCAACGGGCCGTTGTTGGTCAGCACGGCCACGGCGGTCGT
CGCCGATACCGCCAATACCTGCGCCACCACCGCAGGGTCTGCACGGCACGCGGCCACGCG
TGCAGCGATCCAGGTGGCCCGGTCGATCGGGTGCCCTAGACCGTCGCCGAGCTGGCTCAG
GTACGTCGGCGTGTCGATCACGCCGGCATCGTAGGCGCGCTCCAGTCCCTGTTCGAACAG
CACCTGCTGCACGCGCTCCGGAGTGCAGGCGGCGGCCGTTGCCAGGGCGGCCAGACGGCG
CGGACGCCGATAGCTGGCGAGCACCCCGTCGAAGTCGAGCAGCAACAGGGAAATCGGTGC
GGTCGGCATGCGCAGGCTCGGGAGTGGTGCCGCAGCCTTGTCGATTTGCCGCTGCATGGC
AAGCGTGCGAGGGGCGATGCCCGACCAGCCGCGAACGGGTAGGCGCATTACCGCGACCGG
CTCACGCCTGCGCGCCGCCGGGTGAATGCCTGCCTTGGCAATGCCTTGCCCTGCAGGCGC
GCGTCTGCCCGAGGGCAGCGATGCTTCGTATCCAAATGTTTCGATTCGGTAGCAGCCTAC
CCGCTCGGGCAGCGCCTACCCTTCGCACCGCCGCTGTAGCAGAACGGCGCTGGGTATGGT
CGGTCCGTGCCGCACCTGCGGTGACAGCCAGGCTCGGGGAGCGGGGGCGGTCACTCGGCA
GGCAACATATTCCGGGGGGGCGACTGCATGCCTGAGCACTTGAAGACCGAGTACCCGACG
GCCGCACTGGCCGCACGCGCCCATGACGTGCAGGGAATGCGTTGATGCAGGGTACTCACA
CGCGGGTGATGACGCGGCGGCAATTGCTGGCGCGGATCGGGATGAGCGCCGGCGGCGCCA
TGATGTACCAGGCGATGAGCAGCCTGGGCATGGCGGCCGAGTCCAGGTTCAGCGGCCCGC
TGCAGCTGGATGGCGACGCAAAGGGCGCGTCGGTGCTGGTCCTGGGGGCCGGCTTGGCCG
GCATGACCGCGGCCTTCGAGCTGCGCAAGGCCGGTTATCGCGTCCAGGTGCTGGAATACA
ACGGCCGACCCGGTGGCCGTAACTGGACACTGCGCGGAGGCGATCGCTATACCGAACTGG
GCGGTGCCAGTCAGCACTGCCAGTTCGACGATGGGCTGTATCTGAATCCAGGCCCGTGGC
GCATTCCGCATCACCACGCGGCGGTGCTGAGCTACTGCAAGCAGTTCGGCGTGGCACTGG
AGGCGTTCAATCAGGTCAACTACAACGCGCTGCTGCACAGCCAGCGGGGCTTCGGCGGCA
GGCCGCAGCGCTTTCGCGCCATCGACGCCGACTACAGGGGGCATGTGTCCGAGCTGCTGG
CCAAGTGTACCCAGCAGCATGCGCTGGACGCGCGCGTCAGCGCAGAGGACCAGCAGATCC
TGCTGGAATCGCTGCGCAGCTGGGGCGCGCTGGATCGCAACTTCGGCTACGTACGCGGCA
AGGACAGCAGCGAGCGGCGCGGCTTTGCGCGTTATCCCGGCGGCGGCCTGTCGGGCAAGC
CGGAATTCTCCGAACCGTTCGGGATGCAGGACGTGCTGCGCTCGCGGCTATGGACCACCC
TGGCGGCCGGCAACAACTACGAGATGCAGACCACCATGTTTCAGCCGGTGGGCGGCATGG
ATCAGATCGGCAAGGCGTTCGCGCGTCGGCTCGGCGACGCCATCACCTACAACGCCAAGG
TCACCCGGATCGATCAGGATGGCGGTGGCGTGCGCGTGTCCTGGCAGGATGTGACGCGGG
GCGGCGAGCAACGCATCGCCAGCGCAGACTGGTGTATCTGCACGATCCCGCTTTCGGTGC
TGAGCCGGATTCCGGTCACCGCCAGCGACGCGATGACCGCCGCGATCGGTCAGGTACCGT
ATGCGGCCTCGGTCAAGGTCGGGCTGCAGTTCAAGCGCCGTTTCTGGGAAGAGGACGAAG
CGATCTACGGCGGCATCAGCTACACCGACCTGCCGATCACGCTGATCAGCTATCCCAGTA
CCGGTTATCACAGTCCTGGCAAAGGCGTGCTGCTCGGTGCCTATGCGTGGGGGCTGGACG
CCTACCAGTTCACCGCGATGACGCCGGAGCAGCGCGTGCGCAAGGCTGTGGACGACGGCA
CCCAGCTGCATCCGCAATATCCGCACGAATTCGAGACCGGTGTGGCGGTCGGCTGGCATC
GGGTGCCGTTCGCGCATGGCTGTTTCGGCATGTGGAGCGAGCAGGCGCGTGCCGAACACT
ACGAAGCGCTGTGTCAGATCGACGGACGCCTGGCGCTGGCGGGCGAGCATGTGTCCTACA
TTCCCGCCTGGCAGGAGGGCGCGATCCTGTCTGCGCATGACGTCGTCGACCGGCTGCATC
GCAAGGTCGTCGCCGGAGGATCCCGCCCATGAGTCTGCTACCCCGCGTCCTGATCGCCCT
GGCGAGCCTGCTCATCGTCGCGCTGCTGCTACCGCCCGGTATGCGCGATGCGCAGGCGCA
GAGTTCGGATGCCACGCGCCTGTTCCCGCAACAGCGCTTTGCCAGGGCTTCCGGACGGGA
GGTCTATCAGGCCATCTGCCAGGGGTGCCACATGCCGGCCGGACATGGCGCCCAGGGCGC
CGGTGAATATCCTGCACTGGCGACCAATCCCAAACTGGCGGCCGGCCCGTATGTGACGAT
GATGGTGCTCGACGGGCACGCCGGCATGCCCGGCTTCGCCGACCTGCTCGACGATCGCCA
GGTGGCCGAGGTGGTGAGCTATGTGCGCACCCACTTCGGCAACGAGTACAGCGAGCGCGT
CACCGCCGACGACGTCAAACTGCTGCGTCGCTGACCTTTTCCATGCCAAGGAGTTGCCAT
GTTCCGTCCTCTTGCAAGTGTCCTGGTTGCCGCTCTCGCATGCTCGTTGGGTATTGCCGC
TGCCACTGCCGCCGAGGTCATCCGTCACAAGATTCCCAATAGCGACTTCCCGATCGCCGC
GGCGGTGGAGATTCCTGCCGGCAAGGCGACGGTGTACGTCAGCGGCAAGGTACCGGCGGT
GCTGGATACCAGCGCACCGAAGGATTCGGCTGCCGCCTACGGCGATACCAAAGCGCAGAC
GGTGAGCGTGTTGAACCAGATCAAACAGCAGCTGGAAGCGCTGGGGCTGGGAATGGGCGA
TGTGGTAAAGATGCAGGTGTTTTTGGTCGGCGACCCGGCCCTGGGGGGCAGGATGGATTT
CAATGGCTTCATGGAAGGCTACCGCCAGTTCTTCGGCACCAAGGCGCAGCCGAATCTTCC
GGCACGCTCGGCCTTCCAGATCGCTGCGCTGGGCAATCCGCTGTACCGGGTGGAGATCGA
AGTGGTCGCGGTACGGCCCTGACGCCAAGCTGGCATGCGGAAGCACCATGACCGCCAGCG
CAGAGGTTTCCTTGGGCAATGCCGCGCATGTCCCGCGCGCCAACGGTGCGCTGCGTCGCT
CAGGTTGCGTCACTGGAGCGCACTCGATTCCGTTGATTGCGCCAAGGCGCTACCCTGAGT
GCCCCGACGCCGTGCGCGAGCGGCGCGGGTGACGAATGGATCGCGCAGTTCTGTTTGCAG
GAGACATGTCTTGAAACTGTATTCGACGATTGCGGTGCTCGGCTTGATGGCGATGGCGCC
ATCGGCATGGGCGCGTAGCTGTGCGGTCACCATCACCGGCAACGACCAGATGGCGTTCGA
CCGGAGCGCCATCAGCATCGCGCCCGACTGCACCCAGGTGGACGTGACGCTCAAGCACTC
CGGCAAGCTGGCTGCCACGGTGATGGGGCACAACTGGGTGCTGACCAAGTCTGCCGATTT
CCAGCCGGTCGCTAATGACGGCATGCGATCGACCATCGCCAACAGTTATCTGCCCAAGGC
CGATGCGCGCGTGATCGCGCATACCAAGGTCATCGGTGGCGGCGAAAGTACCACCGTCAG
CTTTGCGACCAGCAAGTTGACCAAGGGCGGCGCGTACACGTTCTTCTGCTCGTTCCCCGG
GCACTGGGCGATGATGAAGGGCACACTCACATTCGGCTGAAGCTGCAGCGGGGTGGCACT
CAGTGCGACTGATAGAACGTAGCGAGCAGTCGTCAGCTGGGTATGGACGGCGTGGAGGAA
GCGGAATGTATGCGTGGTACATGCCGTTCCGGGCACCGGCCGCGCCCGCCTGCCGGTGAG
CACCGTCGTTTTGTGGGTTGCTCCTGGCTGAAGCGTGTTGGTTGCTCGCGTCTTATCCCG
TGCATTGCCGACCGCGGCAGGGTCGTTCAATAGGCCTGGCACCGCCGCTCGCGAAAGGAG
GCACCTCAAGGCGCCGCCCACTCAAGTTGGCGCCTTGAGGTGCTGCGTATCCTGGCCACG
CAACATGCCCCGTTGCTGAGCCTGTGCCAGCGCACCCTCGCGGCTGCGTGCATCGAGCTT
GCGATACAGGTTCTTGAGGTGGAACTTGACGGTGTTTTCTGACAGGTGCAGGTGGCGGGC
AATCTGCTTGTTGGAGTGACCCCGGGCCAGCTGCGCCAGCACTTCCAGTTCGCGCTCGCT
GAACATGTCGCTGGCCGGATCTTCGTCGCCGCTGAGCCGTTCGAGCAAGGCCTGGATGGT
CAAGGCGCGCGTGGTGCCGCCAATGGTGTGCGGATCGTGCTGACGCAGCGACCGCAGCAT
CGCCTTGGCGGGCAGCCCCAGCTCGACGATGGCCTGCCAGCTTTGGGTCAGCGCTACATG
CTCCAGTGCACTGTACAGCGGCGGCAGTGCCTCGAGCAGTTCGCCGCGCTGCTGTAGCAC
CAGCGCGATGCGTGCGCGGGTACGCGCCAGATGCCACGCGTTATCGTTGCTCAGGCAGGC
CTGTTCGATCTGTCCAAGAATGCCCAGTGCCGCACTGCTGCGTCCGGCCAGGCGGTGCCA
GCGTGCCAGCGCGAAGCCCATCGCGGCACGATCGCGCCAGCGGTGCGCGGCACGCAGCGT
GTGGGCCAGGCCGGATTCGCCGCCGCTGCGCGCGATCAGCAGGTCGATGGCCGTCGTGCC
GGGGTGCTCCAGCAGCAACATCAGCCGCCACGCGGCGGCCAGTTCGGACAGGCGCGCCAG
CTTGCGCCCGTGGGCGATCTGTTCGACGTGTTCGAGCAACGCCAGGGCACTGCGTCCGCT
GCGATCGCGCAGGCGTTCCAGGCCCAGCGCGGTCTGGTAGGCGGCTGCCAGGATGTCGGC
GCTGCCATCGTGTTGTTCCAGCAGCTCCAGCGCCGGATGCAGCAGGTCGGCCGCATCGTC
GTGGTGGCCGCGCTCATGGTGCAGCTGCGCAAGCAGGCACTGACCTGCGGCTTGCAATAC
ACGATCCGGCTGCGGTGAACGCGCGCAGCACTGCAGGGCTTGCTGGTAGCAGGCTTCGGC
GTCGCCGAGCCGGCCCCGATAGAACACACTCTGCCCCAACGACAGCAGCGCCTGGCTGGC
GCCGAGATCGCTGCCGCCGCGGCGCATGGCATCGCGCGCGGCCAGCGCATGGCGCTCGGC
CACGGCAAAGGCGCCCTGTGCGAGAGCCGTGTTGGCGCAGATGCACAGCAGCATGCCGCG
GCTCAGGTGGTCGTCTTCGTCCAGTGCGCCGGCTTGCGCGGCGATCTGGGTCAGGCCATG
CGGATTGCCGCAGATCTCATCCAGGCGGTCGCGCAGCAGCGCCACCATCACGGTGTAGTC
GCGTTGCTGCGGCTCGCGCAGGGCGGCCGGGAAATCGCGGAAGCGCTCCAGCAGCAGGCG
TGCGTGGCCGAATTCGCCGAGCTTGAGATGCAGGTGCACCTGGGTCAGGTTGAGCGCGGG
CGTGTCGCGGATGGTGCGGTGGTCGAAGTGGCGCAACAACGCGCGCACCGCGTGCGTGCC
ATGGGTCAACAGCAATTGCCAGGTGCCTGCGCGTGCGATGTAGCTGGCAGCCAGGTCGCC
GCACTCGCCACGCGCGGCATGCCGCACGGCGTCGGCCAGATGCCGGTGCTCGCCAAACCA
GCGCGCCGCGCGTTGGTGCAGCTGCATGGCCTGGCCGGGATGTTCGCGGTCGAGCAACTG
CTGCAGGAAGTCGGCGAACAGCGGGTGATAGCGGAACCATTCGCGCTCGCCGTCCAGCGG
CACCAGCAGCCCATGGAAGTGCTCCAGGCGCGCCAGCAGCCGCCCGCTGTCATCGCGCTG
GCGTAGCGCATCGGCGAGGGATGCATTGACGCGCTCCAGGTGGCTGGTGCGCAGCAACAG
ATCGCGCGTGTCCGCATCCAGGTCGTTGACCACCTGTTCGGCCAGGTAAGCGGCGATCTG
CGCGCTACGCCCGGAGAAGCGCGCCGTCACCTGTTGCTGGCGTTGCGCATCGCCTTCCAG
CCAGAGCCGGGCCAGATGCAGCGCCACTGGCCAGCCTTCGGTGTAATGCAGCAAGGCGTC
CGCCACCGGGGCAGGGATCTGCGCTCCCAGCAACGCGCGCGCCTCATCGCCATCCAATGC
CAGTTGCGCGCTGCCGAGCCGGCTGAGTTGCGCCTGCAGGTCCAGGCGCGCCAGCGGCAG
CGCCGGGATGCGGCGGGTGGCCAGCAACAGATGCAGGCGCCCGCCGCCGTGTTCGATCAA
CCGCAGCACCAGGTCATCGACCGACGCACTGCCCACGCGGTCATAGTCGTCGAGGATCAC
GCTGATCGGACGCGGTGCGCTATGCAGTGCGCGGAGCAACAGGGTCAGCGCGTTGCGTGG
GTCCTGGTCACGCTCGTGGAGCACGCGTGCGCAAAATGCCTCGTCCGCGCCCGCGTGCTG
CAGCGCCAGGGCAAGGTGGCCAAGCAAGCGCGCGGCATCGGCATCTTCTTCATCCAGCGA
TAGCCACGCCACCGCCCTGTGCCGGCTTGCATGCAGATGGGCATGCCATTGCGCCAGCAC
GGTGGTCTTGCCGAAGCCGGGTGGCGCCAGCAGCAAGGTGAGCGGGCGTGCCTGTGCCTG
ATCCAGCGCGGTCAGCAGCGACGTGCGCAGCACTGCCCCCGGACGCGGCGATGGGGGCTC
CAGCTTGCCGGCAAGCAGCCAGTCGGGAAGATGGCGGTCGCGCAATGGCGACGGGCGCGG
AGTGAGCAACGCAACAGGCTTGAGCATGAGGCGAGGGCGGCCGTGGCAAGCGTCGGCAGC
GCGCCGGCGCGACGCGCTGCATGACTGGATGAAACAGCGGCGACGGCCAACCTGTCGCCA
GCGAAGACGACAACGGCGGATCGGCTGCTTCGAGGGTCCCCACCCATGCCCGTCCGTGAG
CACCTTTCAGAAAGGTATGACAGCCACACGACAAAAGCAAAGATGTCTGCCGCATATCGC
AGGCAACGCGGCAAGCGATGCCGTCGGTGTGCGCCGGGTCGGCAAGCGCGCTCCGTCAGC
CAATGGCGTTCGTGAAGGTCGCGCAGGCGCATGCATCGGTGCCGGTGCAGGCCGTGGCAG
CAGCTGCATGCGCCTGCACGGGAGCCGGCGCTTGCAGCGATCGCTGAAACCGCGGATCGC
TGTTCGAATGTCCTGCACATCCGGCGATGCAGGCAGTGTTGCCGTCAGGCCGGGCGCGAA
CCGCCACCGGCCCACTCAGCCAACGCGCACGCCGTGCGAGCATCCTCGCCAGCGAGCTGT
GGCGTTGGCGCGGTGGTCGCGTGCAAGCGTGGGCGCGATCGCGGCCGGCCATGCAGGACG
CATCGGCTGCCGTGGCCAATCGCCGGCGCGGGATGGCCCGAGCCGGCGATCGCAGCGGAC
ACGCGCCGCTCAGTCGACCGCCTCGTTCAGCGCGCCACCTCGGCAAAGGCTTCGCCTGCG
GCGGCAAGCGTCGCCTCGATCGTCGCCGCGTCGTGCGCGCTGGACAGGAAGCCGGCTTCG
TACGCCGAGGGCGCCAGGTACACGCCCCGCTGCAGCATCGCGTGGAAGAAGCGATTGAAG
GTGGTGGTGTCGCAGGCGGTGGCCTGCGCGTAGCTCTCCACGATCTGGTCGGTGAAGAAC
AGCCCGAACATGCCGCCCACCCGGTTGGTGGTGACCGCAACGCCGGCCGCGCGTGCGGCG
TCTTCCAGCCCTTCGCACAACAGGCCGGTGGCCTCGCTCAGCCGGTCGTGGAAGCCGGGT
GCCTGCACCAGCTCCAGCATCGCCAGTCCCGCGGCCATGGCCACCGGATTGCCCGACAAG
GTGCCCGCCTGGTAGATCGGGCCCGCCGGCGCGATCTGCTCCATCAGCTCGCGCCGGCCG
CCATAGGCGCCCACCGGCATGCCGCCGCCGATGATCTTGCCGAACGTGGTCAGGTCCGGG
GTCACGCCGTAGTGCGCCTGCGCACCACCCAGGGCCACGCGGAAGCCGGTCATCACCTCG
TCGAAGATCAGCAGCGCGCCGTGGCGCGTGCACAGCGTGCGCAGGTGCTGCAGGTAGCCC
GCCAGCGGCGGAATGCAGTTGGCGTTGCCCACCACCGGTTCGATGATCACCGCCGCCACG
TCGGCGCCGATCTCGTCGAACAGGGCGGTCGCGCCTTCGAAGTCGTTGAAGCTGAGCGTG
GCGGTCAGCTCGCTCAGGCCCGACGGCACGCCCGGCGAAGTGGGCACGCCCAGGGTCAGC
ATGCCGCTGCCGGCCTTGACCAGGAACGAGTCGCCGTGGCCGTGATAGCAGCCTTCGAAC
TTGACGATGCGGTTACGCCCGGTCGCGCCGCGTGCCAGACGCACCGCCGACAGCGTGGCC
TCGGTGCCGGAGTTGACCATGCGCACCATCTCGCACGACGGCACCAGCCGGGTGATGGTG
TCGGCCATGCTGACCTCGGCCGCGCAGGGTGCGCCGAACGACAGTCCGTCGCGGATCGCG
CGCTCCACCGCCTCGCGCACTGCAGGGTGGTTGTGGCCGGCGATCATCGGGCCCCACGAG
CCCACGTAGTCGATATAGCGGTTGTCGTCGACATCGTAGAGATACGGGCCGTCGGCGCGC
GCCACGAAGAACGGCTCGCCTCCCACCGACTTGAACGCGCGCACCGGTGAGTTGACGCCA
CCGGGCAGCAGTGTCTGCGCCCGGGCGAACAGGGCGTGGGAGCGGGTGTGGTTCATGCGC
GCGGATCCTTGAGGAAGTTCGGTGGGGGCCGCGATGCCCGGCAACAGGCATCGTCTGCGC
CATTGTCAGGCCTGCAGCCGTGTACGCCTACCCGGTAGATGCCTGCCTACCCGTCGCGGG
CGACGGGTGGGCGAGCCGGCCTGCCTATGATCGAGCGCGACGGTATCGACCGCCTCGGGC
ATGAGCTGATGGCATAGCGCTATTGGCGCTGGGCAGCCGATGTTCAGAAAGTGTGATTGC
GGTGGCTCATGGCCCCGTTCATTCGTCGCAACAGTTCAGACTTTTGGGAGACAGCATGAA
CCGCAGTATCCAGAAGCGTGCCCTGGCGTTGGCCCTGGTGGTGGCCATCGGCAGCGCACA
CGCGCAGTCGACCACCGGCAGCATCGTCGGCAGCGTGGGGCAGGGCAACGGCACCAGCGT
GGTGGTGGAAAACAACAGTGGCCTCAGCCGTGAGGTGCCGGTGGATGCGCGCGGCCGCTA
TACCGCCGGCAACCTGCCGCTGGGTACCTACAAGGTGACGGTCAAGCGCGACGGCGCGGT
GGTGGAAACCCGCGAAAATGTGGCCATCACCGTCGGCGCGAACACCGACGTCTCGTTCGC
CGCCAATGCCGCAGGAAGCGGCGTGCAGACCCTGGACAGCGTGACCGTCAATGCCGCCAG
CCTGGCCACCATCGACGTCAGCAGCGTGGATACCCGCACCGTGGTCACCGCCGAACAGCT
GGCGCAGCTGCCGCTGGGCCGCACCGCCGAAGCGATCGCGCTGCTGGCGCCGGGCGTCGT
GGTCAACAGCGGTGGGTTCGACAACGGCCCGCTCGGCGGCTCGCTGCCCAGCTTCGGCGG
CTCGGCCGCCAGCGAAAACGCGTACTACCTCAACGGTTTCAACACCACCACCATCAGCAA
CAATCTCGGCGGCCTGACCCTGCCATACGGCGCCATCGACCAGCAGGAAATCTTCACTGG
CGGCTACGGCGCGCAGTTCGGTCGCTCCAACGGCGGCGTGATCAACCAGATCGGCAAGCG
TGGCACCAACGAATGGAAGTTCGGCGCCGCGGTGATCTGGGAGCCCAATGGCCTGCGCGC
CAACCAGCGCGATCTCTACTGGCGCCCGGACAGCCAGGCCAGCACCGTCAACAACGCCGC
CTACCGTTACGCGCGCGCAGCCAACGGCCTGTACCAGCCGGCCAGCGAGGCCGAGGCCAA
CCAGACCACCTATAGCGCCTACGTGGGCGGGCCGATCATCCAGGACAAGCTGTTCTTCTT
CCTGGCCGCCGAACAGGTCGACTCGGACGGCGTGCGCGTGGGCACCAACCGCGATACCGA
CAACGGCCGTACCGGCGGCCTCACCGACTACGACTACAAGCAGCAGCGCTGGTACGCCAA
GGTGGACTGGAACATCACCGACAACCATCTGATCGAGGTGACCGGTGCCAGCGACGAAGC
CGAAACCAACGGCTCGATCTATCGCTACAACTATCTCAGCCGCGCGCGCGGCAGCTATCT
CACCGACGAATCCACCTGGAAGACCGGCCCGACCCTGTTCACCGGCAAGTACACCGGCTA
CCTCGGCGACAACCTCACCGTGACGGCGCTGTACGGCAAGATGACCACACCGGACGAGCT
GACTCCGTTCAACTACAACGCGGCCAACGGTCCGGTGATCAACAGCGCCGCGTTGCAGAA
TCCCGCCTATACCGGCGGCACACCGCGTATCGGCAATCAGCTGGTCACCTCGGTCAGCTC
GCCCGACCGCGAGTACAAGAAGGACAACCAGCGCTTGAATCTGGAATGGCGGCTGGGACA
TCACACGCTCAACTTCGGTATCGACAACCAGAAGTCCGAAGGCATCGACGTCGGGTCGGT
GCTGTCCGGCCCCGGCTTTGCGTGGACCTATGGCCAGACCAATGATCCCAACGGGCTGGC
GACCGGCGGATTGGTCAGTCAGTCGGCCAACGAAGCCGGCGGCATCGGCGCGCCGAGCCC
GGGGCTGGTCGATCCGGTCAACGGATCGAGCGGCTACTACGTGGTGCGCAACATCAATAC
CAGCCTGTATTCCTACGAGGCGAAACAACGCGCGTACTACATCGAAGACAAATGGCAGGT
CACCGACAATCTGCTGCTCAGCCTGGGCCTGCGCAAGGACGAATTCACCAACTACACCCC
GTTCGGCGACCCGTACATCGAGGTGGACAACGCCTGGGCGCCACGGCTGGGTTTCAGCTG
GGACGTCAACGGCGATTCCAGCCTGAAGGTGTTCGGCAACCTCGGCCGCTACTATCTCGG
CCTGCCGCTATCGGCGGTGAGTCTGTTTACCCCGGCCACCACCACCGACACCTATTTCAC
CTACAGCGGCATCAATGCCGACGGCACACCGATCCTGGCGCAGCAACTGGGCTCTGCGGT
GTCGGCCAATTCGCGCTTCGGCCGCATCGCCGACGTGCGCACGGCGGTGGTCAAGGACAT
CGAAGGCGAGAACCAGGACGAACTCATCCTCGGCTTCACCAAGCAACTCGACAGCGGCTG
GGTACTGGGCATGCGCGGCACCCATCGCCGCCTCAACGCGGGCATCGACGACCAGAACTA
CGATGTCTCCAACACCGCATTGATCGATGCGGCAGCGGCGCAAGGGGTGACCATCGATTT
CTCGAAGGTGGCTGGCGCCTCGCTGATCAATCCTGGCCAGACCAACACCTGGGGCGTGAT
CGGCACCGACGGTCAATTCCACGAAGTCTCGGTCAGCCGTGAAGCGGCTGGCTTCCCGAA
GTTCAAACGCAACTATTCGGCGGTGGAATTCAATCTGGAACGCCCGTTCGACGGCCAGTG
GTACGCCAAGGTCAACTATGTGTGGTCGCACAGCTACGGCACCACAGAGGGCCAGGTGCG
CTCGGATCTATGGCGTACCGGCGGTGCGCTGGGCAGCTACCAGGGCCAGGCCTCGGTCTC
GACCACGCAAAGCTGGGACCATCCGGCGCTGATGGAACACTTCAACGGCGACCAGTCCAA
CGATCACCGCCATCAGCTCAAGTTGTTCGGCTTCTACCAGTTCAATCCGCAATGGGGCGC
CTCGGCCAACTTCAGCCTGATCTCCGGTGCGCCGCACAATTGCCTGGGCAATTACTACGG
CAGCCAATACAGCGGCCGCGATCCGGCCGGCTATGGCGGCAGCGCCATCACTGGCGGGCC
TTACCACTACTGCTACAACCCGGAAACCGGCACCGGCGTGGCATCGCCTCCGGGCTCGCA
GGGCCGCCTGGGCTGGATCGCTCAGCTCGACATGGGCGTGACCTACAAGCCCGCGTTCGC
CGATGGCAGGCTGGCGCTGCGCTTTGATGTGTTCAACATCACCAACGAGCAGACCGCGAC
CAATATCTACCCGTTCTCGCAGCTGCCCGACAACACGACCAATCCGTTGTGGAATCAGGT
CGTGGCCTACCAGGCGCCGCGCTCTGGCCGGGTGACCCTGAGCTACGACTTCTAATCGCG
CCAGCGACAAAGCCGGTTCCGGCAGCGACGCGTGAAAGCACGCGTCGCTGTTTTTGTTTT
GGGAGATCGCTTGGCTGACGACGCGGTGTCTTTTGCTCTTCAACAAAAAAACCAGCCAAC
TGTATGGCGTGGTGTCCTTGCCGATTGCGGGACCGTTGGTGGCATGGATGCCGCCAAGGG
TCCCGCGACGGTGAGCGGGCAAGGACCATTCGCGACGGTCGGTGAGCGTGGCACAAGCGG
TGCATTGCGCGACTCACTGAACAAAGCAGGTGTCAGCTCGTTCGATTTCTGTCGCAATGC
CTATCGGATGTCATGGTCAACCGATCCGCAGCAGCAACCCAATCGACACATGCAGCAAGC
GGTTCGTCGCAGTGAGCCGCTTTTCGTTGGCTGCCAGCCAGCTGTCTGGTGCGGTGTCCT
TGCCGATTGCGGGACCGTTGGCGGCATGGATGCCGCCATCGAGCCCCATGGACGGGTCCA
CGGCGTGTCCCGCGAGCGGTGAGGGCACCGCACACTCGACGCCCCCGGCTTTCTGTGATC
AACAGATGCAGTGAAATAAAAATTCACCAGCTTGAAGCGCATTACAAGCCTGGACGAATA
GCTTGCGCCTGCAAGCCTGCAAGCCTGCAAGCCTGCAAGCCTGCAAGCCTGCAAGCTTGA
ACGATTGCCGCACTAAGACCCGAACCCTGCACGATATGCCTGCACCGCTGCGACTGGATC
CGCCGCCGCGTACACGCCGCTGACCACGGCGACCAGATCGGCACCTGCTGCCACCAGGTC
GGGCACATGCGCAGGCGTGATACCGCCGATCGCCACGCGCGGCACGCCCAGCGTGGCAGC
CTGCTGCAGCAGCGCCGGCGTGGCGCGCCGGGTGGTCTGCTTGGTGGTGGTGGGGAAGAA
CGCACCGAACGCCACGTAGCTGGCGCCTGCCGCAGCCGCGATGCGTGCGCGATCGATCCC
GTCGTAGCACGACACCCCAATGATCGCCTGCTCGCCCAGCAAGGCGCGGACTGCGGCCAC
TTCGCCATCGTCCTCGCCCAGATGCACGCCCTGCGCCCCGACCTGCGCGGCCAGCTGCGC
ATCGTCGTTGATGATCAGCGGCACCCCGTGCGCCGCGCAGGCCTCGTGCAGGGCACGCGC
CTGGCGCAGCCGCAGCGGCGCGTCGGCCTGCTTGTTGCGGTACTGCAGCCAGGTGACGGA
CGGCAGCAACGGGACGGTGCGCAGCAGCAGGCGCTGCGTGTTGGGCTCATCGGGGGTGAT
CAGGTAGACGCCGCGGGCGTCTTCGAGGTGCGGCATGGCTGCGCTTCCGAAAGCAGTGGG
TGGAATGGGACAATGCAGACCCCACCGTTGCATGGCCGCGATTATCCGATGAGCGAGACA
TCCACGACTACCTATCGAACCTGGATGTGCGTGGTCTGCGGCTTTCTGTACCACGAAGCC
GATGGCATTCCCGAGGAAGGCATCGCCCCCGGCACGCGCTGGCAGGACGTGCCCGATACC
TGGACCTGCCCGGACTGCGGGGTGACCAAGGACGATTTCGAGATGGTGGAGATCGACTGA
GCGGCAAAAGCCGCCTGGCCCAATGCCGCGGGCGGATTGCGCCCGGGAGCGGGCATTGCA
GGCGGACGCGCGCGGCCGTACGCGAGGCATCCACGGATGTCGGCCGCCCGGTCGGCCTGG
CCGAGGCCGCGCGCAGGCAGGATGCCGTCTGGCCGGCGCTGGGGGTGTGCTTCAGTGCGC
GCGGGCGCGCTGACTGTTCAATTCGACCAGATGTTCGTGCAGGCTCGCCGCGTCCTGCGC
GCTCGGGTTGAGCAGCAGATAGCGCGACAGATCGTGACGCGCGCCGCTACGGTGGCCCAG
GTGCAGATACGCCATGCCGCGATCGCGCAGGGCTTCGGGCTGATCGGGCACCAGCTTCAG
GATGCGGTCGGCGCTACGTGCGGCGCGGTCCCAATGCTCGGCATCGGCGTAGACGCCGTG
CAGGTTGCGCAGGATGCGGATCAGGATCGCACGGTGCGGGGCCGGGTCGAGGATTTGCGC
CAGTGCGCGGTCGTCGGGAATCTCGCCGCCCAGATGCGGGCGCGCGCGTTCGCGTAGTTC
GTCCACGCCCAGCGGGCGGCCGCCGTTGAACGGGTCCATCACCAGCACCCCGTCGTCGAC
CGGCAGCCGGACCAGGAAATGCCCGGGAAACGACACGCCGGCCAGCGGGATGCCCAGGCG
CCGCGCCACTTCGATCTGCACCATGGCCAGCGAGATCGGATTGCCCAGCCGGCGCTCGAA
CACCTGGTTGAGATAGCTGTTACGCGGATCGTAGTACTCGTTGTGATTGCCGGAGTACCC
CAGTTCGTCGAACAGGTAGCGGTTGACCGCGGCCATCTTCAGTGGCCACAGATCGATCGC
CTCCACTTCGGGGCGCAGGTGTTCGACATGGCTCTGCACCAGGGTGTCGTACAACTCGGC
ATCCAGCTGTGGATACTCGTCGCGCGCGATCAGCAGCGCGGTGGACATCAGCGGCACCGC
CTCGTCGTCCAGGCTGGCGAGTGCGGTCCAGTGGGGAAGTGGGAGCATGTCGACCATGCC
TCCAAGAGTGTCGGCAAGCGACGCGGGGTTCAAGTCCGGTACTTCCTGACAGGCGACACC
GCATCGCTGTGAATCACTTCAGCTTGGGAATATCCGGACTGAAAACAAGCTCGGTGCCGT
CCTGCAGGCCGAGCCTGGCCGCCTGCCCGGCATTGAGTTCCAGCACATAGCGGGCCGGAG
CCTTGCTGGGGTAGGGCGGGCAGGCATCGCCGGCCGAACACGGCGGCACGTCGCGCTGCT
GCGACACCAGCCGGCGCTGGTCGTCGAAATACAGGATGTCCAGGGCGATCTTGGTGTTCT
TCATCCAGTACGCCAGCGGCTCCTGACGGTCGTGAATGAACAGCATGCCGCGATCGTCGT
CCATGGCATCGCGGAACATCAGGCCCTGGATACGCTCGGCGTCGTTCTGCGCCACCTCGA
CCTGGTAGCGCGTGCCGGCCAGCTCCACCCATGGTCCGCTGCTGGCGCAGCCCCCTAGCA
GGATCAGGCAGGCGAGGGCGAAAAGGCGGACAGGGCGCATGCGACAGACCGGCGAAGCGG
GGGATGGCGCACCATCTGCCATGCACCGGCGCGCGTCAAGCCGCCGGTGCGTCGTCGCAG
CGGCCCAGGCGTGGTTGCGTGGCCTGCAGGCATGCGTGTCCGGACCGATGCAACGCGCTG
CATGCATTGCGCTTGCAGCGCGTTGCTCCAAAGCGGACACAGGCCGCCGCGGATCGACCT
GGCCGCGAGCGCGGCCGGGTGGGCGCCGAAGCGCCGGCCGCGCGGGCGCTGTGATTATCG
ACGCGCGCGGACCGCCGGCGCTCCATGTCGCCGACGCGTCACAGCACGCGCGGCGGTTCG
CCACCGACGATCACCACATCGGCCGGGCGGCGGGCGAACAGGCCCACGCAGACCACGCCG
GGAATCTGGTTCAGGCTGCGCTCCAGCGCCACCGGGTCGGCGATGTGCAGGTTGTGCACG
TCCAGCACCACGTTGCCGTTGTCGGTGACCACGCCGTCGCGCCACACCGGCTGGCCGCCG
GTCGAGGCCAGGATCTGCCGCGCCACCAGGCTACGTGCCATCGGAATCACTTCCACCGGC
AGCGGGAACTTGCCCAGTACCGGCACCTGCTTGCTCGGGTCGACGATGCAGATGAAGCGC
TCGCTGGCCTCGGCAATGATCTTCTCGCGCGTCAGCGCCGCGCCGCCGCCCTTGATCAGG
CAGCGGTTGGGGTCGCACTCGTCGGCTCCGTCCACATACAGCGACAGGTTGCCGGTGTGA
TTGAGGTCCAGCACCTCGATGCCGTGCTGTCGCAATCGCGCGGTGCTTTGCTCGGAGCTG
GACACTGCGCCCTTGATGCGGTGGCCGATCCGGCCCAGCGCATCGATGAAGTAGGCCACC
GTCGAACCGGTCCCCACGCCGACGATCATGCCGTCTTCTACGTAATCGATCGCCTTTTCG
GCGGCCAGGCGTTTTGCTTCGGACATTGTTGAGGCTCGGGATTAGTGATTGGGGATTTGG
GATTCGTCGGAGCGGCGCACGTCGGGCTGCGGGGATTGAGCGAATCCCCAATCCCGAATC
ACGGCGATTCCATCGCCAGCAACAATTTCCACTGCGCAGCGGTCACCGGCAGGATCGACA
GCCGATTGCCGCGCGCGATCAGCGGGAAACCCTCGCCCAGCGCGTCGGCGTGCTGCTTGA
TCTCGTCCAGTGCGATCGTCCGTCCGAGCTTGCGCTCGAACGCCACGTCCACCAGCACCC
AGCGCGGATCTTCGCGCGAGGATTTCGGGTCGTGATAGTCGGATGCCGGATCGAACTGGG
TGTCGTCCGGGTACGCCGTGCTGGCCACCTTGGCGATGCCGACGATACCGGGCACCTTGC
AGTTGGAGTGATAGAACAGCACCCCGTCGCCGACCCGCATGCCATCGCGCATGAAATTGC
GCGCCTGGTAGTTGCGCACCCCGTTCCAGGGTTCGGTGCCGACGCGTGCCAGATCGTCGA
TGGAAAAGGTGTCCGGCTCGGACTTCATCAACCAGTAGCGCTTGCGTGCAGTCATACGGA
AACGGCGTCGTCTTTCAGGAAGGTGGCGTGTTCGGTACAGATGGCGTCCACCGCCACGTC
CCAGGGTTCGGTCGGCAGGGCGGGCACCTGTTGCGCGGCGAAGCCGGCACCCACCAGCCA
GGGCGGGGGCGCCTGGCGATGCCGGAACGCGAAGCTGCGATCATACCAGCCGCCTCCCAT
ACCCAGCCGGCGGCAGGCTGCGTCGAAGCCGGTGAGCGGGGCGACCACCAGGGCCATCTC
CTCCGGCGCCAGGGTGGCGGCGCGCTCCACGTCCGGTTCGGGAATGCCGTAACGATTGCT
GATCAGTGCCTGGCCGGGCCGCCATGGCGCAAAGCGCAGCACGCGCCCGTCCAGCACGGG
CAGGCAATAGCGCACCCCGGCCGGCAAACCGAGTTGCCAGCGGTGCAGCGCGATTTCGCC
ATCCATCGCCCAATACCCTGCCACCGCGCCGGTCTGCGGTGCGAACGGCAGTGTCAGCAG
GCGCGTTGCCAGGGAGTCGGCCGCTGCCAGGCGTTGCGCTGCCGGCAGCGCGCGGCGCTG
GGCGCGCAGCCGTTGACGCAACGCATTTCTGTCCTCGGTCATCGGGCTCTCGGAGCGACG
GGGTGTGGGCATTGTCGTCGCCGCGTGGACGCGTGCCTAGCACCGTCTCGACCGCAGTGC
GATGTGTCATGGCGCTGTGCGCGATGGCATGCGGTGGCGCCGGCATATGCGCGCACGCGC
GCGCGTCGGGTTGCAGTCGCCGGCCTTGCCTGCATCATCGGCCAGCACCGATGCGGCGGG
TTCGCCGACGACGGCGCAAAAAGAAACGACGCCCGGAGGCGTCGTTTCAGATTTGCATTC
TCCGCCGTGACGATGCGGCGAAACGACCTTGAACCCGGGGTTCAAGTGGGGACGTTGTGA
GGCCATCGGGCTTCCCGCTACAAGGCGGACTTGCACACCCGGCTTCGTCGCGCCCCCGTG
GTCGTCATTAAGGGACAAGGCGAATGTTTTGCACGCTGTCGTTTACAGCAGAGAACGCAG
GTGAAGTATAGACCTCTGCGGCGCGATGGCTAGCCCATTCGTCGGCGCACACGCTCGAAA
GTTCATCTTTGCGACGGCAATGCGACGCAGGCCTCAACGCGGTGTGTCGGCCAGGCTATC
CAGGCGGCGATTCAAGGAGCTCAGCGTTTCGGCCAGCTCCCGATCGTAAAGCGCCTGCTG
CTCGCGCAGTTGCTGCAGTTCGTGCGCCAGATTGAGCGCGGCCAGTACGGCGACCCGATC
GACGGCGGCCATGCGGTTGCTGCCGCGGATCTCGCGCATGCGCAGATCCAACAGGCGGGC
CGCGGCAGTGAGGCTCTCTCGCTCTTCCGCGGTCACGCCCACCGTGTATTCACGATCCAG
AATACGCACGCTGACCGGTTCGTTGCTGCTCACGTGTGCTGCTCCAGCGACTTCAGGCGT
ACGATCATCGCTTCCACGCGCGAGCGCGCCTGCTCGTTCTTGCTCAGCAATTGCGAACGC
TCGCCGATCAGCTGTTCCTGCTGATGGCGCAGGCTGCGGTTCTCGTCGGTCAACCGTTGA
GTACGCTCGACCAGCGCCTCCACGCGGGCGGCAAGTGCGCGAATCTGGGCGAGGGCGGCG
GCGTTGTCCATGCGCGCACGATAGGCGCGCGCGCGCAGAGCGGTCAAGCGGCGGCCTGGG
CATCCCCTGCCTCCTGCCGGGCCAGCCAGGCCAAGGCCTGGAGCCCGTATCCTGCAGGGC
GCACGCGGTGCGTGGAACGCTGCATGGAACGCCGAGGTGGCGGGCGGCGCAGGCTGCCTT
GGTACACTGGTGAGTCCGATCGCCCGCCATGCGCGGGCACCTGCCGCTCTTAGCCTGGAT
GACCCGATGGATCTGCCTGACGTGACCGCTGTGCAAACCGAAAGCCGGCAGCTTGCGCTG
GCGTCCTCAGCGGCGGAGTTGCATGGTGGATTGTGCGGTTGGCTGTCTGGCGGTGGCGCC
GACAGCGCCGACTGGCTGGCGCGCATCCTGGCCGATTCGGCACAGGGAGCGCCCGCGCAG
GGCGGCGCGCTGGATCGGTTGCGGCAGGCTACGGTGATGCAGCTGGAGGATCGCGACTTC
GCCTTCGAACTGCTGCTGGTCGAGGACGGCGCTCCGCTGTCGGCGCGCACCGATGCCTTG
TTCGATTGGTGCCGTGCGTTCCTGGGCGGGTTCGGCCTGGCCGCACAGCAGCGGCCGGCG
CTGAGCGAAGAAGGCGAAGAAGCGCTGCAGGATCTGGCACGGCTGGCACAGGCCTCCAGC
GAGGACTTCGATGCCGGCGAGGAAGACGATACCGCGCTGGCCGAGATCGAGGAGTTCGTG
CGCGTGGCGGTGCTGTTGCTGCATGGCGACTGCGTGATGGGGCCGCGTTTCCGTCAACGC
CTGAACTGATCTGCGCACCGACATGAAAAAGCTTACCGGGATCGGCGCGGCCGAATACGC
GCGCCGGCGCAGGCAGCTGATGCAGATGGCCGGCGAGCACGCCATCCTGATCCTGCCCGC
CGCGCCCGAGCGCGTGCGGAGTCACGACACGCACTACCCCTACCGTCAGGATTCGGACTT
TTGGTATCTGAGCGGGTTTCCTGAGCCGGAAGCGGTGCTGGTACTAGTGCCGGGCCGCAA
GCATGGCGAGGCGATCCTGTTCTGCCGCGAGCGCGATGCCGAGCGCGAAGCCTGGGACGG
CCCGCGCGAGGGCCAGGAAGGCGCGGTGGCACGTTATGGCATGGACGATGCCTATCCCAT
CGACGATGTGGACGACATCCTGCCGGGTCTGCTCGAAGGCCGCAGCCGCGTGTACTACCA
CTTCGGTCGTGACGTCGATTTCGACCTCAAGCTGATCGGTTGGCTCAAACGCGTGCGGGA
GCAGGTACGCCACGGCGCGCAACCGCCGCACGAATTCCTCGAGCTTGGCCATTTGCTGCA
CGAGCAGCGCCTTTTCAAGTCGCGCGACGAGATCGCGCTGATGCAACAGGCCGCCGATAT
CAGCGTGCGTGCGCACCGCGCAGCGATGCGTCTGGCGCGCCCGGGCGTGCACGAGTACGA
ACTGCAGGCGGAGGTCGAACGCGAGTTCCGCGCTGCCGACGCATGGCCGGCATACGGCAG
CATCGTCGGTACCGGCAGCAATGCCTGTGTGTTGCATTACCGCGCCAACAACGCGCGCAG
CCGCGACGGCGAGCTGGTGCTGATCGACGCCGGCGCCGAATACCGCGGCTACGCAGCCGA
CATCACCCGCACGTTTCCGGTCAACGGCCGTTTCACCCCCGCGCAGCGCGCGCTGCACGA
TCTGGTCGGCGCCGCGCAGGCGGCCGCGCTGGCCCAGGCGCGCCCCGGTCTGGCGTACGA
AGCCGGGCATTTGGCTGCAGTGCAGACCCTGACCGAGGGACTGCTGCGGCTGGGGCTGCT
CAAGGGCAAGCTGGAACGCAATATCGCCGAAGGCCATTACAAGCGGTTCTATCGGCACAA
GACTGGCCATTGGCTTGGGCTGGACGTGCACGATGTCGGCGATTACAAACTGGCCGGCGA
GTCGCGCCTGCTCGAACCTGGCATGGTGTTCACCATCGAGCCGGGGCTTTACGTGTCTGC
CGACGACACCTCGGTGGATGCCAGGTGGCGCGGCATCGGCATCCGCACCGAAGACAACGT
GCTGATCACCGCCGAGGGTCATCGCGTACTGACCGATGCGCTGGCACGCAGCGCCGACGA
GATCGAGGCAGAGATGGCGGGTTCCACCGTGTCGCTGTGACCGGTCCATCGCCAGCGCCC
TCGCGTTAAAGCGCTACGCCGAGAACGCTGCAAGCCTGGCGCGGCGGTGGCGCGCGCAGT
GGTGATGGATGCGTGGCAAGCGCTTTTGGAAAATCCCGTGCGAGGCATGCCGTGCCGGAG
CGCTCCGGTGCGCGTCCTGACGGCGCATCCTGCGCCCGACGCTGCGGTTCGCGGGCATGC
CGCCGGTTCACAGCTGGGTCCGGCGGCCACCACTGAAGACGGGTGCGCGCCGGCGGCGCG
CGTCAGGAGCGTGCCTGATCGTACGTCGTCCCGGCTGTTTTACTGTCCCAGCTGCGGTGT
CTGGGTACGCTCGGGCTGCTGCACCTGCTCGCCTGGCGCAGCGATCTGCCGCGCACGCTC
GAACGATTGCTCTTCCGGCGTACCCAGCGCTTGCGCGGTCTTCATGTGCGCGCGTAGATG
CGCCGGGTTGGCCGGGTCGCCCTGCACCACGAATACGTTCTCGCCGCTGTGCACGCCGGT
GCCGTTGGCCTCGCTCATCAGCACGTGATCCACGCGCGACAGGCCGTTCTCCTTGGCCAA
CGGCAGCAGTGCCGCGGTGAGCCGCGCGCTGGTCTGGTCGGGCGTGCGCCCGTGCGTGGC
GTCGATTGCGTGGACACCGCGTTCGATCTGTTGGTACATCGGATGGTCTGGGTGCGAGGC
CTGGCGTGGGTCGTTCATGGGAATCCTCCGTGCTGCGCAGGGGCGGTCATGCGGCCGCAA
ACACCGGGCGCGTCAGGTTTTCCGGTGCGTCGTCGGTACACACCACTTCGTCTTCGATAC
GGATGCCGCCATAGGGTTTGAAGTGTTCCACGCGCTGCCAGTCGATGCTGGCGGCATGGC
CGTTCTTCTTCACCTGCTCCAGCAGCATGTCGATGAAGTACACGCCCGGCTCGATGGTCA
CCACCATGCCCGGCTCCAGGACGCGGGTCAGGCGCAGATACGGGTGACCATCCGGACGCT
CGATGCGGCCGCCGCGGTCGCTGGCGGCAAAGCCCGCCACATCGTGCACCTGCAGGCCGA
TCAGATGCCCCAGACCGTGCGGGAAGAAGGCGGCGCTGACGCCGGTGGCCAGTGCGGCCT
CGGGCGAGACGGTGAGGATGCCGAAGTCCTTGAGGATGCCCATCAGCGCCAGGTGCGCAT
CCACATGCAGCTGCCGGTAGTCCACGCCGGCACGCACGCCCTGGCCCATGCGGACCTGCG
CGGCATCCACCGCCTGGATCAGCGCCTGGAACTCGCTGCCGGTGTCGGCGGCGTAGGTGC
GGGTGATGTCGCTGGCATAGCCATAGGCGGAGGCGCCGGCATCGATGAGGAAGCTGCGCA
GCGGCTGCGGCGGTTGCTGGCTCAGTTCGGTGTAGTGCAGCACCGCGCCGTGCTCGTTGA
GCGCGACGATGTTGCCGTAGGGCAGGTCGTTGGCGTCCTGGCCTACCGCGGCGCAGTACG
CCATGTGGATGCCGAATTCGCTCTGGCCGGCGCGAAACGCGGCTTCGGCAGCCCGATGGC
CGCGGACGGCCAGTTGCTGGGCAATGCGCATCAGCGCCAGTTCGTATGGCGTCTTGAAGG
CGCGCTGATACTCCAGGTAGTCGAGTACCGGCGGCGGGTTGTTCGGCACGTACGCGCCCA
GCGCACTGTGCGCTTCGCCCAGGATGGCGCAGCGTTCGCTGCGCGCGGGCAGCAGCTTCA
GCGCCTCGTCGGGCATGCGGACGATGTGGATGTCGCAGTGTTCCACCCACCAGCCGCTCG
GCGCATCGGGCACCACGTGCCAGTAATCGAACGGTTGATGGAAGATCACCGTCGGGCGCT
GGCCCGGCGTGTAGACCAGCCAGCTGTCGGGCACGCGCGTCAGCGGCACCCAGGCCTTGA
ATTGCGGGTTCACCGCGTACGGGTAATCGCGGTCGTCGAACGCCTGGTAATGCAGGCTGC
CGCTGGGCACCACCAGATGGTCGAAGCCGCCGCGTTGCAGCGCCTGGTCGGCGCGCGCGG
CGAGCGTGCGCAAATGGTCGGAATACAGGTGGCTCAGGGACGGCTGGGGCATGCGGGGCT
CGATCGGCGATGCGAAGGCAAGACACGATTTTGCCGCAAACCCGGTGAAGCGGTCAGCCG
ACCATGTGTTCTTCGGCGATCCAGGCGCGCAGGCGCAGGCGATGCGGCTCGGACATGCTC
AGGAAGCGGAAGCCGGCCCAGGTCTGCCCGGGCGCATGTGCCGCGTCGGACCACAGCAGG
TGCACGCCCGCATCGATCTCGGTGGCGCGACCCAGGCGTTCGGGCAGGCTGAAGCGCACC
TGGTACAAAGCGTCGTCGTGCAGCGGAACCGAGGCCAACAGCAGCATGCCGGTTTCGGAC
ACATTGCCGACGCGGCCGATCTGCGCCTCGCTGAGCATGTCGATGACCGGCACCAGATCG
CTGGGCTGGCGGCGCGGAGCGCGGCGGGTGTCGTGGATCATGGGCTGGTCTCTGCGGGGG
ATTGGCCGGCCAGGCTGCGCAGTGTGCGCACGGTGGCATGCCAGGCGCGATCGATCAATC
GTGCCTTGTCTTCCACCAGCAGCCGCGCCTGGCCGTTGGCCATCAGCCGTGCCAGGCCGT
CGAGCGAGTGCTCGCCCACCTTCTGCCCGCGCTGGTTGACGAATAGCGCGTGGCCGGTCA
TCGGGCTATACCAGGACAGCCGCTGCCGTCGCAGATCGCCCTGCTGGTTGATGGTGAATT
CGAACCAGGTACCGAAGGGCAGGCTGCGTAGCTGCGCGTAGCAGGCCTCTTCGGCCGGGG
TACGCGGGGCCGTTGCCGGTTTGCGCGCTTCGCCCTCGCCCTGGTCGCCCAGTCGCGCAC
GCGCCTTGAGCCTGGCGGTGAGCTCGGTGCGCGAGGTGAGTTCGTCTTCGCCGCCGGGCG
TGGCCAGGCGGCGCGCGATCGCAGCCGCTTCTTCGGGGTGGTAGCCCACCTGCAGCAGCG
CGGTCTCCACTTCGGTGCCGAGCGCGGTGTCCGGGGGTTCGCCCTTGCTGCGGCAGGTGA
CTTCGGCCATGCGCGCAGTCAAGGCCTGGCGCTCGTCCCATTCCGGCGACTGCTCGCCCT
GGCGCAGCAGGGTGAGCGTGAGCACGTCGGACCAGGCCTGGCGCAGCAGCGACTGCACGA
ACCGCGGTGGCGCGCTGTGTTCGCACACGTCCTCGATGCGCGCCTGGGCCTGCTGCTTGG
CCGCTTCCAGCCGTTCCTTGCCGCGTGCGGCATCCACATGCCGGCGCTCGGCGACCTCGG
CCTTGCGGCTGAGCGCACGCAAGTGCGCCTGGATATCGTCGTTCGCCGCGGCAAATACCG
CCTCATCGCCCTGGTAGTTGTCGACCACGCTGTCGACTGCGCTGCCCAGCTTGTGCAGCA
ACTGCGGGTCGATCTCGTCTTCGCCCAGCCATACCGCGCCGGACTCGGCGACGGTGTTGA
GCAGTTCGCGCAGCGGATGCTGGTCGCGTACGAAAAAATGCGGGTCGGCCAGCGCTGCGC
GCACGGCCGGCACCTGCAGTTTGGCGAGCAGTGCCTGCGCAGGCGTGTGTGCGCGCACTT
CGCGCTGCATCTGCGCGTAGAGCAATCCGAGCAGATCGAAGGTGTCGTTGTCCTGCGGCG
ACAGTGCCGTGCCCGGGCCGTGCTGGGCGCGCAGCACTTGCAGCACCTGGTGTTGCAGCG
CGTCGATGCCGTTGGTGTGCGCGGCCGCATCCGGCTGTGCGCGGAGGTTGACTTGCAGGC
TGGCCAGCGCCTCGGCGAGCGCGGCCTTGGGCACGGCGACCGCTGCTGCCGTGGGGGCGC
TGGCAGGTTGCGCCGCGGCGGCCTGTCGCAGGCTGCCCGGCATGCCGCCTTGCGAGGCAT
GCGCTCCGTTGGATGCCTGCGCCTGGCGGGCCGACGTCATCAGGCCACCCAGCGCGTGCG
TGGCCTGGCCGAGGGCCGGGTCGGTCTGCATGCCTGCCGCAGCGCCAAGCGATGCCGCAG
GCGCGTCCTGCGGATCGAGCAAGGCGCTTTGCCAGGCGGTCGGGGCGGCCGATCCGCTCC
AGCCGGTGGCTGGCCGCGCCGCGCGCTGCGCTCCGCCGCGAACATCGCCTGCGCCGGCGT
CCTTGGGCGCGCCTGCAACCGCTGGCGCCGCACGTCGCGTCTGCACCTGGGTGGGTTTCA
CCAGATATGGGTGATAGACCAACCCCGGCAGAATGCCTTCCTGTTCCAACGTGCCATTGG
CGCGTTCGAACAGATCGCCCAGCCGGTCCATCACCTGACGCTCGAACACCTTGTACAGTG
TGAGCTGCCCGTCCTGGTTGAGCCCAAGCGTCTGTCCGCATTCGCGCAGGATCCGACACA
GCGTGTAGGGGCCGAGCGGCAAGGCTTCCAGTTCGAATTCGGGTACCGCGCCGATCACGG
CCAGCCGCTGCGACAGCAATTGCAGCGCAGCGGCGCGGCGCGAGGTTTCGCGTCTGGCGA
TCTCGCTGAGCACGATGTCGCGATCGATATCGGTGTCTTCCACCAGCGTGAGCATTTGCG
GGTGCGCCGATGCCTCCGGCGGCGGCATCAGCGCAGGGCGGGTGTGCAGGTTGGCCAGGT
CCTGCGCCAGCGCCTGCAGAAAGCGCTGCGGAAAGCCATCGATCTGATCGCGCAGCCCGC
GCGTCTGCGCATAGGTGTCGGCCTGGATCTGGCTGTTGCGCGCATGCTCGGCCTGATGCA
GCAGATCGCGTTCCAGCTCGACGATGGTCAGCCTCAGCGGACCAGCGAGCGCCTGCACGC
AGTGCGCGTGCAGCATGCCGAGCAGGCGCCGGCCGCGCGCGGACACCGGCGCTTCGGCGA
TCGGGCCGGGGAGTGTGGGCGGCAGGGAAGAGGCGGGCGTGGGCATCCGGGAGCGGCGGA
CTCGGTTCGAAGCGTGAGCTATGTAGCATGTTTTTCCGCTGCCCAGCGAGCCGGTGTACG
CAGGGCTGCATGCCGGCTTCGGCGTGCCGGCGATTCTCGCGCCTGCGCAGCTCACTGCCT
GCGGGGCTCGGCGGTTCGGCAGCCTGTCGCTCGGTGGTCAGGCGCGCGCGCCGGGGCGAT
CCGGGCGCGTGATGGGCCTGGAGCGCGCGTCGGTGGCGCCGTGCATGCGGGAGGCATCTG
GCCGGTGACCGATCGCACGCAGGCTCGAAGATGGCGACGGGCATGGGTGGCTGGTTGATT
TGCTGCGCCGCTCAGTCCAGGAAGAGTTCCACCACATCGTTGGTGAAGCGGCGGCCCAAC
TCGGTGGGCATCAGGCGGCCGTCCTGTTCGATCAGCCAGCCTTGCGCGAACGCGCGTGCC
AGCGGCGCGGCGATGGCCGAGGCCGGCAGCCCGGTGCAGGCTTCGAAGTCGCCCAGCCGG
AAGCCTTCGTGCAGCCGCAACAGGTTGAGCATGTATTCGAACGGCAGCCGTTCGCGCGTG
ATGACGTCGTCGCCGCCGATCGATGCCGGGCTGCCGGCGCTGGCCAGATAACTTTGCGGA
TGCTTGTGCTTCCAGCGCCGCATGACCTGCTGTTGCGCGCCGGCGCTGATCTTGCCGTGC
GCACCGGCACCGATGCCCAGGTAATCGCCGAAGCGCCAGTAATTGAGGTTGTGCGCGCAC
TGCCGGCCCGGCCTGGCATAGGCGCTGACTTCGTACTGCGCATAACCGGCGTCGGCGAGC
AGGCGCTGGCAATGCTCCTGGATATCCCAGGCCGTATCGTCGTCGGGGATGCCCTGGGGC
GGCCGCGCGAAGAACACCGTGTTCGGTTCCAGCGTCAGCTGGTAGTGCGACAGGTGCGCG
GGCTGCAGCGCGAAGGCGCGTTCCAGATCGTACTCGGCCTGCTGCAGGGTCTGCTCGGGC
AGCGCATACATCAGGTCGATATTGACATTGTCATAGCCGGCATCCTGCGCCAGCTTGATC
GCGCGTTCGGCCTCGGCGCTGTCGTGGATGCGGCCGAGCCGTTGCAGCGCCACATCATCG
AAGCTCTGCACGCCAAAGCTCAGCCGGTTCACGCCGGCCGCGCGGTAATGCTCGAAGCGG
CCGTGCTCGGCGGTTCCCGGGTTGGTTTCCAGGGTGATCTCGAGATTCGGCGCAAAGCGC
AGCCGTGCCGCAGCCGCCTGCAGGAAGCGGTCGATCGCTGCAGGCGGAAACAGGCTGGGC
GTGCCGCCGCCGAAGAACACCGAATGCACCACCCGGCCCCATACCAGCGGCAGATCCGCA
TCCAGGTCGCGGATCAATGCATCCACGTAATCGTCGAACGGCAACGCACCCTTGGCCGCA
TGCGAATTGAAATCGCAGTAAGGGCATTTGCGCACGCACCAGGGCAGGTGCACGTAGAGC
GAGAGCGGGGGCGGGATCAGGTCGGGCATTGCATGACGCGTCGTTCAAAGCGCCAGCGCA
CGCAGCTTGTGCTGCAGCGTGGCCAGCGCCACTGCGCGATGGCTCAAGCGGTTCTTCAGC
TCGCTGTCCATCTGTGCGGCAGTCAGGCCATGCGTCGGATCCAGGAACACCGGGTTGTAG
CCGAAGCCACCGTCGCCGCGCGGTTCGGTGGTGATCACGCCTTCCCAGCTGCCTTCGGCG
ATCAGCGGTTGCGGATCTTCCGGGTGGCGCAGCAGCACGATCACCGCATAGAAGCGCGCG
CTGCAGCGCTCGGCGGGGATCCCGCGCATGGCATCGAGCAATTTTGCGTTGTTGGCCTGC
GCGTTGGTGGGGCTGCCGGCATAGCGCGCGCTGTACAGGCCGGGCGCGCCGCCCAGCGCA
TCGACGATCAGGCCCGAGTCGTCGGCCAGTGCCGGCAGGCCGGTCACCGCGCTGGCGTGG
CGGGCCTTGATCAGGGCGTTCTCGACGAAGGTCAGGCCGGTCTCGGGCACCTCGTCCACG
CCCAGCTCGCCCTGCGCCACGATCTGCAGCGGCAGGTCGGCGAGCATGGCGCGCAATTCT
TCCAGCTTGCCGGCGTTACCGCTGGCCAATACCAGTTGTTTCATCGTTTGGGCTCCAGCA
GATCCCACCGGGTGCCGTACAGATCGGCGAACACGGCGACCGTTCCGTATGGCTCCTGGC
GTGGGGTTTCCAGGAATTGCACACCGTACGCCTGCATCGCCGCATGGTCGCGCCAGAAGT
CGTCGGTGTAGAGGAAGTGATCCACCCGCCCGCCGGTCTGGTCGCCGATGCGCGCCTGTT
GCGCGGCATCGGATGGCTGCGCGAGCAGCAGGGCGGCATCGTCCGCGCTGCCCGGGCCGA
TCACCACCCAACGCTTGCCATCGCCCAGCGCTCGATCCTCGAGCACGCGAAAACCCAGCG
CGCCGCCATACCAGGCGATGGCCGCGTCGTAATCGGCGACCAGCAGCGTGGTCATGGCGA
TGCGCCGCTTCATGCGGCCAGTGCGGCGCGTTGCAGCGCCAGCAGCTCGCTCACGCCTTT
TTCGGCCAGCGACAGCAGCGCATCGAGTTCCTCGCGGCGGAAGGCGTGGCCTTCGGCGGT
GCCCTGCAGCTCGATGAAGCCACCGCCATCGTTCATCACCACGTTCATGTCGGTATCGCA
GTCGCTGTCTTCGGGGTAATCCAGATCCAGTACCGGCTCGCCGCGGTAGATGCCGACCGA
TACCGCCGCCACCGCACCGATCACCGGGTGTTTCTTGATGTCGCCGCGCTTGAGCAGCAG
GTTCACCGCGTCCGCCAGCGCCACGTACGCGCCGGTGATGGCGGCGGTGCGGGTGCCGCC
GTCGGCCTGCAGCACGTCGCAGTCCAGGGTGATGGTGCGCTCGCCCAAGGCATTGCGGTC
CACGCAGGCGCGCAGTGCGCGGCCGATCAGGCGCTGGATTTCCAGCGTGCGGCCGCCCTG
CTTGCCGCGCGCGGCTTCGCGGTCGGAGCGGGTATGGGTGGAGCGCGGCAGCATGCCGTA
TTCGGCGGTGACCCAGCCTTCGCCCTTGCCGCGCAGGAAGTTCGGCACGCGGTTCTCCAC
GCTGGCGGTGCACAGCACGCGGGTGTCGCCGAAGCTCACCAGCACCGAGCCTTCGGCATG
GCGGGTGAAAGCGCGTTCGATGCGCACCGGGCGCAGCTGATCGGCCATGCGGCCGCTGGG
ACGGGAAAAGGTCATGCGATGGATCCGGAAGTCGGGAGGTGGGTCTGTCGGCGCGTGGCG
GGCGGTCAGCCAGCGCGGCCCGCTAGAGTACCATTCGCGCTTTGATGGAACGGGACTGAC
GATGATCCGAAGCATGACCGCATTCGCCGGCGGCGAACGCATCACGCCCTGGGGGACGCT
GGGCTGCGAGCTGCGCTCGGTCAACCACCGGTTTCTGGAGGTCGGCACCCGCCTGCCGGA
GGAGTTGCGTGCGCTGGAGCCGTTGCTGCGCGAACGCGTGGCGGCGAAGAACAGCCGCGG
CAAGCTGGACCTGACGCTGCGCCTGCGCGCGCCGGAGCATGCGCAGAGCCTGGCGGTGAA
CGAAGCGCTGCTGCAGGAGCTCGGTGCGCTCGCCACGCGGCTGGATGCGAGCTTTCCCAG
GTTGCAGGTAGGCTTCACCGAGCTGCTGCAACTGCCCGGCGTGCTGCAGGTGCAGGACGT
GGATGGGCCGGCCCTGCAGGCGCAGGCGCTGGCGTTGCTGGACGAGGTGGTGGACAGCTT
CGTGGACGCACGCGAGCGCGAGGGCGCCAAGCTGGCCGAGGCGATCGGCGAGCGGGTGGA
CGCGATCGAACGCATCGCCGCGCAGGTGCGCACGCTGATTCCGGTCATCCGCGAAGGTCA
GCGTGCCAAGCTGGCCGCCCGCCTGGCCGATCTGCCGCATCCGGTGGACCCGGGCCGCGC
CGAGCAGGAACTGGTGTTGTGGCTGCAGAAACTCGATGTGGACGAGGAACTGGACCGGCT
GTCCAGCCACATCGGCGAGATCCGCCGCGTGCTCAGGCAACGCGAACCGGTGGGTCGGCG
CCTGGATTTCCTGCTGCAGGAATTCAACCGCGAGGCCAACACGCTCGGCTCCAAGTCGGT
GGACAGCCGCACCTCCAACGCCGCGGTGGACCTGAAGGTGCTGATCGACCAGATCCGCGA
GCAGGTGCAGAACATCGAGTAGCCGGGATTGGGGATTGGGGATTCGGGATTCGGGCAGGG
GCAACTGCACGCCCGGATGTCTGCGGACTGCAGCCAATCCCGGTAGCATGTCGACCCCGG
TGGTACCGGTCCGCAGTCCGTTTGCGAATCCCGACTCCCCAATTCCGAATCCCTGACCCT
ATGCGCGGCACTCTCTATATCGTTGCGGCCCCCTCGGGCGCCGGCAAGAGCAGCATCGTC
AACGCCACCCTGGCACGCGACCCGAAGATCGCCCTGTCGATCTCGTTCACTTCGCGCGCG
CCGCGGCCGGGCGAGCGGCATGCCGAGCACTACCATTTCGTCTCTGCCGGCGAGTTCCAG
GGCATGATCGAAGCGGGCGACTTCTTCGAATACGCCCTGGTGCACGGCGACTGGAAGGGC
ACCGCGCGGCAGTCGGTGGAGCCGCAACTGGCCGCCGGCCACGACGTGCTGCTGGAGATC
GATTGGCAGGGTGCGCGCCAGGTGCGTCAGAAGGTGCCCGATGCGGTGAGCGTGTTCATC
CTGCCGCCGTCGCGCCAGGCGCTGGACGAGCGCATGCGCAAGCGCGGGCAGGACAGCGAG
GACGTGATGGCGCAGCGCCTGGCCGCCGCGCGCGAGGAAATGCTGCACTTCGAGGAGTTC
GACTACGTCATCATCAACGAGACCTTCGACATCGCGGTGGCGGAGATGTGCGCCATCTTC
ACCGCCAGCCGCTTGCGCCGGCAGGCGCAGCAGCAGCGGCATGCGGGGCTGATCCAGGCG
CTGCTGGAGTAACCAGCGCGGCTTCCGGCGCGCAGATCGTCCTTCACGGACCGGTGTATC
GGCCACCGCGGCGAGCGGCATGCGCCCTGCGTCGAGCGGGATCGGAAGGCCGCCAGGCGC
GACGCTGGGCCGCGTTCTGCGCAGCAGGACCGTGATTCGGGGCGGCGACGCTGGTTCAAG
TCGCTGATTCCAAAGGAAACTGAACGGCCGCCGGTTGCCCGGTCCGCAGGGCGGGCGTAC
ACTCCGCCCCCTTTCCCTCATTCGATGCGCGGCCGCTACCGGTCGCCGGGAGCCCGCATG
GCCCGCATTACCGTAGAAGATTGCCTGGAAGTCGTGAACAACCGTTTCGAGCTGGTCATG
ATGGCCTCCAAGCGCGCCCGTCAGCTCGCCAACGGCGTGCAGCCGCTGATCGAGAACGCC
GACGCCAGCGACAAGCCCACCGTGATGGCGCTGCGCGAGATCGCCGCCCGCCGGATCGAC
AACGCGCTGATCGATGAAGTCGAGAAGGCCGAACGCGAGCGCGCCGAGCGCGAAGCGCTG
GAATGGGCCGCCGCCGAAGTGGTCGCCGACGAAGACATGTCCAAGAACGACGACTGATCC
ATCGCAGCGCGTTCGGTCCGGACAGCCCGCCTCGCCGCGGGCTGTTTTCGTTTAGGACCG
TTGCACTGCGCCGGGCTGTGCAAACGTTTGCCGTCATTGCGCCGCTGGCATAGTCTTCCG
CCATGAACCCAGGCCCTACTGCCCAGGCGAGCGCGGCGATGTCCCCGTCCTCCGACCCGG
CGATTCCCGACTACGTCCTGCACTTCGAGCGCGCTGCCAGCTACCTGCCCAAGGAGCAGC
TGCCGATCCTGCGCCGTGCCTGGGAAGTCGGTGCCACGGCACATGCGGGCCAGACCCGCA
AATCCGGCGAGCCCTACATCACCCATCCGGTGGCCGTGGCCGGCGTGCTGGCCGAGCTGG
GTCTGGACATGGAATCGCTGATCGCCGCGATCCTGCACGACACCATCGAAGACACCCCGC
TGACGCGCGAAGAGCTGGCCTCCGAATTCGGCGAAGCGGTGGCCGAGCTGGTCGATGGCG
TCACCAAGCTGGACAAGCTCAAGTTCCGCGACCGCCAGGAAGCGGCGGCCGAAAGCTTCC
GCAAGATGCTGCTGGCGATGTCGCGCGACCTGCGCGTGATCATGATCAAGCTGGCCGACC
GCCTGCACAACATGCGGACCCTGGGCGCGCAGAGCACCGAGGCGCGCGGCCGCATCGCGC
GCGAGACGCTGGAGATCTACGCGCCCATCGCCCAGCGCCTGGGCATGAGCCTGATCAAGT
CCGAGCTGCAGAACCTGGGCTTTCGCGCGCTGTATCCGTGGCGCCACGCCATCATCGAAA
AGCACATCCGCAGCCAGCCGGTGGTGCGGCGCGAATCGATGGCGCAGGTGGAAGTGCAGT
TGAGCCAGCGGCTGGCCAAGGAAGGGCTGGAGCACCGCCTGGTCAGCCGTATCAAGACGC
CGTGGAGCATTTATTCGAAGATGCACGACGAGAACAAGTCCTTCGACCAGGTGATGGACG
TGTTCGGCTTCCGGCTGGTGGTGCGCACGGTGGCCGATTGCTACCACGCGCTGGGCGCGG
TGCATGCCACCTTCAAGCCGCTGGACGGGCGCTTCCGCGATTTCATCGCGATCCCGAAGG
CCAACGGTTACCAGTCGCTGCACACGGTGTTGTTCGGGCCGTACGGCTCGCCGATCGAAG
TGCAGATCCGCACCGAGGAGATGGATCTGATCGCCGAACGCGGCGTGGCGGCGCACTGGA
CCTACAAGGTCGGTTCGGCCGCACCCAACAGCGCGCAGAGCCGCGCGCACGACTGGATCG
TGGAGCTGATCGATTCGCAGCGTGCGGCCGGCTCGTCGCTGGAGTTCCTGGACAATGTCA
AGGTCGACCTGTTCCCGGACGAGGTCTATCTGTTCACGCCCAAGGGCAAGATCCTGGCAT
TGCCACGCAATTCCACCGCGCTGGATTTCGCCTATGCGGTGCACACCGACGTGGGCAACC
GCGCGGTGGCCTCGCGGGTGGACAAGAAGCTGGTGCCGCTGCGCACCAAGCTGGTCAGCG
GGCAGGCGGTGGAGATCATCACTGCGCGCTCGGCCACGCCCAAGCCGCAATGGCTGGAGT
TCGTGGTCAGCAGCAAGGCGCGTACCGCGATCCGCCATCAGCTCAAGCAGCTCGAACACG
AAGATGCGGTGCAGCTGGGCCACCGCATGCTCGACCGCGCGCTGGAAGCGATGGACTCCT
CGCTGGAGCGGCTGCCCAAAGGACGCCTGGACGCCTTCCTCACCGAACATCGCTACCCGC
GGCTGGAAGCGCTGCTGGCCGACGTGGCGCTGGGCAACTGGATGCCGACCCAGGCCGCGC
AGGCGCTGATGGCCTACGCCGAACTGCGCGGTGGCGGGCATTCCAAGCATTCGCACGAAA
AGATCCTGATCGACGGCAGCGAGCGTGGCGTGATCAGCTTCGCCAATTGCTGCCAACCGA
TCCCCGGCGACGAAATCATGGGCTACCACACCGCCGGCAAGGGCATCGTGGTGCACCGGC
TGGATTGCCCGAACCTGGCCGAGCTGCGCAAATCGCCCGAGCGTTGGGTACCGATCGACT
GGGACTCCAACGTCAGCGGCGACTACGACACCGCGCTGATCGTCGAAGTGGAAAACCGCA
CCGGCGTGCTGGCGCAGCTGGCCGCGGCGATCGCGCAGAGCCAGTCCAACATCGAACGGG
TGGACTACCTGGACCGCGACTTCAATGCCGCCGTGCTGCGCTTCAACATCCAGGTGCGCG
ACCGCCGCCACCTGGCCGAAGTGATGCGCCGGCTGCGGCGTCTGCATGTGGTGCAGAGCG
TGGGGCGGCAGTAGCGGATCCGCTCGTCCTGATCGTCCCCTGCGGATCGACGATGCGGTG
GTGCGAAGCGTCTTCGGCGCCCGCCGAAACACGCCCGTTGGGTGGTTGGTCGGGTCTGCA
GCGCAAACAGGAGAAAAAGGTCGGGCGCTCCCGCATAAGGCTGGCGAACGCTGGCCTTTG
CCGCCGGCGCAACGGTCGTGCCGATGCGCTCAGGCGATCAATCGGCGCAACGCCGGATTG
TCGTTGTCCTGCTTCCACACCAGATGCAATTCCACCGGTGTGGCCGGTGCCTCGTCGCGC
AGCGGCAGGTAGACGATGCCGGCGTAACGCAGGCCGCTCGCGCCTTCGGGTACCAGTGCC
ATGCCCATGCCGCCGCGCACCAGGGCCAGCACCGAGTGGATCTGGCTGACGTATTGCACC
GAGCGCGGTGCGATGCCGTGTGCACCGAACAGTTGCGCCAGCAGATCGTAGAAGTAGCGC
GCCTCGTCCGGGGCGTAGTTGACCAGCGGCTGCCCGTCGAAGTCCTGCAGGCGCAGGCTG
TCGCGCTGCGCCAGGGGAGCGTCTTCGGGCAGGGCGGCGATCAGGGGTTCGCGTGCGACG
CAGCGGCTGTGCAGGCCCTGGCGCTGGATCGGCGGGCGCAGCAGGCCGATGTCCAGCCGG
CCGGCATCCAGCGCATCCAGCTGGGCCAGGCTGACCATCTCCTTGAGTTGCAGGTCCACA
TCCGGCGCGTCGCTGCGCCAGCGCGCGATGGCCTCGGGCAGGAAGCGATAGCTGGCGCCG
GCGGTGAACCCCACCGACACGCTGCCGGCATCGCCGGTGCCGATCCGGCGCGCGCGCAGG
CCGGCGTTCTCGGCCATGCGCAGGATCGCGCGCGCCTCTGCCAGCAGGCTGCGCCCGGCC
TGGGTCAGCCGCACGTGGCGACTGTTGCGCTCCAGCAAGGCGGTACCCACGCTGTGCTCC
AGCAATTGGATCTGTCGGCTGAGCGGCGGCTGGGTCATGTTCAGACGCTCGGCTGCACGC
CGGAAGTGCAGCTCGTCGGCAACGGCGACGAAGCAGCGCAACTGGGGCAGATCGAACATG
GCAGTGTTCTCCAATGTGACGATGTGGATGAATTCGATGCTGCATATGCAACATCTGCGC
GCATGCGGCTCGGATGAATACGCCAGGCGCGCTCCGCAAGGCGATAACGAGCGCGAGCAT
CGATAATTACGCTGACCACAAAAAAGCGTTGCAAAGCAGCCATTTGCACTGTTTTCGTGC
GATTTTTGGCGCATTTGATTCAATCAATGTATCAAACGATGCGTCCTTTGGTTTGGACTG
GCAACGATCTGCGTTCCTAGGATCAGCGCACCCCATCCAGGAGCGTTTGTCCGATGAGCA
GCAGATACACCCCGTCCGAGATGGCCCAGGCGCTTGGCGCCGGATTGCTGTCGTTTCCGG
TGACCCATTTCGATGCCGGGCTGGCCTTCGACGAGCCGGCCTATCGCAGCAACCTGGACT
GGCTGTCCTCGCATCCGGCGGCCGGGCTGTTCGCCGCCGGCGGCACCGGCGAGCTGTTTT
CGCTGAGCCTGGGCGAGGTCGACCGCGCCGTGCGTGCCGCGGTGGAGCAGACCGCCGGGC
GCATGCCGGTGATCGCGCCGGCCGGCTACGGCACCGCGATCGCGATCGAGATGGCGCAGG
CCGCCGAGCGCAACGGCGCCGACGGCATCCTGCTGTTTCCGCCGTACCTGACCGAGTGCG
ATGCCGATGGCGTGGCCGACCATGTCGAACGCGTCTGCAAGGCGACCGCGCTGGGCGTGA
TCGTCTATGGCCGCGCCAACGCCAAGCTCGACGATGTGACGCTGGCACGGGCGGCCGAAC
GCTGCCCCAACCTGGTGGGCTACAAGGACGGTATCGGCGACGTGGATCGCATGACCCGTA
TCTATGCGCGGCTGGGCGACCGGCTGCTGTACGTAGGCGGCCTGCCCACCGCTGAAACCT
TCGCGCTGCCGTATCTGGAAATGGGCGTCACCACCTATTCGTCGGCCATCTTCAATTTCC
TGCCCGAGTGGGCGCTGGCGTTTTACGCCGCGGTGCGCGCGCGCGACCACGCCACCATCT
ACCGCGAGCTCAACGATTTCGTGCTGCCGTATACGGTGCTGCGCAATCGCCGCGCCGGCT
ATGCGGTGTCCATCGTCAAGGCCGGCATGCGCGCGGTCGGCCGCCCGGCCGGGCCGGTGC
GTACGCCGCTGGCGGATCTGACCGAGGCCGAATCGGCGCAGCTCAAGCAACTGATCGGAG
GACGCCGCTGATGCATGCCATCCAGGGTGAATCGTTGATCGGCCAGCGCAGCGTGCCCGG
CGCCGGTGCTGTATTTCAGGGGCTGGATGCAGCCAGCGGCGAAGCGCTGCAGCCGATGTT
CGCCTCGGCCAGCGCGCAGGATCTCGAGCAGGCCTGTGCGCTGGCGCATGCGGCATTCGA
TGCCTACCGCGAAACCACGCTGGAGGTGCGTGCCGGCTTTCTGGAGAGCATCGCCGAGCA
GATCCTGGCCTTGGGAGACGCATTGATCGAACGTGCCATGCGCGAAAGCGGGCTGCCACG
CGCACGGCTGGAAGGCGAGCGCGGGCGCACCGTGGGGCAGCTGCGGCTGTTCGCCAACGT
GGTGCGCGAAGGCAGCTGGCTGCAGGCCCGCATCGATCCGGCCATGCCGCAGCGCACGCC
GCTGCCACGCGCGGACCTGCGCCAGCGCCATATCGCGCTGGGGCCGGTGGCGGTGTTCGG
TGCCAGCAACTTCCCGCTGGCGTTCTCGGTGGCCGGCGGCGATACCGCCTCCGCTCTGGC
AGCCGGTTGCCCGGTGGTGGTCAAGGCGCATGGCGCGCATCCGGGCACCTCCGAGCTGGT
GGGCCGCGCGATCCAGGCCGCGGTAGCGCAGTGCGGCTTGCCGGAAGGCGTGTTCTCGCT
GCTGTTCGATGCCGGGATCGGGATCGGCGCGCAGCTGGTGGCCGACTCACGCATCAAGGC
GGTGGGATTCACCGGCTCGCGTGCCGGCGGGATGGCCCTGGTCAAGATCGCCGCAGCGCG
ACGCGAGCCGATTCCGGTGTATGCGGAAATGAGCGCGATCAACCCGGTGTATCTGTTGCC
GCAGGCGCTGCAGGCGCGCGCGCCGGCCCTGGGCAAGGCCTTCGTCGGCTCGCTCACCCT
AGGCGCGGGACAGTTCTGCACCAATCCCGGCCTGCTGCTGGCGATCGATTCGCCAGCGCT
GGATGCGTTTGTCGCTTCCGTCACCCAAACGCTGCAGGAGGTAGCGCCGGCGGCGATGCT
CACTGCCGGCATCGGCCAGGCCTATGCGCAAGGCGTGCAGCGTCTGAGCGAGCATCCGCA
GGTCGCCACGCTGGCGCGTGGCGCGGCGGCAGATACCGGGCGTTGCCCGGCGGCGTTGTT
CGGCACCGATGCCGATGCCTTCCTGGCCGACGAAGCACTGCAGGCCGAAGTGTTCGGAGC
GTCTTCGCTGCTGGTGCGCTGCAAGGACATCGCCCAGTTGCGTGCATTGAGCGAACGGCT
GGAGGGCCAGCTCACTGCCACCTTGCACATGGACGATGGCGATACCGAGCTGGCGAGCGC
GCTGTTGCCGGTGCTGGAGCGCAAGGCCGGGCGCATCCTGGTCAACGACTGGCCCACCGG
CGTGGAGGTCTGCCACGCCATGGTGCATGGCGGCCCGTTCCCGGCCACCTCCGACAGCCG
CAGCACCTCGGTGGGCACGCTGGCGATCGATCGCTTCCTGCGCCCGGTCTGCTACCAGGA
CCTGCCGGCGGCGCTGCTGCCGGCGGCGGTGGCGCACGGCAATCCGCTGGGTCTGTGGCG
GCGCGTGGACGGCACATTGGGGCACGACTGACCGAGCCGCCTGCAACCTTGCCTGAGGCG
TGCCGGAGGAGGGTTTGGCACGCCAGTCACAGGCCCACTTGGAGTACCGAAGCGCGACGC
GCTTCCATCGTCATAGGTGAGGAACGATGATGGCTATCGATTCAAAAGCGGTCGGTTCGA
CGCCGGTCGGCGCACCGACAGTTCCGCGCAGGCGTTATCTGATCCTGCTGATGTTGTTCG
TGGTGACCACGATCAACTATGCCGATCGCGCCACCTTGTCCATCGCCGGTTCCGCGGTCC
AGGACGCCCTGGGCATCGATGCGCTGCAGATGGGCTTCATCTTCTCCGCATTCGGCTGGG
CCTATGTGGCCGGGCAGATTCCCGGCGGCTGGTTGCTCGATCGCTTCGGCTCGCGCCGCG
TGTACGGGCTGTCGCTGCTGATCTGGTCGTTGTTCACCGTCTTGCAGGGCTTCATCGGCT
GGGTGCCGGTGACCTGGGCGGTGACCACGCTGTTCGCGCTGCGCTTTCTGGTCGGCATCG
CCGAAGCGCCGTCGTTTCCCGGCAACAGCCGCATCGTGGCGGCCTGGTTCCCCACCGCCG
AACGCGGCCTGGCCGCATCCATCTTCAATTCCGCGCAGTACTTCGCCACGGTGGCGTTCG
CGCCGCTGATGGGCTGGCTGGTGCATGCCTGGGGCTGGGAGCATGTGTTCCTGGTGATGG
GCGGGGTGGGCGTGCTGCTGGCCCTGCTGTGGCGCAAGACCATCTACGCGCCGCGCGAGC
ATCCCCGCCTGTCCGCGCAGGAGTTGCACTACATCCAGGCCAACGGTGCGCTGGTGGACA
TGGAACAGCGCCCCACGCCCGGCAGCCAGCCCAAGGGCACGCAATGGCATTACGCCAAAC
AGTTGCTATGCAACCGCATGCTGCTGGGCGTGTACATCGGCCAGTACTGCATTACCACGC
TGACCTACTTCTTCCTGACCTGGTTCCCGGTGTACCTGGTCAAGGAGCGCGGCATGTCGA
TCCTGGAGGCGGGTTTCGTCGCCTCGCTGCCGGCGGTCTGCGGCTTCGTCGGCGGCGTCC
TGGGCGGGTTCGTTTCCGACCGCATGGTCCGGCGCGGCTATTCGCTCACTGTCGCGCGCA
AGACACCCATCGTGATCGGCATGCTGATGTCGGTGACGATGATCGGCTGCAATTACGTGC
AGGCCGAATGGATGGTGGTCGGGCTGATGGCGCTGGCCTTCTTCGGCAAGGGCATCGGGG
CGCTGGGCTGGGCAGTGGTGGCCGATACCTCGCCCAAGGAGATCGCCGGCCTGTCCGGTG
GCCTGTTCAATACCTTCGGCAATATCGCCGGCATCACCACGCCAATTGTCATCGGCTACA
TCGTCTCCACCACCGGCACCTTCGAATGGGCGCTGGTCTTCGTCGGGCTCAATGCCCTGC
TGGCGGTGGTGTCCTATCTGGTCGTGGTGGGCGAGATCAAGCGCGTGGAACTGAAGGCCC
CCCCGGGTGGCCCGGCCGCGCCTGTCTCCATGCCCGCACCGCGTTGATCGTCTTCGGAGA
ATCCTGATGAATATCCATACGTCACCTGCAAGCATCGGTACCACGCCGCGCATCACCGAG
ATCCGCGTGGTGCCAGTTGCCGGCCAGGACAGCATGCTGCTGAACCTCAGTGGCGCGCAT
GCGCCGTATTTCACCCGCAACGTGCTGGTGCTGCGTGACTCGTCCGGGCGCATCGGCGTG
GGCGAGGTGCCGGGCGGCGACGCCATCGCCGGCCTGTTGAACGAAGCGGCCGCGCTGATC
CGCGACCGGTCCATCGCCGATTACCAGCGCATCCTCAATCAGGTGCGCACCGCCTTCGCC
GACCGAGACAGCGCCGGGCGCGGTCTGCAGACCTTCGACCTGCGCATCACCATCCATGCG
GTGACCGCGATCGAATCCGCACTGCTGGACCTGCTCGGGCAATTCCTGGATCAGCCGGTC
GCCGCACTGCTCGGCGAAGGCCAGCAACGCGATGCGGTGGATGTGCTGGGCTATCTATTC
TTCATCGGCGACCGCCGCAAGACCGGGCTCGATTATCGCGACGGCAGCGCTGCCACCGAT
GCCTGGGAAGCCGTGCGCGACCAGGAAGCATTGACGCCTGCCGCCGTGGTGCGGCTGGCC
GAAGCAGCCTACGAAAAATACGGCTTCCGCGATTTCAAGCTCAAGGGCGGCGTACTGCGC
GGCGAAGACGAAATCGAGGCGATCCGCGCGCTGCATGCACGCTTTCCGCAGGCACGCATC
ACCCTGGATCCCAACGGCGCATGGTCGTTGCAGCAAGCCATTGCGCTGTGCCGCGACATG
CATGGCGTGCTGGCCTATGCCGAGGATCCGTGCGGGGCAGAACAGGGCTATTCCGGGCGC
GAGATCATGGCCGAGTTCCGTCGCGCCACCGGTCTGCCGACCGCCACCAACATGATCGCC
ACCGACTGGCGCCAGATGGGGCATGCGATCCAACTGCAGTCGGTGGACATCCCGTTGGCC
GACCCGCATTTCTGGACCTTGCAGGGCTCGGTGCGGGTAGCGCAGCTATGTCGTGACTGG
GGCCTGACATGGGGCTCGCACTCCAACAACCATTTCGATATCTCGCTGGCGATGTTCACC
CACGTGGCGGCTGCAGCACCGGGGAAGGTGACGGCCATCGATACGCACTGGATCTGGCAG
GACGGCCAGCGGCTCACACGCAATCCCCTGCAGATAGCAGGCGGCCAGATCCAGTTGCCG
ACCAGGCCCGGCCTGGGGGTGGAACTGGACATGGATGCATTGGAAGCGGCGCATCGCACC
TATCAACGCCTGAGCCTTGGCGCGCGCGACGATGCGGCGGCCATGCAGGCGCTGATCCCC
GACTGGGTCTTCGACAACAAGCGGCCGTGCCTGGTGCGTTGAGGCGCACCGATGCCTGCT
GCCGGATCGTCGGCAGCAGCGCATGGCCATGAGTTCACCGCAGGTGGAGAACCGAGCAAT
GAAAAGCATGATGGCAATCAGTGGCGCGGCGCTGCTGGTGGTCGGTGCGGCCGGGCGTGC
GCGTGCGCAACAGCCGGATGAGGGATTCTGGAATGGTGCCACCGCCGAAGTCACTGCGCT
CAATTTCTACTACAACCGCGACTTCCGCAGCGGCGAAGGGCAGGGCAAGCGCGCCGAGTG
GGCGCAGGGCTTCGTGATCGACGCCAGGAGCGGCTACACCCGCGGCCCGGTCGGTGCGGG
TCTGGATCTGCTGGGGATCGGCGATTTCAAGCTGGATGGCGTGCGTGCGGAAGGCGGCAC
CGGCCTGCTTCCCAACAACGACGACGGGACCGCGCAGCATGCATTGGTGCGTGTGGCGCC
CACGCTCAAACTGCGCGCCTCGCAGACCGAGCTGAAATGGGGCAGCTTCATTCCCAACGA
ACCGCTGGTGCGCGCCAGCATCACCCGCATCATGCCGGAGACCTTCCAGGGCGTGACGCT
GGAATCCAAGGACGTGCCCAAGCTCGATCTGCTGCTGGCCCGCTTCACCAGCGCCTGGTA
TCGCGACGGCGATTCGCGCGTGCCGATCACCCTGGCCAACAAGAACCGGCGCTTTCCGGG
TACGCCGGATTCGGATGCGTTCAATCTGTTCTCTGCGACCTACGCGCTGGCCCCGGGCAC
CCAGCTGCGCTATCAGGGCGCCTTGATGCAGGACATCTATCGCCAACAGCTCTACAACCT
GATCCAGACCCACATGTTCGGCAAGGACCGGCTGCGGGTGGATCTGCGTTACTTCCGCAC
CGACGACGTCGGCCAGTCGCGTGCCGGCCCGATCGACAACCGCATGTTCAGCAGCATGGT
GTCCTGGCGCACCGGCGGCCATGAGTTCGGCGTGGGCTACCAGAGGCTGTCCGGGCCCAG
CGCCATGCCGTGGCCGGGCGGCACCGACGGCAATGTCTTCAACTGGACCTTCATCAACGA
TTTCCTCGAACGCGGCGAGCGCAGCTGGCAGCTGCGCTACAACATCGATGGCGACAGCAT
CGGCATTCCCGGTCTCAGCGTCATGGCGCGCTACATCAGCGGTGACAATGCACGGCCGGC
CACCTATGCCGGCGAAGGCCGCGAGTGGGCACGCGACATCCTGACCACCTATCAATTCCA
GGGCGAACGCTTCAAGCATCTGAGCCTGATCTGGTTCAACGGCACCTTCCGTTCCAATTA
CCAGCGCAATGTCGATGAGAACCGCCTGATCCTGCAGTACCGGCGCCAGTTCGACAGCCC
CGATCGCTAACGCATTCCACCCCATGTTCTGCAAGGTAGCCCCGTGATGTCCGCAATCCC
GCACGCCATGCCCTGGCTCAGCATCTGCGCCCATGCGCGCGACAATGTCGCCATCGTCGT
CAACGACGGCGGTGCGCCCGCCGGCGCCGGTTTTCCTGATGGGGTGACTGCCATCGAGCA
CATTCCGCAGGGCCACAAAATGGCGCTGGAGGACCTGTCCGCGGGCGCGCCGGTGATACG
CCTGGGTGCGGTGATCGGCACCGCCAATGCCGACATCGCACGCGGGGCCTGGGTGAGCGA
GCAATTGCTGGCGATGCCCGAAGCGCCCGAGCTGGCCGCGCTGGATTTGTCGCTGCAGCC
GACGCCCGCACCCGAGCCCTTGGATGGCTACACCTTCCAGGGCTACCGCAACCGCGATGG
CAGCGTGGGCACGCGCAACATCCTGGGCATCATGACCAGTGTGCAGTGCGTGGTCGGCGT
GCTCGGTCACGCGGTGGAGCGCATTCGCACCGAGCTGCTGCCCAAATATCCCAACGTCGA
CGATGTGGTGGCGGTCAATCATGTCTACGGGTGCGGCGTGGCGATCACCGCGCCGGAGGC
CATCATTCCCATCCGCACGCTGCGCAACATCGCGCGCAGCCCCAACTTCGGCGGGCAGGC
GTTGGTCGTCGGGCTGGGCTGCGAAAAACTCGCTCCCGAGCGGCTGCTGCCCGACGACGC
CACCGATGACGACAGCGACGTCTACCGCCTGCAGGAAGCCAGCCTGGGCTTTGCCGACAT
GGTCGGCTCGATCATGGCCATGGCCGAGGGGCGCTTGCGCCATCTGGACCTGCGTCGCCG
CGAAACCGTGCCGGCCAGCGAACTGGTGGTAGGCATGCAATGCGGCGGCAGCGACGCGTT
TTCCGGCGTCACTGCCAACCCGGGGCTGGGCGTGGCAGCCGATCTGCTGGTGCGTGCAGG
CGCCACGGTGATGTTTTCGGAGAACACCGAAGTGCGCGACGGCATCCATCTGCTGGTGCC
ACGTGCGGCCAATGCCGATGTGGCCAGGGCGCTGGTACGCGAAATGGCCTGGTACGACGC
CTATCTGGCGCGCGGGCAGGCCGATCGCAGCGCCAATACCACCCCGGGCAACAAGAAGGG
CGGGCTGGCCAATATCGTCGAGAAGGCGATGGGGTCGATCGCCAAATCCGGCTCGTCGGC
GATCAACGGCGTGGTACCACCCGGCGAGCGGGTCAAGGGGCGTGGCTTGCAGTATTGCGC
GACCCCGGCCAGCGATTTCGTCTGCGGCACGCTGCAGGTGGCCGCCGGCATGAACCTGCA
TGTGTTCACCACCGGGCGCGGTACCCCGTACGGCCTGGGCATGGTGCCGGTGATCAAGGT
GGCCACGCGCAGCGAGCTGGCGCAGCGCTGGTCCGACCTGATGGACATCGATGCCGGCGG
CGTGGCCACGGGAGCCAAGACGCTGGAGGAACTGGGCTGGGAGTTGTTCCAGCGCTATCT
GGACGTGGCCAGCGGCCAACGCACCTGGACCGAGCAGCATCGCCTGCACAACGACCTGGC
CTTGTTCAACCCGGCGCCGATCACCTAGTTCTGCGGGGTCAGCGTTTTCGGCCGGCAGCG
CGGCGCTGGTTCCTTCGCCCGTCGGGAGAAGGTGCCTGAAGGGGCCGATGAGGGTACGTG
CGCAGCCTCATGAGTGACCTCACACAGTGCCCGACAGCACACGCGGGCAACCCTGCAGAA
CCAATCGCGCACGTAGGCGAAAGCGCGCAGCAACCAGCATCACCGAAAGATGCCCCCCAC
CGAGCAGCGCGCCGCGCACTTGCCGCACTGGCCTCATCACGACAACTGGCATCGGCCCCA
TGCCAGCCTTGGACGCCGACCTCCCATCTCCGGGATCCTGATGAACAACGTGGTGGGTTT
ACACAGCTAGTCCACCAGCCACCACCCGCGCGCAGTCGTCCCCCGTTCCCCATTCGCCCG
TCCACCGCATGCGCCGATACAATGCGCGCTCGTTTTCAGTGTTGACGGAGTTCCCATGTC
CCAGATCATCCATACCGATCAGGCGCCTGCCGCCATCGGTCCGTATTCCCAGGCCGTGCG
CGCCGGCAACACCGTGTATTTCTCCGGCCAGATCCCGCTGGACCCGGCCACCGGCGAGAT
CGTGCCGGGCGACATCGGCGCGCAGGCGCGTCGCGCCTTCGATAACCTCAAGGCGGTAGC
CGAAGCGGCCGGCGGCTCGCTCGACAAGATCGTGCGGCTGGGCCTGTACCTGACCGACCT
GGGCCAGTTCGCCGCCGTCAACGCGGTGATGCAGGAGTATTTCCAGGCACCGTTCCCGGC
CCGCTCCACCATCGAAGTCTCTGGCCTGCCCAAGGGCGCCGGCTTCGAAGTCGATGCGGT
GATGGTGCTCGACTGATCCGGTTCGACTGATCGCCGCCGATCCGTCATGCCGCGCGCGCG
CATCGCAACGCCCAGCCTGGCCGTCGCCGGCGAGGCGTCGCTGTCCAGCCTGCCCGGCGT
CGGCCCCAAGGTGGCCGAGAAATTCGCCGCGCGCGGTATCGTGAGCGTGCAGGATCTGTG
GCTGCACCTGCCGCTGCGTTACGAAGACCGCACCCGGCTGACCACCATCGCGCAGCTGCA
GAGCGGCGTGCCGGCGCAGATCGAAGGGCGGGTGGACGCGGTGGAACGCGGCTTCCGCTT
CCGCCCGGTGTTGCGTGTGGCGGTCTCGGACGACTCGCACCGCAGCGTGGTGCTGCGCTT
CTTCCACTTCCGCGCCGCCCAGGTGGCGCAGTTCGCGGTCGGCACGCGCGTGCGGGTGTT
CGGCACGCCCAAGCCCGGCCAGCATGGCTGGGAGATCGTGCACCCCAGCTACCGGGTGCT
CGCGCCCGGCGAGGACGCCGGATTGGGCGACAGCCTGGACCCGGTCTATCCGGTGCTCGA
AGGCGTTGGCCCGGCCACGTTGCGCAAGCTCATCGGCCAGGCACTGGAGCGCCTGCCCGC
GGAGGGTGCGCTGGAACTGCTGCCGCCGCATTGGCTGCAGGACGAACGGCTGCCCTCGCT
GCGCGTGGCCTTGCTGACCATGCACCGCCCCCCGGTCGGCACCGACCCGCAACAGCTGCT
CGCCGGCGGGCATCCGGCCCAGCAACGCCTTGCGCTGGAAGAGCTGCTGGCGCACCAGCT
CAGCCTGCGCCGCCAACGTATTGCGTTGCAGCGTTTCCGTGCCCCGCAGTTGCGCGGCGC
TCGCCTGGTGCAGCAGCTGCGCAAGGCACTGCCGTTCCAGCTCACCGGCGCGCAGCAGCG
CGTGTTCGAACAGATCGCACACGATCTCGCACAACCCTCGCCGATGCTGCGGCTGGTGCA
GGGCGATGTCGGCAGCGGCAAGACGGTGGTCGCCGCGCTGGCGGCGATGCTGGCAGTGGA
GCAGGGCAAGCAGGTCGCCCTGGCCGCGCCCACCGAGCTGCTGGCCGAGCAGCACCTGAG
CAACCTGCGCGGCTGGCTGGAGCCGTTGGGCATCCGCATCGTCTGGCTGGCCGGCAAGGT
CACCGGCAAGGCGCGCGCCGCGGCCATGGCCGAGGTCGCCTCCGGCCAGGCGCAGCTGGT
GGTGGGCACGCACGCCTTGATGCAGGAGGCGGTGGTCTTCCACGACCTGGCCCTGGCCAT
CATCGACGAGCAGCACCGCTTCGGCGTGCATCAGCGCCTGGCGCTGCGCGACAAGGGGGC
GGCCGCCGGCAGCGTGCCGCACCAACTGGTGATGACCGCCACCCCGATCCCGCGCACGCT
GGCGATGTCCACCTACGCGGACCTGGACGTGTCGGCCATCGACGAGCTGCCGCCCGGCCG
CACGCCGGTGCAGACGATCGTGTTGAGCGCCGAGCGTCGCCCTGAGCTGGTCGAACGCAT
CCGCGCCGCCTGCGCCGAAGGCCGCCAGGCCTACTGGGTGTGCACACTGATCGAAGAAAG
CGAAGAGCCGGAGAAGGGCGCGCCGAACGGGCCGCCGCGCATCGACGCGCAGGCCGCGCA
AGTCACCTACGAGGCCTTGTCGGCGCAGCTGCCCGGCGTTCGCGTCGCGTTGGTGCACGG
GCGCATGAAGCCTGCCGAGAAGCAGCGGGCCATGCTCGATTTCAAACAGGGCCACAGCGA
TCTGCTGGTGGCCACCACCGTGATCGAAGTCGGCGTGGACGTCCCCAACGCCTCGCTGAT
GATCATCGAAAACGCCGAGCGCCTGGGGCTGGCCCAGTTGCACCAGCTACGCGGCCGGGT
CGGGCGCGGCGCGGCCGCGTCCAGTTGCGTGCTGCTGTACCAGGGCCCGCTGTCGCTGAT
GGCGCGCCAGCGCCTGGAAACCATGCGCCAGACCAACGATGGCTTCGTGATCGCCGAAAA
GGATCTGGAGCTGCGCGGCCCCGGCGAATTGCTGGGCACGCGCCAGACCGGCCTGGCCAG
TTTCCGCATCGCCGACCTGGCCCGCGATGCCGCGCTGCTGCCGCGCGTGCAGGTGCTGGC
CGAACGGCTGCTGATCGACGCCCCGCAGATCGCCGACCGCGTGGTGGCGCGCTGGATCGG
CGGCGCGGTGCGGTATGCCGCCGCGTGAGCGGCGGGGATTGGGCATTCGGGATTGGGGAT
TCGTCGGAGCGGGGCTGCTGCAGCCTGCAGGTTCGCGTGATCGGCCGATCCTTGCGAAGA
TGCGGCAATGAATCCCGAATGCTCACTCCCTGATCCCATGACGAAAAGAATACCGCTGCT
GATCGATACCGACCCCGGCGTGGACGATGCGCTGGCGTTGTTGATGGCCTTCAACGACGA
CCGCCACGACGTGGTCGGGCTGACCATTGCGGCCGGCAACGTGGGACTGGAACATACGGT
GCGTAACGCGCTGAAGGTCTGCGAGATCGCCGGCCGCGCCGATGTGCCGGTGTATGCCGG
TTGCCCGCAGCCGCTGCTGCATCCCTCGGTCGATGCGGCCCACGTGCATGGTCTGGATGG
CTTCGGCGATGTCGGTCTGCCCGCCGCCGCTCGCACCGTGGAGGCCGAGCACGCCGCGCT
CGCCATCCTGCGCCTGTCGCACGAACATGCCGGCGAGCTGCTGCTGGTGGCGCTCGGGCC
ACTGACCAATCTGGCCCTGGCGCTCACCCTGGACCCGACCCTGCCGCAGCGCGTGGCACG
GCTGGTGGTGATGGGCGGCGCGTTGACCGGGCACGGCAACATCACCCCGGCTGCCGAGTT
CAACATCGGTTTCGACCCGGAGGCGGCGCACATCGTGTTCCGCGGTTTTCCGCACTTCGA
CGTCGCCGACTGGGAAGCCACCATCGCGCACGGCCTGCTGCACCGGGACGTGGAGCAGTG
GCTGGCCGCCGATTCGGCCCGCGCCCGGTTCTACGAGGAAATCTCGCGCAAGACCCGTCT
GTGGTCGGAGGACAGCCGGGGCGAGTACTGGTATGCGGCCGACGCGCTGGCCATGGCGTT
CGCCCTGCAGCCGGAGGGTGCCCAGCGTCTGGAACAGCGCCCGGTGCACATCGAACTGTC
CGGCACCCACACCCGCGGCATGACCCTGGTGGACTGGAACCGGCAGGGCGGAGCCCCCGA
CAACGCCAACCTGTTGCTGGAATACGACCGCCAGCGGTTCTACGGCCTGGTCGGGGCGGC
CTTGTCGGCCGGCTAGGGCAATCTTGCGTCGGCTGCCTGCAGGCCGCTATAATGCCCGGC
TTATCCAGGCAGCCCGGCGCCAAGTCCATGAAAGATAACGTGCATCCCAACTACAAAGAC
GTCGTCTTTCACGACGTGACCTCCGATTTCAAGATCCTGACCCGTTCCACGATGAGCTCG
AAAGAGACCGTGAAGTGGGAAGATGGCCAGGAATACCCGCTGATCAAGGTGGAAATCTCC
TCGGCATCGCACCCGTTCTATACCGGCAAGCACAAGGTGATCGACACCGGCGGCCGGATC
GACAAGTTCCAGAAGCGCTACGGGCGCTGAGCCTGCAGGACGGGCTGTATCGGCAACGGC
CGCGCATTGCGCGGCCGTTGTCTTTTGGGCCGCCGCCGCTTCGCCCGCTCACCTCGGGCT
GCGCGTCTACGACTTCAGTCCAAGCGACGGCCAAAATGCTGCTGTGCGATAATGGCGGGA
TCCGAGGCGCTGCCTTGGACTTCCATCACGTGCCTGCCCATGTGGGATCAGGCGCCTTCC
ACTGAAGGAGCGTACACAGTGTCCGATCTTGATCAGGTCACGCTCAACGCCGGCGATAAG
TCGGTCGTTCTGCCGGTTCTCAAGCCCACCCTGGGCAACGACTGCGTCGACATCTCCAAG
CTGACCAAAGAAACCGGTCTGTTCACCTACGACTCGGGCTTCACCGCCACCGCCAGCTGC
AAGTCGGCCATCACCTATATCGATGGTGACAACGGCGTGTTGCTGTACCGCGGTTACCCG
ATCGAACAGTTGGCCGAGAAGTCGAGCTTCCTGGAAGTCTCGTACCTGCTGATGAACGGC
GAGCTGCCGACCGCGGACGAATTCAAGAAGTTCGACCACGAAGTGACGCATCACACGATG
ATGCACGAGTCGCTGAAGAACTTCCTTGGCGGCTTCCGTCACGACGCGCACCCGATGGCC
ATGCTGGCCGGCTCGGTCGCCTCGTTGTCGGCGTTCTACCACGACACCCTGGACCTCAAC
GATCCGGAGCAGCGCCGTCAGGCGGCCATCCGTCTGATCGCCAAGGTGCCGACCCTGGCC
GCCGCTGCGTACCGCTATTCGATCGGCTGGCCGATCCGCTACCCGCGCAACAACCTGAAC
TACGTGGACCGCTTCCTGCACATGATGTTCGAAGTGCCGAGCGAGCCGCTGGAGATCAAC
CCGGTTGTGGCCAAGGCGCTGGATCTGCTGTTCATCCTGCACGCCGATCACGAGCAGAAC
GCCTCGACCTCGACCGTGCGTCTGGTCGGCTCGACCGGTGCCAACCCGTATGCGTCGGTG
GCTGCCGGCATCACCGCGCTGTGGGGCCCGGCACACGGCGGCGCCAACGAAGCGGTGCTG
AAGATGCTCGAAGAGATCGGCACCGCCGACAACGTCGAGTCCGCCGTGGCCAAGGCCAAG
GACAAGAACTCCTCGTTCCGCCTGATGGGCTTCGGCCACCGCGTCTACAAGAACTTCGAC
CCGCGCGCCAAGATCATCCGCGAGATGACTCACAAGGTGCTGGGCGAGCTGGGCGTGAAC
GATCCGCTGCTGGAAGTGGCGCTGAAGCTGGAAGAGGCTGCGTTGAAGGACGACTACTTC
GTGCAGCGCAAGTTGTACCCGAATGTCGACTTCTATTCCGGCATCATCTACAAGGCGCTC
AATATCCCGGTGGAAATGTTCACCGTGATGTTCGCCATCGCGCGCACTGCCGGCTGGGTG
TCGCATTGGCTGGAGCAGCAGGTCGACCCGGAAATGAAGATCGGCCGTCCGCGCCAGATC
TACACCGGCTACGACAAGCGCGACTACACCGACGCCGCCAAGCGCTAAGGCGCAAGGCGC
GTCTGCGTCGACGAACGCCCCGCACTGCGGGGCGTTCTTGTCTCTGCAGCGGCGGCAGGC
GAGGCGATCCGGCGGCAACGCAAAGACAGTGCCGTCTCTGGCGTTCAGTACGGTTGCTGC
ACGTAGCCCTGGATCTCTTCGTCGGCCAGCAGTTGCCGCAACTGCGCGGCCGAGGCGCGC
GGCATCGGTTTCTCGTCCAGTTGCGAGAGTGGCGCCTGGCGGAGCGCGTCGTAGGGCAGC
ACGGTCAGGTCGAAGGTCAGCTCCTCGGCACTGAACACCCATACCGGGAAGTCGCCGTTG
CGTTCGCGATCCAGGCGCAGGCGGCGGCTGCGTGCTTCGGCTGGAATGCGGTGTTCTTCC
AGAAAGCGCTGCACCGCATCGGCATCGTCGCTGTGCAGCTGCAATTGCACCGGGGCATTC
GCGTCGGCAGTGCCTTCCAGGACCGGGCCGGCCAGGCGTGGCTGGAACGGGCCCAGGAAA
TCCAGTGCCCGCAATGCGGCCTCGCGACGCTGGCGTAACCGGGTTGCGTGGTCGGGTCCG
GCGAACAGGCGCTGATACTCGCGCAGGGCATCCTCGATCTCGCGATTGCGCGGCAGCGAC
GCATCGTCATGGATGCCGAGCCGATTGGCGGCCTTGAGTTTGGCCTGGTGGAAATCGCGG
ATGCCGCCTTCGGCCATCAGCCTGGCGGCCTCGTGGGCAAGCCGATGACGGCGTTCTCGG
GTGCGCGTATCGGCGTGTTGGCGCGCGTGGTGCATGACCGGGCTCCCCTGATGAACCTGC
ACTCGACTCTACAACAGCCACATGAAGACGTGGCGAATGCGTCGGGCATCGAGTTGGGGG
AAGGTCGTGCTGTCGGCGCTTGGATGGCGCTGTCGACGACATGCCGATCGGCTGGGCAGC
CAGCAACCGGATCGGCATGTGCTGCGTCCGATGCGCCTGGAGGACTCCAGACACTTCGTA
GGCGCGCGCGGTCGCCCGCCTCGAACGCCTCCCGAGCAAGAAGGGAATCGGCGCAGCCAT
GCTGTTCCGAATCCCCAATCCCGAATCCCCGCCCTCAGAAGATATCGAACGCCTTCTCGT
CCTGCTGCTCCTGCAGGCCGTAGTCGTAATCCTGCAGGCGGTCCAGATCTTCGTTCTTGA
CCCATTCGACCGCGCCGTTGATGGTGGACTGGGTCATGCCATCGGGCGGGTCGTTGGCCG
CGATCGGCTTGTCCTTCAGCGCCACGCGCATGTAGTCGATCCAGATCGGCAGCGCCGCCT
TGCCGCCGTACTCGCGATAGCCGAGCGAGCGGAAATCGTCGCGGCCGACCCACACGGTGG
TGGCATACGGGCCGCCGAAACCGGAGAACCAGGCGTCGCGGTGATCGTTGGTCGAGCCGG
TCTTGCCGCCCACGTCCTCGCGCCCCAAGACCTTGGCAGCGGTGCCGGTGCCGCGCTGGA
CCACGTCGCGCATCATCGAGACCAGCTGGTAGGCGGTGCGCTCGTCGATGGCACGCGGTG
CGATCTTGGTCTGTGCCGTGGCCGCAGGTGCGGTCTGCGCCGGAGCCGGTGCGGCGCCAG
CGGCCGGGGCCGGTGGCGTCGGCGGTGCCTGCGCGCCGAAATTGAAGCCGTCCACCACCT
GGCTGACCGGCGCCACATTGCCGCCTTGCAGGGCGCAGGTGCGGCAGGCGACGGCCGGCA
CTTCCTTGAAGATGACGTTGCCGTCGCGGTCCTTGACCTCGTCGACGATCCAGGTGTCCA
CGCGCGATCCGCCATTGGCGAACACCGCATAGCCGCGCGCCACCGAGAGTGGCGTCAACG
ACGCGGTACCCAGCGACATCGACAGGTTGGGCGGCAGTTCGGCCTCTTGGAAACCGAACT
GGCTGATGTACTTGCGCGCGAAATCCACGCCGATCGCGTCCAGCAGGCGGACCGACACCA
GATTGCGCGACTGCACCAGCGCTTCGCGCAGGCGCATCGGGCCGCGGAAGCCGCCGCCGT
CGTTCTGCGGCGACCAGGTCTTGCCCCGGCGATCGCGGAACACCACCGGCGCATCCAGCA
CGATCGATGCCGGGTTGAAGCCCTTTTCGAAGGCCGCGGCATACACGAACGGCTTGAAGC
TCGAGCCCGGCTGGCGGCGTGCCTGGGTGGCGCGGTTGAACTTGTTGCCGGCAAAGCTGA
AGCCGCCGACCAGCGCACGCAGCGCACCGCTGTCGGCATCCAGCGATACCAGCGCGGCCT
GGCCGCGCGGCAGCTGGTCGATGCTCCACTCGCCCTCCTTGTCTCCCGCACGGATGCGGG
TCAGGTCGCCGCGGGTGAGCAGCTTGGCCGGGGTCTTGCCGGTCCAGCGGCTGGCCGAGG
CGGGCAGGGTGAGTTCGGTCTTGTCGTGCTGCACGACCGTCACGCCGCCATCGGCATTGG
TCCGCGCCACGATCACCGGGCGCAGCCCGCCCTGCGTATAGGCGCCTTGCAGATGCTTGG
CCAGCGCGGCCGCGTCGGCCGCGTCGGCGACGTCGAAATGCTGTTCCACGCCATGCCAGC
CGTGGCGGTGGTCGTACAGCCGCAAACCGTCGTTGATCGCCACGTCCGCGCCGGTCTGCA
GGGTGGCATCGATGGTGGTGGTGACGTGGTAGCCCTTGTTGAGCACGTCCCCGCCATACC
TGGCGATCATTTCCTGGCGTACCAGCTCGGTCACGTAGGGCGCATACACCTCGACGGGCG
GCTCGTGCGGCTTGGCGTGCATCGGGACCGCCTTGGCCGCATCGGCCTCGGCCCGGCTGA
CGAAGCCCAGATCGGCCATGCGTTGCAGGACGTAATAATCGCGGCGTTCGCGTGCGCGCT
CGGGGTTGCTGATCGGATTGCCGCTGGAGGGGAACTTGGGGATGCCGGCCAGCGAGGCCA
TCTCGTCCAGGCTCAGCTCACCCAGCTTCTTGCCGAAGTAATACTCGGCCGCTGCGCCCA
CGCCATAGGCGCGGTTACCGAAGAAGCTCTTGTTGAGGTACAGCTCGAAGATCTCGTCCT
TGCTCAGCTCGCTTTCGATCTTGCGGGCCAGCAGGATCTCGGCCAACTTGCGGGTATAGC
TGTATTCGGAACTCAGAAAGAACTGCCGGGCCACCTGCTGGGTGATGGTCGAGCCGCCGG
GCACGCGCTTGGCGTCGGTGGTGGCCAGCAGCCAGATCGCGCGGCCGATGCCCTTGTAGT
CCACGCCGCCGTGCTCGTAGAACCGCGCGTCCTCGGTCGCCAGGAAGGCCTGCTTAAGGC
GCAGCGGGACTTCCTTCATCTGGATCGGATAACGCCGGGTCTCGCCGTAGACCGCCATCA
GGCGCCCGTCGCTGGCATAGACGTACATGGGCTCCTGCAGTTCGACCTGCTTGAGCGACT
GTACGTCGGGCAACTTCGAGGAAATGGCGTAATACAGGCCGCCGGCGGCAATGGCGCCAA
GCAGTGCGAGGACGACGAGCGTGGCCAGGATCCAGCCCAGCCAACGGCGAATACGGGGCA
TGTACGAGAGATTCCGATTGCAGATTTCTTGGTCACAGAGTATAGATGACGCCGAGTTTG
GCTGGGGCCGAGCTCTGGGGATCGCAGACGACAGCACTGGGGTCACGATCGCGGGGTCAT
TGCCTTGCGCGTGAGGGGCTTGTCAACTGTTAAAATTTGATTATTAATACGCGGGCGCAA
TGCGTCCAAGTGCCCATCGGCAGGGGAGTTTCCGTGGGGCTTCTACCCAAGAGTCAGTCG
CCACTAATTGGTGTCGATATCAGTTCCACTGCGGTCAAGCTCTTGCAGCTGTCGCGCAGC
GGGAATCGTTTTCGCGTGGAACACTACGCAGTGGAACCTCTGCCGCCGAATGCGGTGGTG
GAAAAGAACATCGTCGAAGTCGAAGCGGTGGGCGAGGCGATCCGCCGGGCCATCAACCGC
TCCGGCAGCAAGGCCAAGAACGCGGCTGCGGCAGTGGCCGGGTCGGCGGTGATCACCAAG
CTGATCCCGATGCCGGCCGATTTGGACGACAGTGACATGGAGGCCCAGGTCGAACTGGAG
GCCACCAACTACATCCCGTACCCGATCGAGGAAGTGAACCTCGATTTCGAGGTGATCGGC
CCGATGCCCAACAGCCCGGACATGGTGCAGGTGCTGCTGGCGGCGTCGCGCTCGGAGAAC
GTGGAGCTGCGCCAATCGGCACTGGAGCTGGGCGGACTGACCGCCAAGGTGATGGACGTC
GAGGCCTTCGCGGTCGAGAACGCGTTCGCCCTGGTGGCCAGCGAGCTGCCGGTGGCCGCC
GATGCGGTGGTCGCGCTGGTCGACATCGGTGCCACCATGACCACGCTGAGCGTGCTGCGC
TCCGGCCGCAGTCTGTATAGCCGCGAGCAGGTGTTCGGCGGCAAGCAGCTGACCGACGAA
GTGATGCGCCGTTACGGCCTGTCCTATGAAGAGGCCGGCCTGGCCAAGCGTCAGGGTGGT
TTGCCGGAAAGCTATGAGGTCGAAGTGCTGGAACCGTTCAAGGAAGCGACGGTGCAGCAG
ATCAGCCGCTTGCTGCAGTTCTTCTACGCGGGCAGCGAATTCAATCGCGTGGACTGCATC
GTGCTGGCCGGCGGCTGTGCGGCGCTGTCGCGCCTGCCGGAAATGGTCGAAGAACAGCTG
GGCGTGACCACCGTGGTCGCCAATCCGCTTGCTCAGATGACGCTGGGGCCGAAGGTTCAG
GCCCATGCGCTGGCGCTGGATGCGCCTGCATTGATGATCGCCACCGGCCTGGCCCTGAGG
AGCTTCGACTGATGGCAAGAATCAACCTATTGCCCTGGCGCGCCGAGCGCCGGAAAGCGC
GCGAGCGCGAGTTCTATTCGATGCTGGGCTTCGCCGCGTTGGGCGGGGTGCTGTTGTCGG
GCTTGATCTGGTTCTATTACGACGCGCAGATCAGCGGCCAGACCGAACGCAATGCGTTTC
TGACCACCGAGATCGAGAAGGTCAAGGCGCAGAACGAAGAGATCAAGGAACTCGACAAGA
AGAAGGACCGCCTGCTGGCCCGCAAGAAGGTCATCGAGGAACTGCAGGCCAATCGCTCGC
AGATGGTGCACCTGTTCGATTCGCTGGTCCGCACCATTCCCGATGGCGTGGCGCTGACCA
ACATCAAGCAGGACGGCGACATCCTGACGCTGGAAGGGCGTTCGCAATCCAACGCGCGCG
TCAGTACCTACATGCGCAACCTGGAAGGCTCGGGCTGGATGACCAATCCGGACCTGTCGA
TCATCGAGGCCAAGAGCCAGGACAAGGCAGCCGGCCAGCCGGTCGCCTCGGCGATGGATA
CCAAGACGCTGCCGTATGTCTTCACGTTGAAGGTCAAACTCGCCAACCCGAACGAGACCG
ACAAGAACGGGGCCGCTCCGGTCGACGGCCAGGCACCTGGCGCGACGCCGGCTGGCGCCA
CACCGGCACCTGCCGGCGCACCGGCGCCCGCCGCGGCGCCAGCCACGCCGGCACCTGCGC
AAGCGACTCGGCCGCAGGAGGGGGCGGCGTCATGAGTAAGAAATCATTCAAGCTCAGCGA
TCTGGACTTCAACAACATCGGCGGCTGGCCGCAACAGGCGCGCATCGTGTTCTGCGTGGT
GGTGGGCCTGTTCATCATGGTGCTGGCGTGGTTCCTGCTGATCAGCGGCAAGCGCGACGA
ACTGGAAGGGCTGGAAGGCACCGAGTCGCAGCTGCGCACCGAGTTCGAAACCCAGCAGGG
TCGTGCGGTCAACCTAGAGCCGCTCAAGCAGCAGCTCGCGCAGATGGAACAGGTGTTGCA
GCAGATGCTGCGCCAGCTGCCCAGCAAGACCGAAATGCCCGACCTGATCATCGACATTTC
GCAGACCGCGTTGTCCAGCGGCCTGTCCAACGAGCTGTTCCAGCCGGGTCCGGAATCGCC
GAAGGAGTTCTACGCCGAGAAGCCGATCGCCTTGCGCATGGTGGGCAGCTACCACCAGTT
CGGCGCATTCGTCAGCGGCGTGGCCTCGCTTCCGCGCGTGGTGATCCTGACCATGCACGA
CATCAACCTCAAGCCCAAGGACGCCAAGGCCGGCATCACGCCGCGCGGCGCACTGGAGCT
GTCCGGTACGGTCAAGACCTATCGCTATCTGGACGATGAGGAAATGGCCGAGCAGGAGAA
GGCAGCGGCCGATGCTGCGAAGAAGGGCGGCCAATGACCATGAAATTGCTCAAAATCCTG
TCCTGCGTGGCGTTAATTGCTGTATTGCCGGCCTGCAGCCGTGGCATCACCAGCACCCCT
GGCGATGCACCGAATCTGGAAGCCTGGGTGGCCGAGGTGCGCGCACGCCCTGCGCCGCCA
CTGGAGCCGCTGCCGGTGATGCAGCAGTTCGAAACGTTTGAATACGCGGCGCAGTCGATG
CGCGACCCGTTCAGCGATGCCTGGGTCAGCGCGGAAGGCGGCAACGGCACGCGACCGGAT
CCGAACCGGCGCAAGGAGCCGTTGGAAGCCTTTCCGCTCGACGCCCTCGACATGGTGGGG
ACCATCGGGGGTGGGTCGGGCCTGATCGCATTGGTGATGGCGCCGGACAAGGTGACCTAC
CGGGTGCGGCCGGGCGTGTATCTGGGGCAGAGCGATGGCCGGGTGACCGGGGTCTACGAA
GACCGCATCGAGCTGATTGAACTTGTGCCGGACGGTGCGGGTGGATGGCTTGAACGGCCG
GCCGCGCTCGCACTGGATGATCAATAAAGTGATAGGGGATAGCACGATGACGTTTTCCAA
TGCCCAGCGGCTGCGTCCGGTTCGGCGCCACGCGATGCTCCAGGCCTGCGCGTTGGGGTT
CGCGCTGGCGCTGGCCAGTGGCAGCGCGTTCGCGGCCGCAGCGCTGACTTCGCCTGCACA
GGATCCGGCCAGGACCGCTCCAGCGAGTCTGGCGGTGTCCAAGATCGACTTCAAACGCGG
CGACGATGGCGCCGGCCGGTTGATCCTGCAGTTCGACGGCCAGGGCGCCAGCCCCGACCT
GCGCACCCAGGGCGACAACGTGCTGGTGGACATCAGCAACGCCAGGTTGCCCGCGGAACT
GCAGCGCCCGCTCAATGTCACCGACTTCGCCACGCCGGTGCAGCGCGTGGAGGTCAAGCC
GTCCGGCTCCGGCTCGCAGCTGGTGCTGTCGACCAAGGGCGCGTTCGATTCGCTGGCGTA
TCAGACCGGCAACGAATACGTGGTGGAAATCACTCCGCGCAAGGGCCAGCCGGCCGTGGG
CGGCGTCACTGCCGCGTCGGTCACCCAGGCCGCGGCGCAGATCGCCGCGCGCGGTTACAG
CGGCCGTCCGGTGACGTTCAACTTCCAGGACGTGCCGGTGCGGACCGTACTGCAGCTGAT
CGCCGAGGAATCCAACCTCAACATCGTGGCTTCCGACACCGTGCAGGGCAACGTGACCCT
GCGCCTGATGAACGTGCCGTGGGACCAGGCGCTGGACATCGTGCTGCGCGCCAAGGGCCT
GGACAAGCGCCGCGACGGCGGCGTGGTGTGGGTCGCCCCGCAGCCGGAGCTGGCCAAGTT
CGAACAGGACAAGGAAGACGCCCGCATCGCGATCGAGAATCGCGAGGATCTGATCACCGA
TTACGTGCAGATCAATTACCACAATGCTGCAGTGATCTTCAAAGCGTTGACCGAAGCCAA
GGGAATCGGCGGCGGCGGTGGTGGTCAGGGCGGTGGTCAAGGTGGCGCAGGACAGCAGGA
CAACGGTTTCCTGTCGCCGCGCGGTCGCCTGGTGGCCGACGAGCGCACCAATACGCTGAT
GATCAGCGATATCCCGAAGAAGGTCGCGCAGATGCGCGAACTGATCTCGCATATCGACCG
CCCGGTGGATCAGGTGTTGATCGAGAGCCGTATCGTCATCGCCACCGATACGTTCGCGCG
TGATCTGGGTGCGCGCTTCGGTATCTCCGGCGCCACGGGCCGCGGCATTTTGAGTGGTTC
GCTCGAAAGCAACGTGAACTACAGGAACACGTCTGCGCAGCGCGCCAACGAACTCGCCAA
CAGCGCAACCCCGACCACGCCGGGAACCAGCAACACCATTCCTGCTTTCCTATTCCCCTC
AGGGTTGAACATCGATCTGGGAGCCGGTGGGTTCACAACCAACCGGGCTGCTGGTCTGGC
GTACACGCTGCTGGGTTCGAACTTCAACTTGGATATCGAACTGTCTGCGATGCAGGAAGA
AGGCAGGGGCGAGGTTGTGTCCAATCCGCGTATCGTGACCGCCAATCAACGTGAAGGCGT
GATTAAACAGGGCCGTGAGATCGGCTACGTCACCATCAGCGGAGCAGGCGTGGCAGGCGG
AGGATCTCAGGCGAATGTCCAGTTCAAGGAAGTTCTGCTCGAGCTGAAGGTAACGCCGAC
AATCACCAACGATAATCGCGTTTTCTTGAATATGAATGTCAAGAAGGACGAGGTTGCACG
TTTCATCGATTTGCCGCAGTACGGCACCGTGCCTGAAATTAATCGCCGAGAAGTCAATAC
CGCGGTCTTGGTGGGCGATGGCGAAACCGTCGTAATCGGTGGTGTGTACGAGTTCACCGA
CCGCGAGAGCGTCTCCAAGGTGCCTTTCCTGGGCGACATCCCCTTCCTGGGAAATCTGTT
CAAGAAGCGTGGCCGCAGCAAGGAAAAGGCCGAGCTGCTGGTTTTCGTAACTCCCAAGGT
CTTGCGGGTTGCAAGCGCAGCGCGCTGAAGGCGTTGAGTGACAGGAAAGGCCGCGCAAGC
GGCCTTTCCTGTCTGTGGCGCTCAGGGACGCCGCCGGCGCGTGCTGAACGATGTCCGTTG
CAGGTCGAAGCCTCTTGCGCATCGGAGCCCAATCGTCCGGGCCGTGCGCTTTCTTCCAAA
GGATCGACTGCGGCAAAGCTGAGCGTTGTGATGTTTAAGAGCATGACCTCCGTCACTCGC
TGAACCTCCAACCATCGCCAGGTGAACCAATCGCTTCCAGATCGGTCACACTGGGCCTAT
GAACGCACCGCCGCTCCTTCCCCCTGAAGCCGCTGCCGCGCCCGCCGAGGACCGGTTGCA
CCGTCAGTTCACCAGCCTGCGCGAGTCGTTGACGCAACGCATCGTTGGTCAGTCGGCACT
GGTCGAGCGGCTGCTGGTCGCCTTGCTGGCCGATGGGCACCTGCTGGTCGAGGGGGCGCC
CGGGCTGGCCAAGACCACCGCGATCCGTGCGCTGGCCGCGCGGCTGGAAGCGGATTTCGC
GCGGGTGCAGTTCACCCCCGACCTACTGCCGGCCGATCTGACCGGTACCGAGATCTGGCG
CCCGCAGGACAGCCGGTTCGAATTCATGCCGGGGCCGATCTTCCATCCGATCCTGCTGGC
CGACGAAATCAACCGCGCGCCGGCAAAGGTGCAGTCGGCCTTGCTCGAAGCGATGGGAGA
ACGGCAGGTGACGGTCGGCCGGCACACCTATGCGCTGCCGCAGCTGTTCCTGGTGATGGC
AACGCAGAATCCGATCGAACAGGAAGGCACGTTCCCCTTGCCCGAAGCGCAGCTGGACCG
TTTCCTGATGCATGTGCGCATCGGTTATCCCCAGGCCGATGCGGAAGCGGAGATCCTGCG
CCTGGCCCGCGAGGCGGCGCGCGATACGCTGGAGAAACACGAGATCGTTCCCGAGCGGAT
TCCGCTGGAAGACGTCTTCGCCGCGCGACGTGTGGTGCTGGATGTCCATCTGGCGCCGCA
GCTGGAGCGTTACCTGATCGAGATCGTGCTCGCTTCGCGCGATGCGCAGCGCTACGACCC
CGCGCTGGCGCGGCGGATCGCCTGGGGCGCGAGCCCGCGCGGCTCGATCGCGCTGGAGCG
CTGCGCGCGTGCGCGCGCCTGGCTGGCGGGGCGCGACTACGTCACGCCGGACGATATCCG
CGCGATCGCGCCGGACGTGTTACGTCATCGCGTCTTGCCAAGCTATGAGGCCACTGCCGA
AGGCTGGGACGGCGAGCGTCTGGTGGCAGCCCTGCTGGACAAGATTCCGCTGCCCTGATC
GGGCAGTGCGCCGCGCAGGTATGCCTTCCTCCGATCAGAGTCCAATGTCCGCCACGCCGT
CCACGTTCATCGCAGGTGCTGCGCCATCGGTTGTCGGCGATGGTCTGCGTCCACACCTTG
CCGAGCTGATCGCGTTGCGCGGCACCGCGCTGCATCGGGGGCAGCCGGGGCGCGGTCGTC
ACGGTCTGGTGGGTCCGGTCCCGGCAGCCACGCGTGGCCGTGGGATGGAGTACGCCGAAT
CGCGCGAGTACGTCCCTGGCGACGATGCGCGGCACATCGATTGGCGCGTGACCGCGCGCA
CCGGGCGGGCGCACACCAAGCTGTTCCAGGCCGAGCGCGAACGCTTGAGCCTGATCGTGG
CCGACACTGCGCCGGCGCTCTTCTTCGGAACGCGGGTGCGCTACAAGTCGGTGCAGGCGG
CGCGCGCCGGCGCGGTGGCGGCGTGGCTGGCGCAGCGGCAGGGCGACCGGATCGCCGCCC
TGCGCGGCACCGCCAGCGAGGCGCCGATCGCGCCCCGCTCCGGCCAGCGTGGCGTATTGC
CGGTCCTGGACGCGTTGACGCGCTGGTATGCGCAACCGCCCGGCGGCGACGCCGGGCTGG
CGGTCGCGCTCGACCATGCGGCACGGCTGTTGCGTCCCGGTGCGCGGCTGACCGTGTTGG
CCGATCCGCGCAGTGCCCACGCGATCCCGGCCATGCGATGGTCGGGCCTGGCCCTGCATC
ACGAGGTGGTGGTGATCGTGCTGGTCGACCCGCTGGAACTGGCACCGCCGGCGCATGCGT
TGACCTTCGACGTGCGCGGCGAGCGCATTGCGGTCGATCTTGGCACCCAGGCGGCGCGTG
CGCGTTGGCAGGCCGAGTTCGTGACGCCGCTGGAACAACTGGCTGCGACGCTGCAATCGC
GCGGCGTGCGGCTGCACCGGCTCTCCACCGACGAGGCCAGCGATGCCTGGTTGGGCGGTG
CCGGCGTACGGAGCGGATGACCATGGCACCGCAATCGCTTCCGCTACGCGATGTGCACCT
GCCAGCATCGCCACCGTGGTGGCCGCTGGCGCCCGGCTGGTGGCTGGTGATGATCGCCCT
GGTGCTGGGAGTGGCAGGCGTCTGCTTCTGGTGGTGGCGCCGGCATCGGCGGCAGCGACG
CTGGCTGGCGGCCTTCGATGCCGAGCTGCAGCAGGCACTGACGCCAGCCCAACGCCTGGC
GAGGTTGTCGGGGCTGTTGCGGCGTGCGGCGCGCACGGTGGATGCGAACGCCGACCGCCT
GCAGGGCGAGGCGTGGTTGCAGTTTCTGGACGGCCGCAAGGACAAGCGGCGGCCGTTCTC
GGACGGCCCGGGACGCGCGCTGCTCGAGGGCGGTTTTCAGCGCGCGCCGGCGGTGGCCGA
TCTCGACGCGGTGCAGGCGCTGGCGCGGCGGCGGTTTCTGGCCTTGATGCGGGGGCAACG
GTGAACTGGCTGCAGTGGGCGCAGTGGCAGGACGCCTTCGCGCATTGCGCCTGGCCGTGG
GCGTGGTGGCTGATGCCGCTGCCGCTGCTGATGTGGTTCTGGCCGCGCCGCCGCGCCGAT
GCGGCGGCGTTGCGGGTGCCGTATGCCGATCAATTGCACGCCATCGCCCAGGCGCCGCGC
GTGCCTGCCCTGCGCATGCCGCGCTGGCTGGCCTGGCTGGGCTGGTTTCTGCTGTGCGCG
GCGCTTGCGCGCCCGCAGCAACTGGGCGAAGTGATCCAGCCGCCGCGCCAGGCGCGGCAG
ATGATGCTGGCAGTGGACCTGTCCGGCAGCATGAGCGAACCGGACATGGTGCTGGGCGGC
AACGTGGTGGATCGACTGACCGCCGCCAAGGCGGTGCTGTCGGACTTCCTGGATCGGCGC
GAGGGCGATCGCGTCGGCCTGCTGGTATTCGGCCAGCGCGCATATGCGTTGACCCCACTG
ACCGCGGACCTGACCTCCGTGCGCGATCAGTTGGCCGACAGCGTGGTCGGACTGGCCGGT
CGTGAAACCGCGATCGGCGATGCGATCGCCCTGTCGGTCAAACGGCTGCGCGAGCAGAAA
CAAGGGCAGCGCGTGGTGGTGCTGCTGACCGACGGCGTCAACACCGCCGGCGTGCTCGAT
CCTGCCAAGGCCGCCGAACTGGCCAAGGCCGAAGGGGTACGCGTGCACACGATCGCGTTC
GGAGGCAATGGTGGCTATTCGCTGTTCGGTGTGCCGATCCCCGCTGGCGGAGGCGACGAT
ATCGACGAAGAGGGGCTGCGCAGGATCGCCGAGCAGACCGGTGGGCGCTTCTTCCGCGCG
CGGGACACCGAGCAGCTCGCCGGCATTTACGCCGAGCTGGATCGCCTGGAACCGGTGAAG
GCGCTCGGTCCCTCGGTGCAGCCGCGCGTGGAGCGCTATCACTGGCCGCTCGGCGCTGCG
CTGGCGGTAGCGCTGCTGGCCTTCGCACTGCCGCGGAGATGGCGATGAACGCGCTGACCG
AACTGCTCGGGCCCTTGCATCTGCTGCGTCCGGATTGGCTATGGGCACTGCTGGCGATCG
TGCCGGCGGCGGCGCTGTGGCTGCTGCGTCGACGCAGCGCCGATGCATGGCGGCACAGCG
TGGATGCGCATCTGTTGCCGGCCCTGCTGGTCACCGGGGGGCGGCGTGGATGGCTGGGCT
TCGTGCTGGCCGCGTTGACCTATGCGCTGGCGGTGGTGGCGATGAGCGGGCCGAGCTGGC
GGCAGACAGAGCGCCCGGTGTTCCAGTCCAGCATGCCGTTGGTGGTGGTGCTCGATCTGT
CTTCCAGCATCAATGCGACCGATCTACCACCGTCGCGGCTGCTGCAGGTGCGCGCGAAAC
TGGCCACGCTGCTGCGTCAGCGCGCCGGCGGCGAGGTCGCACTGCTGGTCTACGCCGGCG
AAAGTTTCACGGTGGCGCCGTTGACCGAAGATGCGGCGAATGTCGCGCTGTTTCTGGATG
CGCTATCGCCGTCGGTGATGCCGGTGGACGGCAAACGCGCGGACCGGGGCATCGATGCGG
CCCGTCAGTTGTTGCTGCAGGCCGGTTTCAAGCAGGGCGATATCCTGCTGGTCGGCGATG
GCGCGGACGGCTCGGCCGATAGCGCCGCGCGAGTGGCGCGCGCGCGCGGCTTCGCGGTGT
CCGCGCTCGGCGTGGGCAGTGCACGGGGAGCGGCCTACCGCACCGCCGGCGGCGAGATCG
CGCAGGCACGACTGGACGAGGACAGCCTGCGCGATCTGGCGGGACAGGGTGGCGGGCGTT
ACGCGCGCCTGACTGCAGGCGATGCCGATCTGCAGGCGCTGGGAGTCCTGAACCCGGCGC
AGCAAGCGCGTGCCGACGAAACGTCCGAAGCCAACGGCGGCAAGACCTGGCTGGACGAGG
GCTATTGGCTGCTGTTGCCGGTGATGGCCTTGGCGCTGCTGGCGTTCCGGCGGCGCGCGG
TGGTGGCGTCGCTGGTACTTGCCTGCGTGCTGCCGCTGGCCCAGCCCGCGCAAGCCGCCG
ACGGCACGCTGTGGCAACGCGCCGATCAGGTGCAGCAGCAGCGCATGGATGCCGGCGTGC
AGGCATACCGGCGCGGTGATTTCGCCGCTGCGCAAAAAGCCTTCGAACACGTGCCGACCG
ACGAAGGCCTGTACAACCTGGGTAATGCACTGGCGCGGCAGGGCCGCTACGACGAGGCGA
TCGCGGCCTACGATCGTGCGCTCAAGCAACGTCCGAATCAGCCCGATGCCATCGCCAACC
GGGCTGCGGTCGATGCCGCACGCAAGCGGCAGCAGGGCAACAAGGGCGGGCAGGGCACGT
CCAGGGATCAGGATCAGTCAGGGCAGAACAAGGCTGGGCAGAACCAGCAGAACGATCAGG
GCGCGGGCCGGAATGGACAGCAGCCGCAGGACGCGCAAGGCAAGCAGGATGGCAAGGATC
CATCGTCTGCCACGCCCGAGTCGCAGGATGGAAAGACGCAGGACCCGCAGTCCAGGGACG
GCAAGGGCGAGCCGAACAAGCAGGACGCGCCACCGCAGTCGGCCGACGCCAAGGCGCAGC
AGCAGGCCGATGAGGCGCAGCGTCGCAAGATGCAGCAGGCCATGGCGCAGGTTGGCGACA
AGGCTCCCGGCACGCAGGGTAAAGCGGAGGCGGCCGTTGCGGACGAGACGCCGGAACAAC
GCGAGCAGCGCCAGGCCGTGGATGCGTGGTTGCGGCGGGTGCCGGACGATCCGGGTAGTC
TGCTGCGCACCAAGTTCAGGCTGGAATACGAACGCAGGCAACGGGACGGACGATGATCGG
CACACACCATTTGCGCCGCGTGGCGATCGGCATGCTGACCAGTGCGATGCTGCTGGTCTG
CGCACCGTTGGGTGCGGTCACGCGTGCCTGGCTGGATCGCGACAGCGTCGATGCCGGAGA
GGTGGTCACGTTGAACATCGAAACCGACCAACGTGGGGTGGATCCGGATTACACGCCACT
GCGCAACCAGTTTGCATTGGGTGCCAAGAGCGCCAACCAGCAGATGCAGGTCAGCAACGG
CGCGGTGACGATGCGTGCGTTGTTCGGCGTGGTGTTGACTCCACGCAGCAGCGGCGAGCT
GATCGTGCCGGCGATCCGGGTCGGCGGCGAACGGACCGAACCGCTGCGACTGCAGGTGGT
GGCCGGGGCCAACGCTGCCGCCGACAGCGGGAGCGCGGCGGCAGGCGCAGCAAGTGCGGC
GCAAGGCACCGAAGAGGCATTCGTCGAAAGCCGGGTGGACGATCCGCAGCCCTACGTACA
GCAGAGCGTGGGTGTGGTGGTGCGGCTGTATTTCGCCAGTCAGCTGGCCTCCGGCGAACT
GGACCTGCCGGCCCCGGACGGTGCATCGCTGCAGCGCATCGGCGACGACGTCACCTCGGT
GAAACTGGTCAACGGACGCCAGTACAACGTGGTGGAGCGGCGCTATCTGCTGGTGCCCGA
GCGCAGCGGTCGCCTGCAGCTTCCTCCCGCGCGGTTCAACGGGCGGTCGGTGGGTGGCTT
CTTCGACGATTATTTCGGCCGCGGCAACGGCGAGCTGAGCGCGCGCAGCGCCGGCATCGC
GCTGCAGGTGCGTGCGCAACCGGCCAATGCGCCGCAACCGTGGCTGCCGCTGCGCAATCT
GCAGTTGCGCTACACGGCCACGCCGCAACGCGCCACCGCCGGCGAGGCGGCGCAGTTCGT
GGTGGAAGCCAGTGCGCGCGGCGTCACCCAGGCGCAGTTCCCCGAGCTGCCCACGCCGAG
CGTGCCCGACGCGCAGGTCTTCGCCGAGCCGCCGCAGTACGAAGAGCGCTTCGTGGACGG
CTCGCCGCAACTGCGGCTGACCCGTCGCTACTCGGTGGTGCCCAACCGCGCAGGCCCGCT
GGTCGTGCCGGGCCTGCAGGTGGCGTGGTGGGATGTCGGTGCGGCGGCGGCGAAGACCGC
CACGCTGCCGGACCTGACGCTGGACGTGGCGGCTGGCAGCGGCGCGTTTGCGGCGCCTGC
GCCTGCGCCAACGCCTGCAGTCAATCCATCGCCGGAGAGCGCTGCGACAACTGCAGCGGC
CGGCACGCTGAGCCTGCAGCAACCCGCGGCCACACAACGGCCGTGGGGCTGGATCGCTGT
GGCGACCGGCTTTGCGCTGTTGTGGATTGCTACCCTGGTGTGGGCCTTGTTACGGCGTGG
CGGCGGTTCGCATGGCACGTCGGTGATCAGCGCCAGCGATGCAGCTGCGCCCGGCCGGCG
TGTGACGCATGGTGTCGCCGAGCTGCGACGCGCGCTCGATACCGGCGGCATGGACGACGT
GGCCGCGGTGCTGTGCGGCATGGCCGGCGTTGCCGATATCGACAGCGTACTGGCAGCGTT
GAGCGACCCGGCACAGCGGGCAGCGGTAGCACGGATGCAGCGTGCCCGCTGGGGCGGCGA
CGGCGACGTGACCAGTGCACGTTCGGCCTTGCGCGAGGCCTTTGCCAAGGGGCCGCGCTG
GCGGCATGCCACGGCTGCGGAGCCGGAAGTCTTGGCGCCGCTGTATCCGCCGGCGCCTTG
ATCTGTGGCATCGCTGCAAGGCCCTTGCCCGCCCACCATCGCAGGACACGCCGCAAGTAC
GTCCCTGTAGGCTATTACGCGGCATCCATGCCGCGTAATAGCCCGCGACGGTGGGCGGGC
AAGGACCTGTTGAGATGGTCAGTGCGCATGGTCGCAAGCAGAGCATGAGGTGCGCTTGGC
GCACACTGGGTCCCACCAGCTTCTTATCGCCTTCCCATCGCAAGCGGAATAGCAGACAGG
CTTTCAATACGGAACCTGCAAGCTTCTCATCTGCCTGGCGCAAGTTGAGCGACATGCCTT
CAATAAAGCAACCGGCCAACTCTCTGGCGCGGTGTCCTTGCCGATTGCGGGACCCTTGGC
AGCATGGATGCCGCCAAGGAGCCTCCAGGGATGGATTCACGGCGTGTCCCGCAAGCGGTG
AGGGCACCACGCACTCGACTCATCAGGCTTCTCAGCTGACGTGGGAAGGGCGCCTACCCT
GGGCGGGCGCCCGGCGGCAGGCCGGGAGGTGGCCGCATCGATGGCGTTTGTTAAGCTCCG
CCCTTTGTGTCCAGACCAAGGCCGACCCGATGACTGCATCCCCAGCCGCACGCCGCCCCG
GCCTGCCCCTGCATTGGAAGATGGGCATTGGCTTTGCCGTGGGTCTGGCGCTGGGTCTGG
CCGTCTATTATCTGGCCGGCAGCGATGCCGACTGGGTGCGCCTGGCCACCAAGTACGTCA
CCACGCCCTTCTCGCAGGTCTTCCTCAACCTGATCTTCATGCTGATCGTGCCGCTGCTGT
TCTCGGCATTGGTCATGGGCATTTCGGAAATGGGCGACATCCGTGCGCTGGGCCGGGTGG
GCTGGCGCACTCTGGGCTTTACCGTGGTGCTGTCCGGTGTTGCGGTGCTGCTCGGGTTGG
TGCTGGTCAATGTGCTCAAGCCCGGCGCGGGGGTGGACCCGCAGCTGGCCAACCAGCTGA
TCCAGGAAAACGCCGAGCGCACCCGCGAGATCATTTCCAGCTCGGGCAGCCAGCCGCAGG
GCATGGACATGCTGCTGTCGATCGTGCCCAACAACGTGATCGCCGCTGCGTCCAGCAATG
GCGCCATCCTGTCGTTGATGTTCTTCGCGGTGATGTTCGGCGTGGGCATGGTGCTGACTG
CCGATGAAAAGGTCGCCACGCTGCGGCGTGGGATCGAGGGCATCTTCGAAATTTCGATGA
CCCTGATCGGCCTGGTGATCCGGCTGGCGCCGTATGCGGTGGCCTGCTTCATGTTCAACC
TGGCCGCGTTGTTCGGCTTCGATCTGTTGATCCGCCTGGGCGCCTACGTGGGCGTGGTGG
TGCTGGCCCTGGGGCTGCACATGGTGGTCAGCTACGGATTGGCGGTGAAGTTCGCCGGGC
GTTCGCCGCTCGGGTTCTTCAGGCAGACCCAGCAGGCCACGATGATGGCGTTCTCCACCG
CGTCCAGTAACGCGACCCTGCCCACCGCCTTGCGTGTCGCCGACGAGATGGGGTTGCCGC
CGCGGGTGTCGCGCTTCGTGCTGACCGTCGGGGCGACCGCCAACCAGAACGGCACGGCGC
TGTTCGAAGGGGTGACGGTGATCTTCCTGGCGCAGTTCTTCAACGTGGACCTGAGCCTGG
GCCAGCAGTTCATGGTGATGCTGGTCTGCATCCTGGGGGGCATCGGTACCGCCGGCGTGC
CGTCCGGCTCGCTGCCGGTGGTGGCGCTGATCTGCGCCATGGTCGGGGTCAATCCGGTGG
GCATCGGCATGATCCTCGGGGTCAATCACTTCCTGGACATGTGCCGGACGGCGTTGAACG
TGACCGGAGATCTGGCGCTGACGACCTTGGTGGCGAAAGGGGAGCCGGGATCCGGGCCCC
GGGACCCGGGACCCGAAGAAGCGCAGGCTGCGCATTAGTACGCGAACGGGACATTTTTCT
GCCGGGTTCGACCGCACGAGTCCGCAAGTCGGCTGACCTCCGGGCAATGCATGCGATCCT
TGGTCCCGGGTCCCGGGTCCCGGGTCCCGGCCTCAGTCACATGCTCTGTGGGAGAATAGG
GATCTCCGCTTCCAGCGGTGTTCCCCTCCGCTTCCATAGACGCCCATGACCCAGCCCACC
CGCCGCCAGCTGGCCAACGCCATCCGTTTTCTTGCCGCAGATGCGGTCGAAGCCGCCAAG
TCCGGCCATCCCGGCATGCCGATGGGCATGGCCGATATCGCCGAAGTGCTGTGGAACGAC
TTCTACCGGCACAACCCGAACAACCCGCACTGGTTCAATCGCGACCGTTTCGTGCTGTCC
AACGGCCATGGCTCGATGCTGCAGTACGCGCTGCTGCACCTGTCCGGCTACGACCTGCCG
ATCGAGCAGCTCAAGCAGTTCCGTCAGTTGCACAGCAAGACCGCCGGTCACCCGGAGCGC
AGCGAAACCCCGGGCGTGGAAACCACCACCGGCCCACTCGGCCAGGGCTTCGCCAACGCC
GTCGGTTTCGCGCTGGCCGAGAAACTGCTGGCACAGCGCTACAACCGGCCGGAGCTGGAA
ATCGTCGATCACCGCACCTGGGTGTTCATGGGCGATGGCTGCCTGATGGAGGGCATCTCG
CACGAAGCCGCCTCGCTTGCCGGCACCTGGGGCCTGGGCAAGCTGGTCGCGTTCTGGGAC
AACAACCAGATCTCCATCGACGGCAACACGGCCGGCTGGTTCAGCGACGACACCCCGGCG
CGCTTCGAAGCCTATGGCTGGCACGTGATCCGCGACGTGGACGGGCATGACGCCGACAAG
ATCAAGGCGGCGATCGAGGCGGCGCTGGACAACGGCGACAAGCCCACCCTGATCTGCTGC
CGCACCAAGATCGGCTTCGGTGCGCCGACCAAGGCCGGCAAGGAATCCTCGCATGGCGCA
CCGCTGGGCAAGGACGAGCTGGAAGGCGCGCGCAAGGCGCTGGACTGGCCGTACGGCCCG
TTCGAGATTCCCGAAGAGATCTACGCCGGCTGGCGCGCCGGCGGCACCGGTACCTTGCGT
CAGGCCGAATGGGAACAGCTGTTCGACAAGTACGCCAAGCAGTATGCCAACGAAGCCGAT
GAGCTGACCCGCCGCTCGCACGGCGAGCTGCCGGCCGACTTCATCGCCAAGGCCGATGCC
TACATCGCCAAGGCGCAGGAAGAGGGCCAGACCATCGCCTCGCGCAAGGCCTCGCAGCTG
GCCATCGAAGCCTTCGCGCCGTTGCTGCCCGAGCTGATCGGCGGCTCGGCCGATCTGGCC
CATTCCAATCTGACCCTGTGGAAGGCCAGCAAGTCGGTGGCCACCGACGATCCGGACGCC
AACTATGTGTATTACGGCGTGCGCGAGTTCGGCATGACGGCGATTGCCAATGGCCTGGCG
CTGCATGGCGGCTTCATTCCGTTCGACGCCACCTTCCTGGTGTTCAGCGATTACGCGCGC
AATGGCGTGCGCATGAGCGCGTTGAATCCGGCGCATGCCATCCACGTGTACACCCACGAC
TCGATCGGCCTGGGCGAAGACGGCCCGACCCATCAGCCGGTGGAACACCTGGCGTCGCTG
CGCTACATCCCCAATAACGATGTCTGGCGCCCGGGCGATGCGGTGGAGTCGGCGGTGAGC
TGGAAGGCCGCCATCACCCGCAAGGACGGTCCCAGCTGCCTGGTCTTCAGCCGCCAGAAC
CTGCAGCACCAGCCGCGCAGTGCCGAGCAGCTCAAGCTGATCGAGCGCGGTGGCTACGTG
CTGGCCGAGGCCGAAGGCGGTACGCCGGACGTCATCCTGATCGGTACCGGTTCGGAAGTC
GGCCTGGCGATGGAAGCGAAGAAGACGCTGGATGCGGCTGGCATCAAGACGCGTGTGGTG
TCGATGCCGTCCACCGATGTGTTCGATCGCCAGGACGCGGCGTATCGCGAACAGGTACTG
CCGAATGCGATCCGCAAGCGCGTGGCGGTGGAGGCGGGCGTAACCGGCTTCTGGCGCAAG
TACGTGGGTCTGGATGGTGCGGTGGTCGGCATGGACAGCTTCGGCGCGTCGGCGCCGGCC
GATCAGCTCTACGCGTACTTCAAGATCACCGCCGAACACGTGGTGGAAGCAGCCAAGGCG
TTGTAAGGCCGGGTCCTGCGTTGAAAAGAGCGCCGGCAATGCCGGCGTTTTTTTTGCGCG
CGGGCGGCAAGTCAGCGGCGCTGCGGGTATCCCGGCATGTCCATGCGCCCGAGTGATCGA
CCGGCGCGCTGCGCTCCCACGCGCTGCACGAACAAAGCAGGCTCAGCCTTCGATGGGGAT
TGTCGCGCTCGCTGATAAGGCATTCCTGAAAGCCGGCGCTGCCATGGGGCTGTTTAAAAT
GTGAATCATTCCCATTAAAATGGCGTATTGCCGCAGCTCGCCGGCATGTCCTCCCCCTAT
GGACCCTCGCGTACCGCCGCGACGGGTCGTCCTCGAATGCCTGTACCGGAGTTGTGATGA
ATCGTCCTGCCGTAATGCGTCTCCTTCCCATTACGCTGCGCCCGCGCGCGCTGTCGCATG
CGGTGTTCGCCGCGCTGTGCACCCTGTCTGCGGGCCCGGCGCTGGCCGAAACGCCCGCTG
GCGACGCGGAGGTCACCACCCTGGACCGCCTCAACGTGCAGGGCGAGCAGGTCAAGGGCT
ATACGGTGGAGAAGACCACCGCCGGCACCCGCATGAACCTGGCGCTGCGCGAGATTCCGC
AGTCGGTCACCGTGGTCACCCGCGAGCGCATGGACGACCAGAACCTGCAGAGCATCACCG
ACGTGCTCAACAATGTCTCCGGTATCTCGGTTGCGCAAAGCGACAGCGAACGGCTGGAGT
TCTATGCGCGCGGTTTCTACATCGACAACTACCAGTTCGATGGCATTCCGGCCTACATGG
AACAGGCCTGGAGCTACGGCGATTCGGCGCTGGACGTGGCGCTGTACGACCGGGTGGAAG
TGGTGCGCGGCGCCACCGGGCTGCTGACCGGCTCGGGTAATCCCTCGGCCTCGATCAACC
TGGTGCGCAAGCATGCGGTCAGCCGCGACTTCACCGGCACCGTGTCGGTGGGTGGCGGCG
ATTTCAACAAGACCCGCAGCGTGGCCGATGTCACCGTGCCGCTGAGCCCCGAAGGCACCG
TGCGCGCGCGCGTGGTCGGCGTCTACCAGGACGGCGAATCGGACATGGATCGCTACAACC
TGCGCAAGAAGATCGGCTCGGCCATCATCGATGCCGACCTCACCGACAGCACCCTGCTGA
GCGTGGGCTACGAGTACCAGAAGAAGGAATCGGACGATGTCACCTGGGGCGGCTTCCCGC
TGTTCTACAGCGATGGCACGCGCACCAACTACGACCGTTCGTTCAATCCGGCGGCCGACT
GGACGTTCTGGGACACGCGCCTGCAGCGCACCTTCGCCAGCCTGCAGCAGAGCTTCGACA
GCGGCTGGATGCTCAAGGCCAATGTGAGCCACGAAAAGACCGAAGCGGCCAACCACCTGT
TCTACCCGTTCTACACGATCTTCGGCTTTGACCGCACCACCGGCGGCGGCGTGGTGCCTT
ATTCGGGCAACTATCAGACCGAGCGCAAGGCCGATGGCGCCGACGTGTATGCGGAAGGCC
CGTTCCAGCTGTTCGGCCGTGAGCACCAGCTGGTGGCCGGCGCCAGCTACAACCGCCGCG
AGTACGTCAACAACGGCACCTTCGATTTCCCGGCACCGCTGAGCAGCTACTTCGGCTGGA
ACGGCGCCTATCCGGAGCCGAACTGGAGCCCGCGCACGGTGCAGAGCGACGGCACCATCA
AGCAGAAGGCCGCCTACGTGGCCGCACGCTTCTCGCTGGCCGATCCGCTGACGCTGCTGG
TGGGTGCGCGTTATACCGATTGGCAGATCGACGGCCGCAATTTCGACGCTGCCCAGGGAC
TTGTGCCGTTCTCCGACACCCAGACCGAAGTGACTCCGTACGCCGGTCTGGTGTATGACT
TGAACGATGTGTGGTCGACCTATGTCAGCTACACCGAAATCTTCAACCCGCAGACCTTGC
GTGATGCCAACGGCGGCTACCTCGACCCGTTGAGCGGCAAGGGCTACGAAGCCGGCGTCA
AGGCGGCGTGGTTCGACGACCAGCTCAATGCCTCGCTGGCGCTGTTCCGCATCGAGCAGA
ACAACCTCGGTGTGGCAACCGGCGGTTTCGTTCCGGGCAGCAGCGAATCGGCGTTCGAGG
CCGCCAATGGCGTGGTCAGCGAAGGCTTCGATTTCGAGGTGTCCGGACGGTTGACCCAGG
GCTGGAATGCCACCTTCGGTGCGTCGCACTACACCGCGCGCGACGATAGCGGTACGTCGA
TCAACAAGCATCTGCCGCGCACCACCATCAAGCTGTTCAGCAGCTACACCCCGCAGGGCG
CATGGAGCGATCTGACCATGGGCGGTGGCGTCAACTGGCAGAACCGCTCGTACTACGTGG
ACCCGGTCTACGGCATCTTCGAGCAGAGTGGCTATGCGCTGGTCAGCGCATTCGCACGCT
ACCGTCTGGCGCCGCAGTTCTCGGTGCAGCTCAATGTCGATAACCTGCTCGACAAGCGCT
ACTACGCGCAGTTCAACGGCGGCTACGGCGCGTGGGGCGCATCGCGTAACGGCATGCTGA
CCTTCAACTACTCGTTCTGAGTGGGCGCACGCTCGAGCTTCCCTAGGGAGCGGTCTCGCT
GACACCTGGCACAGGCATCTTGCGAAAGATGCCTGTCCCTGTTTGCAGCGTACGACTTGT
GGAGCAAGCACCGATGCGTCGACCATCGCGCATTGCCGCATGCGTCATTGCAGCGCTGCG
CTCTCGACGGTTGCAGCGCATCGATGCGTCGGTCGATCACAGACGCGACACGCATCGCTG
CAGTCCCCCGGCAGCTCAGCGCACCGGAGGCAGCAGATGCGGTGCCATCACTTCGCTCAC
CCACTCCATGAAGGCCCGCACGCGTTGCGGCAGATGGCGGCGATGTGCGTAGAGCAGGGT
GGCGGGCATCGGTTCGGGCAGCAGATCTGGCAGTACTTCGACCAGGGCGCCGCTCTGCAG
ATGCGGGCGCAAGGTGCTGACCGGCGCCTGGATGATGCCGAGTCCGGCCAGAGCGGCAGC
GAGATATCCATCGCCGTTGTTGACGGTGACCGGCCCGCGCATCGGCAAGAGTTGGTACGC
CTGTCCATCGTGATACTCGAAGCCCGGCGCGCGCTGCCCCAATGTGGGCGCGTAATGCAC
CAGATCGTGTCGGGACAAATCCTCCACGCACCCAGGGGTGCCTCGGCGAGCCAGATACTC
GGCACTCGCACAACTGATGATCCGGAAAGCGCCCAATGGGCGCGCAACCAGGCTGGTGTC
TTCCAGTGCCCCGACGCGCAACACGCAATCGAAGCCTTCGCGCACCACATCCACGCGGCG
GTCGGTACCGCTGATTTCCACTTCCAGCTGTCGATGCTGCGCGAGGAAGGCCGGCAACGC
CGGAATCACGAAGTTGCGTGCGATGCCCGTCGACATGTCCACGCGCAGGCGGCCGCGCAA
CTGGCCCCGCTCGCGCTGAAACATGCCTTGCAGCTCGTCCATGTCGTCGAGCAGATCGCG
ACTGCGTTGATAATAGGCGGTGCCATCGCCGGTGAGTTGCACGCGTCGCGTGGTGCGATG
CAGGAGCCGTGTTCCCAGCGATGCTTCCAGGCGCTGCACGGCAGTCGACACGCTCGCCTT
GGGCAGGCCCAGGGTTTCGGCCGCCTGGGTGAAGCTGCCGAGCTCGGCAACGCGTAGAAA
GATGCGTAAGGATTCCAGCGTGTCCATCGATCGATTCGATATCTTGAGCGGTGCGCCCAG
CGTGAGTGGATGTCGATGCGTCGGCAAGCGCTTCCTGTCCGCCAGGCGTGTCCAATTCGT
ATCGTCAGCTTCCGTCGCAGCCTGAGCCCGAAGCGCTGCACGCGTTCGCTGCAAGACGGC
CGCGGGTCGGGTCATGCATGACGCCATGTGGGGCGTCGCTGGCGCGCGATCCGCAGATGG
CATGGCTGCCGCCGGCTACTGCAAGCGTTGATCGCCATGCAGGATGGGATAGGGGTTCAC
CGCCTCGCCCTTCCACCACTGCCTTTCCGGCCCGAGCCGATGGATTTCGAAGTGCAGGTG
CGGCGCTGCAGGATTCGCGTTGCCGGTACTGCCGACATAACCGATGACCTGCCCGCGCGT
GACGGCCTGCTTTTCGGTCAGTCCATCGGCGTAGCGTTGCAGATGCGCATAGTAGTAGCA
GTACGTGCCGCTCGGCTCGAACTGGTACACGGTCAGGCCACCGCGTTCGCTGTCGAACAG
CTTTTCGACCGTGCCATCGGCGACCGCAAGCACCGGAGTGCCAGCGGGCGCCAGGATGTC
GATGGCGTCGTGCACGCGGCCCTCGCTACGCGCGTCGGTGAAGGTGTCCTGCAGCTGGTT
GCGGCCGATACCCTGCACGGGGATCAGCAGGTCGGTGGCGACAGGCGATGCATCGGGAAT
GGCAGCGGCAGGTCGTGCTGGAAGATCCTGCGCGGCTGGCGCTGGCGCAGGCTTCGCGGG
GTCAGGCGATGAGGCCATCGTTGCCGGGTGCGCGACCTGCGGATTCCCAGGGCGAGCCGC
GGGCGCAGGTGCGGCGTTGGCCGAGGGCGTCACCGTCGCTTCCGGAACGTCGCGCTCCAG
CCACCAGTAGCCGCCCGCGCCGATCGCCAGCCCCACGATCAACATCATCAGCAGTTTCAT
GCTTACTCCTGCATCACCACCGGGACCGACGGGCCGACCACGCCGGCCAGTGCGACCACA
TCCCAGTTGGTCAGGCGCACGCAACCGTGCGATTCGGTCTTGCCGACATGGCCTGGCTCA
GGCGTGCCATGCAGGCCGTAATGCGGCTTGGACAGATCGATCCAGACACGGCCGACCGGA
TTGTTGGGTCCGGCCGGCAACGTGGCCTTCTTGTCGCCCTTCTTGGCATCCCAGAACAGT
TTGGGGTTGTACTTGAACACCGGGTCGCGCGAGATGCCCAGAATCTTCCAGCGCCCGATC
GGCAGGGGATCGTGCTTGCTGCCCGAAGACACCGGGAACTGTGCATACACCTTGCCGTCC
GCATCGAACAGTCGCAGCGTCGAATCGGACTTGTCGACCACCAACCTGGCCGGTTTGGCG
AGCGGCGCCACGCCATCGATATTGGGGACCTGGATCGCGCTGCCGGCCTTGCTCAGGTCC
ACGCCTGGATTGAGTTGGCGCAGCAGCGCCGGATCCGCATGGAAGCGCTCACCGAGCGCT
TCTTCGACCGAGGCGTAACCCAGCGCGGACAGCTTGGCCTGCTCGGCAGGACCCTTGGGA
ATCGGCTGGAACGGGCCGGCGACATCGGCATCGGTCAGCGTGTACTGCACCAACGCCGGC
GTGCTCTCTGCCTGCAGCGCCTGCCAGGTCGCATCGTCCATCTCGCCGGTCACCTTGATG
CCATGCGCGGCCTGAAAGCCCGAGATCGCGCGCTTCTGGTTGGAGCCGCGTTCGCCGTCG
ATCTGACCTGGCGAAAAATGCGCGCGATCGAGCAGCACCTGCGCATGCAGGTCCGAGCGC
GGGCCGGTCGCAACGCTCTTCTCGGCCGGCATCGCAGCAGGTGTTGCAGGTGTGGCTGCA
GATTGCGGCGCCTGTGCCAGCGCAGGTAGCGCGGCGCCCAGCGCCAGGGCGATCAAGCAA
ACACGAGCATTGGAGCGTAAGGGCATGGGCAGGTCCAAAAGAGGCATGCCCGCACCTTGC
CGCAGCTGCCTGCGTATCCACGTGAAATGATGGCATCGCCACGTGGCTGGCGTCACTGCG
ACGGGCCGGCGTTGTCGATTGGCTTCCCGGCACACGATCCGAAGCGCCAGCACATCGGGT
TGGCGAGCGGCAGAACGAGAAGACGCATCTCGGCGGGCCGAATCGCGTCAACCTCGGGCA
ATGGCTGCCGCGCCTGGGTACCGTTCGCCCGTTGAGCATCGATACGCTCCGCCGCTTCGC
CTGGCCGCGATGCCCCAGTGCAGACGCTCATGGCCGCGGCGGAGTAGCGCTGTTAGCCAG
GATGCTGCTGTCTCAGGCCGTAGAGGAGTAGCCGCGCCTGCACGCGCTCGCCGAGGCCGC
GCGGTGCATCCAGCGCCATGCGTTGCAGGCAAGCCATTTCCATGGGCTGCACGCGCGGGA
ACGCAAGCAGTGCACGGGCCACGGTCGTCGCCTTGCCGACCGGACCGGCCGTCGCACTCT
TGAGCCAGGTCAATGCGCGCAGCAGATGCTGTTCGACTTCGGTGAAATCGCTGCCGAGCG
GGTAGTCCGGCAGGCTGCCATCACGCCGGAAGGGGGCCAGCGCGCGGCCCAGCGCCTCGG
GCGTATTGCGCTGCGCACGTGCAGCCAACGCCGGCTGCGCACGCAGCTTGCGCGATCGCC
TTGCCTGCTCCAGCAGCGCGTCCTGGAACCGGGCATCGCAGATGCCGGCCATCTCCAGCA
CGCACTGCTGATCGGTCTTGTGGCGCAGGTCGGCGATTCCGTATTCGGTGATGTGCAGAT
CGCGCAGGTGACGTGGAATCGTGGTGTGGCCGTAGTTCCAGCGTACATTGCTGGCTGCGT
GTGCGTCGGTATCGCGGGTGGCACGCAGCATCAGCACGCTACGCGCCTGCGGCAGGGCAT
GCGCCATCGCCACGAAGTTGTACTGCCCACCGACGCCGGACACCACGCGGCCGTCGTCCA
GTCCGTCGGAGACCGCCGCGCCCAGCGCAGTGGCCATCATGCAGGAGTTGAAGAACCGCG
CATCGCGCCGCTGCAGGCGTTGCAGCGGTTCATTGCCACCATACAGTTGATTGATCTCGC
TGATGCGGCGCATGCCGATGGCCCTGCGGGTGCGATCGTCCAACGCATGCAGCCAGCTGT
AGAAGTCCGGTGAGCCGAGATAGAACGCGCCATGCAGGAACTGGCCTTCGTCCTCCACGC
GCGCGTGGTCGGCGGCATCGGCGTTGCCGTCGGCCATGCGCTGCATCAGCGGCAGGTCGT
CGTGCACCTTGCGGCGGATCACGCCGCTGTCCACCAACTGCTTGAAGCCCTCGTTGAGCA
TCTCGCTGCAGCCATACAGCCCGATCGCGAACGGCTCCAGACCGCCACTGGCCTGCACGG
CCGGGTGTGTGGCCAGTTCCGGATCCAGTGCCTGCAATACGCGCCGGTAGGTCGTGTTGT
CGGTGTGGCGCAGCACCAATGCATGACTCAAGGCATCTGCCAGCGTTCCGATGCCGATCT
GCAGGGTGCCGCCATCGCGTACCAGCGCGCTGGCATACAGGCCGATGGCGTAGTCGACGC
TGCTCACCGGTTGTCGCGGCAGGCCGAACAGGCGAGGCGACGGGCCGGGCAGGTCGATGA
TCAGATCGAAGAACGTGGCGTCCACGGCAGCGGTACCGCCGATCCACGGCAGTTGCGGAT
CCACCTCGGCCACCAGCAGCGGGCGCGGCAACCGCAATGCCTGCACGGCATCCAGCGTGT
CCTGGGTGATGTCGTTGTTGCACGACAACGACAGCCGCGTGCCACCGGGCTCGCGCGCCA
CCTTCTGCACGATCAGGTTCGGTGCGCGCTGCGCTACCGCGGCCGCGGCATGCGTATAGT
TCAAGCTGGTGTAGTCGGCCTGCGCTTGGGTGGAGTGCAGCAAACCGCCGGATTGCATGT
AGAACTCTTCCACCTGCACATGCGCCGGCAAGGCATCGCGCAACATGGCATCGACGTAAT
CCAGGCGCGGAAAGTCCGTGCCGAAGTGGCGTGCAATGAACGGCGCGGCAAAGCGTGCCT
GCAGCCCCGCACCCGGCTTGGGCGGATTGAGCGACAGCGCGGTATACACCGCCAGCGGCC
GCGACGGAGTGTCCTTGATCCGCCCGTATAGCGCATTCAAGAGCCGATGCGGTTTGCCGA
TGCCCAGCGGTGCGCCTACGCGCAAGGGGCCGTCGATACGCTGCAGGATCCACTCCAGCG
CGGAGTCCAGGTCGGTGAGGTGATCGGTCATCCGTGCAGGGTAGCCGAGCCGCCGTGGCA
TCGCGTGCAGGGCGGTGATGCCGGCGAGAGATGAAACCGCGTGGCTCTCCAACTGGGAAC
ACCATGCAATTGATGGCGATGCCTGCCATCGGGCCGCTTTCGGCCAATTGGTCGTCTTCG
TTCGTCGAGGCGCAAATCACTCCAGCACATGCACGCTATCGGCAATCCGCCGTACTTCGT
CCGGGTTGTGGCTGACGTAGAGCATCGGCAGGCGGATTTCGTCGCGTACGCGCTGCAGGT
AGGGGATCAGTTCTTCGCGGCGTGCCTGGTCCAAGGCAGACAAGGGTTCGTCGAACAGCA
GCAGTGCCGGTTGCGAGAGCAGCGCGCGGCCGATCGCCACGCGCTGCGCTTCGCCGCCGG
ACAGGTTGCGCGGCCGGCGCTGCAGCAGCGGCGCGATGCCGAGCAAGGCCACCACATCGT
CGAATCCGAAGTGCACAGCTCCACGCGCATGTCGGCCGTAGCGCAGGTTGCCGCGCACAT
CCAGATGCGGGAACAGCCGCGCATCCTGGAAAACGTAGCCGATCCGGCGCTTGTGCGTGG
GCAGGTTCACCTGCTGCCGGTCGTCGTACAGGCAGCGCCCGTCGATGCGGATGTGTCCGG
CATGCGGCTGCACCAGGCCGGCGATGGCGTTGAGGACGGTGGTCTTGCCGGCACCGGAGG
GGCCGACCAGCGCCACCACGCGCGCGTGGTCCTGGATGCCGACATGCCGCCGGAAGCTGC
CGCGCTGCAATTGCAGATCCAGATCCAGCATCAGTCGTCCTCGCGCGGATGCGGTCGGCG
CACCAGCCATTCGGAAAGCAGCAACGCCGCCAGCGAGATCGCCAGTGCCACCGCCGCCAG
CCGCCAGATGCCCGATTCCATGCCCGGCACCTGCATCAGGCCGTAGATCGCCGAGGACAG
GGTCTGCGTTTCGCCTGGAATATTCGAGACGAAGGTGATGGTGGCGCCGAACTCGCCCAG
GGCCTTGGCGAATGCCAGCACCATGCCGGCGACCAGACCGGGCCACGCCAGAGGCAGGGT
GATGCTGAAGAACACCCGCCATGGCGTGGCGCCCAGTGTGGCGGCGGCCGCCTCGAGACG
GCGGTCGGTGGCTTCGATCGACAGCCGGATCGCGCGCACCATCAGCGGAAATCCCATGAT
CGCGCAGGCCAGCGCCGCGCCGGTCCAGCGAAACGCGAACTGCACGCCGAAGTGTTCCAG
CAACCAACGGCCGATCGGTCCCCGAGTCCCCAGCGTCATCAGCAAGACATAGCCGGTCAC
GACCGGCGGCATCACCAGGGGAAGGTGCAGCAGCGCGTCGAACAGGGCCTTGCCGGGAAA
GCGCCGCCGCGCCAGCAGCCAGCCGCAGGCGATGCCCGGCGGCAGGCTGGCCAGCGCCGC
CACCAGCGCGACTTTCAGGCTCAGGCCAATGGCAGTCAGCTCCTGCGGGGTAAAGATCGA
CAAACGCGATGCCTCAATCCTGCAGCGAGAAGCCACGGCGCGCGAAGATCGCCCTGGCCG
GCGCGCTGCGCACCCATGTCACGAAGGCCGCCGTGGCCGGGTTGCGGCTGTTCTTCAAGG
CAGCGATCGGGTACACGATCGGCGCATGACTGTCGGCGGGAAATGTCGCCACCACGCGCA
CCTTGGGGTCTGCGCGTGCATCGGAGCCATACACGATGCCCAGCGGTGCCTCGCCGCGCG
AGACCAGCATCAGTGCCGCACGCACGCTCTCCGATTCGGCGAGGCGTCCGTGCACGCTGT
CCCACTGGCCGAGCTTGCGCAGTGCTGCGGCCGCGTACTTGCCGGCCGGAACACTGCCGG
TCTGCCCGAGCGCCAGGCGGCCGCCAGCGCCCAGCGCCTTGGCGATGCTGCCGGGGGCGC
GCGGATCCACCTGCACCTTGCTGGCGGCGGGCGCGATCAGCACCAGGGTGTTGCCGAGCA
GATCGTGGCGTTGTGCGGGCGCAACCAGGCCGCGTTGCTGCAGGTAGTCCATCCATTCCA
GGTCGGCCGAGAAGAACACGTCCGCCGGCGCGCCCTGCTCGATCTGGCGCGCCAGCGCCG
AGCTCGCCGCATACGACACACGGACCGGCGTGCCGGTGGCCTTCTCGTACGCGGCTGCGG
CATCGTCCATGGATTCCTTCAGGCTGGCGGCCGCAAAGACGGTCACCGGCGCCGCCTGCG
CGCAGGCCAGGGCGGGCAGGGCCAGCATCAGCACGCACAGCGCGCGCTGCCAGAAACCGA
TCGTGCGCATGGAAAGCTCCAGCAGGTGGTGGGCACCGATCATAACGGCTGTGCCGTGAG
CCGCGTGGCGTATGCCGGCTACGCGCTAGGGCTTTGCATCCCCGCAGTGGCCGGCCTGCA
GGTTGGCCTGTAGCGCGGGACGGATCAGCTTCGGCTCGGGCAAGGTCGCGTCGCGTGCCT
GTCGCTGCGCCACGAAGGTCTCGATGTCCACACCGTCGCGCACATGGATGTTGCTGCGCC
GCTGTTCGCCGATGCTGGTCTGGTGCGCCACCGCCCGGCCGCCTGGACCGTAGTCATGGC
AGACGAACACGCGGGTGTCGTCGGCAAGCGCGTACAGACGTTGGATCGATGCGTAGAGCT
GTCGCGCATCGCCGCCGGGGAAGTCGCAACGCGCGGTGCCCGCATCGGGCATGAACAAGG
AATCGCCGGGGAACAGCGCATCGCCGATCAGGTACGCGATGCTGTCGCTGGTGTGCCCGG
GGACAGCGATGACCCGGGCCCGGATGCCGCCGAGCATGAAGCATTCGTCGTCGCCGAACA
GATGATCGAATTGCGAGCCGTCGGCGCGAAAGTCCTGCGGCAATGCATAGAGCGGTGCGA
GCGTCCGCTGCACCTGGGCGATTCCGGCGCCGATGCCCACACGCGCCTGCGGCCATCGCT
GCTTGAGCCACTGTGCAGCAGACAGGTGATCGGCGTGGGCATGGGTCTCCAGCAGCCACT
GCACCTCCCATCGACGCTGCCCGACGGCATCGACGATGGCCTGCGCCATGCGGCTGCCGA
TGGCGCAGGTGTCTGCTGCGTAATCCAATGCTGGGTCGATCACCGCCGCTGCGCCCGAGT
CCGCATCGGCGACCACGTAGGTGAAGGTGTTGCTGTCGGCGTGGAAGAACGCAAGAACCT
CGGGCTGCATCGGCGTCTCCGTGTCAGGGGCCGGCCAGCGTCGCGTTGAGGATGGCGGCC
AGCCGGTCACCAGCCATGCGCAACTGCGCTTCGGCAATCGGACGATAAGTGGCCAGATAG
TCCTCCGGCAAGACGTGTGCCTTCGGGTAAACGCCAGGCGTGATGGCGATCTTGCAGGAC
GCCTGCGCCCAGTTTGCCGCTGGCGGCGGCAGCACCGGCGACGCCGCAGTGGCGGCGGGC
AATGCCAGCAGCCGTTGCAGATAGGCAGCGTCGCCGAGATGGCGCGCGTTGAGCATGCCG
CTGTCCCACAAGGCGTGCAGGTTGCTGCCCTTGCCGTCGATCTGCAGCTGGAAATCGTTG
CCGCCCTTGTCGTGCGCATAGCCGGCATGCATCGGCTGATGGATGTCGCCGACGAAATGC
ACCACGAACTTCAGTGCTTGCCGGCGCGCTTCCAGCGGCTGGCTGCGATCGGCCAGCACG
GCGGTCTGGCGTTCCAGCGCGGCGACCACGCAGCTTCCGTCCGGGCAATCGCGCGCCGGC
ATGTAGTTGCAGTCGTGTTCGCCGAGATTGACGTAGTGCCAGCGCGCGGAACGCTTGCCC
AGGTCCGGGTCGTGCTCGCGCAGATCGTCGGCCCAGGTTGCGATCCCGTGCAGGGTCGGG
TCGGGTTCGCCGGCAAGCAATTGGGCGACCTGTGTACGCGCCTGCGGGCTCAGTTCGGTC
TCGGCAACACGGGCCACCAGGCGGTGGCCCTGTGCGCCCCAGGCGCAGGCAGTGAGAGGT
TGGATCGCCGCGGCGATGGCTGCGGTCAGAACACAAAGGGAGCGAGAGAAGGTCTTCATC
CGCCCGATTGTACGCAACCGCCCCAGGCGGATTGATGGCCGTTGCCGGCATGCGCCGCCC
TGGGGCGAAGCGGCGGTCCGCTCAGAAGTAGACCAGATACGACACGCCGTAGGTCAACGG
ATCGACCCGCGCCTCGCCCAGCCGCGTACCGTTGAAATCCACCTTGCTGCGCGAGTCGGT
CCAGCGTGCATCCACACGCAGGCCGCTGCGATCGCTGAAGATGAAATCCACGCCGACATG
CGCGGTCGCGCCCACCGAGTCACCGAACCGCAGTTCGCCATTGCCGATCGCCGGCTCGGT
GTCCTCGCCCACGAAGGCGGTGTAGTTGATGCCGACGCCCACGAATGGCGACACCACGCC
ATAGCCGTTGATGTGGTACTGCAGCAACACGCTAGGCGGCACCGACCAGTAACTGCCGAC
CTTGCCGACGCCTTGCAGTTCCAGGTCGTGCCTGCCGGCGACAGCGGCGTGCACTTCGAT
CCCGAGATTGTTGCGCAGGAAGTATTCGTAGGTGAACGAGAGTGTCGGGGCGCCCTTGAT
CTCGGCGCGTGCGGCGCCGAAGGCGCCGCTATCGGATTTCGGCGAGACGTAGCCCGCACC
GTAGCCGGTGGTCCAGTGCCCGGCAGATTGGGCAAGGACGGGGCTGGTCGAAGCGGCCAG
TGCGATGGCGAGTGCAGTGCGAATGAACGTGCTCATGGGATCCCCGGTAGGTCGGACAGG
CGCGACGTGACCGACCTGTCCGCAACTCCGGCGGTGGATGCACGTCCCTGGAGGCCAAGT
GTGCCAGAGATGCCCCGCGCTTGCCGCTACCGCCTAGAAGCGGTAGACGTAGGCAGCGCC
GTAGACCAGTGGGTCGATGTTGACCGTGCCGATGCGGTTGCCGTTCAAGCGGGCGTCGGT
GTCGATATCGATCCAGCGCAGGTTGATCCGCAGGGCGCCGCGATCGCTGAGCTTGAAGTC
GACGCCCGCGTGCAGGGCCAGGCCCCAGGAATCGTCCAGCTCCAGTTCGCTACCGGCCAG
CGCGCCACGGGTATCGGTACTGAAGAAGCGGGTGTAGTTGACACCAGCCCCAAGGAAGGG
AGACAGCTTGCCCTGGCTGTTGAAGTGATACTGCAGCGAGATCACCGGCGGCAAATGCTT
GGTGCTGCCGACCCGGCCCACGCCGCGCAGCGCGATGTCGTGTTCGAAAGGCAGCGCAGC
CAGGACTTCGATGCCGAGGTTGTCGGCGATGAAGTACTCGGCGCTGAAGGTCGGCCTGAT
GTCCTTGCCCACGTCCGCTTCAAGCGTGCCGCCGACCAGACGGCCGTTGTCGGACTTGGG
GGCGACCTGGTGGGCGCCGACGGCAATGGCCCAGTCGCCTTTGGATTGAGCTGATGCGGT
GAAGCTGGCGAAGCCGGCCACCAGGCCGGTGAACAGCAGGGCAGAGCGCATGTGCATGAG
GATTCTCGTCGGGTAGGAAGGGGTGCAGTCTTCGGTGTTGGATGCGGTGCCGCCTTGATC
CTGATCAATCCCGCGGCATCGGCATGCGGGCGATCCTGCGCAAGGCCGCCGTGGTGCGCC
GCGTGCAGCAGGGCGGCGCAGTGGCGGCACCGCTGCACACCATTGCGAGGTGTGCAGGAG
CCGCTGACGTCCGAGCTGTCCGGGTTGGCGGAGGAGGCAGGCGACGGTGGGGGAAGCAGG
CCAGGGTAGGAGAGCGACAGGTCGCAGGAGGCCGGCATGGGACGGCGATCAGCCGGCATT
ACCTGGCCTGGGCGAGCGGGGAGGCGTCCTTTTCCGGCATCGCCGAGCTGTGGTGATTGA
TGATCAGCCACTTGCCCTCGCGCTTTTCGTAGACGAAGGTGTAGCGCGCCTGCACGTCGG
TCTTCTTGCCGTCCTTGTCGGTCAGGGTGAAGGTGTAGACGCCGGCATCCACCGCGCTGT
CGTCGTCCAGCACGCGCACGGTGCGGTAATTGACCACGCCCTTGGGCTTCTTGGTCAGGA
ACATCTCGAAATACTTCTCGATCTGCTCGCGCGAGGCGCGCACTTCGTTGGAGACCGTCG
GCAACAGCACGCCATCGGGCGCATACAGGTCGGCCACCTTGTGCGGGTTGCCGGTGGCCA
GGGCCGCATTCCAGGTATCGAACAGCGCGGCCACTTCGCGTGCTTCCCCACTGGCCGGCA
ACGATGCGTGTTCGGTGTAGTGCATCACACCGGCGGCAAGTGCCGGAGTAGCGGCAAGCG
TCAGGGCCAGAGAGAGCAGGGTGCGATGCATGGGGGAGTCTCCGTGTGGATGAGTGGTGC
CTCGGTGGGCAGGGCCAGTATCGAAATCCACGGAGTGCCGATATGCCGCCGGTCGGCATA
GGTGCGAATACGCTATTCGGCGTATTTTTCTGACGTTACACGATTGAAAAATATTGAAAA
TTTCCGGGTGGTGCCCGGAGTGCGCAGGGCATCGGGGCGCGCTCGCGACAGTCCTGATGA
TGGAAGTCGCCATGGCGCATCTGCGCGCGCCGCCGCGAGTGCGCCGGCCAGGCACGGCGA
TGGATGGACGGGATCGGGCGGAACATCCGCTCCTGCACAGGCAAGGCTGCATACCAACAC
ATCCATCCCATCGGCCGCGCGGCTGCGCATTGGCGACACTGCTAGAATGGCGGTCCCTTT
CCATCCGCCGCGCTGTCGCGGTCGCAGGAGCTTGTGAACATGGCAATCAAGGTTGGCATC
AACGGATTCGGTCGCATCGGACGCAATGTGCTGCGCTCTGCGGTGCAGAACTTCGCCAAT
GACATCGAGATCGTGGCCATCAATGACCTGCTCGAGCCCGATTACCTGGCTTACATGTTG
CAGTACGACTCTGTGCACGGCCGCTTCAAGGCCGAGGTGTCGGTCGATGGCAACACCCTG
ATCGTCAACGGCAAGAAGATCCGCCTGACCCAGGAGCGCGACCCGGCCAACCTCAAGTGG
GACGCGGTGGGCGCCGATGTGGTGATCGAGTCCACCGGCCTGTTCCTGACCAAGGAAACC
GCGCAGAAGCACATCGATGCCGGTGCCAAGAAGGTGATCCTGTCGGCCCCGTCCAAGGAC
GACACCCCGATGTTCGTCTACGGCGTCAACGACAAGACCTACAACGGCGAAGCCATCGTT
TCCAACGCCTCGTGCACCACCAACTGCCTGGCGCCGCTGGCGAAGGTGATCAACGACAAG
TGGGGCATCAAGCGCGGCCTGATGACCACCGTGCACGCGGCGACCGCCACCCAGAAGACC
GTCGATGGTCCCTCGAACAAGGACTGGCGCGGCGGTCGCGGCATTCTGGAGAACATCATT
CCGTCCTCCACCGGTGCGGCCAAGGCCGTGGGCGTGGTGATTCCCGAGCTCAACAAGAAG
CTCACCGGCATGAGCTTCCGCGTGCCGACCTCGGATGTATCGGTGGTGGACCTGACGGTC
GAGCTGGAAAAGCCGGCTACCTACGCCGAAATCTGTGCCGAAGTGAAGGCGCAGAGCGAA
GGCGCGCTGAAGGGCGTGCTGGGCTATACCGAAGACAAGGTGGTGGCCACCGATTTCCGC
GGGGAGACCTGCACCTCGGTGTTCGACGCCGATGCCGGCATCGCGCTGGATTCCACCTTC
GTCAAGCTGGTGTCCTGGTACGACAACGAGTGGGGGTATTCCAACAAGTGCCTGGAAATG
GTGCGCGTCGTCGCCAAGTAATCGCTCTTCATGGATCGACTAAAAAAGCGCCTTCGGGCG
CTTTTTTAGTTGAAGCTACACGGTCTGGCAGGCGCTTATTCCGCCACGATACGCATGTCT
TCGCCCTTGCCCGCGACCGCAGCGGGCTTTCGATGGCAAGACCTGCGACTTGCCCTCGCG
GCGTTGTCACGACCTCCTGCGATGTGGGGGCGAAAAGAATTTTCAGCATGCGCGCGCTGG
GAGGGTGTTGCCGGCGACAATGTCGCCCACCTGGTGCCGGCACATTTCGACAAGTGGCCT
GGCGCGGGTGCCCATACGCCGGCTCGGCGTAGACATCGGCCCGAAGGCATGCGCTAATCA
CCAGCTGCCCAGCGGTGGTTCCTGCGCTGGAATGGCAGTGGACGTACAGGAGCATCCAAC
CAACTCAAGGAGAGACAAACATGCAGAGCAGTCGTATGCGGATCGGAGCCATGGTGCTGA
CACTGGTGCTGGCCGGGCTGGCTCCACAGGCCATCGCCAAGAAGCAGACCGGTACGCCGG
CGTGGATGAATGCCGACGGCGAAGTGATCAAGTCCTCTGACGTCGAGGCCGGCTACGGCG
AGACGGTCAAGGGGATCAACGACTACGAGGGCGAGATCACCGGTAAACCGGCGCCCGACA
GCAAGTTCACCCAGCTCAAGATCGGCATGCCGATGAAGCAGGTGACCGATCTGATCGGCC
AGCCGACCGATCAGGGCGCGTATGTGACCGGCAAGGCGTTCATCCCATTCTTCTTCGGCG
GTGACCGCTACCGCTACGAGATGGCGTACAAGGGCCAGGGCCGCCTGGTGTTTGCCGGAA
AGTCGATGGATACCGGTGGCAATCTGATCTGGATCATCCACAACAAGAACGACAGCGGCT
ACCGCGAGTAACTCCAGACGCCCGGTTTTCCGGGCGTTTCTTTTAGGGGGCGCTGCAAAT
TGCCGGTGGCGCGCGCGAGTCTGCGGGGGCGTTACGCCGACAAACCGCCACGCGCGAGCA
GCCCAGCTCTGGCAGGTGGTTTGCTGCTGCGGCGCGAAGGTCCGACAATGGGCATCCCCT
GCCACCAAGACAGTTGCTTGCCCGTCGTGTCCGACCGACCAACGTCCCTCCACCGTGTCA
GCGGTGGCGGTGCAGTGCGGGCAAGATCCGCGCGCGCGTCTGCGGCACGCTGCGCATCGC
GGCTCTTTCGATTCCCCATTCCCCTTTCCCGACCCAGCGAGCCAAGCCCATGTCCATTGT
CCGTATGACCGACCTCGATCTTTCCGGCAAGCGCGTGCTGATCCGCCAGGATCTCAACGT
GCCGATCGACAACGGCCAGATCACCTCCGAACAGCGCATCACCGCCTCGGTGCCCACCAT
CAAACTGGCGCTGGAAAAAGGCGCGGCGGTGATGGTCACCTCGCACCTGGGCCGTCCCAA
GGAAGGCAGCTGGACCGAAGAAGATTCACTGGCACCGGTGGCCGCGCGCCTGACCAGCTT
GCTGGGTGTGGACGTGCCACTGGTGCGCGATTGGGTCGATGGCGTGGAGGTCGCGCCGGG
CCAGGTGGTGCTGCTGGAAAATTGCCGCATGAATGTCGGCGAAGGCAAGGACGACGAGAC
CCTGGCGCGCAAGTACGCCGCGCTATGCGATGTGTTCGTGATGGATGCCTTCGGTACTGC
GCACCGCGCACAGGCCTCCACGCATGGCGTGATCCGCTACGCACCGGTGGCGGCCGGCGG
CCCGTTGTTGATGGCCGAACTGGATGCGTTGGCCAAGGCGCTGGACAACCCGGCCAAGCC
GTTGCTGGCGATCGTGGCCGGCAGCAAGGTTTCCACCAAGCTGGAGCTGCTGTCCAACCT
GGTCAACAAGGTGGATCAGCTGATCGTCGGCGGTGGCATCGCCAATACCTTCATCGCCGC
AGCCGGGCACGACGTGGGCAAGTCGTTGAACGAGCCGGACCTGATTCCCACCGCCAACCA
GATCGTGGCCGATGCCAGGACGCGTGGTGCCGAGATTCCGCTGCCCACCGACGTGGTGGT
CGCCAAGCAATTCCTGCCCGATGCGCAAGCCAGCGTGAAGTCGCTCGATGCGGTCGACGC
AGACGATCTGATCCTGGACATCGGCCCGCAGACTGCACAGCGCTACGCCGAGCTGATCGC
CAAGGCCGGCACGGTGGTGTGGAACGGGCCGGTCGGCGTGTTCGAGTTCGAGCCCTTCAG
CCATGGCACCGAGACCCTGGCGCGTGCGATCGCCGGCTCCAGGGCGTTTTCGATCGCCGG
CGGTGGCGACACCCTGGCGGCGGTGGACAAGTACGACATCGCCCAGGACGTCACCTACAT
CTCCACCGGCGGCGGTGCGTTTCTGGAATTCCTGGAAGGCAAGACCCTGCCGGCCGTGGC
CGCGCTCGAGGCCCGCGGCAAGTGAGTGCAGCCACGCTGTTCTTCGATCTGGACGGCACG
CTGGTCGATTCGGAAGCGGGCATCGTCGCCAGCATCGTGCATGCCTTCGACCAGATCGGG
CGGCCGCGTCCATCGGCGCAGACCCTGCGTGCGTGGATCGGCCCGCCGTTGCGCGACAGC
TTCACTGCCTGTTTTCCAGACGACCCGGCGCTGGTCCAGCGTGCGCTCGGCGTGTACCGC
GAGCGCTACGACGCAGTGGGCTGGACCGAGCTACGCGTGTTCGACGGTATCGGCGAGGTG
GTCACCGGCCTGCAGCGCGCCGGTCATCGCCTGGCCGTGGTCACCTCGAAGAACGAACGT
TATGCGCGGCGCATCGTCGAGCATCTGCCATTCGGAGCCTGCTTCGAGGATGTGATCGGT
GCCAGCGAGGATGGCGAACGCCGTTTCAAGCCCGACCTCATTGCCGAAGCCCTGCGCCGC
CTGCAGATCGACACGACTGGCTGCGTGATGATCGGCGATCGCCGGATGGATATCGATGGC
GCCAATCACCACGGCATCCATAGCATCGGCGTGTTGTGGGGCTTCGGCGACGAGGCCGAA
CTGCAGGCTGCCGGTGCCGGTGCGCTGGCACGCACGCCCGCCGAACTGGCGACCCTGCTT
CAGGGGTGATGCGCAGCGGCCGTTGCGTCCGCTTGGTCGACACGCCTGCTGCAGGCGGTT
CGCATCACGCAGAACGTCTTCACCGCCGCCGGGTTAGGGTGGCATTGTGCGTGCCGCCAA
CGGCGGCGCGAGTGCTGGCATACATACTGTCCCGCACTGTCTTTAGGACATGCCGGAATC
GAAGGGTGGCTATGCCGCAATGCCATCCTGGGCGCGTGATGTGTGTGTTAAGTTTCGCGG
CTTTTACAGGGAGGCCATCATGAAAGAACGTCAACGCCGCACCAAGATCCTCGCCACCCT
CGGGCCGGCAACGGATCCGCCCGGTGTGCTGGACGCCTTGTTCAAGGCGGGCGTCAACGT
GGTGCGCCTCAACTTCAGCCACGGCGATCCGTCCGGCCAGGCCAAGCGCGCTGCAGAGGT
ACGTGCCGCCGCTGCGCGGGTCGGTGCGGAAGTCGGCATCCTGGCCGACCTGCCGGGCCC
GAAGATCCGCATCGAGCGCTTCGCCGAGGGCAAGATCACTCTGGCCATGGGCGATCGTTT
CGACCTGGTGGCCGATGCCAACGCGCCGGCTGGCGACCAGCAGCAGGTCGGCGTGAGCTA
TCTCGGCCTGCCACAGGACGTGACCGCCGGCGATGTGCTGCTGCTCGACGACGGCCTGAT
GCAATTGCAGGTCACCGACGTGCAGGGTGCGCGTATCGTCACCAAGGTGTTGAACGATGG
TGTGCTGTCCGACCGCAAGGGCCTGAACAAGCAGGGCGGCGGCCTGTCGCTGGGTGCGCT
GACCGAGCGTGACAAGGAGCTGATCGGGATCGTTGCCAAGATCGGCGTGGATTTCATTGC
GGTGTCGTTCTGCCGGAACGCGCAGGACATGCACGACGCCCGCCAGATCGCCCAGCAGCA
CGGTTGCGATGCGCAGCTGGTGTCCAAGATCGAACGTACCGAAGCGATCGAAAATCTGGT
CGAGATCGTCGAAGCGTCCGATGTGGTGATGGTGGCGCGCGGCGATCTGGGCGTGGAGAT
CGGCGATGCCGAACTTCCTGGCCTGCAGAAGAAGATCATCAAGGAGTCGCTTGCGCAGAA
CAAGGTGGTGATCACCGCCACGCAGATGCTGCAGTCGATGGTCGAAAGCCCGATCCCGAC
CCGCGCCGAAGTGCTGGACGTGGCCAACGCCGTGATCGACGGCACCGATGCGGTGATGCT
GTCGGCCGAAACCGCTGCCGGCGCCTATCCGGTGCGTGCGGTGGAAGCGATGGCGCGCAT
CTGCCTGGGTGCCGAACACCAGTTCGAATTCGACACCGATTTCGAGGCAGCGCAGCGCAA
CCTGCAGCGCGCCGACCAGGCCATCGCGATGGCGACCATGTTCCTGTCCGAGCACATCGG
TCTGGGTGGCGTGGTGGCCTTGACCGAGTCCGGTGGCACCCCGCGTTTCCTGTCGCGATT
CCGTTCGAACATGCCGATCTATGCCTTCACCCGTCACGATGGCGCGCGTCGCCAGATGGC
GATGATGCGCGGCGTGTTCCCGATCAGCTTCGATAGCCGCGGCCTGACTCCGCGCGAAGC
CGCACGTGCGGCGATCCGCCTGCTGGTGGAAAACGAGCGCATGGGGCCCGGCGACCGCGT
GGTGTTCACCAGCGGCGAGCACATGGAAATGCACGGCGCCACCAACACGCTGCGTCTGCT
GGAAGTGGGCGACGACGGCCGCGCGACGGGTCTGGGCGAGCTTTAATCCCGTCGACGGCA
CCCGGCGCATGCGCCGGGCCGGAAGATGCGACACGCAACGGCGGCCCCAGGGCCGCCGTT
GTGCTGTGTTGCGCAGCCGCAGTCGGCGCCATGCATCACAGCAAAGCAAGCAACAGGCTG
CACGTCATGCTCAGCGTTGACGAATCCCGAATCCCGAATCCCGAATCCCGAATCCCGAAT
CCGTAACGCGATGCGAGCAACGCCACACATCCTGTCACGCGATAAGGGTGTAATCGGTTG
CAGGCATTCCGTGAAGGAATGTATACGACTTTCGTCGCTATACTTTCGTTCTCCCCCGCT
GCTGCCACAGGAACTACATGAGCATCGAACAGCTTGCCGAAACCGCCCAGGCCATGGTGG
CCCCGGGCAAGGGCATCATCGCCATCGACGAATCGACCAGCACGATCGCCAAGCGGTTTG
CCAGCGTCGGCATCGAGAACATCGAGGAAAACCGCCGCGCCTACCGCGAACTGCTGCTGA
CCACGCCCAAGCTGAGCGATTACATCTCTGGCGCCATCCTGTTCGACGAGACCATCCGTC
AGAAGACCAAGGACGGCGTGCCGTTCGCCAAGTACATGGCCGACCACGGCATCATCCCGG
GCATCAAGGTGGACAAGGGCGCGCAGCCGCTGGCCGGCATGCCGGGCGAACTGGTGACCG
AAGGCCTGGACGGCCTGCGGGCGCGTCTGGAGGAGTACTACACGCTGGGCGCGCGCTTCG
CCAAGTGGCGTGCGGTCATCAACATCGGCGAGGACATCCCGTCCGGCACCTGCATCGAGG
CCAATGCGCATGCGCTGGCCCGCTATGCAGCGCTGTGCCAGGAGCAGGGCTTGGTGCCGA
TGGTGGAACCGGAAGTGATCATGGACGGCACCCATGACATCGAGACCTGCTACGAAGTCA
CCGAAGCTACCTTGCGCTCGCTGTTCGGTGCGCTGTACGAGCAGAATGTCGTGCTCGAAG
GCACCATCCTGAAGGCGTCGATGGTCATCTCCGGCAAGAGCTGCGAGGAGCAGGCCAGCG
TCGAGGAAGTGGCCGAATCCACCGTGATGTGCCTGAAATCCACCGTGCCGGCGATCCTGC
CTGGCATCGTATTCCTGTCCGGCGGCCAGACCGACGAGCAGTCCACCGCGCACCTCAACG
AAATGCACCAGCTCGGCAACCTGCCGTGGCCGCTGAGCTTCTCGTACGGCCGCGCGATGC
AGCAGGCCGCACTGAAGCTGTGGTCGCAGGATATGACCGGCAACTACGCCAAGGCGCAGC
AGATCATCTACGAGCGCGCCAAGGAGAACGGCCTGGCCGCGCTGGGCAAGTGGAAGGGTT
GATCGTGTGAGCGGGGCTGCAAGGCCGGCTCAAACCTGAGTGCAAAAACGCCGGCAGCGA
TGCCGGCGTTTTTTATTGAACTCGAACATCGCAACCAAGGCCCCAGCGTTCGATCGCGCG
GGTTTCCAGCCGCAGCGCCCGGCCTCCAACTGCGCACGTTGTTGCAGACCTTCGGGATAC
GCCTGGGGATGCGTCGGAGATGGGCAAGTGTCTATCCGGGCTGCCAAAGCGTAACGAGCG
CCTTGCGGCGCTCGTCGTTGCATGCCGCATCGAGCCGTGCAGTGCGGTCAGGCGGCCGCG
GTTTCCTGCATTGCCAGGGCCTGCTGATAGGCCTTGTAGGTCGCTTCGTTATAGGCCACC
AGCACGATGTGTTTGGGCACCTTGTGCGAGCGCTGCCAGTCGCGTGTTTCGGTCACGGCA
ATGCGGGCGGCTTGGTACAGCGGGTAGCCGTAGATGCCGCAACTGATGGCCGGGAATGCG
ATGGAATGCAGCAGCATCTGCTCGGCCAGCTTCAGCGACTGCCAGTAGCAATTGGCCAGT
TGCTCGGGCTCGTTGTGCTTGCCGTCGCGCCATATCGGGCCGACCGTGTGAAACACGTGG
CGGGCCTTGAGGTCGAAACCATCGGTGACGCGGATCTCGCCGGTGGGACAACGCACGCCG
GGCCGCACCTGCGGCAATGCCTCGCAGGCCTGCAGCAGGCGGGGGCCGGCAGCACGGTGG
ATGGCGCCGTCCACGCCACCACCGCCAAGCAGTGATTCGTTGGCCGCGTTGACGATGACG
TCAACGTCGAGTTCGGTGATGTCGCCTTGCCAGACTTCGATTTTCATGCAGCGATAGTTA
TGGGATTTGAATGATGAAAGCGTGATGGGTTAGGCGTTGCGACGGAGGCACGCTAACGTC
CATTCATCTCATCGCCTGCGACGGTTCGGGCATGCGCGATCGGGGCCCATGCCACGCCTT
GCGGAGAGGCTGGATCCATCGATCGGATCGATCGGTTCTTCGTCCTGGTGCTACAGCCAG
CGACGGACGCGCGCGCAGTAATCGGCGTAGGTGCGTCCGAATTCGGCATGCAGCCGCGCT
TCTTCGAACGGAATGACGTAGCGCTGCAGCGCCAGCCAGGGCAGTGCAACCAGAGGCACC
GCCCATAGCTGACCCAGCTGCAGGCATAGCCCGACATAGCTCAGCACCAGTGCCAGGTAC
ATCGGGTTGCGGGTGACCCGGTACGGGCCGTCGAGTACCAGTCGGGAGGGATGGCCGCTG
GGCAGGATGGTGGTACGTCGGCGTGCGAACAGGACGAAGCAGCTCACCGCCAGCACCAGT
CCCAGGCAGGCGACCAGGCCGCCGGCCAGCTGGATCCAGGCCAGCAGCGACGGGGCAGGG
[truncated: 4,492,502 more chars]
